# Supplementary material for: Neural functions in cancer: Data analyses and database construction
Source: Front Genet. 2023 Feb 13;14:1062052. doi: 10.3389/fgene.2023.1062052 (PMC9968960; doi:10.3389/fgene.2023.1062052)
Supplement: Supplementary file 1 [file DataSheet1.ZIP]

Archive with 12 entries (12 files):
- 0112 datasheet1/Supplementary Note.docx
- 0112 datasheet1/Supplementary Table_S1.xlsx
- 0112 datasheet1/Supplementary Table_S10.xlsx
- 0112 datasheet1/Supplementary Table_S11.xlsx
- 0112 datasheet1/Supplementary Table_S2.xlsx
- 0112 datasheet1/Supplementary Table_S3.xlsx
- 0112 datasheet1/Supplementary Table_S4.xlsx
- 0112 datasheet1/Supplementary Table_S5.xlsx
- 0112 datasheet1/Supplementary Table_S6.xlsx
- 0112 datasheet1/Supplementary Table_S7.xlsx
- 0112 datasheet1/Supplementary Table_S8.xlsx
- 0112 datasheet1/Supplementary Table_S9.xlsx
