# Supplementary material for: Neural functions in cancer: Data analyses and database construction
Source: Front Genet. 2023 Feb 13;14:1062052. doi: 10.3389/fgene.2023.1062052 (PMC9968960; doi:10.3389/fgene.2023.1062052)
Supplement: Supplementary file 1 [file DataSheet1.ZIP › 0112 datasheet1/Supplementary Table_S1.xlsx]

## Sheet: ACC_up_cox
	id	coef	HR	HR.95L	HR.95H	pvalue
77	DPF1	1.77291	5.88798	2.67708	12.9501	1.04014e-05
85	TACC3	0.100982	1.10626	1.06528	1.14881	1.57163e-07
97	SNAI2	0.00719873	1.00722	1.00116	1.01332	0.019428
108	VIM	0.000884068	1.00088	1.00042	1.00135	0.000221147
137	RTN4R	0.150464	1.16237	1.06772	1.26542	0.000516742
138	RAB27B	1.98117	7.25126	1.68879	31.1352	0.00770372
144	ZIC2	0.193914	1.21399	1.12234	1.31313	1.28684e-06
164	HEXB	0.0513838	1.05273	1.01621	1.09055	0.00433179
180	PRDM1	0.0972575	1.10214	1.01957	1.19141	0.0143781
181	RASGRF1	0.182798	1.20057	1.01903	1.41446	0.0288678
189	COL11A1	0.254448	1.28975	1.15153	1.44456	1.0854e-05
200	DMRT3	2.84246	17.1579	2.22163	132.512	0.00642421
223	ASPM	0.392316	1.48041	1.28284	1.70839	7.95325e-08
292	PRKACA	0.00757745	1.00761	1.00137	1.01388	0.0167999
303	XRCC1	0.172062	1.18775	1.06525	1.32434	0.00194755
309	FRY	1.0153	2.76019	1.16006	6.56747	0.0216952
321	SEMA3A	1.15957	3.18856	1.46361	6.94647	0.00351457
330	FSCN1	0.00282893	1.00283	1.00122	1.00445	0.000575352
331	ACTB	0.00211163	1.00211	1.00096	1.00327	0.000330565
333	WDR62	0.772555	2.16529	1.69743	2.7621	4.97142e-10
354	AMPH	1.94904	7.02198	1.37429	35.879	0.0191806
361	FGF20	0.329529	1.39031	1.02847	1.87947	0.0321563
367	TP73	0.532465	1.70313	1.13605	2.55326	0.00995411
372	PAFAH1B3	0.0310248	1.03151	1.0161	1.04715	5.3351e-05
388	TCF7	0.0946585	1.09928	1.01427	1.19142	0.0211609
410	P2RX5	1.03478	2.81449	1.49736	5.29021	0.00131009
431	PPEF1	11.2212	74697.4	97.414	5.72781e+07	0.000929269
435	BAX	0.0169537	1.0171	1.00648	1.02783	0.00154429
442	AURKA	0.157872	1.17102	1.10944	1.23601	1.015e-08
453	BIRC5	0.0617986	1.06375	1.04223	1.08571	3.06865e-09
464	KIF4A	1.16899	3.21875	2.02546	5.11506	7.55729e-07
468	LAMB1	0.0352343	1.03586	1.01874	1.05327	3.41783e-05
470	ITGA6	0.304603	1.35609	1.16476	1.57884	8.65516e-05
483	PHGDH	0.0678539	1.07021	1.0169	1.12631	0.00924571
511	CDC34	0.0174311	1.01758	1.00715	1.02813	0.000917432
569	MMP9	0.0196336	1.01983	1.01012	1.02963	5.78547e-05
574	MYBL2	0.210373	1.23414	1.14541	1.32974	3.26745e-08
577	SALL4	0.670912	1.95602	1.11166	3.44172	0.0199584
588	SLC52A3	0.500496	1.64954	1.07478	2.53166	0.0220259
591	MYLK2	6.32009	555.625	75.7208	4077.07	5.12579e-10
596	JAG1	0.0347594	1.03537	1.01326	1.05796	0.00160028
599	E2F1	0.031878	1.03239	1.01666	1.04836	4.70154e-05
609	LAMA1	1.08937	2.9724	1.63068	5.41808	0.00037605
651	SLC7A5	0.0340158	1.0346	1.01167	1.05806	0.00293935
675	RP1	6.52648	682.991	6.47634	72027.9	0.00603304
682	SFRP1	0.0216573	1.02189	1.0003	1.04395	0.0468436
705	TBCB	0.0583938	1.06013	1.0347	1.08619	2.44403e-06
710	CRX	32.6593	152668377168064	1.28282e+06	1.81691e+22	0.000576512
716	FGF21	0.0699783	1.07248	1.01301	1.13545	0.0162146
739	HOXA1	0.150899	1.16288	1.05099	1.28668	0.00346082
743	EVX1	0.0605951	1.06247	1.01086	1.11671	0.0170774
758	PLOD3	0.00809459	1.00813	1.00241	1.01388	0.00530065
767	LHX2	1.66378	5.27924	2.57469	10.8248	5.58887e-06
770	LHX6	0.385055	1.4697	1.00217	2.15532	0.0487145
783	PKD2L1	2.58456	13.2574	1.34891	130.297	0.0266464
805	WNT3	1.06192	2.89192	1.25588	6.65922	0.0125835
823	COL1A1	0.000426753	1.00043	1.0001	1.00075	0.00966498
840	NMU	1.9179	6.80667	2.38753	19.4053	0.000333126
859	NRXN2	0.290063	1.33651	1.13846	1.56902	0.000393241
881	LIN7A	0.578106	1.78266	1.35695	2.34192	3.28867e-05
885	WNT5B	0.337882	1.40197	1.05696	1.8596	0.0190597
888	ARPC3	0.0202093	1.02041	1.00821	1.03277	0.000997376
894	SLC38A1	0.265468	1.30404	1.10893	1.53349	0.00132605
898	GAPDH	0.000187854	1.00019	1.00007	1.00031	0.00180477
932	PTK7	0.0578331	1.05954	1.01656	1.10433	0.00619229
942	HMGCS1	0.00245814	1.00246	1.00112	1.00381	0.00032922
945	SPARC	0.000498024	1.0005	1.00018	1.00081	0.00191211
946	HMGCR	0.00508471	1.0051	1.00175	1.00845	0.00279369
954	THBS4	0.161188	1.17491	1.05695	1.30603	0.00282645
958	PDE4D	4.72832	113.106	5.02353	2546.59	0.00292183
961	ST8SIA4	1.23821	3.44944	1.94975	6.10266	2.10156e-05
978	BCHE	0.439582	1.55206	1.17844	2.04412	0.00175667
979	WNT5A	0.0652793	1.06746	1.02714	1.10936	0.000890138
983	ECT2	0.2716	1.31206	1.15947	1.48474	1.66559e-05
986	RPL24	0.00253753	1.00254	1.00114	1.00394	0.00037004
1019	FN1	0.0027037	1.00271	1.00108	1.00434	0.00111645
1041	VAX2	0.66625	1.94692	1.28887	2.94096	0.0015468
1045	EPHA4	1.06412	2.89829	1.52126	5.52182	0.00121375
1046	PRRX1	0.0623577	1.06434	1.0152	1.11586	0.00972063
1057	DLGAP3	0.627217	1.87239	1.11015	3.158	0.0186841
1085	SLC2A1	0.0479934	1.04916	1.02638	1.07245	1.82638e-05
1086	CDC20	0.0145384	1.01464	1.00917	1.02014	1.35923e-07
1093	STMN1	0.0286017	1.02901	1.01894	1.03919	1.21413e-08
1096	CENPF	0.0908962	1.09516	1.05087	1.14131	1.58975e-05
1102	KIF14	0.676031	1.96606	1.4098	2.74181	6.77891e-05
1107	ELOVL4	0.216456	1.24167	1.01617	1.51721	0.0342724
1137	ESRRB	3.219	25.003	1.32133	473.12	0.031897
1175	IAPP	3.71538	41.0741	4.39421	383.934	0.00112186
1191	OBP2A	0.705517	2.02489	1.13641	3.60801	0.0166723
1201	CDKN2C	0.0362643	1.03693	1.01206	1.06241	0.00341188
1204	GIPC1	0.0280486	1.02845	1.01411	1.04298	8.96284e-05
1212	STIL	1.00024	2.71892	1.80815	4.08847	1.54172e-06
1242	SOX4	0.0178175	1.01798	1.00623	1.02986	0.00261318
1244	NRN1	0.01267	1.01275	1.00161	1.02401	0.0247262
1254	BMP4	0.0100948	1.01015	1.00276	1.01758	0.00698473
1264	PSPN	0.064182	1.06629	1.01233	1.12311	0.0154065
1273	FOXA2	0.0148606	1.01497	1.00032	1.02984	0.0451798
1295	COX6B1	0.0191873	1.01937	1.00932	1.02952	0.00014718
1303	SIX1	0.21428	1.23897	1.07038	1.43411	0.00408739
1308	TIMM8A	0.0956648	1.10039	1.03638	1.16836	0.00175705
1330	GNGT1	29.4685	6.28099e+12	71.2518	5.53682e+23	0.0219204
1340	GALR3	1.58566	4.8825	1.96599	12.1256	0.000634377
1352	CHN1	0.815476	2.26025	1.62088	3.15183	1.53357e-06
1354	HOXD9	0.0132453	1.01333	1.00343	1.02333	0.00818668
1356	TWSG1	0.0734719	1.07624	1.02007	1.13549	0.00721449
1373	CDKN2D	0.00976357	1.00981	1.00517	1.01447	3.2081e-05
1376	FOXA1	0.21877	1.24454	1.07342	1.44295	0.00374649
1381	FGF13	3.78663	44.1074	1.96963	987.73	0.0169717
1397	EPO	0.394184	1.48317	1.21957	1.80375	7.87537e-05
1404	OLFM1	0.0436692	1.04464	1.01453	1.07564	0.00342306
1406	SAG	25.9383	1.84024e+11	1927.55	1.75689e+19	0.00566085
1409	PAK4	0.204944	1.22746	1.12486	1.3394	4.18095e-06
1413	UBE2M	0.00683128	1.00685	1.00337	1.01035	0.000110457
1415	SMPDL3B	1.88475	6.58469	1.83098	23.6802	0.00389918
1424	PYY	23.0058	9.80127e+09	6830.89	1.40633e+16	0.00146952
1432	KIF3A	0.128484	1.1371	1.0342	1.25024	0.00793317
1437	THOC6	0.0162404	1.01637	1.00178	1.03118	0.0277194
1455	RAN	0.0017941	1.0018	1.00099	1.00261	1.37385e-05
1506	GSC	0.141997	1.15257	1.01619	1.30726	0.0271162
1513	CHL1	0.137288	1.14716	1.03063	1.27686	0.0120021
1547	NREP	0.464236	1.5908	1.26113	2.00664	8.92609e-05
1571	HEY2	0.320347	1.37761	1.12279	1.69025	0.00214188
1586	PAX3	25.2611	9.34907e+10	18585.2	4.70293e+17	0.00133414
1610	NKX2-1	0.0752024	1.0781	1.01799	1.14176	0.0101907
1643	CTSV	0.149157	1.16086	1.09724	1.22816	2.13346e-07
1644	LMX1B	0.474236	1.60679	1.13664	2.27139	0.0072496
1649	TFAP2A	0.69555	2.00481	1.14632	3.50624	0.0147381
1663	TTPA	2.54539	12.7482	1.93148	84.1409	0.00820138
1696	KIF20B	0.773646	2.16765	1.58363	2.96706	1.36402e-06
1709	FGF5	0.838567	2.31305	1.23315	4.33864	0.00897511
1733	LLPH	0.0174078	1.01756	1.00481	1.03047	0.00679226
1750	ZIC5	1.6436	5.17378	2.72262	9.83172	5.22975e-07
1773	SH3GL3	2.75334	15.6949	1.72746	142.597	0.0144652
1865	HES6	0.00176403	1.00177	1.00018	1.00336	0.029311
1868	FANCD2	0.750744	2.11858	1.61141	2.78536	7.55624e-08
1896	PLK2	0.0192432	1.01943	1.00922	1.02974	0.000178582
1898	HAPLN1	1.52613	4.60033	1.621	13.0556	0.00413595
1908	N4BP3	0.102274	1.10769	1.02892	1.19248	0.00657826
1915	TNFRSF21	0.0678732	1.07023	1.00679	1.13767	0.0294887
1920	TPBG	0.0175113	1.01767	1.00807	1.02735	0.000289651
1931	SH3KBP1	0.614915	1.8495	1.04239	3.28154	0.0355638
1937	HTR2C	18.4878	1.06943e+08	152.186	7.51496e+13	0.00711224
1953	NDUFB9	0.0469642	1.04808	1.01972	1.07724	0.000793866
1978	VAX1	0.367864	1.44465	1.07295	1.9451	0.0153534
2010	CNTN5	36.3847	6334175380248919	513439	7.81432e+25	0.00214716
2033	SLC7A11	1.02705	2.7928	1.79355	4.34878	5.48097e-06
2038	TWF1	0.0330834	1.03364	1.00848	1.05942	0.00849034
2049	CENPU	0.279961	1.32308	1.19127	1.46947	1.70548e-07
2058	POU4F1	0.172859	1.1887	1.08442	1.303	0.000224062
2060	GRID2	7.39697	1631.03	9.03657	294390	0.00526511
2064	HOMER1	1.58885	4.89813	1.69262	14.1743	0.00338201
2078	MARVELD2	0.61468	1.84906	1.09887	3.11141	0.0206093
2081	ZIC1	2.35396	10.5271	2.12859	52.0629	0.00389852
2094	PTPRD	5.52978	252.089	3.70406	17156.5	0.0102266
2099	THY1	0.00475053	1.00476	1.00132	1.00821	0.00658493
2113	SH3RF1	0.971248	2.64124	1.32264	5.2744	0.00591583
2162	SYN2	-3.38676	0.033818	0.00214105	0.534157	0.0161587
2170	KIT	0.366141	1.44216	1.16689	1.78236	0.000703492
2208	IGF2BP1	0.124133	1.13217	1.02883	1.24588	0.0110203
2212	SIM2	0.571129	1.77026	1.28147	2.4455	0.000531616
2216	ISL2	0.452013	1.57147	1.26024	1.95957	5.97076e-05
2225	CALM3	0.00356192	1.00357	1.00164	1.0055	0.000291601
2234	LCN1	2.1328	8.43843	2.09339	34.0152	0.00271147
2250	PLXDC1	0.167969	1.1829	1.02862	1.36032	0.0184864
2256	RACGAP1	0.215663	1.24068	1.14608	1.3431	9.86376e-08
2275	WNT4	0.0262583	1.02661	1.01064	1.04283	0.00102752
2283	BRINP3	1.70122	5.48064	2.18501	13.7471	0.000288023
2288	IGSF8	0.0128552	1.01294	1.00341	1.02256	0.0076884
2302	EN1	0.100542	1.10577	1.04493	1.17015	0.000496997
2305	MSX1	0.0133194	1.01341	1.0023	1.02464	0.0179074
2330	SERPINI1	-1.34527	0.26047	0.0914938	0.741521	0.0117288
2366	HMGB2	0.00769577	1.00773	1.00445	1.01101	3.48474e-06
2373	ELOVL7	-0.894496	0.408813	0.176692	0.945874	0.0366197
2379	ENPP6	0.898508	2.45594	1.55903	3.86884	0.000106558
2387	UQCRQ	0.00138755	1.00139	1.00043	1.00235	0.00462961
2397	HEY1	0.0210844	1.02131	1.00503	1.03785	0.0101015
2398	FABP5	0.0391101	1.03989	1.01119	1.0694	0.0061636
2416	CTHRC1	0.015902	1.01603	1.00179	1.03047	0.0272121
2429	MELK	0.894831	2.44692	1.74097	3.43913	2.57066e-07
2443	AK8	4.8251	124.6	2.38347	6513.63	0.0168381
2445	HPRT1	0.12592	1.13419	1.012	1.27113	0.0303775
2469	DPCD	0.278104	1.32062	1.11868	1.55902	0.0010218
2496	CHRFAM7A	1.14906	3.15524	1.62997	6.10782	0.000650348
2501	SCNN1G	0.403494	1.49705	1.09423	2.04815	0.0116337
2529	TUBA1A	0.00330873	1.00331	1.00155	1.00508	0.000228433
2538	SEMA6B	0.0105307	1.01059	1.0046	1.01661	0.000514651
2553	OR1F1	0.677903	1.96974	1.16962	3.31721	0.010799
2572	SCNN1B	0.474811	1.60771	1.09057	2.37007	0.0164931
2573	FEN1	0.014997	1.01511	1.00881	1.02145	2.32379e-06
2574	GBX2	0.401422	1.49395	1.13212	1.97142	0.0045549
2577	COL3A1	0.0010691	1.00107	1.00034	1.0018	0.0038405
2584	SHOX2	0.232538	1.2618	1.1312	1.40748	3.02825e-05
2607	IL13	1.48218	4.40251	1.36672	14.1815	0.013013
2613	CXCL10	0.00590575	1.00592	1.00099	1.01088	0.0186497
2661	CDK1	0.0617745	1.06372	1.04308	1.08477	6.44587e-10
2704	OBP2B	0.144179	1.15509	1.0112	1.31946	0.0336707
2715	SHCBP1	0.253674	1.28875	1.15795	1.43432	3.38739e-06
2716	NPTX1	0.00215436	1.00216	1.00061	1.00371	0.0062708
2741	ENC1	0.010445	1.0105	1.00526	1.01577	8.22463e-05
2760	FOXB1	4.01781	55.5791	1.83571	1682.75	0.0209404
2763	GAP43	0.261466	1.29883	1.08479	1.55511	0.00443056
2807	RND1	1.0457	2.8454	1.48384	5.4563	0.00164411
2837	CSPG4	0.111785	1.11827	1.01246	1.23514	0.0275139
2863	CNTNAP2	21.9013	3.24796e+09	560.779	1.88118e+16	0.0058405
2866	IGDCC3	2.71685	15.1326	3.0926	74.0465	0.000797757
2895	DDIT3	0.00385481	1.00386	1.00076	1.00697	0.0146298
2899	CHRNA7	1.33779	3.81063	1.96056	7.40648	7.96354e-05
2981	PPFIA3	0.0869231	1.09081	1.03452	1.15017	0.00130367
2997	PCDHB9	0.0609544	1.06285	1.00988	1.1186	0.0194565
2998	AP3S1	0.198531	1.21961	1.07365	1.38541	0.00226778
3018	HTR1F	0.971649	2.6423	1.51078	4.62127	0.000657608
3021	CALR	0.00247266	1.00248	1.00117	1.00378	0.000197112
3033	HTR1D	0.0989515	1.10401	1.00973	1.2071	0.0298204
3039	FOXS1	0.0532048	1.05465	1.02137	1.089	0.00114225
3055	FZD2	0.0102154	1.01027	1.00194	1.01867	0.0156265
3068	S1PR5	0.148351	1.15992	1.07033	1.257	0.000297622
3071	OR51E1	1.09099	2.97722	1.29393	6.85033	0.0102866
3072	HOXC10	0.0169954	1.01714	1.00193	1.03258	0.0270537
3158	EPHB3	0.0965338	1.10135	1.00274	1.20965	0.0436828
3175	GJC1	0.327178	1.38705	1.21585	1.58235	1.12872e-06
3181	ABAT	-0.17723	0.837587	0.726375	0.965826	0.0147544
3218	DIABLO	0.347032	1.41486	1.11754	1.79129	0.00393588
3227	ADRA2C	0.00435917	1.00437	1.00084	1.00791	0.0151914
3237	EFNA5	1.47249	4.36008	1.2559	15.1368	0.0204073
3247	SLITRK6	0.211005	1.23492	1.07053	1.42454	0.0037899
3327	INSIG1	0.00590709	1.00592	1.00275	1.00911	0.000254928
3337	TRABD2A	0.532608	1.70337	1.09688	2.64519	0.0177036
3344	ZACN	4.52461	92.2604	10.186	835.654	5.71301e-05
3353	LYPD6	7.48094	1773.91	5.55591	566379	0.0109947
3372	GABRD	0.0610606	1.06296	1.00103	1.12873	0.0462094
3394	AGRN	0.0138183	1.01391	1.00109	1.02691	0.0334005
3404	CERKL	1.23034	3.42239	1.27523	9.18483	0.0145799
3411	HMX3	0.0332069	1.03376	1.00809	1.06009	0.00965934
3420	HMX2	0.0852261	1.08896	1.03332	1.14761	0.00145001
3424	DHFRP1	0.213026	1.23742	1.11793	1.36968	3.93065e-05
3425	RELN	0.701314	2.0164	1.31957	3.08121	0.00118772
3428	BLOC1S3	0.0228797	1.02314	1.00777	1.03875	0.00305688
3472	SULF2	0.105251	1.11099	1.06077	1.16359	8.21537e-06
3476	XRCC2	0.993208	2.69988	1.74338	4.18115	8.55853e-06
3483	SLC30A10	0.813221	2.25516	1.55337	3.274	1.90671e-05
3533	DPP4	0.106032	1.11186	1.0392	1.18959	0.00210262
3559	TUBB3	19.0293	1.83789e+08	2092.52	1.61424e+13	0.0010511
3579	ABCA4	13.1466	512248	87.9883	2.98219e+09	0.00295705
3620	NEU4	0.282506	1.32645	1.13228	1.55392	0.000468199
3658	PCDHA7	6.77628	876.797	8.61617	89224.5	0.00406476
3661	PCDHA2	17.2632	3.14266e+07	1.2933	763652366193856	0.0466343
3766	DHFR	0.297543	1.34655	1.1848	1.53037	5.18418e-06
3793	OR2I1P	0.144881	1.1559	1.00696	1.32688	0.0395431
3814	EFNA4	0.0171914	1.01734	1.00374	1.03113	0.0123192
3818	P2RY11	0.0740266	1.07684	1.03557	1.11974	0.000204392
3887	ZNF488	0.773076	2.16642	1.30043	3.6091	0.00299011
3895	CCL5	0.019361	1.01955	1.00163	1.03779	0.0324016
3902	LHX1	0.965455	2.62598	1.50776	4.57352	0.000648378

## Sheet: BLCA_up_cox
	id	coef	HR	HR.95L	HR.95H	pvalue
28	TNFRSF12A	0.00172594	1.00173	1.00053	1.00293	0.00472208
32	ETV1	0.117379	1.12455	1.01941	1.24052	0.0190855
72	NME2	0.344719	1.41159	1.05225	1.89366	0.0214646
80	GABRA3	0.470819	1.60131	1.15175	2.22633	0.00510566
87	ACPP	0.118933	1.12629	1.03852	1.22149	0.00406718
106	GCLM	0.00779815	1.00783	1.0032	1.01248	0.000892821
130	VCAN	0.00997722	1.01003	1.00191	1.01821	0.0153769
149	HSPA5	0.000383389	1.00038	1.00004	1.00073	0.0277382
189	COL11A1	0.0417818	1.04267	1.01136	1.07495	0.00723204
223	ASPM	0.0533835	1.05483	1.01754	1.0935	0.00365625
270	POLB	-0.0426819	0.958216	0.921876	0.995989	0.0304887
315	SNCB	0.155389	1.16811	1.03633	1.31665	0.0109482
330	FSCN1	0.000744674	1.00074	1.00005	1.00144	0.0367877
333	WDR62	0.065952	1.06818	1.00057	1.14035	0.0480346
423	AKR1B1	0.00198401	1.00199	1.00095	1.00302	0.000175174
450	LHX5	0.0850347	1.08875	1.02119	1.16079	0.0092822
453	BIRC5	0.00500568	1.00502	1.00022	1.00984	0.0405199
467	NRCAM	0.15779	1.17092	1.03382	1.3262	0.0130108
481	TYRO3	0.0385623	1.03932	1.01821	1.06085	0.000229089
483	PHGDH	0.00755183	1.00758	1.00142	1.01378	0.0157803
492	MSH2	0.114305	1.12109	1.01437	1.23904	0.0251187
569	MMP9	0.000110379	1.00011	1.00003	1.00019	0.00589673
662	SLC6A2	0.166024	1.1806	1.0533	1.32329	0.00434552
670	HOMER2	0.235181	1.26514	1.03425	1.54757	0.0221657
698	SLC1A6	0.0277402	1.02813	1.01283	1.04366	0.000287109
731	DLX5	0.00333019	1.00334	1.00021	1.00647	0.0366524
767	LHX2	0.195763	1.21624	1.00041	1.47863	0.049524
781	GATA3	-0.00268547	0.997318	0.994844	0.999798	0.034052
823	COL1A1	6.77668e-05	1.00007	1.00002	1.00011	0.00196196
831	SLC9A3R1	0.00753941	1.00757	1.00319	1.01197	0.000699014
863	FOLR1	0.00398737	1.004	1.00142	1.00657	0.00230962
923	NR2E1	0.419785	1.52163	1.00439	2.30526	0.0476348
939	PCDHB2	0.00966491	1.00971	1.00149	1.018	0.0204548
945	SPARC	0.000511136	1.00051	1.00023	1.0008	0.000454721
980	FGF12	0.735022	2.08553	1.45443	2.99047	6.41041e-05
1023	OTX1	0.0465418	1.04764	1.01831	1.07782	0.00131731
1035	SLC1A4	0.0220237	1.02227	1.00394	1.04093	0.0170259
1042	ATP6V1B1	0.0563727	1.05799	1.0324	1.08422	6.41897e-06
1047	DHCR24	0.00288422	1.00289	1.00077	1.00501	0.00750157
1053	OPRD1	1.01927	2.77116	1.13975	6.73776	0.0245429
1086	CDC20	0.00120727	1.00121	1.00007	1.00234	0.0368465
1089	PRDX1	0.00183112	1.00183	1.00091	1.00276	0.000100016
1121	SPP1	6.3521e-05	1.00006	1.00001	1.00011	0.0143024
1153	MTHFD1L	0.210201	1.23393	1.05567	1.44229	0.00827978
1157	TNN	0.0878262	1.0918	1.0379	1.1485	0.000674201
1195	INHBA	0.004967	1.00498	1.00039	1.00959	0.0334112
1199	EGR2	0.152643	1.16491	1.03413	1.31222	0.0119907
1200	CIT	0.164451	1.17875	1.00476	1.38285	0.0435597
1259	OPRL1	0.12768	1.13619	1.00722	1.28167	0.0377976
1374	KLK8	0.00580752	1.00582	1.00018	1.0115	0.0432526
1436	ANO1	0.0309244	1.03141	1.01795	1.04504	3.92373e-06
1452	PPARG	-0.0359742	0.964665	0.932422	0.998023	0.0380755
1455	RAN	0.00103424	1.00103	1.00024	1.00183	0.0108787
1479	VSTM2L	0.0277574	1.02815	1.00556	1.05124	0.0143242
1547	NREP	0.17257	1.18835	1.06736	1.32307	0.00163407
1617	RTP4	-0.00968936	0.990357	0.983342	0.997423	0.00755124
1654	TUBB2B	0.00174572	1.00175	1.00027	1.00322	0.0200776
1703	CHRNA1	0.102758	1.10822	1.04146	1.17926	0.00118854
1754	RDH12	0.0600655	1.06191	1.00188	1.12552	0.0430376
1791	EIF4A3	0.00711615	1.00714	1.00295	1.01135	0.000824907
1798	GRB7	0.000979206	1.00098	1.0002	1.00176	0.0141007
1799	MIEN1	0.000305947	1.00031	1.00009	1.00052	0.00506163
1824	SLC44A3	-0.0691866	0.933153	0.875743	0.994325	0.0327091
1835	DUSP10	0.0115246	1.01159	1.00125	1.02204	0.0279399
1880	MANF	0.00210335	1.00211	1.00036	1.00385	0.0180778
1998	HYOU1	0.00295279	1.00296	1.00064	1.00528	0.0123841
2027	TIMM8B	0.00303813	1.00304	1.00036	1.00573	0.0261301
2093	LPCAT1	0.00696247	1.00699	1.00139	1.01262	0.014375
2099	THY1	0.00161107	1.00161	1.00059	1.00263	0.00195549
2105	CERS3	0.138832	1.14893	1.02976	1.28189	0.0129576
2117	WNT7A	0.0765271	1.07953	1.02411	1.13795	0.00442463
2131	OTOA	8.79067	6572.6	3.16326	1.36565e+07	0.0241062
2146	LRFN2	-2.675	0.0689066	0.00486691	0.975593	0.0479019
2164	LRP8	0.0785707	1.08174	1.03197	1.13392	0.00107873
2174	ACAN	0.184998	1.20322	1.01204	1.4305	0.036119
2193	SLC45A3	-0.0506211	0.950639	0.91301	0.989819	0.0140266
2206	RCAN1	0.0348146	1.03543	1.0098	1.06171	0.00647574
2213	ATP13A2	0.0194919	1.01968	1.00572	1.03384	0.00560023
2221	PIP	0.029172	1.0296	1.00994	1.04964	0.00301946
2228	TMPRSS3	0.0221785	1.02243	1.00759	1.03748	0.00294177
2292	PM20D1	-0.00454117	0.995469	0.991163	0.999794	0.0400543
2403	EN2	-0.0848166	0.918681	0.849699	0.993262	0.0331948
2410	CDK5	0.0100078	1.01006	1.00042	1.01979	0.0408211
2416	CTHRC1	0.00375174	1.00376	1.00097	1.00656	0.00830152
2435	ARF6	0.000981276	1.00098	1.00012	1.00185	0.0262461
2463	SPINT1	0.000968425	1.00097	1.0002	1.00174	0.0134315
2569	ARF4	0.00754476	1.00757	1.00232	1.01285	0.00465036
2571	MFSD2A	-0.0150509	0.985062	0.972272	0.99802	0.0239917
2577	COL3A1	0.000237519	1.00024	1.00008	1.0004	0.00320513
2613	CXCL10	-0.000517792	0.999482	0.998984	0.999981	0.0417672
2616	GPRIN1	0.014911	1.01502	1.00083	1.02941	0.037885
2640	RAC3	0.00630322	1.00632	1.00377	1.00888	1.15388e-06
2659	CMTM8	0.510543	1.6662	1.11508	2.4897	0.0127191
2677	ELOVL6	-0.0984938	0.906201	0.821879	0.999175	0.0480943
2760	FOXB1	0.524385	1.68942	1.18293	2.41276	0.00392832
2811	CFL1	0.00158361	1.00158	1.00041	1.00276	0.00826818
2847	SPTBN2	0.0225772	1.02283	1.01047	1.03535	0.000274714
2863	CNTNAP2	2.67606	14.5278	1.88951	111.699	0.010129
2870	SLC29A2	0.0261667	1.02651	1.01052	1.04275	0.00108746
2879	CNIH2	0.0130808	1.01317	1.0003	1.0262	0.0449048
2906	FOSL1	0.00336676	1.00337	1.00082	1.00593	0.00956092
2919	SPHK1	0.00579384	1.00581	1.00155	1.01009	0.0074654
3021	CALR	0.000260505	1.00026	1.00008	1.00044	0.00479225
3027	FJX1	0.0034031	1.00341	1.0012	1.00562	0.00246577
3069	GPR157	0.0270508	1.02742	1.0085	1.0467	0.00434172
3076	OXTR	0.0151908	1.01531	1.00284	1.02792	0.0159167
3091	F2R	0.0136839	1.01378	1.00179	1.02591	0.0241989
3148	NXPH4	0.0147266	1.01484	1.00603	1.02372	0.000927047
3152	KPNA2	0.00320277	1.00321	1.00109	1.00533	0.00296373
3158	EPHB3	0.0126573	1.01274	1.00449	1.02105	0.00240805
3200	GPR1	0.107301	1.11327	1.0054	1.23271	0.0390656
3219	TBX1	-0.0259596	0.974374	0.953709	0.995487	0.0176207
3230	OLIG1	0.118288	1.12557	1.00303	1.26307	0.0442773
3242	KCND2	2.38976	10.9109	1.9369	61.4624	0.0067383
3327	INSIG1	0.00432931	1.00434	1.00006	1.00863	0.0467464
3560	CACNA1E	0.947177	2.57842	1.22408	5.43125	0.0127067
3779	H2BFS	0.784333	2.19095	1.07604	4.46101	0.0306189
3793	OR2I1P	-0.00242879	0.997574	0.995632	0.999521	0.0145982
3797	NME1	0.00681205	1.00684	1.002	1.0117	0.00556446
3819	ETV5	0.0570621	1.05872	1.01563	1.10364	0.00711098
3833	FOXD1	0.00773751	1.00777	1.00032	1.01527	0.0409717
3882	GFY	0.00992022	1.00997	1.0005	1.01953	0.0390579

## Sheet: BRCA_up_cox
	id	coef	HR	HR.95L	HR.95H	pvalue
52	TFAP2B	0.00584862	1.00587	1.00129	1.01046	0.0118549
62	PAX7	0.186084	1.20452	1.07576	1.3487	0.0012557
80	GABRA3	1.26031	3.5265	1.08803	11.4301	0.0356781
195	SEZ6	0.0223303	1.02258	1.00578	1.03966	0.00823147
230	ARFGEF1	0.0352828	1.03591	1.00601	1.06671	0.0182385
282	TRPM5	0.102044	1.10743	1.00512	1.22016	0.0390906
339	RAP1GAP	0.0464616	1.04756	1.00121	1.09606	0.0442056
386	HSP90AA1	0.00148327	1.00148	1.0007	1.00227	0.000196223
401	DLG3	0.061589	1.06353	1.03447	1.0934	1.31519e-05
409	GRHL2	0.103748	1.10932	1.04095	1.18219	0.001392
431	PPEF1	0.648268	1.91223	1.123	3.2561	0.0169804
450	LHX5	0.155063	1.16773	1.0075	1.35345	0.0394795
465	DLL3	0.0654079	1.06759	1.00957	1.12896	0.0217949
484	EZR	0.00660149	1.00662	1.0021	1.01117	0.004079
520	SH3BP1	-0.0592986	0.942425	0.889609	0.998378	0.0438901
569	MMP9	0.000123352	1.00012	1.00004	1.00021	0.00447985
659	RPGRIP1L	0.255033	1.2905	1.04451	1.59443	0.0181005
669	CEMIP	0.11831	1.12559	1.03298	1.22651	0.00691875
685	ESRP1	0.0131138	1.0132	1.00125	1.02529	0.0302973
712	ATP1A3	0.0355899	1.03623	1.00409	1.0694	0.0268191
730	DNAH11	1.21842	3.38184	1.53558	7.44788	0.00248853
774	LHX3	0.0724264	1.07511	1.00549	1.14956	0.0339835
856	HSPA8	0.000301144	1.0003	1.00013	1.00048	0.00079703
894	SLC38A1	0.00602105	1.00604	1.00139	1.01071	0.0108711
969	UNC5A	0.0927724	1.09721	1.02459	1.17498	0.00792436
983	ECT2	0.025667	1.026	1.00043	1.05222	0.0462313
1072	KMO	0.105258	1.111	1.03476	1.19285	0.00370536
1089	PRDX1	0.00195048	1.00195	1.00067	1.00323	0.00277271
1091	FASLG	-0.126773	0.880934	0.779526	0.995533	0.0421834
1127	SET	0.00168189	1.00168	1.00021	1.00315	0.024714
1152	GRIA2	0.0288136	1.02923	1.00001	1.05931	0.0498942
1195	INHBA	0.0048377	1.00485	1.00057	1.00914	0.0262259
1235	NDP	0.0142219	1.01432	1.00176	1.02705	0.0253631
1341	RAC2	-0.0163847	0.983749	0.969346	0.998366	0.0294578
1387	SYT5	0.0357422	1.03639	1.00044	1.07363	0.0472084
1400	UNC13A	0.0755374	1.07846	1.00639	1.1557	0.0323212
1412	PRDM12	2.63084	13.8854	1.81211	106.398	0.0113364
1478	ALDH3B2	0.00196284	1.00196	1.00066	1.00327	0.00321159
1484	NMUR2	2.98392	19.7651	1.59241	245.325	0.0202325
1486	ATP8A2	0.339017	1.40357	1.08538	1.81503	0.00974914
1568	FAIM2	0.0201415	1.02035	1.00154	1.0395	0.0337996
1652	KIAA0319	0.510934	1.66685	1.24407	2.2333	0.000619155
1703	CHRNA1	0.0812537	1.08465	1.00464	1.17102	0.0376763
1736	ASCL1	0.0015499	1.00155	1.00003	1.00307	0.0453008
1825	CELSR2	-0.00296422	0.99704	0.994145	0.999944	0.0457552
1833	CERS2	0.00171658	1.00172	1.00029	1.00315	0.0181677
1840	EFNA3	0.0113466	1.01141	1.00121	1.02172	0.0282744
1881	STXBP5L	1.95792	7.08456	1.26501	39.6763	0.0259206
1909	CPLX2	0.0190237	1.01921	1.0026	1.03608	0.0232049
1952	MAL2	0.0064047	1.00643	1.00363	1.00923	6.23996e-06
1953	NDUFB9	0.00667604	1.0067	1.00127	1.01216	0.0155523
1981	INA	0.0128643	1.01295	1.00127	1.02476	0.0296311
1987	LRRC4C	-4.18627	0.0152029	0.000288323	0.801636	0.0385223
1997	ST14	0.00841935	1.00845	1.00059	1.01638	0.03508
2010	CNTN5	6.18801	486.878	2.2712	104372	0.0238528
2028	IL18	-0.0801825	0.922948	0.870709	0.978321	0.00699202
2058	POU4F1	0.0242041	1.0245	1.00342	1.04602	0.0224791
2099	THY1	0.00163985	1.00164	1.00046	1.00282	0.00648241
2110	WNT3A	1.74439	5.72241	3.01973	10.844	8.8644e-08
2112	ENAH	0.0184552	1.01863	1.00296	1.03453	0.0195872
2117	WNT7A	0.347576	1.41563	1.16513	1.71999	0.000468601
2137	GRIP1	0.831535	2.29684	1.28677	4.09978	0.00490998
2177	DPYSL5	0.0567963	1.05844	1.00003	1.12026	0.0498754
2231	ITGB2	-0.0136906	0.986403	0.973249	0.999734	0.0456259
2234	LCN1	0.650039	1.91562	1.08219	3.39088	0.0256767
2256	RACGAP1	0.030758	1.03124	1.00808	1.05492	0.00793599
2268	FGF19	-0.842718	0.430539	0.204784	0.905167	0.0262317
2392	TBX20	0.415055	1.51445	1.05574	2.17248	0.0241592
2414	YWHAZ	0.00122802	1.00123	1.00038	1.00208	0.00467149
2416	CTHRC1	0.0033001	1.00331	1.00021	1.00641	0.0360667
2463	SPINT1	0.0047971	1.00481	1.00254	1.00708	3.23232e-05
2509	SCG5	0.101317	1.10663	1.028	1.19127	0.00705554
2529	TUBA1A	0.00056393	1.00056	1.00009	1.00104	0.0197326
2574	GBX2	0.0339254	1.03451	1.00515	1.06472	0.0208888
2653	TAS1R3	0.0156064	1.01573	1.00537	1.02619	0.00284114
2668	CST1	-0.00604173	0.993976	0.9886	0.999383	0.0290293
2674	SLC23A1	-0.199162	0.819417	0.673425	0.99706	0.0466597
2715	SHCBP1	0.0966316	1.10145	1.04142	1.16495	0.000726624
2785	CERS6	0.064989	1.06715	1.00553	1.13254	0.0322199
2851	FBXO45	0.0183654	1.01854	1.0048	1.03246	0.00804094
2950	CDK5R1	0.0136405	1.01373	1.00521	1.02234	0.00155461
2996	KCNJ10	-0.480762	0.618312	0.38416	0.995183	0.0477207
2999	GRB2	0.00918953	1.00923	1.00176	1.01676	0.0154206
3007	NEUROG2	0.00620983	1.00623	1.00249	1.00998	0.00107308
3034	GRM8	14.2202	1.49885e+06	664.563	3.3805e+09	0.000306503
3050	TH	0.0684428	1.07084	1.03845	1.10424	1.2535e-05
3069	GPR157	0.0406671	1.04151	1.01387	1.06989	0.00303803
3072	HOXC10	0.00271308	1.00272	1.00023	1.0052	0.0319025
3133	IDH2	0.00168281	1.00168	1.00006	1.00331	0.0424277
3167	NTM	1.43307	4.19155	1.10559	15.8912	0.0350664
3187	RIMBP3C	1.46598	4.33177	1.15071	16.3066	0.0301947
3261	WT1	0.0585645	1.06031	1.01502	1.10763	0.00856054
3284	PDE6G	-0.411228	0.662836	0.455158	0.965273	0.0320119
3288	PBX1	0.025006	1.02532	1.00451	1.04656	0.01682
3391	WNT7B	0.0775722	1.08066	1.03578	1.12749	0.000337989
3458	ELAVL3	0.04674	1.04785	1.00911	1.08807	0.0150198
3465	CRYBA4	0.722366	2.0593	1.12963	3.75409	0.0183837
3467	SLC6A9	0.0132329	1.01332	1.00162	1.02515	0.0254918
3599	CD3E	-0.0156902	0.984432	0.971642	0.99739	0.018692
3631	HLA-DRA	-0.000239878	0.99976	0.999547	0.999973	0.0275281
3639	LST1	-0.0124327	0.987644	0.977115	0.998287	0.0229955
3662	PCDHA1	2.30118	9.98601	2.46852	40.3968	0.00125005
3692	IGKC	-0.00565511	0.994361	0.989485	0.99926	0.0241364
3766	DHFR	0.0389774	1.03975	1.00356	1.07724	0.0310535
3790	SHISA9	0.625337	1.86888	1.22504	2.85108	0.00370952
3793	OR2I1P	-0.00337802	0.996628	0.993434	0.999832	0.0391361
3835	GUSBP3	0.92531	2.52265	1.47366	4.31833	0.00074159
3895	CCL5	-0.00717826	0.992847	0.987849	0.997871	0.00531075

## Sheet: CESC_up_cox
	id	coef	HR	HR.95L	HR.95H	pvalue
11	CD38	-0.261912	0.769579	0.600511	0.986245	0.0385089
20	ITGA3	0.0026613	1.00266	1.00033	1.005	0.0250914
28	TNFRSF12A	0.00103491	1.00104	1.00009	1.00198	0.0315139
123	STAP1	-3.99562	0.0183959	0.000699141	0.484038	0.0166266
137	RTN4R	0.223349	1.25026	1.08213	1.44451	0.00243639
149	HSPA5	0.000787125	1.00079	1.00028	1.00129	0.00214673
193	CDH3	0.0100364	1.01009	1.00394	1.01627	0.00126898
307	PTGS2	0.00255319	1.00256	1.00103	1.00408	0.00101764
330	FSCN1	0.00252853	1.00253	1.00092	1.00414	0.00202644
367	TP73	-0.200967	0.81794	0.685429	0.976068	0.0258417
454	ARHGAP4	-0.0161364	0.983993	0.968572	0.99966	0.0452613
584	NTSR1	0.834223	2.30302	1.07076	4.9534	0.0327659
612	GPR143	-0.582187	0.558675	0.361738	0.862828	0.00865816
625	PGK1	0.00797011	1.008	1.00406	1.01196	6.59699e-05
642	CORO1A	-0.00854704	0.991489	0.985534	0.99748	0.00542394
663	CSK	-0.0195633	0.980627	0.963571	0.997984	0.0288639
698	SLC1A6	0.105254	1.11099	1.05295	1.17224	0.000120854
739	HOXA1	0.0587131	1.06047	1.02688	1.09516	0.000350162
753	PTPRZ1	-0.254194	0.775541	0.641012	0.938304	0.00891999
755	AIMP2	0.0857438	1.08953	1.03236	1.14986	0.00181936
767	LHX2	-0.278393	0.756999	0.597473	0.959119	0.0211299
783	PKD2L1	-8.16954	0.000283148	1.54843e-06	0.0517768	0.00211158
791	FGF8	0.0851775	1.08891	1.03957	1.14059	0.00031774
856	HSPA8	0.000439019	1.00044	1.00007	1.00081	0.0189572
898	GAPDH	9.69983e-05	1.0001	1.00001	1.00018	0.0218417
907	NCOA7	0.0292297	1.02966	1.00021	1.05998	0.0483367
1053	OPRD1	0.68887	1.99146	1.3058	3.03716	0.0013789
1066	UCHL5	0.0962861	1.10107	1.00857	1.20207	0.0315187
1069	HPCAL4	0.360891	1.43461	1.06178	1.93835	0.0187551
1091	FASLG	-0.147751	0.862646	0.756976	0.983067	0.0266835
1124	GDA	0.16731	1.18212	1.00154	1.39526	0.0479079
1145	ELOVL3	0.0111004	1.01116	1.00004	1.02241	0.0492535
1153	MTHFD1L	0.345437	1.41261	1.14083	1.74912	0.00153202
1170	RDH10	0.0051192	1.00513	1.00114	1.00915	0.0117979
1241	OR2B6	-0.0687497	0.93356	0.886445	0.98318	0.00926949
1261	IL1B	0.00861227	1.00865	1.00457	1.01275	3.14977e-05
1284	TCF15	-0.121255	0.885808	0.78676	0.997324	0.0450434
1311	FGD3	-0.475263	0.621721	0.421997	0.915973	0.0162211
1322	SYNGR3	-0.0154804	0.984639	0.970734	0.998743	0.0329003
1342	LIF	0.00414721	1.00416	1.0001	1.00823	0.0448533
1347	LRRC4	-0.0118303	0.988239	0.97851	0.998065	0.0190991
1398	ARPC1B	0.00777054	1.0078	1.00216	1.01347	0.00665698
1422	C1QL1	0.0138426	1.01394	1.00314	1.02485	0.0112773
1425	COX7B	-0.00637169	0.993649	0.987982	0.999348	0.0289898
1459	DDC	0.240034	1.27129	1.02714	1.57349	0.0273819
1486	ATP8A2	7.0672	1172.85	2.63655	521738	0.0231121
1526	PLEKHA8P1	1.23844	3.45024	1.52073	7.82794	0.00304839
1551	HAVCR2	-0.257245	0.773179	0.630931	0.947497	0.0131431
1566	AGAP2	-0.169507	0.84408	0.720284	0.989154	0.0361955
1567	BLOC1S1	-0.00898113	0.991059	0.982765	0.999423	0.0362117
1579	BCO1	-1.0249	0.358833	0.15674	0.821496	0.0152978
1604	BZW2	0.0782049	1.08134	1.02643	1.13919	0.00326887
1623	SKIL	0.0160471	1.01618	1.00038	1.03222	0.0446885
1688	ACTR2	0.0160422	1.01617	1.00413	1.02835	0.00833548
1703	CHRNA1	0.0177869	1.01795	1.00057	1.03562	0.0428412
1718	ANXA3	0.0334538	1.03402	1.00669	1.06209	0.0143813
1798	GRB7	0.00126451	1.00127	1.00039	1.00214	0.00465597
1799	MIEN1	0.000333446	1.00033	1.00009	1.00058	0.00722189
1863	HSPD1	0.00721	1.00724	1.00188	1.01262	0.00808028
1895	MYO10	0.110518	1.11686	1.03765	1.20211	0.00323333
1945	DOK2	-0.0393211	0.961442	0.933873	0.989825	0.00807427
2048	ADAM8	0.00858117	1.00862	1.00179	1.0155	0.0133286
2058	POU4F1	0.0279948	1.02839	1.0003	1.05727	0.0475553
2080	JAKMIP1	-7.0164	0.000897045	4.69515e-06	0.171387	0.00884144
2109	TNIK	0.668664	1.95163	1.24074	3.06982	0.00381144
2110	WNT3A	-0.669282	0.512076	0.297718	0.880771	0.0155723
2131	OTOA	-27.7429	8.94116e-13	1.98253e-23	0.0403244	0.0266582
2204	GART	0.0336374	1.03421	1.00006	1.06952	0.0495714
2231	ITGB2	-0.0291832	0.971239	0.943703	0.999577	0.0467256
2272	AK4	0.0993171	1.10442	1.02657	1.18817	0.00774591
2349	ZC3H12A	0.00472712	1.00474	1.00011	1.00939	0.0446814
2463	SPINT1	0.00431266	1.00432	1.00139	1.00726	0.0038069
2602	ATF5	-0.00690701	0.993117	0.987362	0.998905	0.0198294
2612	EFNA1	0.00310009	1.0031	1.00161	1.0046	4.65257e-05
2638	CHRNA5	0.209241	1.23274	1.02773	1.47865	0.0241505
2731	NEUROD2	0.00247438	1.00248	1.00077	1.00419	0.00455422
2741	ENC1	0.0108372	1.0109	1.00531	1.01652	0.00012731
2807	RND1	0.0284144	1.02882	1.00352	1.05476	0.0252937
2811	CFL1	0.00447724	1.00449	1.00019	1.00881	0.0407853
2979	FZD8	0.0043314	1.00434	1.00093	1.00776	0.0125136
3007	NEUROG2	0.0384136	1.03916	1.00945	1.06974	0.00943483
3034	GRM8	1.95725	7.0798	1.33046	37.674	0.0217493
3281	STAC3	-0.178419	0.836592	0.730605	0.957954	0.00983795
3337	TRABD2A	0.279042	1.32186	1.15781	1.50916	3.66952e-05
3420	HMX2	-0.057061	0.944536	0.893635	0.998337	0.0435031
3560	CACNA1E	1.34229	3.82781	1.44313	10.153	0.00699724
3599	CD3E	-0.036514	0.964145	0.938623	0.990361	0.0076393
3638	AIF1	-0.00591112	0.994106	0.989204	0.999033	0.0191126
3639	LST1	-0.0205666	0.979643	0.964639	0.994882	0.00901243
3763	LTA	-0.103196	0.90195	0.814331	0.998998	0.0477935
3775	TNF	0.0161749	1.01631	1.00953	1.02313	2.151e-06
3781	SHISA8	-0.48637	0.614854	0.393613	0.96045	0.0325743
3861	TIFAB	-0.432084	0.649155	0.437695	0.962775	0.031666
3892	SLC6A14	0.0070447	1.00707	1.00248	1.01168	0.00253053
3895	CCL5	-0.0090489	0.990992	0.984544	0.997482	0.00659153
3920	SSTR3	-1.02489	0.358837	0.133358	0.965557	0.0424209

## Sheet: COAD_up_cox
	id	coef	HR	HR.95L	HR.95H	pvalue
12	FKBP4	0.000729392	1.00073	1.00013	1.00133	0.0174465
80	GABRA3	2.10178	8.1807	1.25828	53.1868	0.0277714
101	RUNX3	0.0977987	1.10274	1.00605	1.20873	0.0367328
129	HOXC8	0.126097	1.13439	1.0319	1.24707	0.00905859
160	UTS2	0.177177	1.19384	1.03385	1.3786	0.0158066
282	TRPM5	0.136513	1.14627	1.07828	1.21854	1.20875e-05
392	LRP2	10.1946	26757.3	121.881	5.87417e+06	0.000210555
410	P2RX5	0.368065	1.44494	1.14579	1.82219	0.00187211
422	IGSF9	0.0397349	1.04053	1.00398	1.07842	0.0294116
436	TMPRSS11E	0.0818315	1.08527	1.01244	1.16334	0.020953
445	LZTS3	0.0102173	1.01027	1.00311	1.01748	0.00485734
465	DLL3	0.159245	1.17263	1.08216	1.27065	0.00010124
555	SIX4	0.0950746	1.09974	1.06315	1.13759	3.64926e-08
577	SALL4	0.101332	1.10664	1.01927	1.2015	0.0157383
695	KLC3	0.374877	1.45481	1.24383	1.70158	2.73915e-06
734	ATP6V0A4	1.31028	3.70721	1.08418	12.6764	0.0367254
743	EVX1	0.0305164	1.03099	1.01051	1.05187	0.00286359
756	PAX4	0.0425062	1.04342	1.01673	1.07082	0.00130676
762	POU6F2	3.36974	29.0711	1.79051	472.005	0.0178087
765	LIMK1	0.0592068	1.06099	1.01692	1.10698	0.00623751
767	LHX2	1.47986	4.39235	1.9854	9.71733	0.000259412
774	LHX3	0.10068	1.10592	1.04466	1.17078	0.000534955
846	CLCN3	-0.0714547	0.931038	0.881003	0.983916	0.0112357
863	FOLR1	0.012397	1.01247	1.00563	1.01936	0.000340397
886	TRPV4	0.296186	1.34472	1.13165	1.59791	0.000765167
907	NCOA7	-0.0752024	0.927556	0.871561	0.987148	0.017927
923	NR2E1	4.83545	125.895	8.77806	1805.58	0.000372799
946	HMGCR	-0.0159968	0.98413	0.969284	0.999204	0.0391497
1067	AGMAT	-0.018563	0.981608	0.964705	0.998808	0.0362105
1117	GHRH	1.42162	4.14383	1.20228	14.2823	0.0243377
1237	GRM4	0.997187	2.71065	1.73334	4.23899	1.23669e-05
1247	RAB17	0.0613105	1.06323	1.00929	1.12005	0.0209891
1275	NKX2-2	0.0405303	1.04136	1.01162	1.07198	0.00612183
1283	LRRN4	0.515909	1.67516	1.31004	2.14204	3.90711e-05
1303	SIX1	0.229825	1.25838	1.09982	1.4398	0.000823816
1330	GNGT1	23.38	1.42499e+10	91377.7	2222205869954680	0.000126943
1345	VGF	0.00171571	1.00172	1.00023	1.0032	0.0231612
1379	FOXJ1	0.0127399	1.01282	1.00281	1.02294	0.0119891
1495	EPHB2	-0.0486756	0.95249	0.911633	0.995179	0.0295542
1538	LRP4	0.0112144	1.01128	1.0012	1.02146	0.0281909
1576	EMX1	0.173844	1.18987	1.02415	1.3824	0.0230969
1609	NKX2-8	0.125832	1.13409	1.02239	1.258	0.0173824
1698	ZNF365	5.94883	383.306	1.55571	94441.5	0.0342385
1798	GRB7	0.0008981	1.0009	1.00002	1.00178	0.0450311
1817	BCL10	-0.028592	0.971813	0.953521	0.990455	0.00318577
1921	GABRR1	1.44388	4.2371	1.40589	12.7699	0.0103118
1937	HTR2C	16.4394	1.37888e+07	1341.35	1.41747e+11	0.000486916
1957	CER1	0.0294063	1.02984	1.01282	1.04715	0.000543457
1988	SYT8	0.0464797	1.04758	1.00509	1.09186	0.0277802
2048	ADAM8	0.0155115	1.01563	1.00061	1.03088	0.0413463
2058	POU4F1	0.160984	1.17467	1.09244	1.26308	1.37349e-05
2094	PTPRD	-3.11075	0.0445677	0.00413981	0.479799	0.0102977
2117	WNT7A	0.645032	1.90605	1.16021	3.13133	0.0108755
2249	NPHS1	0.709079	2.03212	1.03836	3.97695	0.0384664
2299	NEUROD1	0.017522	1.01768	1.00751	1.02795	0.000627789
2302	EN1	0.37276	1.45174	1.18561	1.77759	0.000308735
2364	CAMKV	0.0659894	1.06822	1.0172	1.12179	0.00821653
2383	TERT	0.335684	1.3989	1.03111	1.89786	0.0310188
2438	DRGX	0.418926	1.52033	1.16497	1.98408	0.00204188
2483	RAG1	1.0063	2.73545	1.21787	6.14409	0.0147945
2534	PSCA	0.0076685	1.0077	1.00259	1.01284	0.00312305
2561	FOXI1	0.0404228	1.04125	1.01225	1.07109	0.00504138
2584	SHOX2	0.163563	1.1777	1.06323	1.3045	0.0017179
2616	GPRIN1	0.0515152	1.05287	1.00038	1.1081	0.0483024
2677	ELOVL6	-0.343077	0.709584	0.543247	0.926851	0.0118244
2833	INSM1	0.0056906	1.00571	1.00179	1.00964	0.00428327
2875	PCP2	0.144155	1.15506	1.02193	1.30553	0.0210411
2906	FOSL1	0.0115735	1.01164	1.0043	1.01904	0.00184208
2912	TSPEAR	2.04148	7.70199	1.4396	41.2064	0.0170429
2970	EPS8L2	0.0158825	1.01601	1.00022	1.03204	0.0468062
3039	FOXS1	0.0230436	1.02331	1.00335	1.04367	0.0218536
3054	ALX1	2.23448	9.34159	2.55912	34.0997	0.000718713
3068	S1PR5	0.22815	1.25627	1.01425	1.55605	0.0366572
3072	HOXC10	0.0552887	1.05685	1.01672	1.09855	0.00511663
3076	OXTR	0.114565	1.12139	1.03664	1.21306	0.00427086
3132	USH1G	0.275484	1.31717	1.0046	1.72698	0.04624
3196	PMCH	-1.36967	0.254191	0.096063	0.672613	0.00580219
3245	POU3F2	0.0768517	1.07988	1.02506	1.13764	0.00383908
3259	JAG2	0.025937	1.02628	1.00662	1.04632	0.00858439
3261	WT1	0.340298	1.40537	1.0681	1.84913	0.0150778
3372	GABRD	0.221478	1.24792	1.10888	1.40439	0.000238003
3391	WNT7B	0.229845	1.2584	1.11048	1.42604	0.000315357
3438	PAX5	1.08269	2.95262	1.79806	4.84853	1.88214e-05
3465	CRYBA4	0.180124	1.19737	1.02268	1.40189	0.0251729
3720	GNAT3	3.66915	39.2187	2.64602	581.291	0.00764544
3757	NTF4	1.07177	2.92054	1.51605	5.62616	0.00135604
3833	FOXD1	0.0150464	1.01516	1.00131	1.0292	0.0318129
3852	OR5M11	0.319207	1.37604	1.01298	1.86921	0.0411036
3868	TAS2R38	0.0756889	1.07863	1.02013	1.14048	0.00780687
3882	GFY	0.384672	1.46913	1.13504	1.90156	0.00347541
3902	LHX1	0.597226	1.81707	1.21067	2.7272	0.00394215

## Sheet: DLBC_up_cox
	id	coef	HR	HR.95L	HR.95H	pvalue
15	ARX	0.990748	2.69325	1.20167	6.03625	0.0161224
152	DTNBP1	-0.966238	0.380512	0.15556	0.930765	0.0342449
160	UTS2	0.219395	1.24532	1.03817	1.49382	0.0181056
304	TP63	0.799055	2.22344	1.08072	4.57442	0.029941
333	WDR62	-0.699496	0.496836	0.285418	0.864857	0.0133854
396	ATP8B1	4.74674	115.208	1.25604	10567.3	0.0395097
467	NRCAM	2.24597	9.44956	1.01981	87.5596	0.0480152
541	RANGAP1	-0.082697	0.92063	0.851644	0.995205	0.0374413
557	SLC8A3	3.16851	23.7721	1.30012	434.665	0.0326002
596	JAG1	0.069072	1.07151	1.00036	1.14773	0.0488159
599	E2F1	-0.0555837	0.945933	0.896688	0.997882	0.0415825
683	PLAT	0.326492	1.3861	1.00619	1.90945	0.0457473
778	SH3GL2	3.29169	26.8882	1.81949	397.351	0.0165945
820	CNTNAP1	0.0383032	1.03905	1.00653	1.07261	0.0182047
1006	SLC30A3	0.851181	2.34241	1.13209	4.84671	0.0217688
1009	TLX2	0.140731	1.15112	1.00368	1.3202	0.0441637
1067	AGMAT	0.109913	1.11618	1.00912	1.2346	0.0326482
1093	STMN1	-0.024926	0.975382	0.953792	0.99746	0.0290629
1103	CAMSAP2	1.47985	4.39228	1.28017	15.0699	0.018641
1195	INHBA	0.0686981	1.07111	1.00221	1.14475	0.0428691
1256	SOX9	0.0692398	1.07169	1.00019	1.1483	0.0493593
1313	TRAF2	-0.287728	0.749966	0.575262	0.977726	0.0334667
1323	GNG13	0.332231	1.39408	1.01608	1.9127	0.0395144
1350	HOXD1	2.06946	7.92057	1.49679	41.9132	0.0149158
1391	APOE	-0.000682354	0.999318	0.998642	0.999995	0.0481835
1396	MAS1	1.40724	4.08469	1.07868	15.4677	0.0383171
1568	FAIM2	-4.48147	0.0113168	0.000185422	0.690695	0.0326488
1600	GPNMB	-0.0241135	0.976175	0.955473	0.997325	0.027461
1638	FPGS	-0.0993444	0.905431	0.832821	0.984371	0.0198425
1691	SIX3	0.391663	1.47944	1.00672	2.17413	0.0461439
1705	COX17	-0.190158	0.826829	0.692821	0.986756	0.0350533
1710	FGF2	1.13439	3.10929	1.28293	7.5356	0.0120188
1717	SHROOM3	2.44168	11.4923	2.01659	65.4935	0.00596107
1800	CACNA1A	4.05159	57.489	2.65114	1246.63	0.00984906
1848	WNT9A	0.478049	1.61293	1.03377	2.51655	0.03518
1874	PTPRG	7.51659	1838.3	13.5127	250085	0.00271179
1878	BOC	4.07896	59.084	1.24277	2808.98	0.0384264
2028	IL18	-0.0863831	0.917243	0.853713	0.9855	0.0183347
2046	EDNRA	0.439207	1.55148	1.00907	2.38544	0.0453803
2049	CENPU	-0.552167	0.575701	0.376502	0.880292	0.010821
2064	HOMER1	10.4053	33035	42.0604	2.59463e+07	0.00221844
2113	SH3RF1	1.22693	3.41075	1.32787	8.76079	0.010799
2317	FAM19A4	-216.739	7.44156e-95	1.09411e-187	0.0506137	0.0468869
2534	PSCA	-24.0837	3.47197e-11	4.34202e-21	0.277626	0.0384417
2592	CPLX1	0.725294	2.06534	1.20478	3.54058	0.00835442
2613	CXCL10	0.00107336	1.00107	1.00018	1.00197	0.0183923
2653	TAS1R3	0.00669898	1.00672	1.00132	1.01215	0.0146032
2722	CDK5R2	0.566813	1.76264	1.24736	2.49079	0.00131462
2733	OTP	0.340637	1.40584	1.13657	1.73891	0.0016893
2836	PTPRM	3.61321	37.0849	1.92245	715.384	0.0167202
3076	OXTR	0.207029	1.23002	1.02235	1.47986	0.0282153
3099	UTS2R	0.0478187	1.04898	1.00453	1.0954	0.030434
3197	GRIN2A	5.15813	173.839	2.79552	10810.2	0.0143726
3242	KCND2	103.403	8.08261e+44	1.84746e+10	3.53614e+79	0.0110586
3372	GABRD	-5.98339	0.00252028	9.59886e-06	0.661724	0.0352701
3464	XRCC6	-0.0432761	0.957647	0.922619	0.994004	0.0228292
3631	HLA-DRA	0.00033243	1.00033	1.00009	1.00057	0.00638062
3701	SYT3	12.7031	328756	1.29973	8.31562e+10	0.0453639

## Sheet: ESCA_up_cox
	id	coef	HR	HR.95L	HR.95H	pvalue
11	CD38	-0.195043	0.822799	0.68968	0.981613	0.0303067
40	PROM1	-0.0659365	0.93619	0.87787	0.998385	0.0445148
73	SLC6A7	0.757731	2.13343	1.17674	3.86792	0.0125577
101	RUNX3	-0.0932359	0.910979	0.835091	0.993762	0.0356443
127	SLC18A1	0.193745	1.21379	1.02207	1.44146	0.027182
195	SEZ6	0.185107	1.20335	1.03212	1.40298	0.0180954
231	NEO1	-0.214216	0.807174	0.670107	0.972276	0.0240662
286	TCF3	-0.0457923	0.95524	0.923073	0.988529	0.00879094
320	KCNQ2	0.575072	1.77726	1.24374	2.53964	0.00159046
321	SEMA3A	0.433897	1.54326	1.10955	2.14651	0.009953
431	PPEF1	9.27219	10638	26.0702	4.34087e+06	0.00250185
765	LIMK1	-0.0569568	0.944635	0.902358	0.988893	0.0147653
830	MMD	-0.142424	0.867253	0.76987	0.976955	0.0190979
969	UNC5A	0.277432	1.31974	1.01463	1.71659	0.038617
1077	RGS4	0.0102035	1.01026	1.00074	1.01986	0.0345764
1082	ECE1	-0.071853	0.930668	0.877904	0.986603	0.0158259
1117	GHRH	0.0060527	1.00607	1.00095	1.01122	0.0200922
1119	OLFM3	1.336	3.80379	1.56092	9.26944	0.00328473
1157	TNN	0.37242	1.45124	1.10971	1.89789	0.00652101
1222	SLC12A5	0.926836	2.5265	1.07913	5.91513	0.0327256
1238	PACSIN1	0.919243	2.50739	1.12188	5.604	0.0250755
1275	NKX2-2	0.0119758	1.01205	1.00162	1.02259	0.0234578
1323	GNG13	0.168947	1.18406	1.05049	1.33461	0.00566704
1331	HIP1	-0.249763	0.778985	0.62055	0.977872	0.0313316
1353	GAD1	0.224844	1.25213	1.00339	1.56252	0.0465954
1394	KIF1A	0.0753731	1.07829	1.0201	1.13979	0.00773842
1402	GDF15	0.00561498	1.00563	1.00021	1.01108	0.0417974
1422	C1QL1	0.0292238	1.02966	1.00855	1.0512	0.00568304
1424	PYY	2.5716	13.0867	1.19857	142.889	0.0349901
1639	GABBR2	2.97063	19.5042	2.67869	142.014	0.00336008
1722	PPP3CA	-0.460084	0.631231	0.408752	0.974802	0.0379801
1800	CACNA1A	0.52229	1.68588	1.06465	2.66961	0.0259404
1809	CACNG8	0.499454	1.64782	1.03585	2.62134	0.0349737
1858	NXPH2	8.39214	4412.26	1.9074	1.02066e+07	0.0337248
1860	SLC4A10	22.5781	6.39038e+09	957.513	4.26489e+16	0.00486031
1895	MYO10	-0.102881	0.902235	0.823696	0.988262	0.0268243
1898	HAPLN1	0.199624	1.22094	1.07791	1.38296	0.00168897
1909	CPLX2	0.181892	1.19948	1.09681	1.31177	6.78277e-05
1927	EGFR	-0.029343	0.971083	0.943229	0.99976	0.0481411
1967	SEC16A	-0.0203011	0.979904	0.9634	0.996689	0.019149
2011	ITGB1	-0.0280035	0.972385	0.949556	0.995763	0.0208748
2014	PCDH15	2.37184	10.7171	2.18196	52.639	0.00349184
2016	KLHL1	9.5529	14085.5	27.162	7.30442e+06	0.00274252
2050	GABRA2	0.715297	2.04479	1.28511	3.25357	0.00254033
2097	SEMA3D	0.11668	1.12376	1.02413	1.23308	0.0137625
2104	ANGPT1	0.371301	1.44962	1.04758	2.00596	0.0250631
2123	EPHB1	2.44622	11.5446	1.08279	123.087	0.0427814
2207	RUNX1	-1.32633	0.265449	0.11537	0.610759	0.00181047
2261	SSTR5	0.0218035	1.02204	1.00116	1.04336	0.0384153
2280	LHX8	0.0985212	1.10354	1.0385	1.17265	0.00147783
2281	B3GALT2	0.158141	1.17133	1.04517	1.31272	0.00653163
2324	FEV	0.0338396	1.03442	1.00166	1.06825	0.0393236
2371	HHIP	0.460654	1.58511	1.14569	2.19307	0.00541856
2383	TERT	0.801778	2.2295	1.2679	3.92041	0.00536592
2504	TAC3	0.0559755	1.05757	1.01935	1.09723	0.00287997
2554	OR2W6P	0.068476	1.07087	1.01864	1.12579	0.00727877
2555	OR2B2	0.271847	1.31239	1.07137	1.60762	0.00864208
2574	GBX2	0.048196	1.04938	1.01383	1.08617	0.00612708
2582	CA7	0.462184	1.58754	1.16285	2.16733	0.00361637
2593	NTSR2	1.63394	5.12401	1.11922	23.4587	0.0352848
2669	SEMA3E	0.19698	1.21772	1.05329	1.40782	0.00778114
2701	OR13H1	0.458858	1.58227	1.03245	2.42488	0.0351545
2780	ATOH1	0.00846144	1.0085	1.0008	1.01626	0.0304997
2833	INSM1	0.00175063	1.00175	1.0001	1.00341	0.0375838
2839	UGT2A1	3.07317	21.6102	1.04798	445.618	0.0465558
3004	SLITRK1	0.0975344	1.10245	1.04488	1.16319	0.000364538
3034	GRM8	24.3015	3.58116e+10	3.10049	4.13633e+20	0.039813
3067	CHRM4	0.109367	1.11557	1.03315	1.20457	0.00522712
3159	VCX	0.0184138	1.01858	1.00381	1.03357	0.0134899
3242	KCND2	-16.0595	1.06039e-07	9.49936e-14	0.118368	0.023802
3247	SLITRK6	0.00478187	1.00479	1.00171	1.00788	0.00226329
3291	SYN3	11.4964	98359.4	108.188	8.94241e+07	0.000941279
3335	OR10H1	0.363247	1.43799	1.04479	1.97917	0.0258264
3355	NPSR1	0.67123	1.95664	1.12892	3.39126	0.016752
3394	AGRN	-0.00432967	0.99568	0.992138	0.999234	0.0172534
3420	HMX2	-0.633536	0.530712	0.298719	0.942877	0.0307295
3435	OR2L13	35.6873	3153533190245180	4.88027e+06	2.03775e+24	0.000564995
3448	TUBB	-0.00073658	0.999264	0.998629	0.999899	0.0230946
3463	EPHB4	-0.0108903	0.989169	0.979293	0.999144	0.033404
3594	GRM3	18.9671	1.72713e+08	2.97306	1.00333e+16	0.0375789
3616	HSD3B1	0.0763659	1.07936	1.00456	1.15973	0.0371554
3875	MFRP	-4.59258	0.0101267	0.000128283	0.799407	0.0393596
3882	GFY	0.0614837	1.06341	1.01952	1.1092	0.00425129
3913	PKD1L3	1.50198	4.49056	1.37895	14.6236	0.0126535

## Sheet: GBM_up_cox
	id	coef	HR	HR.95L	HR.95H	pvalue
10	PLXND1	0.0195085	1.0197	1.00228	1.03742	0.0264863
20	ITGA3	0.00566921	1.00569	1.00022	1.01118	0.0413573
28	TNFRSF12A	0.00161357	1.00161	1.00003	1.0032	0.0456155
33	ALDH3B1	0.0536061	1.05507	1.01293	1.09896	0.00994545
87	ACPP	0.630094	1.87779	1.14148	3.08904	0.013101
95	MARCO	0.0868535	1.09074	1.024	1.16182	0.00701424
107	TYMP	0.00349199	1.0035	1.00047	1.00653	0.0233578
149	HSPA5	0.000633046	1.00063	1.00009	1.00118	0.0227228
160	UTS2	0.495497	1.64131	1.20132	2.24245	0.00185855
161	RCN1	0.126343	1.13467	1.01147	1.27288	0.0312127
164	HEXB	0.0526468	1.05406	1.00913	1.10099	0.0178523
300	FCGR2B	0.269328	1.30908	1.09013	1.57202	0.00392636
307	PTGS2	0.0111242	1.01119	1.00376	1.01867	0.00309472
396	ATP8B1	1.93178	6.90178	1.45737	32.6853	0.0149067
438	MMP2	0.030446	1.03091	1.01167	1.05052	0.00154162
457	ICAM1	0.0133811	1.01347	1.00252	1.02455	0.0158169
458	LYZ	0.00268647	1.00269	1.00018	1.0052	0.0354023
467	NRCAM	0.0311142	1.0316	1.00234	1.06173	0.0341081
475	SLC17A6	0.272108	1.31273	1.08581	1.58707	0.00495135
506	NRP1	0.081622	1.08505	1.02033	1.15386	0.00928139
532	HMOX1	0.00165344	1.00165	1.00022	1.00309	0.0236962
567	PLTP	0.00143139	1.00143	1.00054	1.00233	0.00166325
569	MMP9	0.00292661	1.00293	1.00038	1.00548	0.0240586
582	CTSZ	0.00337587	1.00338	1.00101	1.00576	0.00523199
697	RETN	0.0438358	1.04481	1.00657	1.0845	0.0211982
738	WNT2	0.324289	1.38305	1.01812	1.87877	0.0379973
740	HOXA2	0.0140934	1.01419	1.00335	1.02515	0.0101607
758	PLOD3	0.00360569	1.00361	1.00066	1.00657	0.0162868
783	PKD2L1	0.550245	1.73368	1.04432	2.87808	0.0333663
819	NAGLU	0.0156726	1.0158	1.00342	1.02832	0.0122102
823	COL1A1	0.000313244	1.00031	1.00006	1.00056	0.0137189
836	PHOX2B	0.847287	2.33331	1.31241	4.14833	0.00390187
841	AREG	0.0308391	1.03132	1.01419	1.04873	0.000306679
860	ST3GAL4	0.1422	1.15281	1.00818	1.31818	0.0376072
868	MDK	0.000953388	1.00095	1.00025	1.00165	0.00758702
939	PCDHB2	-0.0105985	0.989457	0.980704	0.998289	0.0194027
948	PCDHB3	0.180295	1.19757	1.05202	1.36325	0.00639014
961	ST8SIA4	0.0880657	1.09206	1.00545	1.18613	0.0367102
1014	DOK1	0.0218909	1.02213	1.00069	1.04404	0.0430412
1019	FN1	0.00138476	1.00139	1.0005	1.00227	0.00215523
1072	KMO	0.765647	2.15038	1.00552	4.59878	0.0483649
1121	SPP1	5.30783e-05	1.00005	1.00001	1.0001	0.0200209
1172	TSHZ3	0.11061	1.11696	1.00445	1.24207	0.0411542
1182	CCR2	0.0657382	1.06795	1.00943	1.12985	0.0222249
1224	PIGT	0.00481554	1.00483	1.00051	1.00917	0.028535
1261	IL1B	0.0144543	1.01456	1.00356	1.02568	0.00934248
1277	BMP2	-0.0200167	0.980182	0.961511	0.999216	0.0413593
1285	OTOR	0.405962	1.50075	1.04716	2.1508	0.0270393
1314	RAP1B	0.0435299	1.04449	1.00454	1.08603	0.0287031
1332	STYXL1	0.15164	1.16374	1.05615	1.2823	0.00218714
1341	RAC2	0.0536588	1.05512	1.01625	1.09548	0.00507985
1342	LIF	0.00590696	1.00592	1.00206	1.0098	0.0026037
1345	VGF	0.000214946	1.00021	1.00001	1.00042	0.0355192
1355	HOXD10	0.0420163	1.04291	1.00922	1.07773	0.0121573
1398	ARPC1B	0.00870154	1.00874	1.00282	1.01469	0.00373239
1420	LILRB2	0.147291	1.15869	1.02749	1.30664	0.0162922
1431	PDLIM4	0.00728624	1.00731	1.00058	1.01409	0.0331762
1438	NINJ1	0.00902635	1.00907	1.00022	1.018	0.0446437
1458	SERPINF1	0.00590832	1.00593	1.00122	1.01065	0.0135183
1549	ANXA1	0.00228898	1.00229	1.00028	1.00431	0.0257043
1578	MDM2	0.00125669	1.00126	1.00018	1.00234	0.0221059
1603	IL6	0.0246147	1.02492	1.01232	1.03767	9.57668e-05
1621	TBR1	0.0824487	1.08594	1.01768	1.15878	0.0128058
1649	TFAP2A	0.061454	1.06338	1.01345	1.11577	0.0122643
1658	TLR2	0.00554997	1.00557	1.00041	1.01075	0.034423
1660	MYO7A	0.235196	1.26516	1.03038	1.55343	0.0247235
1672	THBS1	0.00301824	1.00302	1.00116	1.00489	0.00147962
1677	STRA6	0.0627319	1.06474	1.01625	1.11555	0.00834567
1687	CYP1B1	0.0236866	1.02397	1.00629	1.04196	0.00767075
1743	GPR84	0.0181398	1.01831	1.00529	1.03149	0.00571234
1761	BCL2A1	0.0438718	1.04485	1.01483	1.07575	0.00317775
1770	MCTP2	1.83409	6.25942	1.6188	24.2034	0.00785968
1838	S100A8	0.00113552	1.00114	1.00031	1.00196	0.0070717
1891	SFRP2	0.00748851	1.00752	1.00339	1.01166	0.000345719
1945	DOK2	0.0461168	1.0472	1.01709	1.0782	0.00194576
1964	GSN	0.0120663	1.01214	1.00133	1.02307	0.0276866
1977	HTR7	7.261	1423.68	38.006	53329.8	8.57384e-05
1985	ADM	0.00125541	1.00126	1.00014	1.00238	0.027815
1988	SYT8	0.620653	1.86014	1.04233	3.3196	0.0357049
1997	ST14	0.0871161	1.09102	1.00108	1.18905	0.0472028
2008	MMP3	0.0433754	1.04433	1.00269	1.0877	0.0366734
2015	CTF1	0.0642558	1.06637	1.02126	1.11347	0.00357098
2112	ENAH	-0.0605966	0.941203	0.896615	0.988008	0.0143979
2127	MARVELD1	0.0071444	1.00717	1.00056	1.01382	0.0334455
2131	OTOA	3.13191	22.9177	2.47517	212.196	0.00581387
2161	TIMP4	-0.00159298	0.998408	0.996864	0.999955	0.0436487
2167	MMP14	0.00131462	1.00132	1.00007	1.00257	0.038991
2207	RUNX1	0.734654	2.08476	1.03923	4.18215	0.0386113
2231	ITGB2	0.0119741	1.01205	1.00025	1.02398	0.0453256
2253	ITGA5	0.0120219	1.01209	1.00445	1.0198	0.00189146
2260	FGF11	0.0683713	1.07076	1.00852	1.13685	0.0252566
2275	WNT4	0.361029	1.4348	1.06036	1.94147	0.0192935
2277	MXRA8	0.00634759	1.00637	1.00317	1.00958	9.32564e-05
2302	EN1	0.0202657	1.02047	1.00585	1.03531	0.00592435
2307	S100A9	0.00135014	1.00135	1.00027	1.00243	0.0143217
2338	CLRN1	0.53385	1.70549	1.18955	2.44519	0.00368124
2398	FABP5	0.00175592	1.00176	1.00064	1.00288	0.00204513
2434	GJB2	0.00309825	1.0031	1.00066	1.00555	0.0127201
2476	TMEM100	-0.0107034	0.989354	0.980603	0.998182	0.0182086
2480	TPP1	0.00126328	1.00126	1.00017	1.00236	0.0233345
2599	ROR2	1.84301	6.3155	1.45422	27.4275	0.0139037
2651	ITGAM	0.111447	1.11789	1.00249	1.24658	0.0449856
2699	FPR2	0.129606	1.13838	1.04643	1.23841	0.0025593
2733	OTP	0.0589807	1.06075	1.02341	1.09947	0.00125967
2778	CEBPB	0.00302522	1.00303	1.00109	1.00498	0.00224568
2862	VWC2L	2.4748	11.8794	3.25208	43.3936	0.000181037
2904	CLCF1	0.0359524	1.03661	1.01319	1.06056	0.00204248
2906	FOSL1	0.0227811	1.02304	1.00919	1.03709	0.00105925
2933	OR4N2	-2.39745	0.0909494	0.0140304	0.589564	0.0119361
2954	IRX5	0.0443469	1.04534	1.01881	1.07257	0.000723119
3026	VWA1	0.00343631	1.00344	1.00026	1.00663	0.0338365
3143	BACE2	0.171844	1.18749	1.05556	1.33591	0.00423862
3153	FES	0.0640484	1.06614	1.03329	1.10004	6.04375e-05
3209	CCR4	0.356906	1.4289	1.09396	1.8664	0.00882141
3235	GDF3	0.222891	1.24968	1.02427	1.52471	0.0280763
3258	IMMP2L	2.85343	17.3472	1.0165	296.04	0.0486932
3274	NPY2R	0.031577	1.03208	1.00427	1.06066	0.0234828
3369	TRPV2	0.0783939	1.08155	1.00619	1.16256	0.0333955
3433	RASSF10	0.0270381	1.02741	1.00352	1.05186	0.0242512
3514	C5AR1	0.0251169	1.02544	1.00202	1.04939	0.0330414
3531	DMBX1	0.145265	1.15635	1.01983	1.31114	0.023435
3599	CD3E	0.110226	1.11653	1.02874	1.21182	0.00834033
3621	MAFB	0.00183186	1.00183	1.0005	1.00317	0.00710037
3692	IGKC	0.184384	1.20248	1.0681	1.35376	0.00229134
3693	IGHA2	0.00601513	1.00603	1.00266	1.00942	0.000449111
3694	IGHA1	0.000750333	1.00075	1.00025	1.00126	0.00355253
3695	IGHG3	0.474636	1.60743	1.12497	2.2968	0.00914262
3793	OR2I1P	0.0216805	1.02192	1.00587	1.03822	0.00727047
3895	CCL5	0.0434207	1.04438	1.01986	1.06949	0.000341138
3910	RIMBP3	0.66995	1.95414	1.11914	3.41215	0.0184851

## Sheet: KICH_up_cox
	id	coef	HR	HR.95L	HR.95H	pvalue
17	RALA	0.331124	1.39253	1.16036	1.67116	0.000373453
24	SYPL1	0.0502648	1.05155	1.01773	1.08649	0.00257867
48	SYT13	0.0386752	1.03943	1.01081	1.06887	0.00664372
98	BTBD1	0.248156	1.28166	1.11519	1.47298	0.000472639
109	ARFGEF1	0.404269	1.49821	1.17235	1.91463	0.00123482
115	MEF2A	0.448869	1.56654	1.03615	2.36844	0.0333103
121	VPS35	0.079087	1.0823	1.0032	1.16763	0.0410928
125	DGCR2	0.201141	1.2228	1.0293	1.45266	0.0221024
133	ATP2B1	1.10805	3.02845	1.47744	6.20769	0.00247969
135	WDR1	0.0427119	1.04364	1.01702	1.07095	0.0011942
146	SDHA	0.0448452	1.04587	1.01991	1.07248	0.000469879
155	SLC24A1	0.238188	1.26895	1.09011	1.47712	0.00211774
157	SEMA3C	0.186075	1.20451	1.05027	1.38141	0.00778106
160	ACTB	0.00796008	1.00799	1.00328	1.01273	0.000870246
186	PSEN1	0.421052	1.52356	1.07275	2.16383	0.018658
194	GSK3B	1.67937	5.36218	1.90314	15.1082	0.0014853
198	REST	0.162401	1.17633	1.01896	1.358	0.0266678
204	RRN3	0.236361	1.26663	1.00397	1.59801	0.0462186
206	WNT11	0.396571	1.48672	1.14389	1.93229	0.00302555
210	TMED2	0.0351785	1.0358	1.01465	1.0574	0.000831371
217	MT3	0.00654569	1.00657	1.00051	1.01266	0.0334114
219	AURKA	0.319959	1.37707	1.19458	1.58744	1.0283e-05
220	ATRN	0.409864	1.50661	1.13729	1.99587	0.00428257
222	XRN2	0.267778	1.30706	1.08857	1.5694	0.00411428
231	MUL1	0.042419	1.04333	1.01096	1.07674	0.00834455
246	ARCN1	0.0615583	1.06349	1.01719	1.11191	0.00672487
262	MAPK1	0.295495	1.34379	1.09517	1.64885	0.00464204
265	MICALL1	0.38868	1.47503	1.16413	1.86897	0.00128955
283	SPTLC2	0.160743	1.17438	1.02346	1.34757	0.0220012
300	ABHD12	0.522218	1.68576	1.17453	2.41951	0.00461826
306	CTSZ	0.0261687	1.02651	1.00996	1.04334	0.00160421
308	POFUT1	0.0337188	1.03429	1.00097	1.06872	0.0435756
312	E2F1	0.0671598	1.06947	1.03546	1.10459	4.62737e-05
327	MAGT1	0.271661	1.31214	1.08656	1.58455	0.00476461
343	METRN	0.0211729	1.0214	1.0012	1.04201	0.0377465
352	RAB11A	0.366113	1.44212	1.15639	1.79844	0.00115498
362	ESRP1	0.262533	1.30022	1.1248	1.503	0.000384577
369	GPI	0.0115932	1.01166	1.00155	1.02187	0.023628
378	ATP1A3	0.0192248	1.01941	1.00385	1.03522	0.0143232
379	MEGF8	0.118139	1.1254	1.00384	1.26168	0.0428027
385	SCN1B	0.0716068	1.07423	1.00098	1.15284	0.0468907
390	MTPN	0.184113	1.20215	1.09391	1.3211	0.000131014
392	ATP6V0A4	0.020416	1.02063	1.00369	1.03785	0.0168089
393	OGDH	0.0877497	1.09171	1.02286	1.16521	0.00829231
405	TMEM106B	0.144667	1.15565	1.05367	1.26751	0.00214803
407	LIMK1	0.74797	2.11271	1.20176	3.71415	0.00936464
438	MMD	0.229612	1.25811	1.11548	1.41897	0.000183878
445	CLCN3	0.228107	1.25622	1.07684	1.46547	0.00371067
446	TRIM2	0.104135	1.10975	1.00804	1.22173	0.0337421
459	MDK	0.0149343	1.01505	1.00505	1.02515	0.00311288
460	AMBRA1	1.58931	4.90036	1.35621	17.7064	0.0153151
465	ASIC1	0.153543	1.16596	1.02745	1.32314	0.0173297
468	SYT10	0.410649	1.5078	1.15603	1.96659	0.0024477
470	LIN7A	0.148302	1.15986	1.03902	1.29476	0.00824594
477	SLC38A1	0.066941	1.06923	1.01516	1.12619	0.0114691
478	FZD10	0.106206	1.11205	1.00026	1.23633	0.0494299
489	SIM1	0.281082	1.32456	1.03952	1.68777	0.0230009
496	TMEM30A	0.0412823	1.04215	1.00959	1.07575	0.010781
500	MAN2A1	0.241148	1.27271	1.09992	1.47265	0.00119878
513	DBN1	0.0299305	1.03038	1.01116	1.04997	0.00184137
515	ARL6	0.287588	1.33321	1.08022	1.64545	0.00739172
516	FAM162A	0.0538184	1.05529	1.01714	1.09487	0.00417226
541	FN1	0.0291883	1.02962	1.00425	1.05563	0.0218554
590	NRP2	0.877667	2.40528	1.24775	4.63667	0.00876878
593	ELOVL4	0.619851	1.85865	1.32389	2.60942	0.000342548
604	KDSR	0.167123	1.1819	1.03475	1.34997	0.0137576
633	ACSL3	0.256811	1.2928	1.10966	1.50617	0.000984288
644	ATP8A1	0.9902	2.69177	1.52238	4.7594	0.000660911
645	USP9X	0.392739	1.48103	1.13939	1.92511	0.00333258
647	SOX4	0.00898962	1.00903	1.00051	1.01762	0.0376926
685	TIMM8A	0.238198	1.26896	1.12936	1.42582	6.18063e-05
697	STYXL1	0.801942	2.22987	1.56404	3.17913	9.34927e-06
711	TWSG1	0.17736	1.19406	1.03639	1.37572	0.0141008
712	EIF2AK4	0.515123	1.67384	1.08074	2.59245	0.0210094
728	MAP1S	0.157623	1.17072	1.04336	1.31363	0.00731047
738	GFAP	0.188615	1.20758	1.01857	1.43165	0.0298657
739	COX7B	0.0199119	1.02011	1.00873	1.03163	0.000507034
743	KIF3A	0.505971	1.6586	1.07426	2.56079	0.0224196
786	ELP3	0.109062	1.11523	1.01268	1.22817	0.0266891
827	ABHD17C	0.796421	2.21759	1.26893	3.87547	0.00517108
859	SORL1	0.0924273	1.09683	1.00591	1.19598	0.0363198
863	ITPKA	0.450072	1.56842	1.2518	1.96514	9.15427e-05
864	ADAM10	0.648745	1.91314	1.17728	3.10894	0.00882444
884	SCARB2	0.121573	1.12927	1.05767	1.20572	0.000274948
890	FGD4	0.735532	2.08659	1.06334	4.09452	0.0324743
909	CYP1A1	0.0298053	1.03025	1.00408	1.05711	0.0231776
911	IQGAP1	0.216115	1.24125	1.08222	1.42363	0.00200402
916	AFG3L2	0.0872119	1.09113	1.00905	1.17988	0.0288281
918	ARRB2	0.0375013	1.03821	1.00823	1.06909	0.0121418
933	AKT1	0.0595811	1.06139	1.00124	1.12516	0.0453283
938	PRKACB	0.429666	1.53674	1.08879	2.16899	0.0145324
965	LRIG1	0.786497	2.19569	1.5416	3.12731	1.30944e-05
984	EGFR	0.298908	1.34839	1.12503	1.61609	0.00121671
989	CSGALNACT1	0.538228	1.71297	1.19356	2.45842	0.00350211
993	LRP12	1.13493	3.11094	1.47741	6.55063	0.00281498
995	NDUFB9	0.043749	1.04472	1.01549	1.07479	0.00251022
1009	ADM	0.00285594	1.00286	1.00033	1.0054	0.0269124
1022	DLAT	0.118105	1.12536	1.05623	1.19903	0.000261296
1026	FOXO1	0.243358	1.27553	1.02676	1.58456	0.0279108
1028	ITPR1	0.218148	1.24377	1.06396	1.45396	0.00617727
1029	TWF1	0.0290727	1.0295	1.0049	1.05471	0.0184908
1031	EPS8	0.163495	1.17762	1.0433	1.32923	0.00814708
1044	MERTK	0.739877	2.09568	1.06047	4.14143	0.0332622
1052	ANGPT1	0.445373	1.56107	1.14263	2.13275	0.00515058
1065	NPTN	0.086933	1.09082	1.00143	1.18819	0.0462816
1067	FBXO32	0.144318	1.15525	1.05013	1.27089	0.0030277
1087	CBR3	0.322865	1.38108	1.0713	1.78044	0.0127233
1102	ITGB2	0.132485	1.14166	1.02114	1.27642	0.0199449
1114	ZNF385A	0.212364	1.2366	1.05653	1.44736	0.00817442
1115	RACGAP1	0.334721	1.39755	1.18742	1.64487	5.66732e-05
1126	NEXN	0.686954	1.98765	1.12596	3.5088	0.0178318
1135	EN1	0.122426	1.13024	1.03786	1.23083	0.00489014
1142	PAQR3	1.07168	2.92028	1.63371	5.22001	0.000298794
1153	SERPINI1	0.330243	1.39131	1.03489	1.87048	0.0287385
1155	PPM1L	0.489099	1.63085	1.06731	2.49194	0.0237533
1173	ELOVL7	0.122471	1.13029	1.02279	1.24908	0.0163094
1176	SERINC5	0.743687	2.10368	1.18385	3.73819	0.0112339
1191	FZD6	0.064708	1.06685	1.02218	1.11346	0.00302198
1193	STRBP	0.876504	2.40249	1.19381	4.8349	0.0140329
1194	ATP7A	0.716683	2.04763	1.07669	3.89415	0.0288691
1202	HPRT1	0.21039	1.23416	1.02023	1.49294	0.0302947
1219	TPP1	0.0121319	1.01221	1.00573	1.01872	0.000211057
1235	RRM1	0.185793	1.20417	1.0884	1.33226	0.000315326
1258	FEN1	0.0438061	1.04478	1.0216	1.06848	0.000129583
1262	TMEM223	0.509461	1.66439	1.2382	2.23728	0.000736387
1269	MAP2K1	0.328235	1.38852	1.11501	1.72911	0.00336145
1275	RAB3B	0.998156	2.71327	1.3398	5.49475	0.00556341
1279	ADRB2	0.062524	1.06452	1.02142	1.10944	0.00302472
1283	SDC2	0.073789	1.07658	1.01519	1.14168	0.0137711
1295	ALCAM	0.135874	1.14554	1.0108	1.29823	0.0333176
1307	EMB	0.15415	1.16667	1.04313	1.30483	0.00694637
1309	GPR37	0.0930779	1.09755	1.0014	1.20293	0.0466133
1358	LRFN4	0.0277923	1.02818	1.00596	1.0509	0.012687
1371	UGT8	0.127666	1.13617	1.01167	1.276	0.0310933
1393	B3GNT5	1.28348	3.60916	1.81804	7.16489	0.000243967
1400	DEAF1	0.29897	1.34847	1.02371	1.77625	0.0334479
1420	CALR	0.00399929	1.00401	1.0016	1.00642	0.0010879
1421	PTPN11	0.231137	1.26003	1.0852	1.46303	0.00242222
1445	TMIE	0.0809159	1.08428	1.02229	1.15002	0.00705812
1449	IDH2	0.00693868	1.00696	1.00077	1.0132	0.0275409
1456	NXPH4	0.0512254	1.05256	1.00566	1.10165	0.0276153
1463	TRAK1	0.559748	1.75023	1.26277	2.42587	0.000777366
1467	GJC1	0.338529	1.40288	1.00547	1.95737	0.0463638
1480	OLIG1	-0.0484179	0.952736	0.915223	0.991786	0.0181568
1517	MITF	0.859744	2.36256	1.04222	5.35553	0.0394931
1555	GM2A	0.251725	1.28624	1.09718	1.50789	0.00191413
1570	MYO5A	0.704684	2.02321	1.06023	3.86083	0.0325693
1589	SLC9A6	1.08694	2.96518	1.53367	5.73287	0.00123202
1624	SYNJ2BP	0.175758	1.19215	1.06901	1.32947	0.00157984
1636	NPTXR	0.32835	1.38867	1.11732	1.72593	0.00307648
1647	ARPC1A	0.326706	1.38639	1.20518	1.59486	4.84988e-06

## Sheet: KIRC_up_cox
	id	coef	HR	HR.95L	HR.95H	pvalue
3	AOC1	-0.00332648	0.996679	0.993888	0.999478	0.0200844
10	PLXND1	-0.0101269	0.989924	0.982461	0.997444	0.0087242
26	CX3CL1	-0.00768358	0.992346	0.989901	0.994797	1.0332e-09
29	DLX6	0.228183	1.25631	1.04732	1.50702	0.0139728
43	SCN4A	-0.230971	0.793763	0.700235	0.899782	0.000305111
51	CDKL5	-0.517106	0.596244	0.450626	0.788918	0.000295156
80	GABRA3	0.807368	2.242	1.46876	3.42231	0.000183001
86	UFL1	-0.0508611	0.950411	0.921401	0.980334	0.00130087
113	LRRC7	-5.41027	0.00447042	3.81534e-05	0.523798	0.0260126
120	MYOC	-0.414664	0.660562	0.491722	0.887377	0.00589908
138	RAB27B	0.750831	2.11876	1.45277	3.09006	9.63e-05
144	ZIC2	0.149393	1.16113	1.11393	1.21033	1.71401e-12
161	RCN1	0.154237	1.16677	1.08258	1.2575	5.42295e-05
180	PRDM1	-0.0400098	0.96078	0.93687	0.9853	0.0018603
189	COL11A1	0.0492085	1.05044	1.01928	1.08256	0.00136235
200	DMRT3	0.715542	2.0453	1.5228	2.74707	1.99279e-06
204	SLC12A2	-0.241447	0.785491	0.696079	0.886388	9.00463e-05
214	ERBB3	-0.0113797	0.988685	0.984017	0.993375	2.44341e-06
223	ASPM	0.243482	1.27568	1.18773	1.37015	2.38573e-11
245	KIF2A	0.138022	1.148	1.01138	1.30308	0.0327646
253	MAOB	-0.0616495	0.940212	0.918071	0.962887	3.97044e-07
259	NEDD4	-0.193075	0.82442	0.692182	0.981922	0.0304274
275	CHAT	0.500378	1.64934	1.2473	2.18098	0.000447809
312	NOTCH3	-0.00449324	0.995517	0.991388	0.999663	0.0340889
321	SEMA3A	0.649888	1.91533	1.23918	2.9604	0.00344178
326	ADD2	0.240237	1.27155	1.01248	1.59691	0.0387653
330	FSCN1	0.00409149	1.0041	1.00036	1.00785	0.0314638
336	PLXNA2	-0.362004	0.69628	0.607374	0.798199	2.05965e-07
360	EDN1	-0.00719969	0.992826	0.989255	0.99641	8.99732e-05
374	SCGN	-0.0274287	0.972944	0.952773	0.993542	0.0102853
389	MEF2C	-0.140864	0.868607	0.80242	0.940254	0.000495106
394	PCDHB4	-0.0257118	0.974616	0.958462	0.991042	0.0025676
404	SEMA5B	-0.0494119	0.951789	0.924354	0.980038	0.000929147
431	PPEF1	1.11682	3.05512	1.63716	5.7012	0.000450303
453	BIRC5	0.0387877	1.03955	1.02863	1.05059	6.15791e-13
464	KIF4A	0.495862	1.64191	1.3932	1.93502	3.28403e-09
472	TF	0.00331695	1.00332	1.00068	1.00597	0.0136757
476	CD200	-0.0465941	0.954475	0.925683	0.984162	0.00286763
480	SEMA6A	-0.111269	0.894698	0.851875	0.939674	8.72897e-06
484	EZR	-0.00945504	0.99059	0.986913	0.99428	6.25401e-07
485	DPYSL2	-0.0562974	0.945258	0.916458	0.974963	0.000362333
497	MYO3A	-1.34933	0.259415	0.103456	0.65048	0.00401672
506	NRP1	-0.0333985	0.967153	0.952616	0.981912	1.54482e-05
518	MAPK1	-0.0567123	0.944866	0.921461	0.968866	9.35888e-06
522	LGALS1	0.000882917	1.00088	1.00059	1.00118	4.10649e-09
569	MMP9	0.00152715	1.00153	1.00064	1.00242	0.000725506
574	MYBL2	0.174291	1.1904	1.13495	1.24856	7.99215e-13
582	CTSZ	0.00158959	1.00159	1.00003	1.00316	0.045997
587	PTK6	0.0396797	1.04048	1.00117	1.08133	0.0434339
596	JAG1	-0.0159949	0.984132	0.97732	0.990992	6.37882e-06
599	E2F1	0.0609436	1.06284	1.03018	1.09654	0.000129794
625	PGK1	-0.00530367	0.99471	0.991754	0.997675	0.00047789
679	NBN	-0.0427252	0.958175	0.921973	0.995798	0.0296874
680	TRPA1	-0.255312	0.774675	0.631023	0.951028	0.0146958
686	NDRG1	-0.00266873	0.997335	0.996121	0.99855	1.74202e-05
704	EBI3	0.0671568	1.06946	1.0329	1.10732	0.000154414
712	ATP1A3	0.0833357	1.08691	1.0227	1.15515	0.00730906
715	GRIN2D	0.314044	1.36895	1.16783	1.6047	0.000107164
730	DNAH11	-0.232244	0.792753	0.63195	0.994472	0.0446548
742	TSPAN12	-0.0310698	0.969408	0.953119	0.985975	0.000326103
744	GRB10	-0.112946	0.893199	0.851558	0.936875	3.53618e-06
752	NPTX2	0.00102648	1.00103	1.00021	1.00184	0.0137745
761	MEOX2	0.0989613	1.10402	1.00288	1.21537	0.0435357
786	UNC5B	-0.0386186	0.962118	0.936532	0.988402	0.00498142
823	COL1A1	8.64628e-05	1.00009	1.00003	1.00014	0.00241661
840	NMU	0.422902	1.52638	1.16888	1.99323	0.00189573
865	DDX6	-0.0272805	0.973088	0.958826	0.987563	0.000293236
868	MDK	0.0015787	1.00158	1.00106	1.0021	2.91537e-09
894	SLC38A1	-0.0153395	0.984778	0.972809	0.996893	0.013942
923	NR2E1	0.0479244	1.04909	1.00468	1.09546	0.0298871
928	SLC22A2	-0.0621867	0.939707	0.920871	0.958929	1.75098e-09
953	ARSB	-0.24476	0.782893	0.675487	0.907377	0.0011501
961	ST8SIA4	-0.114023	0.892237	0.845132	0.941968	3.78386e-05
962	PCDH12	-0.0240111	0.976275	0.964438	0.988257	0.000114428
964	DPYSL3	0.0166118	1.01675	1.00703	1.02656	0.000700864
967	HRH2	-0.102455	0.902619	0.861247	0.945978	1.87e-05
980	FGF12	-10.207	3.69105e-05	1.87167e-07	0.00727901	0.000153186
1008	ITGA4	-0.0825103	0.920802	0.849671	0.997887	0.0442704
1019	FN1	0.000892935	1.00089	1.00013	1.00166	0.0214941
1035	SLC1A4	-0.0739897	0.928681	0.887551	0.971718	0.00136829
1046	PRRX1	0.0390246	1.0398	1.01912	1.06089	0.000139835
1096	CENPF	0.136241	1.14596	1.10448	1.189	4.41289e-13
1102	KIF14	0.882977	2.41809	1.88729	3.09816	2.89047e-12
1122	PCDH17	-0.135371	0.873392	0.816737	0.933977	7.61912e-05
1133	ONECUT2	0.325321	1.38447	1.249	1.53464	5.93924e-10
1142	BCL11A	-1.21093	0.297921	0.114585	0.774595	0.0129961
1154	PCDHB10	-0.0790453	0.923998	0.880692	0.969434	0.00124887
1155	PCDHB14	-0.0136467	0.986446	0.975463	0.997553	0.0169004
1156	PCDHB12	-0.0405681	0.960244	0.926597	0.995113	0.0258019
1157	TNN	-1.48406	0.226715	0.0776761	0.661717	0.00661728
1180	GJB6	0.0884501	1.09248	1.05567	1.13057	4.23023e-07
1187	HPCA	-0.322546	0.724303	0.555397	0.944576	0.0172729
1206	NEUROD4	0.219896	1.24595	1.01314	1.53225	0.0371912
1221	PREX1	-0.179949	0.835313	0.762406	0.915193	0.000112542
1222	SLC12A5	0.80392	2.23428	1.44116	3.46388	0.000326213
1246	RUNX2	1.15194	3.16433	1.94002	5.16127	3.93428e-06
1252	RAP2A	-0.0614773	0.940374	0.916585	0.964781	2.56948e-06
1253	EFNB2	-0.0422286	0.958651	0.94247	0.97511	1.16198e-06
1263	INSIG2	-0.0226727	0.977582	0.964039	0.991316	0.00144634
1273	FOXA2	0.0733596	1.07612	1.04535	1.1078	7.19715e-07
1277	BMP2	-0.0361668	0.964479	0.945015	0.984345	0.000507391
1303	SIX1	0.107734	1.11375	1.04565	1.18629	0.000818121
1310	CANX	-0.00404167	0.995966	0.993942	0.997995	9.92674e-05
1334	GAL3ST1	-0.00523007	0.994784	0.989701	0.999892	0.0453562
1335	YWHAH	-0.00523795	0.994776	0.991338	0.998226	0.00302243
1338	MCHR1	0.00329271	1.0033	1.00054	1.00607	0.0191513
1341	RAC2	0.0162458	1.01638	1.00307	1.02986	0.0156991
1357	ARHGAP22	1.79296	6.00724	2.14025	16.8611	0.000661552
1359	TMOD2	-0.121584	0.885517	0.824448	0.951108	0.000853351
1362	DLL4	-0.00601891	0.993999	0.990213	0.9978	0.00199481
1377	EGLN3	-0.0635378	0.938439	0.902997	0.975271	0.00121742
1392	ACE2	-0.0404979	0.960311	0.945387	0.975471	4.02766e-07
1410	MNX1	0.509355	1.66422	1.28085	2.16233	0.000137396
1427	PPT1	-0.0110775	0.988984	0.982391	0.99562	0.00116876
1454	PER2	-0.0955804	0.908845	0.870274	0.949126	1.56211e-05
1477	SYT11	-0.0245699	0.975729	0.953567	0.998407	0.0360879
1493	POSTN	0.00476301	1.00477	1.00166	1.00789	0.00259946
1534	GRP	0.111896	1.1184	1.0339	1.2098	0.00524271
1538	LRP4	-0.14819	0.862268	0.756201	0.983212	0.0269134
1546	ETS1	-0.0377175	0.962985	0.947576	0.978644	4.5824e-06
1547	NREP	-0.218714	0.803551	0.689661	0.93625	0.00503648
1551	HAVCR2	-0.0383978	0.96233	0.940277	0.9849	0.00116932
1556	CD36	-0.0998856	0.904941	0.851448	0.961795	0.00131361
1571	HEY2	-0.0592169	0.942502	0.908213	0.978086	0.00173736
1578	MDM2	-0.0287864	0.971624	0.952795	0.990825	0.00393677
1599	EDNRB	-0.0135894	0.986503	0.98169	0.991338	5.1339e-08
1601	RAPGEF5	-0.294602	0.744828	0.659019	0.841811	2.38962e-06
1617	RTP4	-0.0115529	0.988514	0.980364	0.996731	0.00623483
1628	GAD2	6.01104	407.907	30.6226	5433.52	5.36365e-06
1667	TRPC6	-3.05745	0.0470075	0.0070095	0.315244	0.00163884
1670	CASP5	1.63086	5.10826	2.64351	9.87107	1.22063e-06
1674	ITPKA	0.0196404	1.01983	1.00754	1.03228	0.00150905
1676	ADAM10	-0.0708466	0.931605	0.889024	0.976226	0.00299772
1698	ZNF365	1.39343	4.02864	1.80083	9.01248	0.000694164
1702	HECW2	-0.573774	0.563395	0.425775	0.745497	5.93588e-05
1723	FBN2	1.104	3.0162	1.43453	6.34178	0.00359573
1748	RB1	-0.177654	0.837232	0.767023	0.913866	7.02061e-05
1750	ZIC5	0.396433	1.48651	1.27984	1.72655	2.0969e-07
1761	BCL2A1	0.0710794	1.07367	1.03536	1.11339	0.000125649
1772	IQGAP1	-0.0247076	0.975595	0.958598	0.992894	0.00586441
1777	CDH11	0.0746601	1.07752	1.03058	1.12659	0.00101796
1808	SLC6A3	-0.0125029	0.987575	0.979137	0.996085	0.00429213
1809	CACNG8	0.385699	1.47064	1.04114	2.07732	0.0286141
1816	HSPG2	-0.0147564	0.985352	0.979033	0.991712	6.94056e-06
1857	MALL	-0.380836	0.68329	0.548206	0.851661	0.000702259
1871	CNTN4	-5.78462	0.00307449	8.71746e-05	0.108432	0.0014623
1902	PAM	-0.0925768	0.911579	0.876096	0.948499	4.87331e-06
1956	NFIB	-0.316177	0.728931	0.645941	0.822583	2.94509e-07
1964	GSN	-0.0169232	0.983219	0.974653	0.991861	0.000150459
1972	ZEB1	-0.246618	0.781439	0.681278	0.896326	0.000425233
1980	NPFFR1	0.341004	1.40636	1.05264	1.87893	0.021051
1987	LRRC4C	10.2095	27159.1	6.63757	1.11128e+08	0.0161274
1992	NCAM1	0.126615	1.13498	1.02283	1.25943	0.0170688
1996	GRIK4	2.22559	9.2589	1.70081	50.4037	0.0100448
2011	ITGB1	-0.0100955	0.989955	0.980905	0.999089	0.0312077
2017	CDH8	-7.6088	0.000496069	3.72876e-06	0.0659962	0.00229384
2018	HNMT	-0.0642747	0.937747	0.913677	0.962451	1.26813e-06
2025	DIXDC1	-0.129579	0.878465	0.821824	0.939009	0.000138648
2031	CRIM1	-0.0682736	0.934005	0.911049	0.95754	7.56534e-08
2033	SLC7A11	0.70794	2.02981	1.47988	2.78409	1.12731e-05
2049	CENPU	0.214795	1.23961	1.06455	1.44346	0.00568834
2068	GRIA4	-0.470067	0.624961	0.425085	0.918818	0.0168234
2070	SPARCL1	-0.00758874	0.99244	0.9886	0.996295	0.000124725
2071	MBNL1	-0.0765664	0.926291	0.8655	0.991353	0.0270545
2076	PTPRK	-0.55406	0.574612	0.459105	0.719179	1.30513e-06
2122	PIEZO2	-0.926496	0.395939	0.243386	0.644109	0.000190161
2131	OTOA	-6.4417	0.0015937	3.07326e-05	0.0826443	0.001386
2136	AFF2	-4.36294	0.0127409	0.000175777	0.923503	0.0458927
2145	GDF6	-0.0741759	0.928508	0.897207	0.960901	2.24037e-05
2167	MMP14	0.00112616	1.00113	1.0004	1.00185	0.00225001
2168	FZD1	-0.0053617	0.994653	0.992762	0.996547	3.3104e-08
2172	DGKI	-4.16257	0.0155674	0.00166046	0.14595	0.000267078
2182	NCK1	-0.183747	0.832146	0.741557	0.933802	0.00178011
2207	RUNX1	0.525555	1.6914	1.28333	2.22921	0.000190835
2278	NFIA	-1.12858	0.323491	0.22039	0.474823	8.22455e-09
2280	LHX8	0.23771	1.26834	1.10873	1.45093	0.000531882
2285	VCAM1	-0.00137003	0.998631	0.997556	0.999707	0.0126628
2297	DISC1	-2.00637	0.134476	0.0345426	0.52352	0.00381334
2302	EN1	0.0570473	1.05871	1.02262	1.09607	0.00126408
2309	GABRG1	-3.04848	0.0474308	0.00273806	0.821635	0.0361733
2330	SERPINI1	-0.411	0.662987	0.56443	0.778753	5.57814e-07
2348	GRIK3	-0.309468	0.733837	0.593826	0.906859	0.00416845
2360	SPRY1	-0.00406016	0.995948	0.993825	0.998075	0.000191753
2373	ELOVL7	-0.158082	0.85378	0.805119	0.905383	1.29394e-07
2382	TLR3	-0.0172399	0.982908	0.975525	0.990346	7.402e-06
2384	SLC6A18	-0.0503871	0.950861	0.916418	0.9866	0.00743678
2397	HEY1	-0.0126893	0.987391	0.979879	0.99496	0.00112686
2398	FABP5	0.00966158	1.00971	1.00449	1.01496	0.000259317
2403	EN2	0.158402	1.17164	1.08517	1.26499	5.12815e-05
2407	GPER1	-0.0290113	0.971405	0.957217	0.985804	0.000111361
2416	CTHRC1	0.00495935	1.00497	1.00305	1.0069	3.8956e-07
2429	MELK	0.640481	1.89739	1.59455	2.25776	5.23569e-13
2434	GJB2	0.00563045	1.00565	1.00357	1.00773	9.69441e-08
2462	JAM3	-0.0813427	0.921878	0.866286	0.981037	0.0103695
2480	TPP1	-0.000955896	0.999045	0.998118	0.999972	0.0435376
2494	GALR1	-0.851085	0.426951	0.228568	0.797519	0.00759283
2497	B2M	-0.000131187	0.999869	0.999772	0.999966	0.00820624
2509	SCG5	0.199779	1.22113	1.09276	1.36459	0.000423139
2521	OR51E2	-0.157694	0.854111	0.737017	0.989809	0.0360709
2530	AXL	0.0114806	1.01155	1.00138	1.02181	0.0258436
2574	GBX2	0.328401	1.38875	1.17199	1.64558	0.000148821
2577	COL3A1	0.000936231	1.00094	1.00021	1.00166	0.0110607
2578	GFRA2	0.562001	1.75418	1.16556	2.64005	0.00704981
2584	SHOX2	0.0500513	1.05132	1.02057	1.083	0.000952099
2616	GPRIN1	0.0612996	1.06322	1.01411	1.11471	0.0110671
2617	KCNAB1	-2.15963	0.115367	0.0363873	0.365776	0.000244206
2631	CLIC4	-0.016607	0.98353	0.976576	0.990533	4.48776e-06
2638	CHRNA5	0.992692	2.69849	1.75128	4.15801	6.78918e-06
2641	NLGN1	-0.924206	0.396846	0.159077	0.990007	0.0475356
2648	P2RY1	-0.0255611	0.974763	0.959085	0.990697	0.00200377
2661	CDK1	0.0778011	1.08091	1.05609	1.10631	5.18588e-11
2663	B3GNT2	-0.0655309	0.93657	0.908301	0.965719	2.78125e-05
2664	FOS	-0.000323449	0.999677	0.999447	0.999906	0.00573065
2666	CST2	0.0307717	1.03125	1.00591	1.05723	0.0153583
2668	CST1	0.113963	1.12071	1.04083	1.20672	0.00252093
2670	SLC30A1	-0.00782725	0.992203	0.987768	0.996659	0.000617052
2673	ADORA2B	0.404153	1.49803	1.29168	1.73735	9.05614e-08
2679	CDH2	-0.108039	0.897592	0.82203	0.980101	0.0160425
2685	SYT9	-1.46846	0.23028	0.114052	0.464953	4.20069e-05
2697	S1PR1	-0.00517453	0.994839	0.992941	0.99674	1.0879e-07
2705	INSR	-0.0601186	0.941653	0.921308	0.962447	6.86472e-08
2733	OTP	3.32885	27.9063	4.89833	158.985	0.000177
2750	BCL2	-0.230615	0.794045	0.732434	0.860839	2.18949e-08
2760	FOXB1	1.56059	4.76161	1.31301	17.2679	0.0175836
2806	SMPDL3A	-0.0181247	0.982039	0.973512	0.99064	4.62658e-05
2824	CYSLTR1	-0.671874	0.510751	0.350557	0.744147	0.000467131
2836	PTPRM	-0.444198	0.641339	0.526007	0.781958	1.12503e-05
2837	CSPG4	-0.0133693	0.98672	0.977952	0.995566	0.00332701
2850	NRROS	-0.126878	0.880841	0.808127	0.960098	0.00389828
2853	CD34	-0.010665	0.989392	0.984671	0.994135	1.23857e-05
2877	FZD4	-0.00594143	0.994076	0.99178	0.996377	4.7389e-07
2910	PRIMA1	0.0321213	1.03264	1.00764	1.05827	0.0102239
2920	BNIP3	-0.00650326	0.993518	0.990734	0.996309	5.53626e-06
2946	BDNF	-0.378704	0.684748	0.484036	0.968689	0.0323787
2965	LY6H	0.0105275	1.01058	1.00092	1.02034	0.0317684
3021	CALR	0.000297471	1.0003	1.00001	1.00059	0.0445026
3022	CDH4	-0.70804	0.492609	0.294058	0.825223	0.00715112
3026	VWA1	-0.00381325	0.996194	0.994141	0.998251	0.000290755
3032	SLITRK4	-0.0296056	0.970828	0.954112	0.987837	0.000835145
3033	HTR1D	0.00838996	1.00843	1.00153	1.01537	0.0165458
3067	CHRM4	0.0284432	1.02885	1.00713	1.05104	0.00897436
3073	BHLHE22	0.051064	1.05239	1.01769	1.08827	0.0028333
3076	OXTR	0.063728	1.0658	1.0102	1.12447	0.0197502
3091	F2R	-0.00524472	0.994769	0.989575	0.99999	0.0495671
3162	PLCB1	-1.34811	0.259731	0.147098	0.458607	3.36211e-06
3167	NTM	2.18012	8.8474	3.40325	23.0005	7.73215e-06
3175	GJC1	-0.0315639	0.968929	0.943685	0.994848	0.019106
3176	SOX1	0.101429	1.10675	1.02846	1.191	0.00673341
3182	CAMK1D	-0.939609	0.39078	0.19319	0.790463	0.00894489
3184	GPC6	-0.718627	0.487421	0.273048	0.870099	0.0150737
3187	RIMBP3C	2.45595	11.6575	2.68875	50.543	0.00103249
3196	PMCH	0.0703935	1.07293	1.01587	1.13319	0.0115744
3200	GPR1	0.769083	2.15779	1.33347	3.49168	0.00173686
3204	OPCML	-3.93765	0.0194939	0.00173033	0.219619	0.00143877
3209	CCR4	-0.0487667	0.952403	0.912919	0.993596	0.0239853
3242	KCND2	3.20011	24.5351	2.57062	234.174	0.00543197
3247	SLITRK6	0.0578528	1.05956	1.02673	1.09344	0.000315583
3249	FAM19A3	0.652176	1.91971	1.4268	2.58291	1.65023e-05
3282	ROR1	-2.61431	0.0732184	0.0114526	0.468098	0.00574674
3285	PRKG1	-3.29052	0.0372344	0.00402759	0.344225	0.00373417
3293	NRG3	-7.15376	0.000781921	9.20456e-07	0.664236	0.037631
3296	POMK	-1.00646	0.365511	0.198198	0.674062	0.00126811
3306	TAL2	-0.035562	0.965063	0.951921	0.978387	3.70889e-07
3326	RGS7BP	-1.0422	0.352678	0.183703	0.677081	0.00173734
3337	TRABD2A	0.506678	1.65977	1.31498	2.09495	2.0009e-05
3339	QRFPR	-0.362195	0.696147	0.608568	0.796329	1.2926e-07
3358	PCDHB13	-0.0386941	0.962045	0.933911	0.991026	0.0106118
3362	COL4A1	-0.00422933	0.99578	0.992033	0.99954	0.0278707
3363	GJA4	-0.00307572	0.996929	0.995242	0.998619	0.000371669
3371	SLC18A3	0.00195067	1.00195	1.00056	1.00335	0.00605397
3372	GABRD	-0.0361444	0.964501	0.942017	0.987521	0.00266987
3422	GLRA4	8.94537	7672.26	1.33773	4.40026e+07	0.042779
3423	LRRK2	-0.102422	0.902649	0.865761	0.941108	1.50094e-06
3444	FAT4	-0.504564	0.603768	0.499992	0.729085	1.57522e-07
3476	XRCC2	0.490072	1.63243	1.33043	2.00299	2.66206e-06
3480	TCF4	-0.203492	0.815876	0.724023	0.919383	0.000840125
3487	GM2A	-0.0270876	0.973276	0.950099	0.997019	0.0276117
3535	NMB	0.00148518	1.00149	1.00029	1.00269	0.0150647
3566	ATL1	-0.930428	0.394385	0.236767	0.656929	0.000351629
3574	RYR2	2.95251	19.1539	3.1882	115.071	0.00124939
3605	PJA2	-0.0387218	0.962018	0.945989	0.978319	6.27735e-06
3626	NPY4R	0.963681	2.62133	1.5666	4.38618	0.000243381
3628	BMPR2	-0.1156	0.890832	0.84339	0.940943	3.47236e-05
3710	KCTD11	-0.0054166	0.994598	0.9904	0.998814	0.0120692
3715	ITGA1	-0.0519314	0.949394	0.923967	0.975521	0.000177338
3723	ISPD	-8.87593	0.000139712	5.97595e-06	0.00326632	3.4001e-08
3761	NPY6R	-0.0376916	0.96301	0.949072	0.977152	4.0377e-07
3790	SHISA9	-1.22626	0.293388	0.172521	0.498934	5.99951e-06
3798	PCDHGC3	-0.0780952	0.924876	0.886188	0.965253	0.000340887
3813	PCDHAC2	-1.74819	0.174088	0.0664378	0.456165	0.000375172
3823	PCDHAC1	-8.65124	0.00017491	1.97491e-06	0.015491	0.000155769
3856	PCDHA3	-3.71002	0.0244771	0.0011127	0.538445	0.018647
3866	OR13A1	0.612983	1.84593	1.20697	2.82315	0.00468777
3895	CCL5	0.00336872	1.00337	1.00098	1.00578	0.0058131

[truncated: 16 more sheets: KIRP_up_cox, LGG_up_cox, LIHC_up_cox, LUAD_up_cox, LUSC_up_cox, OV_up_cox, PAAD_up_cox, PRAD_up_cox, READ_up_cox, SKCM_up_cox, STAD_up_cox, TGCT_up_cox, THCA_up_cox, THYM_up_cox, UCEC_up_cox, UCS_up_cox]
