# Supplementary material for: Neural functions in cancer: Data analyses and database construction
Source: Front Genet. 2023 Feb 13;14:1062052. doi: 10.3389/fgene.2023.1062052 (PMC9968960; doi:10.3389/fgene.2023.1062052)
Supplement: Supplementary file 1 [file DataSheet1.ZIP › 0112 datasheet1/Supplementary Table_S10.xlsx]

## Sheet: ACC_deseq_up_ng_BP
ID	Description	GeneRatio	BgRatio	pvalue	p.adjust	qvalue	geneID	Count
GO:0030900	forebrain development	103/786	381/18670	1.26314e-54	6.58476e-51	4.41302e-51	DLX5/UQCRQ/E2F1/XRCC1/SEMA7A/DPCD/HPRT1/BAX/CDK5/FGFR1/SRD5A1/SSTR3/WDR62/ARX/BNIP3/SLC2A1/MSX1/EFNA2/SALL1/TACC3/RTN4R/LAMB1/ASPM/BMP4/FGF13/GSC/PTN/DKK1/FEZ1/LHX2/NEFL/HES5/KIF14/MDK/STIL/WNT5A/EMX1/CXCR4/TWSG1/SLC6A3/IGF2BP1/POU3F2/RTN4RL2/KCNC2/NR0B1/OTX1/SEMA5A/PAX5/EPHB2/POU4F1/FEZF1/VAX2/SLC4A10/SLC7A11/SSTR1/OTP/NRG3/LHX6/DRAXIN/BCL11B/ALDH1A2/GBX2/WNT3A/GNAO1/HSD3B1/SCN5A/LHX5/EPHB3/SEMA…	103
GO:0007409	axonogenesis	109/786	468/18670	8.59183e-51	2.23946e-47	1.50086e-47	DLX5/PLXNC1/RPL24/EFNA3/BSG/MT3/SH3KBP1/SEMA7A/ACTB/CDK5/KIF3A/STMN1/NKX6-1/TNFRSF12A/ARX/BDNF/LINGO1/EFNA2/PSPN/DSCAM/THY1/RTN4R/EFNA4/FGF13/RAB3A/FEZ1/FSTL4/AGRN/LHX2/NEFL/CHN1/FN1/WNT5A/ISLR2/SHOX2/CXCR4/GRB7/NPTX1/POU3F2/PARD6B/EPHB1/CTNNA2/CNTN4/NTN1/CDH11/SEMA5A/EPHB2/POU4F1/FEZF1/SPP1/DOK5/VAX2/EPHA3/NDN/MAG/MYOT/VSTM2L/DRAXIN/BCL11B/RAC2/GBX2/LAMA1/EPHA4/WNT3A/GDNF/EFNA5/GFRA3/DBN1/SEMA6B…	109
GO:0050808	synapse organization	97/786	408/18670	5.45156e-46	9.473e-43	6.34868e-43	LRFN1/SPARC/HOMER1/PCDHB5/PCDHB2/ACTB/CDK5/PCDHB16/FZD9/BDNF/PCDHB10/SIX1/PCDHB9/TUBA1A/DSCAM/DLG3/CX3CL1/CBLN1/PCDHB6/RAB3A/PTN/DLGAP3/DKK1/PCDHB11/AGRN/SNCB/NEFL/TPBG/WNT5A/CDC20/IL1RAPL1/EPHB1/CDH8/CTNNA2/SNCA/SNCG/NTN1/PCDHB13/CEL/EPHB2/POU4F1/SLC7A11/PCDHB3/CDH9/MYOT/PCDHB4/CX3CR1/EPHA4/WNT3A/GDNF/EFNA5/DBN1/ADGRB1/CHRNA1/GAP43/RAB17/EPHB3/SYN1/LRRN1/SLITRK1/RAB39B/FLRT1/WNT7B/FRMPD4/SDK1/AD…	97
GO:0050804	modulation of chemical synaptic transmission	96/786	436/18670	2.03715e-42	1.76994e-39	1.18619e-39	NPTX2/GIPC1/PRKACA/CALB1/KIT/CALM3/HOMER1/CASK/CDK5/RASGRF1/PPFIA3/ADORA1/BDNF/SYP/CACNG8/CX3CL1/CBLN1/RAB3A/PTN/MME/DKK1/SLC6A1/SYT7/SERPINE2/ABAT/PLK2/CDC20/KISS1/NPTX1/EPHB1/CA7/GRM1/SNCA/CNTN4/SNCG/CDH11/RIMS4/CHRNA6/CEL/EPHB2/KCNB1/CHRM2/GRIN2D/SLC4A10/SLC7A11/ADCY8/SLC1A3/NRG3/CRHR2/CX3CR1/EPHA4/WNT3A/CHRNA4/GDNF/SNAP25/DBN1/ADGRB1/JPH3/SCT/SYN1/NMU/DRD4/HAP1/RAB3B/SCTR/SNCAIP/PRKCB/CPLX2/S…	96
GO:0050769	positive regulation of neurogenesis	97/786	474/18670	5.94066e-40	4.42409e-37	2.96497e-37	TWF1/PLXNC1/KIT/E2F1/LLPH/SEMA7A/FGFR1/XRCC2/KIF20B/NKX6-1/TNFRSF12A/BDNF/SERPINI1/FOXO6/DSCAM/ASPM/SOX11/CX3CL1/BMP4/PTN/MME/DKK1/FEZ1/GDF6/SERPINE2/NEFL/TRPC6/MDK/FN1/WNT5A/ISLR2/SHOX2/CXCR4/EPO/IL1RAPL1/BRINP1/TP73/SOX8/MMD2/CAMK1D/ECT2/ITGA6/NTN1/SYT17/SEMA5A/GRIP1/EPHB2/FEZF1/SPINT1/VWC2/OTP/EPHA3/MAG/CX3CR1/PTK7/PCP4/EPHA4/WNT3A/SH3GL3/ZNF488/FGF20/EFNA5/DBN1/NKX6-2/WNT3/LIN28A/NKX2-2/SEMA3…	97
GO:0021537	telencephalon development	68/786	251/18670	3.50316e-36	1.8262e-33	1.2239e-33	DLX5/UQCRQ/XRCC1/SEMA7A/DPCD/HPRT1/BAX/CDK5/SRD5A1/WDR62/ARX/BNIP3/SLC2A1/EFNA2/SALL1/TACC3/RTN4R/LAMB1/ASPM/BMP4/FGF13/FEZ1/LHX2/NEFL/HES5/KIF14/MDK/WNT5A/EMX1/CXCR4/IGF2BP1/POU3F2/RTN4RL2/PAX5/EPHB2/FEZF1/SLC7A11/NRG3/LHX6/BCL11B/WNT3A/HSD3B1/SCN5A/LHX5/EPHB3/SEMA3A/CNTNAP2/EOMES/SCT/CDON/BMP2/COL3A1/SALL3/KCNA1/FOXB1/LHX1/HTR5A/SIX3/DMRTA2/FGF8/GRIN1/FEZF2/SLITRK5/NKX2-1/CDK5R2/RELN/TNR/ROBO2	68
GO:0097485	neuron projection guidance	71/786	277/18670	5.03245e-36	2.38492e-33	1.59834e-33	DLX5/PLXNC1/RPL24/EFNA3/BSG/SH3KBP1/SEMA7A/CDK5/KIF3A/ARX/BDNF/EFNA2/PSPN/DSCAM/EFNA4/FEZ1/AGRN/LHX2/CHN1/WNT5A/CXCR4/GRB7/EPHB1/CNTN4/NTN1/SEMA5A/EPHB2/FEZF1/DOK5/EPHA3/MYOT/VSTM2L/DRAXIN/BCL11B/RAC2/GBX2/LAMA1/EPHA4/WNT3A/GDNF/EFNA5/GFRA3/SEMA6B/GAP43/WNT3/EPHA10/EPHB3/DPYSL4/SEMA3A/VAX1/CRMP1/EGR2/LHX1/POU4F3/NOG/SEMA3E/EFNB3/POU4F2/LHX3/FGF8/LRTM2/TUBB2B/ISL2/EPHA7/FEZF2/NKX2-1/CHL1/RELN/TUBB…	71
GO:0010975	regulation of neuron projection development	94/786	499/18670	1.29581e-35	5.62921e-33	3.77262e-33	TWF1/PLXNC1/MT3/LLPH/SEMA7A/CDK5/FGFR1/NKX6-1/TNFRSF12A/BDNF/LINGO1/SERPINI1/FOXO6/VIM/DSCAM/SDC2/THY1/SPOCK1/RTN4R/CX3CL1/FGF13/PTN/DKK1/FEZ1/FSTL4/NEFL/TRPC6/PLK2/CHN1/MDK/FN1/WNT5A/ISLR2/SHOX2/CDC20/CXCR4/EPO/IL1RAPL1/POU3F2/CTNNA2/RTN4RL2/CAMK1D/ITGA6/NTN1/SYT17/SEMA5A/GRIP1/EPHB2/SPP1/EPHA3/MAG/DRAXIN/PTK7/EPHA4/WNT3A/HECW1/EFNA5/SNAP25/DBN1/SEMA6B/WNT3/RAB17/OLFM1/SFRP1/EPHB3/SEMA3A/SLITRK1…	94
GO:0007411	axon guidance	70/786	276/18670	3.32045e-35	1.3315e-32	8.92353e-33	DLX5/PLXNC1/RPL24/EFNA3/BSG/SH3KBP1/SEMA7A/CDK5/KIF3A/ARX/BDNF/EFNA2/PSPN/DSCAM/EFNA4/FEZ1/AGRN/LHX2/CHN1/WNT5A/CXCR4/GRB7/EPHB1/CNTN4/NTN1/SEMA5A/EPHB2/FEZF1/DOK5/EPHA3/MYOT/VSTM2L/DRAXIN/BCL11B/RAC2/GBX2/LAMA1/EPHA4/WNT3A/GDNF/EFNA5/GFRA3/SEMA6B/GAP43/WNT3/EPHA10/EPHB3/SEMA3A/VAX1/CRMP1/EGR2/LHX1/POU4F3/NOG/SEMA3E/EFNB3/POU4F2/LHX3/FGF8/LRTM2/TUBB2B/ISL2/EPHA7/FEZF2/NKX2-1/CHL1/RELN/TUBB3/TNR/R…	70
GO:0021953	central nervous system neuron differentiation	58/786	183/18670	4.10484e-35	1.52847e-32	1.02436e-32	DLX5/UQCRQ/HOXD10/DLL4/HPRT1/CDK5/NKX6-1/ARX/SALL1/MNX1/SPOCK1/CBLN1/HOXC10/DKK1/HES5/WNT5A/EMX1/EPHB1/CDH11/SOX4/MDGA2/EPHB2/POU4F1/SLC4A10/OTP/LHX6/DRAXIN/BCL11B/GBX2/EPHA4/WNT3A/NKX6-2/WNT3/NKX2-2/LHX5/SFRP1/EPHB3/SEMA3A/EOMES/SALL3/OLIG2/FOXN4/LHX1/EVX1/DMRT3/SOX1/LHX3/WNT1/WNT7A/FGF8/MAPT/ISL2/WNT2/GRID2/PAX7/FEZF2/NKX2-1/ROBO2	58
GO:0050768	negative regulation of neurogenesis	71/786	295/18670	4.2062e-34	1.28982e-31	8.6442e-32	MT3/SEMA7A/CDK5/NKX6-1/JAG1/LINGO1/CALR/VIM/DLL3/IDH2/THY1/SPOCK1/RTN4R/ASPM/SOX11/CX3CL1/GDF11/FGF13/TERT/PTN/DKK1/FSTL4/LHX2/HES5/TRPC6/PLK2/WNT5A/BRINP1/TP73/HEY1/SOX8/RTN4RL2/CNTN4/NTN1/SEMA5A/SORL1/EPHB2/SPP1/MAG/NRG3/DRAXIN/EPHA4/WNT3A/SEMA6B/NKX6-2/WNT3/LIN28A/NKX2-2/SEMA3A/TLX3/GPR37L1/VAX1/COL3A1/CRMP1/OLIG2/SOX3/SOX9/ZNF365/NOG/SEMA3E/STAP1/EFNB3/SIX3/POU4F2/WNT7A/ISL2/PITX3/F2/EPHA7/FE…	71
GO:0007416	synapse assembly	56/786	177/18670	6.89213e-34	1.99604e-31	1.33772e-31	LRFN1/PCDHB5/PCDHB2/CDK5/PCDHB16/BDNF/PCDHB10/SIX1/PCDHB9/DSCAM/CBLN1/PCDHB6/DKK1/PCDHB11/AGRN/TPBG/WNT5A/IL1RAPL1/EPHB1/SNCA/NTN1/PCDHB13/CEL/EPHB2/POU4F1/PCDHB3/CDH9/PCDHB4/WNT3A/EFNA5/ADGRB1/GAP43/RAB17/EPHB3/LRRN1/SLITRK1/FLRT1/SDK1/ADD2/LINGO2/ADGRF1/PTPRD/NRXN2/SDK2/CNTN5/AMIGO3/GABRA2/WNT7A/SLITRK6/LRTM2/GRID2/GRIN1/EPHA7/LHFPL4/SLITRK5/ROBO2	56
GO:0045666	positive regulation of neuron differentiation	74/786	371/18670	8.64879e-30	1.87859e-27	1.25901e-27	TWF1/PLXNC1/LLPH/SEMA7A/FGFR1/NKX6-1/TNFRSF12A/BDNF/SERPINI1/FOXO6/DSCAM/SOX11/CX3CL1/BMP4/PTN/DKK1/FEZ1/GDF6/NEFL/TRPC6/MDK/FN1/WNT5A/ISLR2/SHOX2/CXCR4/EPO/IL1RAPL1/BRINP1/MMD2/CAMK1D/ECT2/ITGA6/NTN1/SYT17/SEMA5A/GRIP1/FEZF1/VWC2/EPHA3/PTK7/PCP4/EPHA4/WNT3A/SH3GL3/FGF20/EFNA5/DBN1/WNT3/LIN28A/NKX2-2/BEND6/SLITRK1/NAP1L2/CDON/BMP2/VWC2L/NDNF/FOXA1/NKX2-5/ADRA2C/PTPRD/PLK5/SYT3/POU4F2/CHODL/MAPT/T…	74
GO:0021536	diencephalon development	35/786	75/18670	2.01387e-28	4.19933e-26	2.81434e-26	UQCRQ/BAX/SRD5A1/ARX/MSX1/SALL1/BMP4/PTN/WNT5A/SLC6A3/POU3F2/KCNC2/NR0B1/OTX1/SEMA5A/POU4F1/OTP/ALDH1A2/GBX2/SEMA3A/CNTNAP2/HAP1/BMP2/KCNC1/WNT4/OLIG2/SOX3/FOXB1/NOG/SIX3/LHX3/WNT1/FGF8/NKX2-1/RAX	35
GO:0042472	inner ear morphogenesis	39/786	98/18670	2.80555e-28	5.62512e-26	3.76988e-26	DLX5/DLX6/HMX2/FGFR1/FZD2/SIX1/CTHRC1/HMX3/PDZD7/MYO3A/HOXA1/USH1G/WNT5A/COL2A1/MYO3B/NTN1/OTX1/EPHB2/INSIG1/PTK7/ZIC1/GBX2/WNT3A/FRZB/TIFAB/PRRX1/TFAP2A/USH1C/COL11A1/SOX9/DCANP1/PAX2/POU4F3/WNT1/SLITRK6/FGF8/CHRNA9/POU3F4/FOXI1	39
GO:0048663	neuron fate commitment	32/786	65/18670	4.94828e-27	9.21263e-25	6.17419e-25	HOXD10/DLL4/NKX6-1/SIX1/MNX1/BMP4/OLIG1/HOXC10/JAG2/POU3F2/POU4F1/BCL11B/NKX6-2/NKX2-2/IHH/TLX3/PRRX1/ESRP1/FOXA1/OLIG2/FOXN4/EVX1/DMRT3/SOX1/LHX3/WNT1/DMRTA2/ISL2/PTF1A/PAX7/FEZF2/NKX2-1	32
GO:0006836	neurotransmitter transport	59/786	269/18670	3.47005e-26	6.23772e-24	4.18044e-24	PDZD11/GIPC1/CALM3/CASK/CDK5/PPFIA3/SYP/HRH3/RAB3A/SLC6A1/SYT7/ABAT/SYN2/SLC6A3/SNCA/SNCG/RIMS4/SYT17/CHRNA6/SV2B/CHRM2/SLC7A11/GAD1/LIN7A/SLC18A3/SLC1A3/SLC6A13/CHRNA4/GDNF/SLC1A6/SNAP25/SLC6A11/SLC38A1/SYN1/DRD4/RAB3B/SLC6A17/SNCAIP/NOS1/SV2C/PRKCB/CPLX2/SYT8/SYN3/DOC2B/BAIAP3/STX19/GRM4/SLC6A2/HTR2A/NRXN2/GABRA2/WNT7A/PRKCG/UNC13C/HTR2C/GAD2/CHRNB3/CHAT	59
GO:0070997	neuron death	67/786	348/18670	4.19472e-26	7.28902e-24	4.88501e-24	CDC34/GAPDH/UBE2M/MT3/EGLN3/BAX/CDK5/XRCC2/FZD9/DIABLO/BCL2L1/MYBL2/ADORA1/BNIP3/BDNF/SIX1/SLC30A10/CX3CL1/TERT/TNFRSF21/DKK1/DDIT3/SNCB/NEFL/KIF14/MDK/EN1/WNT5A/EPO/EPHB1/SNCA/SORL1/POU4F1/KCNB1/SLC7A11/GABRA5/MAG/VSTM2L/CX3CR1/DRAXIN/WNT3A/GDNF/FGF20/EN2/CCL5/DPYSL4/CD200/TFAP2A/NDNF/FOXB1/POU4F3/GRM4/CCL3/NTF4/WNT1/IL13/CHRNA7/FGF8/PRKCG/MAPT/PITX3/GRID2/GRIN1/EPHA7/ERBB3/FGF21/CHL1	67
GO:0050770	regulation of axonogenesis	49/786	183/18670	4.4188e-26	7.43071e-24	4.97996e-24	PLXNC1/MT3/SEMA7A/CDK5/NKX6-1/TNFRSF12A/BDNF/LINGO1/DSCAM/THY1/RTN4R/FGF13/FSTL4/NEFL/CHN1/FN1/WNT5A/ISLR2/SHOX2/POU3F2/NTN1/SEMA5A/EPHB2/SPP1/MAG/DRAXIN/EPHA4/WNT3A/EFNA5/DBN1/SEMA6B/WNT3/OLFM1/EPHB3/SEMA3A/SLITRK1/SEMA3E/EFNB3/POU4F2/CHODL/WNT7A/MAPT/TUBB2B/BARHL2/GRIN1/EPHA7/FEZF2/TNR/ROBO2	49
GO:0021510	spinal cord development	38/786	106/18670	1.29157e-25	2.10405e-23	1.4101e-23	HOXD10/DLL4/SRD5A1/NKX6-1/MNX1/SOX11/GDF11/PTN/HOXC10/NEFL/PHGDH/SOX4/MDGA2/LOXL3/PLXDC1/DRAXIN/ZIC1/WNT3A/GDNF/NKX6-2/NKX2-2/LHX5/OLIG2/FOXN4/FOXB1/LHX1/NOG/EVX1/DMRT3/SOX1/LHX3/WNT1/ISL2/NPFF/PAX7/RELN/ROBO2/ACTL6B	38
GO:0050890	cognition	61/786	296/18670	1.70096e-25	2.68701e-23	1.8008e-23	NPTX2/CALB1/KIT/CDK5/RASGRF1/GM2A/FZD9/ZNF385A/SLC12A5/ADORA1/BDNF/FOXO6/FEN1/FGF13/HRH3/PTN/MME/DKK1/HMGCR/SLC6A1/HOXA1/PLK2/MDK/EN1/BRINP1/STRA6/AFF2/EPHB2/SLC7A11/ADCY8/GABRA5/CX3CR1/GRPR/CHRNA4/SNAP25/JPH3/TIFAB/CNTNAP2/JAKMIP1/C1QL1/ADGRF1/DCANP1/FOXB1/EGR2/HTR2A/NRXN2/NTF4/CHRNA7/PRKCG/MAPT/BCHE/GALR3/GRIN1/DRD5/GRM5/NETO1/SLC8A2/CHL1/ADAM2/RELN/TNR	61
GO:0050954	sensory perception of mechanical stimulus	46/786	165/18670	2.24496e-25	3.44206e-23	2.30682e-23	CDKN2D/NDUFB9/TPRN/KIT/HEXB/FGFR1/SIX1/PDZD7/BIRC5/CRYM/MYH14/RAB3A/MYO3A/SERPINE2/HOXA1/USH1G/ATP2B2/MARVELD2/COL2A1/SNAI2/CXCR4/MYO3B/GJB2/SLC26A4/ROR1/PIEZO2/GABRA5/SLC1A3/CLIC5/LOXHD1/SLC52A3/ATP6V0A4/TFAP2A/USH1C/COL11A1/KCNA1/POU4F3/COL1A1/HTR2A/POU4F2/CNTN5/SLITRK6/CHRNA9/POU3F4/OTOG/PAX3	46
GO:0048167	regulation of synaptic plasticity	48/786	187/18670	1.09391e-24	1.58404e-22	1.06161e-22	GIPC1/CALB1/KIT/CDK5/RASGRF1/PPFIA3/ADORA1/SYP/CX3CL1/CBLN1/RAB3A/PTN/MME/SYT7/SERPINE2/PLK2/CDC20/SNCA/CNTN4/RIMS4/EPHB2/KCNB1/GRIN2D/SLC4A10/ADCY8/CRHR2/CX3CR1/EPHA4/SNAP25/DBN1/ADGRB1/JPH3/SCT/SCTR/CPLX2/SCGN/EGR2/CHRNA7/MAPT/UNC13C/GRID2/GRIN1/DRD5/GRM5/NETO1/SLC8A2/RELN/TNR	48
GO:0042063	gliogenesis	59/786	290/18670	2.18407e-24	3.07718e-22	2.06229e-22	E2F1/MT3/CDK5/HEXB/CDK1/NKX6-1/BNIP3/VIM/CDKN2C/IDH2/LAMB1/SOX11/CX3CL1/OLIG1/TERT/PTN/TNFRSF21/SERPINE2/HES5/MDK/EMX1/FA2H/CXCR4/TP73/POU3F2/SOX8/MYRF/PHGDH/SOX4/ROR1/SPINT1/NDN/MAG/CX3CR1/EPHA4/CSPG4/ZNF488/NKX6-2/GAP43/LIN28A/NKX2-2/GPR37L1/BMP2/OLIG2/SOX9/ZNF365/PAX2/EGR2/NOG/STAP1/CCL3/MAPT/PITX3/F2/ERBB3/NKX2-1/CDK5R2/RELN/FGF5	59
GO:1901214	regulation of neuron death	61/786	313/18670	3.86556e-24	5.30293e-22	3.55396e-22	CDC34/UBE2M/MT3/EGLN3/BAX/CDK5/XRCC2/FZD9/BCL2L1/MYBL2/ADORA1/BDNF/SIX1/SLC30A10/CX3CL1/TERT/DKK1/DDIT3/SNCB/NEFL/KIF14/MDK/EN1/WNT5A/EPO/EPHB1/SNCA/SORL1/POU4F1/KCNB1/SLC7A11/GABRA5/MAG/VSTM2L/CX3CR1/DRAXIN/WNT3A/GDNF/FGF20/EN2/CCL5/CD200/TFAP2A/NDNF/FOXB1/GRM4/CCL3/NTF4/WNT1/IL13/CHRNA7/FGF8/PRKCG/MAPT/PITX3/GRID2/GRIN1/EPHA7/ERBB3/FGF21/CHL1	61
GO:0007611	learning or memory	55/786	256/18670	5.15699e-24	6.89318e-22	4.61972e-22	NPTX2/CALB1/KIT/CDK5/RASGRF1/GM2A/FZD9/ZNF385A/SLC12A5/BDNF/FOXO6/FEN1/FGF13/PTN/MME/DKK1/HMGCR/SLC6A1/PLK2/MDK/EN1/BRINP1/STRA6/AFF2/EPHB2/SLC7A11/ADCY8/GABRA5/CX3CR1/GRPR/SNAP25/JPH3/TIFAB/CNTNAP2/C1QL1/ADGRF1/DCANP1/FOXB1/EGR2/HTR2A/NRXN2/NTF4/CHRNA7/PRKCG/MAPT/BCHE/GALR3/GRIN1/DRD5/GRM5/NETO1/SLC8A2/ADAM2/RELN/TNR	55
GO:0048880	sensory system development	66/786	371/18670	1.04506e-23	1.36197e-21	9.12774e-22	TWIST1/RPL24/CALB1/DLL4/BLOC1S3/BAX/NDP/SHROOM2/JAG1/ATP2B1/RAB11FIP4/VIM/DSCAM/THY1/WNT6/SOX11/BMP4/GDF11/PTN/LHX2/HES5/TSPAN12/WNT5A/WNT5B/TWSG1/EPHB1/SOX8/STRA6/EPHB2/POU4F1/VAX2/SLC7A11/NKD1/PRDM1/BCL11B/ALDH1A2/LAMA1/PRSS56/IHH/SEMA3A/CDON/WNT7B/TFAP2A/VAX1/USH1C/SDK1/FOXN4/SOX9/PAX2/LHX1/SDK2/SIX3/POU4F2/PDE6A/SOX1/WNT7A/SLITRK6/GNGT1/CRYBA4/PITX3/WNT2/PTF1A/RP1/TRPM1/RS1/RAX	66
GO:0045665	negative regulation of neuron differentiation	51/786	225/18670	1.80288e-23	2.18568e-21	1.46481e-21	MT3/SEMA7A/CDK5/JAG1/LINGO1/CALR/VIM/THY1/SPOCK1/RTN4R/ASPM/GDF11/FGF13/DKK1/FSTL4/HES5/TRPC6/PLK2/WNT5A/TP73/HEY1/SOX8/RTN4RL2/CNTN4/NTN1/SEMA5A/EPHB2/SPP1/MAG/DRAXIN/EPHA4/WNT3A/SEMA6B/WNT3/NKX2-2/SEMA3A/TLX3/GPR37L1/CRMP1/OLIG2/SOX3/SOX9/ZNF365/SEMA3E/EFNB3/SIX3/POU4F2/ISL2/EPHA7/FEZF2/TNR	51
GO:0050807	regulation of synapse organization	50/786	218/18670	2.8102e-23	3.32945e-21	2.23135e-21	LRFN1/SPARC/HOMER1/CDK5/FZD9/BDNF/SIX1/TUBA1A/CBLN1/PTN/DKK1/AGRN/TPBG/WNT5A/CDC20/IL1RAPL1/EPHB1/CDH8/CTNNA2/SNCA/NTN1/EPHB2/SLC7A11/EPHA4/WNT3A/EFNA5/DBN1/ADGRB1/GAP43/RAB17/EPHB3/LRRN1/SLITRK1/FLRT1/FRMPD4/LINGO2/PTPRD/AMIGO3/WNT7A/SLITRK6/LRTM2/LRFN2/CAMKV/GRID2/GRIN1/EPHA7/LHFPL4/SLITRK5/RELN/ROBO2	50
GO:0043010	camera-type eye development	59/786	314/18670	1.54845e-22	1.71747e-20	1.15102e-20	TWIST1/RPL24/CALB1/DLL4/BAX/NDP/SHROOM2/JAG1/ATP2B1/RAB11FIP4/VIM/DSCAM/THY1/WNT6/SOX11/BMP4/GDF11/PTN/LHX2/HES5/TSPAN12/WNT5A/WNT5B/TWSG1/EPHB1/SOX8/STRA6/EPHB2/VAX2/SLC7A11/BCL11B/ALDH1A2/LAMA1/PRSS56/IHH/CDON/WNT7B/TFAP2A/VAX1/USH1C/SDK1/FOXN4/SOX9/PAX2/LHX1/SDK2/SIX3/POU4F2/PDE6A/SOX1/WNT7A/SLITRK6/CRYBA4/PITX3/WNT2/PTF1A/RP1/RS1/RAX	59
GO:0050803	regulation of synapse structure or activity	50/786	227/18670	1.93113e-22	2.09729e-20	1.40558e-20	LRFN1/SPARC/HOMER1/CDK5/FZD9/BDNF/SIX1/TUBA1A/CBLN1/PTN/DKK1/AGRN/TPBG/WNT5A/CDC20/IL1RAPL1/EPHB1/CDH8/CTNNA2/SNCA/NTN1/EPHB2/SLC7A11/EPHA4/WNT3A/EFNA5/DBN1/ADGRB1/GAP43/RAB17/EPHB3/LRRN1/SLITRK1/FLRT1/FRMPD4/LINGO2/PTPRD/AMIGO3/WNT7A/SLITRK6/LRTM2/LRFN2/CAMKV/GRID2/GRIN1/EPHA7/LHFPL4/SLITRK5/RELN/ROBO2	50
GO:0051402	neuron apoptotic process	51/786	239/18670	3.31552e-22	3.45677e-20	2.31668e-20	CDC34/GAPDH/UBE2M/MT3/EGLN3/BAX/CDK5/XRCC2/FZD9/DIABLO/BCL2L1/MYBL2/BNIP3/BDNF/SIX1/SLC30A10/CX3CL1/TERT/TNFRSF21/DDIT3/SNCB/NEFL/KIF14/MDK/EN1/SNCA/POU4F1/KCNB1/GABRA5/MAG/VSTM2L/CX3CR1/DRAXIN/GDNF/FGF20/EN2/TFAP2A/NDNF/FOXB1/POU4F3/GRM4/CCL3/NTF4/FGF8/PRKCG/PITX3/GRID2/GRIN1/EPHA7/ERBB3/CHL1	51
GO:0007605	sensory perception of sound	40/786	145/18670	4.91155e-22	5.02037e-20	3.36459e-20	CDKN2D/NDUFB9/TPRN/KIT/HEXB/FGFR1/SIX1/PDZD7/BIRC5/CRYM/MYH14/MYO3A/HOXA1/USH1G/ATP2B2/MARVELD2/COL2A1/SNAI2/MYO3B/GJB2/SLC26A4/ROR1/GABRA5/SLC1A3/CLIC5/LOXHD1/SLC52A3/ATP6V0A4/TFAP2A/USH1C/COL11A1/POU4F3/COL1A1/POU4F2/CNTN5/SLITRK6/CHRNA9/POU3F4/OTOG/PAX3	40
GO:0061351	neural precursor cell proliferation	40/786	147/18670	8.58008e-22	8.60153e-20	5.76463e-20	DLL4/RACGAP1/FGFR1/FZD9/SHCBP1/ARX/MELK/EGF/ASPM/CX3CL1/FGF13/PTN/LHX2/KIF14/MDK/WNT5A/EMX1/IGF2BP1/POU3F2/EPHB1/SPINT1/OTP/CX3CR1/GBX2/WNT3A/DBN1/LHX5/GPR37L1/CDON/VAX1/TRIM71/KCNA1/SIX3/WNT1/WNT7A/DMRTA2/FGF8/PITX3/WNT2/RASSF10	40
GO:0051963	regulation of synapse assembly	34/786	106/18670	2.98548e-21	2.8821e-19	1.93154e-19	LRFN1/BDNF/SIX1/CBLN1/DKK1/AGRN/TPBG/WNT5A/IL1RAPL1/EPHB1/SNCA/NTN1/EPHB2/WNT3A/EFNA5/ADGRB1/GAP43/RAB17/EPHB3/LRRN1/SLITRK1/FLRT1/LINGO2/PTPRD/AMIGO3/WNT7A/SLITRK6/LRTM2/GRID2/GRIN1/EPHA7/LHFPL4/SLITRK5/ROBO2	34
GO:0043523	regulation of neuron apoptotic process	46/786	210/18670	1.23636e-20	1.17185e-18	7.85356e-19	CDC34/UBE2M/MT3/EGLN3/BAX/CDK5/XRCC2/FZD9/BCL2L1/MYBL2/BDNF/SIX1/SLC30A10/CX3CL1/TERT/DDIT3/SNCB/NEFL/KIF14/MDK/EN1/SNCA/POU4F1/KCNB1/GABRA5/MAG/VSTM2L/CX3CR1/DRAXIN/GDNF/FGF20/EN2/TFAP2A/NDNF/FOXB1/GRM4/CCL3/NTF4/FGF8/PRKCG/PITX3/GRID2/GRIN1/EPHA7/ERBB3/CHL1	46
GO:0001505	regulation of neurotransmitter levels	60/786	354/18670	1.5257e-20	1.39535e-18	9.35142e-19	PDZD11/GIPC1/CALM3/CASK/CDK5/SRD5A1/PPFIA3/SYP/HRH3/RAB3A/SLC6A1/SYT7/CD36/ABAT/SYN2/SLC6A3/SNCA/SNCG/PHGDH/RIMS4/SYT17/CHRNA6/CHRM2/SLC7A11/GAD1/LIN7A/SLC18A3/SLC1A3/ENPP6/CX3CR1/CHRNA4/GDNF/SLC1A6/SNAP25/SLC6A11/SLC38A1/SYN1/DRD4/RAB3B/SNCAIP/NOS1/PRKCB/CPLX2/SYT8/SYN3/DOC2B/BAIAP3/STX19/GRM4/SLC6A2/HTR2A/NRXN2/GABRA2/WNT7A/PRKCG/UNC13C/BCHE/GAD2/CHRNB3/CHAT	60
GO:0050905	neuromuscular process	33/786	107/18670	4.5888e-20	3.9869e-18	2.67197e-18	HOXD10/HEXB/GM2A/HMX3/HOXC10/HOXA1/NEFL/USH1G/SLC6A3/NPAS1/STRA6/CTNNA2/FOXS1/TCF15/POU4F1/GRIN2D/SLC1A3/NKX6-2/CHRNA1/JPH3/TIFAB/CHRND/USH1C/KCNA1/DCANP1/POU4F3/IGDCC3/SLURP1/POU4F2/SLITRK6/GRID2/GRIN1/TNR	33
GO:0021543	pallium development	41/786	172/18670	5.76345e-20	4.92538e-18	3.30093e-18	UQCRQ/XRCC1/BAX/CDK5/SRD5A1/WDR62/ARX/BNIP3/SLC2A1/TACC3/LAMB1/ASPM/FGF13/FEZ1/LHX2/NEFL/KIF14/MDK/EMX1/IGF2BP1/POU3F2/PAX5/LHX6/WNT3A/HSD3B1/LHX5/SEMA3A/CNTNAP2/EOMES/SCT/CDON/COL3A1/KCNA1/HTR5A/DMRTA2/FGF8/GRIN1/FEZF2/NKX2-1/CDK5R2/RELN	41
GO:0010001	glial cell differentiation	46/786	218/18670	6.1993e-20	5.21241e-18	3.49329e-18	MT3/CDK5/CDK1/NKX6-1/BNIP3/VIM/CDKN2C/SOX11/OLIG1/PTN/TNFRSF21/SERPINE2/HES5/MDK/EMX1/FA2H/CXCR4/TP73/POU3F2/SOX8/MYRF/PHGDH/SOX4/ROR1/SPINT1/MAG/EPHA4/ZNF488/NKX6-2/GAP43/LIN28A/NKX2-2/GPR37L1/BMP2/OLIG2/SOX9/ZNF365/PAX2/EGR2/NOG/MAPT/F2/ERBB3/NKX2-1/RELN/FGF5	46
GO:0007269	neurotransmitter secretion	40/786	169/18670	2.17024e-19	1.76773e-17	1.18471e-17	PDZD11/GIPC1/CALM3/CASK/CDK5/PPFIA3/SYP/HRH3/RAB3A/SYT7/SYN2/SNCA/SNCG/RIMS4/SYT17/CHRNA6/CHRM2/GAD1/LIN7A/SLC18A3/CHRNA4/SNAP25/SYN1/SNCAIP/PRKCB/CPLX2/SYT8/SYN3/DOC2B/BAIAP3/STX19/GRM4/HTR2A/NRXN2/WNT7A/PRKCG/UNC13C/GAD2/CHRNB3/CHAT	40
GO:1990138	neuron projection extension	39/786	168/18670	1.27732e-18	9.79219e-17	6.5626e-17	AURKA/MT3/LLPH/SEMA7A/CDK5/NKX6-1/TNFRSF12A/NRN1L/POSTN/DSCAM/RTN4R/LHX2/FN1/WNT5A/EMX1/ISLR2/CXCR4/NTN1/SYT17/SEMA5A/NDN/MAG/DRAXIN/WNT3A/SH3GL2/DBN1/SEMA6B/WNT3/OLFM1/SEMA3A/FLRT1/POU4F3/SEMA3E/SYT3/POU4F2/MAPT/BARHL2/CACNG7/TNR	39
GO:0007218	neuropeptide signaling pathway	31/786	104/18670	1.90989e-18	1.44293e-16	9.67035e-17	HCRTR2/SSTR3/GPR143/AGRP/QRFPR/KISS1R/NPY6R/NXPH4/GPR1/SSTR1/PMCH/NXPH3/GRPR/NPBWR1/NTSR2/PTGDR2/NMU/GPR83/SSTR5/SCG5/ECEL1/NPFFR2/GPR149/NPB/NPFF/GALR3/NMUR2/GLRA2/PYY/RXFP4/UTS2R	31
GO:0021675	nerve development	27/786	79/18670	5.904e-18	4.10367e-16	2.75023e-16	RPL24/CTSV/SULF2/BDNF/SIX1/SALL1/SERPINE2/HOXA1/NPTX1/EPHB1/EPHB2/POU4F1/GABRA5/SLC1A3/VCAM1/NKX2-2/TIFAB/SEMA3A/TFAP2A/DCANP1/PAX2/EGR2/POU4F3/NTF4/SLITRK6/PRKCG/ERBB3	27
GO:0099003	vesicle-mediated transport in synapse	42/786	207/18670	1.20066e-17	8.12863e-16	5.4477e-16	BLOC1S1/GIPC1/AP3S1/CALM3/TMEM230/CASK/CANX/BLOC1S3/ACTB/CDK5/PPFIA3/SYP/GSG1L/RAB3A/SYT7/SNCB/SNCA/RIMS4/SYT17/CHRNA6/GRIP1/CEL/CHRM2/LIN7A/SH3GL2/CHRNA4/SNAP25/STON2/SYN1/DRD4/PRKCB/CPLX2/SYT8/DOC2B/STX19/HTR2A/AMPH/WNT7A/PRKCG/UNC13C/CHRNB3/RAB27B	42
GO:0030902	hindbrain development	36/786	152/18670	1.37068e-17	9.1607e-16	6.13938e-16	UQCRQ/XRCC1/CDK5/SSTR3/EGF/CBLN1/PTN/SERPINE2/ABAT/KIF14/MDK/EN1/CTNNA2/OTX1/POU4F1/SSTR1/ALDH1A2/GBX2/EN2/SCN5A/LHX5/GPR37L1/HAP1/KCNC1/ZNF365/EGR2/LHX1/NOG/WNT1/WNT7A/GRID2/PTF1A/GRIN1/KLHL1/SEZ6/CDK5R2	36
GO:1901215	negative regulation of neuron death	42/786	208/18670	1.44549e-17	9.53844e-16	6.39254e-16	MT3/BAX/CDK5/XRCC2/FZD9/BCL2L1/BDNF/SIX1/SLC30A10/CX3CL1/TERT/SNCB/NEFL/KIF14/MDK/EN1/EPO/SNCA/SORL1/POU4F1/SLC7A11/GABRA5/MAG/VSTM2L/CX3CR1/DRAXIN/WNT3A/GDNF/FGF20/EN2/CD200/NDNF/FOXB1/NTF4/WNT1/IL13/FGF8/PRKCG/GRIN1/ERBB3/FGF21/CHL1	42
GO:0001764	neuron migration	36/786	157/18670	4.20713e-17	2.67461e-15	1.79249e-15	TWIST1/BAX/CDK5/FGFR1/KIF20B/NKX6-1/ARX/SH3RF1/SPOCK1/ASPM/CX3CL1/FGF13/MDK/CXCR4/SCRT2/CTNNA2/NTN1/FEZF1/NDN/NRG3/LHX6/GFRA3/SEMA3A/TLX3/VAX1/COL3A1/NDNF/LHX1/SOX1/TUBB2B/BARHL2/FEZF2/NKX2-1/CDK5R2/CHL1/RELN	36
GO:0014013	regulation of gliogenesis	32/786	124/18670	5.93954e-17	3.73046e-15	2.50011e-15	E2F1/CDK1/NKX6-1/IDH2/SOX11/TERT/PTN/TNFRSF21/SERPINE2/HES5/MDK/EMX1/CXCR4/TP73/SOX8/SPINT1/MAG/CX3CR1/EPHA4/ZNF488/NKX6-2/LIN28A/NKX2-2/GPR37L1/BMP2/OLIG2/ZNF365/NOG/STAP1/CCL3/PITX3/F2	32
GO:0050806	positive regulation of synaptic transmission	37/786	168/18670	6.32449e-17	3.87877e-15	2.5995e-15	CALB1/CDK5/ADORA1/CACNG8/PTN/MME/SERPINE2/ABAT/PLK2/KISS1/CA7/SNCA/RIMS4/EPHB2/GRIN2D/ADCY8/SLC1A3/CRHR2/CX3CR1/EPHA4/SNAP25/NMU/DRD4/HAP1/RAB3B/SCGN/BAIAP3/CACNG2/CHRNA7/WNT7A/GRIN1/CACNG5/CACNG7/NETO1/SLC8A2/RELN/TNR	37
GO:0021761	limbic system development	30/786	109/18670	8.03838e-17	4.87257e-15	3.26553e-15	UQCRQ/XRCC1/BAX/CDK5/FGFR1/SRD5A1/FGF13/FEZ1/NEFL/KIF14/MDK/POU3F2/NR0B1/OTP/WNT3A/HSD3B1/LHX5/SEMA3A/CNTNAP2/SCT/HAP1/SOX3/KCNA1/FOXB1/HTR5A/FEZF2/NKX2-1/CDK5R2/RELN/RAX	30
GO:0021515	cell differentiation in spinal cord	22/786	54/18670	8.86619e-17	5.31258e-15	3.56042e-15	HOXD10/DLL4/NKX6-1/MNX1/HOXC10/SOX4/MDGA2/DRAXIN/WNT3A/NKX6-2/NKX2-2/LHX5/OLIG2/FOXN4/LHX1/EVX1/DMRT3/SOX1/LHX3/WNT1/ISL2/PAX7	22
GO:0048665	neuron fate specification	18/786	34/18670	1.66821e-16	9.77121e-15	6.54854e-15	HOXD10/NKX6-1/SIX1/MNX1/HOXC10/POU3F2/POU4F1/NKX6-2/NKX2-2/TLX3/ESRP1/FOXA1/EVX1/DMRT3/SOX1/LHX3/DMRTA2/ISL2	18
GO:0010976	positive regulation of neuron projection development	47/786	281/18670	4.15936e-16	2.38272e-14	1.59687e-14	TWF1/PLXNC1/LLPH/SEMA7A/FGFR1/TNFRSF12A/BDNF/SERPINI1/FOXO6/DSCAM/CX3CL1/PTN/FEZ1/NEFL/MDK/FN1/WNT5A/ISLR2/SHOX2/CXCR4/EPO/IL1RAPL1/CAMK1D/ITGA6/NTN1/SYT17/SEMA5A/GRIP1/EPHA3/PTK7/EPHA4/WNT3A/EFNA5/DBN1/WNT3/SLITRK1/NDNF/PTPRD/PLK5/SYT3/POU4F2/CHODL/MAPT/TUBB2B/CACNG7/RELN/ROBO2	47
GO:0021915	neural tube development	35/786	160/18670	5.52273e-16	3.0957e-14	2.0747e-14	PLOD3/TWIST1/PRKACA/KIF20B/FZD2/CTHRC1/SOX11/BMP4/GSC/LHX2/HES5/EN1/STIL/WNT5A/PHGDH/SOX4/SPINT1/TCF7/PTK7/ALDH1A2/GBX2/WNT3A/SFRP1/FOXA1/TRIM71/PAX2/FOXB1/ADM/NOG/SALL4/WNT1/FGF8/PAX7/OVOL2/ALX1	35
GO:0099504	synaptic vesicle cycle	38/786	194/18670	1.47135e-15	7.98973e-14	5.35461e-14	GIPC1/CALM3/CASK/CANX/ACTB/CDK5/PPFIA3/SYP/RAB3A/SYT7/SNCB/SYN2/SNCA/RIMS4/SYT17/CHRNA6/CEL/CHRM2/WNT3A/SH3GL2/CHRNA4/SNAP25/STON2/SYN1/RAB3B/PRKCB/CPLX2/SYT8/SYN3/DOC2B/STX19/HTR2A/AMPH/WNT7A/PRKCG/UNC13C/CHRNB3/RAB27B	38
GO:0019233	sensory perception of pain	28/786	104/18670	1.61654e-15	8.68767e-14	5.82236e-14	CDK5/ADORA1/TMEM100/MME/ANO1/CXCR4/EPHB1/HOXD1/GRM1/KCND2/FABP5/GRIN2D/NDN/ACPP/CHRNA4/PRDM12/SPX/NMU/KCNA1/ALOXE3/ADRA2C/HTR2A/CCL3/IL12B/IAPP/NPFF/GRIN1/NMUR2	28
GO:0043524	negative regulation of neuron apoptotic process	33/786	147/18670	1.69322e-15	9.00691e-14	6.03632e-14	MT3/BAX/XRCC2/FZD9/BCL2L1/BDNF/SIX1/SLC30A10/CX3CL1/TERT/SNCB/NEFL/KIF14/MDK/EN1/SNCA/POU4F1/GABRA5/MAG/VSTM2L/CX3CR1/DRAXIN/GDNF/FGF20/EN2/NDNF/FOXB1/NTF4/FGF8/PRKCG/GRIN1/ERBB3/CHL1	33
GO:0060078	regulation of postsynaptic membrane potential	32/786	140/18670	2.62613e-15	1.38283e-13	9.26753e-14	CDK5/ADORA1/GABRD/GABRG1/CBLN1/GABRA3/ABAT/GRM1/KCND2/SNCA/CHRNA6/GRIN2D/GABRA5/CHRNA4/CHRNA1/DRD4/P2RX5/CHRND/KCNA1/GABRA2/CHRNA7/WNT7A/CHRNA9/GRID2/CHRNB3/NPFF/GRIN1/GLRA2/GRM5/SEZ6/NETO1/RELN	32
GO:0003407	neural retina development	22/786	62/18670	2.83206e-15	1.47635e-13	9.89433e-14	CALB1/DLL4/ATP2B1/RAB11FIP4/DSCAM/THY1/PTN/TSPAN12/SOX8/IHH/TFAP2A/USH1C/SDK1/FOXN4/SOX9/LHX1/SDK2/SIX3/POU4F2/PTF1A/RP1/RS1	22
GO:0050771	negative regulation of axonogenesis	23/786	69/18670	3.19633e-15	1.64975e-13	1.10564e-13	MT3/SEMA7A/CDK5/LINGO1/THY1/RTN4R/FGF13/FSTL4/WNT5A/NTN1/SEMA5A/EPHB2/SPP1/MAG/DRAXIN/WNT3A/SEMA6B/WNT3/SEMA3A/SEMA3E/EFNB3/EPHA7/TNR	23
GO:0021987	cerebral cortex development	29/786	116/18670	4.29896e-15	2.19711e-13	1.47247e-13	BAX/CDK5/SRD5A1/WDR62/ARX/BNIP3/SLC2A1/TACC3/LAMB1/ASPM/FGF13/LHX2/NEFL/KIF14/MDK/EMX1/POU3F2/PAX5/LHX6/SEMA3A/CNTNAP2/EOMES/CDON/COL3A1/DMRTA2/GRIN1/NKX2-1/CDK5R2/RELN	29
GO:0022037	metencephalon development	28/786	111/18670	9.99133e-15	5.05678e-13	3.38899e-13	UQCRQ/XRCC1/CDK5/SSTR3/CBLN1/PTN/SERPINE2/ABAT/KIF14/MDK/EN1/OTX1/SSTR1/GBX2/SCN5A/LHX5/HAP1/KCNC1/ZNF365/LHX1/WNT1/WNT7A/GRID2/PTF1A/GRIN1/KLHL1/SEZ6/CDK5R2	28
GO:0021872	forebrain generation of neurons	22/786	66/18670	1.28166e-14	6.36313e-13	4.26449e-13	DLX5/UQCRQ/FGFR1/ARX/SALL1/ASPM/HES5/WNT5A/SLC4A10/OTP/LHX6/BCL11B/GBX2/WNT3A/LHX5/SEMA3A/SALL3/SOX1/FGF8/FEZF2/NKX2-1/ROBO2	22
GO:2000177	regulation of neural precursor cell proliferation	25/786	88/18670	1.35481e-14	6.66287e-13	4.46537e-13	DLL4/FZD9/SHCBP1/EGF/ASPM/CX3CL1/PTN/LHX2/MDK/WNT5A/EMX1/SPINT1/OTP/CX3CR1/WNT3A/LHX5/GPR37L1/CDON/VAX1/TRIM71/LHX1/SIX3/DMRTA2/PITX3/RASSF10	25
GO:0008038	neuron recognition	19/786	48/18670	2.14185e-14	1.0059e-12	6.7414e-13	BSG/DSCAM/TNFRSF21/CXCR4/CNTN4/SEMA5A/EPHB2/EPHA3/NDN/VSTM2L/EPHA4/GAP43/EPHB3/SEMA3A/CNTNAP2/EFNB3/OPCML/FEZF2/ROBO2	19
GO:0060041	retina development in camera-type eye	31/786	144/18670	4.15381e-14	1.89946e-12	1.27299e-12	RPL24/CALB1/DLL4/BAX/NDP/ATP2B1/RAB11FIP4/DSCAM/THY1/PTN/LHX2/TSPAN12/SOX8/VAX2/LAMA1/IHH/CDON/TFAP2A/USH1C/SDK1/FOXN4/SOX9/PAX2/LHX1/SDK2/SIX3/POU4F2/PDE6A/PTF1A/RP1/RS1	31
GO:0010977	negative regulation of neuron projection development	32/786	155/18670	5.5867e-14	2.51064e-12	1.6826e-12	MT3/SEMA7A/CDK5/LINGO1/VIM/THY1/SPOCK1/RTN4R/FGF13/DKK1/FSTL4/TRPC6/PLK2/WNT5A/RTN4RL2/NTN1/SEMA5A/EPHB2/SPP1/MAG/DRAXIN/EPHA4/WNT3A/SEMA6B/WNT3/SEMA3A/CRMP1/ZNF365/SEMA3E/EFNB3/EPHA7/TNR	32
GO:0021871	forebrain regionalization	14/786	24/18670	6.5016e-14	2.84814e-12	1.90878e-12	BMP4/LHX2/EMX1/FEZF1/EOMES/BMP2/WNT7B/LHX1/SIX3/WNT1/DMRTA2/FGF8/FEZF2/NKX2-1	14
GO:0021549	cerebellum development	26/786	102/18670	6.8838e-14	2.99044e-12	2.00415e-12	UQCRQ/XRCC1/CDK5/SSTR3/CBLN1/PTN/SERPINE2/ABAT/KIF14/MDK/EN1/SSTR1/GBX2/SCN5A/LHX5/HAP1/KCNC1/ZNF365/LHX1/WNT1/WNT7A/GRID2/PTF1A/KLHL1/SEZ6/CDK5R2	26
GO:0048675	axon extension	28/786	121/18670	1.04842e-13	4.33763e-12	2.90702e-12	MT3/SEMA7A/CDK5/NKX6-1/TNFRSF12A/DSCAM/RTN4R/LHX2/FN1/WNT5A/ISLR2/NTN1/SEMA5A/NDN/MAG/DRAXIN/WNT3A/DBN1/SEMA6B/WNT3/OLFM1/SEMA3A/POU4F3/SEMA3E/POU4F2/MAPT/BARHL2/TNR	28
GO:0030516	regulation of axon extension	25/786	96/18670	1.22621e-13	4.91712e-12	3.29539e-12	MT3/SEMA7A/CDK5/NKX6-1/TNFRSF12A/DSCAM/RTN4R/FN1/WNT5A/ISLR2/NTN1/SEMA5A/MAG/DRAXIN/WNT3A/DBN1/SEMA6B/WNT3/OLFM1/SEMA3A/SEMA3E/POU4F2/MAPT/BARHL2/TNR	25
GO:0016358	dendrite development	39/786	233/18670	1.35993e-13	5.34643e-12	3.58311e-12	PAK4/LLPH/HPRT1/CDK5/SLC12A5/FOXO6/DSCAM/SDC2/PTN/FSTL4/TRPC6/PLK2/CDC20/IL1RAPL1/EPHB1/CTNNA2/CAMK1D/NTN1/GRIP1/EPHB2/EPHA4/HECW1/DBN1/RAB17/EPHB3/SEMA3A/CSMD3/FLRT1/SDK1/ZNF365/PTPRD/CHRNA7/WNT7A/GRIN1/FEZF2/KLHL1/SEZ6/SLITRK5/RELN	39
GO:0045685	regulation of glial cell differentiation	22/786	73/18670	1.36404e-13	5.34643e-12	3.58311e-12	CDK1/NKX6-1/PTN/TNFRSF21/SERPINE2/HES5/MDK/CXCR4/TP73/SPINT1/MAG/EPHA4/ZNF488/NKX6-2/LIN28A/NKX2-2/GPR37L1/BMP2/OLIG2/ZNF365/NOG/F2	22
GO:0021879	forebrain neuron differentiation	19/786	53/18670	1.8105e-13	6.99122e-12	4.68542e-12	DLX5/UQCRQ/ARX/SALL1/HES5/WNT5A/SLC4A10/OTP/LHX6/BCL11B/GBX2/LHX5/SEMA3A/SALL3/SOX1/FGF8/FEZF2/NKX2-1/ROBO2	19
GO:0048489	synaptic vesicle transport	31/786	152/18670	1.9635e-13	7.379e-12	4.94531e-12	BLOC1S1/GIPC1/AP3S1/CALM3/TMEM230/CASK/BLOC1S3/CDK5/PPFIA3/SYP/RAB3A/SYT7/SNCA/RIMS4/SYT17/CHRNA6/CHRM2/LIN7A/CHRNA4/SNAP25/SYN1/PRKCB/CPLX2/SYT8/DOC2B/STX19/HTR2A/WNT7A/PRKCG/UNC13C/CHRNB3	31
GO:0014033	neural crest cell differentiation	24/786	90/18670	2.14755e-13	7.93986e-12	5.32119e-12	TWIST1/SEMA7A/JAG1/SOX11/BMP4/GSC/KITLG/FN1/SNAI2/SOX8/SEMA5A/KBTBD8/WNT10A/ALDH1A2/GBX2/GDNF/FRZB/SEMA6B/SFRP1/SEMA3A/SOX9/SEMA3E/OVOL2/ALX1	24
GO:0099173	postsynapse organization	32/786	163/18670	2.43322e-13	8.93265e-12	5.98654e-12	LRFN1/HOMER1/ACTB/CDK5/FZD9/DLG3/CBLN1/PTN/NEFL/WNT5A/IL1RAPL1/EPHB1/CEL/EPHB2/SLC7A11/EPHA4/GDNF/DBN1/GAP43/EPHB3/FRMPD4/ZNF365/PTPRD/INA/NRXN2/CHRNA7/WNT7A/LRFN2/GRID2/EPHA7/LHFPL4/RELN	32
GO:0051965	positive regulation of synapse assembly	21/786	68/18670	2.86103e-13	1.04297e-11	6.98987e-12	BDNF/CBLN1/AGRN/TPBG/IL1RAPL1/EPHB1/EPHB2/EFNA5/ADGRB1/EPHB3/LRRN1/SLITRK1/FLRT1/LINGO2/PTPRD/AMIGO3/WNT7A/SLITRK6/LRTM2/GRID2/SLITRK5	21
GO:0021517	ventral spinal cord development	18/786	48/18670	3.17251e-13	1.14849e-11	7.69704e-12	HOXD10/DLL4/NKX6-1/MNX1/HOXC10/SOX4/MDGA2/NKX6-2/NKX2-2/OLIG2/FOXN4/LHX1/EVX1/DMRT3/SOX1/LHX3/ISL2/RELN	18
GO:0031644	regulation of neurological system process	29/786	137/18670	4.3586e-13	1.56699e-11	1.05018e-11	NPTX2/HOMER1/ADORA1/TMEM100/CBLN1/TNFRSF21/ABAT/NPTX1/GRM1/MYRF/FABP5/GRIN2D/ACPP/MAG/ZNF488/SPX/NMU/ADRA2C/CCL3/CHRNA7/WNT7A/HTR2C/NPFF/GRIN1/NMUR2/CACNG5/NETO1/RELN/TNR	29
GO:0071542	dopaminergic neuron differentiation	16/786	37/18670	4.71231e-13	1.67111e-11	1.11995e-11	DKK1/EN1/WNT5A/FOXA2/LMX1B/WNT3A/FGF20/RSPO2/WNT3/SFRP1/FOXA1/WNT1/DMRTA2/FGF8/PITX3/WNT2	16
GO:0060042	retina morphogenesis in camera-type eye	18/786	49/18670	4.8194e-13	1.69754e-11	1.13767e-11	CALB1/DSCAM/THY1/PTN/TSPAN12/SOX8/IHH/CDON/TFAP2A/USH1C/SDK1/FOXN4/SOX9/LHX1/SDK2/PTF1A/RP1/RS1	18
GO:0021545	cranial nerve development	18/786	51/18670	1.07494e-12	3.5921e-11	2.40738e-11	RPL24/SIX1/SALL1/HOXA1/EPHB1/EPHB2/POU4F1/SLC1A3/NKX2-2/TIFAB/SEMA3A/TFAP2A/DCANP1/PAX2/EGR2/POU4F3/SLITRK6/ERBB3	18
GO:0030901	midbrain development	23/786	90/18670	1.80976e-12	6.00911e-11	4.02722e-11	COX6B1/UQCRQ/CALM3/ACTB/FGFR1/MSX1/H2BS1/DKK1/EN1/WNT5A/OTX1/PADI2/BASP1/WNT3A/EN2/WNT3/SFRP1/FOXB1/INA/WNT1/CMA1/PITX3/WNT2	23
GO:0007612	learning	29/786	145/18670	1.98302e-12	6.5427e-11	4.38483e-11	NPTX2/KIT/CDK5/SLC12A5/FGF13/PTN/DKK1/HMGCR/SLC6A1/EN1/STRA6/EPHB2/SLC7A11/GABRA5/SNAP25/JPH3/CNTNAP2/C1QL1/FOXB1/NRXN2/BCHE/GRIN1/DRD5/GRM5/NETO1/SLC8A2/ADAM2/RELN/TNR	29
GO:0016079	synaptic vesicle exocytosis	26/786	119/18670	3.29569e-12	1.06711e-10	7.15162e-11	GIPC1/CALM3/CASK/CDK5/PPFIA3/SYP/RAB3A/SYT7/SNCA/RIMS4/SYT17/CHRNA6/CHRM2/CHRNA4/SNAP25/SYN1/PRKCB/CPLX2/SYT8/DOC2B/STX19/HTR2A/WNT7A/PRKCG/UNC13C/CHRNB3	26
GO:0048709	oligodendrocyte differentiation	23/786	97/18670	9.76928e-12	3.0865e-10	2.06853e-10	CDK5/NKX6-1/BNIP3/CDKN2C/SOX11/OLIG1/PTN/TNFRSF21/HES5/MDK/FA2H/CXCR4/TP73/SOX8/MYRF/MAG/ZNF488/NKX6-2/NKX2-2/OLIG2/SOX9/ZNF365/NKX2-1	23
GO:0099601	regulation of neurotransmitter receptor activity	20/786	74/18670	1.65827e-11	5.08503e-10	3.40792e-10	NPTX2/HOMER1/CDK5/RASGRF1/DLG3/GSG1L/CACNG8/NEFL/NPTX1/CNIH3/LYPD6B/EPHB2/LYPD6/CACNG2/SLURP1/GRIN1/CACNG5/CACNG7/NETO1/RELN	20
GO:0050885	neuromuscular process controlling balance	17/786	52/18670	1.89992e-11	5.75831e-10	3.85914e-10	HEXB/GM2A/HMX3/NEFL/USH1G/FOXS1/POU4F1/SLC1A3/NKX6-2/JPH3/TIFAB/USH1C/DCANP1/POU4F3/IGDCC3/POU4F2/TNR	17
GO:2000179	positive regulation of neural precursor cell proliferation	17/786	52/18670	1.89992e-11	5.75831e-10	3.85914e-10	DLL4/FZD9/EGF/ASPM/CX3CL1/LHX2/MDK/OTP/CX3CR1/WNT3A/LHX5/GPR37L1/CDON/LHX1/DMRTA2/PITX3/RASSF10	17
GO:0050772	positive regulation of axonogenesis	21/786	85/18670	3.36439e-11	9.79167e-10	6.56225e-10	PLXNC1/SEMA7A/TNFRSF12A/BDNF/DSCAM/NEFL/FN1/ISLR2/SHOX2/NTN1/SEMA5A/WNT3A/EFNA5/DBN1/WNT3/SLITRK1/POU4F2/CHODL/MAPT/TUBB2B/ROBO2	21
GO:0042490	mechanoreceptor differentiation	18/786	61/18670	3.39975e-11	9.79167e-10	6.56225e-10	TPRN/FGFR1/FZD2/JAG1/CTHRC1/PDZD7/BMP4/JAG2/HES5/USH1G/HEY2/GABRA5/FGF20/USH1C/ESRP1/POU4F3/NTF4/SLITRK6	18
GO:0021954	central nervous system neuron development	20/786	78/18670	4.75495e-11	1.33987e-09	8.97961e-10	UQCRQ/HPRT1/CDK5/ARX/WNT5A/EPHB1/CDH11/EPHB2/SLC4A10/LHX6/GBX2/EPHA4/EPHB3/SEMA3A/SALL3/SOX1/FGF8/MAPT/FEZF2/ROBO2	20
GO:0030517	negative regulation of axon extension	15/786	42/18670	6.91451e-11	1.89712e-09	1.27143e-09	MT3/SEMA7A/CDK5/RTN4R/WNT5A/NTN1/SEMA5A/MAG/DRAXIN/WNT3A/SEMA6B/WNT3/SEMA3A/SEMA3E/TNR	15
GO:0060113	inner ear receptor cell differentiation	17/786	56/18670	7.24151e-11	1.97644e-09	1.32458e-09	TPRN/FGFR1/FZD2/JAG1/CTHRC1/PDZD7/BMP4/JAG2/HES5/USH1G/HEY2/GABRA5/FGF20/USH1C/ESRP1/POU4F3/SLITRK6	17
GO:0014032	neural crest cell development	20/786	81/18670	1.00044e-10	2.66086e-09	1.78327e-09	TWIST1/SEMA7A/JAG1/SOX11/BMP4/KITLG/FN1/SNAI2/SOX8/SEMA5A/KBTBD8/ALDH1A2/GBX2/GDNF/SEMA6B/SEMA3A/SOX9/SEMA3E/OVOL2/ALX1	20
GO:0021988	olfactory lobe development	13/786	31/18670	1.20848e-10	3.16574e-09	2.12164e-09	DLX5/SEMA7A/ARX/EFNA2/SALL1/LHX2/KIF14/WNT5A/FEZF1/SEMA3A/EOMES/SALL3/ROBO2	13
GO:0010996	response to auditory stimulus	12/786	26/18670	1.59958e-10	4.08756e-09	2.73943e-09	ABHD12/PTN/MDK/STRA6/SLC1A3/TIFAB/CNTNAP2/KCNC1/CXCL10/DCANP1/NRXN2/SLITRK6	12
GO:0007422	peripheral nervous system development	19/786	75/18670	1.81996e-10	4.60557e-09	3.08659e-09	HOXD10/CDK5/CDK1/BDNF/SERPINI1/HOXD9/FA2H/POU3F2/SOX8/UGT8/POU4F1/GDNF/ONECUT2/GFRA3/ADGRB1/EGR2/NTF4/ISL2/ERBB3	19
GO:0015872	dopamine transport	16/786	52/18670	2.09676e-10	5.22986e-09	3.50498e-09	SYT7/ABAT/SLC6A3/SNCA/SNCG/SYT17/CHRNA6/CHRNA4/GDNF/FGF20/DRD4/RAB3B/SYT8/SLC6A2/HTR2A/SYT3	16
GO:0060563	neuroepithelial cell differentiation	16/786	53/18670	2.8872e-10	7.03317e-09	4.71354e-09	FGFR1/JAG1/PDZD7/SOX11/JAG2/HES5/EMX1/SOX4/HEY2/BMP2/USH1C/ESRP1/WNT4/POU4F3/SLITRK6/FGF8	16
GO:0021854	hypothalamus development	11/786	22/18670	3.16992e-10	7.66948e-09	5.13998e-09	UQCRQ/BAX/SRD5A1/POU3F2/NR0B1/OTP/SEMA3A/HAP1/SOX3/FOXB1/RAX	11
GO:0036465	synaptic vesicle recycling	18/786	69/18670	3.25077e-10	7.77352e-09	5.20971e-09	CALM3/CANX/ACTB/CDK5/SYP/RAB3A/SYT7/SNCB/SNCA/SYT17/CEL/WNT3A/SH3GL2/STON2/SYT8/AMPH/WNT7A/RAB27B	18
GO:0021766	hippocampus development	19/786	81/18670	7.57153e-10	1.75424e-08	1.17567e-08	UQCRQ/XRCC1/CDK5/SRD5A1/FGF13/FEZ1/NEFL/KIF14/MDK/WNT3A/HSD3B1/LHX5/SCT/KCNA1/HTR5A/FEZF2/NKX2-1/CDK5R2/RELN	19
GO:0021884	forebrain neuron development	12/786	29/18670	7.64799e-10	1.75634e-08	1.17708e-08	UQCRQ/ARX/WNT5A/SLC4A10/LHX6/GBX2/SEMA3A/SALL3/SOX1/FGF8/FEZF2/ROBO2	12
GO:0060079	excitatory postsynaptic potential	21/786	100/18670	8.69999e-10	1.98917e-08	1.33311e-08	CDK5/ADORA1/CBLN1/SNCA/CHRNA6/GRIN2D/CHRNA4/CHRNA1/P2RX5/CHRND/CHRNA7/WNT7A/CHRNA9/GRID2/CHRNB3/NPFF/GRIN1/GLRA2/SEZ6/NETO1/RELN	21
GO:0021511	spinal cord patterning	11/786	24/18670	1.0381e-09	2.35326e-08	1.57712e-08	DLL4/NKX6-1/GDF11/NKX6-2/NKX2-2/FOXN4/EVX1/DMRT3/SOX1/LHX3/RELN	11
GO:0021772	olfactory bulb development	12/786	30/18670	1.22602e-09	2.76677e-08	1.85425e-08	DLX5/ARX/EFNA2/SALL1/LHX2/KIF14/WNT5A/FEZF1/SEMA3A/EOMES/SALL3/ROBO2	12
GO:0045687	positive regulation of glial cell differentiation	14/786	43/18670	1.2318e-09	2.76784e-08	1.85497e-08	NKX6-1/PTN/SERPINE2/MDK/CXCR4/TP73/SPINT1/MAG/ZNF488/NKX6-2/NKX2-2/BMP2/OLIG2/ZNF365	14
GO:0035249	synaptic transmission, glutamatergic	20/786	93/18670	1.40675e-09	3.12058e-08	2.09137e-08	HOMER1/CDK5/ADORA1/CACNG8/DKK1/SERPINE2/CDH8/CNIH3/GRM1/GRM4/HTR2A/CACNG2/UNC13C/GRID2/GRIN1/CACNG5/GRM5/CACNG7/RELN/TNR	20
GO:0060579	ventral spinal cord interneuron fate commitment	9/786	15/18670	1.58251e-09	3.48085e-08	2.33282e-08	DLL4/NKX6-1/NKX6-2/NKX2-2/FOXN4/EVX1/DMRT3/SOX1/LHX3	9
GO:0050909	sensory perception of taste	17/786	67/18670	1.61225e-09	3.53136e-08	2.36667e-08	CALHM1/TAS1R3/CD36/SCNN1G/TAS1R1/WNT10B/CST2/RTP4/CST1/RTP1/LPO/SCNN1B/PKD2L1/CST4/RTP3/GNG13/LCN1	17
GO:0031102	neuron projection regeneration	16/786	59/18670	1.68399e-09	3.67307e-08	2.46164e-08	DHFR/THY1/RTN4R/PTN/NREP/NEFL/RTN4RL2/APOA1/SPP1/DHFRP1/MAG/EPHA4/GAP43/PRRX1/ADM/TNR	16
GO:0046928	regulation of neurotransmitter secretion	21/786	104/18670	1.8566e-09	3.96659e-08	2.65835e-08	GIPC1/CALM3/CASK/CDK5/SYP/RAB3A/SNCA/SNCG/RIMS4/CHRNA6/CHRM2/CHRNA4/SYN1/SNCAIP/PRKCB/CPLX2/BAIAP3/HTR2A/WNT7A/PRKCG/CHRNB3	21
GO:0048168	regulation of neuronal synaptic plasticity	15/786	52/18670	2.11843e-09	4.50751e-08	3.02087e-08	KIT/RASGRF1/PPFIA3/SYP/RAB3A/SNCA/EPHB2/SLC4A10/DBN1/JPH3/EGR2/GRIN1/GRM5/NETO1/SLC8A2	15
GO:0001841	neural tube formation	21/786	105/18670	2.23023e-09	4.72539e-08	3.1669e-08	TWIST1/PRKACA/KIF20B/FZD2/CTHRC1/SOX11/BMP4/LHX2/STIL/WNT5A/SOX4/SPINT1/PTK7/SFRP1/TRIM71/PAX2/ADM/NOG/SALL4/OVOL2/ALX1	21
GO:0060291	long-term synaptic potentiation	19/786	86/18670	2.23896e-09	4.72539e-08	3.1669e-08	CALB1/ADORA1/PTN/MME/SERPINE2/PLK2/SNCA/EPHB2/GRIN2D/ADCY8/CRHR2/CX3CR1/EPHA4/SNAP25/SCGN/CHRNA7/SLC8A2/RELN/TNR	19
GO:0007613	memory	22/786	117/18670	3.14771e-09	6.48578e-08	4.34668e-08	CALB1/RASGRF1/BDNF/FOXO6/FEN1/FGF13/PTN/PLK2/MDK/BRINP1/ADCY8/CX3CR1/JPH3/ADGRF1/HTR2A/NTF4/CHRNA7/MAPT/GRIN1/NETO1/SLC8A2/RELN	22
GO:0001504	neurotransmitter uptake	14/786	46/18670	3.35148e-09	6.87846e-08	4.60985e-08	SLC6A1/SLC6A3/SNCA/SLC7A11/SLC1A3/GDNF/SLC1A6/SNAP25/SLC6A11/SLC38A1/DRD4/RAB3B/NOS1/SLC6A2	14
GO:0031290	retinal ganglion cell axon guidance	10/786	21/18670	3.82337e-09	7.78564e-08	5.21783e-08	RPL24/EPHB1/EPHB2/EFNA5/EPHB3/POU4F3/POU4F2/ISL2/EPHA7/ROBO2	10
GO:0050953	sensory perception of light stimulus	31/786	222/18670	4.45194e-09	8.9606e-08	6.00528e-08	GJC1/DLL4/PDE6G/NDP/ZIC2/GPR143/MYO3A/USH1G/COL2A1/MYO3B/VAX2/SLC4A10/CLIC5/ABCA4/USH1C/COL11A1/PAX2/POU4F3/COL1A1/SIX3/PDE6A/GUCA1C/SLITRK6/CRYBA4/GRK1/CRX/RP1/TRPM1/POU6F2/RS1/RAX	31
GO:0022029	telencephalon cell migration	15/786	56/18670	6.56483e-09	1.29141e-07	8.65489e-08	CDK5/ARX/LAMB1/FGF13/CXCR4/POU3F2/NRG3/LHX6/SEMA3A/FOXB1/FEZF2/NKX2-1/CDK5R2/RELN/TNR	15
GO:0010842	retina layer formation	10/786	22/18670	6.74536e-09	1.31699e-07	8.82627e-08	CALB1/DSCAM/TSPAN12/TFAP2A/SDK1/FOXN4/LHX1/SDK2/PTF1A/RS1	10
GO:0021514	ventral spinal cord interneuron differentiation	9/786	17/18670	7.12244e-09	1.38542e-07	9.28491e-08	DLL4/NKX6-1/NKX6-2/NKX2-2/FOXN4/EVX1/DMRT3/SOX1/LHX3	9
GO:0008045	motor neuron axon guidance	11/786	28/18670	7.65053e-09	1.47712e-07	9.89945e-08	CDK5/CHN1/NTN1/RAC2/EPHA4/SEMA3A/EGR2/LHX1/NOG/LHX3/FGF8	11
GO:0014015	positive regulation of gliogenesis	17/786	74/18670	8.32171e-09	1.60078e-07	1.07282e-07	E2F1/NKX6-1/PTN/SERPINE2/MDK/CXCR4/TP73/SOX8/SPINT1/MAG/ZNF488/NKX6-2/NKX2-2/BMP2/OLIG2/ZNF365/CCL3	17
GO:0007413	axonal fasciculation	10/786	23/18670	1.14845e-08	2.19299e-07	1.46971e-07	TNFRSF21/CNTN4/SEMA5A/EPHB2/EPHA3/NDN/EPHA4/EPHB3/SEMA3A/FEZF2	10
GO:0106030	neuron projection fasciculation	10/786	23/18670	1.14845e-08	2.19299e-07	1.46971e-07	TNFRSF21/CNTN4/SEMA5A/EPHB2/EPHA3/NDN/EPHA4/EPHB3/SEMA3A/FEZF2	10
GO:0021885	forebrain cell migration	15/786	59/18670	1.43217e-08	2.69527e-07	1.80633e-07	CDK5/ARX/LAMB1/FGF13/CXCR4/POU3F2/NRG3/LHX6/SEMA3A/FOXB1/FEZF2/NKX2-1/CDK5R2/RELN/TNR	15
GO:0048013	ephrin receptor signaling pathway	18/786	86/18670	1.46808e-08	2.75291e-07	1.84496e-07	ARPC3/EFNA3/ACTB/MMP9/EFNA2/SDC2/EFNA4/CHN1/EPHB1/EPHB2/EPHA3/EPHA4/EFNA5/EPHA10/EPHB3/EFNB3/GRIN1/EPHA7	18
GO:2000300	regulation of synaptic vesicle exocytosis	17/786	78/18670	1.94221e-08	3.6031e-07	2.41475e-07	GIPC1/CALM3/CASK/CDK5/SYP/RAB3A/RIMS4/CHRNA6/CHRM2/CHRNA4/SYN1/PRKCB/CPLX2/HTR2A/WNT7A/PRKCG/CHRNB3	17
GO:0014014	negative regulation of gliogenesis	13/786	45/18670	2.4755e-08	4.528e-07	3.0346e-07	NKX6-1/IDH2/SOX11/TERT/PTN/HES5/NKX6-2/LIN28A/GPR37L1/NOG/STAP1/PITX3/F2	13
GO:0060219	camera-type eye photoreceptor cell differentiation	9/786	19/18670	2.50807e-08	4.55559e-07	3.0531e-07	DSCAM/THY1/PTN/SOX8/IHH/USH1C/SOX9/SDK2/RP1	9
GO:0001843	neural tube closure	18/786	90/18670	3.11251e-08	5.57944e-07	3.73927e-07	TWIST1/PRKACA/KIF20B/FZD2/CTHRC1/BMP4/LHX2/STIL/WNT5A/SPINT1/PTK7/SFRP1/TRIM71/PAX2/ADM/NOG/SALL4/ALX1	18
GO:0001754	eye photoreceptor cell differentiation	13/786	46/18670	3.31867e-08	5.88913e-07	3.94682e-07	DSCAM/THY1/PTN/SOX8/NKD1/PRDM1/IHH/USH1C/SOX9/SDK2/GNGT1/RP1/TRPM1	13
GO:0051930	regulation of sensory perception of pain	12/786	39/18670	3.9071e-08	6.76669e-07	4.53495e-07	ADORA1/TMEM100/GRM1/FABP5/GRIN2D/ACPP/SPX/NMU/ADRA2C/CCL3/NPFF/NMUR2	12
GO:0021695	cerebellar cortex development	13/786	47/18670	4.41208e-08	7.56585e-07	5.07053e-07	UQCRQ/CDK5/CBLN1/SERPINE2/KIF14/MDK/LHX5/ZNF365/LHX1/WNT7A/GRID2/KLHL1/SEZ6	13
GO:0048488	synaptic vesicle endocytosis	14/786	56/18670	5.48145e-08	9.12933e-07	6.11836e-07	CALM3/CANX/ACTB/CDK5/SYP/SNCB/SNCA/SYT17/CEL/SH3GL2/STON2/SYT8/AMPH/RAB27B	14
GO:1902803	regulation of synaptic vesicle transport	17/786	84/18670	6.24249e-08	1.02013e-06	6.83677e-07	GIPC1/CALM3/CASK/CDK5/SYP/RAB3A/RIMS4/CHRNA6/CHRM2/CHRNA4/SYN1/PRKCB/CPLX2/HTR2A/WNT7A/PRKCG/CHRNB3	17
GO:0001755	neural crest cell migration	14/786	57/18670	6.98722e-08	1.13472e-06	7.60471e-07	TWIST1/SEMA7A/BMP4/KITLG/FN1/SOX8/SEMA5A/GBX2/GDNF/SEMA6B/SEMA3A/SEMA3E/OVOL2/ALX1	14
GO:0060384	innervation	10/786	27/18670	7.26359e-08	1.17593e-06	7.88095e-07	SULF2/SERPINE2/NPTX1/POU4F1/GABRA5/VCAM1/SEMA3A/NTF4/SLITRK6/PRKCG	10
GO:0021522	spinal cord motor neuron differentiation	11/786	34/18670	8.08401e-08	1.28481e-06	8.61066e-07	HOXD10/NKX6-1/MNX1/HOXC10/SOX4/MDGA2/NKX6-2/NKX2-2/OLIG2/LHX3/ISL2	11
GO:0048678	response to axon injury	16/786	77/18670	1.0324e-07	1.62595e-06	1.08969e-06	BAX/DHFR/CDK1/RTN4R/PTN/NREP/NEFL/EPO/RTN4RL2/APOA1/SPP1/DHFRP1/MAG/EPHA4/GAP43/TNR	16
GO:0021846	cell proliferation in forebrain	10/786	28/18670	1.08739e-07	1.7074e-06	1.14427e-06	FGFR1/ARX/KIF14/IGF2BP1/POU3F2/WNT3A/LHX5/SIX3/WNT7A/FGF8	10
GO:0021513	spinal cord dorsal/ventral patterning	9/786	22/18670	1.20484e-07	1.85824e-06	1.24537e-06	DLL4/NKX6-1/NKX6-2/NKX2-2/FOXN4/EVX1/DMRT3/SOX1/LHX3	9
GO:0099175	regulation of postsynapse organization	18/786	98/18670	1.23148e-07	1.88815e-06	1.26541e-06	LRFN1/HOMER1/CDK5/FZD9/CBLN1/PTN/WNT5A/IL1RAPL1/SLC7A11/EPHA4/DBN1/GAP43/PTPRD/WNT7A/LRFN2/GRID2/EPHA7/RELN	18
GO:0031103	axon regeneration	13/786	51/18670	1.27803e-07	1.93328e-06	1.29566e-06	DHFR/RTN4R/PTN/NREP/NEFL/RTN4RL2/APOA1/SPP1/DHFRP1/MAG/EPHA4/GAP43/TNR	13
GO:0048813	dendrite morphogenesis	22/786	143/18670	1.38604e-07	2.07033e-06	1.38751e-06	HPRT1/CDK5/DSCAM/SDC2/PTN/TRPC6/IL1RAPL1/EPHB1/CTNNA2/EPHB2/EPHA4/HECW1/DBN1/EPHB3/SEMA3A/ZNF365/PTPRD/CHRNA7/WNT7A/GRIN1/SLITRK5/RELN	22
GO:0051966	regulation of synaptic transmission, glutamatergic	15/786	70/18670	1.68152e-07	2.47621e-06	1.65952e-06	HOMER1/CDK5/ADORA1/CACNG8/DKK1/SERPINE2/GRM1/GRM4/HTR2A/CACNG2/CACNG5/GRM5/CACNG7/RELN/TNR	15
GO:1902667	regulation of axon guidance	12/786	44/18670	1.73544e-07	2.52002e-06	1.68888e-06	SEMA7A/DSCAM/WNT5A/SEMA5A/WNT3A/SEMA6B/WNT3/SEMA3A/SEMA3E/POU4F2/TUBB2B/FEZF2	12
GO:0007405	neuroblast proliferation	14/786	61/18670	1.74817e-07	2.53145e-06	1.69654e-06	RACGAP1/FGFR1/FZD9/ASPM/CX3CL1/FGF13/PTN/OTP/CX3CR1/WNT3A/VAX1/KCNA1/SIX3/DMRTA2	14
GO:0098693	regulation of synaptic vesicle cycle	19/786	112/18670	2.0531e-07	2.90837e-06	1.94915e-06	GIPC1/CALM3/CASK/CDK5/SYP/RAB3A/SNCA/RIMS4/CHRNA6/CHRM2/CHRNA4/SYN1/RAB3B/PRKCB/CPLX2/HTR2A/WNT7A/PRKCG/CHRNB3	19
GO:0021587	cerebellum morphogenesis	11/786	37/18670	2.15181e-07	3.03172e-06	2.03182e-06	XRCC1/CDK5/CBLN1/SERPINE2/KIF14/LHX5/ZNF365/LHX1/WNT1/WNT7A/GRID2	11
GO:0048708	astrocyte differentiation	16/786	81/18670	2.16755e-07	3.04567e-06	2.04117e-06	MT3/VIM/SERPINE2/HES5/POU3F2/SOX8/ROR1/MAG/EPHA4/NKX2-2/GPR37L1/BMP2/SOX9/NOG/MAPT/F2	16
GO:0048483	autonomic nervous system development	12/786	45/18670	2.2765e-07	3.19015e-06	2.138e-06	SIX1/SOX11/FN1/SOX8/SOX4/GBX2/GDNF/GFRA3/VCAM1/SEMA3A/TFAP2A/EGR2	12
GO:0099068	postsynapse assembly	10/786	30/18670	2.30586e-07	3.22264e-06	2.15977e-06	LRFN1/CBLN1/WNT5A/CEL/EPHB2/GAP43/PTPRD/NRXN2/WNT7A/GRID2	10
GO:0019226	transmission of nerve impulse	15/786	72/18670	2.48976e-07	3.4611e-06	2.31958e-06	CACNA1G/CACNG8/MYH14/KCND2/MAG/SCN5A/CHRNA1/CNTNAP2/KCNA1/CACNG2/DMRT3/DRD5/CACNG5/CACNG7/TNR	15
GO:0021520	spinal cord motor neuron cell fate specification	7/786	13/18670	3.13693e-07	4.23648e-06	2.83923e-06	HOXD10/NKX6-1/MNX1/HOXC10/NKX6-2/LHX3/ISL2	7
GO:0021794	thalamus development	7/786	13/18670	3.13693e-07	4.23648e-06	2.83923e-06	UQCRQ/SRD5A1/PTN/GBX2/CNTNAP2/OLIG2/FOXB1	7
GO:0021978	telencephalon regionalization	7/786	13/18670	3.13693e-07	4.23648e-06	2.83923e-06	BMP4/LHX2/EMX1/EOMES/BMP2/SIX3/DMRTA2	7
GO:0031223	auditory behavior	7/786	13/18670	3.13693e-07	4.23648e-06	2.83923e-06	STRA6/SLC1A3/TIFAB/CNTNAP2/DCANP1/NRXN2/SLITRK6	7
GO:0042491	inner ear auditory receptor cell differentiation	10/786	32/18670	4.58602e-07	6.05238e-06	4.05623e-06	FGFR1/JAG1/PDZD7/JAG2/HES5/HEY2/USH1C/ESRP1/POU4F3/SLITRK6	10
GO:0008347	glial cell migration	12/786	49/18670	6.25431e-07	8.0503e-06	5.39521e-06	CDK5/HEXB/IDH2/LAMB1/NDN/CX3CR1/EPHA4/CSPG4/STAP1/CCL3/CDK5R2/RELN	12
GO:0021575	hindbrain morphogenesis	11/786	41/18670	6.8154e-07	8.56113e-06	5.73756e-06	XRCC1/CDK5/CBLN1/SERPINE2/KIF14/LHX5/ZNF365/LHX1/WNT1/WNT7A/GRID2	11
GO:0070050	neuron cellular homeostasis	10/786	34/18670	8.63465e-07	1.04437e-05	6.99924e-06	CALB1/CDK5/ATP2B1/ADORA1/CX3CL1/ATP2B2/CHRNA1/ATP2B3/SCGN/SLC6A2	10
GO:0007638	mechanosensory behavior	7/786	15/18670	1.0923e-06	1.309e-05	8.77272e-06	STRA6/SLC1A3/TIFAB/CNTNAP2/DCANP1/NRXN2/SLITRK6	7
GO:0099054	presynapse assembly	11/786	43/18670	1.1488e-06	1.37355e-05	9.20537e-06	CBLN1/DKK1/WNT5A/IL1RAPL1/SNCA/CEL/WNT3A/SLITRK1/PTPRD/CNTN5/WNT7A	11
GO:0050773	regulation of dendrite development	21/786	149/18670	1.17586e-06	1.39949e-05	9.37918e-06	LLPH/CDK5/FOXO6/SDC2/PTN/FSTL4/TRPC6/PLK2/CDC20/IL1RAPL1/CAMK1D/EPHA4/HECW1/DBN1/RAB17/CSMD3/SDK1/PTPRD/GRIN1/SEZ6/RELN	21
GO:0021516	dorsal spinal cord development	8/786	22/18670	1.80003e-06	2.06691e-05	1.38521e-05	DRAXIN/WNT3A/GDNF/LHX5/LHX1/LHX3/WNT1/PAX7	8
GO:0050974	detection of mechanical stimulus involved in sensory perception	9/786	29/18670	1.85966e-06	2.12597e-05	1.4248e-05	KIT/PDZD7/SERPINE2/CXCR4/PIEZO2/COL11A1/KCNA1/HTR2A/CHRNA9	9
GO:1900271	regulation of long-term synaptic potentiation	11/786	45/18670	1.87708e-06	2.13185e-05	1.42874e-05	CALB1/ADORA1/PTN/MME/EPHB2/ADCY8/CX3CR1/EPHA4/SCGN/CHRNA7/RELN	11
GO:0021521	ventral spinal cord interneuron specification	6/786	11/18670	2.10503e-06	2.3599e-05	1.58157e-05	NKX6-1/NKX6-2/EVX1/DMRT3/SOX1/LHX3	6
GO:0099172	presynapse organization	11/786	46/18670	2.3739e-06	2.63372e-05	1.76508e-05	CBLN1/DKK1/WNT5A/IL1RAPL1/SNCA/CEL/WNT3A/SLITRK1/PTPRD/CNTN5/WNT7A	11
GO:0021696	cerebellar cortex morphogenesis	9/786	30/18670	2.55784e-06	2.825e-05	1.89328e-05	CDK5/CBLN1/SERPINE2/KIF14/LHX5/ZNF365/LHX1/WNT7A/GRID2	9
GO:0048714	positive regulation of oligodendrocyte differentiation	8/786	23/18670	2.65842e-06	2.92989e-05	1.96357e-05	PTN/MDK/CXCR4/TP73/ZNF488/NKX2-2/OLIG2/ZNF365	8
GO:0060996	dendritic spine development	16/786	97/18670	2.72899e-06	3.00008e-05	2.01061e-05	PAK4/LLPH/CDK5/SLC12A5/FOXO6/FSTL4/PLK2/EPHB1/EPHB2/EPHA4/DBN1/EPHB3/SDK1/ZNF365/WNT7A/RELN	16
GO:0042552	myelination	19/786	132/18670	2.73362e-06	3.00008e-05	2.01061e-05	HEXB/PLLP/PTN/TNFRSF21/HES5/KIF14/FA2H/CXCR4/POU3F2/MYRF/ABCD2/UGT8/GAL3ST1/MAG/ZNF488/NKX6-2/OLIG2/EGR2/MAL2	19
GO:0099509	regulation of presynaptic cytosolic calcium ion concentration	7/786	17/18670	3.06555e-06	3.33627e-05	2.23592e-05	CALB1/CDK5/ATP2B1/ADORA1/ATP2B2/ATP2B3/SCGN	7
GO:1904948	midbrain dopaminergic neuron differentiation	7/786	17/18670	3.06555e-06	3.33627e-05	2.23592e-05	DKK1/WNT5A/WNT3A/WNT3/SFRP1/WNT1/WNT2	7
GO:0008366	axon ensheathment	19/786	134/18670	3.43389e-06	3.68331e-05	2.46851e-05	HEXB/PLLP/PTN/TNFRSF21/HES5/KIF14/FA2H/CXCR4/POU3F2/MYRF/ABCD2/UGT8/GAL3ST1/MAG/ZNF488/NKX6-2/OLIG2/EGR2/MAL2	19
GO:0048713	regulation of oligodendrocyte differentiation	10/786	39/18670	3.45795e-06	3.69391e-05	2.47561e-05	PTN/TNFRSF21/HES5/MDK/CXCR4/TP73/ZNF488/NKX2-2/OLIG2/ZNF365	10
GO:0008089	anterograde axonal transport	11/786	48/18670	3.72299e-06	3.96891e-05	2.65991e-05	BLOC1S1/AP3S1/BLOC1S3/KIF3A/KIF4A/MGARP/FEZ1/NEFL/HSPB1/HAP1/RAB27B	11
GO:0021889	olfactory bulb interneuron differentiation	6/786	12/18670	4.05981e-06	4.28417e-05	2.87119e-05	DLX5/ARX/SALL1/WNT5A/SALL3/ROBO2	6
GO:0060900	embryonic camera-type eye formation	6/786	12/18670	4.05981e-06	4.28417e-05	2.87119e-05	TWIST1/SOX11/WNT5A/STRA6/TFAP2A/PAX2	6
GO:0099566	regulation of postsynaptic cytosolic calcium ion concentration	6/786	12/18670	4.05981e-06	4.28417e-05	2.87119e-05	CALB1/FZD9/ATP2B2/WNT5A/GRM1/GRM5	6
GO:0008306	associative learning	14/786	78/18670	4.09317e-06	4.31065e-05	2.88894e-05	NPTX2/KIT/CDK5/HMGCR/SLC7A11/GABRA5/SNAP25/FOXB1/GRIN1/DRD5/NETO1/ADAM2/RELN/TNR	14
GO:0098930	axonal transport	12/786	58/18670	4.26742e-06	4.45812e-05	2.98778e-05	BLOC1S1/AP3S1/BLOC1S3/KIF3A/KIF4A/MGARP/FEZ1/NEFL/HSPB1/HAP1/MAPT/RAB27B	12
GO:0021532	neural tube patterning	10/786	40/18670	4.43784e-06	4.59929e-05	3.08239e-05	PRKACA/BMP4/GSC/EN1/GBX2/WNT3A/FOXA1/WNT1/FGF8/PAX7	10
GO:0035315	hair cell differentiation	10/786	40/18670	4.43784e-06	4.59929e-05	3.08239e-05	FGFR1/JAG1/PDZD7/JAG2/HES5/HEY2/USH1C/ESRP1/POU4F3/SLITRK6	10
GO:0048841	regulation of axon extension involved in axon guidance	9/786	32/18670	4.64867e-06	4.79871e-05	3.21603e-05	SEMA7A/DSCAM/WNT5A/SEMA5A/WNT3A/SEMA6B/WNT3/SEMA3A/SEMA3E	9
GO:0008088	axo-dendritic transport	13/786	69/18670	5.14979e-06	5.26389e-05	3.52779e-05	BLOC1S1/KLC3/AP3S1/BLOC1S3/KIF3A/KIF4A/MGARP/FEZ1/NEFL/HSPB1/HAP1/MAPT/RAB27B	13
GO:0030148	sphingolipid biosynthetic process	16/786	102/18670	5.36431e-06	5.46175e-05	3.66039e-05	ELOVL4/CERS1/ELOVL3/SPTSSB/FA2H/UGT8/CERKL/GAL3ST1/ST8SIA4/DEGS2/CERS4/ELOVL7/ELOVL2/B3GALT1/ALDH3B2/ALOXE3	16
GO:0060119	inner ear receptor cell development	10/786	41/18670	5.64954e-06	5.70757e-05	3.82514e-05	TPRN/FGFR1/FZD2/CTHRC1/PDZD7/HES5/USH1G/GABRA5/USH1C/SLITRK6	10
GO:0021782	glial cell development	17/786	116/18670	7.08265e-06	7.05963e-05	4.73127e-05	MT3/CDK5/VIM/SOX11/HES5/MDK/FA2H/POU3F2/MYRF/PHGDH/SOX4/ROR1/MAG/ZNF488/NKX6-2/NKX2-2/MAPT	17
GO:2001222	regulation of neuron migration	10/786	42/18670	7.13738e-06	7.1006e-05	4.75873e-05	KIF20B/NKX6-1/CX3CL1/MDK/SCRT2/CTNNA2/NRG3/SEMA3A/COL3A1/RELN	10
GO:0021681	cerebellar granular layer development	6/786	13/18670	7.27076e-06	7.21952e-05	4.83843e-05	CBLN1/SERPINE2/KIF14/MDK/WNT7A/GRID2	6
GO:0048843	negative regulation of axon extension involved in axon guidance	8/786	26/18670	7.56965e-06	7.44539e-05	4.9898e-05	SEMA7A/WNT5A/SEMA5A/WNT3A/SEMA6B/WNT3/SEMA3A/SEMA3E	8
GO:0050805	negative regulation of synaptic transmission	13/786	72/18670	8.40935e-06	8.19401e-05	5.49152e-05	ADORA1/CBLN1/SLC6A1/PLK2/SNCA/KCNB1/ADCY8/HTR2A/MAPT/BCHE/GRID2/DRD5/TNR	13
GO:1901216	positive regulation of neuron death	15/786	94/18670	8.464e-06	8.21655e-05	5.50662e-05	CDC34/UBE2M/BAX/CDK5/MYBL2/ADORA1/DKK1/DDIT3/WNT5A/SNCA/TFAP2A/CCL3/MAPT/PITX3/EPHA7	15
GO:0048857	neural nucleus development	12/786	62/18670	8.85675e-06	8.5659e-05	5.74076e-05	COX6B1/CALM3/ACTB/ARX/H2BS1/KCNC2/PADI2/BASP1/KCNC1/INA/NKX2-1/CDK5R2	12
GO:0021795	cerebral cortex cell migration	10/786	43/18670	8.9521e-06	8.62611e-05	5.78111e-05	CDK5/ARX/LAMB1/FGF13/POU3F2/LHX6/SEMA3A/NKX2-1/CDK5R2/RELN	10
GO:0045773	positive regulation of axon extension	10/786	43/18670	8.9521e-06	8.62611e-05	5.78111e-05	SEMA7A/TNFRSF12A/DSCAM/FN1/ISLR2/NTN1/SEMA5A/DBN1/POU4F2/MAPT	10
GO:0048668	collateral sprouting	8/786	27/18670	1.03615e-05	9.91096e-05	6.6422e-05	BDNF/FGF13/FSTL4/SPP1/WNT3A/EFNA5/WNT3/EPHA7	8
GO:0098810	neurotransmitter reuptake	8/786	27/18670	1.03615e-05	9.91096e-05	6.6422e-05	SLC6A1/SNCA/GDNF/SLC6A11/DRD4/RAB3B/NOS1/SLC6A2	8
GO:0035418	protein localization to synapse	12/786	63/18670	1.05264e-05	0.000100502	6.73549e-05	CDK5/WNT5A/HSPB1/GRIP1/GPC6/NPHS1/SNAP25/NRXN2/WNT7A/MAPT/GRIN1/RAB27B	12
GO:0001895	retina homeostasis	13/786	74/18670	1.14855e-05	0.000107687	7.21701e-05	ACTB/ZG16B/USH1G/ARMS2/HSPB1/ABCA4/ESRRB/USH1C/IGHA2/CST4/JCHAIN/RP1/LCN1	13
GO:0021527	spinal cord association neuron differentiation	6/786	14/18670	1.22704e-05	0.000114224	7.65518e-05	WNT3A/LHX5/LHX1/LHX3/WNT1/PAX7	6
GO:1900452	regulation of long-term synaptic depression	6/786	14/18670	1.22704e-05	0.000114224	7.65518e-05	ADORA1/CBLN1/KCNB1/ADCY8/MAPT/GRID2	6
GO:0051932	synaptic transmission, GABAergic	10/786	45/18670	1.38014e-05	0.000126444	8.47413e-05	ADORA1/GABRG1/SLC6A1/GABRA3/CA7/GABRA5/HAP1/SYN3/BAIAP3/GABRA2	10
GO:0097120	receptor localization to synapse	11/786	55/18670	1.50675e-05	0.000136366	9.13908e-05	DLG3/CACNG8/GRIP1/GPC6/SNAP25/DBN1/CACNG2/CACNG5/CACNG7/NETO1/RELN	11
GO:0048846	axon extension involved in axon guidance	9/786	37/18670	1.70648e-05	0.000152588	0.000102263	SEMA7A/DSCAM/WNT5A/SEMA5A/WNT3A/SEMA6B/WNT3/SEMA3A/SEMA3E	9
GO:0007271	synaptic transmission, cholinergic	8/786	29/18670	1.85881e-05	0.000164515	0.000110256	CHRNA6/CHRNA4/CHRNA1/CHRND/CHRM3/CHRNA7/CHRFAM7A/CHRNB3	8
GO:0016056	rhodopsin mediated signaling pathway	8/786	29/18670	1.85881e-05	0.000164515	0.000110256	PDE6G/SAG/PPEF1/PDE6A/GUCA1C/GNGT1/GRK1/RS1	8
GO:0050965	detection of temperature stimulus involved in sensory perception of pain	6/786	15/18670	1.97225e-05	0.000173671	0.000116392	ADORA1/ANO1/CXCR4/EPHB1/PRDM12/HTR2A	6
GO:0050912	detection of chemical stimulus involved in sensory perception of taste	10/786	47/18670	2.07577e-05	0.000181256	0.000121476	TAS1R3/TAS1R1/CST2/RTP4/CST1/RTP1/LPO/PKD2L1/CST4/RTP3	10
GO:0007274	neuromuscular synaptic transmission	8/786	30/18670	2.44172e-05	0.000209699	0.000140537	RAB3A/CHRNA6/CHRNA4/CHRNA1/MYLK2/CHRND/CHRNB3/CHAT	8
GO:1905606	regulation of presynapse assembly	8/786	30/18670	2.44172e-05	0.000209699	0.000140537	CBLN1/DKK1/IL1RAPL1/SNCA/WNT3A/SLITRK1/PTPRD/WNT7A	8
GO:0021562	vestibulocochlear nerve development	5/786	10/18670	2.75788e-05	0.000234915	0.000157437	TIFAB/DCANP1/PAX2/POU4F3/SLITRK6	5
GO:0048710	regulation of astrocyte differentiation	8/786	31/18670	3.17032e-05	0.000264435	0.000177221	SERPINE2/HES5/MAG/EPHA4/GPR37L1/BMP2/NOG/F2	8
GO:0060292	long-term synaptic depression	8/786	31/18670	3.17032e-05	0.000264435	0.000177221	ADORA1/CBLN1/PLK2/KCNB1/ADCY8/MAPT/GRID2/DRD5	8
GO:0001941	postsynaptic membrane organization	9/786	40/18670	3.34908e-05	0.000276684	0.00018543	FZD9/PTN/CEL/EPHB2/SLC7A11/GDNF/NRXN2/LHFPL4/RELN	9
GO:0021895	cerebral cortex neuron differentiation	7/786	24/18670	4.21307e-05	0.000342633	0.000229628	HPRT1/ARX/EMX1/LHX6/EOMES/FEZF2/NKX2-1	7
GO:0099590	neurotransmitter receptor internalization	7/786	24/18670	4.21307e-05	0.000342633	0.000229628	GSG1L/CACNG8/SNAP25/DRD4/CACNG2/CACNG5/CACNG7	7
GO:0031915	positive regulation of synaptic plasticity	5/786	11/18670	4.88069e-05	0.000389633	0.000261127	CDC20/EPHB2/ADCY8/DBN1/CPLX2	5
GO:0051583	dopamine uptake involved in synaptic transmission	5/786	11/18670	4.88069e-05	0.000389633	0.000261127	SNCA/GDNF/DRD4/RAB3B/SLC6A2	5
GO:0098883	synapse pruning	5/786	11/18670	4.88069e-05	0.000389633	0.000261127	CDK5/CX3CL1/DKK1/CX3CR1/EPHA4	5
GO:0048854	brain morphogenesis	8/786	33/18670	5.17827e-05	0.000407154	0.000272869	FANCD2/WNT5A/EMX1/CTNNA2/OTX1/SLC4A10/PAX2/FGF8	8
GO:1902692	regulation of neuroblast proliferation	8/786	33/18670	5.17827e-05	0.000407154	0.000272869	ASPM/CX3CL1/PTN/OTP/CX3CR1/VAX1/SIX3/DMRTA2	8
GO:1904861	excitatory synapse assembly	7/786	25/18670	5.63991e-05	0.000439475	0.00029453	LRFN1/CBLN1/WNT5A/PTPRD/NRXN2/WNT7A/GRID2	7
GO:0048169	regulation of long-term neuronal synaptic plasticity	7/786	26/18670	7.4389e-05	0.000565291	0.000378851	KIT/SYP/SNCA/EPHB2/GRIN1/GRM5/NETO1	7
GO:0014047	glutamate secretion	9/786	44/18670	7.46731e-05	0.000566624	0.000379744	GIPC1/PPFIA3/ADORA1/HRH3/RAB3A/SNCA/SLC1A3/SLC1A6/SNAP25	9
GO:0021559	trigeminal nerve development	5/786	12/18670	8.07692e-05	0.000604088	0.000404852	POU4F1/TIFAB/SEMA3A/TFAP2A/DCANP1	5
GO:0048935	peripheral nervous system neuron development	5/786	12/18670	8.07692e-05	0.000604088	0.000404852	HOXD10/HOXD9/POU4F1/ONECUT2/ISL2	5
GO:0099150	regulation of postsynaptic specialization assembly	5/786	12/18670	8.07692e-05	0.000604088	0.000404852	LRFN1/CBLN1/GAP43/PTPRD/GRID2	5
GO:1904953	Wnt signaling pathway involved in midbrain dopaminergic neuron differentiation	5/786	12/18670	8.07692e-05	0.000604088	0.000404852	WNT5A/WNT3A/WNT3/WNT1/WNT2	5
GO:0021533	cell differentiation in hindbrain	6/786	19/18670	9.25083e-05	0.000684037	0.000458432	CBLN1/LHX5/LHX1/NOG/WNT7A/GRID2	6
GO:0043525	positive regulation of neuron apoptotic process	10/786	57/18670	0.000118364	0.000866614	0.000580793	CDC34/UBE2M/BAX/CDK5/MYBL2/DDIT3/TFAP2A/CCL3/PITX3/EPHA7	10
GO:0060323	head morphogenesis	8/786	37/18670	0.000124047	0.00090325	0.000605346	DLX5/MSX1/DKK1/STRA6/WNT3/IHH/COL1A1/NOG	8
GO:0045686	negative regulation of glial cell differentiation	7/786	28/18670	0.000124407	0.00090325	0.000605346	NKX6-1/HES5/NKX6-2/LIN28A/GPR37L1/NOG/F2	7
GO:0019896	axonal transport of mitochondrion	5/786	13/18670	0.000126706	0.000912759	0.000611719	MGARP/FEZ1/NEFL/HAP1/MAPT	5
GO:0021554	optic nerve development	5/786	13/18670	0.000126706	0.000912759	0.000611719	RPL24/EPHB1/EPHB2/NKX2-2/PAX2	5
GO:0071872	cellular response to epinephrine stimulus	5/786	13/18670	0.000126706	0.000912759	0.000611719	PRKACA/SRD5A1/RYR2/SNCA/PDE4D	5
GO:0098698	postsynaptic specialization assembly	6/786	20/18670	0.000127468	0.000912759	0.000611719	LRFN1/CBLN1/GAP43/PTPRD/NRXN2/GRID2	6
GO:0015874	norepinephrine transport	6/786	21/18670	0.000172131	0.00119166	0.000798632	ACTB/HRH3/SNCA/KCNB1/ADRA2C/SLC6A2	6
GO:0021697	cerebellar cortex formation	6/786	21/18670	0.000172131	0.00119166	0.000798632	CDK5/CBLN1/LHX5/LHX1/WNT7A/GRID2	6
GO:0050951	sensory perception of temperature stimulus	6/786	21/18670	0.000172131	0.00119166	0.000798632	ADORA1/ANO1/CXCR4/EPHB1/PRDM12/HTR2A	6
GO:0140058	neuron projection arborization	6/786	21/18670	0.000172131	0.00119166	0.000798632	PTN/WNT5A/GRIP1/SEMA3A/ZNF365/CHRNA7	6
GO:0042417	dopamine metabolic process	8/786	39/18670	0.000183495	0.00125863	0.000843519	HPRT1/SNCB/ABAT/GPR37/SLC6A3/SNCA/DRD4/SNCAIP	8
GO:0021781	glial cell fate commitment	5/786	14/18670	0.000190281	0.00129495	0.00086786	HES5/SOX8/NKX2-2/OLIG2/SOX9	5
GO:0071526	semaphorin-plexin signaling pathway	8/786	40/18670	0.000220996	0.00148269	0.000993682	PLXNC1/SEMA7A/MET/SEMA5A/GDNF/SEMA6B/SEMA3A/SEMA3E	8
GO:0001963	synaptic transmission, dopaminergic	7/786	31/18670	0.000247479	0.00164136	0.00110002	CDK5/SNCA/GDNF/DRD4/RAB3B/SLC6A2/DRD5	7
GO:0097106	postsynaptic density organization	7/786	31/18670	0.000247479	0.00164136	0.00110002	LRFN1/DLG3/CBLN1/PTPRD/NRXN2/GRID2/RELN	7
GO:0048172	regulation of short-term neuronal synaptic plasticity	5/786	15/18670	0.00027556	0.00179562	0.0012034	PPFIA3/SYP/RAB3A/SLC4A10/SLC8A2	5
GO:0070571	negative regulation of neuron projection regeneration	5/786	15/18670	0.00027556	0.00179562	0.0012034	THY1/RTN4R/SPP1/EPHA4/TNR	5
GO:0090177	establishment of planar polarity involved in neural tube closure	5/786	15/18670	0.00027556	0.00179562	0.0012034	FZD2/CTHRC1/WNT5A/PTK7/SFRP1	5
GO:1990089	response to nerve growth factor	9/786	52/18670	0.000286844	0.00185671	0.00124434	ARPC3/E2F1/BDNF/PTN/KCNC2/SH3GL2/KCNC1/NTF4/MAPT	9
GO:0097150	neuronal stem cell population maintenance	6/786	23/18670	0.000297947	0.0019199	0.00128669	JAG1/ASPM/FANCD2/HES5/IGF2BP1/PRRX1	6
GO:0070570	regulation of neuron projection regeneration	7/786	32/18670	0.000305371	0.00196047	0.00131388	THY1/RTN4R/PTN/SPP1/EPHA4/PRRX1/TNR	7
GO:0031641	regulation of myelination	8/786	42/18670	0.000314886	0.00201164	0.00134818	PTN/TNFRSF21/HES5/KIF14/MYRF/MAG/ZNF488/NKX6-2	8
GO:0021544	subpallium development	6/786	24/18670	0.000383219	0.00238391	0.00159767	HPRT1/SLC7A11/BCL11B/CNTNAP2/FGF8/SLITRK5	6
GO:0021904	dorsal/ventral neural tube patterning	6/786	24/18670	0.000383219	0.00238391	0.00159767	PRKACA/BMP4/GSC/WNT3A/FOXA1/PAX7	6
GO:0022038	corpus callosum development	5/786	16/18670	0.000386981	0.00239588	0.00160569	CDK5/RTN4R/RTN4RL2/EPHB2/EPHB3	5
GO:0048791	calcium ion-regulated exocytosis of neurotransmitter	5/786	16/18670	0.000386981	0.00239588	0.00160569	SYT7/RIMS4/SYT17/SYT8/DOC2B	5
GO:0071871	response to epinephrine	5/786	16/18670	0.000386981	0.00239588	0.00160569	PRKACA/SRD5A1/RYR2/SNCA/PDE4D	5
GO:0099072	regulation of postsynaptic membrane neurotransmitter receptor levels	10/786	66/18670	0.000411245	0.00254309	0.00170434	DLG3/GSG1L/CACNG8/GRIP1/GPC6/SNAP25/DRD4/CACNG2/CACNG5/CACNG7	10
GO:0014003	oligodendrocyte development	8/786	44/18670	0.000439003	0.00270192	0.00181079	SOX11/HES5/FA2H/MYRF/MAG/ZNF488/NKX6-2/NKX2-2	8
GO:0021680	cerebellar Purkinje cell layer development	6/786	25/18670	0.000486425	0.0029554	0.00198067	UQCRQ/KIF14/LHX5/LHX1/KLHL1/SEZ6	6
GO:0043112	receptor metabolic process	19/786	192/18670	0.000494571	0.00300139	0.00201149	ACE2/CDK5/EGF/GSG1L/CACNG8/DKK1/CD36/SNCA/SORL1/WNT3A/SH3GL2/SNAP25/SAG/DRD4/ADM/CACNG2/CACNG5/FGF21/CACNG7	19
GO:0097061	dendritic spine organization	11/786	80/18670	0.000507614	0.00306983	0.00205736	HOMER1/CDK5/EPHB1/EPHB2/EPHA4/DBN1/EPHB3/ZNF365/CHRNA7/WNT7A/RELN	11
GO:0050913	sensory perception of bitter taste	8/786	45/18670	0.000514487	0.00310419	0.00208039	CALHM1/CST2/RTP4/CST1/RTP1/LPO/CST4/RTP3	8
GO:0097107	postsynaptic density assembly	5/786	17/18670	0.000529323	0.00316804	0.00212318	LRFN1/CBLN1/PTPRD/NRXN2/GRID2	5
GO:1904338	regulation of dopaminergic neuron differentiation	4/786	10/18670	0.000534122	0.00318215	0.00213263	DKK1/WNT3A/FGF20/SFRP1	4
GO:0022400	regulation of rhodopsin mediated signaling pathway	6/786	26/18670	0.000610036	0.00358525	0.00240279	PDE6G/SAG/PPEF1/PDE6A/GUCA1C/GRK1	6
GO:0099637	neurotransmitter receptor transport	6/786	26/18670	0.000610036	0.00358525	0.00240279	CACNG8/GRIP1/SNAP25/CACNG2/CACNG5/CACNG7	6
GO:0060997	dendritic spine morphogenesis	9/786	58/18670	0.000663048	0.00387931	0.00259987	CDK5/EPHB1/EPHB2/EPHA4/DBN1/EPHB3/ZNF365/WNT7A/RELN	9
GO:0008542	visual learning	8/786	48/18670	0.000805947	0.0045979	0.00308145	KIT/CDK5/HMGCR/SLC7A11/FOXB1/GRIN1/NETO1/ADAM2	8
GO:0006681	galactosylceramide metabolic process	4/786	11/18670	0.000811445	0.0045979	0.00308145	FA2H/UGT8/GAL3ST1/B3GALT1	4
GO:0021892	cerebral cortex GABAergic interneuron differentiation	4/786	11/18670	0.000811445	0.0045979	0.00308145	ARX/LHX6/FEZF2/NKX2-1	4
GO:0060856	establishment of blood-brain barrier	4/786	11/18670	0.000811445	0.0045979	0.00308145	TTPA/LSR/WNT7B/WNT7A	4
GO:0099151	regulation of postsynaptic density assembly	4/786	11/18670	0.000811445	0.0045979	0.00308145	LRFN1/CBLN1/PTPRD/GRID2	4
GO:0048486	parasympathetic nervous system development	5/786	19/18670	0.000927368	0.00516911	0.00346427	SIX1/GDNF/SEMA3A/TFAP2A/EGR2	5
GO:0060122	inner ear receptor cell stereocilium organization	6/786	28/18670	0.000929112	0.00516911	0.00346427	TPRN/CTHRC1/PDZD7/HES5/USH1G/USH1C	6
GO:0021799	cerebral cortex radially oriented cell migration	6/786	29/18670	0.00113025	0.00609307	0.0040835	CDK5/LAMB1/POU3F2/LHX6/CDK5R2/RELN	6
GO:0014029	neural crest formation	4/786	12/18670	0.00117678	0.00626616	0.0041995	GSC/KBTBD8/SFRP1/SOX9	4
GO:0021903	rostrocaudal neural tube patterning	4/786	12/18670	0.00117678	0.00626616	0.0041995	EN1/GBX2/WNT1/FGF8	4
GO:0050910	detection of mechanical stimulus involved in sensory perception of sound	4/786	12/18670	0.00117678	0.00626616	0.0041995	KIT/PDZD7/COL11A1/CHRNA9	4
GO:0098962	regulation of postsynaptic neurotransmitter receptor activity	4/786	12/18670	0.00117678	0.00626616	0.0041995	NPTX2/HOMER1/NPTX1/CACNG5	4
GO:0098974	postsynaptic actin cytoskeleton organization	4/786	12/18670	0.00117678	0.00626616	0.0041995	ACTB/DBN1/FRMPD4/INA	4
GO:0051580	regulation of neurotransmitter uptake	5/786	20/18670	0.001194	0.00633198	0.00424361	SNCA/GDNF/DRD4/RAB3B/NOS1	5
GO:0001580	detection of chemical stimulus involved in sensory perception of bitter taste	7/786	41/18670	0.00146819	0.00763838	0.00511914	CST2/RTP4/CST1/RTP1/LPO/CST4/RTP3	7
GO:0048485	sympathetic nervous system development	5/786	21/18670	0.00151334	0.00783419	0.00525037	SOX11/SOX4/GDNF/GFRA3/SEMA3A	5
GO:1900273	positive regulation of long-term synaptic potentiation	5/786	21/18670	0.00151334	0.00783419	0.00525037	MME/EPHB2/ADCY8/CHRNA7/RELN	5
GO:0030149	sphingolipid catabolic process	6/786	31/18670	0.00163088	0.00830183	0.00556378	HEXB/GM2A/NEU1/SMPDL3B/ENPP7/NEU4	6
GO:0015812	gamma-aminobutyric acid transport	4/786	13/18670	0.00164348	0.00830183	0.00556378	SLC6A1/ABAT/SLC6A13/SLC6A11	4
GO:0048681	negative regulation of axon regeneration	4/786	13/18670	0.00164348	0.00830183	0.00556378	RTN4R/SPP1/EPHA4/TNR	4
GO:0090179	planar cell polarity pathway involved in neural tube closure	4/786	13/18670	0.00164348	0.00830183	0.00556378	FZD2/WNT5A/PTK7/SFRP1	4
GO:1900272	negative regulation of long-term synaptic potentiation	4/786	13/18670	0.00164348	0.00830183	0.00556378	ADORA1/PTN/CX3CR1/EPHA4	4
GO:1990403	embryonic brain development	4/786	13/18670	0.00164348	0.00830183	0.00556378	EN1/EN2/WNT1/TUBB2B	4
GO:0002052	positive regulation of neuroblast proliferation	5/786	22/18670	0.00189129	0.00932762	0.00625125	ASPM/CX3CL1/OTP/CX3CR1/DMRTA2	5
GO:0022010	central nervous system myelination	5/786	22/18670	0.00189129	0.00932762	0.00625125	HES5/FA2H/MYRF/MAG/NKX6-2	5
GO:0007616	long-term memory	6/786	32/18670	0.00193677	0.00947126	0.00634752	CALB1/RASGRF1/ADCY8/NTF4/GRIN1/RELN	6
GO:0032228	regulation of synaptic transmission, GABAergic	6/786	32/18670	0.00193677	0.00947126	0.00634752	ADORA1/SLC6A1/CA7/HAP1/SYN3/BAIAP3	6
GO:0051968	positive regulation of synaptic transmission, glutamatergic	6/786	32/18670	0.00193677	0.00947126	0.00634752	CACNG8/CACNG2/CACNG5/CACNG7/RELN/TNR	6
GO:0021762	substantia nigra development	7/786	43/18670	0.0019567	0.00954187	0.00639484	COX6B1/CALM3/ACTB/H2BS1/PADI2/BASP1/INA	7
GO:0042574	retinal metabolic process	4/786	14/18670	0.00222477	0.0106499	0.0071374	RDH11/ALDH1A2/AKR1C1/BCO1	4
GO:0090178	regulation of establishment of planar polarity involved in neural tube closure	4/786	14/18670	0.00222477	0.0106499	0.0071374	FZD2/WNT5A/PTK7/SFRP1	4
GO:0097154	GABAergic neuron differentiation	4/786	14/18670	0.00222477	0.0106499	0.0071374	ARX/LHX6/FEZF2/NKX2-1	4
GO:0019228	neuronal action potential	6/786	34/18670	0.00267638	0.0124794	0.00836354	CACNA1G/MYH14/KCND2/SCN5A/CHRNA1/KCNA1	6
GO:0048712	negative regulation of astrocyte differentiation	4/786	15/18670	0.00293357	0.0133767	0.0089649	HES5/GPR37L1/NOG/F2	4
GO:0060253	negative regulation of glial cell proliferation	4/786	15/18670	0.00293357	0.0133767	0.0089649	IDH2/SOX11/TERT/PTN	4
GO:0071599	otic vesicle development	4/786	15/18670	0.00293357	0.0133767	0.0089649	SIX1/COL2A1/SOX9/FGF8	4
GO:0042462	eye photoreceptor cell development	6/786	35/18670	0.00311702	0.0141051	0.00945302	THY1/PRDM1/USH1C/GNGT1/RP1/TRPM1	6
GO:0097484	dendrite extension	6/786	35/18670	0.00311702	0.0141051	0.00945302	LLPH/CXCR4/SYT17/SH3GL2/SYT3/CACNG7	6
GO:0007214	gamma-aminobutyric acid signaling pathway	5/786	25/18670	0.00343742	0.0153418	0.0102819	GABRG1/GABRA3/GABRA5/GABBR2/GABRA2	5
GO:0021952	central nervous system projection neuron axonogenesis	5/786	25/18670	0.00343742	0.0153418	0.0102819	EPHB1/CDH11/EPHB2/EPHA4/EPHB3	5
GO:0007528	neuromuscular junction development	7/786	48/18670	0.00372895	0.0164459	0.0110218	FZD9/SIX1/PTN/AGRN/CHRNA1/CACNG2/UNC13C	7
GO:0007158	neuron cell-cell adhesion	4/786	16/18670	0.00378243	0.0165418	0.0110861	CNTN4/CEL/NRXN2/TNR	4
GO:0032225	regulation of synaptic transmission, dopaminergic	4/786	16/18670	0.00378243	0.0165418	0.0110861	SNCA/GDNF/DRD4/RAB3B	4
GO:0043217	myelin maintenance	4/786	16/18670	0.00378243	0.0165418	0.0110861	FA2H/CXCR4/MYRF/ABCD2	4
GO:0061548	ganglion development	4/786	16/18670	0.00378243	0.0165418	0.0110861	SIX1/SEMA3A/POU4F2/TUBB3	4
GO:0070593	dendrite self-avoidance	4/786	16/18670	0.00378243	0.0165418	0.0110861	BSG/DSCAM/CNTN4/VSTM2L	4
GO:0097091	synaptic vesicle clustering	4/786	16/18670	0.00378243	0.0165418	0.0110861	RAB3A/SYN2/SYN1/SYN3	4
GO:2001224	positive regulation of neuron migration	4/786	16/18670	0.00378243	0.0165418	0.0110861	KIF20B/MDK/SEMA3A/RELN	4
GO:0060998	regulation of dendritic spine development	9/786	74/18670	0.00379062	0.0165498	0.0110915	LLPH/CDK5/FOXO6/FSTL4/PLK2/EPHA4/DBN1/SDK1/RELN	9
GO:0021591	ventricular system development	5/786	26/18670	0.0041106	0.0177345	0.0118854	DPCD/CENPF/AK8/PAX5/SLC7A11	5
GO:0060074	synapse maturation	5/786	26/18670	0.0041106	0.0177345	0.0118854	NEFL/CDC20/CX3CR1/SEZ6/RELN	5
GO:0014037	Schwann cell differentiation	6/786	37/18670	0.00415764	0.0178385	0.0119551	CDK5/CDK1/FA2H/POU3F2/EGR2/ERBB3	6
GO:0014009	glial cell proliferation	7/786	50/18670	0.0047054	0.0200731	0.0134527	E2F1/IDH2/SOX11/CX3CL1/TERT/PTN/SOX4	7
GO:0007635	chemosensory behavior	4/786	17/18670	0.00478339	0.0202237	0.0135536	CASR/PRKCG/OBP2B/GRIN1	4
GO:0048814	regulation of dendrite morphogenesis	10/786	91/18670	0.00489368	0.0205566	0.0137768	CDK5/SDC2/TRPC6/IL1RAPL1/EPHA4/HECW1/DBN1/PTPRD/GRIN1/RELN	10
GO:0048679	regulation of axon regeneration	5/786	28/18670	0.00573019	0.0237264	0.0159011	RTN4R/PTN/SPP1/EPHA4/TNR	5
GO:2000463	positive regulation of excitatory postsynaptic potential	5/786	28/18670	0.00573019	0.0237264	0.0159011	CHRNA7/WNT7A/GRIN1/NETO1/RELN	5
GO:0098815	modulation of excitatory postsynaptic potential	6/786	41/18670	0.00697712	0.0282829	0.0189548	CBLN1/CHRNA7/WNT7A/GRIN1/NETO1/RELN	6
GO:0021548	pons development	3/786	10/18670	0.00714312	0.028447	0.0190648	UQCRQ/GRIN1/CDK5R2	3
GO:0021877	forebrain neuron fate commitment	3/786	10/18670	0.00714312	0.028447	0.0190648	BCL11B/FEZF2/NKX2-1	3
GO:0021930	cerebellar granule cell precursor proliferation	3/786	10/18670	0.00714312	0.028447	0.0190648	EGF/GBX2/GPR37L1	3
GO:0097105	presynaptic membrane assembly	3/786	10/18670	0.00714312	0.028447	0.0190648	IL1RAPL1/CEL/PTPRD	3
GO:0016082	synaptic vesicle priming	4/786	19/18670	0.00728668	0.0286251	0.0191841	RAB3A/SNCA/SNAP25/UNC13C	4
GO:0021534	cell proliferation in hindbrain	3/786	11/18670	0.0095175	0.0355661	0.023836	EGF/GBX2/GPR37L1	3
GO:0021610	facial nerve morphogenesis	3/786	11/18670	0.0095175	0.0355661	0.023836	SIX1/SEMA3A/EGR2	3
GO:0046549	retinal cone cell development	3/786	11/18670	0.0095175	0.0355661	0.023836	THY1/USH1C/RP1	3
GO:0048853	forebrain morphogenesis	3/786	11/18670	0.0095175	0.0355661	0.023836	WNT5A/OTX1/FGF8	3
GO:0061308	cardiac neural crest cell development involved in heart development	3/786	11/18670	0.0095175	0.0355661	0.023836	TWIST1/JAG1/BMP4	3
GO:1902473	regulation of protein localization to synapse	4/786	21/18670	0.0105267	0.0386993	0.0259357	WNT5A/GPC6/WNT7A/MAPT	4
GO:0048011	neurotrophin TRK receptor signaling pathway	5/786	33/18670	0.0116445	0.0422428	0.0283105	BDNF/DOK5/NDN/HAP1/NTF4	5
GO:0016081	synaptic vesicle docking	3/786	12/18670	0.0122977	0.0435517	0.0291878	PPFIA3/SNAP25/UNC13C	3
GO:0016188	synaptic vesicle maturation	3/786	12/18670	0.0122977	0.0435517	0.0291878	SYP/RAB3A/UNC13C	3
GO:0021819	layer formation in cerebral cortex	3/786	12/18670	0.0122977	0.0435517	0.0291878	CDK5/CDK5R2/RELN	3
GO:0042416	dopamine biosynthetic process	3/786	12/18670	0.0122977	0.0435517	0.0291878	GPR37/SLC6A3/SNCA	3
GO:0097090	presynaptic membrane organization	3/786	12/18670	0.0122977	0.0435517	0.0291878	IL1RAPL1/CEL/PTPRD	3
GO:0097104	postsynaptic membrane assembly	3/786	12/18670	0.0122977	0.0435517	0.0291878	CEL/EPHB2/NRXN2	3
GO:0099550	trans-synaptic signaling, modulating synaptic transmission	3/786	12/18670	0.0122977	0.0435517	0.0291878	EPHB2/EFNB3/GRM5	3
GO:1904862	inhibitory synapse assembly	3/786	12/18670	0.0122977	0.0435517	0.0291878	WNT5A/GABRA2/LHFPL4	3
GO:2001223	negative regulation of neuron migration	3/786	12/18670	0.0122977	0.0435517	0.0291878	CX3CL1/NRG3/COL3A1	3
GO:1900006	positive regulation of dendrite development	8/786	74/18670	0.0123959	0.0436309	0.0292409	LLPH/FOXO6/PTN/IL1RAPL1/EPHA4/DBN1/PTPRD/RELN	8
GO:0021801	cerebral cortex radial glia guided migration	4/786	22/18670	0.0124457	0.0436309	0.0292409	CDK5/LAMB1/CDK5R2/RELN	4
GO:0031629	synaptic vesicle fusion to presynaptic active zone membrane	4/786	22/18670	0.0124457	0.0436309	0.0292409	RAB3A/SNAP25/CPLX2/STX19	4
GO:0042133	neurotransmitter metabolic process	13/786	153/18670	0.0126962	0.0444496	0.0297896	SRD5A1/CD36/ABAT/SLC6A3/PHGDH/GAD1/SLC1A3/ENPP6/CX3CR1/NOS1/BCHE/GAD2/CHAT	13
GO:0042461	photoreceptor cell development	6/786	47/18670	0.0134802	0.0470677	0.0315442	THY1/PRDM1/USH1C/GNGT1/RP1/TRPM1	6

## Sheet: BLCA_deseq_up_ng_BP
ID	Description	GeneRatio	BgRatio	pvalue	p.adjust	qvalue	geneID	Count
GO:0030900	forebrain development	73/541	381/18670	5.53995e-39	2.78881e-35	1.71097e-35	NME1/OTX1/ASPM/KIF14/STIL/ARPC5/H2AX/BAX/WDR62/TACC3/EZH2/CDK5/E2F1/HPRT1/FBXO45/CASP3/MDK/YWHAE/INHBA/RTN4R/PEX13/ARHGAP11B/MFSD2A/SEMA7A/CDH1/LHX5/DMRTA2/DPCD/SRD5A1/RAC3/CDK5R1/ATF5/DRAXIN/BCL2A1/LHX2/IGF2BP1/TYRO3/SIX3/ADGRG1/EPHB2/MBOAT7/LRP2/PAX5/EMX1/DLX5/LRP8/LHX1/DNAJB1/OXTR/GRIN1/WNT7B/B2M/CRH/FEZF1/NR2E1/HSD3B1/WNT7A/POU4F1/COL3A1/ANXA3/ROBO2/TBR1/CHRNB2/FOXB1/EFNA2/VAX2/CXCR4/SEMA5A/C…	73
GO:0007409	axonogenesis	76/541	468/18670	2.22552e-35	5.60164e-32	3.43668e-32	STMN1/LYPLA2/EFNA4/LIMK1/SKIL/CDK5/B3GNT2/TNFRSF12A/FBXO45/ISL2/RTN4R/ZSWIM4/PARD6B/SEMA7A/EPHA1/AGRN/CELSR3/CDK5R1/EFNA3/SPTBN2/DRAXIN/LHX2/WNT3/ANOS1/THY1/IGSF9/S100A6/GRB7/NKX2-8/EPHB2/ERBB2/SH3KBP1/EFNB2/PLXNC1/DLX5/PLXNA1/LHX1/SPP1/APOE/TNN/EGR2/SEMA4A/GRIN1/SEMA4F/EMB/EPHA2/FLRT3/SEMA3F/FEZF1/NR2E1/WNT7A/POU4F1/LHX9/ROBO2/VSTM2L/CCK/SHOX2/TBR1/CHRNB2/FOXB1/RAC2/TUBB2B/NRCAM/EFNA2/FOXD1/MYPN…	76
GO:0021537	telencephalon development	55/541	251/18670	1.2364e-32	2.07467e-29	1.27284e-29	NME1/ASPM/KIF14/H2AX/BAX/WDR62/TACC3/EZH2/CDK5/HPRT1/FBXO45/CASP3/MDK/YWHAE/INHBA/RTN4R/PEX13/ARHGAP11B/MFSD2A/SEMA7A/LHX5/DMRTA2/DPCD/SRD5A1/CDK5R1/ATF5/BCL2A1/LHX2/IGF2BP1/SIX3/ADGRG1/EPHB2/MBOAT7/PAX5/EMX1/DLX5/LRP8/LHX1/OXTR/GRIN1/FEZF1/NR2E1/HSD3B1/COL3A1/ANXA3/ROBO2/TBR1/FOXB1/EFNA2/CXCR4/CDK5R2/CNTNAP2/ARX/EPHB3/POU3F2	55
GO:0007411	axon guidance	52/541	276/18670	1.57164e-27	1.89734e-24	1.16404e-24	LYPLA2/EFNA4/CDK5/B3GNT2/ISL2/ZSWIM4/SEMA7A/EPHA1/AGRN/CELSR3/CDK5R1/EFNA3/SPTBN2/DRAXIN/LHX2/WNT3/ANOS1/IGSF9/GRB7/EPHB2/ERBB2/SH3KBP1/EFNB2/PLXNC1/DLX5/PLXNA1/LHX1/EGR2/SEMA4A/SEMA4F/EMB/EPHA2/FLRT3/SEMA3F/FEZF1/LHX9/ROBO2/VSTM2L/TBR1/RAC2/TUBB2B/NRCAM/EFNA2/FOXD1/MYPN/ETV1/CXCR4/SEMA5A/EFNA1/ARX/GATA3/EPHB3	52
GO:0097485	neuron projection guidance	52/541	277/18670	1.88452e-27	1.89734e-24	1.16404e-24	LYPLA2/EFNA4/CDK5/B3GNT2/ISL2/ZSWIM4/SEMA7A/EPHA1/AGRN/CELSR3/CDK5R1/EFNA3/SPTBN2/DRAXIN/LHX2/WNT3/ANOS1/IGSF9/GRB7/EPHB2/ERBB2/SH3KBP1/EFNB2/PLXNC1/DLX5/PLXNA1/LHX1/EGR2/SEMA4A/SEMA4F/EMB/EPHA2/FLRT3/SEMA3F/FEZF1/LHX9/ROBO2/VSTM2L/TBR1/RAC2/TUBB2B/NRCAM/EFNA2/FOXD1/MYPN/ETV1/CXCR4/SEMA5A/EFNA1/ARX/GATA3/EPHB3	52
GO:0051402	neuron apoptotic process	48/541	239/18670	8.94773e-27	7.50715e-24	4.60573e-24	MYBL2/KIF14/HSPA5/XRCC2/CIT/BAX/CASP2/HYOU1/CDK5/BID/SET/MSH2/TERT/CASP3/MDK/POLB/SIX1/F2R/BCL2L1/CDK5R1/CTSZ/DRAXIN/BCL2L11/SIX4/PCSK9/TYRO3/TFAP2A/TNF/ADAM8/MYB/TNFRSF21/GRM4/APOE/AGAP2/GRIN1/CCL2/EN1/GCLM/RAPSN/EN2/SNCB/ERBB3/POU4F1/FASLG/VSTM2L/CORO1A/FOXB1/GATA3	48
GO:0070997	neuron death	56/541	348/18670	5.80146e-26	4.17208e-23	2.55962e-23	MYBL2/KIF14/HSPA5/XRCC2/CIT/BAX/CASP2/HYOU1/CDK5/BID/TRAF2/SET/MSH2/TERT/CASP3/MDK/GBA/POLB/SIX1/F2R/ATP13A2/DHCR24/BCL2L1/CDK5R1/CTSZ/DRAXIN/BCL2L11/SIX4/PCSK9/TYRO3/TFAP2A/TNF/KMO/EFNB2/CCL5/ADAM8/MYB/TNFRSF21/GRM4/APOE/AGAP2/GRIN1/CCL2/EN1/GCLM/RAPSN/EN2/SNCB/ERBB3/POU4F1/FASLG/VSTM2L/PM20D1/CORO1A/FOXB1/GATA3	56
GO:0010975	regulation of neuron projection development	65/541	499/18670	1.11837e-24	7.03732e-22	4.31748e-22	NME1/CDC20/HSPA5/CFL1/SS18L2/ACTR2/STYXL1/NME2/EZH2/LIMK1/ARF6/SKIL/CDK5/TNFRSF12A/MDK/RTN4R/ZSWIM4/ADAM10/HECW2/SEMA7A/CDK5R1/FKBP4/RASAL1/CTSZ/DRAXIN/WNT3/THY1/PACSIN1/S100A9/ZNF365/EPHB2/EFNB2/PLXNC1/RTN4IP1/LRP8/PLXNA1/SPP1/APOE/KLK6/SEMA4A/GRIN1/SEMA4F/B2M/LYN/SEMA3F/TLX2/NR2E1/WNT7A/GPC2/ROBO2/SHOX2/TBR1/CAMK2B/CHRNB2/MDM2/TUBB2B/NRCAM/KEL/CXCR4/SEMA5A/EFNA1/KLK8/GATA3/EPHB3/POU3F2	65
GO:0043523	regulation of neuron apoptotic process	43/541	210/18670	1.9261e-24	1.07733e-21	6.60957e-22	MYBL2/KIF14/XRCC2/BAX/CASP2/HYOU1/CDK5/SET/MSH2/TERT/CASP3/MDK/SIX1/F2R/BCL2L1/CDK5R1/CTSZ/DRAXIN/BCL2L11/SIX4/PCSK9/TYRO3/TFAP2A/TNF/ADAM8/MYB/GRM4/APOE/AGAP2/GRIN1/CCL2/EN1/GCLM/RAPSN/EN2/SNCB/ERBB3/POU4F1/FASLG/VSTM2L/CORO1A/FOXB1/GATA3	43
GO:0050808	synapse organization	58/541	408/18670	5.01505e-24	2.52457e-21	1.54886e-21	CDC20/CFL1/ACTG1/ACTR2/TUBB/ARF6/CDK5/FBXO45/ARF4/YWHAZ/ARHGAP39/ADAM10/CHRNA1/SIX1/F2R/CDH1/AGRN/CDK5R1/SPTBN2/SIX4/IGSF9/ABHD17C/TNF/ZNF365/EPHB2/ERBB2/EFNB2/LRP8/OXTR/LRRN1/INA/LRFN2/APOE/FZD5/SEMA4A/SPARC/GRIN1/CHRNB1/WNT7B/RAPSN/FLRT3/SEMA3F/SNCB/WNT7A/POU4F1/ROBO2/CAMK2B/CHRNB2/PCDH17/NRCAM/ETV5/CNTN5/SPOCK2/EFNA1/CAMKV/KLK8/PCDHB2/EPHB3	58
GO:1901214	regulation of neuron death	51/541	313/18670	5.6852e-24	2.60175e-21	1.59621e-21	MYBL2/KIF14/XRCC2/BAX/CASP2/HYOU1/CDK5/TRAF2/SET/MSH2/TERT/CASP3/MDK/GBA/SIX1/F2R/ATP13A2/DHCR24/BCL2L1/CDK5R1/CTSZ/DRAXIN/BCL2L11/SIX4/PCSK9/TYRO3/TFAP2A/TNF/KMO/EFNB2/CCL5/ADAM8/MYB/GRM4/APOE/AGAP2/GRIN1/CCL2/EN1/GCLM/RAPSN/EN2/SNCB/ERBB3/POU4F1/FASLG/VSTM2L/PM20D1/CORO1A/FOXB1/GATA3	51
GO:0021543	pallium development	38/541	172/18670	5.66281e-23	2.37555e-20	1.45743e-20	NME1/ASPM/KIF14/H2AX/BAX/WDR62/TACC3/EZH2/CDK5/FBXO45/CASP3/MDK/YWHAE/PEX13/ARHGAP11B/MFSD2A/LHX5/DMRTA2/SRD5A1/CDK5R1/BCL2A1/LHX2/IGF2BP1/ADGRG1/MBOAT7/PAX5/EMX1/LRP8/GRIN1/NR2E1/HSD3B1/COL3A1/ANXA3/TBR1/CDK5R2/CNTNAP2/ARX/POU3F2	38
GO:0042063	gliogenesis	48/541	290/18670	6.42083e-23	2.48634e-20	1.5254e-20	CDK1/CSK/SOX4/EZH2/CDK5/E2F1/TERT/MDK/SPINT1/SOX11/CDK5R1/TP73/IL1B/CSPG5/TENM4/ADGRG1/TNF/ZNF365/DUSP10/MBOAT7/ERBB2/LRP2/LIF/EMX1/LTA/MYB/TNFRSF21/S100A8/SOX9/EGR2/CCL2/KCNJ10/LYN/GPR157/NR2E1/ERBB3/SLC45A3/PHGDH/IL6/PPARG/ZNF488/FGF5/ETV5/CXCR4/CDK5R2/GCM1/OLIG1/POU3F2	48
GO:0021987	cerebral cortex development	30/541	116/18670	1.71164e-20	4.78689e-18	2.93682e-18	ASPM/KIF14/H2AX/BAX/WDR62/TACC3/CDK5/FBXO45/MDK/YWHAE/PEX13/ARHGAP11B/DMRTA2/SRD5A1/CDK5R1/BCL2A1/LHX2/ADGRG1/MBOAT7/PAX5/EMX1/LRP8/GRIN1/NR2E1/COL3A1/TBR1/CDK5R2/CNTNAP2/ARX/POU3F2	30
GO:0050768	negative regulation of neurogenesis	45/541	295/18670	4.41844e-20	1.11212e-17	6.82301e-18	CALR/ASPM/ARF6/CDK5/TERT/ISL2/RTN4R/SEMA7A/SOX11/CDK5R1/FKBP4/CTSZ/DRAXIN/LHX2/WNT3/TP73/DLL3/THY1/IL1B/SIX3/ADGRG1/TNF/ZNF365/DUSP10/EPHB2/EFNB2/FUOM/SPP1/SOX9/APOE/TNN/SEMA4A/SEMA4F/B2M/SEMA3F/TLX2/NR2E1/WNT7A/TLX3/COL3A1/IL6/MDM2/SEMA5A/EFNA1/KLK8	45
GO:0007605	sensory perception of sound	32/541	145/18670	1.61823e-19	3.54181e-17	2.17294e-17	BIRC5/TIMM10/CASP3/TIMM8B/TIMM13/GJB2/SLC9A3R1/NDUFB9/MARVELD2/SIX1/CEMIP/COL11A1/ESPN/ICAM1/TMPRSS3/TFAP2A/GJB6/MYH14/LRP2/COL2A1/ATP6V0A4/COL1A1/OTOF/SLC52A3/HOMER2/COCH/CHRNB2/CNTN5/ATP6V1B1/OTOA/TBX1/MYO3B	32
GO:0050769	positive regulation of neurogenesis	56/541	474/18670	2.51745e-19	5.28035e-17	3.23956e-17	NME1/ASPM/HSPA5/ECT2/SS18L2/XRCC2/ACTR2/KIF20B/STYXL1/NME2/EZH2/LIMK1/SKIL/E2F1/TNFRSF12A/MDK/SPINT1/SEMA7A/SOX11/TCF3/DMRTA2/RASAL1/WNT3/TP73/DNMT3B/PACSIN1/IL1B/TGIF2/TENM4/TNF/S100A9/RASSF10/ZNF365/EPHB2/LRP2/PLXNC1/LIF/LRP8/LTA/PLXNA1/MYB/APOE/LYN/FEZF1/GPC2/IL6/ROBO2/SHOX2/PPARG/CAMK2B/TUBB2B/ZNF488/NRCAM/ETV5/CXCR4/SEMA5A	56
GO:0050807	regulation of synapse organization	38/541	218/18670	3.63728e-19	7.32404e-17	4.49339e-17	CDC20/CFL1/ACTR2/TUBB/ARF6/CDK5/ARF4/YWHAZ/ADAM10/SIX1/AGRN/CDK5R1/SIX4/IGSF9/ABHD17C/TNF/EPHB2/LRP8/OXTR/LRRN1/LRFN2/APOE/SEMA4A/SPARC/GRIN1/RAPSN/FLRT3/SEMA3F/WNT7A/ROBO2/CAMK2B/CHRNB2/NRCAM/ETV5/EFNA1/CAMKV/KLK8/EPHB3	38
GO:0050954	sensory perception of mechanical stimulus	33/541	165/18670	1.08322e-18	2.01961e-16	1.23905e-16	BIRC5/TIMM10/CASP3/TIMM8B/TIMM13/GJB2/SLC9A3R1/NDUFB9/MARVELD2/SIX1/CEMIP/COL11A1/ESPN/ICAM1/TMPRSS3/TFAP2A/GJB6/MYH14/LRP2/COL2A1/ATP6V0A4/COL1A1/OTOF/SLC52A3/HOMER2/COCH/CHRNB2/CNTN5/ATP6V1B1/CXCR4/OTOA/TBX1/MYO3B	33
GO:0050803	regulation of synapse structure or activity	38/541	227/18670	1.53561e-18	2.7608e-16	1.69379e-16	CDC20/CFL1/ACTR2/TUBB/ARF6/CDK5/ARF4/YWHAZ/ADAM10/SIX1/AGRN/CDK5R1/SIX4/IGSF9/ABHD17C/TNF/EPHB2/LRP8/OXTR/LRRN1/LRFN2/APOE/SEMA4A/SPARC/GRIN1/RAPSN/FLRT3/SEMA3F/WNT7A/ROBO2/CAMK2B/CHRNB2/NRCAM/ETV5/EFNA1/CAMKV/KLK8/EPHB3	38
GO:0010001	glial cell differentiation	36/541	218/18670	1.98532e-17	3.2239e-15	1.9779e-15	CDK1/CSK/SOX4/CDK5/MDK/SPINT1/SOX11/TP73/IL1B/CSPG5/TENM4/TNF/ZNF365/DUSP10/ERBB2/LIF/EMX1/TNFRSF21/S100A8/SOX9/EGR2/KCNJ10/LYN/GPR157/NR2E1/ERBB3/SLC45A3/PHGDH/IL6/PPARG/ZNF488/FGF5/CXCR4/GCM1/OLIG1/POU3F2	36
GO:0014013	regulation of gliogenesis	27/541	124/18670	1.65543e-16	2.52529e-14	1.5493e-14	CDK1/EZH2/E2F1/TERT/MDK/SPINT1/SOX11/TP73/IL1B/TENM4/TNF/ZNF365/DUSP10/LRP2/LIF/EMX1/LTA/MYB/TNFRSF21/LYN/NR2E1/SLC45A3/IL6/PPARG/ZNF488/ETV5/CXCR4	27
GO:0008038	neuron recognition	18/541	48/18670	5.12403e-16	6.97145e-14	4.27707e-14	CASP3/YWHAZ/NTM/CELSR3/CDK5R1/IGSF9/EPHB2/TNFRSF21/TNN/EMB/ROBO2/VSTM2L/NRCAM/MYPN/CXCR4/SEMA5A/CNTNAP2/EPHB3	18
GO:1901215	negative regulation of neuron death	33/541	208/18670	1.50502e-15	1.99375e-13	1.22319e-13	KIF14/XRCC2/BAX/HYOU1/CDK5/TRAF2/SET/MSH2/TERT/MDK/GBA/SIX1/F2R/ATP13A2/BCL2L1/DRAXIN/SIX4/TYRO3/ADAM8/APOE/AGAP2/GRIN1/CCL2/EN1/GCLM/EN2/SNCB/ERBB3/POU4F1/VSTM2L/PM20D1/CORO1A/FOXB1	33
GO:0050770	regulation of axonogenesis	31/541	183/18670	1.68998e-15	2.18137e-13	1.3383e-13	LIMK1/SKIL/CDK5/TNFRSF12A/RTN4R/ZSWIM4/SEMA7A/CDK5R1/DRAXIN/WNT3/THY1/EPHB2/PLXNC1/PLXNA1/SPP1/APOE/SEMA4A/GRIN1/SEMA4F/SEMA3F/WNT7A/ROBO2/SHOX2/TBR1/TUBB2B/NRCAM/KEL/SEMA5A/EFNA1/EPHB3/POU3F2	31
GO:0050804	modulation of chemical synaptic transmission	48/541	436/18670	1.75336e-15	2.19067e-13	1.344e-13	CDC20/CHRNA5/CDK5/EIF4A3/GRIN2D/PRKCZ/SLC24A2/GIPC1/F2R/CDH1/PPFIA3/NMU/IL1B/CSPG5/TNF/EPHB2/KMO/RASGRF1/LRP8/CNIH2/MAPK8IP2/SYT12/OXTR/GRM4/LRFN2/APOE/EGR2/GRIN1/CHRNB4/CCL2/KCNJ10/RAPSN/CRH/CHRNA6/GRIK4/NR2E1/CACNG4/WNT7A/KISS1/CAMK2B/CHRNB2/TUBB2B/SYT7/PCDH17/CA2/CALB1/RGS4/JPH3	48
GO:0043524	negative regulation of neuron apoptotic process	28/541	147/18670	1.78422e-15	2.19067e-13	1.344e-13	KIF14/XRCC2/BAX/HYOU1/SET/MSH2/TERT/MDK/SIX1/F2R/BCL2L1/DRAXIN/SIX4/TYRO3/ADAM8/APOE/AGAP2/GRIN1/CCL2/EN1/GCLM/EN2/SNCB/ERBB3/POU4F1/VSTM2L/CORO1A/FOXB1	28
GO:0050890	cognition	38/541	296/18670	1.28752e-14	1.47304e-12	9.03726e-13	FEN1/ACTR2/MAGT1/CDK5/EIF4A3/CASP3/MDK/ARF4/PRKCZ/SLC24A2/FOSL1/TIFAB/TNF/GALR2/EPHB2/HLA-DRA/RASGRF1/SLC12A5/MAPK8IP2/SLC1A4/OXTR/APOE/EGR2/GRIN1/OPRL1/EN1/B2M/CRH/CCK/TBR1/CHRNB2/FOXB1/CALB1/CNTNAP2/LRRN4/KLK8/JPH3/RAG1	38
GO:0045665	negative regulation of neuron differentiation	33/541	225/18670	1.57518e-14	1.7621e-12	1.08107e-12	CALR/ASPM/ARF6/CDK5/ISL2/RTN4R/SEMA7A/CDK5R1/FKBP4/CTSZ/DRAXIN/WNT3/TP73/THY1/SIX3/ZNF365/EPHB2/EFNB2/FUOM/SPP1/SOX9/APOE/SEMA4A/SEMA4F/B2M/SEMA3F/TLX2/NR2E1/TLX3/MDM2/SEMA5A/EFNA1/KLK8	33
GO:0021915	neural tube development	28/541	160/18670	1.7096e-14	1.8709e-12	1.14782e-12	CFL1/MTHFD1L/STIL/TMED2/KIF20B/SOX4/RALA/ST14/CASP3/SALL4/SPINT1/SPINT2/CTHRC1/SOX11/BCL10/LHX2/FZD2/GRHL2/SDC4/OVOL2/LRP2/TCF7/GRHL3/EN1/EPHA2/FOLR1/PHGDH/FOXB1	28
GO:0001841	neural tube formation	23/541	105/18670	2.57426e-14	2.7572e-12	1.69157e-12	CFL1/MTHFD1L/STIL/TMED2/KIF20B/SOX4/RALA/ST14/CASP3/SALL4/SPINT1/SPINT2/CTHRC1/SOX11/BCL10/LHX2/FZD2/GRHL2/SDC4/OVOL2/LRP2/GRHL3/FOLR1	23
GO:0042472	inner ear morphogenesis	22/541	98/18670	5.49935e-14	5.64974e-12	3.46618e-12	OTX1/SLC9A3R1/CTHRC1/SIX1/TIFAB/COL11A1/FZD2/SIX4/TFAP2A/EPHB2/COL2A1/DLX5/GRHL3/SOX9/INSIG1/DLX6/HMX2/ATP6V1B1/TBX1/MYO3B/PAX8/GATA3	22
GO:0021761	limbic system development	23/541	109/18670	6.05407e-14	6.09524e-12	3.7395e-12	NME1/KIF14/ARPC5/BAX/EZH2/CDK5/CASP3/MDK/YWHAE/MFSD2A/LHX5/SRD5A1/CDK5R1/LRP8/CRH/NR2E1/HSD3B1/ANXA3/TBR1/FOXB1/CDK5R2/CNTNAP2/POU3F2	23
GO:0007611	learning or memory	34/541	256/18670	1.22061e-13	1.18567e-11	7.27426e-12	FEN1/ACTR2/CDK5/EIF4A3/CASP3/MDK/ARF4/PRKCZ/SLC24A2/FOSL1/TIFAB/GALR2/EPHB2/RASGRF1/SLC12A5/MAPK8IP2/OXTR/APOE/EGR2/GRIN1/OPRL1/EN1/B2M/CRH/CCK/TBR1/CHRNB2/FOXB1/CALB1/CNTNAP2/LRRN4/KLK8/JPH3/RAG1	34
GO:0016358	dendrite development	32/541	233/18670	2.5616e-13	2.43304e-11	1.4927e-11	CDC20/CFL1/SS18L2/ACTR2/EZH2/ARF6/CDK5/HPRT1/ARF4/PAK4/ADAM10/HECW2/CDK5R1/PACSIN1/IGSF9/ZNF365/EPHB2/RTN4IP1/SLC12A5/LRP8/LST1/MAPK8IP2/APOE/GRIN1/TLX2/NR2E1/WNT7A/CAMK2B/CHRNB2/EFNA1/CD3E/EPHB3	32
GO:0048013	ephrin receptor signaling pathway	20/541	86/18670	3.80916e-13	3.42417e-11	2.10077e-11	ACTG1/ACTR2/ARPC5/ARPC3/EFNA4/ARPC4/ARPC1B/YES1/MMP9/EPHA1/CDK5R1/EFNA3/EPHB2/EFNB2/GRIN1/EPHA2/LYN/EFNA2/EFNA1/EPHB3	20
GO:0061351	neural precursor cell proliferation	25/541	147/18670	8.63457e-13	7.36719e-11	4.51986e-11	MELK/ASPM/SHCBP1/KIF14/RACGAP1/WNT2/MDK/SPINT1/SPINT2/LHX5/DMRTA2/ATF5/CTSZ/LHX2/IGF2BP1/SIX3/ADGRG1/RASSF10/LRP2/EMX1/LYN/NR2E1/WNT7A/ARX/POU3F2	25
GO:0031644	regulation of neurological system process	24/541	137/18670	1.27471e-12	1.06948e-10	6.56142e-11	EIF4A3/GRIN2D/PRKCZ/GBA/F2R/NMU/TYMP/TENM4/CNIH2/HTR2C/TNFRSF21/ACPP/GRIN1/PTAFR/CHRNB4/OPRL1/CACNG4/WNT7A/OPRD1/CCK/ZNF488/FGF12/RGS4/KLK8	24
GO:0099173	postsynapse organization	26/541	163/18670	1.40247e-12	1.15739e-10	7.1007e-11	CFL1/ACTG1/ACTR2/ARF6/CDK5/ARF4/ARHGAP39/ADAM10/CDK5R1/SPTBN2/ABHD17C/ZNF365/EPHB2/LRP8/INA/LRFN2/APOE/CHRNB1/RAPSN/SEMA3F/WNT7A/CAMK2B/NRCAM/ETV5/EFNA1/EPHB3	26
GO:0014015	positive regulation of gliogenesis	18/541	74/18670	2.53176e-12	2.05562e-10	1.26115e-10	E2F1/MDK/SPINT1/TP73/IL1B/TENM4/TNF/ZNF365/LRP2/LIF/LTA/MYB/LYN/IL6/PPARG/ZNF488/ETV5/CXCR4	18
GO:0048880	sensory system development	39/541	371/18670	3.67487e-12	2.84604e-10	1.74608e-10	BAX/CASP2/ACTL6A/SKIL/WNT2/INHBA/SMARCA4/RAB11FIP4/SOX11/BAK1/BLOC1S3/LHX2/THY1/TGIF2/GRHL2/SIX3/TFAP2A/EPHB2/FBN2/LHX1/GRHL3/SOX9/FJX1/FZD5/WNT7B/EPHA2/NR2E1/WNT7A/POU4F1/LPCAT1/SHROOM2/FASLG/GNAT2/CALB1/GNGT1/VAX2/CABP4/IRX5/GATA3	39
GO:0001764	neuron migration	25/541	157/18670	3.95328e-12	2.97247e-10	1.82365e-10	ASPM/BAX/KIF20B/CDK5/FBXO45/MDK/YWHAE/PEX13/CELSR3/CDK5R1/CCR4/ADGRG1/LHX1/TNN/FEZF1/TLX3/COL3A1/CCK/CAMK2B/TUBB2B/NRCAM/CXCR4/CDK5R2/ARX/GATA3	25
GO:0043010	camera-type eye development	35/541	314/18670	9.25939e-12	6.7268e-10	4.12697e-10	BAX/CASP2/ACTL6A/SKIL/WNT2/INHBA/SMARCA4/RAB11FIP4/SOX11/BAK1/LHX2/THY1/TGIF2/GRHL2/SIX3/TFAP2A/EPHB2/FBN2/LHX1/GRHL3/SOX9/FJX1/FZD5/WNT7B/EPHA2/NR2E1/WNT7A/LPCAT1/SHROOM2/GNAT2/CALB1/VAX2/CABP4/IRX5/GATA3	35
GO:0001843	neural tube closure	19/541	90/18670	9.35391e-12	6.7268e-10	4.12697e-10	MTHFD1L/STIL/TMED2/KIF20B/RALA/ST14/CASP3/SALL4/SPINT1/SPINT2/CTHRC1/BCL10/LHX2/FZD2/GRHL2/SDC4/LRP2/GRHL3/FOLR1	19
GO:0007416	synapse assembly	26/541	177/18670	9.75983e-12	6.91986e-10	4.24542e-10	ARF6/CDK5/FBXO45/SIX1/CDH1/AGRN/SPTBN2/SIX4/EPHB2/EFNB2/OXTR/LRRN1/FZD5/SEMA4A/GRIN1/FLRT3/WNT7A/POU4F1/ROBO2/CHRNB2/PCDH17/NRCAM/CNTN5/SPOCK2/PCDHB2/EPHB3	26
GO:0010977	negative regulation of neuron projection development	24/541	155/18670	1.97342e-11	1.32456e-09	8.12634e-10	ARF6/CDK5/RTN4R/SEMA7A/CDK5R1/FKBP4/CTSZ/DRAXIN/WNT3/THY1/ZNF365/EPHB2/EFNB2/SPP1/APOE/SEMA4A/SEMA4F/B2M/SEMA3F/TLX2/MDM2/SEMA5A/EFNA1/KLK8	24
GO:0021953	central nervous system neuron differentiation	26/541	183/18670	2.11078e-11	1.39811e-09	8.57761e-10	SOX4/CDK5/WNT2/HPRT1/FBXO45/ISL2/INHBA/MNX1/LHX5/RAC3/ATF5/DRAXIN/WNT3/EPHB2/EMX1/DLX5/LHX1/B2M/NR2E1/WNT7A/POU4F1/ROBO2/TBR1/CHRNB2/ARX/EPHB3	26
GO:1990138	neuron projection extension	24/541	168/18670	1.11875e-10	7.12882e-09	4.37362e-09	AURKA/LIMK1/CDK5/TNFRSF12A/RTN4R/PRKCZ/SEMA7A/CDK5R1/RASAL1/DRAXIN/LHX2/WNT3/EMX1/PLXNA1/APOE/SEMA4A/SEMA4F/DDR1/FLRT3/SEMA3F/POSTN/NRCAM/CXCR4/SEMA5A	24
GO:0019233	sensory perception of pain	19/541	104/18670	1.34334e-10	8.45294e-09	5.18598e-09	CDK5/GRIN2D/F2R/NIPSNAP1/NMU/IL12B/ACPP/GRIN1/PTAFR/OPRL1/CCL2/ANO1/OPRD1/KCND2/CCK/CHRNB2/CXCR4/HOXB8/ALOXE3	19
GO:0045666	positive regulation of neuron differentiation	36/541	371/18670	2.45176e-10	1.46931e-08	9.01437e-09	NME1/HSPA5/ECT2/SS18L2/ACTR2/STYXL1/NME2/EZH2/LIMK1/SKIL/TNFRSF12A/MDK/SEMA7A/SOX11/TCF3/RASAL1/WNT3/DNMT3B/PACSIN1/TGIF2/S100A9/PLXNC1/LRP8/PLXNA1/APOE/LYN/FEZF1/GPC2/ROBO2/SHOX2/CAMK2B/TUBB2B/NRCAM/ETV5/CXCR4/SEMA5A	36
GO:0048709	oligodendrocyte differentiation	18/541	97/18670	3.15431e-10	1.84637e-08	1.13277e-08	CSK/CDK5/MDK/SOX11/TP73/TENM4/ZNF365/DUSP10/ERBB2/TNFRSF21/SOX9/KCNJ10/LYN/SLC45A3/PPARG/ZNF488/CXCR4/OLIG1	18
GO:2000177	regulation of neural precursor cell proliferation	17/541	88/18670	5.09746e-10	2.88322e-08	1.76889e-08	ASPM/SHCBP1/MDK/SPINT1/SPINT2/LHX5/DMRTA2/CTSZ/LHX2/SIX3/ADGRG1/RASSF10/LRP2/EMX1/LHX1/LYN/NR2E1	17
GO:0043525	positive regulation of neuron apoptotic process	14/541	57/18670	6.09852e-10	3.4111e-08	2.09275e-08	MYBL2/BAX/CASP2/CDK5/CASP3/CDK5R1/CTSZ/BCL2L11/PCSK9/TFAP2A/TNF/MYB/RAPSN/FASLG	14
GO:0050806	positive regulation of synaptic transmission	23/541	168/18670	6.49305e-10	3.55283e-08	2.1797e-08	CDK5/GRIN2D/PRKCZ/SLC24A2/NMU/TNF/EPHB2/KMO/SYT12/OXTR/APOE/GRIN1/CCL2/RAPSN/CRH/NR2E1/CACNG4/WNT7A/KISS1/CHRNB2/CA2/CALB1/RGS4	23
GO:0007218	neuropeptide signaling pathway	18/541	104/18670	1.03342e-09	5.47603e-08	3.35961e-08	PMCH/SCG5/NXPH4/NMU/TYRO3/GALR2/NMB/GPR84/OPRL1/GLRA3/GPR143/CYSLTR2/OPRD1/AGRP/PNOC/PCSK1N/GAL/GPR1	18
GO:0021766	hippocampus development	16/541	81/18670	1.1696e-09	6.03703e-08	3.70379e-08	NME1/KIF14/EZH2/CDK5/CASP3/MDK/YWHAE/MFSD2A/LHX5/SRD5A1/CDK5R1/LRP8/NR2E1/HSD3B1/ANXA3/CDK5R2	16
GO:0006836	neurotransmitter transport	29/541	269/18670	1.26802e-09	6.41073e-08	3.93306e-08	CHRNA5/CDK5/PDZD11/GIPC1/SLC38A1/PPFIA3/SLC1A6/CSPG5/KMO/HTR2C/SYT12/GRM4/SYT5/OTOF/SLC6A11/CHRNB4/KCNJ10/CRH/CHRNA6/LYN/WNT7A/GABRQ/SYNGR3/CHRNB2/SYT7/RGS4/SLC6A14/SLC29A2/SLC6A2	29
GO:0007612	learning	21/541	145/18670	1.27349e-09	6.41073e-08	3.93306e-08	ACTR2/CDK5/EIF4A3/ARF4/SLC24A2/FOSL1/EPHB2/SLC12A5/MAPK8IP2/GRIN1/OPRL1/EN1/CRH/CCK/TBR1/CHRNB2/FOXB1/CNTNAP2/LRRN4/JPH3/RAG1	21
GO:0003407	neural retina development	14/541	62/18670	2.01747e-09	9.76533e-08	5.99115e-08	CASP2/ACTL6A/SMARCA4/RAB11FIP4/THY1/SIX3/TFAP2A/LHX1/SOX9/FJX1/GNAT2/CALB1/CABP4/IRX5	14
GO:0045685	regulation of glial cell differentiation	15/541	73/18670	2.17393e-09	1.04224e-07	6.39429e-08	CDK1/MDK/SPINT1/TP73/TENM4/ZNF365/DUSP10/LIF/TNFRSF21/NR2E1/SLC45A3/IL6/PPARG/ZNF488/CXCR4	15
GO:0060996	dendritic spine development	17/541	97/18670	2.46815e-09	1.15043e-07	7.05805e-08	CFL1/ACTR2/ARF6/CDK5/ARF4/PAK4/ADAM10/CDK5R1/ZNF365/EPHB2/SLC12A5/LRP8/APOE/WNT7A/CAMK2B/EFNA1/EPHB3	17
GO:0030902	hindbrain development	21/541	152/18670	3.05544e-09	1.37331e-07	8.42545e-08	OTX1/KIF14/HSPA5/EZH2/CDK5/MDK/LHX5/CDK5R1/ATF5/SPTBN2/ZNF365/LHX1/EGR2/GRIN1/EN1/EN2/WNT7A/POU4F1/TBR1/CDK5R2/CD3E	21
GO:0048813	dendrite morphogenesis	20/541	143/18670	5.85605e-09	2.43631e-07	1.49471e-07	CFL1/SS18L2/ACTR2/CDK5/HPRT1/ADAM10/HECW2/CDK5R1/ZNF365/EPHB2/LRP8/MAPK8IP2/GRIN1/TLX2/NR2E1/WNT7A/CAMK2B/CHRNB2/EFNA1/EPHB3	20
GO:0060041	retina development in camera-type eye	20/541	144/18670	6.62013e-09	2.68756e-07	1.64885e-07	BAX/CASP2/ACTL6A/SMARCA4/RAB11FIP4/LHX2/THY1/TGIF2/SIX3/TFAP2A/LHX1/SOX9/FJX1/NR2E1/LPCAT1/GNAT2/CALB1/VAX2/CABP4/IRX5	20
GO:0007274	neuromuscular synaptic transmission	10/541	30/18670	6.85081e-09	2.74371e-07	1.6833e-07	CHRNA5/MYLK2/CHRNA1/STAC3/CHRNB1/CHRNB4/RAPSN/CHRNA6/CHRNB2/ETV5	10
GO:0021675	nerve development	15/541	79/18670	6.86746e-09	2.74371e-07	1.6833e-07	FBXO45/CTSV/SIX1/TIFAB/SIX4/TFAP2A/EPHB2/EGR2/SEMA3F/VCAM1/ERBB3/POU4F1/SULF1/CHRNB2/TBX1	15
GO:0021988	olfactory lobe development	10/541	31/18670	9.85243e-09	3.72911e-07	2.28785e-07	KIF14/SEMA7A/ATF5/LHX2/DLX5/FEZF1/NR2E1/ROBO2/EFNA2/ARX	10
GO:0021885	forebrain cell migration	13/541	59/18670	1.05129e-08	3.94941e-07	2.42301e-07	CDK5/FBXO45/PEX13/CDK5R1/TYRO3/ADGRG1/MBOAT7/NR2E1/FOXB1/CXCR4/CDK5R2/ARX/POU3F2	13
GO:1901216	positive regulation of neuron death	16/541	94/18670	1.12862e-08	4.17756e-07	2.56298e-07	MYBL2/BAX/CASP2/CDK5/CASP3/CDK5R1/CTSZ/BCL2L11/PCSK9/TFAP2A/TNF/KMO/EFNB2/MYB/RAPSN/FASLG	16
GO:0050773	regulation of dendrite development	20/541	149/18670	1.20248e-08	4.38644e-07	2.69114e-07	CDC20/CFL1/SS18L2/ACTR2/EZH2/ARF6/CDK5/ADAM10/HECW2/CDK5R1/PACSIN1/RTN4IP1/LRP8/APOE/GRIN1/TLX2/NR2E1/CAMK2B/CHRNB2/EFNA1	20
GO:0010976	positive regulation of neuron projection development	28/541	281/18670	1.40946e-08	5.10449e-07	3.13167e-07	NME1/HSPA5/SS18L2/ACTR2/STYXL1/NME2/EZH2/LIMK1/SKIL/TNFRSF12A/MDK/SEMA7A/RASAL1/WNT3/PACSIN1/S100A9/PLXNC1/LRP8/PLXNA1/APOE/LYN/GPC2/ROBO2/SHOX2/CAMK2B/TUBB2B/CXCR4/SEMA5A	28
GO:0099175	regulation of postsynapse organization	16/541	98/18670	2.09459e-08	7.32234e-07	4.49234e-07	CFL1/ACTR2/CDK5/ARF4/ADAM10/CDK5R1/ABHD17C/LRP8/LRFN2/APOE/RAPSN/SEMA3F/WNT7A/CAMK2B/NRCAM/EFNA1	16
GO:2000179	positive regulation of neural precursor cell proliferation	12/541	52/18670	2.22765e-08	7.73378e-07	4.74477e-07	ASPM/MDK/LHX5/DMRTA2/CTSZ/LHX2/ADGRG1/RASSF10/LRP2/LHX1/LYN/NR2E1	12
GO:0001895	retina homeostasis	14/541	74/18670	2.29914e-08	7.92731e-07	4.8635e-07	ACTG1/CNGB1/PRDX1/RDH12/LYZ/CDH3/CST4/LTF/B2M/IGHG3/IGKC/ABCA4/POTEI/PIP	14
GO:0060078	regulation of postsynaptic membrane potential	19/541	140/18670	2.32278e-08	7.95434e-07	4.88009e-07	CHRNA5/CDK5/EIF4A3/GABRD/GRIN2D/PRKCZ/CHRNA1/MAPK8IP2/GRIN1/CHRNB1/CHRNB4/GLRA3/CHRNA6/GABRA3/GRIK4/WNT7A/KCND2/CHRNB2/RGS4	19
GO:0060252	positive regulation of glial cell proliferation	8/541	19/18670	2.69302e-08	9.09843e-07	5.582e-07	E2F1/IL1B/TNF/LTA/MYB/LYN/IL6/ETV5	8
GO:0060251	regulation of glial cell proliferation	10/541	35/18670	3.67375e-08	1.20089e-06	7.36759e-07	E2F1/TERT/SOX11/IL1B/TNF/LTA/MYB/LYN/IL6/ETV5	10
GO:0001505	regulation of neurotransmitter levels	31/541	354/18670	4.89783e-08	1.57042e-06	9.63475e-07	CHRNA5/CDK5/PDZD11/GIPC1/SLC38A1/PPFIA3/SRD5A1/SLC1A6/ICAM1/IL1B/CSPG5/TNF/KMO/SYT12/GRM4/SYT5/OTOF/SLC6A11/CHRNB4/KCNJ10/CHRNA6/WNT7A/PHGDH/SYNGR3/CHRNB2/CHDH/GCHFR/SYT7/RGS4/SLC29A2/SLC6A2	31
GO:0022029	telencephalon cell migration	12/541	56/18670	5.42351e-08	1.7171e-06	1.05346e-06	CDK5/FBXO45/PEX13/CDK5R1/ADGRG1/MBOAT7/NR2E1/FOXB1/CXCR4/CDK5R2/ARX/POU3F2	12
GO:0050771	negative regulation of axonogenesis	13/541	69/18670	7.70283e-08	2.35006e-06	1.44179e-06	CDK5/RTN4R/SEMA7A/CDK5R1/DRAXIN/WNT3/THY1/EPHB2/SPP1/SEMA4A/SEMA4F/SEMA3F/SEMA5A	13
GO:0007271	synaptic transmission, cholinergic	9/541	29/18670	8.04694e-08	2.44026e-06	1.49713e-06	CHRNA5/CHRNA1/LYPD1/APOE/CHRNB1/CHRNB4/RAPSN/CHRNA6/CHRNB2	9
GO:0060997	dendritic spine morphogenesis	12/541	58/18670	8.21686e-08	2.47687e-06	1.51959e-06	CFL1/ACTR2/CDK5/ADAM10/CDK5R1/ZNF365/EPHB2/LRP8/WNT7A/CAMK2B/EFNA1/EPHB3	12
GO:0021772	olfactory bulb development	9/541	30/18670	1.1202e-07	3.29772e-06	2.02319e-06	KIF14/ATF5/LHX2/DLX5/FEZF1/NR2E1/ROBO2/EFNA2/ARX	9
GO:0048713	regulation of oligodendrocyte differentiation	10/541	39/18670	1.1462e-07	3.35465e-06	2.05812e-06	MDK/TP73/TENM4/ZNF365/DUSP10/TNFRSF21/SLC45A3/PPARG/ZNF488/CXCR4	10
GO:0022037	metencephalon development	16/541	111/18670	1.27382e-07	3.66423e-06	2.24805e-06	OTX1/KIF14/HSPA5/EZH2/CDK5/MDK/LHX5/CDK5R1/SPTBN2/ZNF365/LHX1/GRIN1/EN1/WNT7A/CDK5R2/CD3E	16
GO:0014009	glial cell proliferation	11/541	50/18670	1.4661e-07	4.05514e-06	2.48788e-06	SOX4/E2F1/TERT/SOX11/IL1B/TNF/LTA/MYB/LYN/IL6/ETV5	11
GO:0007413	axonal fasciculation	8/541	23/18670	1.57683e-07	4.26762e-06	2.61824e-06	CASP3/CELSR3/CDK5R1/EPHB2/TNFRSF21/NRCAM/SEMA5A/EPHB3	8
GO:0106030	neuron projection fasciculation	8/541	23/18670	1.57683e-07	4.26762e-06	2.61824e-06	CASP3/CELSR3/CDK5R1/EPHB2/TNFRSF21/NRCAM/SEMA5A/EPHB3	8
GO:0021545	cranial nerve development	11/541	51/18670	1.82089e-07	4.78444e-06	2.93531e-06	SIX1/TIFAB/SIX4/TFAP2A/EPHB2/EGR2/SEMA3F/ERBB3/POU4F1/CHRNB2/TBX1	11
GO:0060079	excitatory postsynaptic potential	15/541	100/18670	1.84383e-07	4.78444e-06	2.93531e-06	CHRNA5/CDK5/EIF4A3/GRIN2D/PRKCZ/CHRNA1/MAPK8IP2/GRIN1/CHRNB1/CHRNB4/GLRA3/CHRNA6/WNT7A/CHRNB2/RGS4	15
GO:0021536	diencephalon development	13/541	75/18670	2.15258e-07	5.45151e-06	3.34457e-06	OTX1/BAX/CDH1/SRD5A1/SIX3/CRH/POU4F1/CHRNB2/FOXB1/SEMA5A/CNTNAP2/ARX/POU3F2	13
GO:0021871	forebrain regionalization	8/541	24/18670	2.30546e-07	5.74539e-06	3.52487e-06	DMRTA2/LHX2/SIX3/ADGRG1/EMX1/LHX1/WNT7B/FEZF1	8
GO:0030148	sphingolipid biosynthetic process	15/541	102/18670	2.40712e-07	5.93045e-06	3.6384e-06	GBA/B4GALT3/SGPL1/HACD2/ALDH3B2/TNF/SPHK1/ELOVL6/ELOVL3/ST8SIA4/CERS3/ST8SIA2/CERKL/UGT8/ALOXE3	15
GO:0030517	negative regulation of axon extension	10/541	42/18670	2.45339e-07	5.99531e-06	3.6782e-06	CDK5/RTN4R/SEMA7A/CDK5R1/DRAXIN/WNT3/SEMA4A/SEMA4F/SEMA3F/SEMA5A	10
GO:0021795	cerebral cortex cell migration	10/541	43/18670	3.11463e-07	7.48289e-06	4.59085e-06	CDK5/FBXO45/PEX13/CDK5R1/ADGRG1/MBOAT7/NR2E1/CDK5R2/ARX/POU3F2	10
GO:0048814	regulation of dendrite morphogenesis	14/541	91/18670	3.42879e-07	8.10354e-06	4.97162e-06	CFL1/SS18L2/ACTR2/CDK5/ADAM10/HECW2/CDK5R1/LRP8/GRIN1/TLX2/NR2E1/CAMK2B/CHRNB2/EFNA1	14
GO:0021819	layer formation in cerebral cortex	6/541	12/18670	4.58683e-07	1.0448e-05	6.40998e-06	CDK5/CDK5R1/ADGRG1/MBOAT7/NR2E1/CDK5R2	6
GO:0097061	dendritic spine organization	13/541	80/18670	4.69447e-07	1.0645e-05	6.53086e-06	CFL1/ACTR2/CDK5/ADAM10/CDK5R1/ZNF365/EPHB2/LRP8/APOE/WNT7A/CAMK2B/EFNA1/EPHB3	13
GO:0048483	autonomic nervous system development	10/541	45/18670	4.9193e-07	1.09972e-05	6.7469e-06	SOX4/SOX11/SIX1/TFAP2A/EGR2/SEMA3F/TLX2/VCAM1/TBX1/GATA3	10
GO:0048167	regulation of synaptic plasticity	20/541	187/18670	5.39525e-07	1.16565e-05	7.15142e-06	CDC20/CDK5/GRIN2D/PRKCZ/SLC24A2/GIPC1/PPFIA3/EPHB2/RASGRF1/SYT12/APOE/EGR2/GRIN1/KCNJ10/CRH/NR2E1/CAMK2B/SYT7/CALB1/JPH3	20
GO:0030516	regulation of axon extension	14/541	96/18670	6.72684e-07	1.4051e-05	8.62046e-06	LIMK1/CDK5/TNFRSF12A/RTN4R/SEMA7A/CDK5R1/DRAXIN/WNT3/APOE/SEMA4A/SEMA4F/SEMA3F/NRCAM/SEMA5A	14
GO:0099003	vesicle-mediated transport in synapse	21/541	207/18670	6.79688e-07	1.41386e-05	8.67423e-06	ACTG1/ARF6/CHRNA5/CDK5/BLOC1S2/GIPC1/PPFIA3/BLOC1S3/PACSIN1/CSPG5/EFNB2/CNIH2/SYT12/SYT5/OTOF/CHRNA6/SNCB/WNT7A/CHRNB2/SYT7/RAB27B	21
GO:0021695	cerebellar cortex development	10/541	47/18670	7.57954e-07	1.55103e-05	9.51578e-06	KIF14/HSPA5/EZH2/CDK5/MDK/LHX5/SPTBN2/ZNF365/LHX1/WNT7A	10
GO:0021799	cerebral cortex radially oriented cell migration	8/541	29/18670	1.18392e-06	2.32807e-05	1.4283e-05	CDK5/FBXO45/CDK5R1/ADGRG1/MBOAT7/NR2E1/CDK5R2/POU3F2	8
GO:0021782	glial cell development	15/541	116/18670	1.30892e-06	2.54405e-05	1.56081e-05	SOX4/CDK5/MDK/SOX11/IL1B/CSPG5/TENM4/TNF/S100A8/KCNJ10/LYN/PHGDH/IL6/ZNF488/POU3F2	15
GO:0099601	regulation of neurotransmitter receptor activity	12/541	74/18670	1.3266e-06	2.56851e-05	1.57581e-05	CDK5/EPHB2/RASGRF1/CNIH2/MAPK8IP2/GRIN1/CCL2/CRH/LYPD6B/CACNG4/ANXA3/CNIH3	12
GO:0042552	myelination	16/541	132/18670	1.40489e-06	2.69933e-05	1.65607e-05	KIF14/MAL2/TYMP/TENM4/ERBB2/TNFRSF21/KLK6/EGR2/KCNJ10/CMTM8/UGT8/ZNF488/KEL/CXCR4/KLK8/POU3F2	16
GO:0021549	cerebellum development	14/541	102/18670	1.42559e-06	2.70809e-05	1.66145e-05	KIF14/HSPA5/EZH2/CDK5/MDK/LHX5/CDK5R1/SPTBN2/ZNF365/LHX1/EN1/WNT7A/CDK5R2/CD3E	14
GO:0048857	neural nucleus development	11/541	62/18670	1.45675e-06	2.75688e-05	1.69138e-05	HSPA5/COX6B1/YWHAE/H2BS1/CDK5R1/INA/PADI2/SYNGR3/CHRNB2/CDK5R2/ARX	11
GO:0007422	peripheral nervous system development	12/541	75/18670	1.53829e-06	2.86805e-05	1.75958e-05	CDK1/CDK5/ISL2/ONECUT2/ERBB2/EGR2/ERBB3/POU4F1/CLDN1/UGT8/ETV1/POU3F2	12
GO:0071526	semaphorin-plexin signaling pathway	9/541	40/18670	1.65346e-06	3.01577e-05	1.85021e-05	SEMA7A/SH3BP1/PLXNC1/PLXNA1/MET/SEMA4A/SEMA4F/SEMA3F/SEMA5A	9
GO:0008366	axon ensheathment	16/541	134/18670	1.71944e-06	3.0803e-05	1.8898e-05	KIF14/MAL2/TYMP/TENM4/ERBB2/TNFRSF21/KLK6/EGR2/KCNJ10/CMTM8/UGT8/ZNF488/KEL/CXCR4/KLK8/POU3F2	16
GO:0030901	midbrain development	13/541	90/18670	1.87961e-06	3.34344e-05	2.05124e-05	OTX1/HSPA5/COX6B1/WNT2/YWHAE/H2BS1/WNT3/INA/EN1/EN2/PADI2/SYNGR3/FOXB1	13
GO:0050953	sensory perception of light stimulus	21/541	222/18670	2.12404e-06	3.75173e-05	2.30173e-05	SLC24A2/ZIC2/CNGB1/COL11A1/RDH12/SIX3/COL2A1/PDE6G/CDH3/COL1A1/GUCY2D/GPR143/KCNJ10/NR2E1/ABCA4/CHRNB2/GNAT2/VAX2/CABP4/IRX5/MYO3B	21
GO:0048675	axon extension	15/541	121/18670	2.24808e-06	3.94314e-05	2.41916e-05	LIMK1/CDK5/TNFRSF12A/RTN4R/SEMA7A/CDK5R1/DRAXIN/LHX2/WNT3/APOE/SEMA4A/SEMA4F/SEMA3F/NRCAM/SEMA5A	15
GO:0051963	regulation of synapse assembly	14/541	106/18670	2.27962e-06	3.98459e-05	2.4446e-05	ARF6/SIX1/AGRN/SIX4/EPHB2/OXTR/LRRN1/SEMA4A/GRIN1/FLRT3/WNT7A/ROBO2/CHRNB2/EPHB3	14
GO:0008306	associative learning	12/541	78/18670	2.3634e-06	4.10254e-05	2.51696e-05	ACTR2/CDK5/EIF4A3/GRIN1/OPRL1/CRH/CCK/TBR1/CHRNB2/FOXB1/LRRN4/RAG1	12
GO:0048714	positive regulation of oligodendrocyte differentiation	7/541	23/18670	2.70201e-06	4.6582e-05	2.85786e-05	MDK/TP73/TENM4/ZNF365/PPARG/ZNF488/CXCR4	7
GO:0035249	synaptic transmission, glutamatergic	13/541	93/18670	2.74264e-06	4.69606e-05	2.88109e-05	CDK5/TNF/KMO/CNIH2/MAPK8IP2/SLC1A4/OXTR/GRM4/GRIN1/CCL2/GRIK4/CACNG4/CNIH3	13
GO:0021872	forebrain generation of neurons	11/541	66/18670	2.77255e-06	4.73119e-05	2.90265e-05	ASPM/INHBA/LHX5/RAC3/ATF5/DLX5/B2M/NR2E1/ROBO2/TBR1/ARX	11
GO:0045687	positive regulation of glial cell differentiation	9/541	43/18670	3.15606e-06	5.31359e-05	3.25995e-05	MDK/SPINT1/TP73/TENM4/ZNF365/LIF/PPARG/ZNF488/CXCR4	9
GO:1902667	regulation of axon guidance	9/541	44/18670	3.86664e-06	6.38186e-05	3.91535e-05	ZSWIM4/SEMA7A/WNT3/SEMA4A/SEMA4F/SEMA3F/TBR1/TUBB2B/SEMA5A	9
GO:0099504	synaptic vesicle cycle	19/541	194/18670	3.88025e-06	6.38339e-05	3.91629e-05	ACTG1/ARF6/CHRNA5/CDK5/GIPC1/PPFIA3/CDK5R1/PACSIN1/CSPG5/SYT12/SYT5/OTOF/CHRNA6/SNCB/WNT7A/CHRNB2/SYT7/PCDH17/RAB27B	19
GO:0048665	neuron fate specification	8/541	34/18670	4.40773e-06	7.18075e-05	4.40548e-05	ISL2/ESRP1/MNX1/SIX1/DMRTA2/POU4F1/TLX3/POU3F2	8
GO:0019226	transmission of nerve impulse	11/541	72/18670	6.6691e-06	0.000102043	6.26048e-05	CHRNA1/GBA/TYMP/MYH14/CHRNB4/CACNG4/KCND2/NRCAM/FGF12/OTOA/CNTNAP2	11
GO:0007613	memory	14/541	117/18670	7.41088e-06	0.000110701	6.79167e-05	FEN1/MDK/PRKCZ/SLC24A2/RASGRF1/OXTR/APOE/GRIN1/CCK/CHRNB2/CALB1/LRRN4/KLK8/JPH3	14
GO:0021587	cerebellum morphogenesis	8/541	37/18670	8.68232e-06	0.000128172	7.86354e-05	KIF14/HSPA5/CDK5/LHX5/SPTBN2/ZNF365/LHX1/WNT7A	8
GO:0060042	retina morphogenesis in camera-type eye	9/541	49/18670	9.8512e-06	0.000143742	8.81874e-05	THY1/TFAP2A/LHX1/SOX9/FJX1/GNAT2/CALB1/CABP4/IRX5	9
GO:0021846	cell proliferation in forebrain	7/541	28/18670	1.15062e-05	0.000163666	0.000100411	KIF14/LHX5/IGF2BP1/SIX3/WNT7A/ARX/POU3F2	7
GO:0021510	spinal cord development	13/541	106/18670	1.19342e-05	0.000168755	0.000103533	SOX4/ACTL6A/ISL2/MNX1/SOX11/LHX5/SRD5A1/DRAXIN/LHX1/PHGDH/ROBO2/FOXB1/HOXB8	13
GO:0048678	response to axon injury	11/541	77/18670	1.29395e-05	0.000180437	0.0001107	CDK1/BAX/ARF4/RTN4R/NREP/DHFR/SPP1/FOLR1/FLRT3/LYN/KLK8	11
GO:0051930	regulation of sensory perception of pain	8/541	39/18670	1.31482e-05	0.000182336	0.000111865	GRIN2D/F2R/NMU/ACPP/PTAFR/OPRL1/OPRD1/CCK	8
GO:0021954	central nervous system neuron development	11/541	78/18670	1.46759e-05	0.000200213	0.000122833	CDK5/HPRT1/FBXO45/RAC3/ATF5/EPHB2/NR2E1/ROBO2/CHRNB2/ARX/EPHB3	11
GO:0048168	regulation of neuronal synaptic plasticity	9/541	52/18670	1.63307e-05	0.00021864	0.000134138	PPFIA3/EPHB2/RASGRF1/APOE/EGR2/GRIN1/KCNJ10/CAMK2B/JPH3	9
GO:0048663	neuron fate commitment	10/541	65/18670	1.6417e-05	0.000219213	0.00013449	ISL2/ESRP1/MNX1/SIX1/DMRTA2/POU4F1/TLX3/TBR1/OLIG1/POU3F2	10
GO:0021696	cerebellar cortex morphogenesis	7/541	30/18670	1.8813e-05	0.000246627	0.000151309	KIF14/CDK5/LHX5/SPTBN2/ZNF365/LHX1/WNT7A	7
GO:0021879	forebrain neuron differentiation	9/541	53/18670	1.91716e-05	0.000250025	0.000153394	INHBA/LHX5/RAC3/ATF5/DLX5/B2M/ROBO2/TBR1/ARX	9
GO:0021575	hindbrain morphogenesis	8/541	41/18670	1.94054e-05	0.00025177	0.000154464	KIF14/HSPA5/CDK5/LHX5/SPTBN2/ZNF365/LHX1/WNT7A	8
GO:0014032	neural crest cell development	11/541	81/18670	2.11527e-05	0.000271446	0.000166535	CFL1/SEMA7A/SOX11/OVOL2/SOX9/SEMA4A/SEMA4F/FOLR1/SEMA3F/SEMA5A/TBX1	11
GO:0021978	telencephalon regionalization	5/541	13/18670	2.12847e-05	0.000271948	0.000166843	DMRTA2/LHX2/SIX3/ADGRG1/EMX1	5
GO:0031290	retinal ganglion cell axon guidance	6/541	21/18670	2.15576e-05	0.000273129	0.000167568	ISL2/EPHB2/SEMA4F/ROBO2/NRCAM/EPHB3	6
GO:0021801	cerebral cortex radial glia guided migration	6/541	22/18670	2.89189e-05	0.000351636	0.000215733	CDK5/CDK5R1/ADGRG1/MBOAT7/NR2E1/CDK5R2	6
GO:0061001	regulation of dendritic spine morphogenesis	8/541	44/18670	3.33495e-05	0.000395377	0.000242569	CFL1/ACTR2/CDK5/ADAM10/CDK5R1/LRP8/CAMK2B/EFNA1	8
GO:0050772	positive regulation of axonogenesis	11/541	85/18670	3.35371e-05	0.000395377	0.000242569	LIMK1/SKIL/TNFRSF12A/SEMA7A/WNT3/PLXNC1/PLXNA1/ROBO2/SHOX2/TUBB2B/SEMA5A	11
GO:0007269	neurotransmitter secretion	16/541	169/18670	3.38934e-05	0.000398643	0.000244572	CHRNA5/CDK5/PDZD11/GIPC1/PPFIA3/CSPG5/KMO/SYT12/GRM4/SYT5/OTOF/CHRNB4/CHRNA6/WNT7A/CHRNB2/SYT7	16
GO:0001755	neural crest cell migration	9/541	57/18670	3.51173e-05	0.000410432	0.000251805	CFL1/SEMA7A/OVOL2/SEMA4A/SEMA4F/FOLR1/SEMA3F/SEMA5A/TBX1	9
GO:0048489	synaptic vesicle transport	15/541	152/18670	3.65915e-05	0.000422726	0.000259347	CHRNA5/CDK5/BLOC1S2/GIPC1/PPFIA3/BLOC1S3/CSPG5/CNIH2/SYT12/SYT5/OTOF/CHRNA6/WNT7A/CHRNB2/SYT7	15
GO:0001504	neurotransmitter uptake	8/541	46/18670	4.66648e-05	0.000519714	0.000318851	SLC38A1/SLC1A6/SLC6A11/KCNJ10/SYNGR3/RGS4/SLC29A2/SLC6A2	8
GO:0034349	glial cell apoptotic process	5/541	15/18670	4.7329e-05	0.000523636	0.000321257	CDK5/TRAF2/CASP3/TNFRSF21/CCL2	5
GO:0071599	otic vesicle development	5/541	15/18670	4.7329e-05	0.000523636	0.000321257	SIX1/COL2A1/SOX9/PAX8/GATA3	5
GO:0060998	regulation of dendritic spine development	10/541	74/18670	5.21863e-05	0.000568627	0.00034886	CFL1/ACTR2/ARF6/CDK5/ADAM10/CDK5R1/LRP8/APOE/CAMK2B/EFNA1	10
GO:0014033	neural crest cell differentiation	11/541	90/18670	5.74141e-05	0.000617569	0.000378886	CFL1/SEMA7A/SOX11/OVOL2/SOX9/SEMA4A/SEMA4F/FOLR1/SEMA3F/SEMA5A/TBX1	11
GO:0070593	dendrite self-avoidance	5/541	16/18670	6.72058e-05	0.000700443	0.000429731	IGSF9/TNN/EMB/VSTM2L/MYPN	5
GO:0048843	negative regulation of axon extension involved in axon guidance	6/541	26/18670	8.0853e-05	0.000814028	0.000499416	SEMA7A/WNT3/SEMA4A/SEMA4F/SEMA3F/SEMA5A	6
GO:0008045	motor neuron axon guidance	6/541	28/18670	0.000125949	0.0011763	0.000721675	CDK5/ERBB2/LHX1/EGR2/SEMA3F/RAC2	6
GO:0050909	sensory perception of taste	9/541	67/18670	0.000129143	0.00119945	0.000735879	CST2/CST1/RTP4/SCNN1G/CST4/SCNN1B/GNAT2/LPO/PIP	9
GO:0001580	detection of chemical stimulus involved in sensory perception of bitter taste	7/541	41/18670	0.000157674	0.00141991	0.000871133	CST2/CST1/RTP4/CST4/GNAT2/LPO/PIP	7
GO:0036465	synaptic vesicle recycling	9/541	69/18670	0.000162624	0.00145927	0.000895278	ACTG1/ARF6/CDK5/PACSIN1/SYT5/SNCB/WNT7A/SYT7/RAB27B	9
GO:0048486	parasympathetic nervous system development	5/541	19/18670	0.000166468	0.00148318	0.000909951	SIX1/TFAP2A/EGR2/SEMA3F/TBX1	5
GO:0016079	synaptic vesicle exocytosis	12/541	119/18670	0.000176362	0.00156304	0.000958944	CHRNA5/CDK5/GIPC1/PPFIA3/CSPG5/SYT12/SYT5/OTOF/CHRNA6/WNT7A/CHRNB2/SYT7	12
GO:0060856	establishment of blood-brain barrier	4/541	11/18670	0.000195639	0.00169218	0.00103817	LSR/MFSD2A/WNT7B/WNT7A	4
GO:0021762	substantia nigra development	7/541	43/18670	0.000214974	0.00182721	0.00112102	HSPA5/COX6B1/YWHAE/H2BS1/INA/PADI2/SYNGR3	7
GO:0051489	regulation of filopodium assembly	7/541	44/18670	0.000249336	0.0020678	0.00126862	ARF6/RALA/AGRN/FSCN1/ESPN/MIEN1/MYO10	7
GO:0007616	long-term memory	6/541	32/18670	0.000274587	0.00224759	0.00137893	PRKCZ/RASGRF1/APOE/GRIN1/CALB1/LRRN4	6
GO:0048841	regulation of axon extension involved in axon guidance	6/541	32/18670	0.000274587	0.00224759	0.00137893	SEMA7A/WNT3/SEMA4A/SEMA4F/SEMA3F/SEMA5A	6
GO:0046847	filopodium assembly	8/541	59/18670	0.000285197	0.00228041	0.00139906	ARF6/RALA/AGRN/FSCN1/ESPN/MIEN1/FGD3/MYO10	8
GO:0021559	trigeminal nerve development	4/541	12/18670	0.00028675	0.00228041	0.00139906	TIFAB/TFAP2A/SEMA3F/POU4F1	4
GO:0021889	olfactory bulb interneuron differentiation	4/541	12/18670	0.00028675	0.00228041	0.00139906	ATF5/DLX5/ROBO2/ARX	4
GO:0048935	peripheral nervous system neuron development	4/541	12/18670	0.00028675	0.00228041	0.00139906	ISL2/ONECUT2/POU4F1/ETV1	4
GO:0050913	sensory perception of bitter taste	7/541	45/18670	0.000287982	0.0022866	0.00140286	CST2/CST1/RTP4/CST4/GNAT2/LPO/PIP	7
GO:0021854	hypothalamus development	5/541	22/18670	0.00035084	0.00265185	0.00162694	BAX/SRD5A1/CRH/FOXB1/POU3F2	5
GO:0050912	detection of chemical stimulus involved in sensory perception of taste	7/541	47/18670	0.000379678	0.00282736	0.00173462	CST2/CST1/RTP4/CST4/GNAT2/LPO/PIP	7
GO:0070050	neuron cellular homeostasis	6/541	34/18670	0.000388007	0.00287895	0.00176627	CDK5/CHRNA1/TYRO3/IL6/CALB1/SLC6A2	6
GO:0021794	thalamus development	4/541	13/18670	0.000404735	0.00295679	0.00181403	SRD5A1/CHRNB2/FOXB1/CNTNAP2	4
GO:0007528	neuromuscular junction development	7/541	48/18670	0.00043355	0.00313126	0.00192107	CHRNA1/SIX1/F2R/AGRN/SIX4/ERBB2/ETV5	7
GO:0008542	visual learning	7/541	48/18670	0.00043355	0.00313126	0.00192107	CDK5/GRIN1/CCK/CHRNB2/FOXB1/LRRN4/RAG1	7
GO:0008347	glial cell migration	7/541	49/18670	0.000493353	0.00351776	0.00215819	CDK5/CDK5R1/ADGRG1/MBOAT7/CCL2/NR2E1/CDK5R2	7
GO:0021895	cerebral cortex neuron differentiation	5/541	24/18670	0.000539808	0.00377416	0.00231549	HPRT1/RAC3/EMX1/NR2E1/ARX	5
GO:0048708	astrocyte differentiation	9/541	81/18670	0.000550955	0.00384142	0.00235676	IL1B/TNF/LIF/S100A8/SOX9/NR2E1/IL6/GCM1/POU3F2	9
GO:0021692	cerebellar Purkinje cell layer morphogenesis	4/541	14/18670	0.0005537	0.00384717	0.00236029	KIF14/LHX5/SPTBN2/LHX1	4
GO:0048846	axon extension involved in axon guidance	6/541	37/18670	0.000623175	0.00425653	0.00261143	SEMA7A/WNT3/SEMA4A/SEMA4F/SEMA3F/SEMA5A	6
GO:0021680	cerebellar Purkinje cell layer development	5/541	25/18670	0.000658823	0.00442164	0.00271273	KIF14/HSPA5/LHX5/SPTBN2/LHX1	5
GO:0021952	central nervous system projection neuron axonogenesis	5/541	25/18670	0.000658823	0.00442164	0.00271273	FBXO45/EPHB2/NR2E1/CHRNB2/EPHB3	5
GO:0015872	dopamine transport	7/541	52/18670	0.000713037	0.00472915	0.00290139	SYT12/SYT5/CHRNA6/CHRNB2/SYT7/SYT13/SLC6A2	7
GO:0070571	negative regulation of neuron projection regeneration	4/541	15/18670	0.000737835	0.00479879	0.00294412	RTN4R/THY1/SPP1/KLK8	4
GO:0051965	positive regulation of synapse assembly	8/541	68/18670	0.000757404	0.00488817	0.00299895	AGRN/EPHB2/OXTR/LRRN1/SEMA4A/FLRT3/WNT7A/EPHB3	8
GO:0010996	response to auditory stimulus	5/541	26/18670	0.000796435	0.00507501	0.00311358	CXCL10/MDK/TIFAB/ABHD12/CNTNAP2	5
GO:0060291	long-term synaptic potentiation	9/541	86/18670	0.000854973	0.00540695	0.00331723	GRIN2D/PRKCZ/SLC24A2/EPHB2/SYT12/APOE/CRH/NR2E1/CALB1	9
GO:0046928	regulation of neurotransmitter secretion	10/541	104/18670	0.000875144	0.00549527	0.00337142	CHRNA5/CDK5/GIPC1/CSPG5/KMO/SYT12/CHRNB4/CHRNA6/WNT7A/CHRNB2	10
GO:0051966	regulation of synaptic transmission, glutamatergic	8/541	70/18670	0.000919731	0.00566698	0.00347676	CDK5/TNF/KMO/MAPK8IP2/OXTR/GRM4/CCL2/CACNG4	8
GO:0022038	corpus callosum development	4/541	16/18670	0.000961378	0.0058238	0.00357297	CDK5/RTN4R/EPHB2/EPHB3	4
GO:0061548	ganglion development	4/541	16/18670	0.000961378	0.0058238	0.00357297	SIX1/SIX4/SEMA3F/RGS4	4
GO:0048488	synaptic vesicle endocytosis	7/541	56/18670	0.00111901	0.00665067	0.00408027	ACTG1/ARF6/CDK5/PACSIN1/SYT5/SNCB/RAB27B	7
GO:0051969	regulation of transmission of nerve impulse	4/541	17/18670	0.00122859	0.00720829	0.00442237	GBA/TYMP/CHRNB4/FGF12	4
GO:0031641	regulation of myelination	6/541	42/18670	0.0012444	0.00725035	0.00444818	KIF14/TYMP/TENM4/TNFRSF21/ZNF488/KLK8	6
GO:2001222	regulation of neuron migration	6/541	42/18670	0.0012444	0.00725035	0.00444818	KIF20B/MDK/ADGRG1/TNN/COL3A1/CAMK2B	6
GO:0031102	neuron projection regeneration	7/541	59/18670	0.00152791	0.00857471	0.00526069	RTN4R/NREP/THY1/DHFR/SPP1/FOLR1/KLK8	7
GO:0051491	positive regulation of filopodium assembly	5/541	30/18670	0.00156848	0.00868615	0.00532906	RALA/AGRN/FSCN1/ESPN/MIEN1	5
GO:0030149	sphingolipid catabolic process	5/541	31/18670	0.00182613	0.00984236	0.00603841	GBA/SGPL1/NEU1/SMPDL3B/SPHK1	5
GO:0060219	camera-type eye photoreceptor cell differentiation	4/541	19/18670	0.00191098	0.0101583	0.00623223	THY1/SOX9/GNAT2/CABP4	4
GO:0035418	protein localization to synapse	7/541	63/18670	0.00224405	0.0116459	0.00714493	CDK5/ADAM10/PRKCZ/GRIN1/RAPSN/WNT7A/RAB27B	7
GO:0042551	neuron maturation	6/541	47/18670	0.00225493	0.0116783	0.0071648	AGRN/RAC3/RND1/NRCAM/CNTNAP2/IRX5	6
GO:0021548	pons development	3/541	10/18670	0.00249376	0.0125285	0.00768641	CDK5R1/GRIN1/CDK5R2	3
GO:0051124	synaptic growth at neuromuscular junction	3/541	10/18670	0.00249376	0.0125285	0.00768641	SIX1/AGRN/SIX4	3
GO:0019228	neuronal action potential	5/541	34/18670	0.00278486	0.0137576	0.00844046	CHRNA1/GBA/MYH14/KCND2/FGF12	5
GO:1990090	cellular response to nerve growth factor stimulus	6/541	49/18670	0.00279724	0.0137782	0.00845309	HSPA5/ARPC3/ARF6/EIF4A3/E2F1/CORO1A	6
GO:0021697	cerebellar cortex formation	4/541	21/18670	0.00281852	0.0138154	0.00847594	CDK5/LHX5/LHX1/WNT7A	4
GO:0048485	sympathetic nervous system development	4/541	21/18670	0.00281852	0.0138154	0.00847594	SOX4/SOX11/SEMA3F/GATA3	4
GO:1902803	regulation of synaptic vesicle transport	8/541	84/18670	0.00298781	0.0145884	0.00895017	CHRNA5/CDK5/GIPC1/CSPG5/CNIH2/CHRNA6/WNT7A/CHRNB2	8
GO:0021955	central nervous system neuron axonogenesis	5/541	35/18670	0.00317285	0.0153238	0.00940134	FBXO45/EPHB2/NR2E1/CHRNB2/EPHB3	5
GO:0021610	facial nerve morphogenesis	3/541	11/18670	0.00335556	0.0157959	0.00969096	SIX1/EGR2/SEMA3F	3
GO:0046549	retinal cone cell development	3/541	11/18670	0.00335556	0.0157959	0.00969096	THY1/GNAT2/CABP4	3
GO:0010842	retina layer formation	4/541	22/18670	0.0033669	0.0157959	0.00969096	TFAP2A/LHX1/FJX1/CALB1	4
GO:0021516	dorsal spinal cord development	4/541	22/18670	0.0033669	0.0157959	0.00969096	LHX5/DRAXIN/LHX1/HOXB8	4
GO:0031103	axon regeneration	6/541	51/18670	0.00343168	0.0160699	0.00985905	RTN4R/NREP/DHFR/SPP1/FOLR1/KLK8	6
GO:1990089	response to nerve growth factor	6/541	52/18670	0.00378629	0.0174704	0.0107183	HSPA5/ARPC3/ARF6/EIF4A3/E2F1/CORO1A	6
GO:0014037	Schwann cell differentiation	5/541	37/18670	0.00406316	0.0183773	0.0112747	CDK1/CDK5/EGR2/ERBB3/POU3F2	5
GO:0060323	head morphogenesis	5/541	37/18670	0.00406316	0.0183773	0.0112747	SGPL1/WNT3/DLX5/COL1A1/TBX1	5
GO:0071542	dopaminergic neuron differentiation	5/541	37/18670	0.00406316	0.0183773	0.0112747	MANF/WNT2/DMRTA2/WNT3/EN1	5
GO:0060563	neuroepithelial cell differentiation	6/541	53/18670	0.00416734	0.0186641	0.0114506	SOX4/ESRP1/SLC9A3R1/SOX11/EMX1/MYCL	6
GO:0045161	neuronal ion channel clustering	3/541	12/18670	0.00437849	0.0191664	0.0117588	AGRN/NRCAM/CNTNAP2	3
GO:0099550	trans-synaptic signaling, modulating synaptic transmission	3/541	12/18670	0.00437849	0.0191664	0.0117588	F2R/CSPG5/EPHB2	3
GO:1902287	semaphorin-plexin signaling pathway involved in axon guidance	3/541	12/18670	0.00437849	0.0191664	0.0117588	PLXNC1/PLXNA1/SEMA3F	3
GO:2001223	negative regulation of neuron migration	3/541	12/18670	0.00437849	0.0191664	0.0117588	ADGRG1/TNN/COL3A1	3
GO:0021515	cell differentiation in spinal cord	6/541	54/18670	0.004576	0.0198004	0.0121478	SOX4/ISL2/MNX1/LHX5/DRAXIN/LHX1	6
GO:0098693	regulation of synaptic vesicle cycle	9/541	112/18670	0.0052851	0.0222451	0.0136477	CHRNA5/CDK5/GIPC1/CDK5R1/CSPG5/CHRNA6/WNT7A/CHRNB2/PCDH17	9
GO:0060113	inner ear receptor cell differentiation	6/541	56/18670	0.00548075	0.0228395	0.0140123	ESRP1/SLC9A3R1/CTHRC1/FZD2/SDC4/MYCL	6
GO:1900006	positive regulation of dendrite development	7/541	74/18670	0.0055629	0.0228653	0.0140282	SS18L2/ACTR2/EZH2/PACSIN1/LRP8/APOE/CAMK2B	7
GO:0021681	cerebellar granular layer development	3/541	13/18670	0.00557062	0.0228653	0.0140282	KIF14/MDK/WNT7A	3
GO:0048681	negative regulation of axon regeneration	3/541	13/18670	0.00557062	0.0228653	0.0140282	RTN4R/SPP1/KLK8	3
GO:1902285	semaphorin-plexin signaling pathway involved in neuron projection guidance	3/541	13/18670	0.00557062	0.0228653	0.0140282	PLXNC1/PLXNA1/SEMA3F	3
GO:1990403	embryonic brain development	3/541	13/18670	0.00557062	0.0228653	0.0140282	EN1/EN2/TUBB2B	3
GO:0001941	postsynaptic membrane organization	5/541	40/18670	0.00571356	0.0232515	0.0142651	EPHB2/APOE/CHRNB1/RAPSN/ETV5	5
GO:0021591	ventricular system development	4/541	26/18670	0.00628051	0.0252323	0.0154803	CENPF/DPCD/MBOAT7/PAX5	4
GO:0048169	regulation of long-term neuronal synaptic plasticity	4/541	26/18670	0.00628051	0.0252323	0.0154803	EPHB2/GRIN1/KCNJ10/CAMK2B	4
GO:0098815	modulation of excitatory postsynaptic potential	5/541	41/18670	0.0063553	0.0254111	0.01559	EIF4A3/PRKCZ/GRIN1/WNT7A/RGS4	5
GO:0150077	regulation of neuroinflammatory response	5/541	41/18670	0.0063553	0.0254111	0.01559	MMP9/IL1B/TNF/SPHK1/IL6	5
GO:0090128	regulation of synapse maturation	3/541	14/18670	0.00693887	0.0272363	0.0167098	CDC20/YWHAZ/CAMK2B	3
GO:0097154	GABAergic neuron differentiation	3/541	14/18670	0.00693887	0.0272363	0.0167098	INHBA/RAC3/ARX	3
GO:0060384	innervation	4/541	27/18670	0.00720679	0.0279715	0.0171608	FBXO45/VCAM1/POU4F1/SULF1	4
GO:0098810	neurotransmitter reuptake	4/541	27/18670	0.00720679	0.0279715	0.0171608	SLC6A11/KCNJ10/SLC29A2/SLC6A2	4
GO:2000300	regulation of synaptic vesicle exocytosis	7/541	78/18670	0.00740146	0.0286167	0.0175567	CHRNA5/CDK5/GIPC1/CSPG5/CHRNA6/WNT7A/CHRNB2	7
GO:0099054	presynapse assembly	5/541	43/18670	0.00778737	0.0298266	0.018299	ARF6/EFNB2/WNT7A/PCDH17/CNTN5	5
GO:2000463	positive regulation of excitatory postsynaptic potential	4/541	28/18670	0.00821884	0.0308989	0.0189569	PRKCZ/GRIN1/WNT7A/RGS4	4
GO:0042490	mechanoreceptor differentiation	6/541	61/18670	0.00830636	0.0310655	0.0190591	ESRP1/SLC9A3R1/CTHRC1/FZD2/SDC4/MYCL	6
GO:0007638	mechanosensory behavior	3/541	15/18670	0.00848913	0.0314917	0.0193206	TIFAB/ETV1/CNTNAP2	3
GO:0090177	establishment of planar polarity involved in neural tube closure	3/541	15/18670	0.00848913	0.0314917	0.0193206	CTHRC1/FZD2/GRHL3	3
GO:0014002	astrocyte development	5/541	44/18670	0.00858128	0.031647	0.0194158	IL1B/TNF/S100A8/IL6/POU3F2	5
GO:0014003	oligodendrocyte development	5/541	44/18670	0.00858128	0.031647	0.0194158	SOX11/TENM4/KCNJ10/LYN/ZNF488	5
GO:0014047	glutamate secretion	5/541	44/18670	0.00858128	0.031647	0.0194158	GIPC1/PPFIA3/SLC1A6/KMO/CCK	5
GO:0016056	rhodopsin mediated signaling pathway	4/541	29/18670	0.00931968	0.0338739	0.020782	CNGB1/PDE6G/GUCY2D/GNGT1	4
GO:0021884	forebrain neuron development	4/541	29/18670	0.00931968	0.0338739	0.020782	RAC3/ATF5/ROBO2/ARX	4
GO:0001754	eye photoreceptor cell differentiation	5/541	46/18670	0.0103336	0.0365304	0.0224119	THY1/SOX9/GNAT2/GNGT1/CABP4	5
GO:0099172	presynapse organization	5/541	46/18670	0.0103336	0.0365304	0.0224119	ARF6/EFNB2/WNT7A/PCDH17/CNTN5	5
GO:0042461	photoreceptor cell development	5/541	47/18670	0.0112953	0.0390373	0.0239498	CNGB1/THY1/GNAT2/GNGT1/CABP4	5
GO:0001963	synaptic transmission, dopaminergic	4/541	31/18670	0.011799	0.0405989	0.0249079	CDK5/CRH/CHRNB2/SLC6A2	4
GO:1902683	regulation of receptor localization to synapse	3/541	17/18670	0.0121544	0.0413413	0.0253634	ADAM10/PRKCZ/CNIH2	3
GO:0008089	anterograde axonal transport	5/541	48/18670	0.0123163	0.0416668	0.0255631	KIF4A/BLOC1S2/BLOC1S3/CNIH2/RAB27B	5
GO:0050905	neuromuscular process	8/541	107/18670	0.0125918	0.0424277	0.0260299	GRIN2D/CHRNA1/RAC3/TIFAB/GRIN1/POU4F1/FGF12/JPH3	8
GO:0051968	positive regulation of synaptic transmission, glutamatergic	4/541	32/18670	0.0131826	0.0439771	0.0269805	KMO/OXTR/CCL2/CACNG4	4
GO:0070570	regulation of neuron projection regeneration	4/541	32/18670	0.0131826	0.0439771	0.0269805	RTN4R/THY1/SPP1/KLK8	4
GO:0150078	positive regulation of neuroinflammatory response	3/541	18/18670	0.0142765	0.0466979	0.0286497	IL1B/TNF/IL6	3
GO:0008088	axo-dendritic transport	6/541	69/18670	0.014794	0.0479233	0.0294015	KIF4A/BLOC1S2/KLC3/BLOC1S3/CNIH2/RAB27B	6

## Sheet: BRCA_deseq_up_ng_BP
ID	Description	GeneRatio	BgRatio	pvalue	p.adjust	qvalue	geneID	Count
GO:0007409	axonogenesis	114/759	468/18670	5.44567e-57	2.8568e-53	1.81943e-53	EZR/FBXO45/CDK5/RAB8A/UNC5B/STMN1/FN1/SHTN1/PLXNC1/LIMK1/ENAH/EFNA4/CDH11/GRB2/IGSF9/PARD6B/RAC2/SEMA4D/BMPR1B/EFNA3/CDK5R1/DRAXIN/CYFIP2/ANK3/HSP90AA1/GATA3/RTN4R/RET/LHX2/SEMA4A/SKIL/CDH2/SLITRK6/AGRN/METRN/ANOS1/PLA2G10/CXCR4/PAX2/GBX2/EPHA10/ITGA4/ALCAM/PAK1/ERBB2/VSTM2L/THY1/SPP1/LRTM2/EPHA1/ATP8A2/EPHA8/SEMA7A/PTPRO/ROBO2/SEMA3C/TNFRSF12A/RAB3A/EMB/TNR/WNT5A/TRIM46/SPTBN2/FLRT3/LINGO1/FSTL4…	114
GO:0030900	forebrain development	97/759	381/18670	3.0802e-50	8.07937e-47	5.14556e-47	ASPM/KIF14/INHBA/FBXO45/CDK5/STIL/ATIC/TACC3/RRM1/H2AX/E2F1/CASP3/EZH2/MBOAT7/WDR62/CNTNAP2/HPRT1/NDE1/DPCD/OTX1/COL3A1/RPGRIP1L/NME1/SCT/LEF1/CDK5R1/DRAXIN/WNT7B/RTN4R/ARHGAP11B/LHX2/CDH2/CXCR4/GBX2/EMX1/MDK/CDH1/SSTR3/SEMA7A/ROBO2/SRD5A1/TNR/IGF2BP1/WNT5A/PAX5/SLC2A1/EOMES/WNT4/SIX3/SLC7A11/DLX1/EPHB3/BCL2A1/ASCL1/DLX5/BCL11B/LHX1/DLX2/CDK5R2/SLC4A10/DNAH5/KIF1A/ERBB4/EFNA2/NEFL/CHRNB2/SLC1A2/A…	97
GO:0050808	synapse organization	86/759	408/18670	1.237e-37	2.1631e-34	1.37763e-34	ACTR2/CDC20/FBXO45/CDK5/TUBB/DLG3/CAPRIN1/SIX4/ARF6/YWHAZ/ABHD17C/F2R/IGSF9/SEMA4D/ZNF365/CDK5R1/WNT7B/ANK3/CX3CR1/CHRNA1/SEMA4A/SYNDIG1/TUBA1A/CDH2/SLITRK6/AGRN/PFN2/CBLN2/LRFN2/NEURL1/ERBB2/RAB39B/LRRN1/CDH1/TNF/PCDH17/DOCK10/LRTM2/ADGRB2/SEZ6L/GPC4/SHANK2/PTPRO/ITPKA/ROBO2/RAB3A/SIX1/TNR/WNT5A/SPTBN2/FLRT3/ZNF804A/SLC7A11/CTNND2/EPHB3/INA/UNC13A/IGF1R/CACNA2D2/MAPT/SEZ6/TNC/ERBB4/NGEF/NEFL/CNT…	86
GO:0021537	telencephalon development	68/759	251/18670	3.82896e-37	5.02168e-34	3.19819e-34	ASPM/KIF14/INHBA/FBXO45/CDK5/ATIC/TACC3/H2AX/CASP3/EZH2/MBOAT7/WDR62/CNTNAP2/HPRT1/NDE1/DPCD/COL3A1/RPGRIP1L/NME1/SCT/LEF1/CDK5R1/RTN4R/ARHGAP11B/LHX2/CDH2/CXCR4/EMX1/MDK/SEMA7A/ROBO2/SRD5A1/TNR/IGF2BP1/WNT5A/PAX5/SLC2A1/EOMES/SIX3/SLC7A11/DLX1/EPHB3/BCL2A1/ASCL1/DLX5/BCL11B/LHX1/DLX2/CDK5R2/DNAH5/ERBB4/EFNA2/NEFL/SLC1A2/ARX/FOXB1/TH/DMRTA2/SHH/SALL3/WNT3A/TBR1/POU3F2/LHX5/HSD3B1/FEZF1/NR2E1/NEUR…	68
GO:0050804	modulation of chemical synaptic transmission	88/759	436/18670	5.98835e-37	5.41543e-34	3.44896e-34	CDC20/CDK5/RAB8A/SLC24A2/CHRNA6/GRM8/RGS4/CNIH2/IL1B/CDH11/F2R/NMU/SCT/PRKCZ/CASK/KMO/GRM4/SLC30A1/CX3CR1/CDH2/CCR2/PFN2/MAPK8IP2/LRFN2/NEURL1/SYT9/CACNG4/SHISA9/CDH1/TNF/ABAT/SYT7/PCDH17/ADORA2A/SYT1/SHANK2/ITPKA/CNR2/RAB3A/SYT12/TNR/RASGRF1/SLC6A4/KCNJ10/CACNA1D/GRIN2D/KISS1/RIMS4/SLC6A9/SLC7A11/RIMS1/UNC13A/CHRNA5/NPTXR/CACNA1B/CSPG5/ADCY1/CACNA2D2/SLC4A10/MAPT/NTSR1/RAB3B/CA2/CHRNB2/NTNG1/RIM…	88
GO:0010975	regulation of neuron projection development	94/759	499/18670	7.19208e-37	5.41543e-34	3.44896e-34	ACTR2/CDC20/CDK5/CAPRIN1/FN1/SHTN1/STYXL1/FKBP4/CERS2/ARF6/PLXNC1/TWF1/LIMK1/EZH2/PACSIN1/SEMA4D/NME1/ZNF365/CDK5R1/DRAXIN/GATA3/PTK7/RTN4R/RET/SEMA4A/SKIL/NME2/CDH2/METRN/GRIP1/CXCR4/PTK6/PAK1/NEURL1/FOXO6/THY1/SPP1/RTN4IP1/MDK/SYT1/ATP8A2/SHANK2/SEMA7A/PTPRO/ITPKA/ROBO2/SFRP2/SEMA3C/TNFRSF12A/TNR/WNT5A/TRIM46/KIAA0319/TNIK/LINGO1/FSTL4/ZNF804A/RIMS1/EPHB3/PREX1/UNC13A/NKX6-1/COBL/SYT17/MAPT/BMP…	94
GO:0007411	axon guidance	69/759	276/18670	3.02714e-35	1.98504e-32	1.26423e-32	EZR/CDK5/UNC5B/PLXNC1/ENAH/EFNA4/GRB2/IGSF9/RAC2/SEMA4D/BMPR1B/EFNA3/CDK5R1/DRAXIN/CYFIP2/GATA3/RET/LHX2/SEMA4A/AGRN/ANOS1/PLA2G10/CXCR4/GBX2/EPHA10/ALCAM/ERBB2/VSTM2L/LRTM2/EPHA1/EPHA8/SEMA7A/PTPRO/ROBO2/SEMA3C/EMB/TNR/WNT5A/SPTBN2/FLRT3/KIF5C/EPHB3/PRKCQ/CELSR3/DLX5/BCL11B/VANGL2/LHX1/UNC5A/BMP7/UNC5C/EFNA2/RAP1GAP/DPYSL5/ARX/NTNG1/ARTN/LHX9/GFRA1/SHH/ISL2/WNT3A/TBR1/VAX1/POU4F3/DRGX/FEZF1/UNC5…	69
GO:0097485	neuron projection guidance	69/759	277/18670	3.88256e-35	2.2631e-32	1.44132e-32	EZR/CDK5/UNC5B/PLXNC1/ENAH/EFNA4/GRB2/IGSF9/RAC2/SEMA4D/BMPR1B/EFNA3/CDK5R1/DRAXIN/CYFIP2/GATA3/RET/LHX2/SEMA4A/AGRN/ANOS1/PLA2G10/CXCR4/GBX2/EPHA10/ALCAM/ERBB2/VSTM2L/LRTM2/EPHA1/EPHA8/SEMA7A/PTPRO/ROBO2/SEMA3C/EMB/TNR/WNT5A/SPTBN2/FLRT3/KIF5C/EPHB3/PRKCQ/CELSR3/DLX5/BCL11B/VANGL2/LHX1/UNC5A/BMP7/UNC5C/EFNA2/RAP1GAP/DPYSL5/ARX/NTNG1/ARTN/LHX9/GFRA1/SHH/ISL2/WNT3A/TBR1/VAX1/POU4F3/DRGX/FEZF1/UNC5…	69
GO:0050769	positive regulation of neurogenesis	87/759	474/18670	3.0633e-33	1.60701e-30	1.02346e-30	ASPM/ACTR2/ECT2/CAPRIN1/FN1/SHTN1/STYXL1/E2F1/KIF20B/XRCC2/PLXNC1/PRPF19/TWF1/LIMK1/EZH2/IL1B/PACSIN1/SEMA4D/NME1/ZNF365/SOX11/PTK7/CX3CR1/RET/SKIL/ELL3/NME2/LTA/CCR2/SPINT1/METRN/GRIP1/TTBK1/FOXA1/CXCR4/PTK6/BEND6/PAK1/NEURL1/FOXO6/MDK/TNF/SYT1/ATP8A2/SHANK2/SEMA7A/ITPKA/ROBO2/TNFRSF12A/MYB/WNT5A/BRINP3/ZNF804A/DLX1/RIMS1/NKX2-2/UNC13A/ASCL1/NKX6-1/COBL/SYT17/DLX2/MAPT/BMP7/LPAR3/EPO/NEFL/LIN28A…	87
GO:0021953	central nervous system neuron differentiation	52/759	183/18670	1.0242e-29	4.88453e-27	3.11084e-27	INHBA/FBXO45/CDK5/SOX4/HPRT1/CDH11/HOXC10/DRAXIN/HSP90AA1/MNX1/GBX2/EMX1/WNT2/ROBO2/SFRP2/WNT5A/PAX7/EOMES/DLX1/NKX2-2/EPHB3/TBX20/ASCL1/DLX5/BCL11B/NKX6-1/LHX1/DLX2/SLC4A10/MAPT/ERBB4/CHRNB2/ARX/FAIM2/SHH/POU4F1/FGFR2/SALL3/KNDC1/WNT7A/ISL2/OTP/WNT3A/TBR1/MDGA2/LHX5/LBX1/LHX8/NR2E1/OLIG3/UNC5D/LHX3	52
GO:0006836	neurotransmitter transport	62/759	269/18670	1.36206e-29	5.95448e-27	3.79227e-27	CDK5/PDZD11/PPT1/CHRNA6/HSPA8/RGS4/SLC38A1/CASK/SLC44A4/KMO/GRM4/SLC30A1/SYNGR3/PFN2/SYT9/ABAT/SYT7/ADORA2A/GABRQ/SYT1/RAB3A/SYT12/SLC6A4/KCNJ10/CACNA1D/SYT5/SLC6A11/RIMS4/SLC6A9/SLC7A11/RIMS1/SLC18A1/UNC13A/CHRNA5/CACNA1B/CSPG5/SYT17/ADCY1/SLC1A1/NTSR1/RAB3B/CHRNB2/SLC1A2/RIMS2/STXBP5L/DDC/SYN1/TH/SLC6A12/GAD1/SNPH/CHRNA3/CPLX2/WNT7A/SLC6A17/CHRNB4/SYT4/SLC1A6/HTR2C/CPLX4/HRH3/CHRNA4	62
GO:0001505	regulation of neurotransmitter levels	70/759	354/18670	6.63721e-29	2.67837e-26	1.70579e-26	CDK5/PDZD11/PPT1/CHRNA6/HSPA8/RGS4/IL1B/SLC38A1/CASK/SLC44A4/KMO/GRM4/HSP90AA1/SLC30A1/CX3CR1/SYNGR3/PFN2/SYT9/SARDH/TNF/ABAT/SYT7/ADORA2A/MOXD1/SYT1/ITGB2/SRD5A1/RAB3A/SYT12/SLC6A4/KCNJ10/CACNA1D/SYT5/SLC6A11/RIMS4/SLC6A9/NQO1/SLC7A11/RIMS1/SLC18A1/UNC13A/CHRNA5/CACNA1B/CSPG5/SYT17/ADCY1/SLC1A1/NTSR1/RAB3B/CHRNB2/SLC1A2/RIMS2/STXBP5L/DDC/SYN1/TH/AGT/GAD1/SNPH/PAH/CHRNA3/CPLX2/WNT7A/CHRNB4/SYT4/S…	70
GO:0050768	negative regulation of neurogenesis	62/759	295/18670	3.21009e-27	1.12268e-24	7.15005e-25	ASPM/CDK5/CALR/FKBP4/CERS2/ARF6/IDH2/IL1B/COL3A1/SEMA4D/ZNF365/CDK5R1/DRAXIN/SOX11/RTN4R/LHX2/PBX1/SEMA4A/SORL1/STAP1/THY1/SPP1/TNF/SEMA7A/PTPRO/SEMA3C/TNR/ASCL2/WNT5A/TRIM46/SOX9/SLC6A4/TERT/MED1/KIAA0319/LINGO1/FSTL4/SIX3/DLX1/NKX2-2/ASCL1/DLL3/NKX6-1/DLX2/BMP7/ERBB4/NGEF/GPR37L1/LIN28A/TLX2/SHH/SOX2/WNT7A/ISL2/WNT3A/SYT4/VAX1/SOX3/TLX3/LBX1/NR2E1/RIT2	62
GO:0050954	sensory perception of mechanical stimulus	47/759	165/18670	5.16207e-27	1.59296e-24	1.01452e-24	BIRC5/MARVELD2/COL11A1/GJB2/CASP3/TPRN/COL1A1/SLC9A3R1/NDUFB9/ATP8B1/SLC52A3/CEMIP/MYO6/SLITRK6/ITGA2/CXCR4/TRPA1/CHRNA9/TMPRSS3/RAB3A/SIX1/COL2A1/MYO3B/OTOR/CACNA1D/MYH14/PIEZO2/USH1G/TFAP2A/ESPN/CNTN5/GJB6/SCN1A/CHRNB2/ASIC2/LRP2/GABRB3/ADGRV1/TH/CRYM/ATP6V0A4/DCDC2/GABRA5/POU4F3/OTOS/DRGX/OTOG	47
GO:0045666	positive regulation of neuron differentiation	69/759	371/18670	7.931e-27	2.31145e-24	1.4721e-24	ACTR2/ECT2/CAPRIN1/FN1/SHTN1/STYXL1/PLXNC1/PRPF19/TWF1/LIMK1/EZH2/PACSIN1/SEMA4D/NME1/SOX11/PTK7/RET/SKIL/NME2/METRN/GRIP1/FOXA1/CXCR4/PTK6/BEND6/PAK1/NEURL1/FOXO6/MDK/SYT1/ATP8A2/SHANK2/SEMA7A/ITPKA/ROBO2/TNFRSF12A/WNT5A/BRINP3/ZNF804A/DLX1/RIMS1/NKX2-2/UNC13A/ASCL1/NKX6-1/COBL/SYT17/DLX2/MAPT/BMP7/LPAR3/EPO/NEFL/LIN28A/RIMS2/TRIM67/AGT/BRINP2/CAMK2B/S100A9/NKX2-5/VWC2L/WNT3A/SYT4/NEUROG3/SLITRK…	69
GO:0042063	gliogenesis	58/759	290/18670	2.32421e-24	4.87712e-22	3.10612e-22	CDK1/CDK5/E2F1/CERS2/PRPF19/EZH2/SOX4/MBOAT7/ERBB3/IDH2/IL1B/CD9/ZNF365/LEF1/CDK5R1/SOX11/CX3CR1/HDAC11/CDH2/LTA/CCR2/SPINT1/METRN/TTBK1/CXCR4/PAX2/STAP1/EMX1/GPR157/ERBB2/MDK/TNF/ADORA2A/MYB/ASCL2/SOX9/TERT/KCNJ10/FA2H/TGFB2/DLX1/NKX2-2/ASCL1/CSPG5/NKX6-1/DLX2/CDK5R2/MAPT/GPR37L1/LIN28A/LRP2/FGF5/SHH/SOX2/S100A8/POU3F2/NR2E1/NEUROD4	58
GO:0061351	neural precursor cell proliferation	41/759	147/18670	2.5105e-23	4.54141e-21	2.89232e-21	ASPM/MELK/KIF14/RACGAP1/RRM1/SHCBP1/SPINT2/NDE1/LEF1/CX3CR1/LHX2/ELL3/CDH2/SPINT1/GBX2/EMX1/INSM1/MDK/WNT2/IGF2BP1/WNT5A/SLC6A4/SIX3/ASCL1/KIF1A/GPR37L1/ARX/LRP2/ARTN/FABP7/DMRTA2/SHH/FGFR2/WNT7A/OTP/WNT3A/POU3F2/VAX1/LHX5/NR2E1/NEUROD4	41
GO:0021543	pallium development	44/759	172/18670	2.86991e-23	5.01851e-21	3.19617e-21	ASPM/KIF14/FBXO45/CDK5/ATIC/TACC3/H2AX/CASP3/EZH2/MBOAT7/WDR62/CNTNAP2/NDE1/COL3A1/NME1/SCT/LEF1/CDK5R1/ARHGAP11B/LHX2/CDH2/EMX1/MDK/SRD5A1/IGF2BP1/PAX5/SLC2A1/EOMES/DLX1/BCL2A1/ASCL1/DLX2/CDK5R2/NEFL/ARX/TH/DMRTA2/WNT3A/TBR1/POU3F2/LHX5/HSD3B1/NR2E1/NEUROD1	44
GO:0050890	cognition	57/759	296/18670	4.25245e-23	7.19625e-21	4.58312e-21	ACTR2/FEN1/CDK5/SLC24A2/PPT1/CASP3/HMGCR/GM2A/CNTNAP2/TIFAB/CAMK4/PRKCZ/SLC1A4/CX3CR1/TTBK1/MAPK8IP2/FOXO6/JAKMIP1/STRA6/HLA-DRA/MDK/POMK/TNF/SHANK2/TNR/RASGRF1/SLC6A4/GRPR/SLC7A11/ADCY1/MAPT/SLC12A5/TMPRSS11E/NTSR1/CHRNB2/KCNK10/FOXB1/DNAH11/JPH3/SLC8A2/TH/AGT/DCANP1/ADGRF1/GABRA5/GLP1R/TBR1/SYT4/SORCS3/LRRN4/ADAM2/OPRK1/HRH3/LHX8/GIP/GHSR/CHRNA4	57
GO:0042472	inner ear morphogenesis	34/759	98/18670	5.32005e-23	8.72155e-21	5.55455e-21	COL11A1/SIX4/CELSR1/OTX1/SLC9A3R1/TIFAB/CTHRC1/FZD2/SLC44A4/GRHL3/GATA3/PTK7/SLITRK6/PAX2/GBX2/CHRNA9/ATP8A2/SIX1/COL2A1/WNT5A/MYO3B/SOX9/USH1G/TFAP2A/DLX5/VANGL2/ZIC1/HMX2/DCANP1/FGFR2/FOXI1/WNT3A/HMX3/POU4F3	34
GO:0007605	sensory perception of sound	40/759	145/18670	1.36508e-22	2.17007e-20	1.38207e-20	BIRC5/MARVELD2/COL11A1/GJB2/CASP3/TPRN/COL1A1/SLC9A3R1/NDUFB9/ATP8B1/SLC52A3/CEMIP/MYO6/SLITRK6/CHRNA9/TMPRSS3/SIX1/COL2A1/MYO3B/OTOR/CACNA1D/MYH14/USH1G/TFAP2A/ESPN/CNTN5/GJB6/CHRNB2/ASIC2/LRP2/GABRB3/ADGRV1/TH/CRYM/ATP6V0A4/DCDC2/GABRA5/POU4F3/OTOS/OTOG	40
GO:0070997	neuron death	61/759	348/18670	2.03214e-22	3.13548e-20	1.99691e-20	PARP1/SET/KIF14/MYBL2/CDK5/UNC5B/MSH2/SIX4/PPT1/CASP3/XRCC2/GBA/CIT/GAPDH/ERBB3/CCL5/F2R/FASLG/CDK5R1/KMO/DRAXIN/DHCR24/GRM4/GATA3/CX3CR1/POLB/HYOU1/SORL1/ADAM8/VSTM2L/CORO1A/MDK/TNF/ADORA2A/TOX3/ITGB2/SIX1/MYB/WNT5A/TERT/TGFB2/EGLN3/TFAP2A/NQO1/SLC7A11/DLX1/ASCL1/CHGA/PCSK9/MAPT/EPO/NEFL/FOXB1/FAIM2/GABRB3/TFAP2B/POU4F1/GABRA5/WNT3A/POU4F3/MTNR1B	61
GO:0099504	synaptic vesicle cycle	45/759	194/18670	6.91877e-22	9.55154e-20	6.08315e-20	CDK5/STX6/CHRNA6/ARF6/CANX/CLCN3/RAB27B/PACSIN1/CASK/CDK5R1/SYNDIG1/CDH2/PFN2/SYT9/SYT7/PCDH17/ADORA2A/SYT1/RAB3A/SYT12/CACNA1D/SYT5/RIMS4/RIMS1/SLC18A1/UNC13A/CHRNA5/CSPG5/SYT17/ADCY1/RAB3B/CHRNB2/RIMS2/STXBP5L/DDC/SYN1/TH/SNPH/CPLX2/WNT7A/SH3GL2/WNT3A/SYT4/CPLX4/CHRNA4	45
GO:1901214	regulation of neuron death	57/759	313/18670	7.49771e-22	1.00854e-19	6.42314e-20	PARP1/SET/KIF14/MYBL2/CDK5/UNC5B/MSH2/SIX4/PPT1/CASP3/XRCC2/GBA/ERBB3/CCL5/F2R/FASLG/CDK5R1/KMO/DRAXIN/DHCR24/GRM4/GATA3/CX3CR1/HYOU1/SORL1/ADAM8/VSTM2L/CORO1A/MDK/TNF/ADORA2A/TOX3/ITGB2/SIX1/MYB/WNT5A/TERT/TGFB2/EGLN3/TFAP2A/NQO1/SLC7A11/DLX1/ASCL1/CHGA/PCSK9/MAPT/EPO/NEFL/FOXB1/FAIM2/GABRB3/TFAP2B/POU4F1/GABRA5/WNT3A/MTNR1B	57
GO:0048880	sensory system development	62/759	371/18670	1.19691e-21	1.56975e-19	9.99734e-20	INHBA/PYGO2/RRM1/BAK1/SHROOM2/NINJ1/FBN2/FASLG/RPGRIP1L/RAB11FIP4/BMPR1B/GRHL2/SLC44A4/WNT7B/SOX11/GRHL3/GATA3/RET/LHX2/GPD2/SKIL/WT1/SLITRK6/PAX2/THY1/STRA6/WNT2/PDE6B/ATP8A2/WNT5A/SOX9/SALL2/MED1/TGFB2/SIX3/TFAP2A/SLC7A11/DLX1/BCL11B/LHX1/DLX2/BMP7/SDK2/OLFM3/NDP/GNAT2/TH/GNGT1/TFAP2B/SHH/SOX2/POU4F1/CRYBA4/WNT7A/VAX1/DCX/NR2E1/NEUROD4/MTNR1B/PRSS56/NEUROD1/RAX	62
GO:0051402	neuron apoptotic process	49/759	239/18670	3.1007e-21	3.75217e-19	2.38967e-19	PARP1/SET/KIF14/MYBL2/CDK5/UNC5B/MSH2/SIX4/PPT1/CASP3/XRCC2/CIT/GAPDH/ERBB3/F2R/FASLG/CDK5R1/DRAXIN/GRM4/GATA3/CX3CR1/POLB/HYOU1/ADAM8/VSTM2L/CORO1A/MDK/TNF/ADORA2A/TOX3/SIX1/MYB/TERT/TGFB2/EGLN3/TFAP2A/NQO1/DLX1/ASCL1/PCSK9/NEFL/FOXB1/FAIM2/GABRB3/TFAP2B/POU4F1/GABRA5/POU4F3/MTNR1B	49
GO:0007218	neuropeptide signaling pathway	33/759	104/18670	5.77155e-21	6.58207e-19	4.19197e-19	NMU/GRP/GPR84/GPR143/SSTR3/OPRD1/GPR1/PNOC/NXPH4/KISS1R/PMCH/NPW/GRPR/CYSLTR2/MCHR1/SCG5/NTSR1/GPR139/NPY1R/RXFP3/CARTPT/HCRTR2/NXPH2/PYY/SORCS3/QRFPR/NPBWR1/OPRK1/NMUR2/GLRA2/SSTR5/PROKR2/PRLHR	33
GO:0007269	neurotransmitter secretion	41/759	169/18670	7.91134e-21	8.83041e-19	5.62388e-19	CDK5/PDZD11/PPT1/CHRNA6/HSPA8/CASK/KMO/GRM4/SLC30A1/PFN2/SYT9/SYT7/ADORA2A/SYT1/RAB3A/SYT12/CACNA1D/SYT5/RIMS4/SLC6A9/RIMS1/UNC13A/CHRNA5/CACNA1B/CSPG5/SYT17/ADCY1/CHRNB2/RIMS2/STXBP5L/SYN1/GAD1/SNPH/CHRNA3/CPLX2/WNT7A/CHRNB4/SYT4/CPLX4/HRH3/CHRNA4	41
GO:0007611	learning or memory	50/759	256/18670	1.12795e-20	1.20759e-18	7.69086e-19	ACTR2/FEN1/CDK5/SLC24A2/PPT1/CASP3/HMGCR/GM2A/CNTNAP2/TIFAB/CAMK4/PRKCZ/CX3CR1/TTBK1/MAPK8IP2/FOXO6/STRA6/MDK/POMK/SHANK2/TNR/RASGRF1/SLC6A4/GRPR/SLC7A11/ADCY1/MAPT/SLC12A5/NTSR1/CHRNB2/KCNK10/FOXB1/DNAH11/JPH3/SLC8A2/TH/AGT/DCANP1/ADGRF1/GABRA5/GLP1R/TBR1/SYT4/SORCS3/LRRN4/ADAM2/OPRK1/LHX8/GIP/GHSR	50
GO:0050803	regulation of synapse structure or activity	47/759	227/18670	1.33024e-20	1.39569e-18	8.8888e-19	ACTR2/CDC20/CDK5/TUBB/CAPRIN1/SIX4/PPT1/ARF6/YWHAZ/ABHD17C/IGSF9/SEMA4D/CDK5R1/SEMA4A/SYNDIG1/TUBA1A/CDH2/SLITRK6/AGRN/CBLN2/LRFN2/NEURL1/LRRN1/TNF/LRTM2/ADGRB2/GPC4/PTPRO/ITPKA/ROBO2/SIX1/WNT5A/FLRT3/ZNF804A/SLC7A11/EPHB3/NGEF/CHRNB2/ASIC2/CTNNA2/CDH8/LHFPL4/WNT7A/CAMK2B/WNT3A/SLITRK1/GHSR	47
GO:0050807	regulation of synapse organization	46/759	218/18670	1.52457e-20	1.53806e-18	9.79551e-19	ACTR2/CDC20/CDK5/TUBB/CAPRIN1/SIX4/ARF6/YWHAZ/ABHD17C/IGSF9/SEMA4D/CDK5R1/SEMA4A/SYNDIG1/TUBA1A/CDH2/SLITRK6/AGRN/CBLN2/LRFN2/NEURL1/LRRN1/TNF/LRTM2/ADGRB2/GPC4/PTPRO/ITPKA/ROBO2/SIX1/WNT5A/FLRT3/ZNF804A/SLC7A11/EPHB3/NGEF/CHRNB2/ASIC2/CTNNA2/CDH8/LHFPL4/WNT7A/CAMK2B/WNT3A/SLITRK1/GHSR	46
GO:0043523	regulation of neuron apoptotic process	45/759	210/18670	2.0921e-20	2.07079e-18	1.31884e-18	PARP1/SET/KIF14/MYBL2/CDK5/UNC5B/MSH2/SIX4/PPT1/CASP3/XRCC2/ERBB3/F2R/FASLG/CDK5R1/DRAXIN/GRM4/GATA3/CX3CR1/HYOU1/ADAM8/VSTM2L/CORO1A/MDK/TNF/ADORA2A/TOX3/SIX1/MYB/TERT/TGFB2/EGLN3/TFAP2A/NQO1/DLX1/ASCL1/PCSK9/NEFL/FOXB1/FAIM2/GABRB3/TFAP2B/POU4F1/GABRA5/MTNR1B	45
GO:0043010	camera-type eye development	55/759	314/18670	2.67882e-20	2.55511e-18	1.62729e-18	INHBA/PYGO2/RRM1/BAK1/SHROOM2/NINJ1/FBN2/RPGRIP1L/RAB11FIP4/BMPR1B/GRHL2/WNT7B/SOX11/GRHL3/GATA3/RET/LHX2/GPD2/SKIL/WT1/SLITRK6/PAX2/THY1/STRA6/WNT2/PDE6B/ATP8A2/WNT5A/SOX9/MED1/TGFB2/SIX3/TFAP2A/SLC7A11/DLX1/BCL11B/LHX1/DLX2/BMP7/SDK2/NDP/GNAT2/TH/TFAP2B/SHH/CRYBA4/WNT7A/VAX1/DCX/NR2E1/NEUROD4/MTNR1B/PRSS56/NEUROD1/RAX	55
GO:0016358	dendrite development	47/759	233/18670	4.15097e-20	3.88857e-18	2.47654e-18	ACTR2/CDC20/CDK5/CAPRIN1/ARF6/EZH2/HPRT1/IGSF9/PACSIN1/SEMA4D/CD3E/ZNF365/CDK5R1/PAK4/LST1/CELSR2/GRIP1/MAPK8IP2/NEURL1/FOXO6/RTN4IP1/DOCK10/SHANK2/ITPKA/KIAA0319/TNIK/FSTL4/CTNND2/EPHB3/PREX1/COBL/BMP7/SEZ6/SLC12A5/NGEF/CHRNB2/TLX2/CTNNA2/CSMD3/CHRNA3/KLHL1/DCDC2/KNDC1/WNT7A/CAMK2B/NEUROG3/NR2E1	47
GO:0010976	positive regulation of neuron projection development	51/759	281/18670	1.34129e-19	1.23446e-17	7.86199e-18	ACTR2/CAPRIN1/FN1/SHTN1/STYXL1/PLXNC1/TWF1/LIMK1/EZH2/PACSIN1/SEMA4D/NME1/PTK7/RET/SKIL/NME2/METRN/GRIP1/CXCR4/PTK6/PAK1/NEURL1/FOXO6/MDK/SYT1/ATP8A2/SHANK2/SEMA7A/ITPKA/ROBO2/TNFRSF12A/WNT5A/ZNF804A/RIMS1/UNC13A/COBL/SYT17/MAPT/BMP7/LPAR3/EPO/NEFL/RIMS2/TRIM67/AGT/CAMK2B/S100A9/WNT3A/SYT4/SLITRK1/RIT2	51
GO:0045665	negative regulation of neuron differentiation	45/759	225/18670	3.77686e-19	3.17661e-17	2.02311e-17	ASPM/CDK5/CALR/FKBP4/CERS2/ARF6/SEMA4D/ZNF365/CDK5R1/DRAXIN/RTN4R/PBX1/SEMA4A/THY1/SPP1/SEMA7A/PTPRO/SEMA3C/TNR/WNT5A/TRIM46/SOX9/SLC6A4/MED1/KIAA0319/LINGO1/FSTL4/SIX3/DLX1/NKX2-2/ASCL1/DLX2/BMP7/NGEF/GPR37L1/TLX2/SHH/SOX2/ISL2/WNT3A/SOX3/TLX3/LBX1/NR2E1/RIT2	45
GO:1990138	neuron projection extension	39/759	168/18670	3.81484e-19	3.17661e-17	2.02311e-17	AURKA/CDK5/FN1/SHTN1/POSTN/LIMK1/SEMA4D/PRKCZ/CDK5R1/DRAXIN/CYFIP2/HSP90AA1/RTN4R/LHX2/SEMA4A/CXCR4/DDR1/EMX1/ITGA4/ALCAM/PAK1/SYT1/SEMA7A/SEMA3C/TNFRSF12A/TNR/WNT5A/TRIM46/FLRT3/RIMS1/UNC13A/NKX6-1/SYT17/MAPT/RIMS2/SH3GL2/WNT3A/SYT4/POU4F3	39
GO:0021915	neural tube development	38/759	160/18670	4.72057e-19	3.86939e-17	2.46432e-17	TMED2/STIL/KIF20B/CASP3/SOX4/CELSR1/SPINT2/ST14/CTHRC1/FZD2/RPGRIP1L/GRHL2/SOX11/GRHL3/PTK7/LHX2/SALL4/SHROOM3/SPINT1/FOXA1/PAX2/GBX2/SFRP2/SEMA3C/WNT5A/SALL2/PAX7/TCF7/TGFB2/OVOL2/VANGL2/PRKACB/COBL/BMP7/LRP2/FOXB1/SHH/WNT3A	38
GO:0030902	hindbrain development	37/759	152/18670	5.67901e-19	4.5834e-17	2.91906e-17	KIF14/CDK5/ATIC/EZH2/OTX1/RPGRIP1L/CD3E/ZNF365/LEF1/CDK5R1/GBX2/PAK1/MDK/ABAT/SSTR3/SEZ6L/SLC6A4/SPTBN2/ASCL1/LHX1/CDK5R2/BMP7/SEZ6/GPR37L1/CTNNA2/HOXB1/FAIM2/SHH/POU4F1/KLHL1/KNDC1/WNT7A/TBR1/KCNC1/LHX5/NEUROG3/NEUROD1	37
GO:0021987	cerebral cortex development	32/759	116/18670	2.49722e-18	1.92653e-16	1.22696e-16	ASPM/KIF14/FBXO45/CDK5/ATIC/TACC3/H2AX/MBOAT7/WDR62/CNTNAP2/NDE1/COL3A1/CDK5R1/ARHGAP11B/LHX2/CDH2/EMX1/MDK/SRD5A1/PAX5/SLC2A1/EOMES/BCL2A1/ASCL1/CDK5R2/NEFL/ARX/TH/DMRTA2/TBR1/POU3F2/NR2E1	32
GO:0007416	synapse assembly	39/759	177/18670	2.6892e-18	2.04457e-16	1.30214e-16	FBXO45/CDK5/SIX4/ARF6/SEMA4D/SEMA4A/SYNDIG1/CDH2/SLITRK6/AGRN/CBLN2/LRRN1/CDH1/PCDH17/LRTM2/ADGRB2/GPC4/SHANK2/ROBO2/SIX1/WNT5A/SPTBN2/FLRT3/EPHB3/ERBB4/CNTN5/CHRNB2/ASIC2/SDK2/GABRB3/LHFPL4/POU4F1/ADGRF1/WNT7A/WNT3A/GABRG2/GABRA1/SLITRK1/GHSR	39
GO:0099003	vesicle-mediated transport in synapse	42/759	207/18670	3.3867e-18	2.50234e-16	1.59368e-16	CDK5/RAB8A/STX6/CHRNA6/ARF6/CANX/RAB27B/CNIH2/PACSIN1/CASK/GRIP1/PFN2/SYT9/SYT7/ADORA2A/SYT1/RAB3A/SYT12/TRIM46/CACNA1D/SYT5/KIF5C/RIMS4/RIMS1/UNC13A/CHRNA5/SYT6/CSPG5/SYT17/ADCY1/CHRNB2/RIMS2/STXBP5L/SYN1/GSG1L/SNPH/CPLX2/WNT7A/SH3GL2/SYT4/CPLX4/CHRNA4	42
GO:0050770	regulation of axonogenesis	39/759	183/18670	9.19594e-18	6.60848e-16	4.20878e-16	CDK5/FN1/SHTN1/PLXNC1/LIMK1/SEMA4D/CDK5R1/DRAXIN/RTN4R/RET/SEMA4A/SKIL/CDH2/METRN/PAK1/THY1/SPP1/SEMA7A/PTPRO/ROBO2/SEMA3C/TNFRSF12A/TNR/WNT5A/TRIM46/LINGO1/FSTL4/EPHB3/NKX6-1/MAPT/LPAR3/NEFL/XK/LRRC4C/WNT7A/WNT3A/TBR1/POU3F2/SLITRK1	39
GO:0001764	neuron migration	36/759	157/18670	1.38573e-17	9.8237e-16	6.25648e-16	ASPM/FBXO45/CDK5/SHTN1/KIF20B/CELSR1/NDE1/CCR4/COL3A1/CDK5R1/GATA3/CXCR4/MDK/POMK/TRIM46/KIAA0319/CELSR3/TBX20/ASCL1/NKX6-1/LHX1/CDK5R2/ERBB4/ARX/CTNNA2/DCDC2/CAMK2B/VAX1/SCRT1/TLX3/DCX/DRGX/FEZF1/NEUROD4/OLIG3/UNC5D	36
GO:0014013	regulation of gliogenesis	32/759	124/18670	2.16889e-17	1.51707e-15	9.66184e-16	CDK1/E2F1/CERS2/PRPF19/EZH2/IDH2/IL1B/ZNF365/SOX11/CX3CR1/CDH2/LTA/CCR2/SPINT1/TTBK1/CXCR4/STAP1/EMX1/MDK/TNF/MYB/ASCL2/TERT/DLX1/NKX2-2/NKX6-1/DLX2/GPR37L1/LIN28A/LRP2/SHH/NR2E1	32
GO:0010001	glial cell differentiation	42/759	218/18670	2.48511e-17	1.71538e-15	1.09249e-15	CDK1/CDK5/PRPF19/SOX4/ERBB3/IL1B/CD9/ZNF365/LEF1/SOX11/HDAC11/CDH2/SPINT1/METRN/TTBK1/CXCR4/PAX2/EMX1/GPR157/ERBB2/MDK/TNF/ADORA2A/SOX9/KCNJ10/FA2H/DLX1/NKX2-2/ASCL1/CSPG5/NKX6-1/DLX2/MAPT/GPR37L1/LIN28A/FGF5/SHH/SOX2/S100A8/POU3F2/NR2E1/NEUROD4	42
GO:0046928	regulation of neurotransmitter secretion	29/759	104/18670	7.11902e-17	4.61066e-15	2.93642e-15	CDK5/CHRNA6/CASK/KMO/SLC30A1/PFN2/SYT9/ADORA2A/SYT1/RAB3A/SYT12/CACNA1D/RIMS4/RIMS1/UNC13A/CHRNA5/CSPG5/ADCY1/CHRNB2/RIMS2/STXBP5L/SYN1/CHRNA3/CPLX2/WNT7A/CHRNB4/SYT4/CPLX4/CHRNA4	29
GO:0021675	nerve development	25/759	79/18670	3.57959e-16	2.20924e-14	1.40701e-14	FBXO45/SIX4/SULF1/ERBB3/TIFAB/ATP8B1/RET/SLITRK6/PAX2/ITGA4/CTSV/SULF2/SIX1/TFAP2A/NKX2-2/UNC13A/CHRNB2/HOXB1/GABRB3/DCANP1/POU4F1/GABRA5/NPTX1/POU4F3/DRGX	25
GO:0031644	regulation of neurological system process	32/759	137/18670	5.02691e-16	3.03117e-14	1.93048e-14	GBA/RGS4/CNIH2/F2R/NMU/PRKCZ/ITGA2/CACNG4/SHISA9/ABAT/PTAFR/SHANK2/OPRD1/TNR/GRIN2D/RIMS1/NPTXR/NTSR1/RIMS2/CARTPT/AGT/WNT7A/CHRNB4/SMR3B/NPTX1/CACNG5/HTR2C/OPRK1/NMUR2/MTNR1B/SMR3A/GHSR	32
GO:0001841	neural tube formation	28/759	105/18670	8.74495e-16	5.21319e-14	3.32015e-14	TMED2/STIL/KIF20B/CASP3/SOX4/CELSR1/SPINT2/ST14/CTHRC1/FZD2/GRHL2/SOX11/GRHL3/PTK7/LHX2/SALL4/SHROOM3/SPINT1/PAX2/SFRP2/WNT5A/TGFB2/OVOL2/VANGL2/PRKACB/COBL/BMP7/LRP2	28
GO:0021510	spinal cord development	28/759	106/18670	1.14342e-15	6.73978e-14	4.2924e-14	SOX12/SOX4/HOXC10/DRAXIN/SOX11/MNX1/ROBO2/SRD5A1/PAX7/NKX2-2/TBX20/ASCL1/NKX6-1/LHX1/ZIC1/NEFL/FOXB1/SHH/ACTL6B/ISL2/WNT3A/MDGA2/LHX5/LBX1/NEUROG3/DRGX/OLIG3/LHX3	28
GO:0016079	synaptic vesicle exocytosis	29/759	119/18670	3.60622e-15	2.05633e-13	1.30963e-13	CDK5/CHRNA6/CASK/PFN2/SYT9/SYT7/ADORA2A/SYT1/RAB3A/SYT12/CACNA1D/SYT5/RIMS4/RIMS1/UNC13A/CHRNA5/CSPG5/SYT17/ADCY1/CHRNB2/RIMS2/STXBP5L/SYN1/SNPH/CPLX2/WNT7A/SYT4/CPLX4/CHRNA4	29
GO:0022037	metencephalon development	28/759	111/18670	4.16156e-15	2.34748e-13	1.49505e-13	KIF14/CDK5/ATIC/EZH2/OTX1/RPGRIP1L/CD3E/ZNF365/CDK5R1/GBX2/PAK1/MDK/ABAT/SSTR3/SEZ6L/SPTBN2/ASCL1/LHX1/CDK5R2/SEZ6/HOXB1/FAIM2/KLHL1/KNDC1/WNT7A/KCNC1/LHX5/NEUROD1	28
GO:0048663	neuron fate commitment	22/759	65/18670	4.33759e-15	2.42074e-13	1.54171e-13	ESRP1/HOXC10/FOXA1/MNX1/SIX1/PAX7/DLX1/NKX2-2/ASCL1/BCL11B/NKX6-1/DLX2/DMRTA2/SHH/POU4F1/ISL2/TBR1/POU3F2/TLX3/LBX1/OLIG3/LHX3	22
GO:0019233	sensory perception of pain	27/759	104/18670	5.9412e-15	3.21315e-13	2.04638e-13	CDK5/NIPSNAP1/F2R/NMU/IL12B/CCR2/ITGA2/CXCR4/TRPA1/POMK/PTAFR/OPRD1/CNR2/PRDM12/GRIN2D/NTSR1/SCN1A/CHRNB2/NPY1R/KCND2/ALOXE3/SMR3B/OPRK1/NMUR2/GIP/SMR3A/CHRNA4	27
GO:0050806	positive regulation of synaptic transmission	34/759	168/18670	6.09361e-15	3.23633e-13	2.06114e-13	CDK5/SLC24A2/RGS4/NMU/PRKCZ/KMO/CX3CR1/CCR2/SYT9/CACNG4/TNF/ABAT/ADORA2A/SYT1/SHANK2/SYT12/TNR/CACNA1D/GRIN2D/KISS1/RIMS4/RIMS1/UNC13A/ADCY1/NTSR1/RAB3B/CA2/CHRNB2/RIMS2/SLC8A2/WNT7A/CACNG5/GIP/NR2E1	34
GO:2000177	regulation of neural precursor cell proliferation	25/759	88/18670	6.10745e-15	3.23633e-13	2.06114e-13	ASPM/SHCBP1/SPINT2/CX3CR1/LHX2/ELL3/CDH2/SPINT1/EMX1/INSM1/MDK/WNT5A/SLC6A4/SIX3/ASCL1/LHX1/GPR37L1/LRP2/DMRTA2/SHH/OTP/WNT3A/VAX1/LHX5/NR2E1	25
GO:0021872	forebrain generation of neurons	22/759	66/18670	6.26072e-15	3.28437e-13	2.09174e-13	ASPM/INHBA/LEF1/GBX2/ROBO2/WNT5A/DLX1/ASCL1/DLX5/BCL11B/DLX2/SLC4A10/ERBB4/ARX/FGFR2/SALL3/OTP/WNT3A/TBR1/LHX5/LHX8/NR2E1	22
GO:0060078	regulation of postsynaptic membrane potential	31/759	140/18670	7.09239e-15	3.68383e-13	2.34615e-13	CDK5/CHRNA6/RGS4/PRKCZ/GABRD/CHRNA1/MAPK8IP2/CHRNA9/ABAT/ADORA2A/SHANK2/GRIN2D/GABRA3/RIMS1/CHRNA5/SEZ6/P2RX5/NTSR1/CHRNB2/RIMS2/KCND2/GABRB3/GRIK3/CHRNA3/WNT7A/GABRA5/CHRNB4/GABRG2/GABRA1/GLRA2/CHRNA4	31
GO:0021536	diencephalon development	23/759	75/18670	1.1859e-14	5.89596e-13	3.755e-13	CNTNAP2/OTX1/GBX2/CDH1/SRD5A1/WNT5A/WNT4/SIX3/CHRNB2/ARX/FOXB1/TAL2/SHH/SOX2/POU4F1/GHRH/OTP/POU3F2/SOX3/KCNC2/KCNC1/RAX/LHX3	23
GO:0048489	synaptic vesicle transport	32/759	152/18670	1.19133e-14	5.89596e-13	3.755e-13	CDK5/CHRNA6/CNIH2/CASK/PFN2/SYT9/SYT7/ADORA2A/SYT1/RAB3A/SYT12/TRIM46/CACNA1D/SYT5/KIF5C/RIMS4/RIMS1/UNC13A/CHRNA5/CSPG5/SYT17/ADCY1/CHRNB2/RIMS2/STXBP5L/SYN1/SNPH/CPLX2/WNT7A/SYT4/CPLX4/CHRNA4	32
GO:0021761	limbic system development	27/759	109/18670	2.09754e-14	1.00951e-12	6.42935e-13	KIF14/CDK5/CASP3/EZH2/CNTNAP2/NME1/SCT/LEF1/CDK5R1/MDK/SRD5A1/DLX1/DLX2/CDK5R2/NEFL/FOXB1/FGFR2/OTP/WNT3A/TBR1/POU3F2/SOX3/LHX5/HSD3B1/NR2E1/NEUROD1/RAX	27
GO:0048167	regulation of synaptic plasticity	35/759	187/18670	2.9226e-14	1.39382e-12	8.87688e-13	CDC20/CDK5/RAB8A/SLC24A2/SCT/PRKCZ/CX3CR1/NEURL1/SHISA9/SYT7/ADORA2A/SHANK2/ITPKA/RAB3A/SYT12/TNR/RASGRF1/KCNJ10/GRIN2D/RIMS4/RIMS1/UNC13A/ADCY1/SLC4A10/MAPT/RIMS2/JPH3/SLC8A2/AGT/CPLX2/CAMK2B/SYT4/SORCS3/GIP/NR2E1	35
GO:0048665	neuron fate specification	16/759	34/18670	5.29616e-14	2.48068e-12	1.57989e-12	ESRP1/HOXC10/FOXA1/MNX1/SIX1/NKX2-2/ASCL1/NKX6-1/DMRTA2/POU4F1/ISL2/POU3F2/TLX3/LBX1/OLIG3/LHX3	16
GO:0001843	neural tube closure	24/759	90/18670	1.00782e-13	4.51883e-12	2.87793e-12	TMED2/STIL/KIF20B/CASP3/CELSR1/SPINT2/ST14/CTHRC1/FZD2/GRHL2/GRHL3/PTK7/LHX2/SALL4/SHROOM3/SPINT1/PAX2/SFRP2/WNT5A/TGFB2/VANGL2/PRKACB/COBL/LRP2	24
GO:1901215	negative regulation of neuron death	36/759	208/18670	1.50941e-13	6.49048e-12	4.13363e-12	SET/KIF14/CDK5/UNC5B/MSH2/SIX4/PPT1/XRCC2/GBA/ERBB3/F2R/DRAXIN/CX3CR1/HYOU1/SORL1/ADAM8/VSTM2L/CORO1A/MDK/ADORA2A/TOX3/SIX1/TERT/SLC7A11/DLX1/CHGA/EPO/NEFL/FOXB1/FAIM2/GABRB3/TFAP2B/POU4F1/GABRA5/WNT3A/MTNR1B	36
GO:1902803	regulation of synaptic vesicle transport	23/759	84/18670	1.78012e-13	7.47081e-12	4.75798e-12	CDK5/CHRNA6/CNIH2/CASK/PFN2/SYT9/ADORA2A/SYT1/RAB3A/CACNA1D/RIMS4/RIMS1/CHRNA5/CSPG5/ADCY1/CHRNB2/RIMS2/STXBP5L/SYN1/CPLX2/WNT7A/SYT4/CHRNA4	23
GO:0021988	olfactory lobe development	15/759	31/18670	1.95778e-13	8.1512e-12	5.1913e-12	KIF14/RPGRIP1L/LHX2/SEMA7A/ROBO2/WNT5A/EOMES/DLX5/DLX2/ERBB4/EFNA2/ARX/SALL3/FEZF1/NR2E1	15
GO:0021549	cerebellum development	25/759	102/18670	2.52e-13	1.03281e-11	6.5777e-12	KIF14/CDK5/ATIC/EZH2/RPGRIP1L/CD3E/ZNF365/CDK5R1/GBX2/PAK1/MDK/ABAT/SSTR3/SEZ6L/SPTBN2/LHX1/CDK5R2/SEZ6/FAIM2/KLHL1/KNDC1/WNT7A/KCNC1/LHX5/NEUROD1	25
GO:0050773	regulation of dendrite development	30/759	149/18670	2.79905e-13	1.13828e-11	7.24943e-12	ACTR2/CDC20/CDK5/CAPRIN1/ARF6/EZH2/PACSIN1/SEMA4D/CDK5R1/NEURL1/FOXO6/RTN4IP1/SHANK2/ITPKA/KIAA0319/TNIK/FSTL4/PREX1/COBL/BMP7/SEZ6/NGEF/CHRNB2/TLX2/CSMD3/CHRNA3/KNDC1/CAMK2B/NEUROG3/NR2E1	30
GO:2000300	regulation of synaptic vesicle exocytosis	22/759	78/18670	3.06871e-13	1.23834e-11	7.8867e-12	CDK5/CHRNA6/CASK/PFN2/SYT9/ADORA2A/SYT1/RAB3A/CACNA1D/RIMS4/RIMS1/CHRNA5/CSPG5/ADCY1/CHRNB2/RIMS2/STXBP5L/SYN1/CPLX2/WNT7A/SYT4/CHRNA4	22
GO:0098693	regulation of synaptic vesicle cycle	26/759	112/18670	3.31517e-13	1.32759e-11	8.45509e-12	CDK5/CHRNA6/CASK/CDK5R1/CDH2/PFN2/SYT9/PCDH17/ADORA2A/SYT1/RAB3A/CACNA1D/RIMS4/RIMS1/CHRNA5/CSPG5/ADCY1/RAB3B/CHRNB2/RIMS2/STXBP5L/SYN1/CPLX2/WNT7A/SYT4/CHRNA4	26
GO:0050905	neuromuscular process	25/759	107/18670	8.09733e-13	3.17004e-11	2.01893e-11	ZMPSTE24/NBN/GM2A/TIFAB/HOXC10/CHRNA1/SLITRK6/STRA6/POMK/ADORA2A/ATP8A2/TNR/GRIN2D/USH1G/NEFL/SCN1A/CTNNA2/FABP7/JPH3/DCANP1/POU4F1/IGDCC3/SLURP1/HMX3/POU4F3	25
GO:0043524	negative regulation of neuron apoptotic process	29/759	147/18670	1.20259e-12	4.60495e-11	2.93278e-11	SET/KIF14/UNC5B/MSH2/SIX4/PPT1/XRCC2/ERBB3/F2R/DRAXIN/CX3CR1/HYOU1/ADAM8/VSTM2L/CORO1A/MDK/ADORA2A/TOX3/SIX1/TERT/DLX1/NEFL/FOXB1/FAIM2/GABRB3/TFAP2B/POU4F1/GABRA5/MTNR1B	29
GO:0021879	forebrain neuron differentiation	18/759	53/18670	1.2792e-12	4.82781e-11	3.07472e-11	INHBA/GBX2/ROBO2/WNT5A/DLX1/ASCL1/DLX5/BCL11B/DLX2/SLC4A10/ERBB4/ARX/FGFR2/SALL3/OTP/TBR1/LHX5/LHX8	18
GO:0021515	cell differentiation in spinal cord	18/759	54/18670	1.84674e-12	6.87092e-11	4.37593e-11	SOX4/HOXC10/DRAXIN/MNX1/PAX7/NKX2-2/TBX20/ASCL1/NKX6-1/LHX1/SHH/ISL2/WNT3A/MDGA2/LHX5/LBX1/OLIG3/LHX3	18
GO:0021772	olfactory bulb development	14/759	30/18670	2.37712e-12	8.78194e-11	5.59301e-11	KIF14/RPGRIP1L/LHX2/ROBO2/WNT5A/EOMES/DLX5/DLX2/ERBB4/EFNA2/ARX/SALL3/FEZF1/NR2E1	14
GO:0051963	regulation of synapse assembly	24/759	106/18670	4.80745e-12	1.7393e-10	1.10772e-10	SIX4/ARF6/SEMA4D/SEMA4A/SYNDIG1/SLITRK6/AGRN/CBLN2/LRRN1/LRTM2/ADGRB2/GPC4/ROBO2/SIX1/WNT5A/FLRT3/EPHB3/CHRNB2/ASIC2/LHFPL4/WNT7A/WNT3A/SLITRK1/GHSR	24
GO:0050953	sensory perception of light stimulus	35/759	222/18670	5.40824e-12	1.94326e-10	1.23762e-10	COL11A1/SLC24A2/PPT1/GRM8/COL1A1/GPR143/PDE6G/SLITRK6/PAX2/PDE6B/ATP8A2/COL2A1/MYO3B/KCNJ10/ZIC2/SIX3/USH1G/RIMS1/SLC4A10/GUCY2D/RDH12/CDH3/CHRNB2/ADGRV1/NDP/GNAT2/TH/GRK1/CRYBA4/GUCA1A/POU4F3/CPLX4/NR2E1/RAX/AIPL1	35
GO:0099601	regulation of neurotransmitter receptor activity	20/759	74/18670	8.82532e-12	3.10722e-10	1.97892e-10	CDK5/DLG3/CNIH2/CCR2/MAPK8IP2/CACNG4/SHISA9/CNIH3/SHANK2/RASGRF1/PSCA/LYPD6B/NPTXR/LYPD6/NEFL/GSG1L/SLURP1/GRIA2/NPTX1/CACNG5	20
GO:0001895	retina homeostasis	19/759	74/18670	7.80879e-11	2.49786e-09	1.59083e-09	PRDX1/CST4/LYZ/IGHG3/ZG16B/POTEI/IGKC/USH1G/POTEF/RDH12/LCN1/CDH3/ADGRV1/POTEE/JCHAIN/POTEJ/LTF/ALB/AIPL1	19
GO:0035249	synaptic transmission, glutamatergic	21/759	93/18670	1.09681e-10	3.44544e-09	2.19432e-09	CDK5/GRM8/CNIH2/KMO/GRM4/SLC1A4/CDH2/CCR2/MAPK8IP2/CACNG4/TNF/ADORA2A/SYT1/CNIH3/SHANK2/TNR/UNC13A/GRIK3/CDH8/GRIA2/CACNG5	21
GO:0048813	dendrite morphogenesis	26/759	143/18670	1.1954e-10	3.73277e-09	2.37731e-09	ACTR2/CDK5/CAPRIN1/HPRT1/SEMA4D/ZNF365/CDK5R1/CELSR2/MAPK8IP2/DOCK10/SHANK2/ITPKA/TNIK/CTNND2/EPHB3/NGEF/CHRNB2/TLX2/CTNNA2/CHRNA3/DCDC2/KNDC1/WNT7A/CAMK2B/NEUROG3/NR2E1	26
GO:0015872	dopamine transport	16/759	52/18670	1.25404e-10	3.86981e-09	2.46459e-09	CHRNA6/SYT13/SYT9/ABAT/SYT7/SYT1/SYT12/SYT5/SYT6/SYT17/RAB3B/CHRNB2/SYT4/SYT10/OPRK1/CHRNA4	16
GO:2000179	positive regulation of neural precursor cell proliferation	16/759	52/18670	1.25404e-10	3.86981e-09	2.46459e-09	ASPM/CX3CR1/LHX2/ELL3/INSM1/MDK/ASCL1/LHX1/GPR37L1/LRP2/DMRTA2/SHH/OTP/WNT3A/LHX5/NR2E1	16
GO:0021846	cell proliferation in forebrain	12/759	28/18670	3.12344e-10	9.36319e-09	5.96319e-09	KIF14/RRM1/IGF2BP1/SIX3/KIF1A/ARX/FABP7/FGFR2/WNT7A/WNT3A/POU3F2/LHX5	12
GO:0021766	hippocampus development	19/759	81/18670	4.22309e-10	1.24463e-08	7.92673e-09	KIF14/CDK5/CASP3/EZH2/NME1/SCT/LEF1/CDK5R1/MDK/SRD5A1/DLX1/DLX2/CDK5R2/NEFL/WNT3A/LHX5/HSD3B1/NR2E1/NEUROD1	19
GO:0060079	excitatory postsynaptic potential	21/759	100/18670	4.62972e-10	1.35685e-08	8.64142e-09	CDK5/CHRNA6/RGS4/PRKCZ/CHRNA1/MAPK8IP2/CHRNA9/ADORA2A/SHANK2/GRIN2D/RIMS1/CHRNA5/SEZ6/P2RX5/CHRNB2/RIMS2/CHRNA3/WNT7A/CHRNB4/GLRA2/CHRNA4	21
GO:0099173	postsynapse organization	27/759	163/18670	4.7139e-10	1.37384e-08	8.74965e-09	ACTR2/CDK5/DLG3/CAPRIN1/ARF6/ABHD17C/ZNF365/CDK5R1/CDH2/LRFN2/DOCK10/SHANK2/ITPKA/WNT5A/SPTBN2/ZNF804A/SLC7A11/CTNND2/EPHB3/INA/IGF1R/NGEF/NEFL/LHFPL4/WNT7A/CAMK2B/GHSR	27
GO:0048675	axon extension	23/759	121/18670	5.63759e-10	1.59864e-08	1.01813e-08	CDK5/FN1/SHTN1/LIMK1/SEMA4D/CDK5R1/DRAXIN/HSP90AA1/RTN4R/LHX2/SEMA4A/ALCAM/PAK1/SEMA7A/SEMA3C/TNFRSF12A/TNR/WNT5A/TRIM46/NKX6-1/MAPT/WNT3A/POU4F3	23
GO:0060041	retina development in camera-type eye	25/759	144/18670	7.5123e-10	2.10746e-08	1.34219e-08	RRM1/RAB11FIP4/BMPR1B/RET/LHX2/PAX2/THY1/PDE6B/ATP8A2/SOX9/MED1/TGFB2/SIX3/TFAP2A/DLX1/LHX1/DLX2/SDK2/NDP/GNAT2/TFAP2B/DCX/NR2E1/NEUROD4/NEUROD1	25
GO:0007612	learning	25/759	145/18670	8.73451e-10	2.39902e-08	1.52788e-08	ACTR2/CDK5/SLC24A2/PPT1/HMGCR/CNTNAP2/MAPK8IP2/STRA6/SHANK2/TNR/SLC7A11/SLC12A5/NTSR1/CHRNB2/FOXB1/JPH3/SLC8A2/TH/AGT/GABRA5/TBR1/SORCS3/LRRN4/ADAM2/OPRK1	25
GO:0021545	cranial nerve development	15/759	51/18670	9.71487e-10	2.64063e-08	1.68176e-08	SIX4/ERBB3/TIFAB/ATP8B1/SLITRK6/PAX2/SIX1/TFAP2A/NKX2-2/CHRNB2/HOXB1/DCANP1/POU4F1/POU4F3/DRGX	15
GO:0050771	negative regulation of axonogenesis	17/759	69/18670	1.55598e-09	4.12257e-08	2.62557e-08	CDK5/SEMA4D/CDK5R1/DRAXIN/RTN4R/SEMA4A/THY1/SPP1/SEMA7A/PTPRO/SEMA3C/TNR/WNT5A/TRIM46/LINGO1/FSTL4/WNT3A	17
GO:0021954	central nervous system neuron development	18/759	78/18670	1.61778e-09	4.26475e-08	2.71612e-08	FBXO45/CDK5/HPRT1/CDH11/HSP90AA1/GBX2/ROBO2/WNT5A/EPHB3/ASCL1/SLC4A10/MAPT/CHRNB2/ARX/FGFR2/SALL3/LHX8/NR2E1	18
GO:0001504	neurotransmitter uptake	14/759	46/18670	2.13947e-09	5.55627e-08	3.53866e-08	RGS4/SLC38A1/SYNGR3/SLC6A4/KCNJ10/SLC6A11/SLC6A9/SLC7A11/SLC18A1/SLC1A1/NTSR1/RAB3B/SLC1A2/SLC1A6	14
GO:0021695	cerebellar cortex development	14/759	47/18670	2.93405e-09	7.5083e-08	4.78186e-08	KIF14/CDK5/EZH2/ZNF365/MDK/SEZ6L/SPTBN2/LHX1/SEZ6/FAIM2/KLHL1/KNDC1/WNT7A/LHX5	14
GO:0060384	innervation	11/759	27/18670	3.35145e-09	8.5348e-08	5.43561e-08	FBXO45/SULF1/RET/SLITRK6/ITGA4/SULF2/UNC13A/GABRB3/POU4F1/GABRA5/NPTX1	11
GO:0010977	negative regulation of neuron projection development	25/759	155/18670	3.65877e-09	9.22785e-08	5.877e-08	CDK5/FKBP4/CERS2/ARF6/SEMA4D/ZNF365/CDK5R1/DRAXIN/RTN4R/SEMA4A/THY1/SPP1/SEMA7A/PTPRO/SEMA3C/TNR/WNT5A/TRIM46/KIAA0319/LINGO1/FSTL4/NGEF/TLX2/WNT3A/RIT2	25
GO:0021517	ventral spinal cord development	14/759	48/18670	3.98849e-09	9.96363e-08	6.3456e-08	SOX4/HOXC10/MNX1/NKX2-2/TBX20/ASCL1/NKX6-1/LHX1/SHH/ISL2/MDGA2/LBX1/OLIG3/LHX3	14
GO:0021522	spinal cord motor neuron differentiation	12/759	34/18670	4.49506e-09	1.10192e-07	7.01786e-08	SOX4/HOXC10/MNX1/NKX2-2/TBX20/NKX6-1/SHH/ISL2/MDGA2/LBX1/OLIG3/LHX3	12
GO:0030516	regulation of axon extension	19/759	96/18670	8.8216e-09	2.09403e-07	1.33364e-07	CDK5/FN1/SHTN1/LIMK1/SEMA4D/CDK5R1/DRAXIN/RTN4R/SEMA4A/PAK1/SEMA7A/SEMA3C/TNFRSF12A/TNR/WNT5A/TRIM46/NKX6-1/MAPT/WNT3A	19
GO:0007613	memory	21/759	117/18670	9.25564e-09	2.18717e-07	1.39295e-07	FEN1/SLC24A2/CAMK4/PRKCZ/CX3CR1/FOXO6/MDK/RASGRF1/SLC6A4/ADCY1/MAPT/CHRNB2/KCNK10/JPH3/SLC8A2/TH/ADGRF1/SYT4/SORCS3/LRRN4/GIP	21
GO:0060996	dendritic spine development	19/759	97/18670	1.05589e-08	2.48395e-07	1.58197e-07	ACTR2/CDK5/CAPRIN1/ARF6/ZNF365/CDK5R1/PAK4/NEURL1/FOXO6/DOCK10/SHANK2/ITPKA/FSTL4/CTNND2/EPHB3/SLC12A5/NGEF/WNT7A/CAMK2B	19
GO:0007405	neuroblast proliferation	15/759	61/18670	1.47082e-08	3.29741e-07	2.10004e-07	ASPM/RACGAP1/NDE1/LEF1/CX3CR1/SIX3/ASCL1/ARTN/DMRTA2/SHH/FGFR2/OTP/WNT3A/VAX1/NEUROD4	15
GO:0042490	mechanoreceptor differentiation	15/759	61/18670	1.47082e-08	3.29741e-07	2.10004e-07	TPRN/ESRP1/SLC9A3R1/MYCL/CTHRC1/FZD2/SLC44A4/ATP8B1/SLITRK6/USH1G/VANGL2/GABRB3/ADGRV1/GABRA5/POU4F3	15
GO:0051966	regulation of synaptic transmission, glutamatergic	16/759	70/18670	1.5133e-08	3.36388e-07	2.14238e-07	CDK5/GRM8/KMO/GRM4/CDH2/CCR2/MAPK8IP2/CACNG4/TNF/ADORA2A/SYT1/SHANK2/TNR/UNC13A/GRIK3/CACNG5	16
GO:0048483	autonomic nervous system development	13/759	45/18670	1.63702e-08	3.59321e-07	2.28843e-07	FN1/SOX4/SOX11/GATA3/RET/GBX2/INSM1/SIX1/TFAP2A/ASCL1/TLX2/HOXB1/TFAP2B	13
GO:0003407	neural retina development	15/759	62/18670	1.86808e-08	4.01638e-07	2.55794e-07	RAB11FIP4/THY1/ATP8A2/SOX9/TGFB2/SIX3/TFAP2A/DLX1/LHX1/DLX2/SDK2/GNAT2/TFAP2B/NEUROD4/NEUROD1	15
GO:0021562	vestibulocochlear nerve development	7/759	10/18670	1.92558e-08	4.1231e-07	2.62591e-07	TIFAB/ATP8B1/SLITRK6/PAX2/CHRNB2/DCANP1/POU4F3	7
GO:0019226	transmission of nerve impulse	16/759	72/18670	2.32789e-08	4.92425e-07	3.13614e-07	GBA/CNTNAP2/ANK3/CHRNA1/ITGA2/CACNG4/TNR/MYH14/SCN1A/KCND2/CARTPT/AGT/CHRNB4/CACNG5/MTNR1B/GHSR	16
GO:0010996	response to auditory stimulus	10/759	26/18670	3.41697e-08	7.00212e-07	4.45948e-07	CXCL10/CNTNAP2/TIFAB/SLITRK6/STRA6/MDK/ATP8A2/KIAA0319/DCANP1/KCNC1	10
GO:0014015	positive regulation of gliogenesis	16/759	74/18670	3.52551e-08	7.15874e-07	4.55923e-07	E2F1/PRPF19/IL1B/ZNF365/LTA/CCR2/SPINT1/TTBK1/CXCR4/MDK/TNF/MYB/NKX2-2/NKX6-1/LRP2/SHH	16
GO:0060113	inner ear receptor cell differentiation	14/759	56/18670	3.54799e-08	7.15874e-07	4.55923e-07	TPRN/ESRP1/SLC9A3R1/MYCL/CTHRC1/FZD2/ATP8B1/SLITRK6/USH1G/VANGL2/GABRB3/ADGRV1/GABRA5/POU4F3	14
GO:0090177	establishment of planar polarity involved in neural tube closure	8/759	15/18670	3.59178e-08	7.21933e-07	4.59782e-07	CELSR1/CTHRC1/FZD2/GRHL3/PTK7/SFRP2/WNT5A/VANGL2	8
GO:1901216	positive regulation of neuron death	18/759	94/18670	3.72219e-08	7.42457e-07	4.72853e-07	PARP1/MYBL2/CDK5/CASP3/FASLG/CDK5R1/KMO/TNF/ITGB2/MYB/WNT5A/TGFB2/TFAP2A/NQO1/ASCL1/PCSK9/MAPT/TFAP2B	18
GO:0008038	neuron recognition	13/759	48/18670	3.86424e-08	7.67872e-07	4.89039e-07	CASP3/CNTNAP2/YWHAZ/IGSF9/CDK5R1/NTM/CXCR4/NCAM2/VSTM2L/ROBO2/EMB/EPHB3/CELSR3	13
GO:0050909	sensory perception of taste	15/759	67/18670	5.74398e-08	1.12018e-06	7.13418e-07	CST1/CST2/LEF1/CST4/GNG13/RTP4/LCN1/TAS1R3/CALHM1/ASIC2/GNAT2/TRPM5/TAS2R1/GNAT3/RTP3	15
GO:0030517	negative regulation of axon extension	12/759	42/18670	6.71706e-08	1.2955e-06	8.25075e-07	CDK5/SEMA4D/CDK5R1/DRAXIN/RTN4R/SEMA4A/SEMA7A/SEMA3C/TNR/WNT5A/TRIM46/WNT3A	12
GO:0048791	calcium ion-regulated exocytosis of neurotransmitter	8/759	16/18670	6.92735e-08	1.33117e-06	8.4779e-07	SYT7/SYT1/SYT5/RIMS4/RIMS1/SYT17/RIMS2/SYT4	8
GO:0021516	dorsal spinal cord development	9/759	22/18670	8.93692e-08	1.66252e-06	1.05882e-06	DRAXIN/PAX7/ASCL1/LHX1/WNT3A/LHX5/LBX1/DRGX/LHX3	9
GO:0048168	regulation of neuronal synaptic plasticity	13/759	52/18670	1.09428e-07	1.99557e-06	1.27093e-06	RAB8A/NEURL1/SHISA9/RAB3A/RASGRF1/KCNJ10/UNC13A/SLC4A10/JPH3/SLC8A2/AGT/CAMK2B/SYT4	13
GO:0007271	synaptic transmission, cholinergic	10/759	29/18670	1.15316e-07	2.07886e-06	1.32398e-06	CHRNA6/CHRNA1/LYPD1/ADORA2A/NQO1/CHRNA5/CHRNB2/CHRNA3/CHRNB4/CHRNA4	10
GO:1904862	inhibitory synapse assembly	7/759	12/18670	1.18301e-07	2.12537e-06	1.3536e-06	SEMA4D/SEMA4A/WNT5A/GABRB3/LHFPL4/GABRG2/GABRA1	7
GO:0051969	regulation of transmission of nerve impulse	8/759	17/18670	1.26185e-07	2.23638e-06	1.4243e-06	GBA/ITGA2/TNR/CARTPT/AGT/CHRNB4/MTNR1B/GHSR	8
GO:0060563	neuroepithelial cell differentiation	13/759	53/18670	1.39644e-07	2.44191e-06	1.55519e-06	ESRP1/SOX4/SLC9A3R1/MYCL/LEF1/SOX11/CDH2/SLITRK6/EMX1/INSM1/WNT4/ASCL1/POU4F3	13
GO:0048857	neural nucleus development	14/759	62/18670	1.41721e-07	2.47e-06	1.57308e-06	H2BS1/CDK5R1/SYNGR3/TTBK1/INA/ASCL1/CDK5R2/CHRNB2/ARX/HOXB1/POTEE/PADI2/KCNC2/KCNC1	14
GO:0014014	negative regulation of gliogenesis	12/759	45/18670	1.56146e-07	2.69454e-06	1.71609e-06	CERS2/IDH2/SOX11/STAP1/ASCL2/TERT/DLX1/NKX6-1/DLX2/GPR37L1/LIN28A/NR2E1	12
GO:0045685	regulation of glial cell differentiation	15/759	73/18670	1.92501e-07	3.30019e-06	2.10181e-06	CDK1/PRPF19/ZNF365/SPINT1/TTBK1/CXCR4/MDK/DLX1/NKX2-2/NKX6-1/DLX2/GPR37L1/LIN28A/SHH/NR2E1	15
GO:0021782	glial cell development	19/759	116/18670	2.12194e-07	3.59087e-06	2.28694e-06	CDK5/SOX4/IL1B/CD9/SOX11/HDAC11/TTBK1/MDK/TNF/ADORA2A/KCNJ10/FA2H/NKX2-2/ASCL1/CSPG5/MAPT/SHH/S100A8/POU3F2	19
GO:0021871	forebrain regionalization	9/759	24/18670	2.18303e-07	3.67056e-06	2.33769e-06	WNT7B/LHX2/EMX1/EOMES/SIX3/LHX1/DMRTA2/SHH/FEZF1	9
GO:0021794	thalamus development	7/759	13/18670	2.47307e-07	4.11863e-06	2.62306e-06	CNTNAP2/GBX2/SRD5A1/CHRNB2/FOXB1/TAL2/SHH	7
GO:0090179	planar cell polarity pathway involved in neural tube closure	7/759	13/18670	2.47307e-07	4.11863e-06	2.62306e-06	CELSR1/FZD2/GRHL3/PTK7/SFRP2/WNT5A/VANGL2	7
GO:0050772	positive regulation of axonogenesis	16/759	85/18670	2.71661e-07	4.50991e-06	2.87225e-06	FN1/SHTN1/PLXNC1/LIMK1/SEMA4D/SKIL/METRN/PAK1/SEMA7A/ROBO2/TNFRSF12A/MAPT/LPAR3/NEFL/WNT3A/SLITRK1	16
GO:0048709	oligodendrocyte differentiation	17/759	97/18670	3.39493e-07	5.47994e-06	3.49004e-06	CDK5/CD9/ZNF365/SOX11/HDAC11/CXCR4/ERBB2/MDK/SOX9/KCNJ10/FA2H/DLX1/NKX2-2/ASCL1/NKX6-1/DLX2/SHH	17
GO:0043525	positive regulation of neuron apoptotic process	13/759	57/18670	3.49645e-07	5.62649e-06	3.58338e-06	MYBL2/CDK5/CASP3/FASLG/CDK5R1/TNF/MYB/TGFB2/TFAP2A/NQO1/ASCL1/PCSK9/TFAP2B	13
GO:0060997	dendritic spine morphogenesis	13/759	58/18670	4.34046e-07	6.94209e-06	4.42125e-06	ACTR2/CDK5/CAPRIN1/ZNF365/CDK5R1/DOCK10/SHANK2/ITPKA/CTNND2/EPHB3/NGEF/WNT7A/CAMK2B	13
GO:0048854	brain morphogenesis	10/759	33/18670	4.59668e-07	7.28526e-06	4.63981e-06	OTX1/FANCD2/CDH2/PAX2/EMX1/SHANK2/WNT5A/SLC6A4/SLC4A10/CTNNA2	10
GO:0021527	spinal cord association neuron differentiation	7/759	14/18670	4.77231e-07	7.48284e-06	4.76564e-06	PAX7/ASCL1/LHX1/WNT3A/LHX5/LBX1/LHX3	7
GO:0090178	regulation of establishment of planar polarity involved in neural tube closure	7/759	14/18670	4.77231e-07	7.48284e-06	4.76564e-06	CELSR1/FZD2/GRHL3/PTK7/SFRP2/WNT5A/VANGL2	7
GO:0051965	positive regulation of synapse assembly	14/759	68/18670	4.79009e-07	7.48284e-06	4.76564e-06	SEMA4D/SEMA4A/SYNDIG1/SLITRK6/AGRN/CBLN2/LRRN1/LRTM2/ADGRB2/FLRT3/EPHB3/ASIC2/WNT7A/SLITRK1	14
GO:0060119	inner ear receptor cell development	11/759	41/18670	4.82193e-07	7.48284e-06	4.76564e-06	TPRN/SLC9A3R1/CTHRC1/FZD2/ATP8B1/SLITRK6/USH1G/VANGL2/GABRB3/ADGRV1/GABRA5	11
GO:0021591	ventricular system development	9/759	26/18670	4.84817e-07	7.48284e-06	4.76564e-06	CENPF/MBOAT7/DPCD/AK8/RPGRIP1L/PAX5/NME5/SLC7A11/DNAH5	9
GO:0060074	synapse maturation	9/759	26/18670	4.84817e-07	7.48284e-06	4.76564e-06	CDC20/YWHAZ/CX3CR1/NEURL1/SEZ6L/SEZ6/NEFL/IGSF21/CAMK2B	9
GO:0014033	neural crest cell differentiation	16/759	90/18670	6.1318e-07	9.21703e-06	5.87011e-06	FN1/SEMA4D/SOX11/RET/SEMA4A/GBX2/KBTBD8/WNT10A/SEMA7A/SEMA3C/SOX9/OVOL2/BMP7/ERBB4/SHH/FGF19	16
GO:0097061	dendritic spine organization	15/759	80/18670	6.74107e-07	1.00158e-05	6.3788e-06	ACTR2/CDK5/CAPRIN1/ZNF365/CDK5R1/DOCK10/SHANK2/ITPKA/ZNF804A/CTNND2/EPHB3/IGF1R/NGEF/WNT7A/CAMK2B	15
GO:0014032	neural crest cell development	15/759	81/18670	7.96632e-07	1.17063e-05	7.45543e-06	FN1/SEMA4D/SOX11/RET/SEMA4A/GBX2/KBTBD8/SEMA7A/SEMA3C/SOX9/OVOL2/BMP7/ERBB4/SHH/FGF19	15
GO:0060251	regulation of glial cell proliferation	10/759	35/18670	8.46787e-07	1.23054e-05	7.83701e-06	E2F1/CERS2/IDH2/IL1B/SOX11/LTA/TNF/MYB/ASCL2/TERT	10
GO:0050885	neuromuscular process controlling balance	12/759	52/18670	8.62517e-07	1.24774e-05	7.94656e-06	NBN/GM2A/TIFAB/TNR/USH1G/NEFL/JPH3/DCANP1/POU4F1/IGDCC3/HMX3/POU4F3	12
GO:0014047	glutamate secretion	11/759	44/18670	1.04702e-06	1.48451e-05	9.45446e-06	KMO/ADORA2A/SYT1/RAB3A/RIMS1/SLC1A1/NTSR1/SLC1A2/SYT4/SLC1A6/HRH3	11
GO:0035418	protein localization to synapse	13/759	63/18670	1.19358e-06	1.6653e-05	1.06059e-05	CDK5/RAB8A/RAB27B/PRKCZ/GRIP1/GPC4/WNT5A/NPHS1/KIF5C/MAPT/ASIC2/WNT7A/GHSR	13
GO:0016056	rhodopsin mediated signaling pathway	9/759	29/18670	1.39235e-06	1.90712e-05	1.2146e-05	PPEF1/PDE6G/PDE6B/GUCY2D/SAG/GRK1/GNGT1/GUCA1A/AIPL1	9
GO:0050974	detection of mechanical stimulus involved in sensory perception	9/759	29/18670	1.39235e-06	1.90712e-05	1.2146e-05	COL11A1/ITGA2/CXCR4/TRPA1/CHRNA9/PIEZO2/SCN1A/ASIC2/ADGRV1	9
GO:0007422	peripheral nervous system development	14/759	75/18670	1.67426e-06	2.22799e-05	1.41895e-05	CDK1/CDK5/ERBB3/ERBB2/ONECUT2/ADGRB2/FA2H/ASIC2/ARTN/CLDN1/POU4F1/ISL2/POU3F2/NEUROG3	14
GO:0021696	cerebellar cortex morphogenesis	9/759	30/18670	1.91763e-06	2.52128e-05	1.60574e-05	KIF14/CDK5/ZNF365/SPTBN2/LHX1/FAIM2/KNDC1/WNT7A/LHX5	9
GO:0060080	inhibitory postsynaptic potential	7/759	17/18670	2.4294e-06	3.09336e-05	1.97009e-05	ABAT/ADORA2A/RIMS1/NTSR1/RIMS2/GABRB3/CHRNA4	7
GO:0001755	neural crest cell migration	12/759	57/18670	2.45267e-06	3.11542e-05	1.98414e-05	FN1/SEMA4D/RET/SEMA4A/GBX2/SEMA7A/SEMA3C/OVOL2/BMP7/ERBB4/SHH/FGF19	12
GO:0051930	regulation of sensory perception of pain	10/759	39/18670	2.53025e-06	3.19848e-05	2.03704e-05	F2R/NMU/PTAFR/OPRD1/GRIN2D/NTSR1/SMR3B/OPRK1/NMUR2/SMR3A	10
GO:0007528	neuromuscular junction development	11/759	48/18670	2.65906e-06	3.33719e-05	2.12538e-05	SIX4/F2R/ANK3/CHRNA1/AGRN/ERBB2/SHANK2/SIX1/UNC13A/CACNA2D2/TNC	11
GO:0008306	associative learning	14/759	78/18670	2.73079e-06	3.40278e-05	2.16715e-05	ACTR2/CDK5/PPT1/HMGCR/TNR/SLC7A11/CHRNB2/FOXB1/AGT/GABRA5/TBR1/LRRN4/ADAM2/OPRK1	14
GO:0021544	subpallium development	8/759	24/18670	2.96235e-06	3.65588e-05	2.32834e-05	INHBA/CNTNAP2/HPRT1/SLC7A11/DLX1/ASCL1/BCL11B/DLX2	8
GO:0021895	cerebral cortex neuron differentiation	8/759	24/18670	2.96235e-06	3.65588e-05	2.32834e-05	HPRT1/EMX1/EOMES/DLX1/ASCL1/DLX2/ARX/NR2E1	8
GO:0030901	midbrain development	15/759	90/18670	3.189e-06	3.87257e-05	2.46635e-05	OTX1/H2BS1/SYNGR3/TTBK1/WNT2/SFRP2/WNT5A/INA/FOXB1/POTEE/PADI2/TAL2/SHH/FGFR2/WNT3A	15
GO:0008347	glial cell migration	11/759	49/18670	3.30393e-06	3.93429e-05	2.50566e-05	CDK5/CERS2/MBOAT7/IDH2/CDK5R1/CX3CR1/CCR2/STAP1/TGFB2/CDK5R2/NR2E1	11
GO:0021889	olfactory bulb interneuron differentiation	6/759	12/18670	3.31482e-06	3.93429e-05	2.50566e-05	ROBO2/WNT5A/DLX5/ERBB4/ARX/SALL3	6
GO:0098962	regulation of postsynaptic neurotransmitter receptor activity	6/759	12/18670	3.31482e-06	3.93429e-05	2.50566e-05	CNIH2/CACNG4/SHISA9/NPTXR/NPTX1/CACNG5	6
GO:0036465	synaptic vesicle recycling	13/759	69/18670	3.51931e-06	4.13953e-05	2.63637e-05	CDK5/ARF6/CANX/RAB27B/PACSIN1/SYT7/SYT1/RAB3A/SYT5/SYT17/WNT7A/SH3GL2/WNT3A	13
GO:0048814	regulation of dendrite morphogenesis	15/759	91/18670	3.67703e-06	4.29615e-05	2.73611e-05	ACTR2/CDK5/CAPRIN1/SEMA4D/CDK5R1/ITPKA/TNIK/NGEF/CHRNB2/TLX2/CHRNA3/KNDC1/CAMK2B/NEUROG3/NR2E1	15
GO:0014009	glial cell proliferation	11/759	50/18670	4.08161e-06	4.73719e-05	3.01701e-05	E2F1/CERS2/SOX4/IDH2/IL1B/SOX11/LTA/TNF/MYB/ASCL2/TERT	11
GO:0007214	gamma-aminobutyric acid signaling pathway	8/759	25/18670	4.20165e-06	4.82317e-05	3.07176e-05	SLC12A2/GABRA3/GABBR2/GABRB3/GABRA5/GABRR3/GABRG2/GABRA1	8
GO:0021680	cerebellar Purkinje cell layer development	8/759	25/18670	4.20165e-06	4.82317e-05	3.07176e-05	KIF14/SEZ6L/SPTBN2/LHX1/SEZ6/FAIM2/KLHL1/LHX5	8
GO:2001222	regulation of neuron migration	10/759	42/18670	5.24356e-06	5.92839e-05	3.77565e-05	SHTN1/KIF20B/COL3A1/MDK/NKX6-1/ERBB4/CTNNA2/CAMK2B/SCRT1/UNC5D	10
GO:0042136	neurotransmitter biosynthetic process	16/759	106/18670	5.74776e-06	6.45669e-05	4.11211e-05	IL1B/SLC44A4/HSP90AA1/CX3CR1/TNF/ABAT/MOXD1/ITGB2/SLC6A4/NQO1/DDC/TH/AGT/GAD1/PAH/TPH2	16
GO:0022400	regulation of rhodopsin mediated signaling pathway	8/759	26/18670	5.85358e-06	6.50019e-05	4.13981e-05	PPEF1/PDE6G/PDE6B/GUCY2D/SAG/GRK1/GUCA1A/AIPL1	8
GO:0021520	spinal cord motor neuron cell fate specification	6/759	13/18670	5.94413e-06	6.53729e-05	4.16345e-05	HOXC10/MNX1/NKX6-1/ISL2/OLIG3/LHX3	6
GO:0021978	telencephalon regionalization	6/759	13/18670	5.94413e-06	6.53729e-05	4.16345e-05	LHX2/EMX1/EOMES/SIX3/DMRTA2/SHH	6
GO:0038007	netrin-activated signaling pathway	6/759	13/18670	5.94413e-06	6.53729e-05	4.16345e-05	UNC5B/SHTN1/SIAH2/UNC5A/UNC5C/UNC5D	6
GO:0097484	dendrite extension	9/759	35/18670	7.88366e-06	8.44035e-05	5.37546e-05	CYFIP2/CXCR4/SYT1/RIMS1/UNC13A/SYT17/RIMS2/SH3GL2/SYT4	9
GO:0099175	regulation of postsynapse organization	15/759	98/18670	9.40999e-06	9.89274e-05	6.30045e-05	ACTR2/CDK5/CAPRIN1/ABHD17C/CDK5R1/CDH2/LRFN2/ITPKA/WNT5A/ZNF804A/SLC7A11/NGEF/WNT7A/CAMK2B/GHSR	15
GO:0008045	motor neuron axon guidance	8/759	28/18670	1.08339e-05	0.0001121	7.13935e-05	CDK5/RAC2/ALCAM/ERBB2/KIF5C/LHX1/NTNG1/LHX3	8
GO:0048678	response to axon injury	13/759	77/18670	1.24018e-05	0.000126641	8.0655e-05	CDK1/NREP/CERS2/DHFR/RTN4R/SPP1/DHFRP1/TNR/FLRT3/EPO/TNC/NEFL/GIP	13
GO:0001956	positive regulation of neurotransmitter secretion	7/759	21/18670	1.25945e-05	0.000127549	8.12332e-05	CDK5/KMO/SYT9/ADORA2A/SYT1/CACNA1D/UNC13A	7
GO:0031290	retinal ganglion cell axon guidance	7/759	21/18670	1.25945e-05	0.000127549	8.12332e-05	BMPR1B/ALCAM/PTPRO/ROBO2/EPHB3/ISL2/POU4F3	7
GO:0021587	cerebellum morphogenesis	9/759	37/18670	1.29128e-05	0.00013002	8.28069e-05	KIF14/CDK5/ZNF365/SPTBN2/LHX1/FAIM2/KNDC1/WNT7A/LHX5	9
GO:0071542	dopaminergic neuron differentiation	9/759	37/18670	1.29128e-05	0.00013002	8.28069e-05	FOXA1/LMX1B/WNT2/SFRP2/WNT5A/DMRTA2/SHH/WNT3A/FOXA2	9
GO:0022029	telencephalon cell migration	11/759	56/18670	1.30276e-05	0.000130674	8.32233e-05	FBXO45/CDK5/MBOAT7/CDK5R1/CXCR4/TNR/CDK5R2/ARX/FOXB1/POU3F2/NR2E1	11
GO:0021884	forebrain neuron development	8/759	29/18670	1.44306e-05	0.000142567	9.07976e-05	GBX2/ROBO2/WNT5A/SLC4A10/ARX/FGFR2/SALL3/LHX8	8
GO:0030148	sphingolipid biosynthetic process	15/759	102/18670	1.54524e-05	0.000152374	9.70436e-05	HACD3/CERS6/SGPL1/CERS2/GBA/CERKL/DEGS2/SPTSSB/TNF/HACD4/ELOVL2/FA2H/SGPP2/ALDH3B2/ALOXE3	15
GO:0007638	mechanosensory behavior	6/759	15/18670	1.61649e-05	0.000158507	0.000100949	STRBP/CNTNAP2/TIFAB/SLITRK6/STRA6/DCANP1	6
GO:0048172	regulation of short-term neuronal synaptic plasticity	6/759	15/18670	1.61649e-05	0.000158507	0.000100949	SHISA9/RAB3A/UNC13A/SLC4A10/SLC8A2/SYT4	6
GO:0007274	neuromuscular synaptic transmission	8/759	30/18670	1.89808e-05	0.000184054	0.00011722	CHRNA6/CHRNA1/RAB3A/CHRNA5/CHRNB2/CHRNA3/CHRNB4/CHRNA4	8
GO:0042417	dopamine metabolic process	9/759	39/18670	2.04497e-05	0.00019649	0.00012514	HPRT1/ABAT/MOXD1/ITGB2/GPR37/TGFB2/CHRNB2/DDC/TH	9
GO:0048708	astrocyte differentiation	13/759	81/18670	2.18178e-05	0.000207725	0.000132295	PRPF19/IL1B/TTBK1/TNF/ADORA2A/SOX9/NKX2-2/MAPT/GPR37L1/SHH/S100A8/POU3F2/NR2E1	13
GO:0021885	forebrain cell migration	11/759	59/18670	2.19138e-05	0.000207884	0.000132396	FBXO45/CDK5/MBOAT7/CDK5R1/CXCR4/TNR/CDK5R2/ARX/FOXB1/POU3F2/NR2E1	11
GO:0021877	forebrain neuron fate commitment	5/759	10/18670	2.32902e-05	0.00021857	0.000139202	DLX1/ASCL1/BCL11B/DLX2/TBR1	5
GO:1903861	positive regulation of dendrite extension	7/759	23/18670	2.47286e-05	0.000231241	0.000147272	CXCR4/SYT1/RIMS1/UNC13A/SYT17/RIMS2/SYT4	7
GO:0061548	ganglion development	6/759	16/18670	2.49752e-05	0.000231894	0.000147688	SIX4/RGS4/INSM1/SIX1/ASCL1/UNC5C	6
GO:0050805	negative regulation of synaptic transmission	12/759	72/18670	3.04759e-05	0.000278531	0.00017739	SLC24A2/IL1B/SLC30A1/PCDH17/SHANK2/CNR2/TNR/SLC6A4/MAPT/GRIK3/SYT4/SORCS3	12
GO:0021575	hindbrain morphogenesis	9/759	41/18670	3.14326e-05	0.000286277	0.000182323	KIF14/CDK5/ZNF365/SPTBN2/LHX1/FAIM2/KNDC1/WNT7A/LHX5	9
GO:0060998	regulation of dendritic spine development	12/759	74/18670	4.04128e-05	0.000354524	0.000225788	ACTR2/CDK5/CAPRIN1/ARF6/CDK5R1/NEURL1/FOXO6/SHANK2/ITPKA/FSTL4/NGEF/CAMK2B	12
GO:0048013	ephrin receptor signaling pathway	13/759	86/18670	4.19722e-05	0.000365758	0.000232943	ACTR2/EFNA4/VAV3/EFNA3/CDK5R1/MMP9/EPHA10/PAK1/EPHA1/EPHA8/EPHB3/NGEF/EFNA2	13
GO:0045687	positive regulation of glial cell differentiation	9/759	43/18670	4.70429e-05	0.000402589	0.000256399	PRPF19/ZNF365/SPINT1/TTBK1/CXCR4/MDK/NKX2-2/NKX6-1/SHH	9
GO:0099054	presynapse assembly	9/759	43/18670	4.70429e-05	0.000402589	0.000256399	ARF6/CBLN2/PCDH17/GPC4/WNT5A/CNTN5/WNT7A/WNT3A/SLITRK1	9
GO:0042133	neurotransmitter metabolic process	18/759	153/18670	5.1084e-05	0.000430155	0.000273955	IL1B/SLC44A4/HSP90AA1/CX3CR1/SARDH/TNF/ABAT/MOXD1/ITGB2/SRD5A1/SLC6A4/NQO1/DDC/TH/AGT/GAD1/PAH/TPH2	18
GO:0097120	receptor localization to synapse	10/759	55/18670	6.465e-05	0.000526636	0.000335402	RAB8A/DLG3/CNIH2/PRKCZ/GRIP1/CACNG4/GPC4/KIF5C/CACNG5/GHSR	10
GO:0021559	trigeminal nerve development	5/759	12/18670	6.83778e-05	0.000552712	0.000352009	TIFAB/TFAP2A/DCANP1/POU4F1/DRGX	5
GO:0021819	layer formation in cerebral cortex	5/759	12/18670	6.83778e-05	0.000552712	0.000352009	CDK5/MBOAT7/CDK5R1/CDK5R2/NR2E1	5
GO:0060900	embryonic camera-type eye formation	5/759	12/18670	6.83778e-05	0.000552712	0.000352009	SOX11/PAX2/STRA6/WNT5A/TFAP2A	5
GO:0050913	sensory perception of bitter taste	9/759	45/18670	6.87392e-05	0.000553076	0.000352241	CST1/CST2/CST4/RTP4/CALHM1/GNAT2/TAS2R1/GNAT3/RTP3	9
GO:0099172	presynapse organization	9/759	46/18670	8.24097e-05	0.000652068	0.000415287	ARF6/CBLN2/PCDH17/GPC4/WNT5A/CNTN5/WNT7A/WNT3A/SLITRK1	9
GO:0050912	detection of chemical stimulus involved in sensory perception of taste	9/759	47/18670	9.82918e-05	0.000766179	0.000487961	CST1/CST2/CST4/RTP4/TAS1R3/GNAT2/TAS2R1/GNAT3/RTP3	9
GO:0021681	cerebellar granular layer development	5/759	13/18670	0.000107399	0.000820109	0.000522308	KIF14/MDK/FAIM2/KNDC1/WNT7A	5
GO:0031223	auditory behavior	5/759	13/18670	0.000107399	0.000820109	0.000522308	CNTNAP2/TIFAB/SLITRK6/STRA6/DCANP1	5
GO:0031102	neuron projection regeneration	10/759	59/18670	0.000119947	0.000901046	0.000573855	NREP/CERS2/DHFR/RTN4R/THY1/SPP1/DHFRP1/TNR/TNC/NEFL	10
GO:0021799	cerebral cortex radially oriented cell migration	7/759	29/18670	0.000127223	0.000945344	0.000602067	FBXO45/CDK5/MBOAT7/CDK5R1/CDK5R2/POU3F2/NR2E1	7
GO:0021697	cerebellar cortex formation	6/759	21/18670	0.000142153	0.00104153	0.000663324	CDK5/LHX1/FAIM2/KNDC1/WNT7A/LHX5	6
GO:0048485	sympathetic nervous system development	6/759	21/18670	0.000142153	0.00104153	0.000663324	SOX4/SOX11/GATA3/INSM1/ASCL1/TFAP2B	6
GO:1902473	regulation of protein localization to synapse	6/759	21/18670	0.000142153	0.00104153	0.000663324	PRKCZ/GPC4/WNT5A/MAPT/WNT7A/GHSR	6
GO:0021692	cerebellar Purkinje cell layer morphogenesis	5/759	14/18670	0.000161485	0.00115889	0.00073807	KIF14/SPTBN2/LHX1/FAIM2/LHX5	5
GO:0097154	GABAergic neuron differentiation	5/759	14/18670	0.000161485	0.00115889	0.00073807	INHBA/DLX1/ASCL1/DLX2/ARX	5
GO:0060291	long-term synaptic potentiation	12/759	86/18670	0.000180451	0.00128971	0.000821386	SLC24A2/PRKCZ/CX3CR1/ADORA2A/SHANK2/SYT12/TNR/GRIN2D/ADCY1/SLC8A2/GIP/NR2E1	12
GO:1900006	positive regulation of dendrite development	11/759	74/18670	0.000188178	0.00133466	0.000850012	ACTR2/CAPRIN1/EZH2/PACSIN1/NEURL1/FOXO6/SHANK2/ITPKA/COBL/BMP7/CAMK2B	11
GO:0021854	hypothalamus development	6/759	22/18670	0.000188776	0.00133466	0.000850012	SRD5A1/FOXB1/OTP/POU3F2/SOX3/RAX	6
GO:0031103	axon regeneration	9/759	51/18670	0.000189804	0.00133832	0.000852345	NREP/CERS2/DHFR/RTN4R/SPP1/DHFRP1/TNR/TNC/NEFL	9
GO:0030149	sphingolipid catabolic process	7/759	31/18670	0.000199684	0.00139487	0.000888357	SGPL1/PPT1/GBA/GM2A/NEU1/PDXDC1/SMPDL3B	7
GO:0001580	detection of chemical stimulus involved in sensory perception of bitter taste	8/759	41/18670	0.000208606	0.00144946	0.00092313	CST1/CST2/CST4/RTP4/GNAT2/TAS2R1/GNAT3/RTP3	8
GO:0060253	negative regulation of glial cell proliferation	5/759	15/18670	0.000234145	0.00159938	0.00101861	CERS2/IDH2/SOX11/ASCL2/TERT	5
GO:0070571	negative regulation of neuron projection regeneration	5/759	15/18670	0.000234145	0.00159938	0.00101861	CERS2/RTN4R/THY1/SPP1/TNR	5
GO:0071599	otic vesicle development	5/759	15/18670	0.000234145	0.00159938	0.00101861	GATA3/SIX1/COL2A1/SOX9/FGFR2	5
GO:0051968	positive regulation of synaptic transmission, glutamatergic	7/759	32/18670	0.000246709	0.00167214	0.00106495	KMO/CCR2/CACNG4/ADORA2A/SHANK2/TNR/CACNG5	7
GO:0021795	cerebral cortex cell migration	8/759	43/18670	0.000294686	0.00196682	0.00125262	FBXO45/CDK5/MBOAT7/CDK5R1/CDK5R2/ARX/POU3F2/NR2E1	8
GO:1902692	regulation of neuroblast proliferation	7/759	33/18670	0.000302251	0.00200228	0.00127521	ASPM/CX3CR1/SIX3/DMRTA2/SHH/OTP/VAX1	7
GO:2000178	negative regulation of neural precursor cell proliferation	6/759	24/18670	0.000317669	0.00208311	0.00132669	SPINT2/SPINT1/WNT5A/SLC6A4/VAX1/NR2E1	6
GO:0097091	synaptic vesicle clustering	5/759	16/18670	0.000329222	0.00214813	0.00136809	SYNDIG1/CDH2/PCDH17/RAB3A/SYN1	5
GO:0014003	oligodendrocyte development	8/759	44/18670	0.000347499	0.00225059	0.00143335	CD9/SOX11/HDAC11/KCNJ10/FA2H/NKX2-2/ASCL1/SHH	8
GO:1902667	regulation of axon guidance	8/759	44/18670	0.000347499	0.00225059	0.00143335	SEMA4D/SEMA4A/SEMA7A/PTPRO/SEMA3C/WNT5A/WNT3A/TBR1	8
GO:0019228	neuronal action potential	7/759	34/18670	0.000367397	0.00235619	0.0015006	GBA/ANK3/CHRNA1/MYH14/SCN1A/KCND2/MTNR1B	7
GO:0048488	synaptic vesicle endocytosis	9/759	56/18670	0.000394375	0.00251079	0.00159906	CDK5/ARF6/CANX/RAB27B/PACSIN1/SYT1/SYT5/SYT17/SH3GL2	9
GO:0021548	pons development	4/759	10/18670	0.000467622	0.00288605	0.00183806	CDK5R1/ASCL1/CDK5R2/HOXB1	4
GO:0021930	cerebellar granule cell precursor proliferation	4/759	10/18670	0.000467622	0.00288605	0.00183806	GBX2/SLC6A4/GPR37L1/SHH	4
GO:0051124	synaptic growth at neuromuscular junction	4/759	10/18670	0.000467622	0.00288605	0.00183806	SIX4/AGRN/SHANK2/SIX1	4
GO:0048843	negative regulation of axon extension involved in axon guidance	6/759	26/18670	0.00050695	0.00308522	0.0019649	SEMA4D/SEMA4A/SEMA7A/SEMA3C/WNT5A/WNT3A	6
GO:0099560	synaptic membrane adhesion	6/759	26/18670	0.00050695	0.00308522	0.0019649	PCDH17/GPC4/FLRT3/NTNG1/LRRC4C/SLITRK1	6
GO:0046847	filopodium assembly	9/759	59/18670	0.000586902	0.0034829	0.00221818	EZR/ARF6/FGD6/FGD3/AGRN/NEURL1/MIEN1/ESPN/TENM2	9
GO:0150078	positive regulation of neuroinflammatory response	5/759	18/18670	0.000603512	0.00354538	0.00225797	IL1B/TTBK1/STAP1/IL18/TNF	5
GO:0048668	collateral sprouting	6/759	27/18670	0.000629591	0.00365762	0.00232945	SEMA4D/SPP1/FSTL4/COBL/LPAR3/WNT3A	6
GO:0098810	neurotransmitter reuptake	6/759	27/18670	0.000629591	0.00365762	0.00232945	SLC6A4/KCNJ10/SLC6A11/SLC18A1/RAB3B/SLC1A2	6
GO:0048846	axon extension involved in axon guidance	7/759	37/18670	0.00063248	0.00366629	0.00233497	SEMA4D/SEMA4A/ALCAM/SEMA7A/SEMA3C/WNT5A/WNT3A	7
GO:0001774	microglial cell activation	8/759	48/18670	0.000641231	0.00369659	0.00235427	TLR7/TTBK1/STAP1/TNF/ITGB2/PTPRC/TLR8/MAPT	8
GO:0021534	cell proliferation in hindbrain	4/759	11/18670	0.000711252	0.0040313	0.00256744	GBX2/SLC6A4/GPR37L1/SHH	4
GO:0021670	lateral ventricle development	4/759	11/18670	0.000711252	0.0040313	0.00256744	DPCD/RPGRIP1L/PAX5/DNAH5	4
GO:0021892	cerebral cortex GABAergic interneuron differentiation	4/759	11/18670	0.000711252	0.0040313	0.00256744	DLX1/ASCL1/DLX2/ARX	4
GO:0034776	response to histamine	4/759	11/18670	0.000711252	0.0040313	0.00256744	AOC1/GABRB3/GABRG2/GABRA1	4
GO:0060042	retina morphogenesis in camera-type eye	8/759	49/18670	0.000739458	0.00418017	0.00266225	THY1/ATP8A2/SOX9/TFAP2A/LHX1/SDK2/GNAT2/TFAP2B	8
GO:0045686	negative regulation of glial cell differentiation	6/759	28/18670	0.000774025	0.00432432	0.00275406	DLX1/NKX6-1/DLX2/GPR37L1/LIN28A/NR2E1	6
GO:0060122	inner ear receptor cell stereocilium organization	6/759	28/18670	0.000774025	0.00432432	0.00275406	TPRN/SLC9A3R1/CTHRC1/USH1G/VANGL2/ADGRV1	6
GO:2000463	positive regulation of excitatory postsynaptic potential	6/759	28/18670	0.000774025	0.00432432	0.00275406	RGS4/PRKCZ/SHANK2/RIMS1/RIMS2/WNT7A	6
GO:0021533	cell differentiation in hindbrain	5/759	19/18670	0.000791835	0.00439109	0.00279658	LHX1/FAIM2/KNDC1/WNT7A/LHX5	5
GO:0060252	positive regulation of glial cell proliferation	5/759	19/18670	0.000791835	0.00439109	0.00279658	E2F1/IL1B/LTA/TNF/MYB	5
GO:0048713	regulation of oligodendrocyte differentiation	7/759	39/18670	0.000880602	0.00483226	0.00307755	ZNF365/CXCR4/MDK/DLX1/NKX2-2/DLX2/SHH	7
GO:0021532	neural tube patterning	7/759	40/18670	0.00103048	0.00553369	0.00352428	RPGRIP1L/FOXA1/GBX2/PAX7/PRKACB/SHH/WNT3A	7
GO:0042416	dopamine biosynthetic process	4/759	12/18670	0.00103269	0.00553369	0.00352428	GPR37/TGFB2/DDC/TH	4
GO:0060019	radial glial cell differentiation	4/759	12/18670	0.00103269	0.00553369	0.00352428	LEF1/CDH2/EMX1/GPR157	4
GO:1905606	regulation of presynapse assembly	6/759	30/18670	0.0011384	0.00603239	0.00384189	ARF6/CBLN2/GPC4/WNT7A/WNT3A/SLITRK1	6
GO:0150077	regulation of neuroinflammatory response	7/759	41/18670	0.00119969	0.00630618	0.00401626	IL1B/MMP9/TTBK1/STAP1/IL18/TNF/PTPRC	7
GO:0050951	sensory perception of temperature stimulus	5/759	21/18670	0.00129529	0.0067079	0.0042721	CXCR4/TRPA1/PRDM12/NTSR1/OPRK1	5
GO:0099072	regulation of postsynaptic membrane neurotransmitter receptor levels	9/759	66/18670	0.00134317	0.00692848	0.00441258	RAB8A/DLG3/PRKCZ/GRIP1/CACNG4/GPC4/GSG1L/CACNG5/GHSR	9
GO:0001963	synaptic transmission, dopaminergic	6/759	31/18670	0.0013637	0.00698628	0.0044494	CDK5/ADORA2A/SLC6A4/RAB3B/CHRNB2/TH	6
GO:0015812	gamma-aminobutyric acid transport	4/759	13/18670	0.00144393	0.00724866	0.0046165	ABAT/SLC6A11/NTSR1/SLC6A12	4
GO:0042415	norepinephrine metabolic process	4/759	13/18670	0.00144393	0.00724866	0.0046165	GATA3/INSM1/MOXD1/TH	4
GO:0048681	negative regulation of axon regeneration	4/759	13/18670	0.00144393	0.00724866	0.0046165	CERS2/RTN4R/SPP1/TNR	4
GO:0050966	detection of mechanical stimulus involved in sensory perception of pain	4/759	13/18670	0.00144393	0.00724866	0.0046165	ITGA2/CXCR4/TRPA1/SCN1A	4
GO:0045773	positive regulation of axon extension	7/759	43/18670	0.00160286	0.00789072	0.00502541	FN1/SHTN1/LIMK1/PAK1/SEMA7A/TNFRSF12A/MAPT	7
GO:0002052	positive regulation of neuroblast proliferation	5/759	22/18670	0.00162074	0.00789072	0.00502541	ASPM/CX3CR1/DMRTA2/SHH/OTP	5
GO:0010842	retina layer formation	5/759	22/18670	0.00162074	0.00789072	0.00502541	ATP8A2/TFAP2A/LHX1/SDK2/TFAP2B	5
GO:0021513	spinal cord dorsal/ventral patterning	5/759	22/18670	0.00162074	0.00789072	0.00502541	NKX2-2/ASCL1/NKX6-1/SHH/LHX3	5
GO:0021801	cerebral cortex radial glia guided migration	5/759	22/18670	0.00162074	0.00789072	0.00502541	CDK5/MBOAT7/CDK5R1/CDK5R2/NR2E1	5
GO:0048841	regulation of axon extension involved in axon guidance	6/759	32/18670	0.00162146	0.00789072	0.00502541	SEMA4D/SEMA4A/SEMA7A/SEMA3C/WNT5A/WNT3A	6
GO:0014002	astrocyte development	7/759	44/18670	0.00184036	0.00885739	0.00564106	IL1B/TTBK1/TNF/ADORA2A/MAPT/S100A8/POU3F2	7
GO:0060999	positive regulation of dendritic spine development	7/759	44/18670	0.00184036	0.00885739	0.00564106	ACTR2/CAPRIN1/NEURL1/FOXO6/SHANK2/ITPKA/CAMK2B	7
GO:0061001	regulation of dendritic spine morphogenesis	7/759	44/18670	0.00184036	0.00885739	0.00564106	ACTR2/CDK5/CAPRIN1/CDK5R1/ITPKA/NGEF/CAMK2B	7
GO:0008088	axo-dendritic transport	9/759	69/18670	0.00184616	0.00887713	0.00565364	KIF4A/HSPA8/RAB27B/CNIH2/TRIM46/KIF5C/MAPT/KIF1A/NEFL	9
GO:0021781	glial cell fate commitment	4/759	14/18670	0.00195691	0.00931573	0.00593297	SOX9/NKX2-2/ASCL1/SOX2	4
GO:0090128	regulation of synapse maturation	4/759	14/18670	0.00195691	0.00931573	0.00593297	CDC20/YWHAZ/NEURL1/CAMK2B	4
GO:0099171	presynaptic modulation of chemical synaptic transmission	4/759	14/18670	0.00195691	0.00931573	0.00593297	CDK5/SYT9/SYT1/CACNA1D	4
GO:0007413	axonal fasciculation	5/759	23/18670	0.00200242	0.00942126	0.00600018	CASP3/CDK5R1/NCAM2/EPHB3/CELSR3	5
GO:0048714	positive regulation of oligodendrocyte differentiation	5/759	23/18670	0.00200242	0.00942126	0.00600018	ZNF365/CXCR4/MDK/NKX2-2/SHH	5
GO:0097150	neuronal stem cell population maintenance	5/759	23/18670	0.00200242	0.00942126	0.00600018	ASPM/FANCD2/CDH2/IGF2BP1/SOX2	5
GO:0106030	neuron projection fasciculation	5/759	23/18670	0.00200242	0.00942126	0.00600018	CASP3/CDK5R1/NCAM2/EPHB3/CELSR3	5
GO:0051932	synaptic transmission, GABAergic	7/759	45/18670	0.00210426	0.00986503	0.0062828	ADORA2A/CNR2/GABRA3/CA2/GABRA5/GABRG2/GABRA1	7
GO:0098930	axonal transport	8/759	58/18670	0.00228097	0.010627	0.00676806	KIF4A/RAB27B/CNIH2/TRIM46/KIF5C/MAPT/KIF1A/NEFL	8
GO:0001754	eye photoreceptor cell differentiation	7/759	46/18670	0.00239647	0.0111255	0.0070856	THY1/SOX9/SDK2/OLFM3/GNAT2/TH/GNGT1	7
GO:0021511	spinal cord patterning	5/759	24/18670	0.00244578	0.0113244	0.00721224	NKX2-2/ASCL1/NKX6-1/SHH/LHX3	5
GO:0021904	dorsal/ventral neural tube patterning	5/759	24/18670	0.00244578	0.0113244	0.00721224	FOXA1/PAX7/PRKACB/SHH/WNT3A	5
GO:0060579	ventral spinal cord interneuron fate commitment	4/759	15/18670	0.00258337	0.0117744	0.00749884	NKX2-2/ASCL1/NKX6-1/LHX3	4
GO:0021955	central nervous system neuron axonogenesis	6/759	35/18670	0.00261917	0.0118963	0.00757645	FBXO45/CDH11/HSP90AA1/EPHB3/CHRNB2/NR2E1	6
GO:0021952	central nervous system projection neuron axonogenesis	5/759	25/18670	0.00295629	0.0132666	0.00844921	FBXO45/CDH11/EPHB3/CHRNB2/NR2E1	5
GO:0008089	anterograde axonal transport	7/759	48/18670	0.00307366	0.0136417	0.00868805	KIF4A/RAB27B/CNIH2/TRIM46/KIF5C/KIF1A/NEFL	7
GO:0008542	visual learning	7/759	48/18670	0.00307366	0.0136417	0.00868805	CDK5/HMGCR/SLC7A11/CHRNB2/FOXB1/LRRN4/ADAM2	7
GO:0007158	neuron cell-cell adhesion	4/759	16/18670	0.00333475	0.0145179	0.00924611	CDK5R1/RET/NCAM2/TNR	4
GO:0021542	dentate gyrus development	4/759	16/18670	0.00333475	0.0145179	0.00924611	LEF1/MDK/NR2E1/NEUROD1	4
GO:0022038	corpus callosum development	4/759	16/18670	0.00333475	0.0145179	0.00924611	CDK5/RPGRIP1L/RTN4R/EPHB3	4
GO:0048169	regulation of long-term neuronal synaptic plasticity	5/759	26/18670	0.00353947	0.0152072	0.00968513	RAB8A/NEURL1/KCNJ10/AGT/CAMK2B	5
GO:0035883	enteroendocrine cell differentiation	5/759	27/18670	0.0042008	0.0175787	0.0111954	INSM1/WNT5A/NKX2-2/NKX6-1/NEUROD1	5
GO:0048143	astrocyte activation	5/759	27/18670	0.0042008	0.0175787	0.0111954	IL1B/TTBK1/TNF/ADORA2A/MAPT	5
GO:0021514	ventral spinal cord interneuron differentiation	4/759	17/18670	0.0042221	0.0175787	0.0111954	NKX2-2/ASCL1/NKX6-1/LHX3	4
GO:0048243	norepinephrine secretion	4/759	17/18670	0.0042221	0.0175787	0.0111954	ADORA2A/AGT/HRH3/GHSR	4
GO:0050884	neuromuscular process controlling posture	4/759	17/18670	0.0042221	0.0175787	0.0111954	ATP8A2/SCN1A/POU4F1/SLURP1	4
GO:1902683	regulation of receptor localization to synapse	4/759	17/18670	0.0042221	0.0175787	0.0111954	CNIH2/PRKCZ/GPC4/GHSR	4
GO:1904948	midbrain dopaminergic neuron differentiation	4/759	17/18670	0.0042221	0.0175787	0.0111954	WNT2/SFRP2/WNT5A/WNT3A	4
GO:1990089	response to nerve growth factor	7/759	52/18670	0.00485653	0.0199198	0.0126864	E2F1/ARF6/CORO1A/MAPT/SH3GL2/KCNC2/KCNC1	7
GO:0035315	hair cell differentiation	6/759	40/18670	0.00521689	0.0211335	0.0134594	ESRP1/SLC9A3R1/MYCL/SLC44A4/SLITRK6/POU4F3	6
GO:0071526	semaphorin-plexin signaling pathway	6/759	40/18670	0.00521689	0.0211335	0.0134594	PLXNC1/SEMA4D/SH3BP1/SEMA4A/SEMA7A/SEMA3C	6
GO:2000171	negative regulation of dendrite development	5/759	29/18670	0.00577971	0.0229526	0.014618	ARF6/KIAA0319/FSTL4/NGEF/TLX2	5
GO:0098815	modulation of excitatory postsynaptic potential	6/759	41/18670	0.00590556	0.0233463	0.0148687	RGS4/PRKCZ/SHANK2/RIMS1/RIMS2/WNT7A	6
GO:0060219	camera-type eye photoreceptor cell differentiation	4/759	19/18670	0.00644641	0.0248719	0.0158403	THY1/SOX9/SDK2/GNAT2	4
GO:0021694	cerebellar Purkinje cell layer formation	3/759	10/18670	0.00648104	0.0248719	0.0158403	LHX1/FAIM2/LHX5	3
GO:0042428	serotonin metabolic process	3/759	10/18670	0.00648104	0.0248719	0.0158403	SRD5A1/DDC/TPH2	3
GO:1904338	regulation of dopaminergic neuron differentiation	3/759	10/18670	0.00648104	0.0248719	0.0158403	SFRP2/SHH/WNT3A	3
GO:0051491	positive regulation of filopodium assembly	5/759	30/18670	0.00670797	0.0255546	0.0162751	AGRN/NEURL1/MIEN1/ESPN/TENM2	5
GO:0021762	substantia nigra development	6/759	43/18670	0.00747794	0.028041	0.0178586	H2BS1/SYNGR3/TTBK1/INA/POTEE/PADI2	6
GO:0051489	regulation of filopodium assembly	6/759	44/18670	0.00836809	0.0306343	0.0195103	ARF6/AGRN/NEURL1/MIEN1/ESPN/TENM2	6
GO:0031915	positive regulation of synaptic plasticity	3/759	11/18670	0.00864471	0.0312114	0.0198778	CDC20/UNC13A/CPLX2	3
GO:0060856	establishment of blood-brain barrier	3/759	11/18670	0.00864471	0.0312114	0.0198778	LSR/WNT7B/WNT7A	3
GO:0007616	long-term memory	5/759	32/18670	0.00886799	0.0316688	0.0201691	CAMK4/PRKCZ/RASGRF1/ADCY1/LRRN4	5
GO:0042491	inner ear auditory receptor cell differentiation	5/759	32/18670	0.00886799	0.0316688	0.0201691	ESRP1/SLC9A3R1/MYCL/SLITRK6/POU4F3	5
GO:0070570	regulation of neuron projection regeneration	5/759	32/18670	0.00886799	0.0316688	0.0201691	CERS2/RTN4R/THY1/SPP1/TNR	5
GO:0015874	norepinephrine transport	4/759	21/18670	0.00933402	0.0330853	0.0210713	ADORA2A/AGT/HRH3/GHSR	4
GO:0061003	positive regulation of dendritic spine morphogenesis	4/759	21/18670	0.00933402	0.0330853	0.0210713	ACTR2/CAPRIN1/ITPKA/CAMK2B	4
GO:0140058	neuron projection arborization	4/759	21/18670	0.00933402	0.0330853	0.0210713	ZNF365/GRIP1/WNT5A/LRP2	4
GO:0031629	synaptic vesicle fusion to presynaptic active zone membrane	4/759	22/18670	0.0110481	0.0380225	0.0242156	SYT9/SYT1/RAB3A/CPLX2	4
GO:0016188	synaptic vesicle maturation	3/759	12/18670	0.0111821	0.0380225	0.0242156	CLCN3/RAB3A/UNC13A	3
GO:0048935	peripheral nervous system neuron development	3/759	12/18670	0.0111821	0.0380225	0.0242156	ONECUT2/POU4F1/ISL2	3
GO:0050910	detection of mechanical stimulus involved in sensory perception of sound	3/759	12/18670	0.0111821	0.0380225	0.0242156	COL11A1/CHRNA9/ADGRV1	3
GO:0099550	trans-synaptic signaling, modulating synaptic transmission	3/759	12/18670	0.0111821	0.0380225	0.0242156	F2R/CSPG5/SYT4	3
GO:1904953	Wnt signaling pathway involved in midbrain dopaminergic neuron differentiation	3/759	12/18670	0.0111821	0.0380225	0.0242156	WNT2/WNT5A/WNT3A	3
GO:0070050	neuron cellular homeostasis	5/759	34/18670	0.0114654	0.0387449	0.0246757	CDK5/CLCN3/CHRNA1/NELL2/CACNA1D	5
GO:0042461	photoreceptor cell development	6/759	47/18670	0.011492	0.0387449	0.0246757	THY1/OLFM3/GNAT2/TH/GNGT1/DCX	6
GO:0042462	eye photoreceptor cell development	5/759	35/18670	0.0129398	0.0425742	0.0271145	THY1/OLFM3/GNAT2/TH/GNGT1	5
GO:1903539	protein localization to postsynaptic membrane	5/759	35/18670	0.0129398	0.0425742	0.0271145	RAB8A/PRKCZ/GRIP1/GPC4/GHSR	5
GO:0021554	optic nerve development	3/759	13/18670	0.0141035	0.0453351	0.0288729	PAX2/NKX2-2/CHRNB2	3
GO:0099645	neurotransmitter receptor localization to postsynaptic specialization membrane	3/759	13/18670	0.0141035	0.0453351	0.0288729	PRKCZ/GPC4/GHSR	3
GO:0097242	amyloid-beta clearance	5/759	36/18670	0.0145371	0.0465293	0.0296334	HMGCR/TNF/MSR1/ITGB2/IGF1R	5

## Sheet: CESC_deseq_up_ng_BP
ID	Description	GeneRatio	BgRatio	pvalue	p.adjust	qvalue	geneID	Count
GO:0030900	forebrain development	81/621	381/18670	2.93728e-42	1.55529e-38	9.20143e-39	STIL/KIF14/ASPM/OTX1/E2F1/TACC3/ARHGAP11B/NME1/BAX/EZH2/HPRT1/ARPC5/CDK5/RRM1/FBXO45/CASP3/H2AX/GART/WDR62/LHX2/UQCRQ/PEX13/CDH1/DRAXIN/DMRTA2/ADGRG1/PAX5/NDE1/BCL2A1/EPHB2/RTN4R/IGF2BP1/WNT7B/EXT1/ANXA3/ATF5/FEZF1/GBX2/LRP8/SLC7A11/CDK5R1/PAX6/C21orf91/WNT7A/LHX5/RAC3/SOX2/B2M/SSTR3/SEMA7A/INHBA/SLC2A1/EMX1/POU4F1/NR2E1/BCL11B/VAX2/RAX/FOXB1/POU3F2/SLC4A10/OXTR/TBR1/MDK/EOMES/DNAH5/NEFL/GSC/MFSD…	81
GO:0007409	axonogenesis	84/621	468/18670	6.69917e-38	1.77361e-34	1.0493e-34	STMN1/CDK5/FBXO45/LYPLA2/LHX2/TNFRSF12A/HSP90AA1/MAP3K13/DRAXIN/AGRN/CELSR3/RAC2/SKIL/EZR/IGSF9/EPHB2/RTN4R/EFNA4/EXT1/SEMA4B/FEZF1/EGR2/PIK3CB/EFNA1/VASP/GBX2/ARHGAP4/FOXD1/CDK5R1/SHTN1/UNC5B/PAX6/WNT7A/SEMA3F/SPTBN5/ALCAM/PLA2G10/SPP1/VAX1/SEMA4A/SEMA7A/S100A6/PARD6B/LHX9/ATP8A2/NEFH/POU4F1/FSTL4/XK/EPHA10/NR2E1/CCK/TNN/BCL11B/VAX2/DOK2/GRB7/EMB/NKX2-8/FOXB1/POU3F2/EPHA2/ERBB2/TBR1/NEFL/LHX3/SP…	84
GO:0070997	neuron death	67/621	348/18670	3.38013e-32	5.96592e-29	3.52956e-29	KIF14/MYBL2/XRCC2/MSH2/DIABLO/CIT/BAX/PARP1/CDK5/SET/CASP3/AIMP2/BID/GAPDH/TIGAR/TNFRSF21/TNF/DRAXIN/DHCR24/CCL3/TRAF2/HSPA5/AIFM1/TFAP2A/CCL5/PRKCI/TP53/SIX4/DNAJC5/ADAM8/FASLG/NQO1/CASP8/PCSK9/ATP13A2/KMO/CTSZ/GCLM/LGMN/EGLN3/SLC7A11/CORO1A/TERT/CDK5R1/UNC5B/ERBB3/EN1/SIX1/ITGB2/MYB/FADD/NCOA7/EN2/POU4F1/ADORA1/AGAP2/FZD9/TP63/FOXB1/MDK/NEFL/CCL2/WNT3A/FGF8/G6PD/GATA3/PTPRZ1	67
GO:0021537	telencephalon development	56/621	251/18670	1.67263e-30	2.21414e-27	1.30993e-27	KIF14/ASPM/TACC3/ARHGAP11B/NME1/BAX/EZH2/HPRT1/CDK5/FBXO45/CASP3/H2AX/GART/WDR62/LHX2/UQCRQ/PEX13/DMRTA2/ADGRG1/PAX5/NDE1/BCL2A1/EPHB2/RTN4R/IGF2BP1/EXT1/ANXA3/ATF5/FEZF1/LRP8/SLC7A11/CDK5R1/PAX6/LHX5/SEMA7A/INHBA/SLC2A1/EMX1/NR2E1/BCL11B/FOXB1/POU3F2/OXTR/TBR1/MDK/EOMES/DNAH5/NEFL/MFSD2A/WNT3A/NKX2-1/ARX/FGF8/CXCR4/DLX2/CNTNAP2	56
GO:0051402	neuron apoptotic process	54/621	239/18670	9.76138e-30	1.03373e-26	6.11576e-27	KIF14/MYBL2/XRCC2/MSH2/DIABLO/CIT/BAX/PARP1/CDK5/SET/CASP3/BID/GAPDH/TNFRSF21/TNF/DRAXIN/CCL3/HSPA5/AIFM1/TFAP2A/PRKCI/TP53/SIX4/DNAJC5/ADAM8/FASLG/NQO1/PCSK9/CTSZ/GCLM/LGMN/EGLN3/CORO1A/TERT/CDK5R1/UNC5B/ERBB3/EN1/SIX1/MYB/FADD/EN2/POU4F1/AGAP2/FZD9/TP63/FOXB1/MDK/NEFL/CCL2/FGF8/G6PD/GATA3/PTPRZ1	54
GO:1901214	regulation of neuron death	59/621	313/18670	6.49191e-28	5.72911e-25	3.38946e-25	KIF14/MYBL2/XRCC2/MSH2/BAX/PARP1/CDK5/SET/CASP3/AIMP2/TIGAR/TNF/DRAXIN/DHCR24/CCL3/TRAF2/AIFM1/TFAP2A/CCL5/PRKCI/TP53/SIX4/DNAJC5/ADAM8/FASLG/NQO1/CASP8/PCSK9/ATP13A2/KMO/CTSZ/GCLM/LGMN/EGLN3/SLC7A11/CORO1A/TERT/CDK5R1/UNC5B/ERBB3/EN1/SIX1/ITGB2/MYB/NCOA7/EN2/POU4F1/ADORA1/AGAP2/FZD9/FOXB1/MDK/NEFL/CCL2/WNT3A/FGF8/G6PD/GATA3/PTPRZ1	59
GO:0007411	axon guidance	55/621	276/18670	2.43404e-27	1.84118e-24	1.08928e-24	CDK5/LYPLA2/LHX2/DRAXIN/AGRN/CELSR3/RAC2/EZR/IGSF9/EPHB2/EFNA4/EXT1/SEMA4B/FEZF1/EGR2/PIK3CB/EFNA1/VASP/GBX2/FOXD1/CDK5R1/UNC5B/PAX6/SEMA3F/SPTBN5/ALCAM/PLA2G10/VAX1/SEMA4A/SEMA7A/LHX9/EPHA10/BCL11B/DOK2/GRB7/EMB/EPHA2/ERBB2/TBR1/LHX3/SPTBN2/DRGX/WNT3A/NKX2-1/ARX/FGF8/DPYSL5/GBX1/EPHA8/CXCR4/GATA3/SLIT1/ANOS1/CYFIP2/WNT3	55
GO:0097485	neuron projection guidance	55/621	277/18670	2.94554e-27	1.94958e-24	1.15341e-24	CDK5/LYPLA2/LHX2/DRAXIN/AGRN/CELSR3/RAC2/EZR/IGSF9/EPHB2/EFNA4/EXT1/SEMA4B/FEZF1/EGR2/PIK3CB/EFNA1/VASP/GBX2/FOXD1/CDK5R1/UNC5B/PAX6/SEMA3F/SPTBN5/ALCAM/PLA2G10/VAX1/SEMA4A/SEMA7A/LHX9/EPHA10/BCL11B/DOK2/GRB7/EMB/EPHA2/ERBB2/TBR1/LHX3/SPTBN2/DRGX/WNT3A/NKX2-1/ARX/FGF8/DPYSL5/GBX1/EPHA8/CXCR4/GATA3/SLIT1/ANOS1/CYFIP2/WNT3	55
GO:0042063	gliogenesis	56/621	290/18670	4.31755e-27	2.54016e-24	1.50281e-24	CDK1/E2F1/EZH2/CDK5/IDH2/CSK/TNFRSF21/TNF/LYN/ADGRG1/CCL3/SPINT1/PRKCI/DUSP10/CSPG5/TP73/IL1B/FA2H/EGR2/GSTP1/ZNF488/TERT/CDK5R1/CDKN2C/PAX6/ERBB3/MYB/NCMAP/SOX2/ASCL2/TTBK1/LTA/SOX4/CD9/MYRF/SOX11/LIF/EMX1/IL6/SOX9/BACE2/NR2E1/ADGRG6/POU3F2/ERBB2/MDK/CCL2/KCNJ10/NKX2-1/POU3F1/PHGDH/STAP1/CXCR4/S100A8/DLX2/PTPRZ1	56
GO:0050768	negative regulation of neurogenesis	55/621	295/18670	7.88588e-26	3.79598e-23	2.24578e-23	ASPM/CALR/CDK5/ARF6/YWHAH/LHX2/IDH2/TLX2/CIB1/TNF/DRAXIN/ADGRG1/TP53/TRPV4/EPHB2/RTN4R/DUSP10/TP73/DLL3/IL1B/SEMA4B/CTSZ/EFNA1/ARHGAP4/TERT/CDK5R1/PAX6/WNT7A/SEMA3F/SOX2/ASCL2/B2M/TLX3/SPP1/VAX1/SEMA4A/SEMA7A/GFI1/FUOM/SOX11/FSTL4/IL6/SOX9/KIAA0319/NR2E1/BCL11A/CD38/TNN/WNT3A/STAP1/ID1/IRX3/DLX2/LBX1/WNT3	55
GO:0043523	regulation of neuron apoptotic process	46/621	210/18670	7.35384e-25	3.24488e-22	1.91974e-22	KIF14/MYBL2/XRCC2/MSH2/BAX/PARP1/CDK5/SET/CASP3/TNF/DRAXIN/CCL3/AIFM1/TFAP2A/PRKCI/TP53/SIX4/DNAJC5/ADAM8/FASLG/NQO1/PCSK9/CTSZ/GCLM/LGMN/EGLN3/CORO1A/TERT/CDK5R1/UNC5B/ERBB3/EN1/SIX1/MYB/EN2/POU4F1/AGAP2/FZD9/FOXB1/MDK/NEFL/CCL2/FGF8/G6PD/GATA3/PTPRZ1	46
GO:0021543	pallium development	42/621	172/18670	8.95827e-25	3.64877e-22	2.15869e-22	KIF14/ASPM/TACC3/ARHGAP11B/NME1/BAX/EZH2/CDK5/FBXO45/CASP3/H2AX/GART/WDR62/LHX2/UQCRQ/PEX13/DMRTA2/ADGRG1/PAX5/NDE1/BCL2A1/IGF2BP1/ANXA3/LRP8/CDK5R1/PAX6/LHX5/SLC2A1/EMX1/NR2E1/POU3F2/TBR1/MDK/EOMES/NEFL/MFSD2A/WNT3A/NKX2-1/ARX/FGF8/DLX2/CNTNAP2	42
GO:0021953	central nervous system neuron differentiation	42/621	183/18670	1.23166e-23	4.34776e-21	2.57223e-21	HPRT1/CDK5/FBXO45/UQCRQ/MNX1/HSP90AA1/ABT1/DRAXIN/EPHB2/ATF5/GBX2/HOXC10/PAX6/C21orf91/WNT7A/LHX5/RAC3/B2M/INHBA/SOX4/EMX1/DMRT3/POU4F1/NR2E1/PAX7/BCL11B/NANOS1/WNT2/SLC4A10/TBR1/EOMES/LHX3/WNT3A/NKX2-1/ARX/OTP/FGF8/GBX1/DLX2/LBX1/WNT3/CBLN1	42
GO:0061351	neural precursor cell proliferation	38/621	147/18670	1.73652e-23	5.74681e-21	3.39993e-21	RACGAP1/KIF14/ASPM/MELK/SHCBP1/SPINT2/RRM1/LHX2/FZD6/LYN/DMRTA2/ADGRG1/PSMG1/NDE1/SPINT1/TP53/RASSF10/IGF2BP1/ATF5/CTSZ/GBX2/PAX6/WNT7A/LHX5/INSM1/VAX1/EMX1/NR2E1/FZD9/WNT2/POU3F2/MDK/WNT3A/ARX/OTP/FGF8/KIF1A/PTPRZ1	38
GO:0010975	regulation of neuron projection development	66/621	499/18670	4.59056e-22	1.35039e-19	7.98918e-20	CDC20/NME1/EZH2/CDK5/CFL1/LLPH/PTPRF/ARF6/YWHAH/ACTR2/TNFRSF12A/TLX2/MAP3K13/RTN4IP1/CIB1/DRAXIN/LYN/STYXL1/NME2/HSPA5/SKIL/PRKCI/TRPV4/EPHB2/RTN4R/NEDD4L/SEMA4B/CTSZ/EFNA1/LRP8/ARHGAP4/CDK5R1/SHTN1/C21orf91/WNT7A/SEMA3F/SYT17/ITGA3/B2M/SPP1/SEMA4A/SEMA7A/GFI1/ATP8A2/FSTL4/XK/KIAA0319/NR2E1/BCL11A/CD38/CAMK2B/POU3F2/ITPKA/TBR1/MDK/NEFL/PACSIN1/TRIM67/WNT3A/RASAL1/CXCR4/CHODL/ID1/TNIK/GATA3/WNT3	66
GO:0010001	glial cell differentiation	43/621	218/18670	2.06253e-21	5.74795e-19	3.40061e-19	CDK1/CDK5/CSK/TNFRSF21/TNF/LYN/SPINT1/DUSP10/CSPG5/TP73/IL1B/FA2H/EGR2/GSTP1/ZNF488/CDKN2C/PAX6/ERBB3/NCMAP/SOX2/TTBK1/SOX4/CD9/MYRF/SOX11/LIF/EMX1/IL6/SOX9/BACE2/NR2E1/ADGRG6/POU3F2/ERBB2/MDK/KCNJ10/NKX2-1/POU3F1/PHGDH/CXCR4/S100A8/DLX2/PTPRZ1	43
GO:0050769	positive regulation of neurogenesis	63/621	474/18670	3.30212e-21	8.74237e-19	5.17216e-19	ASPM/ECT2/E2F1/XRCC2/KIF20B/NME1/EZH2/LLPH/ACTR2/TNFRSF12A/MAP3K13/TNF/LYN/DMRTA2/STYXL1/CCL3/NME2/HSPA5/SPINT1/SKIL/PRKCI/RASSF10/FOXA1/EPHB2/TP73/NEDD4L/IL1B/FEZF1/LRP8/ZNF488/SHTN1/PAX6/C21orf91/RGS14/SYT17/MYB/ITGA3/DNMT3B/TTBK1/SEMA7A/MMD/LTA/ATP8A2/SOX11/LIF/IL6/CAMK2B/ITPKA/MDK/NEFL/PACSIN1/TRIM67/WNT3A/OTP/RASAL1/CXCR4/CHODL/IRX3/DLX2/NKX2-5/PTPRZ1/NEUROD2/WNT3	63
GO:0021987	cerebral cortex development	31/621	116/18670	7.51011e-20	1.80755e-17	1.06938e-17	KIF14/ASPM/TACC3/ARHGAP11B/BAX/CDK5/FBXO45/H2AX/GART/WDR62/LHX2/PEX13/DMRTA2/ADGRG1/PAX5/NDE1/BCL2A1/LRP8/CDK5R1/PAX6/SLC2A1/EMX1/NR2E1/POU3F2/TBR1/MDK/EOMES/NEFL/NKX2-1/ARX/CNTNAP2	31
GO:0042472	inner ear morphogenesis	28/621	98/18670	6.57753e-19	1.39312e-16	8.24199e-17	OTX1/FZD6/TFAP2A/EPHB2/SIX4/SLC9A3R1/TIFAB/CELSR1/HMX2/GBX2/SIX1/ATP8A2/CTHRC1/MYO3A/HOXA1/SLC44A4/SOX9/CHRNA9/USH1G/COL2A1/FOXI1/USH1C/GRHL3/SLITRK6/WNT3A/FGF8/GATA3/ATP6V1B1	28
GO:0021915	neural tube development	34/621	160/18670	3.05269e-18	5.98667e-16	3.54184e-16	STIL/KIF20B/MTHFD1/CFL1/SPINT2/CASP3/LHX2/MTHFD1L/GRHL2/ST14/FZD6/SDC4/SPINT1/FOXA1/SALL4/BCL10/CELSR1/TCF7/OVOL2/VASP/GBX2/PAX6/EN1/SOX4/SOX11/CTHRC1/PAX7/FOXB1/EPHA2/GSC/GRHL3/WNT3A/FGF8/PHGDH	34
GO:0050954	sensory perception of mechanical stimulus	34/621	165/18670	8.41468e-18	1.49826e-15	8.86403e-16	BIRC5/MARVELD2/TIMM10/NDUFB9/CASP3/TFAP2A/SLC52A3/MYH14/SLC9A3R1/ITGA2/GPX1/TMPRSS3/ATP8B1/CDKN2D/SIX1/EML2/ICAM1/MYO3A/HOXA1/KCNQ1/CHRNA9/OTOA/USH1G/COL2A1/USH1C/ADGRV1/SLITRK6/DRGX/CXCR4/CEMIP/MYO1A/SLC1A3/HOMER2/ATP6V1B1	34
GO:0045665	negative regulation of neuron differentiation	39/621	225/18670	1.75417e-17	2.81464e-15	1.6652e-15	ASPM/CALR/CDK5/ARF6/YWHAH/TLX2/CIB1/DRAXIN/TRPV4/EPHB2/RTN4R/TP73/SEMA4B/CTSZ/EFNA1/ARHGAP4/CDK5R1/PAX6/SEMA3F/SOX2/B2M/TLX3/SPP1/SEMA4A/SEMA7A/GFI1/FUOM/FSTL4/SOX9/KIAA0319/NR2E1/BCL11A/CD38/WNT3A/ID1/IRX3/DLX2/LBX1/WNT3	39
GO:0014013	regulation of gliogenesis	29/621	124/18670	6.12988e-17	8.86914e-15	5.24716e-15	CDK1/E2F1/EZH2/IDH2/TNFRSF21/TNF/LYN/CCL3/SPINT1/PRKCI/DUSP10/TP73/IL1B/ZNF488/TERT/MYB/ASCL2/TTBK1/LTA/SOX11/LIF/EMX1/IL6/NR2E1/MDK/STAP1/CXCR4/DLX2/PTPRZ1	29
GO:0050804	modulation of chemical synaptic transmission	54/621	436/18670	6.19751e-17	8.86914e-15	5.24716e-15	CDC20/PRKCZ/CDK5/YWHAH/CDH1/TNF/CHRNA5/GRIN2D/EPHB2/CSPG5/IL1B/CA2/ADORA2B/EGR2/CNIH2/KMO/RGS4/LGMN/LRP8/SLC7A11/SYT12/CHRNB4/RGS14/WNT7A/NMU/GRM8/CACNG4/PTGS2/ADORA1/NR2E1/CD38/PPFIA3/CAMK2B/SYT7/SHISA8/SLC4A10/ITPKA/OXTR/KISS1/LRRC4/NTSR1/MAPK8IP2/RAB3B/CCL2/CNR2/KCNJ10/CEL/WNT3A/CELF4/PLAT/PFN2/NEUROD2/SLC1A3/CBLN1	54
GO:0050808	synapse organization	52/621	408/18670	7.07704e-17	9.8613e-15	5.83415e-15	CDC20/CDK5/CFL1/FBXO45/PTPRF/ARF6/CRIPT/ACTR2/TUBB/CDH1/TNF/AGRN/ABHD17C/IGSF9/EPHB2/SIX4/WNT7B/IL1RAP/EFNA1/LGMN/LRP8/SLC7A11/CDK5R1/INA/WNT7A/SEMA3F/SIX1/ITGA3/SEMA4A/NEFH/POU4F1/CHRNA1/FZD9/CAMK2B/SPOCK2/ITPKA/OXTR/ERBB2/NEFL/LRRC4/SPTBN2/RAB39B/CEL/SLITRK6/C1QL1/WNT3A/PCDHB9/PFN2/SLIT1/CAMKV/NEUROD2/CBLN1	52
GO:0007605	sensory perception of sound	31/621	145/18670	7.98245e-17	1.08377e-14	6.41181e-15	BIRC5/MARVELD2/TIMM10/NDUFB9/CASP3/TFAP2A/SLC52A3/MYH14/SLC9A3R1/GPX1/TMPRSS3/ATP8B1/CDKN2D/SIX1/EML2/ICAM1/MYO3A/HOXA1/KCNQ1/CHRNA9/OTOA/USH1G/COL2A1/USH1C/ADGRV1/SLITRK6/CEMIP/MYO1A/SLC1A3/HOMER2/ATP6V1B1	31
GO:1901215	negative regulation of neuron death	35/621	208/18670	2.09223e-15	2.57637e-13	1.52423e-13	KIF14/XRCC2/MSH2/BAX/CDK5/SET/TIGAR/DRAXIN/TRAF2/PRKCI/SIX4/DNAJC5/ADAM8/ATP13A2/GCLM/LGMN/SLC7A11/CORO1A/TERT/UNC5B/ERBB3/EN1/SIX1/NCOA7/EN2/POU4F1/AGAP2/FZD9/FOXB1/MDK/NEFL/CCL2/WNT3A/FGF8/PTPRZ1	35
GO:0001505	regulation of neurotransmitter levels	46/621	354/18670	2.23661e-15	2.69155e-13	1.59238e-13	CDK5/PDZD11/GART/HSP90AA1/SYNGR3/GCH1/TNF/CHRNA5/GCHFR/DNAJC5/CSPG5/SLC38A1/NQO1/IL1B/ADORA2B/KMO/RGS4/HSPA8/ZC3H12A/STX19/SLC7A11/SYT12/CHRNB4/WNT7A/ITGB2/SYT17/SYT5/AIF1/ICAM1/PTGS2/SLC44A4/SYT8/SLC29A2/PPFIA3/SYT7/DDC/GAD2/SLC1A6/SLC6A11/GAD1/NTSR1/RAB3B/KCNJ10/PHGDH/PFN2/SLC1A3	46
GO:0050890	cognition	41/621	296/18670	8.64534e-15	9.53689e-13	5.64222e-13	FEN1/PRKCZ/CDK5/CASP3/ACTR2/TNF/EPHB2/TIFAB/SLC12A5/EGR2/FOSL1/LGMN/GM2A/HLA-DRA/SLC7A11/RGS14/EN1/ABCA7/ITGA3/B2M/TTBK1/CBR3/ZNF385A/HOXA1/PTGS2/ADORA1/JAKMIP1/CCK/FZD9/FOXB1/OXTR/TBR1/MDK/NTSR1/MAPK8IP2/C1QL1/OPRK1/PTPRZ1/NEUROD2/CNTNAP2/GATM	41
GO:0021761	limbic system development	25/621	109/18670	1.42102e-14	1.50486e-12	8.90309e-13	KIF14/NME1/BAX/EZH2/ARPC5/CDK5/CASP3/UQCRQ/ANXA3/LRP8/CDK5R1/LHX5/NR2E1/RAX/FOXB1/POU3F2/TBR1/MDK/NEFL/MFSD2A/WNT3A/NKX2-1/OTP/DLX2/CNTNAP2	25
GO:0030902	hindbrain development	29/621	152/18670	1.89358e-14	1.92817e-12	1.14074e-12	KIF14/OTX1/CLP1/EZH2/CDK5/GART/UQCRQ/HSPA5/PSMG1/TP53/ATF5/EGR2/CD3E/GBX2/CDK5R1/WNT7A/LHX5/EN1/SSTR3/EN2/AIF1/POU4F1/NANOS1/TBR1/MDK/SPTBN2/GBX1/NEUROD2/CBLN1	29
GO:0019233	sensory perception of pain	24/621	104/18670	4.15407e-14	4.15015e-12	2.45532e-12	CDK5/PTAFR/CCL3/NIPSNAP1/GRIN2D/NR2F6/IL12B/ITGA2/NMU/FABP5/PTGS2/ADORA1/CCK/NMUR2/OPRD1/HOXD1/NTSR1/CCL2/CNR2/ALOXE3/CXCR4/PRDM12/HOXB8/OPRK1	24
GO:0043524	negative regulation of neuron apoptotic process	28/621	147/18670	5.60771e-14	5.49867e-12	3.25312e-12	KIF14/XRCC2/MSH2/BAX/SET/DRAXIN/PRKCI/SIX4/DNAJC5/ADAM8/GCLM/LGMN/CORO1A/TERT/UNC5B/ERBB3/EN1/SIX1/EN2/POU4F1/AGAP2/FZD9/FOXB1/MDK/NEFL/CCL2/FGF8/PTPRZ1	28
GO:2000177	regulation of neural precursor cell proliferation	22/621	88/18670	8.17151e-14	7.86694e-12	4.65424e-12	ASPM/SHCBP1/SPINT2/LHX2/LYN/DMRTA2/ADGRG1/SPINT1/TP53/RASSF10/CTSZ/PAX6/LHX5/INSM1/VAX1/EMX1/NR2E1/FZD9/MDK/WNT3A/OTP/PTPRZ1	22
GO:0048663	neuron fate commitment	19/621	65/18670	1.8584e-13	1.75718e-11	1.03958e-11	MNX1/ESRP1/DMRTA2/FOXA1/HOXC10/PAX6/SIX1/TLX3/DMRT3/POU4F1/PAX7/BCL11B/POU3F2/TBR1/LHX3/NKX2-1/GBX1/DLX2/LBX1	19
GO:0006836	neurotransmitter transport	37/621	269/18670	2.26096e-13	2.0641e-11	1.22116e-11	CDK5/PDZD11/SYNGR3/CHRNA5/LYN/DNAJC5/CSPG5/SLC38A1/ADORA2B/KMO/RGS4/HSPA8/STX19/SLC7A11/SYT12/CHRNB4/WNT7A/SYT17/SYT5/SLC6A8/SLC44A4/SYT8/SLC29A2/PPFIA3/SYT7/DDC/GAD2/SLC1A6/SLC6A14/SLC6A11/GAD1/NTSR1/RAB3B/KCNJ10/SV2C/PFN2/SLC1A3	37
GO:0021872	forebrain generation of neurons	19/621	66/18670	2.52977e-13	2.27036e-11	1.34319e-11	ASPM/UQCRQ/ATF5/GBX2/PAX6/LHX5/RAC3/B2M/INHBA/NR2E1/BCL11B/SLC4A10/TBR1/WNT3A/NKX2-1/ARX/OTP/FGF8/DLX2	19
GO:1990138	neuron projection extension	29/621	168/18670	2.7957e-13	2.42676e-11	1.43572e-11	AURKA/PRKCZ/CDK5/LLPH/LHX2/TNFRSF12A/HSP90AA1/DDR1/MAP3K13/DRAXIN/RTN4R/NEDD4L/SEMA4B/ARHGAP4/CDK5R1/SHTN1/SEMA3F/SYT17/ALCAM/SEMA4A/SEMA7A/EMX1/BCL11A/WNT3A/RASAL1/CXCR4/SLIT1/CYFIP2/WNT3	29
GO:0001764	neuron migration	28/621	157/18670	3.12289e-13	2.66705e-11	1.57788e-11	ASPM/KIF20B/BAX/CDK5/FBXO45/PEX13/ADGRG1/CELSR3/NDE1/CELSR1/FEZF1/CDK5R1/SHTN1/PAX6/CCR4/ITGA3/TLX3/VAX1/KIAA0319/CCK/TNN/CAMK2B/MDK/DRGX/NKX2-1/ARX/CXCR4/GATA3	28
GO:0048709	oligodendrocyte differentiation	22/621	97/18670	7.02352e-13	5.81087e-11	3.43783e-11	CDK5/CSK/TNFRSF21/LYN/DUSP10/TP73/FA2H/GSTP1/ZNF488/CDKN2C/PAX6/CD9/MYRF/SOX11/SOX9/ERBB2/MDK/KCNJ10/NKX2-1/CXCR4/DLX2/PTPRZ1	22
GO:0007611	learning or memory	35/621	256/18670	1.21858e-12	9.2177e-11	5.45338e-11	FEN1/PRKCZ/CDK5/CASP3/ACTR2/EPHB2/TIFAB/SLC12A5/EGR2/FOSL1/LGMN/GM2A/SLC7A11/RGS14/EN1/ABCA7/ITGA3/B2M/TTBK1/ZNF385A/PTGS2/CCK/FZD9/FOXB1/OXTR/TBR1/MDK/NTSR1/MAPK8IP2/C1QL1/OPRK1/PTPRZ1/NEUROD2/CNTNAP2/GATM	35
GO:0030901	midbrain development	21/621	90/18670	1.2985e-12	9.68385e-11	5.72917e-11	OTX1/COX6B1/YWHAH/UQCRQ/NDUFS3/FZD6/SYNGR3/HSPA5/H2BS1/INA/EN1/EN2/TTBK1/PADI2/CASP5/WNT2/FOXB1/WNT3A/S100A1/G6PD/WNT3	21
GO:0010977	negative regulation of neuron projection development	27/621	155/18670	1.49042e-12	1.09608e-10	6.48464e-11	CDK5/ARF6/YWHAH/TLX2/CIB1/DRAXIN/TRPV4/EPHB2/RTN4R/SEMA4B/CTSZ/EFNA1/ARHGAP4/CDK5R1/SEMA3F/B2M/SPP1/SEMA4A/SEMA7A/GFI1/FSTL4/KIAA0319/BCL11A/CD38/WNT3A/ID1/WNT3	27
GO:0022037	metencephalon development	23/621	111/18670	1.60119e-12	1.16141e-10	6.87114e-11	KIF14/OTX1/CLP1/EZH2/CDK5/GART/UQCRQ/HSPA5/TP53/CD3E/GBX2/CDK5R1/WNT7A/LHX5/EN1/SSTR3/AIF1/NANOS1/MDK/SPTBN2/GBX1/NEUROD2/CBLN1	23
GO:0050807	regulation of synapse organization	32/621	218/18670	1.63401e-12	1.1692e-10	6.91723e-11	CDC20/CDK5/CFL1/ARF6/CRIPT/ACTR2/TUBB/TNF/AGRN/ABHD17C/IGSF9/EPHB2/SIX4/IL1RAP/EFNA1/LRP8/SLC7A11/CDK5R1/WNT7A/SEMA3F/SIX1/SEMA4A/FZD9/CAMK2B/ITPKA/OXTR/SLITRK6/WNT3A/SLIT1/CAMKV/NEUROD2/CBLN1	32
GO:0016358	dendrite development	33/621	233/18670	2.01485e-12	1.40377e-10	8.30498e-11	CDC20/EZH2/HPRT1/CDK5/CFL1/LLPH/ARF6/YWHAH/ACTR2/TLX2/RTN4IP1/IGSF9/EPHB2/LST1/NEDD4L/SLC12A5/EFNA1/CD3E/CELSR2/LRP8/CDK5R1/C21orf91/WNT7A/FSTL4/KIAA0319/NR2E1/BCL11A/CAMK2B/ITPKA/PACSIN1/MAPK8IP2/ID1/TNIK	33
GO:0021549	cerebellum development	22/621	102/18670	2.08228e-12	1.4319e-10	8.47143e-11	KIF14/CLP1/EZH2/CDK5/GART/UQCRQ/HSPA5/TP53/CD3E/GBX2/CDK5R1/WNT7A/LHX5/EN1/SSTR3/AIF1/NANOS1/MDK/SPTBN2/GBX1/NEUROD2/CBLN1	22
GO:1901216	positive regulation of neuron death	21/621	94/18670	3.21192e-12	2.1804e-10	1.28997e-10	MYBL2/BAX/PARP1/CDK5/CASP3/AIMP2/TNF/CCL3/AIFM1/TFAP2A/TP53/FASLG/NQO1/CASP8/PCSK9/KMO/CTSZ/CDK5R1/ITGB2/MYB/ADORA1	21
GO:0031644	regulation of neurological system process	25/621	137/18670	3.45557e-12	2.3161e-10	1.37025e-10	PRKCZ/PTAFR/TNFRSF21/CCL3/GRIN2D/TYMP/CNIH2/RGS4/ZNF488/ITGA2/CHRNB4/WNT7A/NCMAP/NMU/MYRF/CACNG4/FABP5/ADORA1/CCK/NMUR2/OPRD1/NTSR1/CELF4/OPRK1/CBLN1	25
GO:0001841	neural tube formation	22/621	105/18670	3.86915e-12	2.56089e-10	1.51508e-10	STIL/KIF20B/MTHFD1/CFL1/SPINT2/CASP3/LHX2/MTHFD1L/GRHL2/ST14/FZD6/SDC4/SPINT1/SALL4/BCL10/CELSR1/OVOL2/VASP/SOX4/SOX11/CTHRC1/GRHL3	22
GO:0048880	sensory system development	42/621	371/18670	4.12403e-12	2.69589e-10	1.59495e-10	BAX/RRM1/BAK1/LHX2/GPD2/ACTL6A/GRHL2/RAB11FIP4/TFAP2A/SKIL/PRKCI/EPHB2/FASLG/WNT7B/GNGT1/IRX5/SLC7A11/SHROOM2/PAX6/WNT7A/SOX2/VAX1/INHBA/ATP8A2/SOX11/POU4F1/SLC44A4/SOX9/NR2E1/BCL11B/VAX2/RAX/WNT2/RDH10/EPHA2/USH1C/GRHL3/SLITRK6/CELF4/GNAT1/DLX2/GATA3	42
GO:0021782	glial cell development	23/621	116/18670	4.22802e-12	2.73017e-10	1.61522e-10	CDK5/TNF/LYN/CSPG5/IL1B/FA2H/GSTP1/ZNF488/NCMAP/TTBK1/SOX4/CD9/MYRF/SOX11/IL6/BACE2/ADGRG6/POU3F2/MDK/KCNJ10/POU3F1/PHGDH/S100A8	23
GO:0050803	regulation of synapse structure or activity	32/621	227/18670	4.97449e-12	3.17348e-10	1.8775e-10	CDC20/CDK5/CFL1/ARF6/CRIPT/ACTR2/TUBB/TNF/AGRN/ABHD17C/IGSF9/EPHB2/SIX4/IL1RAP/EFNA1/LRP8/SLC7A11/CDK5R1/WNT7A/SEMA3F/SIX1/SEMA4A/FZD9/CAMK2B/ITPKA/OXTR/SLITRK6/WNT3A/SLIT1/CAMKV/NEUROD2/CBLN1	32
GO:0021879	forebrain neuron differentiation	16/621	53/18670	8.77647e-12	5.53231e-10	3.27303e-10	UQCRQ/ATF5/GBX2/PAX6/LHX5/RAC3/B2M/INHBA/BCL11B/SLC4A10/TBR1/NKX2-1/ARX/OTP/FGF8/DLX2	16
GO:0045666	positive regulation of neuron differentiation	41/621	371/18670	1.61865e-11	9.59552e-10	5.67691e-10	ECT2/NME1/EZH2/LLPH/ACTR2/TNFRSF12A/MAP3K13/LYN/STYXL1/NME2/HSPA5/SKIL/PRKCI/FOXA1/NEDD4L/FEZF1/LRP8/SHTN1/C21orf91/SYT17/ITGA3/DNMT3B/SEMA7A/MMD/ATP8A2/SOX11/CAMK2B/ITPKA/MDK/NEFL/PACSIN1/TRIM67/WNT3A/RASAL1/CXCR4/CHODL/IRX3/DLX2/NKX2-5/NEUROD2/WNT3	41
GO:0048665	neuron fate specification	13/621	34/18670	2.62925e-11	1.52988e-09	9.05107e-10	MNX1/ESRP1/DMRTA2/FOXA1/HOXC10/PAX6/SIX1/TLX3/DMRT3/POU4F1/POU3F2/LHX3/LBX1	13
GO:0099173	postsynapse organization	26/621	163/18670	3.06503e-11	1.74509e-09	1.03243e-09	CDK5/CFL1/ARF6/CRIPT/ACTR2/ABHD17C/EPHB2/IL1RAP/EFNA1/LGMN/LRP8/SLC7A11/CDK5R1/INA/WNT7A/SEMA3F/ITGA3/NEFH/FZD9/CAMK2B/ITPKA/NEFL/LRRC4/SPTBN2/CEL/CBLN1	26
GO:0007422	peripheral nervous system development	18/621	75/18670	3.17697e-11	1.78958e-09	1.05875e-09	CDK1/CDK5/RUNX1/ONECUT2/RUNX3/FA2H/EGR2/CLDN1/ERBB3/NCMAP/NEFH/POU4F1/ADGRG6/POU3F2/UGT8/ERBB2/POU3F1/EGR3	18
GO:2000179	positive regulation of neural precursor cell proliferation	15/621	52/18670	8.18069e-11	4.37543e-09	2.5886e-09	ASPM/LHX2/LYN/DMRTA2/ADGRG1/RASSF10/CTSZ/PAX6/LHX5/INSM1/NR2E1/FZD9/MDK/WNT3A/OTP	15
GO:0043010	camera-type eye development	36/621	314/18670	1.02271e-10	5.36166e-09	3.17207e-09	BAX/RRM1/BAK1/LHX2/GPD2/ACTL6A/GRHL2/RAB11FIP4/TFAP2A/SKIL/EPHB2/WNT7B/IRX5/SLC7A11/SHROOM2/PAX6/WNT7A/VAX1/INHBA/ATP8A2/SOX11/SOX9/NR2E1/BCL11B/VAX2/RAX/WNT2/RDH10/EPHA2/USH1C/GRHL3/SLITRK6/CELF4/GNAT1/DLX2/GATA3	36
GO:0050773	regulation of dendrite development	24/621	149/18670	1.43457e-10	7.16608e-09	4.2396e-09	CDC20/EZH2/CDK5/CFL1/LLPH/ARF6/YWHAH/ACTR2/TLX2/RTN4IP1/NEDD4L/EFNA1/LRP8/CDK5R1/C21orf91/FSTL4/KIAA0319/NR2E1/BCL11A/CAMK2B/ITPKA/PACSIN1/ID1/TNIK	24
GO:0014015	positive regulation of gliogenesis	17/621	74/18670	2.3623e-10	1.14756e-08	6.78919e-09	E2F1/TNF/LYN/CCL3/SPINT1/PRKCI/TP73/IL1B/ZNF488/MYB/TTBK1/LTA/LIF/IL6/MDK/CXCR4/PTPRZ1	17
GO:0021510	spinal cord development	20/621	106/18670	2.72313e-10	1.29901e-08	7.6852e-09	ACTL6A/MNX1/ABT1/DRAXIN/HOXC10/PAX6/LHX5/SOX4/SOX11/DMRT3/PAX7/FOXB1/NEFL/LHX3/DRGX/WNT3A/PHGDH/GBX1/LBX1/HOXB8	20
GO:0021536	diencephalon development	17/621	75/18670	2.96158e-10	1.37558e-08	8.1382e-09	OTX1/BAX/UQCRQ/CDH1/GBX2/PAX6/SOX2/POU4F1/RAX/FOXB1/POU3F2/LHX3/NKX2-1/ARX/OTP/FGF8/CNTNAP2	17
GO:0043525	positive regulation of neuron apoptotic process	15/621	57/18670	3.45146e-10	1.58917e-08	9.40186e-09	MYBL2/BAX/CDK5/CASP3/TNF/CCL3/AIFM1/TFAP2A/TP53/FASLG/NQO1/PCSK9/CTSZ/CDK5R1/MYB	15
GO:0060251	regulation of glial cell proliferation	12/621	35/18670	6.8353e-10	2.94251e-08	1.74085e-08	E2F1/IDH2/TNF/LYN/PRKCI/IL1B/TERT/MYB/ASCL2/LTA/SOX11/IL6	12
GO:0021545	cranial nerve development	14/621	51/18670	7.27961e-10	3.10851e-08	1.83906e-08	TFAP2A/EPHB2/SIX4/TIFAB/EGR2/ATP8B1/ERBB3/SEMA3F/SIX1/POU4F1/HOXA1/SLITRK6/DRGX/SLC1A3	14
GO:0001843	neural tube closure	18/621	90/18670	7.90777e-10	3.34973e-08	1.98177e-08	STIL/KIF20B/MTHFD1/SPINT2/CASP3/LHX2/MTHFD1L/GRHL2/ST14/FZD6/SDC4/SPINT1/SALL4/BCL10/CELSR1/VASP/CTHRC1/GRHL3	18
GO:0021766	hippocampus development	17/621	81/18670	1.06471e-09	4.30353e-08	2.54606e-08	KIF14/NME1/EZH2/CDK5/CASP3/UQCRQ/ANXA3/LRP8/CDK5R1/LHX5/NR2E1/MDK/NEFL/MFSD2A/WNT3A/NKX2-1/DLX2	17
GO:0048857	neural nucleus development	15/621	62/18670	1.24812e-09	5.00665e-08	2.96204e-08	COX6B1/YWHAH/NDUFS3/SYNGR3/HSPA5/H2BS1/CDK5R1/INA/TTBK1/PADI2/CASP5/NKX2-1/ARX/S100A1/G6PD	15
GO:0021871	forebrain regionalization	10/621	24/18670	1.98583e-09	7.73159e-08	4.57417e-08	LHX2/DMRTA2/ADGRG1/WNT7B/FEZF1/PAX6/EMX1/EOMES/NKX2-1/FGF8	10
GO:0050770	regulation of axonogenesis	25/621	183/18670	2.11743e-09	8.18379e-08	4.8417e-08	CDK5/TNFRSF12A/MAP3K13/DRAXIN/SKIL/EPHB2/RTN4R/SEMA4B/EFNA1/ARHGAP4/CDK5R1/SHTN1/WNT7A/SEMA3F/SPP1/SEMA4A/SEMA7A/FSTL4/XK/POU3F2/TBR1/NEFL/WNT3A/CHODL/WNT3	25
GO:0050905	neuromuscular process	19/621	107/18670	2.22385e-09	8.53282e-08	5.04819e-08	OPA3/GCH1/GRIN2D/TIFAB/GM2A/HOXC10/RAC3/ATP8A2/POU4F1/HOXA1/CHRNA1/NPAS1/TCF15/USH1G/USH1C/NEFL/SLITRK6/GBX1/SLC1A3	19
GO:0042552	myelination	21/621	132/18670	2.56663e-09	9.77719e-08	5.78439e-08	KIF14/TNFRSF21/MAL2/TYMP/FA2H/EGR2/ZNF488/NCMAP/CD9/MYRF/XK/ADGRG6/POU3F2/UGT8/ERBB2/MALL/CMTM8/KCNJ10/POU3F1/CXCR4/PTPRZ1	21
GO:0008366	axon ensheathment	21/621	134/18670	3.39632e-09	1.25759e-07	7.44015e-08	KIF14/TNFRSF21/MAL2/TYMP/FA2H/EGR2/ZNF488/NCMAP/CD9/MYRF/XK/ADGRG6/POU3F2/UGT8/ERBB2/MALL/CMTM8/KCNJ10/POU3F1/CXCR4/PTPRZ1	21
GO:0010976	positive regulation of neuron projection development	31/621	281/18670	5.2636e-09	1.88316e-07	1.11412e-07	NME1/EZH2/LLPH/ACTR2/TNFRSF12A/MAP3K13/LYN/STYXL1/NME2/HSPA5/SKIL/PRKCI/NEDD4L/LRP8/SHTN1/C21orf91/SYT17/ITGA3/SEMA7A/ATP8A2/CAMK2B/ITPKA/MDK/NEFL/PACSIN1/TRIM67/WNT3A/RASAL1/CXCR4/CHODL/WNT3	31
GO:0021675	nerve development	16/621	79/18670	5.71074e-09	2.01589e-07	1.19264e-07	FBXO45/TFAP2A/EPHB2/SIX4/TIFAB/EGR2/ATP8B1/ERBB3/SEMA3F/SIX1/POU4F1/HOXA1/SULF1/SLITRK6/DRGX/SLC1A3	16
GO:0014009	glial cell proliferation	13/621	50/18670	6.1598e-09	2.16001e-07	1.27791e-07	E2F1/IDH2/TNF/LYN/PRKCI/IL1B/TERT/MYB/ASCL2/LTA/SOX4/SOX11/IL6	13
GO:0050806	positive regulation of synaptic transmission	23/621	168/18670	8.94829e-09	3.06723e-07	1.81463e-07	PRKCZ/CDK5/TNF/GRIN2D/EPHB2/CA2/KMO/RGS4/LGMN/SYT12/RGS14/WNT7A/NMU/CACNG4/PTGS2/ADORA1/NR2E1/OXTR/KISS1/NTSR1/RAB3B/CCL2/SLC1A3	23
GO:0007218	neuropeptide signaling pathway	18/621	104/18670	8.97866e-09	3.06723e-07	1.81463e-07	GRP/NXPH4/SSTR3/NMU/GPR84/PMCH/NMB/PNOC/NMUR2/OPRD1/ECEL1/NTSR1/NPW/GPR143/SSTR5/KISS1R/OPRK1/CYSLTR1	18
GO:0021762	substantia nigra development	12/621	43/18670	9.84623e-09	3.34204e-07	1.97722e-07	COX6B1/YWHAH/NDUFS3/SYNGR3/HSPA5/H2BS1/INA/TTBK1/PADI2/CASP5/S100A1/G6PD	12
GO:0021846	cell proliferation in forebrain	10/621	28/18670	1.17795e-08	3.94762e-07	2.33549e-07	KIF14/RRM1/IGF2BP1/WNT7A/LHX5/POU3F2/WNT3A/ARX/FGF8/KIF1A	10
GO:0001895	retina homeostasis	15/621	74/18670	1.69084e-08	5.49263e-07	3.24956e-07	CDH3/LYZ/PRDX1/IGKC/IGHG3/B2M/CNGB1/IGHA1/JCHAIN/ABCA4/USH1G/IGHA2/USH1C/ADGRV1/CST4	15
GO:0021515	cell differentiation in spinal cord	13/621	54/18670	1.70213e-08	5.49561e-07	3.25131e-07	MNX1/ABT1/DRAXIN/HOXC10/PAX6/LHX5/SOX4/DMRT3/PAX7/LHX3/WNT3A/GBX1/LBX1	13
GO:0050953	sensory perception of light stimulus	26/621	222/18670	2.6825e-08	8.40462e-07	4.97235e-07	ZIC2/OPA3/CDH3/IRX5/PAX6/EML2/CNGB1/GRM8/ATP8A2/MYO3A/PDE6G/NR2E1/VAX2/RAX/ABCA4/RDH10/USH1G/COL2A1/SLC4A10/USH1C/ADGRV1/KCNJ10/SLITRK6/GNAT1/GUCY2D/GPR143	26
GO:0021695	cerebellar cortex development	12/621	47/18670	2.96957e-08	9.19526e-07	5.44011e-07	KIF14/CLP1/EZH2/CDK5/UQCRQ/HSPA5/WNT7A/LHX5/MDK/SPTBN2/NEUROD2/CBLN1	12
GO:0051930	regulation of sensory perception of pain	11/621	39/18670	3.62415e-08	1.09434e-06	6.47431e-07	PTAFR/CCL3/GRIN2D/NMU/FABP5/ADORA1/CCK/NMUR2/OPRD1/NTSR1/OPRK1	11
GO:0021988	olfactory lobe development	10/621	31/18670	3.63745e-08	1.09434e-06	6.47431e-07	KIF14/LHX2/EXT1/ATF5/FEZF1/SEMA7A/NR2E1/EOMES/ARX/DLX2	10
GO:0001774	microglial cell activation	12/621	48/18670	3.84076e-08	1.13613e-06	6.72161e-07	TNF/CCL3/ITGB2/TLR7/AIF1/TTBK1/IL6/SPHK1/PTPRC/TLR8/TLR3/STAP1	12
GO:0021895	cerebral cortex neuron differentiation	9/621	24/18670	3.93284e-08	1.15691e-06	6.84453e-07	HPRT1/C21orf91/RAC3/EMX1/NR2E1/EOMES/NKX2-1/ARX/DLX2	9
GO:0050771	negative regulation of axonogenesis	14/621	69/18670	5.01064e-08	1.41124e-06	8.3492e-07	CDK5/DRAXIN/EPHB2/RTN4R/SEMA4B/ARHGAP4/CDK5R1/SEMA3F/SPP1/SEMA4A/SEMA7A/FSTL4/WNT3A/WNT3	14
GO:0150077	regulation of neuroinflammatory response	11/621	41/18670	6.43045e-08	1.78268e-06	1.05467e-06	MMP9/TNF/CCL3/MMP3/IL1B/TTBK1/IL6/PTGS2/SPHK1/PTPRC/STAP1	11
GO:0048167	regulation of synaptic plasticity	23/621	187/18670	6.88273e-08	1.87856e-06	1.11139e-06	CDC20/PRKCZ/CDK5/YWHAH/GRIN2D/EPHB2/EGR2/LGMN/SYT12/RGS14/PTGS2/ADORA1/NR2E1/CD38/PPFIA3/CAMK2B/SYT7/SHISA8/SLC4A10/ITPKA/KCNJ10/NEUROD2/CBLN1	23
GO:0060252	positive regulation of glial cell proliferation	8/621	19/18670	7.82826e-08	2.09347e-06	1.23854e-06	E2F1/TNF/LYN/PRKCI/IL1B/MYB/LTA/IL6	8
GO:0030517	negative regulation of axon extension	11/621	42/18670	8.45255e-08	2.24906e-06	1.33059e-06	CDK5/DRAXIN/RTN4R/SEMA4B/ARHGAP4/CDK5R1/SEMA3F/SEMA4A/SEMA7A/WNT3A/WNT3	11
GO:0048675	axon extension	18/621	121/18670	1.02e-07	2.60913e-06	1.54361e-06	CDK5/LHX2/TNFRSF12A/HSP90AA1/MAP3K13/DRAXIN/RTN4R/SEMA4B/ARHGAP4/CDK5R1/SHTN1/SEMA3F/ALCAM/SEMA4A/SEMA7A/WNT3A/SLIT1/WNT3	18
GO:0045685	regulation of glial cell differentiation	14/621	73/18670	1.06002e-07	2.69847e-06	1.59647e-06	CDK1/TNFRSF21/SPINT1/DUSP10/TP73/ZNF488/TTBK1/LIF/IL6/NR2E1/MDK/CXCR4/DLX2/PTPRZ1	14
GO:0007416	synapse assembly	22/621	177/18670	1.09757e-07	2.78068e-06	1.64511e-06	CDK5/FBXO45/ARF6/CDH1/AGRN/EPHB2/SIX4/IL1RAP/WNT7A/SIX1/SEMA4A/POU4F1/SPOCK2/OXTR/LRRC4/SPTBN2/CEL/SLITRK6/WNT3A/PCDHB9/SLIT1/CBLN1	22
GO:0099504	synaptic vesicle cycle	23/621	194/18670	1.35916e-07	3.33183e-06	1.97118e-06	CDK5/ARF6/CHRNA5/DNAJC5/CSPG5/STON2/RAB27B/ADORA2B/STX19/CDK5R1/SYT12/WNT7A/SYT17/SYT5/SYT8/PPFIA3/SYT7/DDC/PACSIN1/RAB3B/CEL/WNT3A/PFN2	23
GO:0099175	regulation of postsynapse organization	16/621	98/18670	1.39702e-07	3.39321e-06	2.00749e-06	CDK5/CFL1/CRIPT/ACTR2/ABHD17C/IL1RAP/EFNA1/LRP8/SLC7A11/CDK5R1/WNT7A/SEMA3F/FZD9/CAMK2B/ITPKA/CBLN1	16
GO:0048483	autonomic nervous system development	11/621	45/18670	1.83051e-07	4.34643e-06	2.57144e-06	TLX2/TFAP2A/EGR2/GBX2/SEMA3F/SIX1/INSM1/SOX4/SOX11/TP63/GATA3	11
GO:0008045	motor neuron axon guidance	9/621	28/18670	1.84389e-07	4.35867e-06	2.57868e-06	CDK5/RAC2/EGR2/SEMA3F/ALCAM/ERBB2/LHX3/FGF8/SLIT1	9
GO:0034349	glial cell apoptotic process	7/621	15/18670	2.22127e-07	5.09161e-06	3.0123e-06	CDK5/CASP3/TNFRSF21/TRAF2/PRKCI/TP53/CCL2	7
GO:0001504	neurotransmitter uptake	11/621	46/18670	2.33416e-07	5.32732e-06	3.15175e-06	SYNGR3/SLC38A1/RGS4/SLC7A11/SLC29A2/SLC1A6/SLC6A11/NTSR1/RAB3B/KCNJ10/SLC1A3	11
GO:0021954	central nervous system neuron development	14/621	78/18670	2.51821e-07	5.62612e-06	3.32853e-06	HPRT1/CDK5/FBXO45/UQCRQ/HSP90AA1/EPHB2/ATF5/GBX2/RAC3/NR2E1/NANOS1/SLC4A10/ARX/FGF8	14
GO:0048813	dendrite morphogenesis	19/621	143/18670	2.81924e-07	6.25264e-06	3.69919e-06	HPRT1/CDK5/CFL1/YWHAH/ACTR2/TLX2/EPHB2/NEDD4L/EFNA1/CELSR2/LRP8/CDK5R1/WNT7A/NR2E1/CAMK2B/ITPKA/MAPK8IP2/ID1/TNIK	19
GO:0021516	dorsal spinal cord development	8/621	22/18670	3.03135e-07	6.63264e-06	3.92401e-06	DRAXIN/LHX5/PAX7/LHX3/DRGX/WNT3A/LBX1/HOXB8	8
GO:0007612	learning	19/621	145/18670	3.51307e-07	7.56166e-06	4.47363e-06	CDK5/ACTR2/EPHB2/SLC12A5/FOSL1/LGMN/SLC7A11/RGS14/EN1/PTGS2/CCK/FOXB1/TBR1/NTSR1/MAPK8IP2/C1QL1/OPRK1/NEUROD2/CNTNAP2	19
GO:0021772	olfactory bulb development	9/621	30/18670	3.59851e-07	7.71422e-06	4.56389e-06	KIF14/LHX2/EXT1/ATF5/FEZF1/NR2E1/EOMES/ARX/DLX2	9
GO:0008038	neuron recognition	11/621	48/18670	3.72145e-07	7.94561e-06	4.70078e-06	CASP3/TNFRSF21/CELSR3/IGSF9/EPHB2/CDK5R1/TNN/EMB/NTM/CXCR4/CNTNAP2	11
GO:0042136	neurotransmitter biosynthetic process	16/621	106/18670	4.24836e-07	8.85633e-06	5.23959e-06	HSP90AA1/GCH1/TNF/GCHFR/NQO1/IL1B/ZC3H12A/ITGB2/AIF1/ICAM1/PTGS2/SLC44A4/DDC/GAD2/GAD1/SLC1A3	16
GO:0060996	dendritic spine development	15/621	97/18670	7.07502e-07	1.39784e-05	8.26994e-06	CDK5/CFL1/LLPH/ARF6/ACTR2/EPHB2/SLC12A5/EFNA1/LRP8/CDK5R1/C21orf91/WNT7A/FSTL4/CAMK2B/ITPKA	15
GO:0048013	ephrin receptor signaling pathway	14/621	86/18670	8.73894e-07	1.68878e-05	9.99119e-06	ARPC3/ARPC5/ACTR2/MMP9/LYN/ARPC1B/EPHB2/EFNA4/EFNA1/CDK5R1/VAV3/EPHA10/EPHA2/EPHA8	14
GO:0007269	neurotransmitter secretion	20/621	169/18670	9.12643e-07	1.74546e-05	1.03265e-05	CDK5/PDZD11/CHRNA5/DNAJC5/CSPG5/ADORA2B/KMO/HSPA8/STX19/SYT12/CHRNB4/WNT7A/SYT17/SYT5/SYT8/PPFIA3/SYT7/GAD2/GAD1/PFN2	20
GO:0060078	regulation of postsynaptic membrane potential	18/621	140/18670	9.45514e-07	1.78167e-05	1.05407e-05	PRKCZ/CDK5/CHRNA5/GRIN2D/ADRB1/RGS4/CHRNB4/WNT7A/GABRD/ADORA1/CHRNA1/CHRNA9/NTSR1/MAPK8IP2/CELF4/GABRA3/CBLN1/P2RX5	18
GO:0010996	response to auditory stimulus	8/621	26/18670	1.3163e-06	2.40339e-05	1.42189e-05	TIFAB/CXCL10/ATP8A2/KIAA0319/MDK/SLITRK6/SLC1A3/CNTNAP2	8
GO:0014033	neural crest cell differentiation	14/621	90/18670	1.54005e-06	2.74564e-05	1.62438e-05	CFL1/KBTBD8/SEMA4B/OVOL2/GBX2/SEMA3F/SEMA4A/SEMA7A/SOX11/SOX9/WNT10A/RDH10/GSC/FGF19	14
GO:0099003	vesicle-mediated transport in synapse	22/621	207/18670	1.66127e-06	2.93214e-05	1.73471e-05	CDK5/ARF6/BLOC1S1/BLOC1S2/CHRNA5/DNAJC5/CSPG5/STON2/RAB27B/ADORA2B/CNIH2/STX19/SYT12/WNT7A/SYT17/SYT5/SYT8/PPFIA3/SYT7/PACSIN1/CEL/PFN2	22
GO:0048814	regulation of dendrite morphogenesis	14/621	91/18670	1.76525e-06	3.04463e-05	1.80127e-05	CDK5/CFL1/YWHAH/ACTR2/TLX2/NEDD4L/EFNA1/LRP8/CDK5R1/NR2E1/CAMK2B/ITPKA/ID1/TNIK	14
GO:0021978	telencephalon regionalization	6/621	13/18670	1.85814e-06	3.16362e-05	1.87167e-05	LHX2/DMRTA2/ADGRG1/PAX6/EMX1/EOMES	6
GO:0022029	telencephalon cell migration	11/621	56/18670	1.92618e-06	3.2585e-05	1.9278e-05	CDK5/FBXO45/PEX13/ADGRG1/CDK5R1/NR2E1/FOXB1/POU3F2/NKX2-1/ARX/CXCR4	11
GO:0014037	Schwann cell differentiation	9/621	37/18670	2.54059e-06	4.1265e-05	2.44132e-05	CDK1/CDK5/FA2H/EGR2/ERBB3/NCMAP/ADGRG6/POU3F2/POU3F1	9
GO:0036465	synaptic vesicle recycling	12/621	69/18670	2.56803e-06	4.15833e-05	2.46015e-05	CDK5/ARF6/STON2/RAB27B/WNT7A/SYT17/SYT5/SYT8/SYT7/PACSIN1/CEL/WNT3A	12
GO:0021885	forebrain cell migration	11/621	59/18670	3.30722e-06	5.11086e-05	3.02369e-05	CDK5/FBXO45/PEX13/ADGRG1/CDK5R1/NR2E1/FOXB1/POU3F2/NKX2-1/ARX/CXCR4	11
GO:2000171	negative regulation of dendrite development	8/621	29/18670	3.31072e-06	5.11086e-05	3.02369e-05	ARF6/YWHAH/TLX2/EFNA1/FSTL4/KIAA0319/BCL11A/ID1	8
GO:0030516	regulation of axon extension	14/621	96/18670	3.39414e-06	5.19421e-05	3.073e-05	CDK5/TNFRSF12A/MAP3K13/DRAXIN/RTN4R/SEMA4B/ARHGAP4/CDK5R1/SHTN1/SEMA3F/SEMA4A/SEMA7A/WNT3A/WNT3	14
GO:0042133	neurotransmitter metabolic process	18/621	153/18670	3.4623e-06	5.28326e-05	3.12568e-05	GART/HSP90AA1/GCH1/TNF/GCHFR/NQO1/IL1B/ZC3H12A/ITGB2/AIF1/ICAM1/PTGS2/SLC44A4/DDC/GAD2/GAD1/PHGDH/SLC1A3	18
GO:0042490	mechanoreceptor differentiation	11/621	61/18670	4.65156e-06	6.74794e-05	3.99222e-05	ESRP1/SDC4/SLC9A3R1/ATP8B1/CTHRC1/MYCL/SLC44A4/USH1G/USH1C/ADGRV1/SLITRK6	11
GO:0060998	regulation of dendritic spine development	12/621	74/18670	5.49406e-06	7.75761e-05	4.58956e-05	CDK5/CFL1/LLPH/ARF6/ACTR2/EFNA1/LRP8/CDK5R1/C21orf91/FSTL4/CAMK2B/ITPKA	12
GO:0060079	excitatory postsynaptic potential	14/621	100/18670	5.54668e-06	7.81109e-05	4.6212e-05	PRKCZ/CDK5/CHRNA5/GRIN2D/RGS4/CHRNB4/WNT7A/ADORA1/CHRNA1/CHRNA9/MAPK8IP2/CELF4/CBLN1/P2RX5	14
GO:0060563	neuroepithelial cell differentiation	10/621	53/18670	8.26524e-06	0.000110516	6.53837e-05	ESRP1/SLC9A3R1/INSM1/SOX4/SOX11/EMX1/MYCL/USH1C/SLITRK6/FGF8	10
GO:0048678	response to axon injury	12/621	77/18670	8.40189e-06	0.00011206	6.62973e-05	CDK1/DHFR/BAX/PTPRF/RANGAP1/DHFRP1/LYN/RTN4R/SPP1/AIF1/NREP/NEFL	12
GO:0021877	forebrain neuron fate commitment	5/621	10/18670	8.78812e-06	0.000115754	6.84824e-05	PAX6/BCL11B/TBR1/NKX2-1/DLX2	5
GO:0021544	subpallium development	7/621	24/18670	9.1981e-06	0.000119081	7.04505e-05	HPRT1/SLC7A11/INHBA/BCL11B/FGF8/DLX2/CNTNAP2	7
GO:0048854	brain morphogenesis	8/621	33/18670	9.52139e-06	0.000122368	7.23957e-05	OTX1/FANCD2/FZD6/FANCC/EMX1/SLC4A10/FGF8/SLIT1	8
GO:0021795	cerebral cortex cell migration	9/621	43/18670	9.63674e-06	0.000123252	7.29187e-05	CDK5/FBXO45/PEX13/ADGRG1/CDK5R1/NR2E1/POU3F2/NKX2-1/ARX	9
GO:0021522	spinal cord motor neuron differentiation	8/621	34/18670	1.20907e-05	0.000150282	8.89101e-05	MNX1/ABT1/HOXC10/PAX6/SOX4/LHX3/GBX1/LBX1	8
GO:0097061	dendritic spine organization	12/621	80/18670	1.25787e-05	0.000155255	9.18519e-05	CDK5/CFL1/ACTR2/EPHB2/EFNA1/LGMN/LRP8/CDK5R1/WNT7A/ITGA3/CAMK2B/ITPKA	12
GO:0048489	synaptic vesicle transport	17/621	152/18670	1.27037e-05	0.000155709	9.21205e-05	CDK5/BLOC1S1/BLOC1S2/CHRNA5/DNAJC5/CSPG5/ADORA2B/CNIH2/STX19/SYT12/WNT7A/SYT17/SYT5/SYT8/PPFIA3/SYT7/PFN2	17
GO:0060113	inner ear receptor cell differentiation	10/621	56/18670	1.3798e-05	0.000166628	9.85805e-05	ESRP1/SDC4/SLC9A3R1/ATP8B1/CTHRC1/MYCL/USH1G/USH1C/ADGRV1/SLITRK6	10
GO:0014032	neural crest cell development	12/621	81/18670	1.43263e-05	0.000171237	0.000101307	CFL1/KBTBD8/SEMA4B/OVOL2/GBX2/SEMA3F/SEMA4A/SEMA7A/SOX11/SOX9/RDH10/FGF19	12
GO:0150078	positive regulation of neuroinflammatory response	6/621	18/18670	1.74319e-05	0.000199788	0.000118199	TNF/CCL3/IL1B/TTBK1/IL6/STAP1	6
GO:0060997	dendritic spine morphogenesis	10/621	58/18670	1.90468e-05	0.000215497	0.000127493	CDK5/CFL1/ACTR2/EPHB2/EFNA1/LRP8/CDK5R1/WNT7A/CAMK2B/ITPKA	10
GO:0042551	neuron maturation	9/621	47/18670	2.06816e-05	0.000232503	0.000137554	MAP3K13/AGRN/IRX5/RAC3/BCL11A/RND1/C1QL1/EPHA8/CNTNAP2	9
GO:0048846	axon extension involved in axon guidance	8/621	37/18670	2.35435e-05	0.000260256	0.000153973	SEMA4B/SEMA3F/ALCAM/SEMA4A/SEMA7A/WNT3A/SLIT1/WNT3	8
GO:0071542	dopaminergic neuron differentiation	8/621	37/18670	2.35435e-05	0.000260256	0.000153973	DMRTA2/FOXA1/LMX1B/EN1/WNT2/WNT3A/FGF8/WNT3	8
GO:0060041	retina development in camera-type eye	16/621	144/18670	2.46633e-05	0.000269239	0.000159287	BAX/RRM1/LHX2/ACTL6A/RAB11FIP4/TFAP2A/IRX5/PAX6/ATP8A2/SOX9/NR2E1/VAX2/USH1C/CELF4/GNAT1/DLX2	16
GO:0021517	ventral spinal cord development	9/621	48/18670	2.47111e-05	0.000269239	0.000159287	MNX1/ABT1/HOXC10/PAX6/SOX4/DMRT3/LHX3/GBX1/LBX1	9
GO:0021559	trigeminal nerve development	5/621	12/18670	2.61278e-05	0.000280622	0.000166022	TFAP2A/TIFAB/SEMA3F/POU4F1/DRGX	5
GO:0048935	peripheral nervous system neuron development	5/621	12/18670	2.61278e-05	0.000280622	0.000166022	RUNX1/ONECUT2/RUNX3/NEFH/POU4F1	5
GO:0007405	neuroblast proliferation	10/621	61/18670	3.00961e-05	0.000317448	0.000187809	RACGAP1/ASPM/DMRTA2/NDE1/TP53/PAX6/VAX1/FZD9/WNT3A/OTP	10
GO:0099601	regulation of neurotransmitter receptor activity	11/621	74/18670	3.14488e-05	0.000327798	0.000193932	CDK5/EPHB2/LYPD6/ANXA3/CNIH2/LYPD6B/CACNG4/SHISA8/NEFL/MAPK8IP2/CCL2	11
GO:0030148	sphingolipid biosynthetic process	13/621	102/18670	3.32935e-05	0.000344988	0.000204102	HACD3/TNF/HACD2/ELOVL3/FA2H/SPHK1/SGMS2/UGT8/ELOVL2/SGPP2/ALOXE3/SPTSSB/ALDH3B2	13
GO:1903978	regulation of microglial cell activation	6/621	20/18670	3.43839e-05	0.00035352	0.00020915	CCL3/TTBK1/IL6/SPHK1/PTPRC/STAP1	6
GO:0048713	regulation of oligodendrocyte differentiation	8/621	39/18670	3.53811e-05	0.000359584	0.000212737	TNFRSF21/DUSP10/TP73/ZNF488/MDK/CXCR4/DLX2/PTPRZ1	8
GO:0021884	forebrain neuron development	7/621	29/18670	3.58882e-05	0.000362649	0.000214551	UQCRQ/ATF5/GBX2/RAC3/SLC4A10/ARX/FGF8	7
GO:0016079	synaptic vesicle exocytosis	14/621	119/18670	4.15898e-05	0.000410089	0.000242617	CDK5/CHRNA5/DNAJC5/CSPG5/ADORA2B/STX19/SYT12/WNT7A/SYT17/SYT5/SYT8/PPFIA3/SYT7/PFN2	14
GO:0021532	neural tube patterning	8/621	40/18670	4.29494e-05	0.000421924	0.000249619	FOXA1/GBX2/PAX6/EN1/PAX7/GSC/WNT3A/FGF8	8
GO:0048485	sympathetic nervous system development	6/621	21/18670	4.67889e-05	0.000452094	0.000267468	SEMA3F/INSM1/SOX4/SOX11/TP63/GATA3	6
GO:0050951	sensory perception of temperature stimulus	6/621	21/18670	4.67889e-05	0.000452094	0.000267468	NR2F6/ADORA1/NTSR1/CXCR4/PRDM12/OPRK1	6
GO:0051963	regulation of synapse assembly	13/621	106/18670	5.01749e-05	0.00047956	0.000283718	ARF6/AGRN/EPHB2/SIX4/IL1RAP/WNT7A/SIX1/SEMA4A/OXTR/SLITRK6/WNT3A/SLIT1/CBLN1	13
GO:0060119	inner ear receptor cell development	8/621	41/18670	5.18212e-05	0.000491745	0.000290926	SDC4/SLC9A3R1/ATP8B1/CTHRC1/USH1G/USH1C/ADGRV1/SLITRK6	8
GO:0021527	spinal cord association neuron differentiation	5/621	14/18670	6.24829e-05	0.000571875	0.000338333	LHX5/PAX7/LHX3/WNT3A/LBX1	5
GO:0097154	GABAergic neuron differentiation	5/621	14/18670	6.24829e-05	0.000571875	0.000338333	RAC3/INHBA/NKX2-1/ARX/DLX2	5
GO:0021854	hypothalamus development	6/621	22/18670	6.25336e-05	0.000571875	0.000338333	BAX/UQCRQ/RAX/FOXB1/POU3F2/OTP	6
GO:0048708	astrocyte differentiation	11/621	81/18670	7.39336e-05	0.000661203	0.000391182	TNF/IL1B/PAX6/TTBK1/LIF/IL6/SOX9/BACE2/NR2E1/POU3F2/S100A8	11
GO:0045687	positive regulation of glial cell differentiation	8/621	43/18670	7.41746e-05	0.000661203	0.000391182	SPINT1/TP73/ZNF488/TTBK1/LIF/MDK/CXCR4/PTPRZ1	8
GO:0014003	oligodendrocyte development	8/621	44/18670	8.80444e-05	0.000763501	0.000451703	LYN/FA2H/GSTP1/ZNF488/CD9/MYRF/SOX11/KCNJ10	8
GO:0014047	glutamate secretion	8/621	44/18670	8.80444e-05	0.000763501	0.000451703	KMO/GLS2/ADORA1/CCK/PPFIA3/SLC1A6/NTSR1/SLC1A3	8
GO:0061001	regulation of dendritic spine morphogenesis	8/621	44/18670	8.80444e-05	0.000763501	0.000451703	CDK5/CFL1/ACTR2/EFNA1/LRP8/CDK5R1/CAMK2B/ITPKA	8
GO:0048488	synaptic vesicle endocytosis	9/621	56/18670	8.81018e-05	0.000763501	0.000451703	CDK5/ARF6/STON2/RAB27B/SYT17/SYT5/SYT8/PACSIN1/CEL	9
GO:0007638	mechanosensory behavior	5/621	15/18670	9.11649e-05	0.000779835	0.000461367	STRBP/TIFAB/SLITRK6/SLC1A3/CNTNAP2	5
GO:0050965	detection of temperature stimulus involved in sensory perception of pain	5/621	15/18670	9.11649e-05	0.000779835	0.000461367	NR2F6/ADORA1/NTSR1/CXCR4/PRDM12	5
GO:0071599	otic vesicle development	5/621	15/18670	9.11649e-05	0.000779835	0.000461367	SIX1/SOX9/COL2A1/FGF8/GATA3	5
GO:0051966	regulation of synaptic transmission, glutamatergic	10/621	70/18670	0.00010124	0.00086046	0.000509066	CDK5/TNF/KMO/GRM8/CACNG4/PTGS2/ADORA1/OXTR/MAPK8IP2/CCL2	10
GO:0014014	negative regulation of gliogenesis	8/621	45/18670	0.000103995	0.000881049	0.000521247	IDH2/DUSP10/TERT/ASCL2/SOX11/NR2E1/STAP1/DLX2	8
GO:2000178	negative regulation of neural precursor cell proliferation	6/621	24/18670	0.000106583	0.000901533	0.000533365	SPINT2/SPINT1/TP53/PAX6/VAX1/NR2E1	6
GO:0019226	transmission of nerve impulse	10/621	72/18670	0.000128934	0.0010556	0.000624517	MYH14/TYMP/ITGA2/CHRNB4/CLCN1/CACNG4/DMRT3/CHRNA1/OTOA/CNTNAP2	10
GO:0061548	ganglion development	5/621	16/18670	0.000128985	0.0010556	0.000624517	SIX4/RGS4/SEMA3F/SIX1/INSM1	5
GO:0097484	dendrite extension	7/621	35/18670	0.000130022	0.00105755	0.00062567	LLPH/NEDD4L/SYT17/BCL11A/RASAL1/CXCR4/CYFIP2	7
GO:0048843	negative regulation of axon extension involved in axon guidance	6/621	26/18670	0.00017227	0.00134737	0.000797132	SEMA4B/SEMA3F/SEMA4A/SEMA7A/WNT3A/WNT3	6
GO:0050884	neuromuscular process controlling posture	5/621	17/18670	0.000177747	0.00136798	0.000809325	GCH1/ATP8A2/POU4F1/TCF15/GBX1	5
GO:0021587	cerebellum morphogenesis	7/621	37/18670	0.000187918	0.00143582	0.000849462	KIF14/CDK5/HSPA5/WNT7A/LHX5/SPTBN2/CBLN1	7
GO:0008347	glial cell migration	8/621	49/18670	0.000193586	0.00147188	0.000870792	CDK5/IDH2/ADGRG1/CCL3/CDK5R1/NR2E1/CCL2/STAP1	8
GO:0008306	associative learning	10/621	78/18670	0.000253136	0.00185009	0.00109455	CDK5/ACTR2/LGMN/SLC7A11/RGS14/CCK/FOXB1/TBR1/OPRK1/NEUROD2	10
GO:0035249	synaptic transmission, glutamatergic	11/621	93/18670	0.000259532	0.00188767	0.00111678	CDK5/TNF/CNIH2/KMO/GRM8/CACNG4/PTGS2/ADORA1/OXTR/MAPK8IP2/CCL2	11
GO:0060122	inner ear receptor cell stereocilium organization	6/621	28/18670	0.000266386	0.0019243	0.00113846	SDC4/SLC9A3R1/CTHRC1/USH1G/USH1C/ADGRV1	6
GO:0015872	dopamine transport	8/621	52/18670	0.00029597	0.00211207	0.00124955	SYT12/SYT17/SYT5/SYT13/SYT8/SYT7/RAB3B/OPRK1	8
GO:0050885	neuromuscular process controlling balance	8/621	52/18670	0.00029597	0.00211207	0.00124955	TIFAB/GM2A/RAC3/POU4F1/USH1G/USH1C/NEFL/SLC1A3	8
GO:0014044	Schwann cell development	6/621	29/18670	0.000326515	0.00226592	0.00134057	CDK5/FA2H/NCMAP/ADGRG6/POU3F2/POU3F1	6
GO:0016056	rhodopsin mediated signaling pathway	6/621	29/18670	0.000326515	0.00226592	0.00134057	GNGT1/CNGB1/PDE6G/GNAT1/GUCY2D/PPEF1	6
GO:0021799	cerebral cortex radially oriented cell migration	6/621	29/18670	0.000326515	0.00226592	0.00134057	CDK5/FBXO45/ADGRG1/CDK5R1/NR2E1/POU3F2	6
GO:0021892	cerebral cortex GABAergic interneuron differentiation	4/621	11/18670	0.000331924	0.00227931	0.00134848	RAC3/NKX2-1/ARX/DLX2	4
GO:0031915	positive regulation of synaptic plasticity	4/621	11/18670	0.000331924	0.00227931	0.00134848	CDC20/EPHB2/PTGS2/NEUROD2	4
GO:0060856	establishment of blood-brain barrier	4/621	11/18670	0.000331924	0.00227931	0.00134848	LSR/WNT7B/WNT7A/MFSD2A	4
GO:0050909	sensory perception of taste	9/621	67/18670	0.000359497	0.00243108	0.00143828	RTP4/FFAR4/CST1/PKD2L1/GNAT1/TRPM5/GNG13/CST4/CA6	9
GO:0021575	hindbrain morphogenesis	7/621	41/18670	0.000365734	0.0024701	0.00146136	KIF14/CDK5/HSPA5/WNT7A/LHX5/SPTBN2/CBLN1	7
GO:0007274	neuromuscular synaptic transmission	6/621	30/18670	0.000396775	0.00263935	0.00156149	MYLK2/CHRNA5/STAC3/CHRNB4/CHRNA1/EGR3	6
GO:0021696	cerebellar cortex morphogenesis	6/621	30/18670	0.000396775	0.00263935	0.00156149	KIF14/CDK5/WNT7A/LHX5/SPTBN2/CBLN1	6
GO:0031641	regulation of myelination	7/621	42/18670	0.000426447	0.0027877	0.00164926	KIF14/TNFRSF21/TYMP/ZNF488/NCMAP/MYRF/PTPRZ1	7
GO:0021819	layer formation in cerebral cortex	4/621	12/18670	0.000484821	0.00308549	0.00182544	CDK5/ADGRG1/CDK5R1/NR2E1	4
GO:0021903	rostrocaudal neural tube patterning	4/621	12/18670	0.000484821	0.00308549	0.00182544	GBX2/PAX6/EN1/FGF8	4
GO:0001755	neural crest cell migration	8/621	57/18670	0.000561842	0.00348763	0.00206336	CFL1/SEMA4B/OVOL2/GBX2/SEMA3F/SEMA4A/SEMA7A/FGF19	8
GO:0014002	astrocyte development	7/621	44/18670	0.000571925	0.00350736	0.00207503	TNF/IL1B/TTBK1/IL6/BACE2/POU3F2/S100A8	7
GO:1902667	regulation of axon guidance	7/621	44/18670	0.000571925	0.00350736	0.00207503	SEMA4B/SEMA3F/SEMA4A/SEMA7A/TBR1/WNT3A/WNT3	7
GO:0048841	regulation of axon extension involved in axon guidance	6/621	32/18670	0.000572306	0.00350736	0.00207503	SEMA4B/SEMA3F/SEMA4A/SEMA7A/WNT3A/WNT3	6
GO:1902692	regulation of neuroblast proliferation	6/621	33/18670	0.000680039	0.00400354	0.00236858	ASPM/DMRTA2/TP53/PAX6/VAX1/OTP	6
GO:0016322	neuron remodeling	4/621	13/18670	0.000681944	0.00400354	0.00236858	BCL11A/RND1/C1QL1/EPHA8	4
GO:0021520	spinal cord motor neuron cell fate specification	4/621	13/18670	0.000681944	0.00400354	0.00236858	MNX1/HOXC10/PAX6/LHX3	4
GO:0021681	cerebellar granular layer development	4/621	13/18670	0.000681944	0.00400354	0.00236858	KIF14/WNT7A/MDK/CBLN1	4
GO:0021794	thalamus development	4/621	13/18670	0.000681944	0.00400354	0.00236858	UQCRQ/GBX2/FOXB1/CNTNAP2	4
GO:0031223	auditory behavior	4/621	13/18670	0.000681944	0.00400354	0.00236858	TIFAB/SLITRK6/SLC1A3/CNTNAP2	4
GO:0007413	axonal fasciculation	5/621	23/18670	0.000819228	0.00461469	0.00273015	CASP3/TNFRSF21/CELSR3/EPHB2/CDK5R1	5
GO:0048714	positive regulation of oligodendrocyte differentiation	5/621	23/18670	0.000819228	0.00461469	0.00273015	TP73/ZNF488/MDK/CXCR4/PTPRZ1	5
GO:0097150	neuronal stem cell population maintenance	5/621	23/18670	0.000819228	0.00461469	0.00273015	ASPM/FANCD2/FANCC/IGF2BP1/SOX2	5
GO:0106030	neuron projection fasciculation	5/621	23/18670	0.000819228	0.00461469	0.00273015	CASP3/TNFRSF21/CELSR3/EPHB2/CDK5R1	5
GO:0050912	detection of chemical stimulus involved in sensory perception of taste	7/621	47/18670	0.000861263	0.00481561	0.00284902	RTP4/FFAR4/CST1/PKD2L1/GNAT1/CST4/CA6	7
GO:0008089	anterograde axonal transport	7/621	48/18670	0.000979834	0.00533219	0.00315463	KIF4A/BLOC1S1/BLOC1S2/RAB27B/CNIH2/NEFL/KIF1A	7
GO:0003407	neural retina development	8/621	62/18670	0.000994194	0.00538819	0.00318776	ACTL6A/RAB11FIP4/TFAP2A/IRX5/ATP8A2/SOX9/USH1C/DLX2	8
GO:1990090	cellular response to nerve growth factor stimulus	7/621	49/18670	0.00111087	0.00587034	0.00347302	E2F1/ARPC3/ARF6/CIB1/HSPA5/CORO1A/ID1	7
GO:0021680	cerebellar Purkinje cell layer development	5/621	25/18670	0.00122438	0.00640306	0.00378818	KIF14/UQCRQ/HSPA5/LHX5/SPTBN2	5
GO:1904861	excitatory synapse assembly	5/621	25/18670	0.00122438	0.00640306	0.00378818	IL1RAP/WNT7A/SEMA4A/LRRC4/CBLN1	5
GO:0060253	negative regulation of glial cell proliferation	4/621	15/18670	0.00123466	0.00640306	0.00378818	IDH2/TERT/ASCL2/SOX11	4
GO:0031103	axon regeneration	7/621	51/18670	0.00141396	0.00717825	0.0042468	DHFR/PTPRF/DHFRP1/RTN4R/SPP1/NREP/NEFL	7
GO:0021591	ventricular system development	5/621	26/18670	0.00147488	0.00738136	0.00436697	CENPF/PAX5/MNAT1/SLC7A11/DNAH5	5
GO:0022011	myelination in peripheral nervous system	5/621	26/18670	0.00147488	0.00738136	0.00436697	FA2H/NCMAP/ADGRG6/POU3F2/POU3F1	5
GO:0022400	regulation of rhodopsin mediated signaling pathway	5/621	26/18670	0.00147488	0.00738136	0.00436697	CNGB1/PDE6G/GNAT1/GUCY2D/PPEF1	5
GO:0048168	regulation of neuronal synaptic plasticity	7/621	52/18670	0.00158787	0.00788721	0.00466624	EPHB2/EGR2/PPFIA3/CAMK2B/SHISA8/SLC4A10/KCNJ10	7
GO:1990089	response to nerve growth factor	7/621	52/18670	0.00158787	0.00788721	0.00466624	E2F1/ARPC3/ARF6/CIB1/HSPA5/CORO1A/ID1	7
GO:0048791	calcium ion-regulated exocytosis of neurotransmitter	4/621	16/18670	0.00160322	0.00791888	0.00468497	SYT17/SYT5/SYT8/SYT7	4
GO:0050774	negative regulation of dendrite morphogenesis	4/621	16/18670	0.00160322	0.00791888	0.00468497	YWHAH/TLX2/EFNA1/ID1	4
GO:0048143	astrocyte activation	5/621	27/18670	0.00176114	0.00860264	0.0050895	TNF/IL1B/TTBK1/IL6/BACE2	5
GO:0051965	positive regulation of synapse assembly	8/621	68/18670	0.00182671	0.00887377	0.0052499	AGRN/EPHB2/IL1RAP/WNT7A/SEMA4A/OXTR/SLITRK6/CBLN1	8
GO:0001941	postsynaptic membrane organization	6/621	40/18670	0.00193567	0.0093176	0.00551249	CRIPT/EPHB2/SLC7A11/FZD9/LRRC4/CEL	6
GO:0035315	hair cell differentiation	6/621	40/18670	0.00193567	0.0093176	0.00551249	ESRP1/SLC9A3R1/MYCL/SLC44A4/USH1C/SLITRK6	6
GO:0071526	semaphorin-plexin signaling pathway	6/621	40/18670	0.00193567	0.0093176	0.00551249	MET/SH3BP1/SEMA4B/SEMA3F/SEMA4A/SEMA7A	6
GO:0008088	axo-dendritic transport	8/621	69/18670	0.00200735	0.00960157	0.00568049	KIF4A/BLOC1S1/BLOC1S2/RAB27B/CNIH2/HSPA8/NEFL/KIF1A	8
GO:0050772	positive regulation of axonogenesis	9/621	85/18670	0.00204188	0.00974031	0.00576257	TNFRSF12A/MAP3K13/SKIL/SHTN1/SEMA7A/NEFL/WNT3A/CHODL/WNT3	9
GO:0007271	synaptic transmission, cholinergic	5/621	29/18670	0.00245267	0.0113757	0.00673013	CHRNA5/LYPD1/NQO1/CHRNB4/CHRNA1	5
GO:2001222	regulation of neuron migration	6/621	42/18670	0.00250119	0.0115666	0.00684307	KIF20B/ADGRG1/SHTN1/TNN/CAMK2B/MDK	6
GO:0099054	presynapse assembly	6/621	43/18670	0.00282653	0.01277	0.00755501	ARF6/IL1RAP/WNT7A/CEL/WNT3A/CBLN1	6
GO:0099068	postsynapse assembly	5/621	30/18670	0.00286385	0.01284	0.00759643	EPHB2/IL1RAP/WNT7A/CEL/CBLN1	5
GO:1905606	regulation of presynapse assembly	5/621	30/18670	0.00286385	0.01284	0.00759643	ARF6/IL1RAP/WNT7A/WNT3A/CBLN1	5
GO:0098930	axonal transport	7/621	58/18670	0.00300729	0.0133812	0.00791658	KIF4A/BLOC1S1/BLOC1S2/RAB27B/CNIH2/NEFL/KIF1A	7
GO:1900006	positive regulation of dendrite development	8/621	74/18670	0.00313162	0.0138263	0.00817993	EZH2/LLPH/ACTR2/LRP8/C21orf91/CAMK2B/ITPKA/PACSIN1	8
GO:0048486	parasympathetic nervous system development	4/621	19/18670	0.00315433	0.0138263	0.00817993	TFAP2A/EGR2/SEMA3F/SIX1	4
GO:0060999	positive regulation of dendritic spine development	6/621	44/18670	0.00318252	0.0139153	0.00823259	LLPH/ACTR2/LRP8/C21orf91/CAMK2B/ITPKA	6
GO:0031102	neuron projection regeneration	7/621	59/18670	0.00331635	0.0143241	0.00847444	DHFR/PTPRF/DHFRP1/RTN4R/SPP1/NREP/NEFL	7
GO:0046847	filopodium assembly	7/621	59/18670	0.00331635	0.0143241	0.00847444	ARF6/AGRN/EZR/MYO10/MIEN1/FGD3/FSCN1	7
GO:0097106	postsynaptic density organization	5/621	31/18670	0.00332261	0.0143241	0.00847444	ARF6/CRIPT/IL1RAP/LRRC4/CBLN1	5
GO:0051932	synaptic transmission, GABAergic	6/621	45/18670	0.00357089	0.0152606	0.00902847	CA2/RAC3/ADORA1/OXTR/CNR2/GABRA3	6
GO:0014041	regulation of neuron maturation	3/621	10/18670	0.00368929	0.0155161	0.00917965	MAP3K13/RAC3/BCL11A	3
GO:0021562	vestibulocochlear nerve development	3/621	10/18670	0.00368929	0.0155161	0.00917965	TIFAB/ATP8B1/SLITRK6	3
GO:0021930	cerebellar granule cell precursor proliferation	3/621	10/18670	0.00368929	0.0155161	0.00917965	PSMG1/ATF5/GBX2	3
GO:0048755	branching morphogenesis of a nerve	3/621	10/18670	0.00368929	0.0155161	0.00917965	MAP3K13/BCL11A/DLX2	3
GO:0051124	synaptic growth at neuromuscular junction	3/621	10/18670	0.00368929	0.0155161	0.00917965	AGRN/SIX4/SIX1	3
GO:0042491	inner ear auditory receptor cell differentiation	5/621	32/18670	0.00383192	0.0158744	0.0093916	ESRP1/SLC9A3R1/MYCL/USH1C/SLITRK6	5
GO:0051968	positive regulation of synaptic transmission, glutamatergic	5/621	32/18670	0.00383192	0.0158744	0.0093916	KMO/CACNG4/PTGS2/OXTR/CCL2	5
GO:0001754	eye photoreceptor cell differentiation	6/621	46/18670	0.00399338	0.0164072	0.00970686	PRKCI/GNGT1/PAX6/SOX9/USH1C/GNAT1	6
GO:0099172	presynapse organization	6/621	46/18670	0.00399338	0.0164072	0.00970686	ARF6/IL1RAP/WNT7A/CEL/WNT3A/CBLN1	6
GO:0042461	photoreceptor cell development	6/621	47/18670	0.00445173	0.0178305	0.0105489	PRKCI/GNGT1/PAX6/CNGB1/USH1C/GNAT1	6
GO:0021697	cerebellar cortex formation	4/621	21/18670	0.00462089	0.0183285	0.0108435	CDK5/WNT7A/LHX5/CBLN1	4
GO:0061003	positive regulation of dendritic spine morphogenesis	4/621	21/18670	0.00462089	0.0183285	0.0108435	ACTR2/LRP8/CAMK2B/ITPKA	4
GO:0007528	neuromuscular junction development	6/621	48/18670	0.00494772	0.019139	0.011323	AGRN/SIX4/SIX1/CHRNA1/FZD9/ERBB2	6
GO:0021521	ventral spinal cord interneuron specification	3/621	11/18670	0.0049483	0.019139	0.011323	PAX6/DMRT3/LHX3	3
GO:0021534	cell proliferation in hindbrain	3/621	11/18670	0.0049483	0.019139	0.011323	PSMG1/ATF5/GBX2	3
GO:0021610	facial nerve morphogenesis	3/621	11/18670	0.0049483	0.019139	0.011323	EGR2/SEMA3F/SIX1	3
GO:0048853	forebrain morphogenesis	3/621	11/18670	0.0049483	0.019139	0.011323	OTX1/FGF8/SLIT1	3
GO:1903980	positive regulation of microglial cell activation	3/621	11/18670	0.0049483	0.019139	0.011323	CCL3/TTBK1/STAP1	3
GO:0002052	positive regulation of neuroblast proliferation	4/621	22/18670	0.00550131	0.0208514	0.0123361	ASPM/DMRTA2/PAX6/OTP	4
GO:0021801	cerebral cortex radial glia guided migration	4/621	22/18670	0.00550131	0.0208514	0.0123361	CDK5/ADGRG1/CDK5R1/NR2E1	4
GO:0007613	memory	10/621	117/18670	0.00567641	0.0214844	0.0127106	FEN1/PRKCZ/LGMN/RGS14/ABCA7/ITGA3/PTGS2/CCK/OXTR/MDK	10
GO:0042462	eye photoreceptor cell development	5/621	35/18670	0.00569273	0.0214847	0.0127108	PRKCI/GNGT1/PAX6/USH1C/GNAT1	5
GO:0014029	neural crest formation	3/621	12/18670	0.00643613	0.0236498	0.0139917	KBTBD8/SOX9/GSC	3
GO:0042416	dopamine biosynthetic process	3/621	12/18670	0.00643613	0.0236498	0.0139917	GCH1/GPR37/DDC	3
GO:0099550	trans-synaptic signaling, modulating synaptic transmission	3/621	12/18670	0.00643613	0.0236498	0.0139917	EPHB2/CSPG5/PLAT	3
GO:1904953	Wnt signaling pathway involved in midbrain dopaminergic neuron differentiation	3/621	12/18670	0.00643613	0.0236498	0.0139917	WNT2/WNT3A/WNT3	3
GO:1903861	positive regulation of dendrite extension	4/621	23/18670	0.00648701	0.0237707	0.0140633	NEDD4L/SYT17/RASAL1/CXCR4	4
GO:0021904	dorsal/ventral neural tube patterning	4/621	24/18670	0.00758306	0.0271666	0.0160723	FOXA1/PAX7/GSC/WNT3A	4
GO:0060291	long-term synaptic potentiation	8/621	86/18670	0.00780685	0.0279117	0.0165132	PRKCZ/GRIN2D/EPHB2/LGMN/SYT12/RGS14/ADORA1/NR2E1	8
GO:0046928	regulation of neurotransmitter secretion	9/621	104/18670	0.00783737	0.028002	0.0165665	CDK5/CHRNA5/CSPG5/ADORA2B/KMO/SYT12/CHRNB4/WNT7A/PFN2	9
GO:0045494	photoreceptor cell maintenance	5/621	38/18670	0.00811341	0.0287366	0.0170012	CNGB1/ABCA4/USH1G/USH1C/ADGRV1	5
GO:0042417	dopamine metabolic process	5/621	39/18670	0.00905772	0.0312447	0.018485	HPRT1/GCH1/GPR37/ITGB2/DDC	5
GO:0050805	negative regulation of synaptic transmission	7/621	72/18670	0.00990632	0.0337937	0.0199931	IL1B/PTGS2/ADORA1/CD38/CNR2/CELF4/CBLN1	7
GO:0060074	synapse maturation	4/621	26/18670	0.010125	0.0337937	0.0199931	CDC20/CAMK2B/NEFL/NEUROD2	4
GO:0021692	cerebellar Purkinje cell layer morphogenesis	3/621	14/18670	0.0101349	0.0337937	0.0199931	KIF14/LHX5/SPTBN2	3
GO:0021781	glial cell fate commitment	3/621	14/18670	0.0101349	0.0337937	0.0199931	PAX6/SOX2/SOX9	3
GO:0042574	retinal metabolic process	3/621	14/18670	0.0101349	0.0337937	0.0199931	AKR1C3/RDH10/BCO1	3
GO:0090128	regulation of synapse maturation	3/621	14/18670	0.0101349	0.0337937	0.0199931	CDC20/CAMK2B/NEUROD2	3
GO:1901626	regulation of postsynaptic membrane organization	3/621	14/18670	0.0101349	0.0337937	0.0199931	CRIPT/SLC7A11/FZD9	3
GO:0001580	detection of chemical stimulus involved in sensory perception of bitter taste	5/621	41/18670	0.0111683	0.0364587	0.0215697	RTP4/CST1/GNAT1/CST4/CA6	5
GO:0098815	modulation of excitatory postsynaptic potential	5/621	41/18670	0.0111683	0.0364587	0.0215697	PRKCZ/RGS4/WNT7A/CELF4/CBLN1	5
GO:0048668	collateral sprouting	4/621	27/18670	0.0115796	0.0374323	0.0221457	SPP1/FSTL4/WNT3A/WNT3	4
GO:0060384	innervation	4/621	27/18670	0.0115796	0.0374323	0.0221457	FBXO45/POU4F1/SULF1/SLITRK6	4
GO:0098810	neurotransmitter reuptake	4/621	27/18670	0.0115796	0.0374323	0.0221457	SLC29A2/SLC6A11/RAB3B/KCNJ10	4
GO:0048172	regulation of short-term neuronal synaptic plasticity	3/621	15/18670	0.01236	0.0391913	0.0231864	PPFIA3/SHISA8/SLC4A10	3
GO:0060579	ventral spinal cord interneuron fate commitment	3/621	15/18670	0.01236	0.0391913	0.0231864	PAX6/DMRT3/LHX3	3
GO:0090177	establishment of planar polarity involved in neural tube closure	3/621	15/18670	0.01236	0.0391913	0.0231864	CELSR1/CTHRC1/GRHL3	3
GO:0098693	regulation of synaptic vesicle cycle	9/621	112/18670	0.0124351	0.0393805	0.0232983	CDK5/CHRNA5/DNAJC5/CSPG5/ADORA2B/CDK5R1/WNT7A/RAB3B/PFN2	9
GO:0022038	corpus callosum development	3/621	16/18670	0.0148423	0.0452124	0.0267486	CDK5/EPHB2/RTN4R	3
GO:0043217	myelin maintenance	3/621	16/18670	0.0148423	0.0452124	0.0267486	FA2H/MYRF/CXCR4	3
GO:0070593	dendrite self-avoidance	3/621	16/18670	0.0148423	0.0452124	0.0267486	IGSF9/TNN/EMB	3
GO:2001224	positive regulation of neuron migration	3/621	16/18670	0.0148423	0.0452124	0.0267486	KIF20B/SHTN1/MDK	3
GO:0050974	detection of mechanical stimulus involved in sensory perception	4/621	29/18670	0.0148753	0.0452124	0.0267486	ITGA2/CHRNA9/ADGRV1/CXCR4	4
GO:0051489	regulation of filopodium assembly	5/621	44/18670	0.0149256	0.0452124	0.0267486	ARF6/AGRN/MYO10/MIEN1/FSCN1	5
GO:0050913	sensory perception of bitter taste	5/621	45/18670	0.016345	0.0491463	0.029076	RTP4/CST1/GNAT1/CST4/CA6	5

## Sheet: COAD_deseq_up_ng_BP
ID	Description	GeneRatio	BgRatio	pvalue	p.adjust	qvalue	geneID	Count
GO:0030900	forebrain development	95/702	381/18670	2.19511e-51	1.16231e-47	7.13065e-48	EPHB2/ASPM/TACC3/OTX1/ADGRG1/ATIC/CDH1/INHBA/KIF14/SHH/E2F1/STIL/CDK5/HPRT1/SRD5A1/EPHB3/RRM1/GART/WDR62/BCL11B/NME1/MYO1D/FBXO45/LEF1/RTN4R/SLC2A1/EZH2/BAX/RPGRIP1L/PROX1/H2AX/LRP8/SLC7A11/DPCD/WNT7B/SATB2/FEZF1/ANXA3/BMP4/ARHGAP11B/SEMA5A/EFNA2/CDK6/CHD7/IGF2BP1/ROBO2/MDK/GBX2/DMRTA2/CNTNAP2/WNT5A/OXTR/GDPD5/POU4F1/DRD2/SEMA7A/COL3A1/PAX5/TH/EOMES/HSD3B1/DRAXIN/LHX2/SOX1/WNT4/SIX3/LHX5/MSX1/WNT…	95
GO:0021537	telencephalon development	69/702	251/18670	2.44872e-40	6.483e-37	3.97724e-37	EPHB2/ASPM/TACC3/ADGRG1/ATIC/INHBA/KIF14/SHH/CDK5/HPRT1/SRD5A1/EPHB3/GART/WDR62/BCL11B/NME1/FBXO45/LEF1/RTN4R/SLC2A1/EZH2/BAX/RPGRIP1L/PROX1/H2AX/LRP8/SLC7A11/DPCD/FEZF1/ANXA3/BMP4/ARHGAP11B/EFNA2/CDK6/CHD7/IGF2BP1/ROBO2/MDK/DMRTA2/CNTNAP2/WNT5A/OXTR/DRD2/SEMA7A/COL3A1/PAX5/TH/EOMES/HSD3B1/LHX2/SIX3/LHX5/ATOH1/NKX2-1/ARX/FOXB1/WNT3A/CXCR4/EMX1/FGF8/POU3F2/BCL2A1/SCT/LHX1/DLX5/NEUROD1/SALL3/RTN4RL…	69
GO:0007409	axonogenesis	89/702	468/18670	6.1335e-38	1.08256e-34	6.6414e-35	EPHA1/EPHB2/STMN1/EFNA3/GRB7/SPTBN2/SHH/EFNA4/CDK5/EPHB3/LIMK1/PARD6B/BCL11B/ANOS1/FBXO45/RTN4R/LYPLA2/EPHB4/CELSR3/AGRN/ZSWIM4/DOK4/SHTN1/EZR/EFNB1/EFNA1/B3GNT2/RNF6/SH3KBP1/PTPRO/FEZF1/S100A6/EPHA2/SEMA5A/EFNA2/HSP90AB1/BMP7/CDH11/SPP1/SKIL/LRP4/ROBO2/GBX2/EFNB2/SEMA4D/UNC5B/PLA2G10/SEMA4G/WNT3/WNT5A/THY1/ERBB2/RAP1GAP/POU4F1/DRD2/SEMA7A/RAC2/FOXD1/IGSF9/DRAXIN/LHX2/PRKCQ/TNFRSF12A/DRGX/UNC5A/W…	89
GO:0007411	axon guidance	62/702	276/18670	7.91487e-31	3.80993e-28	2.33735e-28	EPHA1/EPHB2/EFNA3/GRB7/SPTBN2/SHH/EFNA4/CDK5/EPHB3/BCL11B/ANOS1/LYPLA2/EPHB4/CELSR3/AGRN/ZSWIM4/DOK4/EZR/EFNB1/EFNA1/B3GNT2/SH3KBP1/PTPRO/FEZF1/EPHA2/SEMA5A/EFNA2/BMP7/ROBO2/GBX2/EFNB2/SEMA4D/UNC5B/PLA2G10/SEMA4G/WNT3/WNT5A/ERBB2/RAP1GAP/SEMA7A/RAC2/FOXD1/IGSF9/DRAXIN/LHX2/PRKCQ/DRGX/UNC5A/ATOH1/NKX2-1/ARX/WNT3A/CXCR4/EPHA8/EMB/FGF8/LHX1/LHX3/DLX5/VAX1/LHX9/OTX2	62
GO:0097485	neuron projection guidance	62/702	277/18670	9.84895e-31	4.34585e-28	2.66613e-28	EPHA1/EPHB2/EFNA3/GRB7/SPTBN2/SHH/EFNA4/CDK5/EPHB3/BCL11B/ANOS1/LYPLA2/EPHB4/CELSR3/AGRN/ZSWIM4/DOK4/EZR/EFNB1/EFNA1/B3GNT2/SH3KBP1/PTPRO/FEZF1/EPHA2/SEMA5A/EFNA2/BMP7/ROBO2/GBX2/EFNB2/SEMA4D/UNC5B/PLA2G10/SEMA4G/WNT3/WNT5A/ERBB2/RAP1GAP/SEMA7A/RAC2/FOXD1/IGSF9/DRAXIN/LHX2/PRKCQ/DRGX/UNC5A/ATOH1/NKX2-1/ARX/WNT3A/CXCR4/EPHA8/EMB/FGF8/LHX1/LHX3/DLX5/VAX1/LHX9/OTX2	62
GO:0050954	sensory perception of mechanical stimulus	47/702	165/18670	1.68389e-28	5.94412e-26	3.64665e-26	DIAPH1/KCNQ1/GJB2/ITGA2/COL11A1/MARVELD2/MYH14/CEMIP/BIRC5/USH1C/TMPRSS3/SLC52A3/TIMM13/MYO6/TPRN/TIMM10/COL1A1/SLC9A3R1/CHD7/DCDC2/ESPN/MYO1A/ATP8B1/CACNA1D/EPS8L2/SIX1/TH/SERPINE2/COL2A1/TFAP2A/ATP6V0A4/MYO3B/EYA1/DRGX/GJC3/TSPEAR/GABRB2/CLIC5/CRYM/CXCR4/GJB6/SLITRK6/TRPA1/ASIC2/PAX3/LRP2/USH1G	47
GO:0070997	neuron death	66/702	348/18670	3.68025e-28	1.14629e-25	7.03236e-26	XRCC2/MYBL2/SET/KIF14/CDK5/TOX3/CASP2/NONO/SIGMAR1/MSH2/GRIN2B/ERBB3/MYB/CASP8/TRIM2/BCL2L1/PCSK9/ELK1/F2R/DHCR24/BID/BAX/POLB/ATP13A2/GAPDH/NQO1/SLC7A11/TP53/RB1/TRAF2/PIGT/NCOA7/HYOU1/SORL1/HSP90AB1/TNFRSF21/MDK/EFNB2/UNC5B/CCL5/TERT/WNT5A/PRKCG/POU4F1/EN2/FGF20/FASLG/CIT/SIX1/DRAXIN/TFAP2A/CITED1/ADAM8/CCL3/GABRB2/FOXB1/DKK1/WNT3A/SIX4/ADORA1/GRM4/FGF8/EN1/NTF4/CHRNA7/FGF21	66
GO:0050769	positive regulation of neurogenesis	77/702	474/18670	4.35971e-28	1.28248e-25	7.86788e-26	PRPF19/CAPRIN1/EPHB2/XRCC2/ASPM/ECT2/ITGA6/KIF20B/SHH/E2F1/ACTR2/SPINT1/TP73/LIMK1/NME1/TCF3/MYB/TWF1/PTK6/EZH2/NME2/PTK7/RASSF10/PROX1/SHTN1/TGIF2/SS18L2/LRP8/STYXL1/RASAL1/LYN/FEZF1/BMP4/SEMA5A/DNMT3B/TSPO/BMP7/SKIL/ROBO2/FOXA1/MDK/SEMA4D/DMRTA2/ZNF488/WNT3/PPARG/WNT5A/CPNE1/MME/GDPD5/AGT/REG1A/FGF20/DRD2/SEMA7A/SERPINE2/TENM4/PTPRD/ETV5/ITPKA/TNFRSF12A/LTA/ATOH1/CCL3/IL1B/DKK1/WNT3A/IRX3/CXCR4…	77
GO:0021953	central nervous system neuron differentiation	48/702	183/18670	2.64918e-27	7.38284e-25	4.52929e-25	EPHB2/SOX4/WNT2/INHBA/SHH/CDK5/HPRT1/EPHB3/BCL11B/FBXO45/MNX1/PROX1/EVX1/SATB2/HSP90AB1/CDH11/ROBO2/GBX2/WNT3/WNT5A/GDPD5/POU4F1/DRD2/TBX20/EOMES/DRAXIN/SOX1/LHX5/WNT7A/NKX2-1/ARX/DKK1/WNT3A/PAX7/EMX1/FGF8/GABRB1/DMRT3/LHX1/LHX3/DLX5/HOXC10/NKX2-2/SALL3/GSX1/OTP/DBX1/NR2E1	48
GO:0021915	neural tube development	44/702	160/18670	4.74923e-26	1.19749e-23	7.34643e-24	GRHL3/SOX4/SPINT2/KIF20B/GRHL2/RALA/SHH/CELSR1/TMED2/STIL/ST14/SALL4/TCF7/SPINT1/CTHRC1/MTHFD1L/PLOD3/OVOL2/MTHFD1/PTK7/RPGRIP1L/RPS7/PROX1/STK4/FOLR1/EPHA2/BMP4/BMP7/IFT52/BCL10/FOXA1/GBX2/WNT5A/TRIM71/LHX2/FOXB1/WNT3A/PAX2/PHGDH/PAX7/FGF8/EN1/ALX1/LRP2	44
GO:0007605	sensory perception of sound	42/702	145/18670	6.58935e-26	1.58594e-23	9.72954e-24	DIAPH1/KCNQ1/GJB2/COL11A1/MARVELD2/MYH14/CEMIP/BIRC5/USH1C/TMPRSS3/SLC52A3/TIMM13/MYO6/TPRN/TIMM10/COL1A1/SLC9A3R1/CHD7/DCDC2/ESPN/MYO1A/ATP8B1/CACNA1D/EPS8L2/SIX1/TH/COL2A1/TFAP2A/ATP6V0A4/MYO3B/EYA1/GJC3/TSPEAR/GABRB2/CLIC5/CRYM/GJB6/SLITRK6/ASIC2/PAX3/LRP2/USH1G	42
GO:0048880	sensory system development	65/702	371/18670	1.05064e-25	2.41875e-23	1.48387e-23	GRHL3/ACTL6A/EPHB2/RAB11FIP4/WNT2/INHBA/GRHL2/SHH/USH1C/SOX9/GPD2/CASP2/RRM1/SMARCA4/BCL11B/STRA6/BAX/RPGRIP1L/PROX1/TGIF2/SLC7A11/WNT7B/IRX5/IHH/EPHA2/BMP4/BMP7/CHD7/SKIL/NKD1/PROM1/SLC39A5/SLC44A4/PRDM1/WNT5A/THY1/POU4F1/FASLG/GNAT2/TH/CALB1/SHROOM2/NDP/TFAP2A/LHX2/SOX1/GNGT1/PRSS56/RP1/SIX3/WNT7A/HCN1/FBN2/PAX2/MEGF11/SLITRK6/PTF1A/CRYBA4/LHX1/WT1/RP1L1/VAX1/NEUROD1/RAX/NR2E1	65
GO:1901214	regulation of neuron death	59/702	313/18670	4.0836e-25	9.00945e-23	5.52719e-23	XRCC2/MYBL2/SET/KIF14/CDK5/TOX3/CASP2/NONO/SIGMAR1/MSH2/GRIN2B/ERBB3/MYB/CASP8/TRIM2/BCL2L1/PCSK9/ELK1/F2R/DHCR24/BAX/ATP13A2/NQO1/SLC7A11/TP53/TRAF2/NCOA7/HYOU1/SORL1/HSP90AB1/MDK/EFNB2/UNC5B/CCL5/TERT/WNT5A/PRKCG/POU4F1/EN2/FGF20/FASLG/SIX1/DRAXIN/TFAP2A/CITED1/ADAM8/CCL3/GABRB2/FOXB1/DKK1/WNT3A/SIX4/ADORA1/GRM4/FGF8/EN1/NTF4/CHRNA7/FGF21	59
GO:0061351	neural precursor cell proliferation	41/702	147/18670	1.29658e-24	2.64053e-22	1.61994e-22	ASPM/WNT2/ADGRG1/MELK/SPINT2/KIF14/SHH/SHCBP1/SPINT1/RRM1/LEF1/RACGAP1/PSMG1/RASSF10/PROX1/TP53/LYN/IGF2BP1/MDK/GBX2/SLC39A5/DMRTA2/WNT5A/DRD2/SLC6A4/TRIM71/LHX2/SIX3/LHX5/WNT7A/INSM1/ARX/WNT3A/EMX1/FGF8/POU3F2/VAX1/EGF/LRP2/OTP/NR2E1	41
GO:0043010	camera-type eye development	58/702	314/18670	3.09066e-24	5.64311e-22	3.46198e-22	GRHL3/ACTL6A/EPHB2/RAB11FIP4/WNT2/INHBA/GRHL2/SHH/USH1C/SOX9/GPD2/CASP2/RRM1/SMARCA4/BCL11B/STRA6/BAX/RPGRIP1L/PROX1/TGIF2/SLC7A11/WNT7B/IRX5/IHH/EPHA2/BMP4/BMP7/CHD7/SKIL/PROM1/WNT5A/THY1/GNAT2/TH/CALB1/SHROOM2/NDP/TFAP2A/LHX2/SOX1/PRSS56/RP1/SIX3/WNT7A/HCN1/FBN2/PAX2/MEGF11/SLITRK6/PTF1A/CRYBA4/LHX1/WT1/RP1L1/VAX1/NEUROD1/RAX/NR2E1	58
GO:0042472	inner ear morphogenesis	34/702	98/18670	4.28472e-24	7.56254e-22	4.63953e-22	GRHL3/EPHB2/OTX1/COL11A1/USH1C/CELSR1/SOX9/CTHRC1/PTK7/PROX1/SLC9A3R1/CHD7/GBX2/SLC44A4/WNT5A/SIX1/PRRX1/COL2A1/TFAP2A/MYO3B/TIFAB/EYA1/FOXI1/ATOH1/DLX6/WNT3A/PAX2/SIX4/PAX8/FGF8/SLITRK6/DLX5/USH1G/ZIC1	34
GO:0021543	pallium development	43/702	172/18670	1.14808e-23	1.89971e-21	1.16545e-21	ASPM/TACC3/ADGRG1/ATIC/KIF14/CDK5/SRD5A1/GART/WDR62/NME1/FBXO45/LEF1/SLC2A1/EZH2/BAX/PROX1/H2AX/LRP8/ANXA3/ARHGAP11B/CDK6/IGF2BP1/MDK/DMRTA2/CNTNAP2/COL3A1/PAX5/TH/EOMES/HSD3B1/LHX2/LHX5/ATOH1/NKX2-1/ARX/WNT3A/EMX1/FGF8/POU3F2/BCL2A1/SCT/NEUROD1/NR2E1	43
GO:0048663	neuron fate commitment	28/702	65/18670	3.9778e-23	5.85069e-21	3.58933e-21	SHH/BCL11B/ESRP1/MNX1/EVX1/SATB2/IHH/BMP4/FOXA1/DMRTA2/POU4F1/SIX1/PRRX1/JAG2/SOX1/EYA1/ATOH1/NKX2-1/PAX7/DMRT3/POU3F2/PTF1A/TLX3/LHX3/HOXC10/NKX2-2/GSX1/DBX1	28
GO:0051402	neuron apoptotic process	49/702	239/18670	1.07186e-22	1.53392e-20	9.41041e-21	XRCC2/MYBL2/SET/KIF14/CDK5/TOX3/CASP2/NONO/SIGMAR1/MSH2/ERBB3/MYB/TRIM2/BCL2L1/PCSK9/F2R/BID/BAX/POLB/GAPDH/NQO1/TP53/RB1/PIGT/HYOU1/HSP90AB1/TNFRSF21/MDK/UNC5B/TERT/PRKCG/POU4F1/EN2/FGF20/FASLG/CIT/SIX1/DRAXIN/TFAP2A/CITED1/ADAM8/CCL3/GABRB2/FOXB1/SIX4/GRM4/FGF8/EN1/NTF4	49
GO:0010975	regulation of neuron projection development	70/702	499/18670	8.7976e-22	1.10913e-19	6.80436e-20	CAPRIN1/EPHB2/CDC20/ITGA6/ACTR2/CDK5/EPHB3/LIMK1/NME1/KLK6/RTN4R/TWF1/PTK6/EZH2/NME2/PTK7/ZSWIM4/SHTN1/SS18L2/LRP8/EFNA1/STYXL1/KLK8/NGEF/RASAL1/RNF6/LYN/PTPRO/RAB17/SEMA5A/BMP7/SPP1/SKIL/LRP4/ROBO2/MDK/EFNB2/SEMA4D/TRPV4/SEMA4G/WNT3/HECW1/WNT5A/THY1/AGT/REG1A/SEMA7A/PRRX1/HECW2/LZTS3/FKBP4/DRAXIN/PTPRD/ITPKA/TNFRSF12A/WNT7A/DKK1/WNT3A/CXCR4/GFI1/ZNF365/FSTL4/LPAR3/SHOX2/POU3F2/KIAA0319/RTN4RL1/N…	70
GO:0050768	negative regulation of neurogenesis	53/702	295/18670	1.18789e-21	1.46276e-19	8.97386e-20	ASCL2/EPHB2/ASPM/ADGRG1/SHH/SOX9/CDK5/CALR/TP73/RTN4R/TP53/EFNA1/KLK8/NGEF/RNF6/SORL1/PTPRO/SEMA5A/TSPO/BMP7/SPP1/LRP4/EFNB2/SEMA4D/TRPV4/SEMA4G/WNT3/FUOM/TERT/WNT5A/THY1/SEMA7A/DLL3/COL3A1/SLC6A4/FKBP4/DRAXIN/LHX2/SIX3/WNT7A/IL1B/DKK1/WNT3A/IRX3/GFI1/ZNF365/FSTL4/TLX3/KIAA0319/VAX1/NKX2-2/RTN4RL1/NR2E1	53
GO:0042063	gliogenesis	51/702	290/18670	1.89761e-20	2.23285e-18	1.36983e-18	PRPF19/ASCL2/SOX4/ADGRG1/CDK1/SHH/FA2H/E2F1/SOX9/CDK5/SPINT1/TP73/LEF1/ERBB3/MYB/EZH2/CSK/SH3TC2/GSTP1/BACE2/GPR157/NCMAP/LYN/CDK6/TSPO/TNFRSF21/MDK/AREG/SLC45A3/ZNF488/PPARG/TERT/MYRF/ERBB2/SERPINE2/TENM4/ETV5/LTA/NKX2-1/CCL3/IL1B/PAX2/CXCR4/PHGDH/EMX1/ZNF365/POU3F2/NKX2-2/LRP2/GCM1/NR2E1	51
GO:0050808	synapse organization	60/702	408/18670	8.04773e-20	9.06654e-18	5.56221e-18	CAPRIN1/ABHD17C/EPHB2/CDC20/CDH1/YWHAZ/SPTBN2/ACTR2/CDK5/EPHB3/GRIN2B/FBXO45/F2R/AGRN/LRP8/SLC7A11/EFNA1/ACTG1/WNT7B/KLK8/NGEF/PTPRO/RAB17/LRP4/ROBO2/SYNDIG1/EFNB2/SEMA4D/ADGRF1/HOMER1/WNT5A/CEL/OXTR/ERBB2/POU4F1/DRD2/SPARC/SIX1/IGSF9/LZTS3/SRPX2/PTPRD/ETV5/CAMKV/ITPKA/CHRNA1/WNT7A/LRRN1/GABRB2/DKK1/WNT3A/PCDHB9/SIX4/ZNF365/SLITRK6/ASIC2/CHRNA7/LRFN2/SHISA6/CDH9	60
GO:0050807	regulation of synapse organization	43/702	218/18670	2.21783e-19	2.4263e-17	1.48851e-17	CAPRIN1/ABHD17C/EPHB2/CDC20/YWHAZ/ACTR2/CDK5/EPHB3/GRIN2B/AGRN/LRP8/SLC7A11/EFNA1/KLK8/NGEF/PTPRO/RAB17/LRP4/ROBO2/SYNDIG1/SEMA4D/HOMER1/WNT5A/OXTR/DRD2/SPARC/SIX1/IGSF9/LZTS3/SRPX2/PTPRD/ETV5/CAMKV/ITPKA/WNT7A/LRRN1/DKK1/WNT3A/SIX4/SLITRK6/ASIC2/LRFN2/SHISA6	43
GO:0043523	regulation of neuron apoptotic process	42/702	210/18670	3.40923e-19	3.53958e-17	2.17149e-17	XRCC2/MYBL2/SET/KIF14/CDK5/TOX3/CASP2/NONO/SIGMAR1/MSH2/ERBB3/MYB/TRIM2/BCL2L1/PCSK9/F2R/BAX/NQO1/TP53/HYOU1/HSP90AB1/MDK/UNC5B/TERT/PRKCG/POU4F1/EN2/FGF20/FASLG/SIX1/DRAXIN/TFAP2A/CITED1/ADAM8/CCL3/GABRB2/FOXB1/SIX4/GRM4/FGF8/EN1/NTF4	42
GO:2000177	regulation of neural precursor cell proliferation	28/702	88/18670	6.53358e-19	6.65295e-17	4.08151e-17	ASPM/ADGRG1/SPINT2/SHH/SHCBP1/SPINT1/RASSF10/PROX1/TP53/LYN/MDK/DMRTA2/WNT5A/DRD2/SLC6A4/TRIM71/LHX2/SIX3/LHX5/INSM1/WNT3A/EMX1/LHX1/VAX1/EGF/LRP2/OTP/NR2E1	28
GO:0050803	regulation of synapse structure or activity	43/702	227/18670	1.10931e-18	1.10386e-16	6.77206e-17	CAPRIN1/ABHD17C/EPHB2/CDC20/YWHAZ/ACTR2/CDK5/EPHB3/GRIN2B/AGRN/LRP8/SLC7A11/EFNA1/KLK8/NGEF/PTPRO/RAB17/LRP4/ROBO2/SYNDIG1/SEMA4D/HOMER1/WNT5A/OXTR/DRD2/SPARC/SIX1/IGSF9/LZTS3/SRPX2/PTPRD/ETV5/CAMKV/ITPKA/WNT7A/LRRN1/DKK1/WNT3A/SIX4/SLITRK6/ASIC2/LRFN2/SHISA6	43
GO:0001841	neural tube formation	30/702	105/18670	1.12575e-18	1.10386e-16	6.77206e-17	GRHL3/SOX4/SPINT2/KIF20B/GRHL2/RALA/CELSR1/TMED2/STIL/ST14/SALL4/SPINT1/CTHRC1/MTHFD1L/OVOL2/MTHFD1/PTK7/RPS7/STK4/FOLR1/BMP4/BMP7/IFT52/BCL10/WNT5A/TRIM71/LHX2/PAX2/ALX1/LRP2	30
GO:0021536	diencephalon development	25/702	75/18670	1.40701e-17	1.30704e-15	8.01853e-16	OTX1/CDH1/SHH/SRD5A1/BAX/BMP4/SEMA5A/GBX2/CNTNAP2/WNT5A/POU4F1/DRD2/WNT4/SIX3/MSX1/NKX2-1/ARX/FOXB1/FGF8/POU3F2/LHX3/RAX/GSX1/OTP/GHRH	25
GO:0021987	cerebral cortex development	30/702	116/18670	2.44665e-17	2.19576e-15	1.34708e-15	ASPM/TACC3/ADGRG1/ATIC/KIF14/CDK5/SRD5A1/GART/WDR62/FBXO45/SLC2A1/BAX/H2AX/LRP8/ARHGAP11B/MDK/DMRTA2/CNTNAP2/COL3A1/PAX5/TH/EOMES/LHX2/ATOH1/NKX2-1/ARX/EMX1/POU3F2/BCL2A1/NR2E1	30
GO:0045665	negative regulation of neuron differentiation	41/702	225/18670	3.07341e-17	2.66782e-15	1.63668e-15	EPHB2/ASPM/SHH/SOX9/CDK5/CALR/TP73/RTN4R/EFNA1/KLK8/NGEF/RNF6/PTPRO/SEMA5A/BMP7/SPP1/LRP4/EFNB2/SEMA4D/TRPV4/SEMA4G/WNT3/FUOM/WNT5A/THY1/SEMA7A/SLC6A4/FKBP4/DRAXIN/SIX3/DKK1/WNT3A/IRX3/GFI1/ZNF365/FSTL4/TLX3/KIAA0319/NKX2-2/RTN4RL1/NR2E1	41
GO:0045666	positive regulation of neuron differentiation	53/702	371/18670	4.52313e-17	3.8629e-15	2.36984e-15	PRPF19/CAPRIN1/ECT2/ITGA6/ACTR2/LIMK1/NME1/TCF3/TWF1/PTK6/EZH2/NME2/PTK7/PROX1/SHTN1/TGIF2/SS18L2/LRP8/STYXL1/RASAL1/LYN/FEZF1/BMP4/SEMA5A/DNMT3B/BMP7/SKIL/ROBO2/FOXA1/MDK/SEMA4D/WNT3/WNT5A/CPNE1/GDPD5/AGT/REG1A/FGF20/SEMA7A/PTPRD/ETV5/ITPKA/TNFRSF12A/ATOH1/DKK1/WNT3A/IRX3/CXCR4/LPAR3/SHOX2/NEUROD1/NKX2-2/NEUROG3	53
GO:0021510	spinal cord development	28/702	106/18670	1.56475e-16	1.27467e-14	7.81993e-15	ACTL6A/SOX4/SHH/SRD5A1/HOXB8/MNX1/PROX1/EVX1/ROBO2/GDPD5/TBX20/DRAXIN/SOX1/DRGX/LHX5/FOXB1/WNT3A/PHGDH/PAX7/DMRT3/LHX1/LHX3/HOXC10/NKX2-2/NEUROG3/GSX1/DBX1/ZIC1	28
GO:0050804	modulation of chemical synaptic transmission	57/702	436/18670	1.73835e-16	1.39463e-14	8.5559e-15	EPHB2/CASK/CDC20/GRIN2D/CDH1/CDK5/GRIN2B/PRKCZ/SYT7/GRM8/F2R/LRP8/SLC7A11/KISS1/RIN1/NMU/PPFIA3/CDH11/GRID2IP/STX3/ITPR3/PLCB4/CHRNA5/HOMER1/SYT12/CEL/OXTR/CACNA1D/PRKCG/MME/CACNG8/AGT/DRD2/ADORA2B/SLC6A4/SERPINE2/CALB1/CACNG4/ITPKA/SYN3/WNT7A/RASGRF1/MCTP2/IL1B/DKK1/WNT3A/CHRNA6/ADORA1/GRM4/HCRT/SCT/NTF4/CHRNA7/LRFN2/SHISA6/DRD5/NR2E1	57
GO:0010001	glial cell differentiation	39/702	218/18670	3.54273e-16	2.75864e-14	1.6924e-14	PRPF19/SOX4/CDK1/SHH/FA2H/SOX9/CDK5/SPINT1/TP73/LEF1/ERBB3/CSK/SH3TC2/GSTP1/BACE2/GPR157/NCMAP/LYN/CDK6/TNFRSF21/MDK/SLC45A3/ZNF488/PPARG/MYRF/ERBB2/SERPINE2/TENM4/NKX2-1/IL1B/PAX2/CXCR4/PHGDH/EMX1/ZNF365/POU3F2/NKX2-2/GCM1/NR2E1	39
GO:0048665	neuron fate specification	17/702	34/18670	6.37069e-16	4.7511e-14	2.91475e-14	ESRP1/MNX1/EVX1/FOXA1/DMRTA2/POU4F1/SIX1/SOX1/EYA1/ATOH1/DMRT3/POU3F2/TLX3/LHX3/HOXC10/NKX2-2/DBX1	17
GO:0014013	regulation of gliogenesis	29/702	124/18670	1.53607e-15	1.09912e-13	6.743e-14	PRPF19/ASCL2/CDK1/SHH/E2F1/SPINT1/TP73/MYB/EZH2/LYN/TSPO/TNFRSF21/MDK/SLC45A3/ZNF488/PPARG/TERT/SERPINE2/TENM4/ETV5/LTA/CCL3/IL1B/CXCR4/EMX1/ZNF365/NKX2-2/LRP2/NR2E1	29
GO:0001843	neural tube closure	25/702	90/18670	1.82367e-15	1.27057e-13	7.79478e-14	GRHL3/SPINT2/KIF20B/GRHL2/RALA/CELSR1/TMED2/STIL/ST14/SALL4/SPINT1/CTHRC1/MTHFD1L/MTHFD1/PTK7/RPS7/FOLR1/BMP4/BCL10/WNT5A/TRIM71/LHX2/PAX2/ALX1/LRP2	25
GO:1901215	negative regulation of neuron death	37/702	208/18670	2.48797e-15	1.68895e-13	1.03615e-13	XRCC2/SET/KIF14/CDK5/TOX3/NONO/MSH2/ERBB3/BCL2L1/F2R/BAX/ATP13A2/SLC7A11/TRAF2/NCOA7/HYOU1/SORL1/HSP90AB1/MDK/UNC5B/TERT/PRKCG/POU4F1/EN2/FGF20/SIX1/DRAXIN/CITED1/ADAM8/GABRB2/FOXB1/WNT3A/SIX4/FGF8/EN1/NTF4/FGF21	37
GO:0030902	hindbrain development	31/702	152/18670	9.49502e-15	6.05737e-13	3.71613e-13	OTX1/ATIC/SPTBN2/KIF14/SHH/CDK5/GART/LEF1/EZH2/PSMG1/RPGRIP1L/PROX1/TP53/HNF1B/BMP7/MDK/GBX2/POU4F1/EN2/CD3E/SLC6A4/SERPINE2/LHX5/WNT7A/ZNF365/EN1/PTF1A/LHX1/NEUROD1/EGF/NEUROG3	31
GO:0060041	retina development in camera-type eye	30/702	144/18670	1.40898e-14	8.7771e-13	5.38465e-13	ACTL6A/RAB11FIP4/USH1C/SOX9/CASP2/RRM1/SMARCA4/BAX/PROX1/TGIF2/IRX5/IHH/CHD7/PROM1/THY1/GNAT2/CALB1/NDP/TFAP2A/LHX2/RP1/SIX3/HCN1/PAX2/MEGF11/PTF1A/LHX1/RP1L1/NEUROD1/NR2E1	30
GO:0050890	cognition	43/702	296/18670	2.47496e-14	1.52383e-12	9.3485e-13	FEN1/EPHB2/ACTR2/CDK5/STRA6/MAGT1/GRIN2B/SLC1A4/PRKCZ/PPP1R1B/SLC7A11/KLK8/RIN1/CHD7/HMGCR/MDK/ITPR3/SHROOM4/ADGRF1/CNTNAP2/HLA-DRA/OXTR/PRKCG/MME/AGT/RAG1/DRD2/LRRN4/SLC6A4/TH/CALB1/TIFAB/RASGRF1/TMPRSS11E/FOXB1/DKK1/ADORA1/EN1/FOSL1/NTF4/CHRNA7/DRD5/ADAM2	43
GO:0021761	limbic system development	26/702	109/18670	2.72809e-14	1.66037e-12	1.01862e-12	KIF14/CDK5/SRD5A1/NME1/LEF1/EZH2/BAX/PROX1/LRP8/ANXA3/CDK6/MDK/CNTNAP2/DRD2/HSD3B1/LHX5/NKX2-1/FOXB1/WNT3A/POU3F2/SCT/NEUROD1/RAX/GSX1/OTP/NR2E1	26
GO:0001505	regulation of neurotransmitter levels	47/702	354/18670	4.78222e-14	2.84515e-12	1.74547e-12	CASK/CDK5/SRD5A1/CHDH/GART/SLC44A1/SYT7/PDZD11/SLC29A2/NQO1/SLC7A11/ALDH5A1/STX19/GCHFR/GAD1/HSP90AB1/DDC/TSPO/PPFIA3/STX3/PAH/SLC44A4/CHRNA5/CADPS/SYT12/HSPA8/CACNA1D/PRKCG/AGT/CADPS2/SYT8/DRD2/ADORA2B/SLC6A4/TH/PTPRN2/SLC18A1/GCH1/SYN3/WNT7A/MCTP2/IL1B/PHGDH/CHRNA6/GRM4/HCRT/MMP8	47
GO:0003407	neural retina development	20/702	62/18670	5.10042e-14	3.00075e-12	1.84092e-12	ACTL6A/RAB11FIP4/USH1C/SOX9/CASP2/SMARCA4/IRX5/IHH/PROM1/THY1/GNAT2/CALB1/TFAP2A/RP1/SIX3/HCN1/MEGF11/PTF1A/LHX1/NEUROD1	20
GO:0006836	neurotransmitter transport	40/702	269/18670	9.25307e-14	5.26828e-12	3.23203e-12	ICA1/CASK/CDK5/SLC44A1/SYT7/PDZD11/SLC29A2/SLC6A6/SLC6A14/SLC7A11/STX19/GAD1/LYN/DDC/PPFIA3/STX3/SLC44A4/CHRNA5/CADPS/SYT12/HSPA8/CACNA1D/PRKCG/CADPS2/SYT8/DRD2/ADORA2B/SLC6A4/TH/PTPRN2/SLC18A1/SYN3/WNT7A/MCTP2/CHRNA6/SLC6A12/GRM4/SLC6A18/HCRT/HTR2C	40
GO:0007416	synapse assembly	32/702	177/18670	1.2245e-13	6.75389e-12	4.14343e-12	EPHB2/CDH1/SPTBN2/CDK5/EPHB3/FBXO45/AGRN/RAB17/LRP4/ROBO2/SYNDIG1/EFNB2/SEMA4D/ADGRF1/WNT5A/CEL/OXTR/POU4F1/DRD2/SIX1/SRPX2/PTPRD/WNT7A/LRRN1/GABRB2/DKK1/WNT3A/PCDHB9/SIX4/SLITRK6/ASIC2/CDH9	32
GO:0043524	negative regulation of neuron apoptotic process	29/702	147/18670	1.71503e-13	9.2664e-12	5.68483e-12	XRCC2/SET/KIF14/TOX3/NONO/MSH2/ERBB3/BCL2L1/F2R/BAX/HYOU1/HSP90AB1/MDK/UNC5B/TERT/PRKCG/POU4F1/EN2/FGF20/SIX1/DRAXIN/CITED1/ADAM8/GABRB2/FOXB1/SIX4/FGF8/EN1/NTF4	29
GO:0021872	forebrain generation of neurons	20/702	66/18670	1.9553e-13	1.03533e-11	6.35164e-12	ASPM/INHBA/BCL11B/LEF1/PROX1/SATB2/ROBO2/GBX2/WNT5A/DRD2/SOX1/LHX5/NKX2-1/ARX/WNT3A/FGF8/DLX5/SALL3/OTP/NR2E1	20
GO:0001895	retina homeostasis	21/702	74/18670	2.07481e-13	1.07707e-11	6.6077e-12	CDH3/USH1C/POC1B/AZGP1/ACTG1/IGHG3/LYZ/ZG16B/CST4/PROM1/RP1/LTF/PIGR/CDHR1/RDH12/LCN1/POTEF/RP1L1/IGKC/POTEI/USH1G	21
GO:0014015	positive regulation of gliogenesis	21/702	74/18670	2.07481e-13	1.07707e-11	6.6077e-12	PRPF19/SHH/E2F1/SPINT1/TP73/MYB/LYN/TSPO/MDK/ZNF488/PPARG/SERPINE2/TENM4/ETV5/LTA/CCL3/IL1B/CXCR4/ZNF365/NKX2-2/LRP2	21
GO:2000179	positive regulation of neural precursor cell proliferation	18/702	52/18670	2.34461e-13	1.20531e-11	7.39443e-12	ASPM/ADGRG1/SHH/RASSF10/PROX1/LYN/MDK/DMRTA2/DRD2/LHX2/LHX5/INSM1/WNT3A/LHX1/EGF/LRP2/OTP/NR2E1	18
GO:0021871	forebrain regionalization	13/702	24/18670	4.58633e-13	2.26959e-11	1.39237e-11	ADGRG1/SHH/WNT7B/FEZF1/BMP4/DMRTA2/EOMES/LHX2/SIX3/NKX2-1/EMX1/FGF8/LHX1	13
GO:0021515	cell differentiation in spinal cord	18/702	54/18670	4.96267e-13	2.41077e-11	1.47898e-11	SOX4/SHH/MNX1/EVX1/GDPD5/TBX20/DRAXIN/SOX1/LHX5/WNT3A/PAX7/DMRT3/LHX1/LHX3/HOXC10/NKX2-2/GSX1/DBX1	18
GO:0021675	nerve development	21/702	79/18670	8.54884e-13	4.07803e-11	2.50182e-11	EPHB2/CTSV/FBXO45/ERBB3/CHD7/ATP8B1/SULF1/PRKCG/POU4F1/SIX1/SERPINE2/SULF2/TFAP2A/TIFAB/DRGX/GABRB2/PAX2/SIX4/SLITRK6/NKX2-2/NTF4	21
GO:0001764	neuron migration	29/702	157/18670	9.91592e-13	4.68793e-11	2.87599e-11	ASPM/ADGRG1/KIF20B/CELSR1/CDK5/FBXO45/BAX/CELSR3/SHTN1/PEX7/SATB2/FEZF1/SOX14/DCDC2/MDK/CCR4/DRD2/COL3A1/TBX20/SOX1/DRGX/ATOH1/NKX2-1/ARX/CXCR4/TLX3/LHX1/KIAA0319/VAX1	29
GO:0021988	olfactory lobe development	14/702	31/18670	1.4566e-12	6.7655e-11	4.15056e-11	KIF14/RPGRIP1L/FEZF1/EFNA2/CHD7/ROBO2/WNT5A/SEMA7A/EOMES/LHX2/ARX/DLX5/SALL3/NR2E1	14
GO:0010977	negative regulation of neuron projection development	28/702	155/18670	4.30654e-12	1.93247e-10	1.18555e-10	EPHB2/CDK5/RTN4R/EFNA1/KLK8/NGEF/RNF6/PTPRO/SEMA5A/SPP1/LRP4/EFNB2/SEMA4D/TRPV4/SEMA4G/WNT3/WNT5A/THY1/SEMA7A/FKBP4/DRAXIN/DKK1/WNT3A/GFI1/ZNF365/FSTL4/KIAA0319/RTN4RL1	28
GO:0048013	ephrin receptor signaling pathway	21/702	86/18670	5.14947e-12	2.2913e-10	1.40569e-10	EPHA1/EPHB2/EFNA3/EFNA4/ACTR2/EPHB3/GRIN2B/EPHB4/EFNB1/EFNA1/ARPC1B/ACTG1/NGEF/MMP9/LYN/EPHA2/ARHGEF28/EFNA2/EFNB2/VAV3/EPHA8	21
GO:0007611	learning or memory	36/702	256/18670	8.69871e-12	3.74469e-10	2.29732e-10	FEN1/EPHB2/ACTR2/CDK5/STRA6/GRIN2B/PRKCZ/PPP1R1B/SLC7A11/KLK8/RIN1/HMGCR/MDK/ITPR3/ADGRF1/CNTNAP2/OXTR/PRKCG/MME/AGT/RAG1/DRD2/LRRN4/SLC6A4/TH/CALB1/TIFAB/RASGRF1/FOXB1/DKK1/EN1/FOSL1/NTF4/CHRNA7/DRD5/ADAM2	36
GO:0021772	olfactory bulb development	13/702	30/18670	1.78547e-11	7.10833e-10	4.36088e-10	KIF14/RPGRIP1L/FEZF1/EFNA2/CHD7/ROBO2/WNT5A/EOMES/LHX2/ARX/DLX5/SALL3/NR2E1	13
GO:0071542	dopaminergic neuron differentiation	14/702	37/18670	2.71999e-11	1.03614e-09	6.3566e-10	WNT2/SHH/FOXA2/FOXA1/DMRTA2/WNT3/WNT5A/MANF/FGF20/DKK1/WNT3A/FGF8/EN1/OTX2	14
GO:0050909	sensory perception of taste	18/702	67/18670	3.0313e-11	1.13749e-09	6.97838e-10	CST1/LEF1/AZGP1/SCNN1A/CST4/TAS2R38/ITPR3/CST2/LPO/FFAR4/GNAT2/TAS1R3/PIGR/LCN1/CA6/ASIC2/TRPM5/GNAT3	18
GO:0031644	regulation of neurological system process	25/702	137/18670	4.84376e-11	1.75012e-09	1.07368e-09	GPR35/GRIN2D/ITGA2/PRKCZ/F2R/KLK8/NCMAP/NMU/TNFRSF21/ZNF488/HOMER1/MYRF/AGT/TENM4/CACNG4/ACPP/WNT7A/NMUR2/CCL3/PTAFR/ADORA1/HCRT/CHRNA7/HTR2C/SHISA6	25
GO:0050770	regulation of axonogenesis	29/702	183/18670	5.07134e-11	1.81438e-09	1.1131e-09	EPHB2/CDK5/EPHB3/LIMK1/RTN4R/ZSWIM4/SHTN1/EFNA1/RNF6/PTPRO/SEMA5A/SPP1/SKIL/LRP4/ROBO2/SEMA4D/SEMA4G/WNT3/WNT5A/THY1/SEMA7A/DRAXIN/TNFRSF12A/WNT7A/WNT3A/FSTL4/LPAR3/SHOX2/POU3F2	29
GO:0021879	forebrain neuron differentiation	16/702	53/18670	5.4633e-11	1.94149e-09	1.19108e-09	INHBA/BCL11B/PROX1/SATB2/ROBO2/GBX2/WNT5A/DRD2/SOX1/LHX5/NKX2-1/ARX/FGF8/DLX5/SALL3/OTP	16
GO:0060042	retina morphogenesis in camera-type eye	15/702	49/18670	1.75549e-10	5.80957e-09	3.56411e-09	USH1C/SOX9/PROX1/IRX5/IHH/PROM1/THY1/GNAT2/CALB1/TFAP2A/RP1/HCN1/MEGF11/PTF1A/LHX1	15
GO:0048709	oligodendrocyte differentiation	20/702	97/18670	4.37596e-10	1.34051e-08	8.22384e-09	SHH/FA2H/SOX9/CDK5/TP73/CSK/GSTP1/LYN/TNFRSF21/MDK/SLC45A3/ZNF488/PPARG/MYRF/ERBB2/TENM4/NKX2-1/CXCR4/ZNF365/NKX2-2	20
GO:0099173	postsynapse organization	26/702	163/18670	4.37974e-10	1.34051e-08	8.22384e-09	CAPRIN1/ABHD17C/EPHB2/SPTBN2/ACTR2/CDK5/EPHB3/GRIN2B/LRP8/SLC7A11/EFNA1/ACTG1/NGEF/LRP4/HOMER1/WNT5A/CEL/LZTS3/PTPRD/ETV5/ITPKA/WNT7A/ZNF365/CHRNA7/LRFN2/SHISA6	26
GO:0050771	negative regulation of axonogenesis	17/702	69/18670	4.74748e-10	1.42022e-08	8.71289e-09	EPHB2/CDK5/RTN4R/RNF6/PTPRO/SEMA5A/SPP1/LRP4/SEMA4D/SEMA4G/WNT3/WNT5A/THY1/SEMA7A/DRAXIN/WNT3A/FSTL4	17
GO:0042490	mechanoreceptor differentiation	16/702	61/18670	5.63638e-10	1.6673e-08	1.02287e-08	MYCL/USH1C/CTHRC1/ESRP1/TPRN/SLC9A3R1/BMP4/ATP8B1/SLC44A4/FGF20/JAG2/ATOH1/GABRB2/SLITRK6/NTF4/USH1G	16
GO:0022037	metencephalon development	21/702	111/18670	8.58816e-10	2.47143e-08	1.51619e-08	OTX1/ATIC/SPTBN2/KIF14/CDK5/GART/EZH2/RPGRIP1L/PROX1/TP53/MDK/GBX2/CD3E/SERPINE2/LHX5/WNT7A/ZNF365/EN1/PTF1A/LHX1/NEUROD1	21
GO:0021766	hippocampus development	18/702	81/18670	9.02595e-10	2.58337e-08	1.58487e-08	KIF14/CDK5/SRD5A1/NME1/LEF1/EZH2/PROX1/LRP8/ANXA3/CDK6/MDK/HSD3B1/LHX5/NKX2-1/WNT3A/SCT/NEUROD1/NR2E1	18
GO:0016358	dendrite development	31/702	233/18670	9.9591e-10	2.81777e-08	1.72867e-08	CAPRIN1/EPHB2/CDC20/ACTR2/CDK5/HPRT1/EPHB3/EZH2/SS18L2/LRP8/EFNA1/NGEF/RAB17/BMP7/DCDC2/LRP4/SEMA4D/HECW1/CD3E/IGSF9/HECW2/LZTS3/PTPRD/ITPKA/WNT7A/ZNF365/FSTL4/KIAA0319/CHRNA7/NEUROG3/NR2E1	31
GO:0099504	synaptic vesicle cycle	28/702	194/18670	1.00046e-09	2.81777e-08	1.72867e-08	CANX/CASK/CDK5/CLCN3/SYT7/STX19/ACTG1/DDC/PPFIA3/STX3/SYNDIG1/CHRNA5/CADPS/RAB27B/SYT12/CEL/CACNA1D/PRKCG/CADPS2/SYT8/DRD2/ADORA2B/TH/SLC18A1/SYN3/WNT7A/WNT3A/CHRNA6	28
GO:0021549	cerebellum development	20/702	102/18670	1.11953e-09	3.11994e-08	1.91405e-08	ATIC/SPTBN2/KIF14/CDK5/GART/EZH2/RPGRIP1L/PROX1/TP53/MDK/GBX2/CD3E/SERPINE2/LHX5/WNT7A/ZNF365/EN1/PTF1A/LHX1/NEUROD1	20
GO:0050953	sensory perception of light stimulus	30/702	222/18670	1.27379e-09	3.45884e-08	2.12196e-08	CDH3/COL11A1/USH1C/GRM8/GPR143/COL1A1/IRX5/ZIC2/SOX14/GNAT2/TH/POU6F2/COL2A1/NDP/MYO3B/GRK1/RP1/SIX3/CLIC5/GUCA1A/PAX2/CNGA1/GUCY2D/RDH12/SLITRK6/CRYBA4/RP1L1/RAX/USH1G/NR2E1	30
GO:0007422	peripheral nervous system development	17/702	75/18670	1.91264e-09	5.06371e-08	3.10653e-08	CDK1/CLDN1/FA2H/UGT8/CDK5/ERBB3/SH3TC2/ONECUT2/NCMAP/RUNX3/RUNX1/ERBB2/POU4F1/POU3F2/ASIC2/NTF4/NEUROG3	17
GO:0010976	positive regulation of neuron projection development	34/702	281/18670	1.94668e-09	5.1282e-08	3.14609e-08	CAPRIN1/ITGA6/ACTR2/LIMK1/NME1/TWF1/PTK6/EZH2/NME2/PTK7/SHTN1/SS18L2/LRP8/STYXL1/RASAL1/LYN/SEMA5A/BMP7/SKIL/ROBO2/MDK/SEMA4D/WNT3/WNT5A/AGT/REG1A/SEMA7A/PTPRD/ITPKA/TNFRSF12A/WNT3A/CXCR4/LPAR3/SHOX2	34
GO:0021516	dorsal spinal cord development	10/702	22/18670	2.27612e-09	5.87904e-08	3.60672e-08	HOXB8/PROX1/DRAXIN/DRGX/LHX5/WNT3A/PAX7/LHX1/LHX3/GSX1	10
GO:0021954	central nervous system neuron development	17/702	78/18670	3.6384e-09	9.0025e-08	5.52293e-08	EPHB2/CDK5/HPRT1/EPHB3/FBXO45/HSP90AB1/CDH11/ROBO2/GBX2/WNT5A/DRD2/SOX1/ARX/FGF8/GABRB1/SALL3/NR2E1	17
GO:0048813	dendrite morphogenesis	23/702	143/18670	3.76913e-09	9.20859e-08	5.64936e-08	CAPRIN1/EPHB2/ACTR2/CDK5/HPRT1/EPHB3/SS18L2/LRP8/EFNA1/NGEF/DCDC2/LRP4/SEMA4D/HECW1/HECW2/LZTS3/PTPRD/ITPKA/WNT7A/ZNF365/CHRNA7/NEUROG3/NR2E1	23
GO:1990138	neuron projection extension	25/702	168/18670	4.16285e-09	1.01111e-07	6.20306e-08	DDR1/AURKA/CDK5/LIMK1/RTN4R/PRKCZ/SHTN1/RASAL1/RNF6/SEMA5A/HSP90AB1/SEMA4D/SEMA4G/WNT3/WNT5A/CPNE1/REG1A/SEMA7A/POSTN/DRAXIN/LHX2/TNFRSF12A/WNT3A/CXCR4/EMX1	25
GO:0021978	telencephalon regionalization	8/702	13/18670	4.18265e-09	1.01128e-07	6.20411e-08	ADGRG1/SHH/BMP4/DMRTA2/EOMES/LHX2/SIX3/EMX1	8
GO:0007269	neurotransmitter secretion	25/702	169/18670	4.71534e-09	1.12467e-07	6.89973e-08	CASK/CDK5/SYT7/PDZD11/STX19/GAD1/PPFIA3/STX3/CHRNA5/CADPS/SYT12/HSPA8/CACNA1D/PRKCG/CADPS2/SYT8/DRD2/ADORA2B/PTPRN2/SYN3/WNT7A/MCTP2/CHRNA6/GRM4/HCRT	25
GO:0014033	neural crest cell differentiation	18/702	90/18670	5.45548e-09	1.28386e-07	7.8763e-08	SHH/SOX9/OVOL2/NOLC1/EFNB1/FOLR1/BMP4/SEMA5A/BMP7/FGF19/GBX2/SEMA4D/SEMA4G/EDNRA/SEMA7A/WNT10A/KBTBD8/ALX1	18
GO:0060563	neuroepithelial cell differentiation	14/702	53/18670	6.12607e-09	1.42897e-07	8.76654e-08	SOX4/MYCL/USH1C/LEF1/ESRP1/SLC9A3R1/JAG2/WNT11/WNT4/ATOH1/INSM1/EMX1/FGF8/SLITRK6	14
GO:0014032	neural crest cell development	17/702	81/18670	6.70541e-09	1.5304e-07	9.3888e-08	SHH/SOX9/OVOL2/NOLC1/EFNB1/FOLR1/BMP4/SEMA5A/BMP7/FGF19/GBX2/SEMA4D/SEMA4G/EDNRA/SEMA7A/KBTBD8/ALX1	17
GO:0048167	regulation of synaptic plasticity	26/702	187/18670	8.82861e-09	1.98926e-07	1.22039e-07	EPHB2/CDC20/GRIN2D/CDK5/GRIN2B/PRKCZ/SYT7/RIN1/PPFIA3/GRID2IP/STX3/ITPR3/SYT12/MME/AGT/DRD2/SERPINE2/CALB1/ITPKA/RASGRF1/ADORA1/SCT/CHRNA7/SHISA6/DRD5/NR2E1	26
GO:0045685	regulation of glial cell differentiation	16/702	73/18670	9.61888e-09	2.14903e-07	1.3184e-07	PRPF19/CDK1/SHH/SPINT1/TP73/TNFRSF21/MDK/SLC45A3/ZNF488/PPARG/SERPINE2/TENM4/CXCR4/ZNF365/NKX2-2/NR2E1	16
GO:1901216	positive regulation of neuron death	18/702	94/18670	1.12644e-08	2.4749e-07	1.51832e-07	MYBL2/CDK5/CASP2/GRIN2B/MYB/CASP8/PCSK9/ELK1/BAX/NQO1/TP53/EFNB2/WNT5A/FASLG/TFAP2A/CCL3/DKK1/ADORA1	18
GO:0060113	inner ear receptor cell differentiation	14/702	56/18670	1.33237e-08	2.90326e-07	1.78112e-07	MYCL/USH1C/CTHRC1/ESRP1/TPRN/SLC9A3R1/BMP4/ATP8B1/FGF20/JAG2/ATOH1/GABRB2/SLITRK6/USH1G	14
GO:0051963	regulation of synapse assembly	19/702	106/18670	1.38445e-08	3.00438e-07	1.84315e-07	EPHB2/EPHB3/AGRN/RAB17/ROBO2/SYNDIG1/SEMA4D/WNT5A/OXTR/SIX1/SRPX2/PTPRD/WNT7A/LRRN1/DKK1/WNT3A/SIX4/SLITRK6/ASIC2	19
GO:0021517	ventral spinal cord development	13/702	48/18670	1.53842e-08	3.27145e-07	2.007e-07	SOX4/SHH/MNX1/EVX1/GDPD5/TBX20/SOX1/DMRT3/LHX1/LHX3/HOXC10/NKX2-2/DBX1	13
GO:0099175	regulation of postsynapse organization	18/702	98/18670	2.23503e-08	4.67766e-07	2.86969e-07	CAPRIN1/ABHD17C/ACTR2/CDK5/GRIN2B/LRP8/SLC7A11/EFNA1/NGEF/LRP4/HOMER1/WNT5A/LZTS3/PTPRD/ITPKA/WNT7A/LRFN2/SHISA6	18
GO:0060384	innervation	10/702	27/18670	2.50309e-08	5.17728e-07	3.1762e-07	FBXO45/CHD7/SULF1/PRKCG/POU4F1/SERPINE2/SULF2/GABRB2/SLITRK6/NTF4	10
GO:0021545	cranial nerve development	13/702	51/18670	3.42219e-08	6.86383e-07	4.21088e-07	EPHB2/ERBB3/CHD7/ATP8B1/POU4F1/SIX1/TFAP2A/TIFAB/DRGX/PAX2/SIX4/SLITRK6/NKX2-2	13
GO:0021846	cell proliferation in forebrain	10/702	28/18670	3.76299e-08	7.46255e-07	4.57819e-07	KIF14/RRM1/IGF2BP1/SIX3/LHX5/WNT7A/ARX/WNT3A/FGF8/POU3F2	10
GO:0045687	positive regulation of glial cell differentiation	12/702	43/18670	3.82105e-08	7.54942e-07	4.63148e-07	PRPF19/SHH/SPINT1/TP73/MDK/ZNF488/PPARG/SERPINE2/TENM4/CXCR4/ZNF365/NKX2-2	12
GO:0007218	neuropeptide signaling pathway	18/702	104/18670	5.84122e-08	1.12063e-06	6.87491e-07	NPFFR1/GPR143/NXPH4/NMU/SSTR5/RXFP4/PMCH/NPW/NPSR1/GRP/NMUR2/SCG5/GLRA2/HCRT/RXFP3/KISS1R/UTS2R/NPBWR1	18
GO:0019233	sensory perception of pain	18/702	104/18670	5.84122e-08	1.12063e-06	6.87491e-07	GRIN2D/ITGA2/CDK5/NIPSNAP1/HOXB8/F2R/PRDM12/NMU/MME/IL12B/ACPP/NMUR2/CCL3/PTAFR/CXCR4/ALOXE3/ADORA1/TRPA1	18
GO:0060078	regulation of postsynaptic membrane potential	21/702	140/18670	6.27231e-08	1.19898e-06	7.35563e-07	GRIN2D/CDK5/GRIN2B/GABRD/PRKCZ/CHRNA5/DRD2/CHRNA1/WNT7A/GABRB2/GLRA2/CHRNA6/P2RX5/ADORA1/GABRB1/HCRT/GABRA3/GABRR1/CHRNA7/CHRND/GABRA4	21
GO:0048714	positive regulation of oligodendrocyte differentiation	9/702	23/18670	7.26554e-08	1.3594e-06	8.33976e-07	SHH/TP73/MDK/ZNF488/PPARG/TENM4/CXCR4/ZNF365/NKX2-2	9
GO:0001754	eye photoreceptor cell differentiation	12/702	46/18670	8.73916e-08	1.62936e-06	9.99594e-07	USH1C/SOX9/IHH/NKD1/PROM1/PRDM1/THY1/GNAT2/TH/GNGT1/RP1/HCN1	12
GO:0042552	myelination	20/702	132/18670	1.08752e-07	1.99253e-06	1.22239e-06	CMTM8/SERINC5/MAL2/KIF14/FA2H/UGT8/KLK6/SH3TC2/KLK8/NCMAP/TNFRSF21/ZNF488/MYRF/ERBB2/TENM4/BCAS1/MALL/GJC3/CXCR4/POU3F2	20
GO:0050912	detection of chemical stimulus involved in sensory perception of taste	12/702	47/18670	1.13373e-07	2.07003e-06	1.26994e-06	CST1/AZGP1/CST4/TAS2R38/CST2/LPO/FFAR4/GNAT2/TAS1R3/PIGR/CA6/GNAT3	12
GO:0048713	regulation of oligodendrocyte differentiation	11/702	39/18670	1.25809e-07	2.27359e-06	1.39482e-06	SHH/TP73/TNFRSF21/MDK/SLC45A3/ZNF488/PPARG/TENM4/CXCR4/ZNF365/NKX2-2	11
GO:0008366	axon ensheathment	20/702	134/18670	1.40214e-07	2.50822e-06	1.53876e-06	CMTM8/SERINC5/MAL2/KIF14/FA2H/UGT8/KLK6/SH3TC2/KLK8/NCMAP/TNFRSF21/ZNF488/MYRF/ERBB2/TENM4/BCAS1/MALL/GJC3/CXCR4/POU3F2	20
GO:0001755	neural crest cell migration	13/702	57/18670	1.42875e-07	2.54722e-06	1.56269e-06	SHH/OVOL2/EFNB1/FOLR1/BMP4/SEMA5A/BMP7/FGF19/GBX2/SEMA4D/SEMA4G/SEMA7A/ALX1	13
GO:0050773	regulation of dendrite development	21/702	149/18670	1.86724e-07	3.20165e-06	1.96418e-06	CAPRIN1/CDC20/ACTR2/CDK5/EZH2/SS18L2/LRP8/EFNA1/NGEF/RAB17/BMP7/SEMA4D/HECW1/HECW2/LZTS3/PTPRD/ITPKA/FSTL4/KIAA0319/NEUROG3/NR2E1	21
GO:0060219	camera-type eye photoreceptor cell differentiation	8/702	19/18670	2.0089e-07	3.4203e-06	2.09831e-06	USH1C/SOX9/IHH/PROM1/THY1/GNAT2/RP1/HCN1	8
GO:0097061	dendritic spine organization	15/702	80/18670	2.50209e-07	4.12729e-06	2.53204e-06	CAPRIN1/EPHB2/ACTR2/CDK5/EPHB3/GRIN2B/LRP8/EFNA1/NGEF/HOMER1/LZTS3/ITPKA/WNT7A/ZNF365/CHRNA7	15
GO:0010996	response to auditory stimulus	9/702	26/18670	2.50989e-07	4.12729e-06	2.53204e-06	STRA6/ABHD12/MDK/CNTNAP2/DRD2/TIFAB/CXCL10/SLITRK6/KIAA0319	9
GO:0030517	negative regulation of axon extension	11/702	42/18670	2.89876e-07	4.66533e-06	2.86213e-06	CDK5/RTN4R/RNF6/SEMA5A/SEMA4D/SEMA4G/WNT3/WNT5A/SEMA7A/DRAXIN/WNT3A	11
GO:0021782	glial cell development	18/702	116/18670	3.24427e-07	5.14324e-06	3.15532e-06	SOX4/SHH/FA2H/CDK5/SH3TC2/GSTP1/BACE2/NCMAP/LYN/CDK6/MDK/ZNF488/MYRF/TENM4/IL1B/PHGDH/POU3F2/NKX2-2	18
GO:0050806	positive regulation of synaptic transmission	22/702	168/18670	3.55232e-07	5.59808e-06	3.43436e-06	EPHB2/GRIN2D/CDK5/GRIN2B/PRKCZ/KISS1/NMU/STX3/ITPR3/SYT12/OXTR/CACNA1D/MME/CACNG8/DRD2/SERPINE2/CALB1/CACNG4/WNT7A/ADORA1/CHRNA7/NR2E1	22
GO:0071599	otic vesicle development	7/702	15/18670	5.09872e-07	7.76836e-06	4.7658e-06	SOX9/PROX1/SIX1/COL2A1/EYA1/PAX8/FGF8	7
GO:0007612	learning	20/702	145/18670	5.1918e-07	7.87695e-06	4.83242e-06	EPHB2/ACTR2/CDK5/STRA6/PPP1R1B/SLC7A11/RIN1/HMGCR/CNTNAP2/AGT/RAG1/DRD2/LRRN4/TH/FOXB1/DKK1/EN1/FOSL1/DRD5/ADAM2	20
GO:0050913	sensory perception of bitter taste	11/702	45/18670	6.20186e-07	9.25038e-06	5.675e-06	CST1/AZGP1/CST4/TAS2R38/ITPR3/CST2/LPO/GNAT2/PIGR/CA6/GNAT3	11
GO:0021695	cerebellar cortex development	11/702	47/18670	9.93661e-07	1.41818e-05	8.70035e-06	SPTBN2/KIF14/CDK5/EZH2/PROX1/MDK/SERPINE2/LHX5/WNT7A/ZNF365/LHX1	11
GO:0021696	cerebellar cortex morphogenesis	9/702	30/18670	1.00397e-06	1.42903e-05	8.76696e-06	SPTBN2/KIF14/CDK5/PROX1/SERPINE2/LHX5/WNT7A/ZNF365/LHX1	9
GO:0030901	midbrain development	15/702	90/18670	1.21854e-06	1.69936e-05	1.04254e-05	WNT2/OTX1/SHH/WNT3/WNT5A/H2BS1/EN2/CASP5/MSX1/FOXB1/DKK1/WNT3A/CXCR2/EN1/OTX2	15
GO:0042133	neurotransmitter metabolic process	20/702	153/18670	1.23621e-06	1.71804e-05	1.054e-05	SRD5A1/CHDH/GART/SLC44A1/NQO1/ALDH5A1/GCHFR/GAD1/HSP90AB1/DDC/TSPO/PAH/SLC44A4/AGT/SLC6A4/TH/GCH1/IL1B/PHGDH/MMP8	20
GO:0008038	neuron recognition	11/702	48/18670	1.24566e-06	1.72213e-05	1.05651e-05	EPHB2/YWHAZ/EPHB3/CELSR3/SEMA5A/TNFRSF21/ROBO2/CNTNAP2/IGSF9/CXCR4/EMB	11
GO:0060997	dendritic spine morphogenesis	12/702	58/18670	1.32425e-06	1.82602e-05	1.12024e-05	CAPRIN1/EPHB2/ACTR2/CDK5/EPHB3/LRP8/EFNA1/NGEF/LZTS3/ITPKA/WNT7A/ZNF365	12
GO:0048814	regulation of dendrite morphogenesis	15/702	91/18670	1.4091e-06	1.93295e-05	1.18584e-05	CAPRIN1/ACTR2/CDK5/SS18L2/LRP8/EFNA1/NGEF/SEMA4D/HECW1/HECW2/LZTS3/PTPRD/ITPKA/NEUROG3/NR2E1	15
GO:0021895	cerebral cortex neuron differentiation	8/702	24/18670	1.65384e-06	2.17838e-05	1.33641e-05	HPRT1/GDPD5/DRD2/EOMES/NKX2-1/ARX/EMX1/NR2E1	8
GO:0007613	memory	17/702	117/18670	1.7667e-06	2.29844e-05	1.41007e-05	FEN1/PRKCZ/PPP1R1B/KLK8/RIN1/MDK/ITPR3/ADGRF1/OXTR/DRD2/LRRN4/SLC6A4/TH/CALB1/RASGRF1/NTF4/CHRNA7	17
GO:0014009	glial cell proliferation	11/702	50/18670	1.92296e-06	2.4895e-05	1.52728e-05	ASCL2/SOX4/E2F1/MYB/LYN/TSPO/AREG/TERT/ETV5/LTA/IL1B	11
GO:0001580	detection of chemical stimulus involved in sensory perception of bitter taste	10/702	41/18670	2.06418e-06	2.64644e-05	1.62356e-05	CST1/AZGP1/CST4/TAS2R38/CST2/LPO/GNAT2/PIGR/CA6/GNAT3	10
GO:0016079	synaptic vesicle exocytosis	17/702	119/18670	2.24529e-06	2.86478e-05	1.75751e-05	CASK/CDK5/SYT7/STX19/PPFIA3/STX3/CHRNA5/CADPS/SYT12/CACNA1D/PRKCG/CADPS2/SYT8/DRD2/ADORA2B/WNT7A/CHRNA6	17
GO:0099601	regulation of neurotransmitter receptor activity	13/702	74/18670	3.39113e-06	4.13734e-05	2.53821e-05	EPHB2/CDK5/GRIN2B/LYPD6B/ANXA3/CNIH3/HOMER1/CACNG8/LYPD6/CACNG4/RASGRF1/PSCA/SHISA6	13
GO:0060252	positive regulation of glial cell proliferation	7/702	19/18670	3.49921e-06	4.23021e-05	2.59519e-05	E2F1/MYB/LYN/TSPO/ETV5/LTA/IL1B	7
GO:0060291	long-term synaptic potentiation	14/702	86/18670	3.67111e-06	4.40784e-05	2.70416e-05	EPHB2/GRIN2D/GRIN2B/PRKCZ/STX3/ITPR3/SYT12/MME/DRD2/SERPINE2/CALB1/ADORA1/CHRNA7/NR2E1	14
GO:0060251	regulation of glial cell proliferation	9/702	35/18670	4.18559e-06	4.96922e-05	3.04856e-05	ASCL2/E2F1/MYB/LYN/TSPO/TERT/ETV5/LTA/IL1B	9
GO:0060079	excitatory postsynaptic potential	15/702	100/18670	4.75934e-06	5.62516e-05	3.45097e-05	GRIN2D/CDK5/GRIN2B/PRKCZ/CHRNA5/DRD2/CHRNA1/WNT7A/GLRA2/CHRNA6/P2RX5/ADORA1/HCRT/CHRNA7/CHRND	15
GO:0048678	response to axon injury	13/702	77/18670	5.36775e-06	6.26556e-05	3.84385e-05	CDK1/DHFR/RTN4R/BAX/DHFRP1/KLK8/LYN/RANGAP1/FOLR1/TSPO/SPP1/DRD2/RTN4RL1	13
GO:0008306	associative learning	13/702	78/18670	6.22268e-06	7.08583e-05	4.34707e-05	ACTR2/CDK5/PPP1R1B/SLC7A11/RIN1/HMGCR/AGT/RAG1/DRD2/LRRN4/FOXB1/DRD5/ADAM2	13
GO:0021527	spinal cord association neuron differentiation	6/702	14/18670	6.41432e-06	7.24176e-05	4.44273e-05	LHX5/WNT3A/PAX7/LHX1/LHX3/GSX1	6
GO:0021587	cerebellum morphogenesis	9/702	37/18670	6.89401e-06	7.66886e-05	4.70476e-05	SPTBN2/KIF14/CDK5/PROX1/SERPINE2/LHX5/WNT7A/ZNF365/LHX1	9
GO:0043525	positive regulation of neuron apoptotic process	11/702	57/18670	7.47583e-06	8.29865e-05	5.09112e-05	MYBL2/CDK5/CASP2/MYB/PCSK9/BAX/NQO1/TP53/FASLG/TFAP2A/CCL3	11
GO:0051965	positive regulation of synapse assembly	12/702	68/18670	7.66588e-06	8.42134e-05	5.16639e-05	EPHB2/EPHB3/AGRN/SYNDIG1/SEMA4D/OXTR/SRPX2/PTPRD/WNT7A/LRRN1/SLITRK6/ASIC2	12
GO:0042461	photoreceptor cell development	10/702	47/18670	7.77536e-06	8.52392e-05	5.22933e-05	USH1C/PRDM1/THY1/GNAT2/TH/GNGT1/RP1/HCN1/CDHR1/RP1L1	10
GO:0021884	forebrain neuron development	8/702	29/18670	8.16854e-06	8.8632e-05	5.43747e-05	ROBO2/GBX2/WNT5A/DRD2/SOX1/ARX/FGF8/SALL3	8
GO:0007638	mechanosensory behavior	6/702	15/18670	1.03506e-05	0.000108313	6.6449e-05	STRA6/STRBP/CNTNAP2/DRD2/TIFAB/SLITRK6	6
GO:0060579	ventral spinal cord interneuron fate commitment	6/702	15/18670	1.03506e-05	0.000108313	6.6449e-05	EVX1/SOX1/DMRT3/LHX3/NKX2-2/DBX1	6
GO:0021513	spinal cord dorsal/ventral patterning	7/702	22/18670	1.07302e-05	0.000111405	6.83455e-05	SHH/EVX1/SOX1/DMRT3/LHX3/NKX2-2/DBX1	7
GO:0021854	hypothalamus development	7/702	22/18670	1.07302e-05	0.000111405	6.83455e-05	SRD5A1/BAX/FOXB1/POU3F2/RAX/GSX1/OTP	7
GO:0099003	vesicle-mediated transport in synapse	22/702	207/18670	1.17399e-05	0.000121649	7.46304e-05	CANX/CASK/CDK5/SYT7/STX19/ACTG1/PPFIA3/STX3/EFNB2/CHRNA5/CADPS/RAB27B/SYT12/CEL/CACNA1D/PRKCG/CADPS2/SYT8/DRD2/ADORA2B/WNT7A/CHRNA6	22
GO:0048675	axon extension	16/702	121/18670	1.21962e-05	0.000125885	7.72291e-05	CDK5/LIMK1/RTN4R/SHTN1/RNF6/SEMA5A/HSP90AB1/SEMA4D/SEMA4G/WNT3/WNT5A/SEMA7A/DRAXIN/LHX2/TNFRSF12A/WNT3A	16
GO:0030516	regulation of axon extension	14/702	96/18670	1.36883e-05	0.000137624	8.44305e-05	CDK5/LIMK1/RTN4R/SHTN1/RNF6/SEMA5A/SEMA4D/SEMA4G/WNT3/WNT5A/SEMA7A/DRAXIN/TNFRSF12A/WNT3A	14
GO:0021532	neural tube patterning	9/702	40/18670	1.36974e-05	0.000137624	8.44305e-05	SHH/RPGRIP1L/BMP4/FOXA1/GBX2/WNT3A/PAX7/FGF8/EN1	9
GO:0019226	transmission of nerve impulse	12/702	72/18670	1.40971e-05	0.000140573	8.62399e-05	GPR35/ITGA2/MYH14/CNTNAP2/CLCN1/CACNG8/AGT/CACNG4/CHRNA1/DMRT3/HCRT/DRD5	12
GO:0007405	neuroblast proliferation	11/702	61/18670	1.47767e-05	0.000146521	8.98891e-05	ASPM/SHH/LEF1/RACGAP1/TP53/DMRTA2/DRD2/SIX3/WNT3A/VAX1/OTP	11
GO:0021930	cerebellar granule cell precursor proliferation	5/702	10/18670	1.59541e-05	0.000155502	9.53988e-05	SHH/PSMG1/GBX2/SLC6A4/EGF	5
GO:0021542	dentate gyrus development	6/702	16/18670	1.60348e-05	0.000155502	9.53988e-05	LEF1/PROX1/CDK6/MDK/NEUROD1/NR2E1	6
GO:0022038	corpus callosum development	6/702	16/18670	1.60348e-05	0.000155502	9.53988e-05	EPHB2/CDK5/EPHB3/RTN4R/RPGRIP1L/RTN4RL1	6
GO:0021575	hindbrain morphogenesis	9/702	41/18670	1.69692e-05	0.000163367	0.000100224	SPTBN2/KIF14/CDK5/PROX1/SERPINE2/LHX5/WNT7A/ZNF365/LHX1	9
GO:0021511	spinal cord patterning	7/702	24/18670	2.03909e-05	0.000191097	0.000117236	SHH/EVX1/SOX1/DMRT3/LHX3/NKX2-2/DBX1	7
GO:0021544	subpallium development	7/702	24/18670	2.03909e-05	0.000191097	0.000117236	INHBA/HPRT1/BCL11B/SLC7A11/CNTNAP2/DRD2/FGF8	7
GO:2000178	negative regulation of neural precursor cell proliferation	7/702	24/18670	2.03909e-05	0.000191097	0.000117236	SPINT2/SPINT1/TP53/WNT5A/SLC6A4/VAX1/NR2E1	7
GO:1902692	regulation of neuroblast proliferation	8/702	33/18670	2.3128e-05	0.00021335	0.000130888	ASPM/SHH/TP53/DMRTA2/DRD2/SIX3/VAX1/OTP	8
GO:0021514	ventral spinal cord interneuron differentiation	6/702	17/18670	2.39942e-05	0.000219853	0.000134877	EVX1/SOX1/DMRT3/LHX3/NKX2-2/DBX1	6
GO:0021521	ventral spinal cord interneuron specification	5/702	11/18670	2.8343e-05	0.000250127	0.00015345	EVX1/SOX1/DMRT3/LHX3/DBX1	5
GO:0021534	cell proliferation in hindbrain	5/702	11/18670	2.8343e-05	0.000250127	0.00015345	SHH/PSMG1/GBX2/SLC6A4/EGF	5
GO:0034776	response to histamine	5/702	11/18670	2.8343e-05	0.000250127	0.00015345	DIAPH1/AOC1/DRD2/GABRB2/GABRB1	5
GO:0046549	retinal cone cell development	5/702	11/18670	2.8343e-05	0.000250127	0.00015345	USH1C/THY1/GNAT2/RP1/HCN1	5
GO:0021522	spinal cord motor neuron differentiation	8/702	34/18670	2.92548e-05	0.000255196	0.00015656	SOX4/SHH/MNX1/GDPD5/TBX20/LHX3/HOXC10/NKX2-2	8
GO:1902667	regulation of axon guidance	9/702	44/18670	3.10439e-05	0.00026728	0.000163973	ZSWIM4/PTPRO/SEMA5A/SEMA4D/SEMA4G/WNT3/WNT5A/SEMA7A/WNT3A	9
GO:0048843	negative regulation of axon extension involved in axon guidance	7/702	26/18670	3.62922e-05	0.000304543	0.000186834	SEMA5A/SEMA4D/SEMA4G/WNT3/WNT5A/SEMA7A/WNT3A	7
GO:0042462	eye photoreceptor cell development	8/702	35/18670	3.66827e-05	0.000306364	0.000187951	USH1C/PRDM1/THY1/GNAT2/TH/GNGT1/RP1/HCN1	8
GO:0022029	telencephalon cell migration	10/702	56/18670	3.9407e-05	0.00032451	0.000199083	ADGRG1/CDK5/FBXO45/DRD2/NKX2-1/ARX/FOXB1/CXCR4/POU3F2/NR2E1	10
GO:0042136	neurotransmitter biosynthetic process	14/702	106/18670	4.27873e-05	0.00035071	0.000215157	NQO1/GCHFR/GAD1/HSP90AB1/DDC/TSPO/PAH/SLC44A4/AGT/SLC6A4/TH/GCH1/IL1B/MMP8	14
GO:0035249	synaptic transmission, glutamatergic	13/702	93/18670	4.36759e-05	0.000357091	0.000219071	CDK5/SLC1A4/GRM8/CNIH3/HOMER1/OXTR/CACNG8/DRD2/SERPINE2/CACNG4/DKK1/ADORA1/GRM4	13
GO:0021889	olfactory bulb interneuron differentiation	5/702	12/18670	4.70841e-05	0.000377743	0.000231741	ROBO2/WNT5A/ARX/DLX5/SALL3	5
GO:0060900	embryonic camera-type eye formation	5/702	12/18670	4.70841e-05	0.000377743	0.000231741	STRA6/PROX1/WNT5A/TFAP2A/PAX2	5
GO:0051966	regulation of synaptic transmission, glutamatergic	11/702	70/18670	5.62666e-05	0.000445646	0.000273398	CDK5/GRM8/HOMER1/OXTR/CACNG8/DRD2/SERPINE2/CACNG4/DKK1/ADORA1/GRM4	11
GO:0060323	head morphogenesis	8/702	37/18670	5.63054e-05	0.000445646	0.000273398	STRA6/LEF1/COL1A1/IHH/WNT3/MSX1/DKK1/DLX5	8
GO:0048489	synaptic vesicle transport	17/702	152/18670	5.96226e-05	0.000469794	0.000288213	CASK/CDK5/SYT7/STX19/PPFIA3/STX3/CHRNA5/CADPS/SYT12/CACNA1D/PRKCG/CADPS2/SYT8/DRD2/ADORA2B/WNT7A/CHRNA6	17
GO:0021885	forebrain cell migration	10/702	59/18670	6.28213e-05	0.000490618	0.000300988	ADGRG1/CDK5/FBXO45/DRD2/NKX2-1/ARX/FOXB1/CXCR4/POU3F2/NR2E1	10
GO:0031102	neuron projection regeneration	10/702	59/18670	6.28213e-05	0.000490618	0.000300988	DHFR/RTN4R/DHFRP1/KLK8/FOLR1/TSPO/SPP1/THY1/PRRX1/RTN4RL1	10
GO:0008542	visual learning	9/702	48/18670	6.42121e-05	0.000498538	0.000305848	CDK5/PPP1R1B/SLC7A11/HMGCR/RAG1/DRD2/LRRN4/FOXB1/ADAM2	9
GO:0060996	dendritic spine development	13/702	97/18670	6.83461e-05	0.000526772	0.000323169	CAPRIN1/EPHB2/ACTR2/CDK5/EPHB3/LRP8/EFNA1/NGEF/LZTS3/ITPKA/WNT7A/ZNF365/FSTL4	13
GO:0021681	cerebellar granular layer development	5/702	13/18670	7.41455e-05	0.000558464	0.000342611	KIF14/PROX1/MDK/SERPINE2/WNT7A	5
GO:0021794	thalamus development	5/702	13/18670	7.41455e-05	0.000558464	0.000342611	SHH/SRD5A1/GBX2/CNTNAP2/FOXB1	5
GO:0031223	auditory behavior	5/702	13/18670	7.41455e-05	0.000558464	0.000342611	STRA6/CNTNAP2/DRD2/TIFAB/SLITRK6	5
GO:0050772	positive regulation of axonogenesis	12/702	85/18670	7.7318e-05	0.000579065	0.000355249	LIMK1/SHTN1/SEMA5A/SKIL/ROBO2/SEMA4D/WNT3/SEMA7A/TNFRSF12A/WNT3A/LPAR3/SHOX2	12
GO:0016056	rhodopsin mediated signaling pathway	7/702	29/18670	7.80468e-05	0.000583697	0.000358092	CAMKMT/PPEF1/GNGT1/GRK1/GUCA1A/CNGA1/GUCY2D	7
GO:0051930	regulation of sensory perception of pain	8/702	39/18670	8.39618e-05	0.000622341	0.000381799	GRIN2D/F2R/NMU/ACPP/NMUR2/CCL3/PTAFR/ADORA1	8
GO:0035315	hair cell differentiation	8/702	40/18670	0.000101528	0.000730422	0.000448105	MYCL/USH1C/ESRP1/SLC9A3R1/SLC44A4/JAG2/ATOH1/SLITRK6	8
GO:0030148	sphingolipid biosynthetic process	13/702	102/18670	0.000115493	0.000818652	0.000502233	SGPP2/CERS6/FA2H/HACD3/UGT8/DEGS2/SMPD2/SPTLC2/ALDH3B2/ELOVL7/ELOVL6/SPTSSB/ALOXE3	13
GO:0060119	inner ear receptor cell development	8/702	41/18670	0.000122027	0.000862661	0.000529233	USH1C/CTHRC1/TPRN/SLC9A3R1/ATP8B1/GABRB2/SLITRK6/USH1G	8
GO:0010842	retina layer formation	6/702	22/18670	0.000123146	0.00086375	0.000529901	PROM1/CALB1/TFAP2A/MEGF11/PTF1A/LHX1	6
GO:0042491	inner ear auditory receptor cell differentiation	7/702	32/18670	0.000152573	0.00104782	0.000642828	MYCL/USH1C/ESRP1/SLC9A3R1/JAG2/ATOH1/SLITRK6	7
GO:0048841	regulation of axon extension involved in axon guidance	7/702	32/18670	0.000152573	0.00104782	0.000642828	SEMA5A/SEMA4D/SEMA4G/WNT3/WNT5A/SEMA7A/WNT3A	7
GO:0034349	glial cell apoptotic process	5/702	15/18670	0.000162486	0.00110161	0.000675828	CDK5/TP53/RB1/TRAF2/TNFRSF21	5
GO:0070571	negative regulation of neuron projection regeneration	5/702	15/18670	0.000162486	0.00110161	0.000675828	RTN4R/KLK8/SPP1/THY1/RTN4RL1	5
GO:0090177	establishment of planar polarity involved in neural tube closure	5/702	15/18670	0.000162486	0.00110161	0.000675828	GRHL3/CELSR1/CTHRC1/PTK7/WNT5A	5
GO:0099054	presynapse assembly	8/702	43/18670	0.00017332	0.00116759	0.000716306	LRP4/EFNB2/WNT5A/CEL/PTPRD/WNT7A/DKK1/WNT3A	8
GO:0048854	brain morphogenesis	7/702	33/18670	0.000187423	0.00124988	0.000766788	OTX1/FANCD2/WNT5A/SLC6A4/PAX2/EMX1/FGF8	7
GO:0050905	neuromuscular process	13/702	107/18670	0.000188396	0.00125479	0.0007698	GRIN2D/USH1C/STRA6/FOXS1/POU4F1/DRD2/TIFAB/GCH1/CHRNA1/SLITRK6/HOXC10/CHRND/USH1G	13
GO:0014003	oligodendrocyte development	8/702	44/18670	0.000204937	0.00135304	0.000830076	SHH/FA2H/GSTP1/LYN/ZNF488/MYRF/TENM4/NKX2-2	8
GO:0061001	regulation of dendritic spine morphogenesis	8/702	44/18670	0.000204937	0.00135304	0.000830076	CAPRIN1/ACTR2/CDK5/LRP8/EFNA1/NGEF/LZTS3/ITPKA	8
GO:0048708	astrocyte differentiation	11/702	81/18670	0.000216896	0.00141785	0.000869837	PRPF19/SHH/SOX9/BACE2/CDK6/SERPINE2/IL1B/POU3F2/NKX2-2/GCM1/NR2E1	11
GO:0070050	neuron cellular homeostasis	7/702	34/18670	0.00022843	0.00148227	0.000909358	CDK5/CLCN3/FGGY/CACNA1D/CALB1/CHRNA1/ADORA1	7
GO:0007214	gamma-aminobutyric acid signaling pathway	6/702	25/18670	0.000265458	0.00170582	0.0010465	SLC12A2/GABRB2/GABRB1/GABRA3/GABRR1/GABRA4	6
GO:0099172	presynapse organization	8/702	46/18670	0.000282403	0.00179943	0.00110393	LRP4/EFNB2/WNT5A/CEL/PTPRD/WNT7A/DKK1/WNT3A	8
GO:1904948	midbrain dopaminergic neuron differentiation	5/702	17/18670	0.000314496	0.00197774	0.00121332	WNT2/WNT3/WNT5A/DKK1/WNT3A	5
GO:0046847	filopodium assembly	9/702	59/18670	0.000332929	0.00206974	0.00126976	ITGA6/RALA/MYO10/AGRN/EZR/FNBP1L/RAB17/ESPN/FSCN1	9
GO:0021591	ventricular system development	6/702	26/18670	0.000334207	0.00206974	0.00126976	CENPF/RPGRIP1L/SLC7A11/DPCD/CDK6/PAX5	6
GO:0022400	regulation of rhodopsin mediated signaling pathway	6/702	26/18670	0.000334207	0.00206974	0.00126976	CAMKMT/PPEF1/GRK1/GUCA1A/CNGA1/GUCY2D	6
GO:0021562	vestibulocochlear nerve development	4/702	10/18670	0.000347153	0.00211772	0.00129919	ATP8B1/TIFAB/PAX2/SLITRK6	4
GO:0051124	synaptic growth at neuromuscular junction	4/702	10/18670	0.000347153	0.00211772	0.00129919	AGRN/LRP4/SIX1/SIX4	4
GO:0071600	otic vesicle morphogenesis	4/702	10/18670	0.000347153	0.00211772	0.00129919	SOX9/PROX1/EYA1/FGF8	4
GO:1904338	regulation of dopaminergic neuron differentiation	4/702	10/18670	0.000347153	0.00211772	0.00129919	SHH/FGF20/DKK1/WNT3A	4
GO:0007528	neuromuscular junction development	8/702	48/18670	0.000382275	0.00230803	0.00141595	F2R/AGRN/LRP4/ERBB2/SIX1/ETV5/CHRNA1/SIX4	8
GO:0014037	Schwann cell differentiation	7/702	37/18670	0.000396407	0.00236638	0.00145174	CDK1/FA2H/CDK5/ERBB3/SH3TC2/NCMAP/POU3F2	7
GO:0048846	axon extension involved in axon guidance	7/702	37/18670	0.000396407	0.00236638	0.00145174	SEMA5A/SEMA4D/SEMA4G/WNT3/WNT5A/SEMA7A/WNT3A	7
GO:0035883	enteroendocrine cell differentiation	6/702	27/18670	0.000416148	0.0024703	0.0015155	BMP4/CDK6/WNT5A/INSM1/NEUROD1/NKX2-2	6
GO:0048668	collateral sprouting	6/702	27/18670	0.000416148	0.0024703	0.0015155	SPP1/SEMA4D/WNT3/WNT3A/FSTL4/LPAR3	6
GO:0045494	photoreceptor cell maintenance	7/702	38/18670	0.00047034	0.00273076	0.00167529	USH1C/PROM1/RP1/CDHR1/RDH12/RP1L1/USH1G	7
GO:0008045	motor neuron axon guidance	6/702	28/18670	0.000512958	0.00292369	0.00179365	CDK5/ERBB2/RAC2/FGF8/LHX1/LHX3	6
GO:0001976	neurological system process involved in regulation of systemic arterial blood pressure	4/702	11/18670	0.000529331	0.00297854	0.0018273	ACE2/AGT/DRD2/ASIC2	4
GO:0021670	lateral ventricle development	4/702	11/18670	0.000529331	0.00297854	0.0018273	RPGRIP1L/DPCD/CDK6/PAX5	4
GO:0060856	establishment of blood-brain barrier	4/702	11/18670	0.000529331	0.00297854	0.0018273	LSR/WNT7B/TTPA/WNT7A	4
GO:0046928	regulation of neurotransmitter secretion	12/702	104/18670	0.00053108	0.00298521	0.00183139	CASK/CDK5/CHRNA5/SYT12/CACNA1D/PRKCG/DRD2/ADORA2B/WNT7A/MCTP2/CHRNA6/HCRT	12
GO:0031103	axon regeneration	8/702	51/18670	0.000584256	0.00322589	0.00197905	DHFR/RTN4R/DHFRP1/KLK8/FOLR1/TSPO/SPP1/RTN4RL1	8
GO:0007271	synaptic transmission, cholinergic	6/702	29/18670	0.000626413	0.00342297	0.00209995	NQO1/CHRNA5/CHRNA1/CHRNA6/CHRNA7/CHRND	6
GO:0050974	detection of mechanical stimulus involved in sensory perception	6/702	29/18670	0.000626413	0.00342297	0.00209995	ITGA2/COL11A1/SERPINE2/CXCR4/TRPA1/ASIC2	6
GO:0099068	postsynapse assembly	6/702	30/18670	0.000758386	0.00402774	0.00247097	EPHB2/LRP4/WNT5A/CEL/PTPRD/WNT7A	6
GO:0021559	trigeminal nerve development	4/702	12/18670	0.000770454	0.00403118	0.00247308	POU4F1/TFAP2A/TIFAB/DRGX	4
GO:0048935	peripheral nervous system neuron development	4/702	12/18670	0.000770454	0.00403118	0.00247308	ONECUT2/RUNX3/RUNX1/POU4F1	4
GO:1904953	Wnt signaling pathway involved in midbrain dopaminergic neuron differentiation	4/702	12/18670	0.000770454	0.00403118	0.00247308	WNT2/WNT3/WNT5A/WNT3A	4
GO:0031641	regulation of myelination	7/702	42/18670	0.000882753	0.00456463	0.00280035	KIF14/KLK8/NCMAP/TNFRSF21/ZNF488/MYRF/TENM4	7
GO:0021697	cerebellar cortex formation	5/702	21/18670	0.0009128	0.00468341	0.00287322	CDK5/PROX1/LHX5/WNT7A/LHX1	5
GO:0021795	cerebral cortex cell migration	7/702	43/18670	0.0010207	0.00518178	0.00317896	ADGRG1/CDK5/FBXO45/NKX2-1/ARX/POU3F2/NR2E1	7
GO:0036465	synaptic vesicle recycling	9/702	69/18670	0.00107602	0.00541379	0.0033213	CANX/CDK5/SYT7/ACTG1/RAB27B/CEL/SYT8/WNT7A/WNT3A	9
GO:0038007	netrin-activated signaling pathway	4/702	13/18670	0.00107992	0.00541379	0.0033213	SHTN1/UNC5CL/UNC5B/UNC5A	4
GO:0048681	negative regulation of axon regeneration	4/702	13/18670	0.00107992	0.00541379	0.0033213	RTN4R/KLK8/SPP1/RTN4RL1	4
GO:0090179	planar cell polarity pathway involved in neural tube closure	4/702	13/18670	0.00107992	0.00541379	0.0033213	GRHL3/CELSR1/PTK7/WNT5A	4
GO:0007616	long-term memory	6/702	32/18670	0.00108582	0.00541379	0.0033213	PRKCZ/DRD2/LRRN4/CALB1/RASGRF1/NTF4	6
GO:0070570	regulation of neuron projection regeneration	6/702	32/18670	0.00108582	0.00541379	0.0033213	RTN4R/KLK8/SPP1/THY1/PRRX1/RTN4RL1	6
GO:0002052	positive regulation of neuroblast proliferation	5/702	22/18670	0.00114505	0.0056664	0.00347627	ASPM/SHH/DMRTA2/DRD2/OTP	5
GO:0051489	regulation of filopodium assembly	7/702	44/18670	0.00117503	0.0057985	0.00355731	RALA/MYO10/AGRN/FNBP1L/RAB17/ESPN/FSCN1	7
GO:0051932	synaptic transmission, GABAergic	7/702	45/18670	0.00134707	0.00653777	0.00401085	OXTR/DRD2/SYN3/GABRB2/ADORA1/GABRA3/GABRA4	7
GO:0007413	axonal fasciculation	5/702	23/18670	0.0014183	0.00679016	0.00416569	EPHB2/EPHB3/CELSR3/SEMA5A/TNFRSF21	5
GO:0097150	neuronal stem cell population maintenance	5/702	23/18670	0.0014183	0.00679016	0.00416569	ASPM/FANCD2/PROX1/IGF2BP1/PRRX1	5
GO:0106030	neuron projection fasciculation	5/702	23/18670	0.0014183	0.00679016	0.00416569	EPHB2/EPHB3/CELSR3/SEMA5A/TNFRSF21	5
GO:0021692	cerebellar Purkinje cell layer morphogenesis	4/702	14/18670	0.00146718	0.00694257	0.00425919	SPTBN2/KIF14/LHX5/LHX1	4
GO:0090178	regulation of establishment of planar polarity involved in neural tube closure	4/702	14/18670	0.00146718	0.00694257	0.00425919	GRHL3/CELSR1/PTK7/WNT5A	4
GO:0097154	GABAergic neuron differentiation	4/702	14/18670	0.00146718	0.00694257	0.00425919	INHBA/DRD2/NKX2-1/ARX	4
GO:0021904	dorsal/ventral neural tube patterning	5/702	24/18670	0.00173672	0.00802437	0.00492286	SHH/BMP4/FOXA1/WNT3A/PAX7	5
GO:0021955	central nervous system neuron axonogenesis	6/702	35/18670	0.00176762	0.00808951	0.00496282	EPHB2/EPHB3/FBXO45/HSP90AB1/CDH11/NR2E1	6
GO:0060998	regulation of dendritic spine development	9/702	74/18670	0.00177742	0.00812033	0.00498173	CAPRIN1/ACTR2/CDK5/LRP8/EFNA1/NGEF/LZTS3/ITPKA/FSTL4	9
GO:0021952	central nervous system projection neuron axonogenesis	5/702	25/18670	0.00210453	0.00935643	0.00574006	EPHB2/EPHB3/FBXO45/CDH11/NR2E1	5
GO:0035418	protein localization to synapse	8/702	63/18670	0.00239499	0.0105066	0.00644569	CDK5/PRKCZ/STX3/RAB27B/WNT5A/NPHS1/WNT7A/ASIC2	8
GO:0043217	myelin maintenance	4/702	16/18670	0.00251248	0.0109494	0.00671735	FA2H/SH3TC2/MYRF/CXCR4	4
GO:2000300	regulation of synaptic vesicle exocytosis	9/702	78/18670	0.00256863	0.0111483	0.00683934	CASK/CDK5/CHRNA5/CACNA1D/PRKCG/DRD2/ADORA2B/WNT7A/CHRNA6	9
GO:0050775	positive regulation of dendrite morphogenesis	6/702	39/18670	0.00312897	0.013329	0.00817717	CAPRIN1/ACTR2/SS18L2/LRP8/PTPRD/ITPKA	6
GO:0015872	dopamine transport	7/702	52/18670	0.00316637	0.0134538	0.00825378	SYT7/SYT13/SYT12/SYT8/FGF20/DRD2/CHRNA6	7
GO:0007635	chemosensory behavior	4/702	17/18670	0.00318878	0.0134538	0.00825378	GJB4/CHD7/PRKCG/OBP2B	4
GO:0031643	positive regulation of myelination	4/702	17/18670	0.00318878	0.0134538	0.00825378	NCMAP/ZNF488/MYRF/TENM4	4
GO:0051969	regulation of transmission of nerve impulse	4/702	17/18670	0.00318878	0.0134538	0.00825378	GPR35/ITGA2/AGT/HCRT	4
GO:0099509	regulation of presynaptic cytosolic calcium ion concentration	4/702	17/18670	0.00318878	0.0134538	0.00825378	CDK5/CACNA1D/CALB1/ADORA1	4
GO:0060122	inner ear receptor cell stereocilium organization	5/702	28/18670	0.00354743	0.0146862	0.00900982	USH1C/CTHRC1/TPRN/SLC9A3R1/USH1G	5
GO:0001941	postsynaptic membrane organization	6/702	40/18670	0.00356626	0.0146919	0.00901332	EPHB2/SLC7A11/LRP4/CEL/ETV5/SHISA6	6
GO:0071526	semaphorin-plexin signaling pathway	6/702	40/18670	0.00356626	0.0146919	0.00901332	MET/SH3BP1/SEMA5A/SEMA4D/SEMA4G/SEMA7A	6
GO:0150078	positive regulation of neuroinflammatory response	4/702	18/18670	0.00397927	0.016023	0.00982992	CCL3/IL18/IL1B/MMP8	4
GO:0150077	regulation of neuroinflammatory response	6/702	41/18670	0.00404734	0.0162477	0.00996776	MMP9/MMP3/CCL3/IL18/IL1B/MMP8	6
GO:0014044	Schwann cell development	5/702	29/18670	0.00415598	0.0165086	0.0101278	FA2H/CDK5/SH3TC2/NCMAP/POU3F2	5
GO:0021799	cerebral cortex radially oriented cell migration	5/702	29/18670	0.00415598	0.0165086	0.0101278	ADGRG1/CDK5/FBXO45/POU3F2/NR2E1	5
GO:1902803	regulation of synaptic vesicle transport	9/702	84/18670	0.00425224	0.016853	0.0103391	CASK/CDK5/CHRNA5/CACNA1D/PRKCG/DRD2/ADORA2B/WNT7A/CHRNA6	9
GO:2001222	regulation of neuron migration	6/702	42/18670	0.00457477	0.0179966	0.0110407	ADGRG1/KIF20B/SHTN1/SOX14/MDK/COL3A1	6
GO:0007274	neuromuscular synaptic transmission	5/702	30/18670	0.0048355	0.0188542	0.0115668	CHRNA5/ETV5/CHRNA1/CHRNA6/CHRND	5
GO:0051491	positive regulation of filopodium assembly	5/702	30/18670	0.0048355	0.0188542	0.0115668	RALA/AGRN/FNBP1L/ESPN/FSCN1	5
GO:0021533	cell differentiation in hindbrain	4/702	19/18670	0.00489236	0.0189226	0.0116088	PROX1/LHX5/WNT7A/LHX1	4
GO:0021877	forebrain neuron fate commitment	3/702	10/18670	0.00521043	0.0197489	0.0121157	BCL11B/SATB2/NKX2-1	3
GO:0097105	presynaptic membrane assembly	3/702	10/18670	0.00521043	0.0197489	0.0121157	LRP4/CEL/PTPRD	3
GO:0001963	synaptic transmission, dopaminergic	5/702	31/18670	0.00559024	0.0209042	0.0128245	CDK5/DRD2/SLC6A4/TH/DRD5	5
GO:0043112	receptor metabolic process	15/702	192/18670	0.00609612	0.0224784	0.0137902	CDK5/PCSK9/EZR/SORL1/ACE2/EFNB2/PPARG/CACNG8/DRD2/CACNG4/DKK1/WNT3A/CXCR2/EGF/FGF21	15
GO:0048483	autonomic nervous system development	6/702	45/18670	0.00646073	0.0235117	0.0144242	SOX4/GBX2/EDNRA/SIX1/TFAP2A/INSM1	6
GO:1900271	regulation of long-term synaptic potentiation	6/702	45/18670	0.00646073	0.0235117	0.0144242	EPHB2/MME/DRD2/CALB1/ADORA1/CHRNA7	6
GO:1900006	positive regulation of dendrite development	8/702	74/18670	0.00650649	0.0236457	0.0145064	CAPRIN1/ACTR2/EZH2/SS18L2/LRP8/BMP7/PTPRD/ITPKA	8
GO:0006681	galactosylceramide metabolic process	3/702	11/18670	0.00696584	0.0248881	0.0152685	FA2H/UGT8/ALDH5A1	3
GO:0021892	cerebral cortex GABAergic interneuron differentiation	3/702	11/18670	0.00696584	0.0248881	0.0152685	DRD2/NKX2-1/ARX	3
GO:0048853	forebrain morphogenesis	3/702	11/18670	0.00696584	0.0248881	0.0152685	OTX1/WNT5A/FGF8	3
GO:0061308	cardiac neural crest cell development involved in heart development	3/702	11/18670	0.00696584	0.0248881	0.0152685	FOLR1/BMP4/BMP7	3
GO:0031290	retinal ganglion cell axon guidance	4/702	21/18670	0.00711803	0.0250598	0.0153739	EPHB2/EPHB3/PTPRO/ROBO2	4
GO:0050951	sensory perception of temperature stimulus	4/702	21/18670	0.00711803	0.0250598	0.0153739	PRDM12/CXCR4/ADORA1/TRPA1	4
GO:0061003	positive regulation of dendritic spine morphogenesis	4/702	21/18670	0.00711803	0.0250598	0.0153739	CAPRIN1/ACTR2/LRP8/ITPKA	4
GO:0140058	neuron projection arborization	4/702	21/18670	0.00711803	0.0250598	0.0153739	WNT5A/ZNF365/CHRNA7/LRP2	4
GO:1900273	positive regulation of long-term synaptic potentiation	4/702	21/18670	0.00711803	0.0250598	0.0153739	EPHB2/MME/DRD2/CHRNA7	4
GO:0014029	neural crest formation	3/702	12/18670	0.00903097	0.0301887	0.0185204	SOX9/NOLC1/KBTBD8	3
GO:0021819	layer formation in cerebral cortex	3/702	12/18670	0.00903097	0.0301887	0.0185204	ADGRG1/CDK5/NR2E1	3
GO:0021903	rostrocaudal neural tube patterning	3/702	12/18670	0.00903097	0.0301887	0.0185204	GBX2/FGF8/EN1	3
GO:0042416	dopamine biosynthetic process	3/702	12/18670	0.00903097	0.0301887	0.0185204	DDC/TH/GCH1	3
GO:0060019	radial glial cell differentiation	3/702	12/18670	0.00903097	0.0301887	0.0185204	LEF1/GPR157/EMX1	3
GO:0097090	presynaptic membrane organization	3/702	12/18670	0.00903097	0.0301887	0.0185204	LRP4/CEL/PTPRD	3
GO:0097104	postsynaptic membrane assembly	3/702	12/18670	0.00903097	0.0301887	0.0185204	EPHB2/LRP4/CEL	3
GO:0098962	regulation of postsynaptic neurotransmitter receptor activity	3/702	12/18670	0.00903097	0.0301887	0.0185204	HOMER1/CACNG4/SHISA6	3
GO:1904862	inhibitory synapse assembly	3/702	12/18670	0.00903097	0.0301887	0.0185204	SEMA4D/WNT5A/GABRB2	3
GO:0021520	spinal cord motor neuron cell fate specification	3/702	13/18670	0.0114163	0.036284	0.0222598	MNX1/LHX3/HOXC10	3
GO:0021554	optic nerve development	3/702	13/18670	0.0114163	0.036284	0.0222598	EPHB2/PAX2/NKX2-2	3
GO:0050966	detection of mechanical stimulus involved in sensory perception of pain	3/702	13/18670	0.0114163	0.036284	0.0222598	ITGA2/CXCR4/TRPA1	3
GO:0061000	negative regulation of dendritic spine development	3/702	13/18670	0.0114163	0.036284	0.0222598	EFNA1/NGEF/FSTL4	3
GO:0071872	cellular response to epinephrine stimulus	3/702	13/18670	0.0114163	0.036284	0.0222598	KCNQ1/SRD5A1/PKLR	3
GO:0048168	regulation of neuronal synaptic plasticity	6/702	52/18670	0.0129564	0.0403791	0.0247721	EPHB2/PPFIA3/AGT/DRD2/RASGRF1/SHISA6	6
GO:0021680	cerebellar Purkinje cell layer development	4/702	25/18670	0.0133638	0.0412603	0.0253127	SPTBN2/KIF14/LHX5/LHX1	4
GO:0006684	sphingomyelin metabolic process	3/702	14/18670	0.0141297	0.0430475	0.0264092	SMPD2/SMPDL3B/SPTLC2	3
GO:0021781	glial cell fate commitment	3/702	14/18670	0.0141297	0.0430475	0.0264092	SOX9/NKX2-2/GCM1	3
GO:0099171	presynaptic modulation of chemical synaptic transmission	3/702	14/18670	0.0141297	0.0430475	0.0264092	CDK5/CACNA1D/PRKCG	3
GO:1901626	regulation of postsynaptic membrane organization	3/702	14/18670	0.0141297	0.0430475	0.0264092	SLC7A11/LRP4/SHISA6	3
GO:0042417	dopamine metabolic process	5/702	39/18670	0.0148177	0.0449112	0.0275525	HPRT1/DDC/DRD2/TH/GCH1	5
GO:0022011	myelination in peripheral nervous system	4/702	26/18670	0.0153343	0.0462915	0.0283993	FA2H/SH3TC2/NCMAP/POU3F2	4

## Sheet: DLBC_deseq_up_ng_BP
ID	Description	GeneRatio	BgRatio	pvalue	p.adjust	qvalue	geneID	Count
GO:0050808	synapse organization	139/1083	408/18670	3.21357e-70	1.82113e-66	1.14369e-66	COL4A1/TUBB/AFG3L2/APOE/NRP2/PCDHGC3/TNC/NFATC4/UBE3A/PTK2/ETV5/FBXO45/DNAJA3/ARHGAP44/MTMR2/L1CAM/LGMN/ROBO2/MEF2C/EIF4G1/WNT5A/CDC20/CX3CL1/EFNB2/EEF2K/LAMB2/DAB2IP/CLSTN1/DNM1L/FARP1/SYNDIG1/SYBU/ABHD17C/DAG1/NRP1/AGRN/PCDH17/NTNG1/AMIGO2/NLGN4X/NRCAM/SPARCL1/TANC1/C3/CTNND2/PDZRN3/PCDHB9/WASF3/CAMK2B/PFN2/POU4F1/CUX2/SRPX2/ARHGEF15/HOMER1/CDH2/PCDHB14/LRFN5/ELFN1/PTPRS/SEMA3F/P2RX2/SPTBN2/UNC…	139
GO:0030900	forebrain development	134/1083	381/18670	1.22861e-69	3.48126e-66	2.18628e-66	ATIC/NME1/SSTR2/GART/ROBO1/PAX5/CNP/RRM1/EZH2/HPRT1/COL3A1/NRP2/SMO/POU3F1/TWSG1/BMPR1A/KDM1A/ATF5/FBXO45/MYO1D/YWHAE/EIF2B3/LAMB1/UQCRQ/ROBO2/SEMA5A/TMEM14B/CXCL12/H2AX/CASP3/SEMA3A/HDAC1/ARL13B/WNT5A/CDK6/DOCK7/RPGRIP1L/NR2F2/DAB2IP/ASPM/CHRD/WDR62/MDK/AXL/KIF14/NRP1/ASCL1/FEZ1/IGF2BP1/C21orf91/LHX2/STIL/RARB/NOTCH3/NFIB/TSKU/HESX1/MSX1/SEMA7A/SLIT2/GLI3/POU4F1/LPAR1/PAX6/CDH2/C12orf57/PTPRS/DL…	134
GO:0007409	axonogenesis	145/1083	468/18670	4.65498e-67	8.79326e-64	5.52228e-64	PLXNA1/PTPN11/ROBO1/RPL24/CNP/THY1/AFG3L2/APOE/NRP2/SMO/EGR2/VANGL2/BMP7/WDR36/EZR/PTK2/STMN1/FBXO45/TUBB2B/L1CAM/CDH11/ROBO2/KIF3A/UCHL1/SEMA5A/CXCL12/UNC5B/SEMA3A/WNT5A/DOCK7/EFNB2/PALLD/LAMB2/EPHA3/CDKL3/WNT3/FN1/NDN/FOXD1/CHL1/DAG1/NRP1/AGRN/CHN1/FEZ1/EPHA10/ISLR2/NTNG1/ROBO4/LHX2/ADCY1/CHODL/NFIB/ENAH/ETV1/CRMP1/LINGO1/TSKU/NRCAM/SEMA5B/UNC5C/BOC/SEMA7A/SLIT2/GLI3/POU4F1/EFNB1/PAX6/CDH2/C12o…	145
GO:0050769	positive regulation of neurogenesis	140/1083	474/18670	9.54735e-62	1.35262e-58	8.49463e-59	TCF4/ELL3/PLXNA1/NME1/PRPF19/ROBO1/RASAL1/NAP1L1/EZH2/LLPH/APOE/PPP1CC/SS18L2/SYT17/SMO/NBL1/TP73/BMP7/KIF20B/KDM1A/ETV5/SERPINF1/DPYSL3/XRCC2/TUBB2B/L1CAM/ROBO2/LTA/MEF2C/EIF4G1/SEMA5A/NME2/CXCL12/PTK7/SEMA3A/HDAC1/WNT5A/RRN3/CNR1/CX3CL1/VEGFC/EEF2K/TRIM32/EPHA3/DAB2IP/DNM1L/ASPM/CDKL3/MDK/HEYL/WNT3/TTBK1/FN1/SERPINE2/TGIF2/TENM3/TENM4/DAG1/NRP1/ASCL1/FEZ1/C21orf91/ISLR2/RARB/CHODL/ECT2/NRCAM/TC…	140
GO:0010975	regulation of neuron projection development	133/1083	499/18670	8.90439e-53	1.00922e-49	6.33805e-50	PLXNA1/NME1/ROBO1/RASAL1/THY1/EZH2/RTN4IP1/LLPH/APOE/INPP5F/SS18L2/SYT17/BCL11A/NFATC4/BMP7/WDR36/UBE3A/PTK2/KDM1A/SERPINF1/DPYSL3/ARHGAP44/TUBB2B/L1CAM/ROBO2/MARK1/PRRX1/MEF2C/KANK1/SEMA5A/NME2/CXCL12/PTK7/SEMA3A/WNT5A/CDC20/PTPRG/RRN3/CNR1/CX3CL1/EFNB2/CTSZ/EEF2K/EPHA3/INPP5J/DAB2IP/DNM1L/CDKL3/MDK/WNT3/FN1/TENM3/NRP1/CHN1/FEZ1/C21orf91/ISLR2/CHODL/CRMP1/LINGO1/NRCAM/CCDC88A/SEMA5B/SEMA7A/RAP2A…	133
GO:0048880	sensory system development	114/1083	371/18670	3.8684e-52	3.65371e-49	2.29457e-49	COL4A1/IMPDH2/RPL24/THY1/RRM1/WNT6/TWSG1/BMP7/SERPINF1/ACTL6A/SMARCA4/STRA6/NES/MEIS2/ACVRL1/SEMA3A/HDAC1/WNT5A/FJX1/TRAF3IP1/DLL4/RPGRIP1L/CEP290/SDHAF4/LAMB2/WNT5B/PDGFRA/AHI1/TGIF2/TENM3/DLL1/FBN1/NRP1/ARL6/LHX2/TWIST1/PDGFRB/RARB/BBS7/TSKU/NDP/LRP5/C3/GLI3/POU4F1/ARHGEF15/PAX6/C12orf57/FZD4/JAG1/WNT2/CACNA1C/NPHP1/MITF/PFDN5/SDK1/PTN/DIO3/DLX1/B9D1/WNT9A/BCL2/MYO7A/PTPRM/PROX1/SKIL/SOX9/MYH10…	114
GO:0021537	telencephalon development	90/1083	251/18670	1.58555e-47	8.98531e-45	5.64289e-45	ATIC/NME1/GART/ROBO1/PAX5/EZH2/HPRT1/COL3A1/NRP2/SMO/KDM1A/ATF5/FBXO45/YWHAE/EIF2B3/LAMB1/UQCRQ/ROBO2/TMEM14B/CXCL12/H2AX/CASP3/SEMA3A/HDAC1/ARL13B/WNT5A/CDK6/RPGRIP1L/DAB2IP/ASPM/WDR62/MDK/KIF14/NRP1/ASCL1/FEZ1/IGF2BP1/LHX2/RARB/NFIB/TSKU/SEMA7A/SLIT2/GLI3/LPAR1/PAX6/CDH2/C12orf57/PTPRS/DLX1/PROX1/SHANK3/MYH10/FOXB1/TCTN1/NTRK2/FUT10/DLX5/GNG12/NRG3/LRP6/EPHB2/CDK5R2/ALDH1A3/SLC7A11/ALK/MFSD2A/I…	90
GO:0007411	axon guidance	94/1083	276/18670	2.26855e-47	1.16872e-44	7.33968e-45	PLXNA1/PTPN11/ROBO1/RPL24/NRP2/SMO/EGR2/VANGL2/BMP7/EZR/PTK2/TUBB2B/L1CAM/ROBO2/KIF3A/SEMA5A/CXCL12/UNC5B/SEMA3A/WNT5A/EFNB2/PALLD/LAMB2/EPHA3/WNT3/FOXD1/CHL1/DAG1/NRP1/AGRN/CHN1/FEZ1/EPHA10/NTNG1/ROBO4/LHX2/NFIB/ENAH/ETV1/CRMP1/NRCAM/SEMA5B/UNC5C/BOC/SEMA7A/SLIT2/GLI3/EFNB1/PAX6/GFRA3/DSCAML1/SEMA3F/GLI2/SPTBN2/GDF7/APBB2/EFNA5/B3GNT2/PTPRM/GRB7/SHANK3/GFRA1/SEMA3D/MYH10/NFASC/SEMA3G/ANOS1/LHX3/…	94
GO:0043010	camera-type eye development	100/1083	314/18670	2.49301e-47	1.17733e-44	7.39375e-45	COL4A1/IMPDH2/RPL24/THY1/RRM1/WNT6/TWSG1/BMP7/SERPINF1/ACTL6A/SMARCA4/STRA6/NES/ACVRL1/HDAC1/WNT5A/FJX1/TRAF3IP1/DLL4/RPGRIP1L/SDHAF4/LAMB2/WNT5B/PDGFRA/AHI1/TGIF2/TENM3/DLL1/FBN1/NRP1/ARL6/LHX2/TWIST1/PDGFRB/TSKU/NDP/LRP5/GLI3/ARHGEF15/PAX6/C12orf57/FZD4/JAG1/WNT2/CACNA1C/NPHP1/MITF/PFDN5/SDK1/PTN/DIO3/DLX1/B9D1/WNT9A/PTPRM/PROX1/SKIL/SOX9/MYH10/SOX11/TSPAN12/GPM6A/NTRK2/CRYBA4/RDH10/LAMC3/OSR2/…	100
GO:0097485	neuron projection guidance	94/1083	277/18670	3.25138e-47	1.41735e-44	8.90116e-45	PLXNA1/PTPN11/ROBO1/RPL24/NRP2/SMO/EGR2/VANGL2/BMP7/EZR/PTK2/TUBB2B/L1CAM/ROBO2/KIF3A/SEMA5A/CXCL12/UNC5B/SEMA3A/WNT5A/EFNB2/PALLD/LAMB2/EPHA3/WNT3/FOXD1/CHL1/DAG1/NRP1/AGRN/CHN1/FEZ1/EPHA10/NTNG1/ROBO4/LHX2/NFIB/ENAH/ETV1/CRMP1/NRCAM/SEMA5B/UNC5C/BOC/SEMA7A/SLIT2/GLI3/EFNB1/PAX6/GFRA3/DSCAML1/SEMA3F/GLI2/SPTBN2/GDF7/APBB2/EFNA5/B3GNT2/PTPRM/GRB7/SHANK3/GFRA1/SEMA3D/MYH10/NFASC/SEMA3G/ANOS1/LHX3/…	94
GO:0045666	positive regulation of neuron differentiation	108/1083	371/18670	7.70105e-47	2.90946e-44	1.82718e-44	TCF4/PLXNA1/NME1/PRPF19/ROBO1/RASAL1/EZH2/LLPH/APOE/SS18L2/SYT17/NBL1/BMP7/KDM1A/ETV5/SERPINF1/DPYSL3/TUBB2B/L1CAM/ROBO2/MEF2C/EIF4G1/SEMA5A/NME2/CXCL12/PTK7/WNT5A/RRN3/CNR1/CX3CL1/EEF2K/TRIM32/EPHA3/DAB2IP/DNM1L/CDKL3/MDK/HEYL/WNT3/FN1/TGIF2/TENM3/NRP1/ASCL1/FEZ1/C21orf91/ISLR2/RARB/CHODL/ECT2/NRCAM/TCF3/SEMA7A/SLIT2/CAMK2B/GRIP1/CUX2/LPAR1/FZD4/GLI2/UNC13A/CPNE5/GDF7/GPRC5B/PTN/EFNA5/DLX1/BCL2/…	108
GO:0042063	gliogenesis	92/1083	290/18670	2.06566e-43	5.85305e-41	3.67579e-41	DTX1/PRPF19/PTPN11/ERCC2/CNP/MMP14/EZH2/KCNJ10/PPP1CC/SMO/TP73/STAP1/EIF2B1/POU3F1/EGR2/ETV5/EIF2B3/LAMB1/LTA/MXRA8/SOX4/HDAC1/ROR2/CDK6/CNTNAP1/TERT/GSTP1/CX3CL1/CDK1/LAMB2/NAB2/DAB2IP/NAB1/MDK/TTBK1/SERPINE2/CCL2/NDN/DLL1/TENM4/DAG1/SOD1/ASCL1/IDH2/NFIB/PHGDH/TNFRSF21/WASF3/GLI3/IL33/LPAR1/PAX6/CDH2/FA2H/MAG/E2F1/BACE2/PTN/CSPG4/DLX1/PLAG1/SOX9/SOX11/NTRK2/LAMC3/GPC1/NKX6-2/CDK5R2/ROR1/EGFR/TRP…	92
GO:0050804	modulation of chemical synaptic transmission	111/1083	436/18670	6.81341e-42	1.75507e-39	1.10221e-39	S1PR2/RASGRF1/APOE/KCNJ10/PSMC5/HRAS/DTNBP1/EGR2/NFATC4/SNAP47/TUBB2B/MTMR2/LGMN/CDH11/YWHAG/MEF2C/ROR2/CDC20/CNR1/EIF4E/KMO/CX3CL1/ATAD1/SHISA8/CLSTN1/DNM1L/SYBU/SERPINE2/CCL2/GRID1/CHRNA5/PRKAR1B/CNR2/PCDH17/NTNG1/PREPL/SYT12/NLGN4X/ADCY1/KCNMB4/CACNA1A/AKAP12/CNTNAP4/RIMS3/CAMK2B/PFN2/ADORA1/CUX2/HOMER1/CDH2/PTPRS/CACNA1D/HRH1/UNC13A/GRM8/CHRNA6/PPFIA3/PTN/UNC13B/SYNPO/SHANK3/NMU/SNCAIP/NCS1/N…	111
GO:0050768	negative regulation of neurogenesis	89/1083	295/18670	4.88822e-40	1.10806e-37	6.95877e-38	DTX1/THY1/APOE/COL3A1/INPP5F/BCL11A/TP73/STAP1/NFATC4/BMP7/BMPR1A/UBE3A/PTK2/DPYSL3/CALR/FUOM/KANK1/DLL3/SEMA5A/TP53/SEMA3A/WNT5A/PTPRG/TERT/EIF4E/CX3CL1/EFNB2/CTSZ/INPP5J/ID3/PRTG/ASPM/CDKL3/WNT3/DLL1/NRP1/ASCL1/IDH2/LSM1/LHX2/NOTCH3/CRMP1/LINGO1/SEMA5B/SEMA7A/SLIT2/GLI3/LPAR1/PAX6/MAG/PTPRS/PMP22/JAG1/SEMA3F/PTN/DIO3/DLX1/SOX9/LRP4/SEMA3D/SOX11/NR2F1/TLX2/SEMA3G/CD38/NRG3/EPHB2/SPP1/NKX6-2/PLK2…	89
GO:0070997	neuron death	94/1083	348/18670	8.08659e-38	1.69728e-35	1.06592e-35	SET/PARP1/AIFM1/AIMP2/MSH2/EIF2S1/APOE/PARK7/RRAS2/GPNMB/HRAS/NAE1/TP63/TRAF2/NFATC4/PARP2/DIABLO/SERPINF1/XRCC2/ZPR1/MYBL2/FAM162A/LGMN/NES/MEF2C/EIF4G1/TIGAR/TGFB3/TP53/UNC5B/CASP3/AARS1/WNT5A/TERT/KMO/CX3CL1/EFNB2/CTSZ/MDK/CD200/CCL2/CHL1/AXL/KIF14/NRP1/SOD1/ASCL1/PPP5C/HYOU1/TNFRSF21/POU4F1/ADORA1/EGLN3/CD34/MAG/NQO1/ENDOG/HSP90AB1/DIO3/DLX1/CIT/BCL2/FOXB1/DHCR24/EN1/NTRK2/SCN2A/ITGA1/TFAP2A/…	94
GO:0021953	central nervous system neuron differentiation	68/1083	183/18670	3.10731e-37	6.28898e-35	3.94956e-35	ROBO1/HPRT1/NRP2/SMO/PTK2/ATF5/FBXO45/CDH11/UQCRQ/ROBO2/SOX4/SEMA3A/NANOS1/WNT5A/DLL4/CEND1/WNT3/NRP1/ASCL1/C21orf91/NFIB/TSKU/SLIT2/GLI3/POU4F1/MNX1/PAX6/C12orf57/HOXD10/WNT2/GLI2/HSP90AB1/GDF7/DLX1/PROX1/SHANK3/DCLK1/TCTN1/LHX3/NTRK2/DLX5/DMRT3/LRP6/EPHB2/NKX6-2/FGFR2/PTCH1/INHBA/ERBB4/OTP/CBLN1/SATB2/DCLK2/ARX/GSX2/FAIM2/LHX8/CNTN2/LHX6/ISL1/PHOX2B/DCC/SALL3/TBX20/UNC5D/MDGA2/HES5/NPY	68
GO:0050954	sensory perception of mechanical stimulus	64/1083	165/18670	2.02047e-36	3.81667e-34	2.39692e-34	COL1A1/TIMM13/TIMM9/TIMM10/TIMM8B/HOXA1/SOBP/RPL38/COL11A1/CXCL12/CCDC50/CASP3/TRPA1/MYO6/NDUFB9/PIEZO2/BIRC5/SERPINE2/CRYM/SOD1/SNAI2/ALDH7A1/ESPNL/OTOA/COCH/CACNA1D/FZD4/P2RX2/TMPRSS3/EPS8L2/HOMER2/MYO7A/GJB2/LRIG1/ITGA2/PCDH15/MYO3A/ATP8B1/MYO3B/ICAM1/TMIE/TFAP2A/SLC1A3/CEMIP/ROR1/FGFR1/SIX1/GABRA5/SLC52A3/THRB/OTOF/NAV2/GABRB2/MARVELD2/OTOGL/ATP6V1B1/EYA4/OTOS/SLITRK6/COL2A1/TBX1/USH1C/DCDC2/…	64
GO:0007416	synapse assembly	66/1083	177/18670	2.81695e-36	4.98865e-34	3.13294e-34	PTK2/FBXO45/ROBO2/MEF2C/EIF4G1/WNT5A/EFNB2/EEF2K/CLSTN1/FARP1/SYNDIG1/AGRN/PCDH17/AMIGO2/NLGN4X/NRCAM/PCDHB9/POU4F1/CUX2/SRPX2/CDH2/PCDHB14/LRFN5/PTPRS/SPTBN2/GPC4/TPBG/SDK1/EFNA5/PCDHB2/SHANK3/LRP4/GPM6A/NTRK2/NLGN4Y/PCDHB13/PCDHB10/EPHB2/SIX4/SIX1/MUSK/NLGN1/ERBB4/CBLN1/DNER/LRRC4B/MAP1B/SHANK2/OXTR/PCDHB3/CBLN2/GAP43/FLRT2/GABRB2/NTN1/PCDHB16/SLITRK2/KIRREL3/PCDHB4/PTPRD/PCDHB5/SLITRK1/SLITRK6…	66
GO:0007605	sensory perception of sound	59/1083	145/18670	4.84381e-35	8.31814e-33	5.2239e-33	COL1A1/TIMM13/TIMM9/TIMM10/TIMM8B/HOXA1/SOBP/RPL38/COL11A1/CCDC50/CASP3/MYO6/NDUFB9/BIRC5/CRYM/SOD1/SNAI2/ALDH7A1/ESPNL/OTOA/COCH/CACNA1D/FZD4/P2RX2/TMPRSS3/EPS8L2/HOMER2/MYO7A/GJB2/LRIG1/PCDH15/MYO3A/ATP8B1/MYO3B/ICAM1/TMIE/TFAP2A/SLC1A3/CEMIP/ROR1/FGFR1/SIX1/GABRA5/SLC52A3/THRB/OTOF/NAV2/GABRB2/MARVELD2/OTOGL/ATP6V1B1/EYA4/OTOS/SLITRK6/COL2A1/TBX1/USH1C/DCDC2/PAX3	59
GO:1901214	regulation of neuron death	84/1083	313/18670	1.2349e-33	2.05828e-31	1.29263e-31	SET/PARP1/AIFM1/AIMP2/MSH2/EIF2S1/APOE/PARK7/RRAS2/GPNMB/HRAS/NAE1/TRAF2/NFATC4/PARP2/SERPINF1/XRCC2/ZPR1/MYBL2/LGMN/NES/MEF2C/EIF4G1/TIGAR/TGFB3/TP53/UNC5B/CASP3/AARS1/WNT5A/TERT/KMO/CX3CL1/EFNB2/CTSZ/MDK/CD200/CCL2/CHL1/AXL/KIF14/NRP1/SOD1/ASCL1/PPP5C/HYOU1/POU4F1/ADORA1/EGLN3/CD34/MAG/NQO1/HSP90AB1/DLX1/BCL2/FOXB1/DHCR24/EN1/NTRK2/ITGA1/TFAP2A/SLC7A11/SIX4/SIX1/CSF1/CLU/GABRA5/CITED1/GRM4/TGFB…	84
GO:0045665	negative regulation of neuron differentiation	71/1083	225/18670	1.68481e-33	2.65217e-31	1.6656e-31	DTX1/THY1/APOE/INPP5F/BCL11A/TP73/NFATC4/BMP7/UBE3A/PTK2/DPYSL3/CALR/FUOM/KANK1/SEMA5A/SEMA3A/WNT5A/PTPRG/EIF4E/EFNB2/CTSZ/INPP5J/ID3/ASPM/CDKL3/WNT3/DLL1/NRP1/ASCL1/LSM1/NOTCH3/CRMP1/LINGO1/SEMA5B/SEMA7A/SLIT2/GLI3/LPAR1/PAX6/MAG/PTPRS/PMP22/JAG1/SEMA3F/DIO3/DLX1/SOX9/LRP4/SEMA3D/NR2F1/TLX2/SEMA3G/CD38/EPHB2/SPP1/PLK2/NGEF/NLGN1/THRB/SOX8/TRPC6/NTN1/HEY1/CNTN2/SIX3/ISL1/PHOX2B/DCC/CNTN4/SOX2/HES5	71
GO:0001764	neuron migration	59/1083	157/18670	9.28687e-33	1.4224e-30	8.93283e-31	COL3A1/NRP2/PTK2/KIF20B/FBXO45/YWHAE/TUBB2B/MARK1/MEF2C/CXCL12/SEMA3A/CX3CL1/NR2F2/DAB2IP/ASPM/MDK/NDN/CHL1/AXL/SH3RF1/NRP1/ASCL1/TWIST1/NRCAM/CAMK2B/PAX6/GFRA3/CELSR1/APBB2/DCLK1/MYH10/ITGA3/CTNNA2/GPM6A/NTRK2/FZD3/NRG3/CDK5R2/FGFR1/LRP12/ERBB4/SATB2/DNER/MATN2/ARX/MAP1B/FLRT2/PRKG1/TNN/NTN1/CNTN2/LHX6/KIRREL3/PHOX2B/DCC/IGSF10/TBX20/UNC5D/DCDC2	59
GO:0010001	glial cell differentiation	69/1083	218/18670	1.12309e-32	1.67488e-30	1.05185e-30	DTX1/PRPF19/PTPN11/ERCC2/CNP/KCNJ10/SMO/TP73/EIF2B1/POU3F1/EGR2/EIF2B3/MXRA8/SOX4/HDAC1/ROR2/CDK6/CNTNAP1/GSTP1/CDK1/LAMB2/NAB2/NAB1/MDK/TTBK1/SERPINE2/DLL1/TENM4/DAG1/SOD1/ASCL1/NFIB/PHGDH/TNFRSF21/WASF3/GLI3/LPAR1/PAX6/CDH2/FA2H/MAG/BACE2/PTN/DLX1/SOX9/SOX11/NTRK2/LAMC3/GPC1/NKX6-2/ROR1/EGFR/TRPC4/CLU/DNER/LAMA2/SOX8/GAP43/GSX2/PAX2/BMP2/SLC8A3/CNTN2/IL6/FGF10/PHOX2B/ZNF488/SOX2/HES5	69
GO:0030902	hindbrain development	56/1083	152/18670	1.27261e-30	1.67718e-28	1.05329e-28	ATIC/SSTR2/PTPN11/PSMG1/GART/EZH2/SMO/EGR2/BMP7/ATF5/UQCRQ/B4GALT2/TP53/ARL13B/NANOS1/AARS1/RPGRIP1L/CEP290/AHI1/CEND1/MDK/SERPINE2/DLL1/KIF14/ASCL1/CKB/RBFOX2/NLGN4X/NFIB/HNF1B/POU4F1/LPAR1/PTPRS/DLC1/FZD4/GLI2/SPTBN2/PTN/SMAD1/BCL2/PROX1/BMP5/MYH10/CTNNA2/EN1/LRP6/CDK5R2/CBLN1/FOXC1/FOXP2/GSX2/FAIM2/PHOX2B/HAP1/NEUROG3/EN2	56
GO:0060041	retina development in camera-type eye	54/1083	144/18670	5.04413e-30	6.49661e-28	4.07995e-28	COL4A1/IMPDH2/RPL24/THY1/RRM1/SERPINF1/ACTL6A/SMARCA4/ACVRL1/FJX1/DLL4/SDHAF4/LAMB2/PDGFRA/AHI1/TGIF2/DLL1/NRP1/ARL6/LHX2/PDGFRB/NDP/LRP5/ARHGEF15/PAX6/FZD4/NPHP1/PFDN5/SDK1/PTN/DIO3/DLX1/PTPRM/PROX1/SOX9/MYH10/TSPAN12/GPM6A/NTRK2/LAMC3/LRP6/TFAP2A/VAX2/CDON/LAMA1/THRB/TGFB2/SOX8/ATP8A2/PAX2/SIX3/MFRP/USH1C/GRM6	54
GO:0021675	nerve development	41/1083	79/18670	5.89716e-30	7.42649e-28	4.66393e-28	RPL24/AFG3L2/NRP2/EGR2/HOXA1/FBXO45/VCAM1/TMEM126A/SULF1/SEMA3A/TIFAB/SERPINE2/DAG1/NRP1/GLI3/POU4F1/LPAR1/HOXA3/SEMA3F/UNC13A/UNC13B/LRIG1/HOXD3/ATP8B1/EPHB2/TFAP2A/SLC1A3/SIX4/SIX1/GABRA5/NPTX1/PAX2/CTSV/NAV2/GABRB2/ISL1/NTF3/PHOX2B/DCANP1/SLITRK6/TBX1	41
GO:0016358	dendrite development	68/1083	233/18670	8.32186e-30	1.02522e-27	6.43849e-28	EZH2/RTN4IP1/LLPH/APOE/HPRT1/SS18L2/BCL11A/DTNBP1/NFATC4/BMP7/UBE3A/ARHGAP44/MARK1/MEF2C/SEMA3A/CDC20/EEF2K/DAB2IP/DNM1L/FARP1/CDKL3/NRP1/C21orf91/PREX2/RBFOX2/CTNND2/RAP2A/CAMK2B/GRIP1/CUX2/LPAR1/PTPRS/HECW1/SDK1/PTN/SLC12A5/CAMSAP2/SHANK3/BMP5/DCLK1/LRP4/CTNNA2/TLX2/OBSL1/PACSIN1/EPHB2/PLK2/ALK/NGEF/NLGN1/MATN2/MAP1B/SHANK2/MAP6/SDC2/IGSF9/PRKG1/TRPC6/SRCIN1/NTN1/COBL/NEDD4L/PTPRD/CHRNA3/DCC/NE…	68
GO:0042472	inner ear morphogenesis	45/1083	98/18670	8.94662e-30	1.07873e-27	6.77459e-28	CTHRC1/VANGL2/HOXA1/SOBP/PRRX1/COL11A1/PTK7/ROR2/WNT5A/CEP290/TIFAB/FRZB/SOD1/HESX1/FZD6/CELSR1/GLI2/MYO7A/PROX1/SOX9/LRIG1/MYO3A/FZD3/DLX5/MYO3B/EPHB2/TMIE/TFAP2A/ALDH1A3/FGFR2/FGFR1/SIX4/SIX1/ZIC1/ATP8A2/PAX2/NTN1/FGF10/ATP6V1B1/DLX6/DCANP1/SLITRK6/COL2A1/TBX1/USH1C	45
GO:0021915	neural tube development	56/1083	160/18670	2.81662e-29	3.12976e-27	1.96553e-27	MTHFD1/CTHRC1/IFT57/MTHFD1L/SMO/RALA/VANGL2/BMP7/RPS7/KIF20B/GLMN/SOX4/ST14/CASP3/PTK7/ARL13B/WNT5A/TRAF3IP1/RPGRIP1L/GPR161/CHRD/MKS1/LHX2/TWIST1/STIL/TEAD2/PHGDH/FZD6/SDC4/GORAB/GLI3/PAX6/CELSR1/DLC1/GLI2/GDF7/PRICKLE1/SHROOM3/PROX1/BMP5/SOX11/FOXB1/TCTN1/EN1/FZD3/LRP6/PTCH1/EPHA2/OVOL2/SOX17/DACT1/TGFB2/PAX2/GSC/COBL/HES5	56
GO:0010976	positive regulation of neuron projection development	74/1083	281/18670	3.74488e-29	4.0812e-27	2.56304e-27	PLXNA1/NME1/ROBO1/RASAL1/EZH2/LLPH/APOE/SS18L2/SYT17/BMP7/KDM1A/SERPINF1/DPYSL3/TUBB2B/L1CAM/ROBO2/SEMA5A/NME2/CXCL12/PTK7/WNT5A/RRN3/CNR1/CX3CL1/EEF2K/EPHA3/DAB2IP/DNM1L/CDKL3/MDK/WNT3/FN1/TENM3/NRP1/FEZ1/C21orf91/ISLR2/CHODL/SEMA7A/SLIT2/CAMK2B/GRIP1/CUX2/LPAR1/FZD4/UNC13A/CPNE5/PTN/EFNA5/SKIL/SHANK3/ZNF804A/BMP5/ITGA3/NTRK2/OBSL1/SHOX2/PACSIN1/ALK/FGFR1/PRKD1/RIMS1/NLGN1/MAP1B/SHANK2/MAP6/ATP8…	74
GO:0050807	regulation of synapse organization	65/1083	218/18670	3.88088e-29	4.14961e-27	2.60601e-27	TUBB/APOE/NRP2/NFATC4/UBE3A/PTK2/ETV5/ARHGAP44/ROBO2/MEF2C/EIF4G1/WNT5A/CDC20/EEF2K/DAB2IP/CLSTN1/DNM1L/SYNDIG1/ABHD17C/DAG1/AGRN/AMIGO2/NRCAM/CAMK2B/CUX2/SRPX2/ARHGEF15/HOMER1/CDH2/LRFN5/PTPRS/SEMA3F/GPC4/TPBG/PTN/EFNA5/SHANK3/ZNF804A/LRP4/SPARC/CTNNA2/GPM6A/NTRK2/EPHB2/SLC7A11/NGEF/SIX4/SIX1/MUSK/NLGN1/CBLN1/LRRC4B/OXTR/CBLN2/GAP43/IGSF9/FLRT2/SRCIN1/NTN1/SLITRK2/GRIN2B/PTPRD/SLITRK1/SLITRK6/LH…	65
GO:0051402	neuron apoptotic process	68/1083	239/18670	4.55691e-29	4.78222e-27	3.0033e-27	SET/PARP1/AIFM1/MSH2/APOE/PARK7/HRAS/NAE1/TP63/NFATC4/DIABLO/XRCC2/ZPR1/MYBL2/FAM162A/LGMN/NES/MEF2C/TGFB3/TP53/UNC5B/CASP3/AARS1/TERT/CX3CL1/CTSZ/MDK/CCL2/CHL1/AXL/KIF14/NRP1/SOD1/ASCL1/HYOU1/TNFRSF21/POU4F1/EGLN3/MAG/NQO1/HSP90AB1/DIO3/DLX1/CIT/BCL2/FOXB1/EN1/NTRK2/SCN2A/ITGA1/TFAP2A/SIX4/SIX1/GABRA5/THRB/CITED1/GRM4/TGFB2/GABRB2/FAIM2/VSTM2L/TYRO3/ISL1/NTF3/SNCB/FGF20/EN2/PITX3	68
GO:0050803	regulation of synapse structure or activity	66/1083	227/18670	7.4665e-29	7.69321e-27	4.83143e-27	TUBB/APOE/NRP2/NFATC4/UBE3A/PTK2/ETV5/ARHGAP44/ROBO2/MEF2C/EIF4G1/WNT5A/CDC20/EEF2K/DAB2IP/CLSTN1/DNM1L/SYNDIG1/SYBU/ABHD17C/DAG1/AGRN/AMIGO2/NRCAM/CAMK2B/CUX2/SRPX2/ARHGEF15/HOMER1/CDH2/LRFN5/PTPRS/SEMA3F/GPC4/TPBG/PTN/EFNA5/SHANK3/ZNF804A/LRP4/SPARC/CTNNA2/GPM6A/NTRK2/EPHB2/SLC7A11/NGEF/SIX4/SIX1/MUSK/NLGN1/CBLN1/LRRC4B/OXTR/CBLN2/GAP43/IGSF9/FLRT2/SRCIN1/NTN1/SLITRK2/GRIN2B/PTPRD/SLITRK1/SLITR…	66
GO:0021543	pallium development	57/1083	172/18670	2.35781e-28	2.22695e-26	1.39855e-26	ATIC/NME1/GART/ROBO1/PAX5/EZH2/COL3A1/NRP2/SMO/KDM1A/FBXO45/YWHAE/EIF2B3/LAMB1/UQCRQ/TMEM14B/H2AX/CASP3/SEMA3A/HDAC1/CDK6/DAB2IP/ASPM/WDR62/MDK/KIF14/NRP1/ASCL1/FEZ1/IGF2BP1/LHX2/SLIT2/GLI3/PAX6/CDH2/PTPRS/DLX1/PROX1/NTRK2/FUT10/GNG12/LRP6/CDK5R2/ALK/MFSD2A/EGFR/POU3F3/P2RY12/CDON/TMEM108/DCLK2/ARX/FOXP2/MAS1/LHX6/KIRREL3/NPY	57
GO:0043523	regulation of neuron apoptotic process	60/1083	210/18670	6.97504e-26	5.89964e-24	3.70505e-24	SET/PARP1/AIFM1/MSH2/APOE/PARK7/HRAS/NAE1/NFATC4/XRCC2/ZPR1/MYBL2/LGMN/NES/MEF2C/TGFB3/TP53/UNC5B/CASP3/AARS1/TERT/CX3CL1/CTSZ/MDK/CCL2/CHL1/AXL/KIF14/NRP1/SOD1/ASCL1/HYOU1/POU4F1/EGLN3/MAG/NQO1/HSP90AB1/DLX1/BCL2/FOXB1/EN1/NTRK2/ITGA1/TFAP2A/SIX4/SIX1/GABRA5/CITED1/GRM4/TGFB2/GABRB2/FAIM2/VSTM2L/TYRO3/ISL1/NTF3/SNCB/FGF20/EN2/PITX3	60
GO:0014033	neural crest cell differentiation	39/1083	90/18670	8.30277e-25	6.72169e-23	4.2213e-23	NOLC1/KBTBD8/TCOF1/NRP2/SMO/BMP7/BMPR1A/WNT10A/MEF2C/SEMA5A/SEMA3A/FRZB/EDNRA/FN1/NRP1/SNAI2/TWIST1/SEMA5B/SEMA7A/EFNB1/JAG1/SEMA3F/SOX9/SEMA3D/SOX11/SEMA3G/RDH10/LRP6/LAMA5/OVOL2/ERBB4/KITLG/HTR2B/SOX8/FOXC1/GSC/ISL1/PHOX2B/TBX1	39
GO:0050890	cognition	69/1083	296/18670	7.01369e-24	5.52036e-22	3.46685e-22	FEN1/RASGRF1/APOE/SLC1A4/EGR2/NFATC4/SERPINF1/HOXA1/SOBP/STRA6/LGMN/MEF2C/MEIS2/B4GALT2/CASP3/CNR1/TIFAB/ATAD1/RP9/CBR3/MDK/TTBK1/HLA-DRA/CHL1/PRKAR1B/GATM/NLGN4X/ADCY1/GM2A/TANC1/ADORA1/CUX2/C12orf57/AFF2/HRH1/PTN/SLC12A5/SYNPO/SHANK3/TUSC3/ITGA3/FOXB1/EN1/NTRK2/NLGN4Y/DGKI/ADCY3/NPTX2/SCN2A/EPHB2/PLK2/SLC7A11/EGFR/KCNAB1/GRIN2A/MUSK/GABRA5/SHANK2/OXTR/FOXP2/SLC8A3/LHX8/CNTN2/NTF3/GRIN2B/KCNK10/…	69
GO:0061351	neural precursor cell proliferation	48/1083	147/18670	9.49722e-24	7.37271e-22	4.63015e-22	ELL3/PSMG1/NAP1L1/RRM1/SMO/TARBP2/KDM1A/ATF5/SHCBP1/NES/MELK/TP53/TMEM14B/SOX5/WNT5A/DOCK7/CX3CL1/RACGAP1/DLL4/CTSZ/VEGFC/ASPM/CEND1/MDK/KIF14/ASCL1/IGF2BP1/INSM1/LHX2/FZD6/EML1/GLI3/PAX6/CDH2/WNT2/PTN/PROX1/ZNF503/FZD3/FGFR2/FGFR1/POU3F3/CDON/OTP/ARX/FABP7/SIX3/PITX3	48
GO:1901215	negative regulation of neuron death	57/1083	208/18670	1.20496e-23	9.2277e-22	5.79511e-22	SET/MSH2/APOE/PARK7/GPNMB/HRAS/TRAF2/NFATC4/PARP2/SERPINF1/XRCC2/ZPR1/LGMN/NES/MEF2C/EIF4G1/TIGAR/TGFB3/UNC5B/AARS1/TERT/CX3CL1/MDK/CD200/CCL2/CHL1/AXL/KIF14/NRP1/SOD1/PPP5C/HYOU1/POU4F1/CD34/MAG/HSP90AB1/DLX1/BCL2/FOXB1/EN1/NTRK2/SLC7A11/SIX4/SIX1/CSF1/GABRA5/CITED1/GABRB2/FAIM2/VSTM2L/TYRO3/ISL1/NTF3/CHGA/SNCB/FGF20/EN2	57
GO:0050773	regulation of dendrite development	47/1083	149/18670	1.47862e-22	1.07427e-20	6.74656e-21	EZH2/RTN4IP1/LLPH/APOE/SS18L2/BCL11A/NFATC4/BMP7/UBE3A/ARHGAP44/MARK1/MEF2C/CDC20/EEF2K/DAB2IP/DNM1L/CDKL3/C21orf91/RAP2A/CAMK2B/CUX2/LPAR1/PTPRS/HECW1/SDK1/PTN/CAMSAP2/SHANK3/BMP5/TLX2/OBSL1/PACSIN1/PLK2/ALK/NGEF/NLGN1/SHANK2/SDC2/TRPC6/SRCIN1/COBL/NEDD4L/PTPRD/CHRNA3/DCC/NEUROG3/IL2	47
GO:0099173	postsynapse organization	49/1083	163/18670	1.9817e-22	1.42156e-20	8.92755e-21	APOE/NRP2/UBE3A/ETV5/DNAJA3/ARHGAP44/MTMR2/LGMN/WNT5A/EEF2K/DNM1L/ABHD17C/NRP1/NLGN4X/NRCAM/TANC1/CTNND2/CAMK2B/CUX2/HOMER1/CDH2/PTPRS/SEMA3F/SPTBN2/PTN/SHANK3/DLG2/ZNF804A/CNKSR2/LRP4/MYH10/ITGA3/INA/NLGN4Y/ARHGAP39/EPHB2/SLC7A11/NGEF/MUSK/NLGN1/TMEM108/CBLN1/SHANK2/CTTN/GAP43/SRCIN1/GRIN2B/PTPRD/LHFPL4	49
GO:0021954	central nervous system neuron development	34/1083	78/18670	6.74274e-22	4.71742e-20	2.9626e-20	ROBO1/HPRT1/NRP2/PTK2/ATF5/FBXO45/CDH11/UQCRQ/ROBO2/SEMA3A/NANOS1/WNT5A/NRP1/ASCL1/NFIB/TSKU/SLIT2/C12orf57/GLI2/HSP90AB1/DCLK1/TCTN1/NTRK2/EPHB2/FGFR2/DCLK2/ARX/LHX8/CNTN2/LHX6/PHOX2B/DCC/SALL3/NPY	34
GO:0021872	forebrain generation of neurons	31/1083	66/18670	2.77087e-21	1.82587e-19	1.14667e-19	ROBO1/NRP2/ATF5/UQCRQ/ROBO2/SEMA3A/WNT5A/ASPM/NRP1/ASCL1/SLIT2/GLI3/PAX6/DLX1/PROX1/SHANK3/DLX5/FGFR2/FGFR1/INHBA/ERBB4/OTP/SATB2/DCLK2/ARX/GSX2/LHX8/CNTN2/LHX6/SALL3/HES5	31
GO:0014032	neural crest cell development	34/1083	81/18670	2.99711e-21	1.95225e-19	1.22604e-19	NOLC1/KBTBD8/TCOF1/NRP2/SMO/BMP7/BMPR1A/SEMA5A/SEMA3A/EDNRA/FN1/NRP1/SNAI2/TWIST1/SEMA5B/SEMA7A/EFNB1/JAG1/SEMA3F/SOX9/SEMA3D/SOX11/SEMA3G/RDH10/LAMA5/OVOL2/ERBB4/KITLG/HTR2B/SOX8/FOXC1/ISL1/PHOX2B/TBX1	34
GO:0021879	forebrain neuron differentiation	28/1083	53/18670	3.79901e-21	2.44648e-19	1.53642e-19	ROBO1/NRP2/ATF5/UQCRQ/ROBO2/SEMA3A/WNT5A/NRP1/ASCL1/SLIT2/PAX6/DLX1/PROX1/SHANK3/DLX5/FGFR2/INHBA/ERBB4/OTP/SATB2/DCLK2/ARX/GSX2/LHX8/CNTN2/LHX6/SALL3/HES5	28
GO:0043524	negative regulation of neuron apoptotic process	45/1083	147/18670	4.65054e-21	2.96119e-19	1.85967e-19	SET/MSH2/APOE/PARK7/HRAS/NFATC4/XRCC2/ZPR1/LGMN/NES/MEF2C/TGFB3/UNC5B/AARS1/TERT/CX3CL1/MDK/CCL2/CHL1/AXL/KIF14/NRP1/SOD1/HYOU1/POU4F1/MAG/HSP90AB1/DLX1/BCL2/FOXB1/EN1/NTRK2/SIX4/SIX1/GABRA5/CITED1/GABRB2/FAIM2/VSTM2L/TYRO3/ISL1/NTF3/SNCB/FGF20/EN2	45
GO:0021987	cerebral cortex development	40/1083	116/18670	5.36281e-21	3.37678e-19	2.12066e-19	ATIC/GART/ROBO1/PAX5/COL3A1/NRP2/SMO/KDM1A/FBXO45/YWHAE/LAMB1/TMEM14B/H2AX/SEMA3A/DAB2IP/ASPM/WDR62/MDK/KIF14/NRP1/ASCL1/LHX2/SLIT2/GLI3/PAX6/CDH2/PTPRS/NTRK2/FUT10/GNG12/LRP6/CDK5R2/EGFR/POU3F3/P2RY12/CDON/ARX/FOXP2/LHX6/NPY	40
GO:0021545	cranial nerve development	27/1083	51/18670	1.80301e-20	1.12282e-18	7.05146e-19	RPL24/NRP2/EGR2/HOXA1/TMEM126A/SEMA3A/TIFAB/NRP1/GLI3/POU4F1/LPAR1/HOXA3/SEMA3F/HOXD3/ATP8B1/EPHB2/TFAP2A/SLC1A3/SIX4/SIX1/PAX2/NAV2/ISL1/PHOX2B/DCANP1/SLITRK6/TBX1	27
GO:1990138	neuron projection extension	47/1083	168/18670	4.00693e-20	2.39024e-18	1.5011e-18	PLXNA1/RASAL1/LLPH/APOE/NRP2/SYT17/BCL11A/WDR36/L1CAM/SEMA5A/CXCL12/SEMA3A/AURKA/POSTN/WNT5A/LAMB2/CDKL3/WNT3/FN1/NDN/NRP1/ISLR2/LHX2/NRCAM/SEMA5B/SEMA7A/SLIT2/MAG/PTPRS/SEMA3F/UNC13A/CPNE5/HSP90AB1/DCLK1/SEMA3D/SEMA3G/OLFM1/RAPH1/RIMS1/TMEM108/MAP1B/CTTN/SH3GL2/NTN1/SLIT3/NEDD4L/SYT3	47
GO:0001841	neural tube formation	37/1083	105/18670	6.83195e-20	4.0212e-18	2.52536e-18	MTHFD1/CTHRC1/IFT57/MTHFD1L/RALA/VANGL2/BMP7/RPS7/KIF20B/GLMN/SOX4/ST14/CASP3/PTK7/WNT5A/MKS1/LHX2/TWIST1/STIL/TEAD2/FZD6/SDC4/CELSR1/DLC1/GDF7/PRICKLE1/SHROOM3/BMP5/SOX11/TCTN1/FZD3/LRP6/PTCH1/OVOL2/TGFB2/PAX2/COBL	37
GO:0021510	spinal cord development	37/1083	106/18670	9.92148e-20	5.73725e-18	3.60307e-18	EED/ERCC2/SMO/ACTL6A/ZPR1/ROBO2/SOX4/DLL4/CHRD/SOX12/DLL1/ASCL1/PHGDH/GLI3/MNX1/PAX6/HOXD10/PTPRS/GLI2/GDF7/PTN/PROX1/SOX11/FOXB1/TCTN1/LHX3/DMRT3/NKX6-2/PTCH1/ZIC1/GSX2/NPFF/ISL1/DCC/TBX20/MDGA2/NEUROG3	37
GO:0007611	learning or memory	58/1083	256/18670	1.28301e-19	7.19882e-18	4.52095e-18	FEN1/RASGRF1/APOE/EGR2/NFATC4/SERPINF1/STRA6/LGMN/MEF2C/MEIS2/B4GALT2/CASP3/CNR1/TIFAB/ATAD1/MDK/TTBK1/PRKAR1B/GATM/NLGN4X/ADCY1/GM2A/TANC1/CUX2/AFF2/HRH1/PTN/SLC12A5/SYNPO/SHANK3/ITGA3/FOXB1/EN1/NTRK2/NLGN4Y/DGKI/ADCY3/NPTX2/SCN2A/EPHB2/PLK2/SLC7A11/EGFR/KCNAB1/GRIN2A/MUSK/GABRA5/SHANK2/OXTR/FOXP2/SLC8A3/LHX8/CNTN2/NTF3/GRIN2B/KCNK10/JPH3/DCANP1	58
GO:0022037	metencephalon development	37/1083	111/18670	5.95878e-19	3.1857e-17	2.00066e-17	ATIC/SSTR2/PTPN11/GART/EZH2/SMO/UQCRQ/B4GALT2/TP53/NANOS1/AARS1/RPGRIP1L/CEND1/MDK/SERPINE2/DLL1/KIF14/ASCL1/CKB/NLGN4X/LPAR1/PTPRS/FZD4/GLI2/SPTBN2/PTN/BCL2/PROX1/MYH10/EN1/LRP6/CDK5R2/CBLN1/FOXC1/FOXP2/FAIM2/HAP1	37
GO:0001505	regulation of neurotransmitter levels	68/1083	354/18670	1.19846e-18	6.11863e-17	3.84258e-17	GART/SLC1A1/KCNJ10/SYT17/PARK7/PDZD11/DTNBP1/CHDH/SNAP47/SYNGR3/MOXD1/GCHFR/BLOC1S6/MEF2C/CNR1/KMO/DNM1L/ALDH5A1/CHRNA5/SLC29A1/PREPL/SYT12/ALDH7A1/ADCY1/KCNMB4/PHGDH/RIMS3/RNF180/PFN2/CD34/CACNA1D/CADPS/NQO1/UNC13A/ERC2/HSP90AB1/CHRNA6/PPFIA3/UNC13B/CADPS2/SNCAIP/NCS1/DGKI/ENPP6/ICAM1/SLC1A3/SLC7A11/SNCG/GRIN2A/RIMS1/NLGN1/RGS4/CLU/APBA1/SARDH/GRM4/CHRNB4/OTOF/CPLX1/SLC6A5/RAB3B/MAOB/STX19/CHRNA…	68
GO:0050770	regulation of axonogenesis	47/1083	183/18670	1.82962e-18	9.15126e-17	5.7471e-17	PLXNA1/ROBO1/THY1/APOE/WDR36/PTK2/TUBB2B/L1CAM/ROBO2/SEMA5A/CXCL12/SEMA3A/WNT5A/CDKL3/WNT3/FN1/NRP1/CHN1/ISLR2/CHODL/LINGO1/NRCAM/SEMA5B/SEMA7A/SLIT2/CDH2/MAG/PTPRS/SEMA3F/EFNA5/SKIL/LRP4/SEMA3D/SEMA3G/NTRK2/SHOX2/EPHB2/SPP1/LRRC4C/OLFM1/MAP1B/MAP6/CTTN/NTN1/CNTN2/DCC/SLITRK1	47
GO:0021549	cerebellum development	35/1083	102/18670	1.84091e-18	9.15126e-17	5.7471e-17	ATIC/SSTR2/PTPN11/GART/EZH2/SMO/UQCRQ/B4GALT2/TP53/NANOS1/AARS1/RPGRIP1L/CEND1/MDK/SERPINE2/DLL1/KIF14/CKB/NLGN4X/LPAR1/PTPRS/FZD4/GLI2/SPTBN2/PTN/PROX1/MYH10/EN1/LRP6/CDK5R2/CBLN1/FOXC1/FOXP2/FAIM2/HAP1	35
GO:0010977	negative regulation of neuron projection development	43/1083	155/18670	2.2663e-18	1.11679e-16	7.01361e-17	THY1/APOE/INPP5F/BCL11A/NFATC4/UBE3A/PTK2/DPYSL3/KANK1/SEMA5A/SEMA3A/WNT5A/PTPRG/EFNB2/CTSZ/INPP5J/CDKL3/WNT3/NRP1/CRMP1/LINGO1/SEMA5B/SEMA7A/SLIT2/LPAR1/MAG/PTPRS/PMP22/SEMA3F/LRP4/SEMA3D/NR2F1/TLX2/SEMA3G/CD38/EPHB2/SPP1/PLK2/NGEF/NLGN1/TRPC6/NTN1/DCC	43
GO:0048709	oligodendrocyte differentiation	34/1083	97/18670	2.63822e-18	1.28886e-16	8.09422e-17	ERCC2/CNP/KCNJ10/TP73/EIF2B1/EIF2B3/HDAC1/CNTNAP1/GSTP1/MDK/TENM4/DAG1/ASCL1/TNFRSF21/WASF3/GLI3/LPAR1/PAX6/FA2H/MAG/PTN/DLX1/SOX9/SOX11/NTRK2/NKX6-2/TRPC4/CLU/SOX8/GSX2/SLC8A3/CNTN2/ZNF488/HES5	34
GO:0021782	glial cell development	37/1083	116/18670	3.2011e-18	1.53734e-16	9.65472e-17	ERCC2/KCNJ10/SMO/EIF2B1/POU3F1/EIF2B3/MXRA8/SOX4/ROR2/CDK6/CNTNAP1/GSTP1/LAMB2/MDK/TTBK1/DLL1/TENM4/DAG1/SOD1/ASCL1/PHGDH/WASF3/LPAR1/FA2H/MAG/BACE2/SOX11/NTRK2/LAMC3/NKX6-2/ROR1/EGFR/CLU/CNTN2/IL6/ZNF488/HES5	37
GO:0051963	regulation of synapse assembly	35/1083	106/18670	7.51607e-18	3.54947e-16	2.22911e-16	PTK2/ROBO2/MEF2C/EIF4G1/WNT5A/EEF2K/CLSTN1/SYNDIG1/AGRN/AMIGO2/CUX2/SRPX2/LRFN5/PTPRS/GPC4/TPBG/EFNA5/NTRK2/EPHB2/SIX4/SIX1/MUSK/NLGN1/CBLN1/LRRC4B/OXTR/CBLN2/GAP43/FLRT2/NTN1/SLITRK2/PTPRD/SLITRK1/SLITRK6/LHFPL4	35
GO:0042552	myelination	39/1083	132/18670	7.89775e-18	3.69889e-16	2.32295e-16	ERCC2/AFG3L2/KCNJ10/POU3F1/EGR2/ZPR1/MTMR2/UGT8/CNTNAP1/NAB2/NAB1/TENM4/KIF14/DAG1/SOD1/RARB/FAM126A/BCAS1/TNFRSF21/ANK2/WASF3/LPAR1/FA2H/MAG/PMP22/PTN/NFASC/NTRK2/SCN2A/GPC1/NKX6-2/MALL/CLU/GAL3ST1/SLC8A3/CNTN2/KLK6/ZNF488/HES5	39
GO:0008038	neuron recognition	24/1083	48/18670	1.38988e-17	6.38558e-16	4.01023e-16	ROBO1/ROBO2/SEMA5A/CASP3/SEMA3A/CNR1/PALLD/EPHA3/NDN/NRP1/ROBO4/NCAM2/NRCAM/TNFRSF21/NTM/DSCAML1/EPHB2/CNTN6/GAP43/IGSF9/TNN/VSTM2L/CNTN2/CNTN4	24
GO:0008366	axon ensheathment	39/1083	134/18670	1.4085e-17	6.38558e-16	4.01023e-16	ERCC2/AFG3L2/KCNJ10/POU3F1/EGR2/ZPR1/MTMR2/UGT8/CNTNAP1/NAB2/NAB1/TENM4/KIF14/DAG1/SOD1/RARB/FAM126A/BCAS1/TNFRSF21/ANK2/WASF3/LPAR1/FA2H/MAG/PMP22/PTN/NFASC/NTRK2/SCN2A/GPC1/NKX6-2/MALL/CLU/GAL3ST1/SLC8A3/CNTN2/KLK6/ZNF488/HES5	39
GO:0006836	neurotransmitter transport	56/1083	269/18670	3.35725e-17	1.45233e-15	9.12083e-16	SLC1A1/KCNJ10/SYT17/PARK7/PDZD11/DTNBP1/SNAP47/SYNGR3/BLOC1S6/MEF2C/CNR1/KMO/DNM1L/CHRNA5/SLC29A1/PREPL/SYT12/ADCY1/KCNMB4/RIMS3/PFN2/CACNA1D/CADPS/UNC13A/ERC2/CHRNA6/PPFIA3/SV2B/UNC13B/SLC6A7/CADPS2/SNCAIP/NCS1/DGKI/SLC1A3/SLC7A11/SNCG/TRPC4/RIMS1/NLGN1/RGS4/APBA1/GRM4/CHRNB4/OTOF/CPLX1/SLC6A5/RAB3B/MAOB/STX19/CHRNA3/GABRQ/HRH3/GAD1/PPFIA2/SLC22A2	56
GO:0021761	limbic system development	34/1083	109/18670	1.61169e-16	6.57082e-15	4.12656e-15	NME1/EZH2/NRP2/SMO/YWHAE/EIF2B3/UQCRQ/CASP3/SEMA3A/HDAC1/CDK6/MDK/KIF14/NRP1/FEZ1/GLI3/PTPRS/DLX1/PROX1/FOXB1/TBX3/CDK5R2/ALDH1A3/FGFR2/ALK/FGFR1/MFSD2A/TMEM108/OTP/DCLK2/RAX/MAS1/KIRREL3/HAP1	34
GO:0048813	dendrite morphogenesis	39/1083	143/18670	1.64697e-16	6.66669e-15	4.18677e-15	HPRT1/SS18L2/DTNBP1/NFATC4/UBE3A/ARHGAP44/SEMA3A/EEF2K/DNM1L/FARP1/CDKL3/NRP1/PREX2/RBFOX2/CTNND2/RAP2A/CAMK2B/CUX2/HECW1/PTN/SHANK3/DCLK1/LRP4/CTNNA2/TLX2/OBSL1/EPHB2/NGEF/NLGN1/SHANK2/MAP6/SDC2/TRPC6/SRCIN1/NEDD4L/PTPRD/CHRNA3/NEUROG3/DCDC2	39
GO:0007422	peripheral nervous system development	28/1083	75/18670	3.84499e-16	1.49244e-14	9.37269e-15	POU3F1/EGR2/UGT8/CNTNAP1/CDK1/LAMB2/NAB2/HOXD9/NAB1/DAG1/SOD1/ETV1/POU4F1/FA2H/GFRA3/HOXD10/PMP22/NFASC/NTRK2/GPC1/EGR3/LAMA2/SOX8/ISL1/NTF3/HAPLN2/NEUROG3/ONECUT2	28
GO:0048483	autonomic nervous system development	22/1083	45/18670	5.81765e-16	2.22761e-14	1.39897e-14	NRP2/TP63/EGR2/VCAM1/SOX4/SEMA3A/EDNRA/FN1/NRP1/ASCL1/INSM1/GFRA3/SEMA3F/SOX11/TLX2/FZD3/TFAP2A/SIX1/SOX8/NAV2/PHOX2B/TBX1	22
GO:0050905	neuromuscular process	33/1083	107/18670	6.55742e-16	2.47739e-14	1.55583e-14	FOXS1/UBA5/NPAS1/HOXA1/STRA6/TMEM150C/CAMTA1/UCHL1/AARS1/CNTNAP1/TIFAB/RBFOX2/GM2A/OPA3/POU4F1/HOXD10/MYO7A/MYH10/CTNNA2/PCDH15/CHRNA1/NKX6-2/SLC1A3/ALDH1A3/GRIN2A/ATP8A2/TCF15/FABP7/JPH3/DCANP1/SLITRK6/IGDCC3/USH1C	33
GO:0048167	regulation of synaptic plasticity	44/1083	187/18670	7.73478e-16	2.90285e-14	1.82302e-14	RASGRF1/APOE/KCNJ10/HRAS/EGR2/NFATC4/SNAP47/LGMN/YWHAG/MEF2C/CDC20/CX3CL1/SHISA8/SERPINE2/SYT12/ADCY1/RIMS3/CAMK2B/ADORA1/HRH1/UNC13A/PPFIA3/PTN/UNC13B/SYNPO/SHANK3/NTRK2/DGKI/CD38/EPHB2/PLK2/GRIN2A/RIMS1/NLGN1/CBLN1/FGF14/MAP1B/SHANK2/SLC8A3/CNTN2/GRIN2B/JPH3/CNTN4/SCTR	44
GO:0001843	neural tube closure	30/1083	90/18670	1.26563e-15	4.62732e-14	2.90601e-14	MTHFD1/CTHRC1/IFT57/MTHFD1L/RALA/VANGL2/RPS7/KIF20B/GLMN/ST14/CASP3/PTK7/WNT5A/MKS1/LHX2/TWIST1/STIL/TEAD2/FZD6/SDC4/CELSR1/DLC1/PRICKLE1/SHROOM3/FZD3/LRP6/PTCH1/TGFB2/PAX2/COBL	30
GO:0014013	regulation of gliogenesis	35/1083	124/18670	1.84903e-15	6.67419e-14	4.19147e-14	PRPF19/EZH2/PPP1CC/TP73/STAP1/ETV5/LTA/HDAC1/TERT/CDK1/MDK/TTBK1/SERPINE2/TENM4/DAG1/IDH2/TNFRSF21/CDH2/MAG/E2F1/PTN/DLX1/PLAG1/SOX11/NKX6-2/P2RY12/CSF1/SOX8/GSX2/BMP2/CNTN2/IL6/ZNF488/HES5/PITX3	35
GO:0007269	neurotransmitter secretion	41/1083	169/18670	2.42213e-15	8.63284e-14	5.42153e-14	SYT17/PDZD11/DTNBP1/SNAP47/BLOC1S6/MEF2C/CNR1/KMO/DNM1L/CHRNA5/PREPL/SYT12/ADCY1/KCNMB4/RIMS3/PFN2/CACNA1D/CADPS/UNC13A/ERC2/CHRNA6/PPFIA3/UNC13B/CADPS2/SNCAIP/NCS1/DGKI/SNCG/RIMS1/NLGN1/APBA1/GRM4/CHRNB4/OTOF/CPLX1/STX19/CHRNA3/HRH3/GAD1/PPFIA2/SLC22A2	41
GO:2000177	regulation of neural precursor cell proliferation	29/1083	88/18670	5.32705e-15	1.85205e-13	1.16311e-13	ELL3/NAP1L1/SMO/KDM1A/SHCBP1/NES/TP53/WNT5A/CX3CL1/DLL4/CTSZ/VEGFC/ASPM/CEND1/MDK/ASCL1/INSM1/LHX2/GLI3/PAX6/CDH2/GLI2/PTN/PROX1/FZD3/CDON/OTP/SIX3/PITX3	29
GO:0050806	positive regulation of synaptic transmission	40/1083	168/18670	1.04817e-14	3.57831e-13	2.24722e-13	APOE/DTNBP1/NFATC4/SNAP47/LGMN/ROR2/CNR1/KMO/CLSTN1/DNM1L/SERPINE2/CCL2/SYT12/ADCY1/RIMS3/ADORA1/CUX2/CACNA1D/UNC13A/PTN/UNC13B/SHANK3/NMU/NTRK2/EPHB2/SLC1A3/PLK2/EGFR/CACNG3/GRIN2A/RIMS1/NLGN1/RGS4/LAMA2/SHANK2/OXTR/SLC8A3/RAB3B/GRIN2B/HAP1	40
GO:0060078	regulation of postsynaptic membrane potential	36/1083	140/18670	1.78028e-14	5.96974e-13	3.74907e-13	S1PR2/MTMR2/MEF2C/GRID1/CHRNA5/GLRA3/NLGN4X/P2RX5/ADORA1/CUX2/P2RX2/CHRNA6/UNC13B/SHANK3/DGKI/CHRNA1/GABRD/GRIN2A/RIMS1/NLGN1/RGS4/TMEM108/GABRA5/CBLN1/FGF14/CHRNB4/SHANK2/GABRB2/GABRG3/NPFF/KCND2/GRIN2B/GRIA3/CHRNA3/RGS7BP/GABRA4	36
GO:0001755	neural crest cell migration	23/1083	57/18670	2.30435e-14	7.5923e-13	4.76806e-13	NRP2/SMO/BMP7/SEMA5A/SEMA3A/FN1/NRP1/TWIST1/SEMA5B/SEMA7A/EFNB1/SEMA3F/SEMA3D/SEMA3G/LAMA5/OVOL2/ERBB4/KITLG/HTR2B/SOX8/ISL1/PHOX2B/TBX1	23
GO:2000179	positive regulation of neural precursor cell proliferation	22/1083	52/18670	2.58578e-14	8.4703e-13	5.31946e-13	ELL3/NAP1L1/SMO/KDM1A/NES/CX3CL1/DLL4/CTSZ/VEGFC/ASPM/MDK/ASCL1/INSM1/LHX2/GLI3/PAX6/GLI2/PROX1/FZD3/CDON/OTP/PITX3	22
GO:0021536	diencephalon development	26/1083	75/18670	3.45104e-14	1.12397e-12	7.05865e-13	NRP2/SMO/BMPR1A/UQCRQ/SEMA5A/SEMA3A/WNT5A/NRP1/HESX1/MSX1/POU4F1/PAX6/GLI2/PTN/FOXB1/LHX3/LRP6/OTP/ARX/RAX/BMP2/SIX3/ISL1/FGF10/HAP1/SOX2	26
GO:0048675	axon extension	33/1083	121/18670	3.51343e-14	1.13775e-12	7.1452e-13	APOE/NRP2/WDR36/L1CAM/SEMA5A/CXCL12/SEMA3A/WNT5A/LAMB2/CDKL3/WNT3/FN1/NDN/NRP1/ISLR2/LHX2/NRCAM/SEMA5B/SEMA7A/SLIT2/MAG/PTPRS/SEMA3F/HSP90AB1/DCLK1/SEMA3D/SEMA3G/OLFM1/RAPH1/MAP1B/CTTN/NTN1/SLIT3	33
GO:0007528	neuromuscular junction development	21/1083	48/18670	4.43756e-14	1.42884e-12	8.97332e-13	COL4A1/AFG3L2/TNC/ETV5/DNAJA3/LAMB2/AGRN/PDZRN3/P2RX2/UNC13A/PTN/UNC13B/SHANK3/LRP4/CHRNA1/SIX4/SIX1/MUSK/SHANK2/CACNB4/COL4A5	21
GO:0021885	forebrain cell migration	23/1083	59/18670	5.59629e-14	1.7817e-12	1.11893e-12	ROBO1/NRP2/FBXO45/LAMB1/CXCL12/SEMA3A/ARL13B/DAB2IP/AXL/NRP1/SLIT2/GLI3/FOXB1/FUT10/NRG3/CDK5R2/EGFR/POU3F3/P2RY12/ARX/TYRO3/CNTN2/LHX6	23
GO:0003407	neural retina development	23/1083	62/18670	1.95839e-13	5.96677e-12	3.74721e-12	THY1/ACTL6A/SMARCA4/FJX1/DLL4/SDHAF4/AHI1/ARL6/SDK1/PTN/DIO3/DLX1/PTPRM/SOX9/TSPAN12/GPM6A/TFAP2A/THRB/TGFB2/SOX8/ATP8A2/SIX3/USH1C	23
GO:0099504	synaptic vesicle cycle	41/1083	194/18670	3.55229e-13	1.03767e-11	6.5167e-12	SYT17/DTNBP1/SNAP47/BLOC1S6/CNR1/DNM1L/SYNDIG1/CHRNA5/PRKAR1B/PCDH17/PREPL/SYT12/NLGN4X/ADCY1/RIMS3/PFN2/CDH2/CACNA1D/CADPS/UNC13A/ERC2/CHRNA6/PPFIA3/UNC13B/CADPS2/NCS1/NLGN4Y/DGKI/PACSIN1/RIMS1/NLGN1/APBA1/FGF14/RAPGEF4/OTOF/SH3GL2/CPLX1/RAB3B/STX19/PPFIA2/SNCB	41
GO:0021884	forebrain neuron development	16/1083	29/18670	4.89426e-13	1.4008e-11	8.79718e-12	ROBO1/NRP2/ATF5/UQCRQ/ROBO2/SEMA3A/WNT5A/NRP1/SLIT2/FGFR2/DCLK2/ARX/LHX8/CNTN2/LHX6/SALL3	16
GO:0030901	midbrain development	27/1083	90/18670	6.06225e-13	1.70919e-11	1.07339e-11	RAD1/CNP/NDUFS3/SYNGR3/YWHAE/YWHAQ/UQCRQ/WNT5A/WNT3/TTBK1/CKB/FZD6/MSX1/COX6B1/WNT2/GDF7/SMAD1/FOXB1/EN1/INA/FZD3/LRP6/FGFR2/FGFR1/MAOB/EN2/PITX3	27
GO:0048663	neuron fate commitment	23/1083	65/18670	6.30132e-13	1.7678e-11	1.1102e-11	PRRX1/DLL4/DLL1/ASCL1/NOTCH3/GLI3/POU4F1/MNX1/PAX6/HOXD10/GLI2/ZNF521/JAG2/DLX1/LHX3/DMRT3/NKX6-2/SIX1/SATB2/GSX2/ISL1/ESRP1/FEV	23
GO:0060042	retina morphogenesis in camera-type eye	20/1083	49/18670	8.8477e-13	2.42222e-11	1.52118e-11	THY1/FJX1/AHI1/DLL1/ARL6/LRP5/SDK1/PTN/DIO3/PTPRM/PROX1/SOX9/TSPAN12/LRP6/TFAP2A/CDON/THRB/SOX8/ATP8A2/USH1C	20
GO:0031644	regulation of neurological system process	33/1083	137/18670	1.59466e-12	4.30331e-11	2.70253e-11	S1PR2/FABP5/MTMR2/TENM4/DAG1/NLGN4X/TNFRSF21/WASF3/ADORA1/CUX2/HOMER1/MAG/UNC13B/SHANK3/NMU/ITGA2/MGLL/ADRA2C/NPTX2/SCN11A/SRC/TMEM100/RIMS1/NLGN1/RGS4/TMEM108/CBLN1/AVPR1A/CHRNB4/NPTX1/SHANK2/NPFF/ZNF488	33
GO:0022029	telencephalon cell migration	21/1083	56/18670	1.71449e-12	4.60475e-11	2.89184e-11	ROBO1/NRP2/FBXO45/LAMB1/CXCL12/SEMA3A/ARL13B/DAB2IP/NRP1/SLIT2/GLI3/FOXB1/FUT10/NRG3/CDK5R2/EGFR/POU3F3/P2RY12/ARX/CNTN2/LHX6	21
GO:1900006	positive regulation of dendrite development	24/1083	74/18670	1.76334e-12	4.7136e-11	2.9602e-11	EZH2/LLPH/APOE/SS18L2/BMP7/EEF2K/DAB2IP/DNM1L/CDKL3/C21orf91/CAMK2B/CUX2/LPAR1/PTN/SHANK3/BMP5/OBSL1/PACSIN1/ALK/NLGN1/SHANK2/COBL/PTPRD/IL2	24
GO:0061548	ganglion development	12/1083	16/18670	2.00596e-12	5.31205e-11	3.33603e-11	NRP2/SEMA3A/NRP1/ASCL1/INSM1/UNC5C/SEMA3F/FZD3/SIX4/SIX1/RGS4/PHOX2B	12
GO:0050953	sensory perception of light stimulus	43/1083	222/18670	2.16662e-12	5.66806e-11	3.55961e-11	COL1A1/GJC1/KCNJ10/WDR36/COL11A1/DLL4/LAMB2/ARL6/BBS7/NDP/SEMA5B/OPA3/GUCA1A/PAX6/EPAS1/GRM8/MYO7A/PDE6G/GPR143/PCDH15/CRYBA4/MYO3A/RDH10/LAMC3/ZIC2/MYO3B/VAX2/RIMS1/CDH3/RAX/ATP8A2/EFEMP1/CNGB1/PAX2/SIX3/MFRP/EYA4/SLITRK6/POU6F2/COL2A1/USH1C/CRX/GRM6	43
GO:0060384	innervation	15/1083	27/18670	2.31923e-12	6.02894e-11	3.78625e-11	FBXO45/VCAM1/SULF1/SEMA3A/SERPINE2/NRP1/POU4F1/UNC13A/UNC13B/LRIG1/GABRA5/NPTX1/GABRB2/ISL1/SLITRK6	15
GO:0048678	response to axon injury	24/1083	77/18670	4.6559e-12	1.1779e-10	7.39736e-11	INPP5F/TNC/DPYSL3/CDK1/LAMB2/DHFR/DAG1/SOD1/RANGAP1/DHFRP1/APOD/MAG/PTPRS/PTN/BCL2/MORN4/NREP/SPP1/P2RY12/MATN2/MAP1B/GAP43/PTPRF/ISL1	24
GO:0060563	neuroepithelial cell differentiation	20/1083	53/18670	5.0678e-12	1.27641e-10	8.01602e-11	BCCIP/SOX4/DLL1/SOD1/ASCL1/INSM1/CDH2/JAG1/JAG2/B9D1/MYO7A/SOX11/WNT11/FGFR1/TMEM231/BMP2/SLITRK6/ESRP1/USH1C/HES5	20
GO:0099175	regulation of postsynapse organization	27/1083	98/18670	5.72703e-12	1.41109e-10	8.86182e-11	APOE/NRP2/UBE3A/ARHGAP44/WNT5A/EEF2K/DNM1L/ABHD17C/NRCAM/CAMK2B/CUX2/HOMER1/CDH2/PTPRS/SEMA3F/PTN/SHANK3/ZNF804A/LRP4/SLC7A11/NGEF/NLGN1/CBLN1/GAP43/SRCIN1/GRIN2B/PTPRD	27
GO:0014003	oligodendrocyte development	18/1083	44/18670	1.17547e-11	2.80018e-10	1.75855e-10	ERCC2/KCNJ10/EIF2B1/EIF2B3/CNTNAP1/GSTP1/TENM4/ASCL1/WASF3/LPAR1/FA2H/MAG/SOX11/NKX6-2/CLU/CNTN2/ZNF488/HES5	18
GO:0048665	neuron fate specification	16/1083	34/18670	1.20608e-11	2.84785e-10	1.78849e-10	DLL1/ASCL1/GLI3/POU4F1/MNX1/PAX6/HOXD10/GLI2/LHX3/DMRT3/NKX6-2/SIX1/GSX2/ISL1/ESRP1/FEV	16
GO:0099003	vesicle-mediated transport in synapse	40/1083	207/18670	1.37562e-11	3.22217e-10	2.02356e-10	SYT17/DTNBP1/SNAP47/BLOC1S6/BLOC1S5/CNR1/EFNB2/CLSTN1/DNM1L/BLOC1S2/CHRNA5/PREPL/SYT12/AP3S1/NLGN4X/ADCY1/RIMS3/GRIP1/PFN2/CACNA1D/CADPS/UNC13A/ERC2/CHRNA6/PPFIA3/UNC13B/CADPS2/NCS1/NLGN4Y/DGKI/PACSIN1/RIMS1/NLGN1/APBA1/OTOF/SH3GL2/CPLX1/STX19/PPFIA2/SNCB	40
GO:0014015	positive regulation of gliogenesis	23/1083	74/18670	1.3847e-11	3.22925e-10	2.02801e-10	PRPF19/PPP1CC/TP73/ETV5/LTA/HDAC1/MDK/TTBK1/SERPINE2/TENM4/DAG1/MAG/E2F1/PTN/PLAG1/NKX6-2/P2RY12/CSF1/SOX8/GSX2/BMP2/IL6/ZNF488	23
GO:0050771	negative regulation of axonogenesis	22/1083	69/18670	2.17868e-11	5.01894e-10	3.15195e-10	THY1/PTK2/SEMA5A/SEMA3A/WNT5A/CDKL3/WNT3/NRP1/LINGO1/SEMA5B/SEMA7A/SLIT2/MAG/PTPRS/SEMA3F/LRP4/SEMA3D/SEMA3G/EPHB2/SPP1/NTN1/DCC	22
GO:0010996	response to auditory stimulus	14/1083	26/18670	2.25432e-11	5.17215e-10	3.24818e-10	CXCL10/ABHD12/STRA6/XPA/TIFAB/MDK/ERCC8/PTN/SHANK3/SLC1A3/ATP8A2/FOXP2/DCANP1/SLITRK6	14
GO:0021889	olfactory bulb interneuron differentiation	10/1083	12/18670	2.45871e-11	5.61836e-10	3.5284e-10	ROBO1/ATF5/ROBO2/WNT5A/SLIT2/DLX5/ERBB4/ARX/GSX2/SALL3	10
GO:0046928	regulation of neurotransmitter secretion	27/1083	104/18670	2.61891e-11	5.94931e-10	3.73624e-10	DTNBP1/MEF2C/CNR1/KMO/DNM1L/CHRNA5/PREPL/SYT12/ADCY1/KCNMB4/RIMS3/PFN2/CACNA1D/UNC13A/CHRNA6/UNC13B/SNCAIP/NCS1/DGKI/SNCG/RIMS1/NLGN1/APBA1/CHRNB4/CPLX1/CHRNA3/PPFIA2	27
GO:0016079	synaptic vesicle exocytosis	29/1083	119/18670	2.62454e-11	5.94931e-10	3.73624e-10	SYT17/DTNBP1/SNAP47/BLOC1S6/CNR1/DNM1L/CHRNA5/PREPL/SYT12/ADCY1/RIMS3/PFN2/CACNA1D/CADPS/UNC13A/ERC2/CHRNA6/PPFIA3/UNC13B/CADPS2/NCS1/DGKI/RIMS1/NLGN1/APBA1/OTOF/CPLX1/STX19/PPFIA2	29
GO:0021988	olfactory lobe development	15/1083	31/18670	3.21742e-11	7.23537e-10	4.5439e-10	ROBO1/ATF5/ROBO2/SEMA3A/WNT5A/RPGRIP1L/KIF14/LHX2/SEMA7A/SLIT2/DLX5/ERBB4/ARX/GSX2/SALL3	15
GO:0031102	neuron projection regeneration	20/1083	59/18670	5.01271e-11	1.114e-09	6.99607e-10	THY1/INPP5F/TNC/PRRX1/LAMB2/DHFR/DAG1/DHFRP1/APOD/MAG/PTPRS/PTN/BCL2/NREP/SPP1/MATN2/MAP1B/GAP43/PTPRF/ISL1	20
GO:0007413	axonal fasciculation	13/1083	23/18670	5.20907e-11	1.13538e-09	7.13031e-10	SEMA5A/CASP3/SEMA3A/CNR1/EPHA3/NDN/NRP1/NCAM2/NRCAM/TNFRSF21/EPHB2/CNTN2/CNTN4	13
GO:0097150	neuronal stem cell population maintenance	13/1083	23/18670	5.20907e-11	1.13538e-09	7.13031e-10	SS18/FANCC/PRRX1/ASPM/FANCD2/DLL1/IGF2BP1/CDH2/JAG1/PROX1/FUT10/SOX2/HES5	13
GO:0106030	neuron projection fasciculation	13/1083	23/18670	5.20907e-11	1.13538e-09	7.13031e-10	SEMA5A/CASP3/SEMA3A/CNR1/EPHA3/NDN/NRP1/NCAM2/NRCAM/TNFRSF21/EPHB2/CNTN2/CNTN4	13
GO:0021766	hippocampus development	23/1083	81/18670	1.08338e-10	2.24961e-09	1.41279e-09	NME1/EZH2/SMO/YWHAE/EIF2B3/UQCRQ/CASP3/HDAC1/CDK6/MDK/KIF14/FEZ1/GLI3/PTPRS/DLX1/PROX1/CDK5R2/ALK/MFSD2A/TMEM108/DCLK2/MAS1/KIRREL3	23
GO:0051965	positive regulation of synapse assembly	21/1083	68/18670	1.22457e-10	2.50528e-09	1.57335e-09	EEF2K/CLSTN1/SYNDIG1/AGRN/AMIGO2/CUX2/SRPX2/TPBG/EFNA5/NTRK2/EPHB2/NLGN1/CBLN1/LRRC4B/OXTR/CBLN2/FLRT2/SLITRK2/PTPRD/SLITRK1/SLITRK6	21
GO:0048857	neural nucleus development	20/1083	62/18670	1.3977e-10	2.83899e-09	1.78292e-09	RAD1/CNP/NDUFS3/SYNGR3/YWHAE/YWHAQ/TTBK1/ASCL1/CKB/NFIB/COX6B1/BCL2/INA/CDK5R2/ALDH1A3/ARX/FOXP2/KIRREL3/MAOB/PHOX2B	20
GO:0007218	neuropeptide signaling pathway	26/1083	104/18670	1.5169e-10	3.02685e-09	1.9009e-09	SSTR2/NPFFR1/NXPH4/NMB/ECEL1/MCHR1/PNOC/GLRA3/NMU/GPR143/PMCH/CPE/SCG5/GPR1/SORCS1/UTS2R/PPY/NPY1R/NPB/NPFF/NXPH3/TYRO3/NPW/NPY5R/PROKR1/NPY	26
GO:0019233	sensory perception of pain	26/1083	104/18670	1.5169e-10	3.02685e-09	1.9009e-09	FABP5/UCHL1/CXCL12/CNR1/TRPA1/ANO1/CCL2/NDN/CNR2/ADORA1/IL12B/NR2F6/DLG2/NMU/ITGA2/MGLL/ADRA2C/SCN11A/TMEM100/GRIN2A/LXN/HOXD1/NPY1R/NPFF/KCND2/BDKRB1	26
GO:0048489	synaptic vesicle transport	32/1083	152/18670	1.53254e-10	3.03667e-09	1.90707e-09	SYT17/DTNBP1/SNAP47/BLOC1S6/BLOC1S5/CNR1/DNM1L/BLOC1S2/CHRNA5/PREPL/SYT12/AP3S1/ADCY1/RIMS3/PFN2/CACNA1D/CADPS/UNC13A/ERC2/CHRNA6/PPFIA3/UNC13B/CADPS2/NCS1/DGKI/RIMS1/NLGN1/APBA1/OTOF/CPLX1/STX19/PPFIA2	32
GO:0051966	regulation of synaptic transmission, glutamatergic	21/1083	70/18670	2.24979e-10	4.30729e-09	2.70503e-09	MEF2C/ROR2/CNR1/KMO/ATAD1/SERPINE2/CCL2/ADORA1/HOMER1/CDH2/UNC13A/GRM8/SHANK3/DGKI/EGFR/CACNG3/NLGN1/GRM4/SHANK2/OXTR/GRM6	21
GO:0048485	sympathetic nervous system development	12/1083	21/18670	2.46881e-10	4.698e-09	2.9504e-09	NRP2/TP63/SOX4/SEMA3A/NRP1/ASCL1/INSM1/GFRA3/SEMA3F/SOX11/FZD3/PHOX2B	12
GO:0021532	neural tube patterning	16/1083	40/18670	2.47045e-10	4.698e-09	2.9504e-09	SMO/ARL13B/TRAF3IP1/RPGRIP1L/GPR161/MKS1/GORAB/GLI3/PAX6/GLI2/TCTN1/EN1/LRP6/PTCH1/SOX17/GSC	16
GO:0021772	olfactory bulb development	14/1083	30/18670	2.7263e-10	5.14998e-09	3.23425e-09	ROBO1/ATF5/ROBO2/SEMA3A/WNT5A/RPGRIP1L/KIF14/LHX2/SLIT2/DLX5/ERBB4/ARX/GSX2/SALL3	14
GO:0050885	neuromuscular process controlling balance	18/1083	52/18670	3.12761e-10	5.86893e-09	3.68576e-09	FOXS1/CAMTA1/AARS1/CNTNAP1/TIFAB/RBFOX2/GM2A/POU4F1/MYO7A/MYH10/PCDH15/NKX6-2/SLC1A3/ALDH1A3/JPH3/DCANP1/IGDCC3/USH1C	18
GO:0060079	excitatory postsynaptic potential	25/1083	100/18670	3.41294e-10	6.38322e-09	4.00874e-09	S1PR2/MTMR2/MEF2C/CHRNA5/GLRA3/NLGN4X/P2RX5/ADORA1/CUX2/P2RX2/CHRNA6/SHANK3/DGKI/CHRNA1/GRIN2A/RIMS1/NLGN1/RGS4/TMEM108/CBLN1/CHRNB4/SHANK2/NPFF/GRIN2B/CHRNA3	25
GO:0035249	synaptic transmission, glutamatergic	24/1083	93/18670	3.79042e-10	7.04273e-09	4.42292e-09	SLC1A4/MEF2C/ROR2/CNR1/KMO/ATAD1/SERPINE2/CCL2/GRID1/ADORA1/HOMER1/CDH2/UNC13A/GRM8/UNC13B/SHANK3/DGKI/EGFR/CACNG3/NLGN1/GRM4/SHANK2/OXTR/GRM6	24
GO:0099560	synaptic membrane adhesion	13/1083	26/18670	4.02038e-10	7.42134e-09	4.66069e-09	PCDH17/NTNG1/SPARCL1/LRFN5/PTPRS/GPC4/EFNA5/LRRC4C/NLGN1/PTPRF/SLITRK2/PTPRD/SLITRK1	13
GO:0021695	cerebellar cortex development	17/1083	47/18670	4.40628e-10	8.08103e-09	5.07499e-09	PTPN11/EZH2/SMO/UQCRQ/B4GALT2/AARS1/CEND1/MDK/SERPINE2/DLL1/KIF14/GLI2/SPTBN2/PROX1/MYH10/CBLN1/FAIM2	17
GO:0097061	dendritic spine organization	22/1083	80/18670	5.43014e-10	9.86301e-09	6.19409e-09	APOE/UBE3A/ARHGAP44/MTMR2/LGMN/EEF2K/DNM1L/TANC1/CTNND2/CAMK2B/CUX2/HOMER1/SHANK3/ZNF804A/ITGA3/EPHB2/NGEF/NLGN1/SHANK2/CTTN/SRCIN1/GRIN2B	22
GO:0021515	cell differentiation in spinal cord	18/1083	54/18670	6.35946e-10	1.14048e-08	7.16234e-09	SOX4/DLL4/ASCL1/GLI3/MNX1/PAX6/HOXD10/GLI2/GDF7/TCTN1/LHX3/DMRT3/NKX6-2/PTCH1/GSX2/ISL1/TBX20/MDGA2	18
GO:0030516	regulation of axon extension	24/1083	96/18670	7.68021e-10	1.36438e-08	8.56848e-09	APOE/WDR36/L1CAM/SEMA5A/CXCL12/SEMA3A/WNT5A/CDKL3/WNT3/FN1/NRP1/ISLR2/NRCAM/SEMA5B/SEMA7A/MAG/PTPRS/SEMA3F/SEMA3D/SEMA3G/OLFM1/MAP1B/CTTN/NTN1	24
GO:0007405	neuroblast proliferation	19/1083	61/18670	7.9399e-10	1.40173e-08	8.80301e-09	SMO/KDM1A/TP53/SOX5/DOCK7/CX3CL1/RACGAP1/VEGFC/ASPM/ASCL1/EML1/GLI3/PAX6/PTN/FZD3/FGFR2/FGFR1/OTP/SIX3	19
GO:0042490	mechanoreceptor differentiation	19/1083	61/18670	7.9399e-10	1.40173e-08	8.80301e-09	CTHRC1/VANGL2/DLL1/SOD1/MKS1/SDC4/JAG1/JAG2/MYO7A/NTRK2/ATP8B1/FGFR1/GABRA5/GABRB2/SLITRK6/ESRP1/FGF20/USH1C/HES5	19
GO:0021795	cerebral cortex cell migration	16/1083	43/18670	8.83489e-10	1.54053e-08	9.67474e-09	ROBO1/NRP2/FBXO45/LAMB1/SEMA3A/DAB2IP/NRP1/SLIT2/GLI3/FUT10/CDK5R2/EGFR/POU3F3/P2RY12/ARX/LHX6	16
GO:0008088	axo-dendritic transport	20/1083	69/18670	1.1898e-09	2.05567e-08	1.29099e-08	DTNBP1/TERF2/KIF3B/BLOC1S6/KIF3A/UCHL1/BLOC1S5/BLOC1S2/SYBU/DST/SOD1/FEZ1/KIF4A/AP3S1/KIF17/MGARP/DLG2/TMEM108/APBA1/HAP1	20
GO:0060113	inner ear receptor cell differentiation	18/1083	56/18670	1.24712e-09	2.14816e-08	1.34907e-08	CTHRC1/VANGL2/DLL1/SOD1/MKS1/SDC4/JAG1/JAG2/MYO7A/ATP8B1/FGFR1/GABRA5/GABRB2/SLITRK6/ESRP1/FGF20/USH1C/HES5	18
GO:0048854	brain morphogenesis	14/1083	33/18670	1.30252e-09	2.23002e-08	1.40048e-08	SMO/FANCC/WNT5A/FANCD2/HESX1/FZD6/CDH2/GDF7/SHANK3/CTNNA2/FZD3/SHANK2/GSX2/PAX2	14
GO:0048814	regulation of dendrite morphogenesis	23/1083	91/18670	1.37085e-09	2.32594e-08	1.46072e-08	SS18L2/NFATC4/UBE3A/ARHGAP44/EEF2K/DNM1L/CDKL3/RAP2A/CAMK2B/CUX2/HECW1/SHANK3/TLX2/OBSL1/NGEF/NLGN1/SDC2/TRPC6/SRCIN1/NEDD4L/PTPRD/CHRNA3/NEUROG3	23
GO:0031103	axon regeneration	17/1083	51/18670	1.90371e-09	3.1824e-08	1.99859e-08	INPP5F/TNC/LAMB2/DHFR/DAG1/DHFRP1/APOD/MAG/PTPRS/PTN/BCL2/NREP/SPP1/MAP1B/GAP43/PTPRF/ISL1	17
GO:0050772	positive regulation of axonogenesis	22/1083	85/18670	1.91808e-09	3.19699e-08	2.00775e-08	PLXNA1/ROBO1/TUBB2B/L1CAM/ROBO2/SEMA5A/CXCL12/WNT3/FN1/NRP1/ISLR2/CHODL/SEMA7A/SLIT2/EFNA5/SKIL/NTRK2/SHOX2/MAP1B/MAP6/NTN1/SLITRK1	22
GO:0098930	axonal transport	18/1083	58/18670	2.36605e-09	3.86409e-08	2.4267e-08	DTNBP1/TERF2/KIF3B/BLOC1S6/KIF3A/UCHL1/BLOC1S5/BLOC1S2/SYBU/DST/SOD1/FEZ1/KIF4A/AP3S1/MGARP/DLG2/TMEM108/HAP1	18
GO:0019226	transmission of nerve impulse	20/1083	72/18670	2.71811e-09	4.39072e-08	2.75743e-08	KCNMB3/CNTNAP1/SOD1/KCNMB4/NRCAM/OTOA/MAG/SCN4A/NFASC/ITGA2/NTRK2/SCN2A/SCN11A/DMRT3/CHRNA1/CACNG3/AVPR1A/CHRNB4/CACNA1G/KCND2	20
GO:0099172	presynapse organization	16/1083	46/18670	2.80019e-09	4.49538e-08	2.82316e-08	EIF4G1/WNT5A/EFNB2/PCDH17/NLGN4X/LRFN5/GPC4/LRP4/NLGN4Y/NLGN1/CBLN1/CBLN2/SLITRK2/PTPRD/SLITRK1/PPFIA2	16
GO:0046847	filopodium assembly	18/1083	59/18670	3.22156e-09	5.0996e-08	3.20261e-08	S1PR2/FGD6/RALA/EZR/DPYSL3/FSCN1/ARHGAP44/TGFB3/CCL21/NRP1/AGRN/FGD5/FGD1/GPM6A/PPP1R16B/NLGN1/GAP43/PALM	18
GO:0021955	central nervous system neuron axonogenesis	14/1083	35/18670	3.30787e-09	5.22164e-08	3.27925e-08	PTK2/FBXO45/CDH11/NFIB/TSKU/SLIT2/C12orf57/GLI2/HSP90AB1/DCLK1/TCTN1/EPHB2/PHOX2B/DCC	14
GO:0045685	regulation of glial cell differentiation	20/1083	73/18670	3.54162e-09	5.55965e-08	3.49153e-08	PRPF19/TP73/HDAC1/CDK1/MDK/TTBK1/SERPINE2/TENM4/DAG1/TNFRSF21/MAG/PTN/DLX1/NKX6-2/GSX2/BMP2/CNTN2/IL6/ZNF488/HES5	20
GO:0099068	postsynapse assembly	13/1083	30/18670	3.72229e-09	5.82713e-08	3.65951e-08	WNT5A/NLGN4X/CDH2/PTPRS/SHANK3/LRP4/NLGN4Y/EPHB2/NLGN1/CBLN1/SHANK2/GAP43/PTPRD	13
GO:0048708	astrocyte differentiation	21/1083	81/18670	4.31651e-09	6.70183e-08	4.20883e-08	PRPF19/PTPN11/SMO/ROR2/CDK6/LAMB2/TTBK1/SERPINE2/DLL1/PAX6/MAG/BACE2/SOX9/LAMC3/ROR1/EGFR/SOX8/BMP2/CNTN2/IL6/HES5	21
GO:0060998	regulation of dendritic spine development	20/1083	74/18670	4.59125e-09	7.05111e-08	4.42819e-08	LLPH/APOE/UBE3A/ARHGAP44/MEF2C/EEF2K/DNM1L/C21orf91/CAMK2B/CUX2/LPAR1/PTPRS/SDK1/SHANK3/PLK2/NGEF/NLGN1/SHANK2/SRCIN1/IL2	20
GO:0099601	regulation of neurotransmitter receptor activity	20/1083	74/18670	4.59125e-09	7.05111e-08	4.42819e-08	RASGRF1/MEF2C/SHISA8/CCL2/HOMER1/LYPD6B/SHANK3/DLG2/PSCA/GRIA4/NPTX2/EPHB2/SRC/CACNG3/GRIN2A/NLGN1/NPTX1/SHANK2/GRIN2B/GRIA3	20
GO:0060996	dendritic spine development	23/1083	97/18670	5.23365e-09	7.9515e-08	4.99364e-08	LLPH/APOE/UBE3A/ARHGAP44/MEF2C/EEF2K/DNM1L/C21orf91/CTNND2/CAMK2B/CUX2/LPAR1/PTPRS/SDK1/SLC12A5/SHANK3/EPHB2/PLK2/NGEF/NLGN1/SHANK2/SRCIN1/IL2	23
GO:0061298	retina vasculature development in camera-type eye	10/1083	17/18670	5.54179e-09	8.35249e-08	5.24547e-08	COL4A1/ACVRL1/PDGFRA/NRP1/PDGFRB/NDP/LRP5/ARHGEF15/FZD4/LAMA1	10
GO:0021517	ventral spinal cord development	16/1083	48/18670	5.70425e-09	8.55185e-08	5.37067e-08	SOX4/DLL4/ASCL1/GLI3/MNX1/PAX6/HOXD10/GLI2/TCTN1/LHX3/DMRT3/NKX6-2/PTCH1/ISL1/TBX20/MDGA2	16
GO:0048846	axon extension involved in axon guidance	14/1083	37/18670	7.80535e-09	1.14002e-07	7.1595e-08	NRP2/SEMA5A/CXCL12/SEMA3A/WNT5A/WNT3/NRP1/SEMA5B/SEMA7A/SLIT2/SEMA3F/SEMA3D/SEMA3G/SLIT3	14
GO:0099054	presynapse assembly	15/1083	43/18670	8.39078e-09	1.21613e-07	7.63743e-08	EIF4G1/WNT5A/EFNB2/PCDH17/NLGN4X/LRFN5/GPC4/LRP4/NLGN4Y/NLGN1/CBLN1/CBLN2/SLITRK2/PTPRD/SLITRK1	15
GO:0007613	memory	25/1083	117/18670	1.1203e-08	1.57929e-07	9.91814e-08	FEN1/RASGRF1/APOE/NFATC4/SERPINF1/LGMN/B4GALT2/CNR1/ATAD1/MDK/ADCY1/CUX2/HRH1/PTN/SHANK3/ITGA3/SCN2A/PLK2/GRIN2A/MUSK/OXTR/SLC8A3/NTF3/KCNK10/JPH3	25
GO:0007612	learning	28/1083	145/18670	1.60682e-08	2.21016e-07	1.38801e-07	STRA6/LGMN/MEIS2/B4GALT2/ATAD1/NLGN4X/TANC1/HRH1/PTN/SLC12A5/SYNPO/SHANK3/FOXB1/EN1/NTRK2/NLGN4Y/DGKI/ADCY3/NPTX2/EPHB2/SLC7A11/GRIN2A/GABRA5/SHANK2/FOXP2/SLC8A3/CNTN2/JPH3	28
GO:0098693	regulation of synaptic vesicle cycle	24/1083	112/18670	2.06759e-08	2.80983e-07	1.76461e-07	DTNBP1/CNR1/DNM1L/CHRNA5/PRKAR1B/PCDH17/PREPL/ADCY1/RIMS3/PFN2/CDH2/CACNA1D/CHRNA6/UNC13B/NCS1/DGKI/RIMS1/NLGN1/APBA1/FGF14/RAPGEF4/CPLX1/RAB3B/PPFIA2	24
GO:0021522	spinal cord motor neuron differentiation	13/1083	34/18670	2.31972e-08	3.12253e-07	1.96099e-07	SOX4/GLI3/MNX1/PAX6/HOXD10/GLI2/TCTN1/LHX3/NKX6-2/PTCH1/ISL1/TBX20/MDGA2	13
GO:0048486	parasympathetic nervous system development	10/1083	19/18670	2.36516e-08	3.17615e-07	1.99466e-07	NRP2/EGR2/SEMA3A/NRP1/SEMA3F/TFAP2A/SIX1/NAV2/PHOX2B/TBX1	10
GO:0001941	postsynaptic membrane organization	14/1083	40/18670	2.51743e-08	3.35677e-07	2.10809e-07	APOE/ETV5/DNAJA3/NLGN4X/CDH2/PTN/SHANK3/LRP4/NLGN4Y/EPHB2/SLC7A11/MUSK/NLGN1/LHFPL4	14
GO:0007638	mechanosensory behavior	9/1083	15/18670	2.62248e-08	3.48046e-07	2.18577e-07	STRBP/STRA6/TIFAB/ETV1/SHANK3/SLC1A3/FOXP2/DCANP1/SLITRK6	9
GO:0071599	otic vesicle development	9/1083	15/18670	2.62248e-08	3.48046e-07	2.18577e-07	CEP290/AHI1/HESX1/PROX1/SOX9/FGFR2/SIX1/FGF10/COL2A1	9
GO:0021544	subpallium development	11/1083	24/18670	2.95092e-08	3.87103e-07	2.43106e-07	HPRT1/ASCL1/RARB/GLI3/DLX1/SHANK3/ALDH1A3/SLC7A11/INHBA/FOXP2/GSX2	11
GO:0021575	hindbrain morphogenesis	14/1083	41/18670	3.61951e-08	4.68305e-07	2.94101e-07	PTPN11/SMO/CEND1/SERPINE2/DLL1/KIF14/DLC1/GLI2/SPTBN2/PROX1/LRP6/CBLN1/GSX2/FAIM2	14
GO:0008089	anterograde axonal transport	15/1083	48/18670	4.60196e-08	5.86052e-07	3.68048e-07	DTNBP1/TERF2/KIF3B/BLOC1S6/KIF3A/BLOC1S5/BLOC1S2/SYBU/SOD1/FEZ1/KIF4A/AP3S1/MGARP/DLG2/HAP1	15
GO:0021559	trigeminal nerve development	8/1083	12/18670	5.01946e-08	6.33525e-07	3.97862e-07	SEMA3A/TIFAB/NRP1/POU4F1/SEMA3F/TFAP2A/ISL1/DCANP1	8
GO:0060900	embryonic camera-type eye formation	8/1083	12/18670	5.01946e-08	6.33525e-07	3.97862e-07	STRA6/WNT5A/TWIST1/PROX1/SOX11/TFAP2A/ALDH1A3/PAX2	8
GO:0030517	negative regulation of axon extension	14/1083	42/18670	5.14066e-08	6.45945e-07	4.05662e-07	SEMA5A/SEMA3A/WNT5A/CDKL3/WNT3/NRP1/SEMA5B/SEMA7A/MAG/PTPRS/SEMA3F/SEMA3D/SEMA3G/NTN1	14
GO:2001222	regulation of neuron migration	14/1083	42/18670	5.14066e-08	6.45945e-07	4.05662e-07	COL3A1/KIF20B/SEMA3A/CX3CL1/DAB2IP/MDK/CAMK2B/CTNNA2/NRG3/ERBB4/FLRT2/TNN/IGSF10/UNC5D	14
GO:0070593	dendrite self-avoidance	9/1083	16/18670	5.6847e-08	7.06474e-07	4.43674e-07	PALLD/ROBO4/DSCAML1/CNTN6/IGSF9/TNN/VSTM2L/CNTN2/CNTN4	9
GO:0045687	positive regulation of glial cell differentiation	14/1083	43/18670	7.21729e-08	8.85289e-07	5.55973e-07	PRPF19/TP73/HDAC1/MDK/TTBK1/SERPINE2/TENM4/DAG1/MAG/PTN/NKX6-2/GSX2/BMP2/ZNF488	14
GO:1901216	positive regulation of neuron death	21/1083	94/18670	7.32004e-08	8.95954e-07	5.6267e-07	PARP1/AIFM1/AIMP2/EIF2S1/MYBL2/TP53/CASP3/WNT5A/KMO/EFNB2/CTSZ/ASCL1/ADORA1/NQO1/ITGA1/TFAP2A/CLU/TGFB2/GRIN2B/EGR1/PITX3	21
GO:0014037	Schwann cell differentiation	13/1083	37/18670	7.56425e-08	9.21862e-07	5.78941e-07	POU3F1/EGR2/CNTNAP1/CDK1/LAMB2/NAB2/NAB1/DAG1/SOD1/FA2H/NTRK2/GPC1/LAMA2	13
GO:0021591	ventricular system development	11/1083	26/18670	8.20148e-08	9.95242e-07	6.25024e-07	PAX5/MNAT1/ANP32B/CDK6/RPGRIP1L/CENPF/TSKU/C12orf57/MYH10/SLC7A11/AK8	11
GO:0014009	glial cell proliferation	15/1083	50/18670	8.49121e-08	1.0282e-06	6.45722e-07	PPP1CC/ETV5/LTA/SOX4/TERT/CX3CL1/IDH2/IL33/E2F1/PTN/PLAG1/SOX11/CSF1/CLU/IL6	15
GO:0014047	glutamate secretion	14/1083	44/18670	1.0023e-07	1.19328e-06	7.49395e-07	SLC1A1/KMO/ADORA1/PPFIA3/UNC13B/NTRK2/SLC1A3/RIMS1/APBA1/AVPR1A/CPLX1/HRH3/NPY5R/PPFIA2	14
GO:0021520	spinal cord motor neuron cell fate specification	8/1083	13/18670	1.23841e-07	1.45001e-06	9.10624e-07	GLI3/MNX1/PAX6/HOXD10/GLI2/LHX3/NKX6-2/ISL1	8
GO:0021513	spinal cord dorsal/ventral patterning	10/1083	22/18670	1.4103e-07	1.62443e-06	1.02016e-06	SMO/DLL4/CHRD/ASCL1/GLI3/PAX6/GLI2/LHX3/DMRT3/NKX6-2	10
GO:0022010	central nervous system myelination	10/1083	22/18670	1.4103e-07	1.62443e-06	1.02016e-06	ERCC2/KCNJ10/CNTNAP1/TENM4/FA2H/MAG/NKX6-2/CLU/CNTN2/HES5	10
GO:0048168	regulation of neuronal synaptic plasticity	15/1083	52/18670	1.51519e-07	1.72855e-06	1.08555e-06	RASGRF1/APOE/KCNJ10/HRAS/EGR2/SHISA8/CAMK2B/UNC13A/PPFIA3/UNC13B/SYNPO/SHANK3/EPHB2/CNTN2/JPH3	15
GO:1902692	regulation of neuroblast proliferation	12/1083	33/18670	1.55524e-07	1.76624e-06	1.10922e-06	SMO/KDM1A/TP53/CX3CL1/VEGFC/ASPM/GLI3/PAX6/PTN/FZD3/OTP/SIX3	12
GO:0021846	cell proliferation in forebrain	11/1083	28/18670	2.04703e-07	2.27908e-06	1.43129e-06	RRM1/DOCK7/KIF14/IGF2BP1/GLI3/FGFR2/FGFR1/POU3F3/ARX/FABP7/SIX3	11
GO:0021562	vestibulocochlear nerve development	7/1083	10/18670	2.22963e-07	2.45346e-06	1.5408e-06	NRP2/TIFAB/NRP1/ATP8B1/PAX2/DCANP1/SLITRK6	7
GO:0051124	synaptic growth at neuromuscular junction	7/1083	10/18670	2.22963e-07	2.45346e-06	1.5408e-06	AGRN/SHANK3/LRP4/SIX4/SIX1/MUSK/SHANK2	7
GO:0061299	retina vasculature morphogenesis in camera-type eye	7/1083	10/18670	2.22963e-07	2.45346e-06	1.5408e-06	COL4A1/NRP1/NDP/LRP5/ARHGEF15/FZD4/LAMA1	7
GO:0060119	inner ear receptor cell development	13/1083	41/18670	3.01032e-07	3.25563e-06	2.04458e-06	CTHRC1/VANGL2/SOD1/MKS1/SDC4/MYO7A/ATP8B1/FGFR1/GABRA5/GABRB2/SLITRK6/USH1C/HES5	13
GO:0097484	dendrite extension	12/1083	35/18670	3.28269e-07	3.51664e-06	2.20849e-06	RASAL1/LLPH/SYT17/BCL11A/CDKL3/UNC13A/CPNE5/RIMS1/TMEM108/SH3GL2/NEDD4L/SYT3	12
GO:0097120	receptor localization to synapse	15/1083	55/18670	3.41412e-07	3.64366e-06	2.28826e-06	HRAS/SNAP47/ARHGAP44/CLSTN1/DAG1/GPC6/GRIP1/KIF17/GPC4/DLG2/CEP112/ANKS1B/CACNG3/NLGN1/CPLX1	15
GO:2000300	regulation of synaptic vesicle exocytosis	18/1083	78/18670	3.70288e-07	3.91497e-06	2.45865e-06	DTNBP1/CNR1/DNM1L/CHRNA5/PREPL/ADCY1/RIMS3/PFN2/CACNA1D/CHRNA6/UNC13B/NCS1/DGKI/RIMS1/NLGN1/APBA1/CPLX1/PPFIA2	18
GO:0021511	spinal cord patterning	10/1083	24/18670	3.84418e-07	4.03425e-06	2.53356e-06	SMO/DLL4/CHRD/ASCL1/GLI3/PAX6/GLI2/LHX3/DMRT3/NKX6-2	10
GO:0021904	dorsal/ventral neural tube patterning	10/1083	24/18670	3.84418e-07	4.03425e-06	2.53356e-06	SMO/TRAF3IP1/GPR161/MKS1/GORAB/GLI3/GLI2/TCTN1/PTCH1/GSC	10
GO:0032288	myelin assembly	9/1083	19/18670	3.91606e-07	4.10209e-06	2.57616e-06	ERCC2/MTMR2/UGT8/CNTNAP1/TENM4/ANK2/PMP22/NFASC/GPC1	9
GO:0035418	protein localization to synapse	16/1083	63/18670	4.06459e-07	4.24982e-06	2.66894e-06	HRAS/TERF2/SNAP47/ARHGAP44/WNT5A/CLSTN1/DAG1/GPC6/GRIP1/GPC4/DLG2/NPHS1/GRIN2A/NLGN1/CPLX1/MPP4	16
GO:0031641	regulation of myelination	13/1083	42/18670	4.12934e-07	4.30165e-06	2.70149e-06	ZPR1/MTMR2/TENM4/KIF14/DAG1/RARB/TNFRSF21/WASF3/MAG/PTN/NKX6-2/ZNF488/HES5	13
GO:0008347	glial cell migration	14/1083	49/18670	4.48206e-07	4.64348e-06	2.91616e-06	MMP14/STAP1/LAMB1/DAB2IP/CCL2/NDN/IDH2/GLI3/CSPG4/CDK5R2/P2RY12/CSF1/MATN2/TGFB2	14
GO:0021696	cerebellar cortex morphogenesis	11/1083	30/18670	4.67662e-07	4.80987e-06	3.02066e-06	PTPN11/SMO/CEND1/SERPINE2/DLL1/KIF14/GLI2/SPTBN2/PROX1/CBLN1/FAIM2	11
GO:0060579	ventral spinal cord interneuron fate commitment	8/1083	15/18670	5.57628e-07	5.63293e-06	3.53755e-06	DLL4/ASCL1/GLI3/PAX6/GLI2/LHX3/DMRT3/NKX6-2	8
GO:0021952	central nervous system projection neuron axonogenesis	10/1083	25/18670	6.07408e-07	6.08159e-06	3.81932e-06	FBXO45/CDH11/NFIB/TSKU/SLIT2/C12orf57/GLI2/DCLK1/EPHB2/DCC	10
GO:0021587	cerebellum morphogenesis	12/1083	37/18670	6.54111e-07	6.52614e-06	4.0985e-06	PTPN11/SMO/CEND1/SERPINE2/DLL1/KIF14/GLI2/SPTBN2/PROX1/LRP6/CBLN1/FAIM2	12
GO:0051489	regulation of filopodium assembly	13/1083	44/18670	7.53654e-07	7.45368e-06	4.681e-06	RALA/DPYSL3/FSCN1/ARHGAP44/TGFB3/CCL21/NRP1/AGRN/GPM6A/PPP1R16B/NLGN1/GAP43/PALM	13
GO:1902667	regulation of axon guidance	13/1083	44/18670	7.53654e-07	7.45368e-06	4.681e-06	TUBB2B/SEMA5A/CXCL12/SEMA3A/WNT5A/WNT3/NRP1/SEMA5B/SEMA7A/SLIT2/SEMA3F/SEMA3D/SEMA3G	13
GO:0048843	negative regulation of axon extension involved in axon guidance	10/1083	26/18670	9.35779e-07	9.09615e-06	5.7125e-06	SEMA5A/SEMA3A/WNT5A/WNT3/NRP1/SEMA5B/SEMA7A/SEMA3F/SEMA3D/SEMA3G	10
GO:0048841	regulation of axon extension involved in axon guidance	11/1083	32/18670	9.92084e-07	9.56146e-06	6.00472e-06	SEMA5A/CXCL12/SEMA3A/WNT5A/WNT3/NRP1/SEMA5B/SEMA7A/SEMA3F/SEMA3D/SEMA3G	11
GO:0050909	sensory perception of taste	16/1083	67/18670	1.00109e-06	9.61556e-06	6.03869e-06	TAS1R1/CALHM1/REEP2/PKD2L1/P2RX2/TAS1R3/RTP4/PIGR/CST1/SCNN1B/LCN1/GNG13/SCNN1G/CST2/PIP/RTP1	16
GO:0031290	retinal ganglion cell axon guidance	9/1083	21/18670	1.12095e-06	1.06585e-05	6.69366e-06	RPL24/ROBO2/NRP1/NRCAM/SLIT2/EFNA5/PTPRM/EPHB2/ISL1	9
GO:1902803	regulation of synaptic vesicle transport	18/1083	84/18670	1.19013e-06	1.12596e-05	7.07115e-06	DTNBP1/CNR1/DNM1L/CHRNA5/PREPL/ADCY1/RIMS3/PFN2/CACNA1D/CHRNA6/UNC13B/NCS1/DGKI/RIMS1/NLGN1/APBA1/CPLX1/PPFIA2	18
GO:0048935	peripheral nervous system neuron development	7/1083	12/18670	1.32723e-06	1.23911e-05	7.78176e-06	HOXD9/ETV1/POU4F1/HOXD10/NTRK2/ISL1/ONECUT2	7
GO:0071679	commissural neuron axon guidance	7/1083	12/18670	1.32723e-06	1.23911e-05	7.78176e-06	SMO/DAG1/NRP1/NFIB/FZD3/EPHB2/PTCH1	7
GO:0097090	presynaptic membrane organization	7/1083	12/18670	1.32723e-06	1.23911e-05	7.78176e-06	APOE/NLGN4X/LRP4/NLGN4Y/NLGN1/CNTN2/PTPRD	7
GO:0071526	semaphorin-plexin signaling pathway	12/1083	40/18670	1.67776e-06	1.53849e-05	9.66193e-06	PLXNA1/NRP2/FARP2/MET/SEMA5A/SEMA3A/NRP1/SEMA5B/SEMA7A/SEMA3F/SEMA3D/SEMA3G	12
GO:0048013	ephrin receptor signaling pathway	18/1083	86/18670	1.71037e-06	1.56334e-05	9.81796e-06	SS18/PTPN11/HRAS/PTK2/VAV2/MMP2/EFNB2/EPHA3/CHN1/EPHA10/EFNB1/EFNA5/EPHB2/SRC/NGEF/EPHA2/SDC2/GRIN2B	18
GO:0060291	long-term synaptic potentiation	18/1083	86/18670	1.71037e-06	1.56334e-05	9.81796e-06	APOE/NFATC4/SNAP47/LGMN/SERPINE2/SYT12/ADCY1/ADORA1/PTN/SHANK3/NTRK2/EPHB2/PLK2/GRIN2A/NLGN1/SHANK2/SLC8A3/GRIN2B	18
GO:0042461	photoreceptor cell development	13/1083	47/18670	1.73554e-06	1.5787e-05	9.91441e-06	THY1/CEP290/AHI1/ARL3/C8orf37/PAX6/DIO3/MYO7A/NTRK2/THRB/CNGB1/MFRP/USH1C	13
GO:0042551	neuron maturation	13/1083	47/18670	1.73554e-06	1.5787e-05	9.91441e-06	BCL11A/FARP2/KDM1A/CX3CL1/AGRN/NRCAM/KCNIP2/C3/BCL2/NFASC/RND1/CNTN2/FEV	13
GO:0002052	positive regulation of neuroblast proliferation	9/1083	22/18670	1.79936e-06	1.63413e-05	1.02626e-05	SMO/KDM1A/CX3CL1/VEGFC/ASPM/GLI3/PAX6/FZD3/OTP	9
GO:0021514	ventral spinal cord interneuron differentiation	8/1083	17/18670	1.89738e-06	1.70674e-05	1.07185e-05	DLL4/ASCL1/GLI3/PAX6/GLI2/LHX3/DMRT3/NKX6-2	8
GO:0021554	optic nerve development	7/1083	13/18670	2.73118e-06	2.39963e-05	1.507e-05	RPL24/TMEM126A/GLI3/LPAR1/EPHB2/PAX2/NAV2	7
GO:0021681	cerebellar granular layer development	7/1083	13/18670	2.73118e-06	2.39963e-05	1.507e-05	CEND1/MDK/SERPINE2/KIF14/PROX1/CBLN1/FAIM2	7
GO:0031223	auditory behavior	7/1083	13/18670	2.73118e-06	2.39963e-05	1.507e-05	STRA6/TIFAB/SHANK3/SLC1A3/FOXP2/DCANP1/SLITRK6	7
GO:1903539	protein localization to postsynaptic membrane	11/1083	35/18670	2.73119e-06	2.39963e-05	1.507e-05	HRAS/SNAP47/ARHGAP44/CLSTN1/DAG1/GPC6/GRIP1/GPC4/DLG2/GRIN2A/CPLX1	11
GO:2000171	negative regulation of dendrite development	10/1083	29/18670	3.00749e-06	2.61402e-05	1.64164e-05	BCL11A/NFATC4/UBE3A/PTPRS/TLX2/PLK2/NGEF/NLGN1/TRPC6/DCC	10
GO:0007274	neuromuscular synaptic transmission	10/1083	30/18670	4.2774e-06	3.59111e-05	2.25526e-05	ETV5/CHRNA5/P2RX2/CHRNA6/CHRNA1/EGR3/STAC3/CHRNB4/CHRNA3/RIMBP2	10
GO:0051491	positive regulation of filopodium assembly	10/1083	30/18670	4.2774e-06	3.59111e-05	2.25526e-05	RALA/DPYSL3/FSCN1/TGFB3/CCL21/NRP1/AGRN/GPM6A/NLGN1/PALM	10
GO:0060323	head morphogenesis	11/1083	37/18670	5.02799e-06	4.18409e-05	2.62766e-05	PTPN11/COL1A1/MMP2/STRA6/TGFB3/PDGFRA/WNT3/MSX1/DLX5/LRP6/TBX1	11
GO:0060999	positive regulation of dendritic spine development	12/1083	44/18670	5.10501e-06	4.24195e-05	2.664e-05	LLPH/APOE/EEF2K/DNM1L/C21orf91/CAMK2B/CUX2/LPAR1/SHANK3/NLGN1/SHANK2/IL2	12
GO:0060831	smoothened signaling pathway involved in dorsal/ventral neural tube patterning	7/1083	14/18670	5.18814e-06	4.29842e-05	2.69946e-05	TRAF3IP1/GPR161/MKS1/GORAB/GLI3/GLI2/PTCH1	7
GO:0021680	cerebellar Purkinje cell layer development	9/1083	25/18670	6.30803e-06	5.12144e-05	3.21633e-05	UQCRQ/B4GALT2/AARS1/CEND1/DLL1/KIF14/SPTBN2/MYH10/FAIM2	9
GO:0071600	otic vesicle morphogenesis	6/1083	10/18670	6.44865e-06	5.2132e-05	3.27395e-05	CEP290/HESX1/PROX1/SOX9/FGFR2/FGF10	6
GO:0051932	synaptic transmission, GABAergic	12/1083	45/18670	6.59634e-06	5.30987e-05	3.33466e-05	CNR1/CNR2/CNTNAP4/ADORA1/NLGN1/GABRA5/OXTR/GABRB2/GABRG3/HAP1/NPY5R/GABRA4	12
GO:0042491	inner ear auditory receptor cell differentiation	10/1083	32/18670	8.2576e-06	6.52661e-05	4.0988e-05	DLL1/SOD1/JAG1/JAG2/MYO7A/FGFR1/SLITRK6/ESRP1/USH1C/HES5	10
GO:0097062	dendritic spine maintenance	8/1083	20/18670	8.40651e-06	6.5983e-05	4.14381e-05	APOE/MTMR2/TANC1/HOMER1/ZNF804A/ITGA3/CTTN/GRIN2B	8
GO:0001754	eye photoreceptor cell differentiation	12/1083	46/18670	8.45665e-06	6.61019e-05	4.15128e-05	THY1/CEP290/PAX6/PTN/DIO3/MYO7A/SOX9/NTRK2/THRB/SOX8/MFRP/USH1C	12
GO:0048713	regulation of oligodendrocyte differentiation	11/1083	39/18670	8.85552e-06	6.84641e-05	4.29963e-05	TP73/HDAC1/MDK/TENM4/DAG1/TNFRSF21/PTN/DLX1/GSX2/ZNF488/HES5	11
GO:0034349	glial cell apoptotic process	7/1083	15/18670	9.23984e-06	7.08555e-05	4.44981e-05	TRAF2/TP53/CASP3/CCL2/DLL1/AKAP12/TNFRSF21	7
GO:0048011	neurotrophin TRK receptor signaling pathway	10/1083	33/18670	1.12347e-05	8.51161e-05	5.3454e-05	PTPN11/CASP3/NDN/BCAR1/NTRK2/DOK5/SRC/TMEM108/NTF3/HAP1	10
GO:0035315	hair cell differentiation	11/1083	40/18670	1.15781e-05	8.74327e-05	5.49089e-05	ERCC2/DLL1/SOD1/JAG1/JAG2/MYO7A/FGFR1/SLITRK6/ESRP1/USH1C/HES5	11
GO:0001956	positive regulation of neurotransmitter secretion	8/1083	21/18670	1.28899e-05	9.64957e-05	6.06005e-05	DTNBP1/CNR1/KMO/DNM1L/CACNA1D/UNC13A/UNC13B/NLGN1	8
GO:0021521	ventral spinal cord interneuron specification	6/1083	11/18670	1.34883e-05	9.97886e-05	6.26685e-05	GLI3/PAX6/GLI2/LHX3/DMRT3/NKX6-2	6
GO:0021610	facial nerve morphogenesis	6/1083	11/18670	1.34883e-05	9.97886e-05	6.26685e-05	NRP2/EGR2/SEMA3A/NRP1/SEMA3F/SIX1	6
GO:0098815	modulation of excitatory postsynaptic potential	11/1083	41/18670	1.49994e-05	0.000109256	6.86143e-05	S1PR2/MTMR2/NLGN4X/CUX2/SHANK3/RIMS1/NLGN1/RGS4/TMEM108/CBLN1/SHANK2	11
GO:0008045	motor neuron axon guidance	9/1083	28/18670	1.82084e-05	0.000131281	8.24463e-05	EGR2/SEMA3A/NRP1/CHN1/NTNG1/SLIT2/SEMA3F/LHX3/NTN1	9
GO:0001895	retina homeostasis	15/1083	74/18670	1.85513e-05	0.000133245	8.36796e-05	PRDX1/WDR36/CIB2/SOD1/PIGR/IGHG3/PCDH15/CDH3/CNGB1/LCN1/JCHAIN/PIP/POTEF/USH1C/POTEI	15
GO:0010842	retina layer formation	8/1083	22/18670	1.92274e-05	0.000137231	8.6183e-05	FJX1/AHI1/ARL6/SDK1/PTPRM/TSPAN12/TFAP2A/ATP8A2	8
GO:0021854	hypothalamus development	8/1083	22/18670	1.92274e-05	0.000137231	8.6183e-05	NRP2/UQCRQ/SEMA3A/NRP1/FOXB1/OTP/RAX/HAP1	8
GO:0060251	regulation of glial cell proliferation	10/1083	35/18670	2.00369e-05	0.000142292	8.93614e-05	PPP1CC/ETV5/LTA/TERT/IDH2/E2F1/PTN/PLAG1/SOX11/IL6	10
GO:0099072	regulation of postsynaptic membrane neurotransmitter receptor levels	14/1083	66/18670	2.0387e-05	0.000144417	9.06955e-05	HRAS/SNAP47/ARHGAP44/YWHAE/EFNB2/CLSTN1/DAG1/GPC6/CPT1C/GRIP1/GPC4/DLG2/CACNG3/CPLX1	14
GO:0060997	dendritic spine morphogenesis	13/1083	58/18670	2.14679e-05	0.000151694	9.52656e-05	UBE3A/ARHGAP44/EEF2K/DNM1L/CTNND2/CAMK2B/CUX2/SHANK3/EPHB2/NGEF/NLGN1/SHANK2/SRCIN1	13
GO:0021762	substantia nigra development	11/1083	43/18670	2.45389e-05	0.000172106	0.000108085	RAD1/CNP/NDUFS3/SYNGR3/YWHAE/YWHAQ/TTBK1/CKB/COX6B1/INA/MAOB	11
GO:0007271	synaptic transmission, cholinergic	9/1083	29/18670	2.50488e-05	0.000175033	0.000109923	APOE/LYPD1/CHRNA5/NQO1/CHRNA6/CHRNA1/LAMA2/CHRNB4/CHRNA3	9
GO:0021799	cerebral cortex radially oriented cell migration	9/1083	29/18670	2.50488e-05	0.000175033	0.000109923	FBXO45/LAMB1/DAB2IP/GLI3/FUT10/CDK5R2/POU3F3/P2RY12/LHX6	9
GO:0014029	neural crest formation	6/1083	12/18670	2.56493e-05	0.000177695	0.000111595	NOLC1/KBTBD8/TCOF1/SOX9/LRP6/GSC	6
GO:0097104	postsynaptic membrane assembly	6/1083	12/18670	2.56493e-05	0.000177695	0.000111595	NLGN4X/CDH2/LRP4/NLGN4Y/EPHB2/NLGN1	6
GO:0048714	positive regulation of oligodendrocyte differentiation	8/1083	23/18670	2.79865e-05	0.000192057	0.000120614	TP73/HDAC1/MDK/TENM4/DAG1/PTN/GSX2/ZNF488	8
GO:0014002	astrocyte development	11/1083	44/18670	3.10168e-05	0.000210506	0.0001322	SMO/ROR2/CDK6/LAMB2/TTBK1/DLL1/BACE2/LAMC3/ROR1/EGFR/IL6	11
GO:1905606	regulation of presynapse assembly	9/1083	30/18670	3.39509e-05	0.000229047	0.000143845	EIF4G1/LRFN5/GPC4/NLGN1/CBLN1/CBLN2/SLITRK2/PTPRD/SLITRK1	9
GO:0071542	dopaminergic neuron differentiation	10/1083	37/18670	3.41919e-05	0.000230399	0.000144693	WNT5A/WNT3/WNT2/MANF/EN1/LRP6/PHOX2B/LMX1B/FGF20/PITX3	10
GO:0038007	netrin-activated signaling pathway	6/1083	13/18670	4.52935e-05	0.000300501	0.000188718	PTK2/UNC5B/UNC5C/NTN1/DCC/UNC5D	6
GO:0097106	postsynaptic density organization	9/1083	31/18670	4.53906e-05	0.000300501	0.000188718	CDH2/PTPRS/SHANK3/DLG2/NLGN1/TMEM108/CBLN1/SHANK2/PTPRD	9
GO:0038179	neurotrophin signaling pathway	10/1083	39/18670	5.61292e-05	0.000361871	0.000227259	PTPN11/CASP3/NDN/BCAR1/NTRK2/DOK5/SRC/TMEM108/NTF3/HAP1	10
GO:0050805	negative regulation of synaptic transmission	14/1083	72/18670	5.68532e-05	0.000364878	0.000229148	S1PR2/MTMR2/ATAD1/CNR2/PCDH17/NLGN4X/ADORA1/SHANK3/DGKI/CD38/PLK2/CBLN1/SHANK2/NPY5R	14
GO:0060219	camera-type eye photoreceptor cell differentiation	7/1083	19/18670	5.89179e-05	0.000376	0.000236133	THY1/PTN/DIO3/SOX9/THRB/SOX8/USH1C	7
GO:0051968	positive regulation of synaptic transmission, glutamatergic	9/1083	32/18670	5.99209e-05	0.00038026	0.000238808	ROR2/KMO/CCL2/SHANK3/EGFR/CACNG3/NLGN1/SHANK2/OXTR	9
GO:0021535	cell migration in hindbrain	6/1083	14/18670	7.53725e-05	0.000467838	0.000293808	ARL13B/CEND1/RBFOX2/POU4F1/CTNNA2/PHOX2B	6
GO:0021781	glial cell fate commitment	6/1083	14/18670	7.53725e-05	0.000467838	0.000293808	ASCL1/PAX6/SOX9/SOX8/SOX2/HES5	6
GO:0090128	regulation of synapse maturation	6/1083	14/18670	7.53725e-05	0.000467838	0.000293808	NFATC4/CDC20/DAB2IP/CLSTN1/CAMK2B/ARHGEF15	6
GO:0097154	GABAergic neuron differentiation	6/1083	14/18670	7.53725e-05	0.000467838	0.000293808	ASCL1/DLX1/INHBA/ARX/CNTN2/LHX6	6
GO:0060074	synapse maturation	8/1083	26/18670	7.62973e-05	0.000469975	0.00029515	NFATC4/CDC20/DAB2IP/CLSTN1/SYBU/CAMK2B/ARHGEF15/PALM	8
GO:0098698	postsynaptic specialization assembly	7/1083	20/18670	8.61164e-05	0.000526452	0.000330619	PTPRS/SHANK3/NLGN1/CBLN1/SHANK2/GAP43/PTPRD	7
GO:0070050	neuron cellular homeostasis	9/1083	34/18670	0.000100889	0.000605015	0.000379957	CNR1/CX3CL1/ADORA1/CACNA1D/HAAO/NCS1/CHRNA1/TYRO3/IL6	9
GO:0140058	neuron projection arborization	7/1083	21/18670	0.00012273	0.000719988	0.000452162	SEMA3A/WNT5A/NRP1/GRIP1/FZD4/PTN/NLGN1	7
GO:1902473	regulation of protein localization to synapse	7/1083	21/18670	0.00012273	0.000719988	0.000452162	HRAS/ARHGAP44/WNT5A/DAG1/GPC6/GPC4/NLGN1	7
GO:0097105	presynaptic membrane assembly	5/1083	10/18670	0.000128303	0.000744975	0.000467854	NLGN4X/LRP4/NLGN4Y/NLGN1/PTPRD	5
GO:1990416	cellular response to brain-derived neurotrophic factor stimulus	5/1083	10/18670	0.000128303	0.000744975	0.000467854	UBE3A/EEF2K/NTRK2/TMEM108/SH3GL2	5
GO:0042462	eye photoreceptor cell development	9/1083	35/18670	0.000128877	0.000745598	0.000468245	THY1/CEP290/PAX6/DIO3/MYO7A/NTRK2/THRB/MFRP/USH1C	9
GO:0060122	inner ear receptor cell stereocilium organization	8/1083	28/18670	0.000136831	0.000783253	0.000491893	CTHRC1/VANGL2/SOD1/MKS1/SDC4/MYO7A/USH1C/HES5	8
GO:0015872	dopamine transport	11/1083	52/18670	0.000159489	0.000902021	0.00056648	SYT17/PARK7/DTNBP1/CXCL12/CNR1/SYT12/CHRNA6/SNCG/RAB3B/SYT3/FGF20	11
GO:0061001	regulation of dendritic spine morphogenesis	10/1083	44/18670	0.000168164	0.000946363	0.000594328	UBE3A/ARHGAP44/EEF2K/DNM1L/CAMK2B/CUX2/SHANK3/NGEF/NLGN1/SRCIN1	10
GO:0022038	corpus callosum development	6/1083	16/18670	0.000181776	0.00100206	0.000629309	RPGRIP1L/TSKU/LPAR1/C12orf57/PTPRS/EPHB2	6
GO:0050774	negative regulation of dendrite morphogenesis	6/1083	16/18670	0.000181776	0.00100206	0.000629309	NFATC4/UBE3A/TLX2/NGEF/NLGN1/TRPC6	6
GO:0021670	lateral ventricle development	5/1083	11/18670	0.000223983	0.00121465	0.000762816	PAX5/CDK6/RPGRIP1L/TSKU/MYH10	5
GO:0021892	cerebral cortex GABAergic interneuron differentiation	5/1083	11/18670	0.000223983	0.00121465	0.000762816	ASCL1/DLX1/ARX/CNTN2/LHX6	5
GO:0048853	forebrain morphogenesis	5/1083	11/18670	0.000223983	0.00121465	0.000762816	SMO/WNT5A/HESX1/GDF7/GSX2	5
GO:0060856	establishment of blood-brain barrier	5/1083	11/18670	0.000223983	0.00121465	0.000762816	MXRA8/ADGRA2/MFSD2A/LSR/WNT7B	5
GO:1903861	positive regulation of dendrite extension	7/1083	23/18670	0.000233612	0.00125605	0.000788818	RASAL1/SYT17/UNC13A/CPNE5/RIMS1/NEDD4L/SYT3	7
GO:0001504	neurotransmitter uptake	10/1083	46/18670	0.000248592	0.00133407	0.00083781	SLC1A1/KCNJ10/PARK7/SYNGR3/SLC29A1/SLC1A3/SLC7A11/RGS4/SLC6A5/RAB3B	10
GO:0099010	modification of postsynaptic structure	6/1083	17/18670	0.000267182	0.00142976	0.000897909	ARHGAP44/WASF3/PFN2/SYNPO/MYH10/CTNNA2	6
GO:0048710	regulation of astrocyte differentiation	8/1083	31/18670	0.000297326	0.00157185	0.00098714	PRPF19/TTBK1/SERPINE2/MAG/BMP2/CNTN2/IL6/HES5	8
GO:0021871	forebrain regionalization	7/1083	24/18670	0.000313396	0.00163568	0.00102723	LHX2/GLI3/PAX6/WNT7B/GSX2/BMP2/SIX3	7
GO:0021895	cerebral cortex neuron differentiation	7/1083	24/18670	0.000313396	0.00163568	0.00102723	HPRT1/ASCL1/C21orf91/DLX1/ARX/CNTN2/LHX6	7
GO:0042417	dopamine metabolic process	9/1083	39/18670	0.000313743	0.00163568	0.00102723	HPRT1/PARK7/MOXD1/SNCAIP/GRIN2A/TGFB2/MAOB/NPR1/SNCB	9
GO:0045161	neuronal ion channel clustering	5/1083	12/18670	0.00036565	0.00188034	0.00118088	AGRN/NRCAM/KCNIP2/NFASC/CNTN2	5
GO:0071340	skeletal muscle acetylcholine-gated channel clustering	5/1083	12/18670	0.00036565	0.00188034	0.00118088	ETV5/DNAJA3/PTN/LRP4/MUSK	5
GO:2001223	negative regulation of neuron migration	5/1083	12/18670	0.00036565	0.00188034	0.00118088	COL3A1/CX3CL1/NRG3/ERBB4/TNN	5
GO:0043525	positive regulation of neuron apoptotic process	11/1083	57/18670	0.000373529	0.00191565	0.00120305	AIFM1/MYBL2/TP53/CASP3/CTSZ/ASCL1/NQO1/ITGA1/TFAP2A/TGFB2/PITX3	11
GO:0032228	regulation of synaptic transmission, GABAergic	8/1083	32/18670	0.000376461	0.00192372	0.00120812	CNR1/CNR2/CNTNAP4/ADORA1/NLGN1/OXTR/HAP1/NPY5R	8
GO:0008090	retrograde axonal transport	6/1083	18/18670	0.000381188	0.00193739	0.00121671	DST/SOD1/MGARP/DLG2/TMEM108/HAP1	6
GO:1904861	excitatory synapse assembly	7/1083	25/18670	0.000413636	0.00207316	0.00130197	WNT5A/PTPRS/SHANK3/NLGN1/CBLN1/SHANK2/PTPRD	7
GO:0150077	regulation of neuroinflammatory response	9/1083	41/18670	0.000467243	0.00232473	0.00145996	STAP1/IL18/CX3CL1/TTBK1/CD200/IL33/MMP3/SPHK1/IL6	9
GO:0060252	positive regulation of glial cell proliferation	6/1083	19/18670	0.000529928	0.0026046	0.00163572	PPP1CC/ETV5/LTA/E2F1/PLAG1/IL6	6
GO:0042133	neurotransmitter metabolic process	20/1083	153/18670	0.000553117	0.0027045	0.00169846	GART/CHDH/MOXD1/GCHFR/ALDH5A1/ALDH7A1/PHGDH/RNF180/CD34/NQO1/HSP90AB1/ENPP6/ICAM1/SLC1A3/GRIN2A/CLU/SARDH/MAOB/GAD1/SLC22A2	20
GO:0016322	neuron remodeling	5/1083	13/18670	0.000565872	0.00273151	0.00171543	BCL11A/FARP2/CX3CL1/C3/RND1	5
GO:0019896	axonal transport of mitochondrion	5/1083	13/18670	0.000565872	0.00273151	0.00171543	UCHL1/SYBU/FEZ1/MGARP/HAP1	5
GO:0021794	thalamus development	5/1083	13/18670	0.000565872	0.00273151	0.00171543	SMO/UQCRQ/PTN/FOXB1/LRP6	5
GO:0021978	telencephalon regionalization	5/1083	13/18670	0.000565872	0.00273151	0.00171543	LHX2/PAX6/GSX2/BMP2/SIX3	5
GO:0042415	norepinephrine metabolic process	5/1083	13/18670	0.000565872	0.00273151	0.00171543	MOXD1/AKR1B1/INSM1/RNF180/EPAS1	5
GO:0048711	positive regulation of astrocyte differentiation	5/1083	13/18670	0.000565872	0.00273151	0.00171543	PRPF19/TTBK1/SERPINE2/MAG/BMP2	5
GO:0061000	negative regulation of dendritic spine development	5/1083	13/18670	0.000565872	0.00273151	0.00171543	UBE3A/PTPRS/PLK2/NGEF/NLGN1	5
GO:0099645	neurotransmitter receptor localization to postsynaptic specialization membrane	5/1083	13/18670	0.000565872	0.00273151	0.00171543	HRAS/DAG1/GPC6/GPC4/DLG2	5
GO:1902285	semaphorin-plexin signaling pathway involved in neuron projection guidance	5/1083	13/18670	0.000565872	0.00273151	0.00171543	PLXNA1/NRP2/SEMA3A/NRP1/SEMA3F	5
GO:0019228	neuronal action potential	8/1083	34/18670	0.000586072	0.00282181	0.00177213	KCNMB3/KCNMB4/SCN4A/SCN2A/SCN11A/CHRNA1/CACNA1G/KCND2	8
GO:0045773	positive regulation of axon extension	9/1083	43/18670	0.000677592	0.00324727	0.00203933	L1CAM/SEMA5A/CXCL12/FN1/NRP1/ISLR2/SEMA7A/MAP1B/NTN1	9
GO:0035883	enteroendocrine cell differentiation	7/1083	27/18670	0.000690161	0.00329221	0.00206755	SMO/WNT5A/CDK6/DLL1/INSM1/PAX6/BMP5	7
GO:0021692	cerebellar Purkinje cell layer morphogenesis	5/1083	14/18670	0.000838372	0.00390712	0.00245372	CEND1/DLL1/KIF14/SPTBN2/FAIM2	5
GO:1901626	regulation of postsynaptic membrane organization	5/1083	14/18670	0.000838372	0.00390712	0.00245372	APOE/CDH2/PTN/LRP4/SLC7A11	5
GO:0021697	cerebellar cortex formation	6/1083	21/18670	0.000959095	0.0043708	0.00274491	PTPN11/CEND1/DLL1/PROX1/CBLN1/FAIM2	6
GO:0050951	sensory perception of temperature stimulus	6/1083	21/18670	0.000959095	0.0043708	0.00274491	CXCL12/TRPA1/ANO1/ADORA1/NR2F6/LXN	6
GO:0014014	negative regulation of gliogenesis	9/1083	45/18670	0.000959462	0.0043708	0.00274491	STAP1/TERT/IDH2/PTN/DLX1/SOX11/NKX6-2/HES5/PITX3	9
GO:0014044	Schwann cell development	7/1083	29/18670	0.0010958	0.0049285	0.00309516	POU3F1/CNTNAP1/LAMB2/DAG1/SOD1/FA2H/NTRK2	7
GO:0050965	detection of temperature stimulus involved in sensory perception of pain	5/1083	15/18670	0.00119783	0.00527845	0.00331493	CXCL12/ANO1/ADORA1/NR2F6/LXN	5
GO:0090177	establishment of planar polarity involved in neural tube closure	5/1083	15/18670	0.00119783	0.00527845	0.00331493	CTHRC1/VANGL2/PTK7/WNT5A/CELSR1	5
GO:0050912	detection of chemical stimulus involved in sensory perception of taste	9/1083	47/18670	0.00132962	0.00578723	0.00363445	TAS1R1/PKD2L1/TAS1R3/RTP4/PIGR/CST1/CST2/PIP/RTP1	9
GO:0050775	positive regulation of dendrite morphogenesis	8/1083	39/18670	0.00153524	0.00659605	0.0041424	SS18L2/EEF2K/DNM1L/CDKL3/CAMK2B/CUX2/OBSL1/PTPRD	8
GO:0051930	regulation of sensory perception of pain	8/1083	39/18670	0.00153524	0.00659605	0.0041424	FABP5/ADORA1/NMU/MGLL/ADRA2C/SCN11A/TMEM100/NPFF	8
GO:0007158	neuron cell-cell adhesion	5/1083	16/18670	0.00165967	0.00704948	0.00442717	NLGN4X/NCAM2/NLGN4Y/NLGN1/CNTN4	5
GO:0021542	dentate gyrus development	5/1083	16/18670	0.00165967	0.00704948	0.00442717	SMO/CDK6/MDK/PROX1/TMEM108	5
GO:0060292	long-term synaptic depression	7/1083	31/18670	0.00166814	0.00704948	0.00442717	ADORA1/SHANK3/DGKI/CD38/PLK2/CBLN1/SHANK2	7
GO:0008306	associative learning	12/1083	78/18670	0.00170565	0.00718657	0.00451326	LGMN/MEIS2/B4GALT2/TANC1/HRH1/SYNPO/FOXB1/ADCY3/NPTX2/SLC7A11/GRIN2A/GABRA5	12
GO:0021548	pons development	4/1083	10/18670	0.00178296	0.00743491	0.00466922	UQCRQ/ASCL1/BCL2/CDK5R2	4
GO:0021877	forebrain neuron fate commitment	4/1083	10/18670	0.00178296	0.00743491	0.00466922	ASCL1/PAX6/DLX1/SATB2	4
GO:0070570	regulation of neuron projection regeneration	7/1083	32/18670	0.00202981	0.00840244	0.00527684	THY1/INPP5F/PRRX1/PTPRS/PTN/SPP1/PTPRF	7
GO:0099563	modification of synaptic structure	6/1083	24/18670	0.00204883	0.00843804	0.0052992	ARHGAP44/WASF3/PFN2/SYNPO/MYH10/CTNNA2	6
GO:0031643	positive regulation of myelination	5/1083	17/18670	0.00223987	0.00913191	0.00573496	TENM4/DAG1/WASF3/MAG/ZNF488	5
GO:0050884	neuromuscular process controlling posture	5/1083	17/18670	0.00223987	0.00913191	0.00573496	TMEM150C/CNTNAP1/POU4F1/ATP8A2/TCF15	5
GO:0097107	postsynaptic density assembly	5/1083	17/18670	0.00223987	0.00913191	0.00573496	PTPRS/SHANK3/CBLN1/SHANK2/PTPRD	5
GO:1902683	regulation of receptor localization to synapse	5/1083	17/18670	0.00223987	0.00913191	0.00573496	HRAS/ARHGAP44/DAG1/GPC6/GPC4	5
GO:0006681	galactosylceramide metabolic process	4/1083	11/18670	0.00267381	0.010611	0.00666382	UGT8/ALDH5A1/FA2H/GAL3ST1	4
GO:0031915	positive regulation of synaptic plasticity	4/1083	11/18670	0.00267381	0.010611	0.00666382	CDC20/UNC13A/EPHB2/MAP1B	4
GO:0046549	retinal cone cell development	4/1083	11/18670	0.00267381	0.010611	0.00666382	THY1/DIO3/THRB/USH1C	4
GO:0090394	negative regulation of excitatory postsynaptic potential	4/1083	11/18670	0.00267381	0.010611	0.00666382	S1PR2/MTMR2/NLGN4X/CBLN1	4
GO:0098969	neurotransmitter receptor transport to postsynaptic membrane	5/1083	18/18670	0.00295475	0.0115879	0.00727737	SNAP47/ARHGAP44/CLSTN1/GRIP1/CPLX1	5
GO:0150078	positive regulation of neuroinflammatory response	5/1083	18/18670	0.00295475	0.0115879	0.00727737	STAP1/IL18/TTBK1/IL33/IL6	5
GO:0022011	myelination in peripheral nervous system	6/1083	26/18670	0.0031734	0.0123091	0.0077303	POU3F1/CNTNAP1/DAG1/SOD1/FA2H/NTRK2	6
GO:0048169	regulation of long-term neuronal synaptic plasticity	6/1083	26/18670	0.0031734	0.0123091	0.0077303	KCNJ10/HRAS/CAMK2B/SYNPO/SHANK3/EPHB2	6
GO:0099637	neurotransmitter receptor transport	6/1083	26/18670	0.0031734	0.0123091	0.0077303	SNAP47/ARHGAP44/CLSTN1/GRIP1/CACNG3/CPLX1	6
GO:0016082	synaptic vesicle priming	5/1083	19/18670	0.00382076	0.0142434	0.00894501	SNAP47/UNC13A/ERC2/UNC13B/CADPS2	5
GO:0021533	cell differentiation in hindbrain	5/1083	19/18670	0.00382076	0.0142434	0.00894501	CEND1/PROX1/CBLN1/FAIM2/PHOX2B	5
GO:0048490	anterograde synaptic vesicle transport	5/1083	19/18670	0.00382076	0.0142434	0.00894501	DTNBP1/BLOC1S6/BLOC1S5/BLOC1S2/AP3S1	5
GO:1903540	establishment of protein localization to postsynaptic membrane	5/1083	19/18670	0.00382076	0.0142434	0.00894501	SNAP47/ARHGAP44/CLSTN1/GRIP1/CPLX1	5
GO:0016081	synaptic vesicle docking	4/1083	12/18670	0.00382789	0.0142434	0.00894501	BLOC1S6/UNC13A/PPFIA3/UNC13B	4
GO:0021903	rostrocaudal neural tube patterning	4/1083	12/18670	0.00382789	0.0142434	0.00894501	PAX6/EN1/LRP6/SOX17	4
GO:0048484	enteric nervous system development	4/1083	12/18670	0.00382789	0.0142434	0.00894501	EDNRA/TLX2/SOX8/PHOX2B	4
GO:0060019	radial glial cell differentiation	4/1083	12/18670	0.00382789	0.0142434	0.00894501	GLI3/CDH2/FGF10/HES5	4
GO:0098885	modification of postsynaptic actin cytoskeleton	4/1083	12/18670	0.00382789	0.0142434	0.00894501	WASF3/PFN2/MYH10/CTNNA2	4
GO:0098962	regulation of postsynaptic neurotransmitter receptor activity	4/1083	12/18670	0.00382789	0.0142434	0.00894501	HOMER1/NPTX2/SRC/NPTX1	4
GO:0099150	regulation of postsynaptic specialization assembly	4/1083	12/18670	0.00382789	0.0142434	0.00894501	PTPRS/CBLN1/GAP43/PTPRD	4
GO:0099550	trans-synaptic signaling, modulating synaptic transmission	4/1083	12/18670	0.00382789	0.0142434	0.00894501	CNR1/NTRK2/EPHB2/PLAT	4
GO:0099566	regulation of postsynaptic cytosolic calcium ion concentration	4/1083	12/18670	0.00382789	0.0142434	0.00894501	WNT5A/ITPR1/SYNPO/SLC8A3	4
GO:1902287	semaphorin-plexin signaling pathway involved in axon guidance	4/1083	12/18670	0.00382789	0.0142434	0.00894501	PLXNA1/SEMA3A/NRP1/SEMA3F	4
GO:1902950	regulation of dendritic spine maintenance	4/1083	12/18670	0.00382789	0.0142434	0.00894501	APOE/HOMER1/ZNF804A/GRIN2B	4
GO:1904953	Wnt signaling pathway involved in midbrain dopaminergic neuron differentiation	4/1083	12/18670	0.00382789	0.0142434	0.00894501	WNT5A/WNT3/WNT2/LRP6	4
GO:0048668	collateral sprouting	6/1083	27/18670	0.0038829	0.0144196	0.00905572	WNT3/PTPRS/EFNA5/SPP1/COBL/DCC	6
GO:0050913	sensory perception of bitter taste	8/1083	45/18670	0.0039553	0.0146693	0.0092125	CALHM1/REEP2/RTP4/PIGR/CST1/CST2/PIP/RTP1	8
GO:0050881	musculoskeletal movement	9/1083	56/18670	0.00463834	0.0170022	0.0106776	ITPR1/ASCL1/HOMER1/C12orf57/SCN4A/CHRNA1/STAC3/ATP8A2/SLC8A3	9
GO:2000463	positive regulation of excitatory postsynaptic potential	6/1083	28/18670	0.00470334	0.0171849	0.0107924	CUX2/SHANK3/RIMS1/NLGN1/RGS4/SHANK2	6
GO:1903978	regulation of microglial cell activation	5/1083	20/18670	0.0048543	0.0175891	0.0110462	STAP1/CX3CL1/TTBK1/SPHK1/IL6	5
GO:0002087	regulation of respiratory gaseous exchange by neurological system process	4/1083	13/18670	0.00527767	0.018775	0.0117909	ADORA1/NLGN1/GSX2/PHOX2B	4
GO:0006670	sphingosine metabolic process	4/1083	13/18670	0.00527767	0.018775	0.0117909	SGPP1/SGPP2/ASAH2B/SPHK1	4
GO:0090179	planar cell polarity pathway involved in neural tube closure	4/1083	13/18670	0.00527767	0.018775	0.0117909	VANGL2/PTK7/WNT5A/CELSR1	4
GO:1990403	embryonic brain development	4/1083	13/18670	0.00527767	0.018775	0.0117909	TUBB2B/MKS1/EN1/EN2	4
GO:0050974	detection of mechanical stimulus involved in sensory perception	6/1083	29/18670	0.00564444	0.0199545	0.0125317	COL11A1/CXCL12/TRPA1/PIEZO2/SERPINE2/ITGA2	6
GO:0008542	visual learning	8/1083	48/18670	0.00594141	0.0209092	0.0131313	MEIS2/B4GALT2/TANC1/HRH1/SYNPO/FOXB1/SLC7A11/GRIN2A	8
GO:0030148	sphingolipid biosynthetic process	13/1083	102/18670	0.00603599	0.0211869	0.0133056	PRKD3/SGPP1/HACD3/SGPP2/UGT8/HACD2/ASAH2B/FA2H/ELOVL2/SPHK1/PRKD1/GAL3ST1/ST8SIA2	13
GO:0042135	neurotransmitter catabolic process	5/1083	21/18670	0.00607155	0.0211869	0.0133056	CHDH/ALDH5A1/ALDH7A1/SARDH/MAOB	5
GO:0021527	spinal cord association neuron differentiation	4/1083	14/18670	0.00705339	0.0241812	0.0151861	ASCL1/GDF7/LHX3/GSX2	4
GO:0042574	retinal metabolic process	4/1083	14/18670	0.00705339	0.0241812	0.0151861	RDH10/SDR16C5/ALDH1A3/CYP27C1	4
GO:0090178	regulation of establishment of planar polarity involved in neural tube closure	4/1083	14/18670	0.00705339	0.0241812	0.0151861	VANGL2/PTK7/WNT5A/CELSR1	4
GO:1900452	regulation of long-term synaptic depression	4/1083	14/18670	0.00705339	0.0241812	0.0151861	ADORA1/SHANK3/DGKI/CBLN1	4
GO:0021516	dorsal spinal cord development	5/1083	22/18670	0.0074883	0.0254261	0.0159679	ASCL1/GDF7/PROX1/LHX3/GSX2	5
GO:0021801	cerebral cortex radial glia guided migration	5/1083	22/18670	0.0074883	0.0254261	0.0159679	LAMB1/DAB2IP/GLI3/CDK5R2/P2RY12	5
GO:0048172	regulation of short-term neuronal synaptic plasticity	4/1083	15/18670	0.00918268	0.0303784	0.019078	SHISA8/UNC13A/PPFIA3/UNC13B	4
GO:0060253	negative regulation of glial cell proliferation	4/1083	15/18670	0.00918268	0.0303784	0.019078	TERT/IDH2/PTN/SOX11	4
GO:0070571	negative regulation of neuron projection regeneration	4/1083	15/18670	0.00918268	0.0303784	0.019078	THY1/INPP5F/PTPRS/SPP1	4
GO:1990089	response to nerve growth factor	8/1083	52/18670	0.00966791	0.0317796	0.019958	UBE3A/EEF2K/E2F1/PTN/NTRK2/TMEM108/SH3GL2/NTF3	8
GO:2000178	negative regulation of neural precursor cell proliferation	5/1083	24/18670	0.0109806	0.0354771	0.0222801	TP53/WNT5A/CEND1/PAX6/PTN	5
GO:0097091	synaptic vesicle clustering	4/1083	16/18670	0.0116904	0.0372187	0.0233738	SYNDIG1/PCDH17/CDH2/NLGN1	4
GO:2001224	positive regulation of neuron migration	4/1083	16/18670	0.0116904	0.0372187	0.0233738	KIF20B/SEMA3A/DAB2IP/MDK	4
GO:0007214	gamma-aminobutyric acid signaling pathway	5/1083	25/18670	0.0130844	0.0410572	0.0257844	SLC12A2/GABRA5/GABRB2/GABRG3/GABRA4	5
GO:1900271	regulation of long-term synaptic potentiation	7/1083	45/18670	0.0142423	0.0443225	0.0278351	APOE/LGMN/ADCY1/ADORA1/PTN/SHANK3/EPHB2	7
GO:0048243	norepinephrine secretion	4/1083	17/18670	0.0145982	0.0449853	0.0282513	ADRA2C/P2RY12/OXTR/HRH3	4
GO:0099509	regulation of presynaptic cytosolic calcium ion concentration	4/1083	17/18670	0.0145982	0.0449853	0.0282513	CNR1/ADORA1/CACNA1D/NCS1	4
GO:1904948	midbrain dopaminergic neuron differentiation	4/1083	17/18670	0.0145982	0.0449853	0.0282513	WNT5A/WNT3/WNT2/LRP6	4
GO:0048488	synaptic vesicle endocytosis	8/1083	56/18670	0.0149023	0.0458476	0.0287928	SYT17/DNM1L/NLGN4X/NLGN4Y/PACSIN1/NLGN1/SH3GL2/SNCB	8
GO:0097242	amyloid-beta clearance	6/1083	36/18670	0.0164094	0.049969	0.0313812	APOE/HDAC1/IDE/C3/LRP4/CLU	6

## Sheet: ESCA_deseq_up_ng_BP
ID	Description	GeneRatio	BgRatio	pvalue	p.adjust	qvalue	geneID	Count
GO:0050808	synapse organization	146/1058	408/18670	1.27411e-78	6.99994e-75	4.16164e-75	EPHB2/AGRN/SIX4/SIX1/F2R/PCDHB9/CAPRIN1/LRFN4/COL4A1/PTK2/INSR/ADAM10/OPA1/CLSTN1/ITPKA/APP/PCDHB10/ETV5/PCDHB16/PCDH17/PCDHB11/SPARC/SHANK2/LRFN3/SYNDIG1/TUBB/NEDD4/CHRNA1/PFN2/ITGA3/LRRTM2/NOS1AP/ELFN1/CNTN5/EFNB2/APOE/VSTM5/ADGRB2/NRP1/DAG1/PTPRO/PCDHB13/AMIGO2/HOMER1/EPHB1/ADGRL3/NRCAM/PCDHB6/LRFN1/NEURL1/DLGAP3/SYN1/FARP1/PCDHB14/FLRT3/SYNPO/C5AR1/PCDHB2/LZTS3/SDK1/FZD5/TNC/SLC7A11/FZD1/PCDH…	146
GO:0007409	axonogenesis	150/1058	468/18670	3.75342e-73	1.03106e-69	6.12993e-70	EPHB2/AGRN/BMPR2/LIMK1/CELSR3/SPP1/SPAST/EXT1/PTK2/MAP1S/SH3KBP1/FZD3/SKIL/PRKCA/ENAH/DOCK7/CDH11/SEMA3C/ALCAM/PLXNA1/APP/DRAXIN/SHOX2/FRS2/ITGA4/SEMA4F/ITGB1/FEZF1/RTN4R/MAP3K13/LHX2/SPTBN1/FOXD1/ANOS1/GBX2/HSP90AB1/EFNB2/THY1/APOE/APBB2/GLI2/FN1/NRP1/PAX6/DAG1/PTPRO/ATP8A2/EMB/EGR2/UCHL1/CHN1/EPHB1/PLXNC1/NRCAM/TNFRSF12A/IRS2/NEO1/SEMA3D/LAMA1/LINGO1/FOXB1/RAC2/ETV1/NTN3/LHX1/FLRT3/EPHB4/ISLR2/…	150
GO:0030900	forebrain development	130/1058	381/18670	6.08623e-67	1.11459e-63	6.62651e-64	ATRX/EPHB2/NF1/MDK/INHBA/ARL13B/EXT1/STIL/KIF14/XRN2/PLCB1/CDK6/COL3A1/IGF2BP1/HOOK3/HPRT1/DOCK7/DLX2/APP/DRAXIN/FRS2/MBOAT7/WDR62/OTX1/NDE1/ASPM/FEZF1/TWSG1/KIF5B/ADGRG1/LRP6/RTN4R/E2F1/EMX1/LHX2/HIF1A/GBX2/CNTNAP2/GLI2/RPGRIP1L/NRP1/PAX6/MSX1/BTBD3/SIX3/GLI1/SATB2/PHLPP2/RTN4RL2/RARA/DLX1/DNAH5/ETS1/TBX3/BMP2/B2M/FOXB1/GSC/LHX1/EGFR/LRP2/POU3F2/NFIB/SHH/SLC7A11/EOMES/PAX5/MYH10/SEMA3A/NR2E1/ASC…	130
GO:0007416	synapse assembly	85/1058	177/18670	3.04463e-58	4.1818e-55	2.48618e-55	EPHB2/AGRN/SIX4/SIX1/PCDHB9/LRFN4/PTK2/CLSTN1/APP/PCDHB10/PCDHB16/PCDH17/PCDHB11/SHANK2/LRFN3/SYNDIG1/LRRTM2/CNTN5/EFNB2/VSTM5/ADGRB2/PCDHB13/AMIGO2/EPHB1/ADGRL3/NRCAM/PCDHB6/LRFN1/FARP1/PCDHB14/FLRT3/PCDHB2/SDK1/FZD5/FZD1/PCDHB5/PLXND1/LRRN1/PCDHB3/SDK2/NRG1/CBLN2/GPC4/DSCAM/CDH2/BSN/NLGN4X/NTRK2/ADD2/GABRG2/NRXN2/IL1RAPL2/GRID2/EPHA7/POU4F1/GABRA2/GABRB2/CUX2/ACHE/SLITRK6/MAP1B/PCDHB4/LINGO2/IL…	85
GO:0050804	modulation of chemical synaptic transmission	125/1058	436/18670	1.39035e-54	1.52771e-51	9.08263e-52	EPHB2/GRIN2D/NF1/CASK/RAB3B/F2R/SYT1/ITPR3/PLCB1/PPP3CA/CDH11/CLSTN1/ITPKA/APP/SLC24A2/CHRNA5/YWHAH/ITGB1/PCDH17/SHANK2/KIF5B/MME/PFN2/CALB1/STX1A/LRRTM2/CACNA1B/PNKD/APOE/DGKI/GRM8/RASGRF1/EGR2/NTSR1/HOMER1/EPHB1/RARA/NEURL1/SYT12/MAPK8IP2/SYN1/PTGS2/CACNG4/EGFR/SYNPO/SNCAIP/CNIH2/KMO/AKAP9/IL1B/SLC7A11/CHRNA6/GRM4/PRNP/DCC/NR2E1/NEUROD2/PRKCG/CACNA1A/CHRNA7/CD38/SYT7/KISS1/AGT/CDH2/CPLX2/ADCY1/…	125
GO:0007411	axon guidance	100/1058	276/18670	3.19811e-54	2.51006e-51	1.49229e-51	EPHB2/AGRN/BMPR2/CELSR3/EXT1/PTK2/SH3KBP1/FZD3/PRKCA/ENAH/SEMA3C/ALCAM/PLXNA1/APP/DRAXIN/FRS2/SEMA4F/FEZF1/LHX2/SPTBN1/FOXD1/ANOS1/GBX2/EFNB2/APBB2/GLI2/NRP1/PAX6/DAG1/PTPRO/EMB/EGR2/CHN1/EPHB1/PLXNC1/NRCAM/IRS2/NEO1/SEMA3D/LAMA1/RAC2/ETV1/NTN3/LHX1/FLRT3/EPHB4/LHX9/PLA2G10/NFIB/SHH/CDH4/ISL2/EFNB1/PLXND1/CYFIP2/DCC/MYH10/SEMA3A/BMPR1B/VAX1/DOK6/RET/SEMA5B/SEMA6D/DSCAM/UNC5C/ATOH1/PTCH1/SEMA4G/AR…	100
GO:0097485	neuron projection guidance	100/1058	277/18670	4.74716e-54	3.26011e-51	1.93822e-51	EPHB2/AGRN/BMPR2/CELSR3/EXT1/PTK2/SH3KBP1/FZD3/PRKCA/ENAH/SEMA3C/ALCAM/PLXNA1/APP/DRAXIN/FRS2/SEMA4F/FEZF1/LHX2/SPTBN1/FOXD1/ANOS1/GBX2/EFNB2/APBB2/GLI2/NRP1/PAX6/DAG1/PTPRO/EMB/EGR2/CHN1/EPHB1/PLXNC1/NRCAM/IRS2/NEO1/SEMA3D/LAMA1/RAC2/ETV1/NTN3/LHX1/FLRT3/EPHB4/LHX9/PLA2G10/NFIB/SHH/CDH4/ISL2/EFNB1/PLXND1/CYFIP2/DCC/MYH10/SEMA3A/BMPR1B/VAX1/DOK6/RET/SEMA5B/SEMA6D/DSCAM/UNC5C/ATOH1/PTCH1/SEMA4G/AR…	100
GO:0050769	positive regulation of neurogenesis	119/1058	474/18670	2.67176e-45	1.63096e-42	9.69646e-43	EPHB2/ECT2/TMEM106B/ABL2/CUX1/ITGA6/BMPR2/MDK/LIMK1/SYT1/CAPRIN1/DNMT3B/TCF3/TCF12/FZD3/SKIL/OPA1/KIF20B/DLX2/ITPKA/PLXNA1/PRKCI/P3H1/RAPGEF1/SHOX2/ETV5/SOX11/ASPM/FEZF1/TGIF2/SHANK2/MME/FOXO6/TTBK1/E2F1/MAP3K13/ITGA3/HIF1A/NEDD4L/XRCC2/CCL3/APOE/GLI2/FN1/NRP1/PAX6/DAG1/ATP8A2/ARSB/PLXNC1/NRCAM/TNFRSF12A/RARA/DLX1/NEURL1/BMP2/LYN/BEND6/HEYL/PTK7/ISLR2/LRP2/NKX2-5/TENM3/IL1B/SHH/CDH4/PLAG1/FZD1/MM…	119
GO:0010975	regulation of neuron projection development	120/1058	499/18670	1.36742e-43	7.51262e-41	4.46643e-41	EPHB2/TMEM106B/ABL2/CUX1/ITGA6/BMPR2/MDK/LIMK1/SYT1/SPP1/CAPRIN1/CERS2/CCDC88A/PTK2/ADAM10/PPP3CA/SKIL/OPA1/SEMA3C/ITPKA/PLXNA1/DRAXIN/PRKCI/P3H1/RAPGEF1/SHOX2/YWHAH/SEMA4F/SHANK2/NEDD4/FOXO6/RTN4R/MAP3K13/ITGA3/KIAA0319/NEDD4L/EFNB2/THY1/APOE/FN1/NRP1/PAQR3/PTPRO/HECW1/ATP8A2/ARSB/RTN4RL2/CHN1/PLXNC1/NRCAM/TNFRSF12A/NEURL1/PTPRG/SEMA3D/B2M/LINGO1/LYN/LZTS3/PTK7/SDK1/ISLR2/TENM3/POU3F2/CDH4/FZD1/…	120
GO:0021537	telencephalon development	85/1058	251/18670	1.86615e-43	9.32059e-41	5.54131e-41	EPHB2/NF1/MDK/INHBA/ARL13B/EXT1/KIF14/XRN2/PLCB1/CDK6/COL3A1/IGF2BP1/HPRT1/DLX2/MBOAT7/WDR62/NDE1/ASPM/FEZF1/KIF5B/ADGRG1/LRP6/RTN4R/EMX1/LHX2/HIF1A/CNTNAP2/RPGRIP1L/NRP1/PAX6/BTBD3/SIX3/PHLPP2/RTN4RL2/RARA/DLX1/DNAH5/BMP2/FOXB1/LHX1/EGFR/POU3F2/NFIB/SHH/SLC7A11/EOMES/PAX5/MYH10/SEMA3A/NR2E1/ASCL1/NRG1/CDK5R2/LHX5/CDH2/ATOH1/NTRK2/SALL3/BCL2A1/LEF1/SALL1/ARX/PROX1/BCAN/DLX5/HTR6/EFNA2/SCT/MAS1/DA…	85
GO:0021953	central nervous system neuron differentiation	72/1058	183/18670	4.79928e-42	2.19727e-39	1.30633e-39	EPHB2/SOX4/INHBA/PTK2/WNT2/HOXC10/HPRT1/CDH11/DLX2/DRAXIN/LRP6/HOXD10/EMX1/GBX2/HSP90AB1/GLI2/NRP1/PAX6/SATB2/EPHB1/DLX1/B2M/LHX1/MNX1/NFIB/SHH/ISL2/FZD1/EOMES/HSP90AA1/DCC/SEMA3A/NR2E1/ASCL1/EVX1/LHX5/TBX20/MDGA2/PTCH1/NTRK2/PAX7/SALL3/SALL1/ARX/GRID2/PROX1/POU4F1/SOX1/DLX5/OTP/DKK1/NKX2-2/DRD1/LHX3/GABRB1/TBR1/CHRNB2/LBX1/UNC5D/ISL1/NKX2-1/FGF8/PHOX2A/LHX8/OLIG2/DMRT3/SLC4A10/WNT7A/FOXN4/GBX1/G…	72
GO:0048880	sensory system development	96/1058	371/18670	9.28239e-38	3.39983e-35	2.02128e-35	EPHB2/NF1/ATP2B1/BMPR2/INHBA/LRP5/PDS5B/COL4A1/XRN2/WNT2/SKIL/OPA1/DLX2/GNGT1/ACTL6A/PRKCI/FRS2/SOX11/TGFB2/FBN2/TWSG1/TGIF2/CEP290/CLCN2/LRP6/MED1/CALB1/LHX2/HIF1A/SOX9/LPCAT1/THY1/TGFBR1/RPGRIP1L/USH1C/ACVR2B/NRP1/PAX6/ATP8A2/SIX3/EPHB1/RARA/DLX1/MFRP/RP1/LAMA1/STRA6/LHX1/EGFR/SLC44A4/SDK1/FZD5/TENM3/SHH/SLC7A11/SLC39A5/NDP/FOXC1/MYH10/SEMA3A/NR2E1/BMPR1B/VAX1/RET/SDK2/VAX2/DSCAM/RBP4/WT1/NTRK2…	96
GO:0050768	negative regulation of neurogenesis	83/1058	295/18670	1.23393e-35	3.76624e-33	2.23912e-33	EPHB2/NF1/SPP1/CERS2/PTK2/PPP3CA/COL3A1/HOOK3/DLX2/SEMA3C/MIB1/APP/DRAXIN/YWHAH/SEMA4F/SOX11/ASPM/ADGRG1/RTN4R/MED1/LHX2/KIAA0319/SOX9/EFNB2/THY1/APOE/NRP1/PAX6/PAQR3/PTPRO/SIX3/DUSP10/RTN4RL2/DLL3/DLX1/PTPRG/SEMA3D/ASCL2/B2M/LINGO1/HEY1/IL1B/SHH/ISL2/TLX2/SORL1/DCC/SEMA3A/NR2E1/ASCL1/VAX1/GPR37L1/SEMA5B/CD38/NRG1/LGALS1/SEMA6D/HES4/ITM2C/GFI1/SEMA4G/TLX3/EPHA7/PITX3/TNF/SEMA3E/DKK1/LIN28A/NKX2-2…	83
GO:0050803	regulation of synapse structure or activity	72/1058	227/18670	8.75318e-35	2.4045e-32	1.42953e-32	EPHB2/AGRN/SIX4/SIX1/CAPRIN1/LRFN4/PTK2/ADAM10/OPA1/PPT1/CLSTN1/ITPKA/APP/ETV5/SPARC/LRFN3/SYNDIG1/TUBB/NEDD4/LRRTM2/APOE/VSTM5/ADGRB2/DAG1/PTPRO/AMIGO2/HOMER1/EPHB1/ADGRL3/NRCAM/LRFN1/NEURL1/FLRT3/LZTS3/SLC7A11/FZD1/LRRN1/PRNP/NEUROD2/CBLN2/GPC4/CDH2/CDH8/NTRK2/IL1RAPL2/GRID2/EPHA7/PCDH8/TNF/CUX2/SLITRK6/LINGO2/C1QL3/IL1RAPL1/DKK1/OXT/SHISA7/SLITRK1/SLC17A8/SLIT1/PTPRD/GRIN2B/BDNF/GAP43/AMIGO3/C…	72
GO:0043010	camera-type eye development	84/1058	314/18670	2.86255e-34	6.55286e-32	3.89583e-32	EPHB2/NF1/ATP2B1/BMPR2/INHBA/LRP5/PDS5B/COL4A1/XRN2/WNT2/SKIL/OPA1/DLX2/ACTL6A/FRS2/SOX11/TGFB2/FBN2/TWSG1/TGIF2/CLCN2/LRP6/MED1/CALB1/LHX2/HIF1A/SOX9/LPCAT1/THY1/TGFBR1/RPGRIP1L/USH1C/ACVR2B/NRP1/PAX6/ATP8A2/SIX3/EPHB1/RARA/DLX1/MFRP/RP1/LAMA1/STRA6/LHX1/EGFR/SDK1/FZD5/TENM3/SHH/SLC7A11/NDP/FOXC1/MYH10/NR2E1/BMPR1B/VAX1/RET/SDK2/VAX2/DSCAM/RBP4/WT1/NTRK2/PROM1/PROX1/SOX1/PITX3/PAX2/ACHE/SLITRK6/…	84
GO:0050807	regulation of synapse organization	70/1058	218/18670	3.14716e-34	6.91619e-32	4.11184e-32	EPHB2/AGRN/SIX4/SIX1/CAPRIN1/LRFN4/PTK2/ADAM10/OPA1/CLSTN1/ITPKA/APP/ETV5/SPARC/LRFN3/SYNDIG1/TUBB/NEDD4/LRRTM2/APOE/VSTM5/ADGRB2/DAG1/PTPRO/AMIGO2/HOMER1/EPHB1/ADGRL3/NRCAM/LRFN1/NEURL1/FLRT3/LZTS3/SLC7A11/FZD1/LRRN1/PRNP/NEUROD2/CBLN2/GPC4/CDH2/CDH8/NTRK2/IL1RAPL2/GRID2/EPHA7/PCDH8/TNF/CUX2/SLITRK6/LINGO2/C1QL3/IL1RAPL1/DKK1/OXT/SHISA7/SLITRK1/SLIT1/PTPRD/GRIN2B/BDNF/GAP43/AMIGO3/CHRNB2/ASIC2/C…	70
GO:0045666	positive regulation of neuron differentiation	91/1058	371/18670	7.7853e-34	1.61579e-31	9.60627e-32	ECT2/TMEM106B/ABL2/CUX1/ITGA6/BMPR2/MDK/LIMK1/SYT1/CAPRIN1/DNMT3B/TCF3/TCF12/SKIL/OPA1/DLX2/ITPKA/PLXNA1/PRKCI/P3H1/RAPGEF1/SHOX2/ETV5/SOX11/FEZF1/TGIF2/SHANK2/FOXO6/MAP3K13/ITGA3/NEDD4L/APOE/GLI2/FN1/NRP1/ATP8A2/ARSB/PLXNC1/NRCAM/TNFRSF12A/RARA/DLX1/NEURL1/BMP2/LYN/BEND6/HEYL/PTK7/ISLR2/NKX2-5/TENM3/CDH4/FZD1/MMD/PLXND1/ASCL1/NEUROD2/RET/TRIM67/DSCAM/AGT/ATOH1/NTRK2/RIMS2/UNC13A/REG1A/EPO/NEUROG…	91
GO:0070997	neuron death	88/1058	348/18670	7.94073e-34	1.61579e-31	9.60627e-32	NF1/ATF2/SIX4/PIGT/MYBL2/AP2B1/MDK/SIX1/F2R/KIF14/REL/BID/PPT1/APP/DRAXIN/PRKCI/TGFB2/CIT/CEBPB/HIF1A/TRIM2/SLC9A1/XRCC2/HSP90AB1/EFNB2/CCL3/APOE/NRP1/FADD/EN2/SCN2A/EPHB1/DLX1/GCLM/FOXB1/EN1/C5AR1/CCL5/ADAM8/KMO/SLC30A10/SLC7A11/FZD1/GRM4/SORL1/PRNP/DCC/ASCL1/PRKCG/CHRNA7/TOX3/NTRK2/TNFRSF21/CITED1/EPO/GRID2/EPHA7/POU4F1/GABRB2/PITX3/KRAS/TLR6/TNF/GPNMB/DKK1/PPARGC1A/ITGB2/GATA3/PCSK9/SNCB/VSTM2…	88
GO:0007611	learning or memory	75/1058	256/18670	1.40691e-33	2.76056e-31	1.64122e-31	EPHB2/POMK/NF1/MDK/ITPR3/RAG1/INSR/PLCB1/PPT1/APP/SLC24A2/LRRN4/ITGB1/CEBPB/SHANK2/MME/FOXO6/TTBK1/ITGA3/CALB1/HIF1A/CNTNAP2/APOE/DGKI/RASGRF1/EGR2/NTSR1/SCN2A/AFF2/MAPK8IP2/B2M/FOXB1/PTGS2/STRA6/EN1/EGFR/SYNPO/OPRK1/SLC7A11/SLC12A5/PPP1R1B/PRNP/NEUROD2/PRKCG/CHRNA7/AGT/ADCY1/NLGN4X/NTRK2/NETO1/NRXN2/KRAS/CUX2/GRPR/DKK1/OXT/SHISA7/GRM5/C1QL1/CCK/SHANK1/FGF13/GRIN2B/DRD1/BDNF/TBR1/ADCY8/CHRNB2/GAL…	75
GO:0050890	cognition	79/1058	296/18670	3.37586e-32	5.9829e-30	3.55698e-30	EPHB2/POMK/NF1/MDK/ITPR3/RAG1/INSR/PLCB1/PPT1/APP/SLC24A2/LRRN4/ITGB1/CEBPB/SHANK2/MME/FOXO6/TTBK1/ITGA3/CALB1/HIF1A/SLC1A4/CNTNAP2/APOE/DGKI/RASGRF1/EGR2/NTSR1/SCN2A/AFF2/MAPK8IP2/B2M/FOXB1/PTGS2/STRA6/EN1/EGFR/SYNPO/C5AR1/OPRK1/SLC7A11/SLC12A5/PPP1R1B/PRNP/HLA-DRA/NEUROD2/PRKCG/CHRNA7/AGT/ADCY1/NLGN4X/NTRK2/NETO1/NRXN2/KRAS/TNF/CUX2/GRPR/DKK1/OXT/SHISA7/GRM5/C1QL1/CCK/SHANK1/FGF13/GRIN2B/DRD1/B…	79
GO:0001764	neuron migration	57/1058	157/18670	2.75163e-31	4.58105e-29	2.72355e-29	POMK/MDK/CELSR3/PTK2/FZD3/COL3A1/KIF20B/NDE1/ASPM/FEZF1/ADGRG1/ITGA3/LRP12/KIAA0319/APBB2/SH3RF1/NRP1/PAX6/SATB2/ADGRL3/NRCAM/LHX1/DCDC2/DCC/MYH10/SEMA3A/ASCL1/VAX1/NAV1/NRG1/CDK5R2/TBX20/ATOH1/NTRK2/PRKG1/TLX3/ARX/SOX1/MAP1B/GATA3/CCK/DAB1/FGF13/DRD1/DNER/TNN/UNC5D/NKX2-1/DRGX/SOX14/NRG3/CTNNA2/SCRT2/CCKAR/BARHL2/NEUROD4/PHOX2B	57
GO:0042063	gliogenesis	77/1058	290/18670	3.07471e-31	4.96836e-29	2.95381e-29	SOX4/NF1/MDK/CERS2/CDK6/DLX2/APP/PRKCI/ETV5/MBOAT7/SOX11/TGFB2/ADGRG1/TTBK1/E2F1/EMX1/SOX9/CCL3/PAX6/DAG1/EGR2/DUSP10/DLX1/CDK1/ASCL2/BMP2/LYN/EGFR/C5AR1/MMP24/LRP2/IL1B/POU3F2/NFIB/SHH/PLAG1/NR2E1/ASCL1/GPR37L1/SLC45A3/NRG1/CDK5R2/TRPC4/CDH2/NTRK2/ZNF488/TNFRSF21/CSPG4/LEF1/GPR183/VTN/PITX3/KRAS/FGF5/TNF/PAX2/LIF/MYRF/LIN28A/NKX2-2/NCMAP/DAB1/DRD1/DNER/TERT/GAP43/MYB/GCM1/NKX2-1/FPR2/OLIG2/IL6/F…	77
GO:1901214	regulation of neuron death	80/1058	313/18670	3.6274e-31	5.69398e-29	3.38521e-29	NF1/ATF2/SIX4/MYBL2/AP2B1/MDK/SIX1/F2R/KIF14/REL/PPT1/DRAXIN/PRKCI/TGFB2/CEBPB/HIF1A/TRIM2/XRCC2/HSP90AB1/EFNB2/CCL3/APOE/NRP1/EN2/EPHB1/DLX1/GCLM/FOXB1/EN1/C5AR1/CCL5/ADAM8/KMO/SLC30A10/SLC7A11/FZD1/GRM4/SORL1/PRNP/DCC/ASCL1/PRKCG/CHRNA7/TOX3/NTRK2/CITED1/EPO/GRID2/EPHA7/POU4F1/GABRB2/PITX3/KRAS/TLR6/TNF/GPNMB/DKK1/PPARGC1A/ITGB2/GATA3/PCSK9/SNCB/VSTM2L/GRIN2B/TERT/BDNF/FASLG/MYB/ANGPT1/FGF20/IS…	80
GO:0060041	retina development in camera-type eye	54/1058	144/18670	1.56867e-30	2.26796e-28	1.34836e-28	ATP2B1/BMPR2/LRP5/COL4A1/XRN2/OPA1/DLX2/ACTL6A/TGFB2/TGIF2/CLCN2/LRP6/MED1/CALB1/LHX2/HIF1A/SOX9/LPCAT1/THY1/USH1C/ACVR2B/NRP1/PAX6/ATP8A2/SIX3/DLX1/MFRP/RP1/LAMA1/LHX1/SDK1/NDP/MYH10/NR2E1/BMPR1B/RET/SDK2/VAX2/DSCAM/RBP4/NTRK2/PROM1/PROX1/PAX2/ACHE/ATOH7/IHH/SLC17A8/CELF4/RPE65/VSX1/FOXN4/NEUROD1/NEUROD4	54
GO:0061351	neural precursor cell proliferation	54/1058	147/18670	5.32303e-30	7.49865e-28	4.45813e-28	NF1/MDK/KIF14/WNT2/FZD3/IGF2BP1/HOOK3/DOCK7/RAPGEF1/FRS2/NDE1/ASPM/ADGRG1/FZD6/EMX1/LHX2/HIF1A/GBX2/PAX6/HHIP/SIX3/EPHB1/INSM1/MELK/LYN/C5AR1/LRP2/POU3F2/SHH/SLC39A5/NR2E1/ASCL1/VAX1/KIF1A/GPR37L1/SHCBP1/LHX5/CDH2/TRIM71/LEF1/ARX/PROX1/VEGFC/PITX3/EGF/OTP/FGF13/ARTN/FGF8/FABP7/WNT7A/POU3F3/KCNA1/NEUROD4	54
GO:0021543	pallium development	58/1058	172/18670	7.97376e-30	1.06848e-27	6.3524e-28	NF1/MDK/KIF14/XRN2/PLCB1/CDK6/COL3A1/IGF2BP1/DLX2/MBOAT7/WDR62/NDE1/ASPM/KIF5B/ADGRG1/LRP6/EMX1/LHX2/HIF1A/CNTNAP2/NRP1/PAX6/BTBD3/PHLPP2/RARA/DLX1/EGFR/POU3F2/EOMES/PAX5/SEMA3A/NR2E1/ASCL1/CDK5R2/LHX5/CDH2/ATOH1/NTRK2/BCL2A1/LEF1/ARX/PROX1/BCAN/HTR6/SCT/MAS1/DAB1/FGF13/DRD1/TBR1/NKX2-1/FGF8/NR4A3/NEFL/POU3F3/NEUROD1/HSD3B1/KCNA1	58
GO:0051402	neuron apoptotic process	67/1058	239/18670	7.84422e-29	1.00224e-26	5.95853e-27	NF1/ATF2/SIX4/PIGT/MYBL2/MDK/SIX1/F2R/KIF14/BID/PPT1/APP/DRAXIN/PRKCI/TGFB2/CIT/CEBPB/HIF1A/TRIM2/XRCC2/HSP90AB1/CCL3/APOE/NRP1/FADD/EN2/SCN2A/DLX1/GCLM/FOXB1/EN1/C5AR1/ADAM8/SLC30A10/GRM4/PRNP/ASCL1/PRKCG/TOX3/NTRK2/TNFRSF21/CITED1/GRID2/EPHA7/POU4F1/GABRB2/PITX3/KRAS/TNF/PPARGC1A/GATA3/PCSK9/SNCB/VSTM2L/TERT/BDNF/FASLG/MYB/ANGPT1/FGF20/ISL1/GDNF/FGF8/NR4A3/GABRB3/NEFL/MTNR1B	67
[truncated: 371 more rows]

## Sheet: GBM_deseq_up_ng_BP
ID	Description	GeneRatio	BgRatio	pvalue	p.adjust	qvalue	geneID	Count
[truncated: 353 more rows]

## Sheet: KICH_deseq_up_ng_BP
ID	Description	GeneRatio	BgRatio	pvalue	p.adjust	qvalue	geneID	Count
[truncated: 323 more rows]

[truncated: 17 more sheets: KIRC_deseq_up_ng_BP, KIRP_deseq_up_ng_BP, LGG_deseq_up_ng_BP, LIHC_deseq_up_ng_BP, LUAD_deseq_up_ng_BP, LUSC_deseq_up_ng_BP, OV_deseq_up_ng_BP, PAAD_deseq_up_ng_BP, PRAD_deseq_up_ng_BP, READ_deseq_up_ng_BP, SKCM_deseq_up_ng_BP, STAD_deseq_up_ng_BP, TGCT_deseq_up_ng_BP, THCA_deseq_up_ng_BP, THYM_deseq_up_ng_BP, UCEC_deseq_up_ng_BP, UCS_deseq_up_ng_BP]
