# Supplementary material for: Neural functions in cancer: Data analyses and database construction
Source: Front Genet. 2023 Feb 13;14:1062052. doi: 10.3389/fgene.2023.1062052 (PMC9968960; doi:10.3389/fgene.2023.1062052)
Supplement: Supplementary file 1 [file DataSheet1.ZIP › 0112 datasheet1/Supplementary Table_S11.xlsx]

## Sheet: ACC_deseq_down_ng_BP
ID	Description	GeneRatio	BgRatio	pvalue	p.adjust	qvalue	geneID	Count
GO:0050804	modulation of chemical synaptic transmission	65/461	436/18670	3.39331e-32	8.82641e-29	6.04682e-29	KAT2A/VAMP1/NPY5R/NRXN1/PLEKHG5/INS/STAT3/PLA2G6/SHANK3/PRRT2/VAMP2/CD38/ARRB2/OPHN1/JPH4/STX1B/P2RY4/CCL2/ADIPOQ/ATP1A2/AKAP12/GRIN2B/NTRK1/PPFIA2/SHISA9/LAMA2/SYT9/CNTN2/S100B/LRRC4/OXT/NPAS4/TAC1/SYT12/SLC24A2/LILRB2/KCNC4/SYBU/CDH2/MCTP2/RIMS2/DCC/RETN/LGI1/RIMS1/TNF/GRM7/NR2E1/CHRNA3/LRRTM2/DRD2/GRM3/CACNA1A/DGKB/SHISA8/CACNG3/SHISA6/GRIK1/MPP2/FGF14/CRH/ARC/SYT4/NTNG1/GHSR	65
GO:0099177	regulation of trans-synaptic signaling	65/461	437/18670	3.90118e-32	8.82641e-29	6.04682e-29	KAT2A/VAMP1/NPY5R/NRXN1/PLEKHG5/INS/STAT3/PLA2G6/SHANK3/PRRT2/VAMP2/CD38/ARRB2/OPHN1/JPH4/STX1B/P2RY4/CCL2/ADIPOQ/ATP1A2/AKAP12/GRIN2B/NTRK1/PPFIA2/SHISA9/LAMA2/SYT9/CNTN2/S100B/LRRC4/OXT/NPAS4/TAC1/SYT12/SLC24A2/LILRB2/KCNC4/SYBU/CDH2/MCTP2/RIMS2/DCC/RETN/LGI1/RIMS1/TNF/GRM7/NR2E1/CHRNA3/LRRTM2/DRD2/GRM3/CACNA1A/DGKB/SHISA8/CACNG3/SHISA6/GRIK1/MPP2/FGF14/CRH/ARC/SYT4/NTNG1/GHSR	65
GO:0042391	regulation of membrane potential	52/461	434/18670	2.28938e-21	3.45315e-18	2.3657e-18	SCN2B/GABBR1/KCNIP2/GABRR2/NPPA/NRXN1/NTRK3/KCNE1/SHANK3/KCNQ1/ARRB2/MYOC/SLC26A5/STX1B/SCN7A/CNTNAP1/ATP1A2/GRIN2B/CHRM1/KCNK2/NEDD4L/ANK2/USP53/NPAS4/TAC1/GJD2/SCN3B/GABRA1/ASIC2/RIMS2/SCN3A/RIMS1/CAV3/CHRNA3/CLCN1/OPRM1/DRD2/CACNA1A/GABRA6/GABRG2/KCNA2/GLRA3/GABRB2/P2RX6/GABRR3/GRIK1/MPP2/FGF14/KCNK10/HTR3A/P2RX2/TRPC5	52
GO:0050890	cognition	43/461	296/18670	4.62465e-21	5.23163e-18	3.5841e-18	TANC1/SHC3/CRHBP/DBH/KAT2A/NRXN1/INS/PLA2G6/SHANK3/VIP/JPH4/TH/ATP1A2/GRIN2B/CHRM1/NTRK1/ITGA8/KCNK2/CNTN2/S100B/GTF2A1L/POMK/TTBK1/OXT/NPAS4/TAC1/SLC24A2/LILRB2/MUSK/SGK1/TNF/LHCGR/DRD2/LRRN4/PTCHD1/CRH/ARC/SYT4/KCNK10/TMPRSS11E/ADGRB3/PPP1R1B/GHSR	43
GO:0010975	regulation of neuron projection development	55/461	499/18670	7.9319e-21	7.17837e-18	4.91778e-18	MACF1/ZEB2/ITSN2/NTRK3/ZSWIM5/PARP6/CNTF/NR2F1/SHANK3/CD38/STX1B/LTK/PAK3/SARM1/MYLIP/OMG/NTRK1/SLC39A12/SEMA3B/CXCL12/NGFR/SEMA3D/CNTN2/ATP8A2/NEDD4L/LRRC7/PLXNB1/CPNE9/NEUROG3/CDH2/RGMA/RIMS2/S100A9/DCC/HGF/RIMS1/SYT2/RTN4RL1/NEGR1/NR2E1/SEMA6A/RIT2/CHRNA3/REG1A/L1CAM/TRIM46/RET/ARC/SYT4/DAB1/ADGRB3/TLX2/STMN2/CNTN1/TRPC5	55
GO:0007409	axonogenesis	53/461	468/18670	1.24201e-20	9.36681e-18	6.41704e-18	SZT2/MACF1/SPTBN1/ZEB2/SHC3/NRXN1/NTRK3/ZSWIM5/SHANK3/LHX4/NEXN/OPHN1/ROBO3/SPTBN2/BOC/PAK3/OMG/NTRK1/PHOX2B/SEMA3B/CXCL12/LAMA2/NGFR/SEMA3D/CNTN2/S100B/EPHA1/ATP8A2/PLXNB1/EPHB6/SPTBN5/NFASC/CDH2/EPHA2/CNTN6/HOXA2/UNC5C/DCC/LGI1/NR4A2/NR2E1/SEMA6A/NEFH/DRD2/L1CAM/KIF5A/TRIM46/RET/EPHA8/NTNG1/DAB1/UNC5D/TRPC5	53
GO:0050769	positive regulation of neurogenesis	52/461	474/18670	1.22101e-19	7.89299e-17	5.40735e-17	MACF1/BCL6/ZEB2/ITSN2/NTRK3/DUOXA1/PARP6/CNTF/SHANK3/SOX10/LTK/RNF112/PAK3/ELL3/NTRK1/PHOX2B/CXCL12/NGFR/ATP8A2/NEDD4L/LRRC7/PLXNB1/TTBK1/CPNE9/ASCL1/NEUROG3/ASPA/CSF1/RIMS2/S100A9/HGF/RIMS1/TNF/SYT2/DCT/GATA2/NEGR1/SEMA6A/TENM4/RIT2/REG1A/OPRM1/DRD2/L1CAM/CLCF1/RET/SYT4/DAB1/NEUROD1/STMN2/CNTN1/TRPC5	52
GO:0050808	synapse organization	48/461	408/18670	1.88253e-19	1.06481e-16	7.29481e-17	TANC1/NRXN1/NTRK3/INS/DLG2/SHANK3/SRPX2/OPHN1/SPTBN2/PAK3/GPM6A/GRIN2B/NTRK1/PPFIA2/CNKSR2/CNTN2/LRRC4/PLXNB1/OXT/ITGAM/NPAS4/NFASC/LILRB2/MUSK/SYBU/CDH2/GABRA1/ASIC2/IL10RA/TNF/PCDHGC4/LRFN5/NEFH/LRRTM2/DRD2/KIRREL3/L1CAM/DGKB/GABRG2/SHISA6/GABRB2/IL1RAPL2/ARC/NTNG1/ADGRB3/P2RX2/BCAN/GHSR	48
GO:0023061	signal release	51/461	462/18670	2.14397e-19	1.07794e-16	7.38478e-17	CRHBP/VAMP1/NPPA/NRXN1/INS/RAPGEF4/PLA2G6/PRRT2/VAMP2/CD38/VIP/STX1B/LRP5L/ABCC8/ARNTL/P2RY4/ADIPOQ/NNAT/CHGA/PPFIA2/NMB/SYT9/STX11/SLC5A7/CARTPT/TFAP2B/TAC1/SYT12/LEP/KCNC4/SYBU/MCTP2/EDN3/RIMS2/RETN/RIMS1/TNF/PAX8/SYT2/CHRNA3/OPRM1/DRD2/CACNA1A/ACVR1C/GALR1/CRH/SYT4/NEUROD1/SYT5/AGTR2/GHSR	51
GO:0015837	amine transport	25/461	102/18670	2.5266e-18	1.14328e-15	7.83245e-16	NPY5R/VIP/SLC18A1/TH/AVPR1A/ATP1A2/CHGA/CXCL12/SYT9/CARTPT/OXT/SYT12/LEP/GRM7/SYT2/CHRNA3/ARG1/AVP/DRD2/KCNA2/CRH/SYT4/SYT5/AGTR2/GHSR	25
GO:0034765	regulation of ion transmembrane transport	50/461	483/18670	7.56341e-18	3.11131e-15	2.13151e-15	SCN2B/KCNIP2/CRHBP/NPPA/KCNE1/DLG2/PLA2G6/SHANK3/VAMP2/KCNQ1/TRPM5/JPH4/SLC26A5/THBS1/SCN7A/PIRT/CCL2/KCNMB1/ATP1A2/SLC9A3R1/GRIN2B/SHISA9/S100A1/NEDD4L/LRRC7/GRIA4/ANK2/SCN3B/KCNC4/EDN3/ASIC2/SCN3A/CAV3/CLCN1/TMC1/OPRM1/DRD2/CACNA1A/SHISA8/CACNG3/KCNA2/GRIA2/SHISA6/CASQ1/PM20D1/FGF14/CRH/ARC/KCNK10/HTR3A	50
GO:0007611	learning or memory	36/461	256/18670	2.45071e-17	9.24123e-15	6.33101e-15	TANC1/SHC3/CRHBP/DBH/KAT2A/NRXN1/PLA2G6/SHANK3/VIP/JPH4/TH/ATP1A2/GRIN2B/NTRK1/ITGA8/KCNK2/CNTN2/S100B/POMK/TTBK1/OXT/NPAS4/TAC1/SLC24A2/LILRB2/MUSK/SGK1/DRD2/LRRN4/CRH/ARC/SYT4/KCNK10/ADGRB3/PPP1R1B/GHSR	36
GO:0051952	regulation of amine transport	23/461	95/18670	7.84896e-17	2.73204e-14	1.87168e-14	NPY5R/VIP/AVPR1A/ATP1A2/CHGA/CXCL12/SYT9/CARTPT/OXT/SYT12/LEP/GRM7/SYT2/CHRNA3/ARG1/AVP/DRD2/KCNA2/CRH/SYT4/SYT5/AGTR2/GHSR	23
GO:0031346	positive regulation of cell projection organization	43/461	383/18670	9.09189e-17	2.82561e-14	1.93578e-14	MACF1/CROCC/ZEB2/ARHGEF7/ITSN2/KAT2A/NTRK3/HDAC4/PARP6/CNTF/INS/SHANK3/LTK/PAK3/GPM6A/NTRK1/CXCL12/NGFR/ATP8A2/NEDD4L/TGFB3/LRRC7/PLXNB1/NAV3/TENM2/CPNE9/RIMS2/S100A9/HGF/RIMS1/SYT2/ESPN/EPS8L2/NEGR1/RIT2/REG1A/L1CAM/CCL21/RET/SYT4/STMN2/CNTN1/TRPC5	43
GO:0050909	sensory perception of taste	20/461	67/18670	9.38076e-17	2.82561e-14	1.93578e-14	TAS2R20/TAS2R10/TRPM5/TAS2R5/TAS2R4/PLCB2/PKD1L3/SCNN1A/PIP/ASIC2/TAS2R3/AZGP1/TAS2R13/RTP5/PIGR/TAS2R30/TAS2R46/TAS2R9/TAS2R8/P2RX2	20
GO:0032409	regulation of transporter activity	37/461	283/18670	9.9911e-17	2.82561e-14	1.93578e-14	SCN2B/KCNIP2/CRHBP/NPPA/INS/KCNE1/DLG2/PLA2G6/SHANK3/VAMP2/JPH4/PIRT/CCL2/ATP1A2/SLC9A3R1/GRIN2B/SHISA9/S100A1/NEDD4L/LRRC7/GRIA4/ANK2/SCN3B/SGK1/CAV3/OPRM1/DRD2/SHISA8/CACNG3/GRIA2/SHISA6/CASQ1/PM20D1/FGF14/CRH/ARC/HTR3A	37
GO:0022898	regulation of transmembrane transporter activity	36/461	268/18670	1.09734e-16	2.92087e-14	2.00104e-14	SCN2B/KCNIP2/CRHBP/NPPA/INS/KCNE1/DLG2/PLA2G6/SHANK3/VAMP2/JPH4/PIRT/CCL2/ATP1A2/SLC9A3R1/GRIN2B/SHISA9/S100A1/NEDD4L/LRRC7/GRIA4/ANK2/SCN3B/CAV3/OPRM1/DRD2/SHISA8/CACNG3/GRIA2/SHISA6/CASQ1/PM20D1/FGF14/CRH/ARC/HTR3A	36
GO:0050806	positive regulation of synaptic transmission	29/461	168/18670	1.27594e-16	3.20756e-14	2.19744e-14	NRXN1/INS/SHANK3/VAMP2/ARRB2/STX1B/CCL2/GRIN2B/NTRK1/LAMA2/SYT9/S100B/OXT/TAC1/SYT12/SLC24A2/LILRB2/RIMS2/RETN/LGI1/RIMS1/TNF/NR2E1/LRRTM2/DRD2/CACNG3/MPP2/CRH/ARC	29
GO:0007411	axon guidance	36/461	276/18670	2.84501e-16	6.7756e-14	4.64185e-14	SPTBN1/SHC3/NRXN1/ZSWIM5/SHANK3/LHX4/NEXN/OPHN1/ROBO3/SPTBN2/BOC/NTRK1/SEMA3B/CXCL12/LAMA2/SEMA3D/CNTN2/EPHA1/PLXNB1/EPHB6/SPTBN5/NFASC/EPHA2/CNTN6/HOXA2/UNC5C/DCC/LGI1/SEMA6A/L1CAM/KIF5A/RET/EPHA8/NTNG1/DAB1/UNC5D	36
GO:0097485	neuron projection guidance	36/461	277/18670	3.19685e-16	7.23286e-14	4.95511e-14	SPTBN1/SHC3/NRXN1/ZSWIM5/SHANK3/LHX4/NEXN/OPHN1/ROBO3/SPTBN2/BOC/NTRK1/SEMA3B/CXCL12/LAMA2/SEMA3D/CNTN2/EPHA1/PLXNB1/EPHB6/SPTBN5/NFASC/EPHA2/CNTN6/HOXA2/UNC5C/DCC/LGI1/SEMA6A/L1CAM/KIF5A/RET/EPHA8/NTNG1/DAB1/UNC5D	36
GO:0050954	sensory perception of mechanical stimulus	28/461	165/18670	6.84651e-16	1.47526e-13	1.01067e-13	MYO7A/KCNE1/TUB/KCNQ1/SLC26A5/COL4A3/TH/SLC9A3R1/NTRK1/PCDH15/CXCL12/STRC/ADGRV1/USP53/PGAP1/ASIC2/THRB/GRM7/USH2A/CEACAM16/ESPN/EPS8L2/MBP/TMC1/TMIE/GABRB2/COCH/P2RX2	28
GO:0022604	regulation of cell morphogenesis	47/461	484/18670	9.50723e-16	1.95546e-13	1.33966e-13	MACF1/ZEB2/ARHGEF7/ITSN2/FGD2/LIMS2/NTRK3/ZSWIM5/PARP6/SHANK3/MYOC/SLC26A5/CCL2/PAK3/SARM1/EPB41L3/OMG/SLC9A3R1/SEMA3B/CXCL12/NGFR/SEMA3D/CNTN2/S100B/NEDD4L/PLXNB1/CPNE9/NEUROG3/CDH2/RIMS2/DCC/RIMS1/SYT2/NR2E1/SEMA6A/CHRNA3/REG1A/L1CAM/TRIM46/COCH/RET/ARC/SYT4/DAB1/ADGRB3/TLX2/TRPC5	47
GO:0032412	regulation of ion transmembrane transporter activity	34/461	260/18670	1.81856e-15	3.57782e-13	2.45111e-13	SCN2B/KCNIP2/CRHBP/NPPA/KCNE1/DLG2/PLA2G6/SHANK3/VAMP2/JPH4/PIRT/CCL2/ATP1A2/SLC9A3R1/GRIN2B/SHISA9/S100A1/NEDD4L/LRRC7/GRIA4/ANK2/SCN3B/CAV3/OPRM1/DRD2/SHISA8/CACNG3/GRIA2/SHISA6/CASQ1/FGF14/CRH/ARC/HTR3A	34
GO:0007605	sensory perception of sound	26/461	145/18670	1.90657e-15	3.59468e-13	2.46265e-13	MYO7A/KCNE1/TUB/KCNQ1/SLC26A5/COL4A3/TH/SLC9A3R1/PCDH15/STRC/ADGRV1/USP53/PGAP1/ASIC2/THRB/GRM7/USH2A/CEACAM16/ESPN/EPS8L2/MBP/TMC1/TMIE/GABRB2/COCH/P2RX2	26
GO:0045666	positive regulation of neuron differentiation	40/461	371/18670	4.51859e-15	8.17865e-13	5.60305e-13	MACF1/BCL6/ZEB2/ITSN2/NTRK3/DUOXA1/PARP6/CNTF/SHANK3/LTK/RNF112/PAK3/NTRK1/PHOX2B/CXCL12/NGFR/ATP8A2/NEDD4L/LRRC7/PLXNB1/CPNE9/ASCL1/NEUROG3/RIMS2/S100A9/HGF/RIMS1/SYT2/GATA2/NEGR1/RIT2/REG1A/L1CAM/RET/SYT4/DAB1/NEUROD1/STMN2/CNTN1/TRPC5	40
GO:1904062	regulation of cation transmembrane transport	38/461	342/18670	8.51783e-15	1.48243e-12	1.01559e-12	SCN2B/KCNIP2/CRHBP/NPPA/KCNE1/DLG2/PLA2G6/SHANK3/VAMP2/KCNQ1/JPH4/PIRT/CCL2/KCNMB1/ATP1A2/SLC9A3R1/GRIN2B/SHISA9/S100A1/NEDD4L/LRRC7/GRIA4/ANK2/SCN3B/EDN3/CAV3/TMC1/OPRM1/DRD2/SHISA8/CACNG3/GRIA2/SHISA6/CASQ1/PM20D1/FGF14/CRH/ARC	38
GO:0046883	regulation of hormone secretion	33/461	266/18670	2.2437e-14	3.76027e-12	2.5761e-12	CRHBP/NPPA/INS/RAPGEF4/PLA2G6/CD38/VIP/LRP5L/ABCC8/ARNTL/ADIPOQ/NNAT/CHGA/NMB/SYT9/CARTPT/TFAP2B/TAC1/LEP/SYBU/EDN3/RETN/TNF/PAX8/CHRNA3/DRD2/CACNA1A/ACVR1C/GALR1/CRH/NEUROD1/AGTR2/GHSR	33
GO:2001257	regulation of cation channel activity	27/461	178/18670	3.98904e-14	6.44657e-12	4.41643e-12	KCNIP2/CRHBP/NPPA/KCNE1/DLG2/PLA2G6/SHANK3/VAMP2/JPH4/PIRT/CCL2/GRIN2B/SHISA9/S100A1/LRRC7/GRIA4/ANK2/OPRM1/DRD2/SHISA8/CACNG3/GRIA2/SHISA6/CASQ1/FGF14/CRH/ARC	27
GO:0030900	forebrain development	39/461	381/18670	5.53085e-14	8.63004e-12	5.91229e-12	SZT2/WNT2B/ZEB2/EFHC1/KAT2A/SHANK3/SSTR2/OPHN1/CHRD/AXL/TH/AVPR1A/NPY/CXCL12/FAT4/HSD3B2/CNTN2/ITGAM/PGAP1/ASCL1/NEUROG3/ALDH1A3/CDH2/NR4A2/DCT/RTN4RL1/GATA2/NR2E1/FABP7/DRD2/KIRREL3/GLI1/PTCHD1/POU3F3/CRH/CHD5/DAB1/NEUROD1/BCAN	39
GO:0060078	regulation of postsynaptic membrane potential	24/461	140/18670	6.63489e-14	1.00076e-11	6.85605e-12	GABBR1/GABRR2/NRXN1/SHANK3/ARRB2/STX1B/GRIN2B/CHRM1/NPAS4/GABRA1/RIMS2/RIMS1/CHRNA3/OPRM1/DRD2/GABRA6/GABRG2/GLRA3/GABRB2/P2RX6/GRIK1/MPP2/FGF14/P2RX2	24
GO:0007218	neuropeptide signaling pathway	21/461	104/18670	8.60929e-14	1.25668e-11	8.60929e-12	LTB4R2/NPY5R/NPPA/NPY1R/SSTR2/PENK/NPY/NMB/CARTPT/TAC1/PROKR1/GPR84/OPRM1/HCRTR1/NPFFR1/MC2R/GLRA3/GALR1/PROK2/PRLHR/PNOC	21
GO:0050913	sensory perception of bitter taste	15/461	45/18670	1.07972e-13	1.52678e-11	1.04597e-11	TAS2R20/TAS2R10/TAS2R5/TAS2R4/PLCB2/PIP/TAS2R3/AZGP1/TAS2R13/RTP5/PIGR/TAS2R30/TAS2R46/TAS2R9/TAS2R8	15
GO:0001505	regulation of neurotransmitter levels	37/461	354/18670	1.32293e-13	1.81401e-11	1.24275e-11	DBH/VAMP1/NRXN1/ZC3H12A/PRRT2/VAMP2/STX1B/SLC18A1/TLR4/P2RY4/TH/PRIMA1/DMGDH/ATP1A2/PPFIA2/BHMT/RORA/SLC1A7/SYT9/GPM6B/STX11/SLC5A7/SYT12/KCNC4/MCTP2/RIMS2/SARDH/RIMS1/CHDH/TNF/SYT2/CHRNA3/DRD2/SYT4/SYT5/AGTR2/MMP8	37
GO:0048167	regulation of synaptic plasticity	27/461	187/18670	1.36759e-13	1.8201e-11	1.24692e-11	KAT2A/INS/SHANK3/PRRT2/VAMP2/CD38/JPH4/GRIN2B/SHISA9/CNTN2/S100B/NPAS4/SYT12/SLC24A2/LILRB2/RIMS2/RIMS1/NR2E1/LRRTM2/DRD2/SHISA8/SHISA6/MPP2/FGF14/CRH/ARC/SYT4	27
GO:0050912	detection of chemical stimulus involved in sensory perception of taste	15/461	47/18670	2.249e-13	2.90764e-11	1.99197e-11	TAS2R20/TAS2R10/TAS2R5/TAS2R4/PKD1L3/PIP/TAS2R3/AZGP1/TAS2R13/RTP5/PIGR/TAS2R30/TAS2R46/TAS2R9/TAS2R8	15
GO:0042063	gliogenesis	33/461	290/18670	2.69053e-13	3.38185e-11	2.31685e-11	NTRK3/CNTF/STAT3/SLC45A3/MYOC/CNTNAP1/SOX10/TLR4/RNF112/CCL2/PENK/IL33/CHRM1/PHOX2B/LGI4/LAMA2/CNTN2/S100B/DAAM2/TTBK1/ASCL1/FPR2/CDH2/ASPA/CSF1/S100A8/TNF/NR2E1/TENM4/PRDM8/NEUROD4/CLCF1/DAB1	33
GO:0043270	positive regulation of ion transport	32/461	275/18670	3.37274e-13	4.12477e-11	2.82581e-11	KCNIP2/NPPA/KCNE1/PLA2G6/SHANK3/KCNQ1/ARRB2/PIRT/CCL2/AVPR1A/KCNMB1/SLC9A3R1/CHRM1/CXCL12/S100A1/ATP8A2/ANK2/OXT/SCN3B/LEP/EDN3/AVP/DRD2/CACNG3/CASQ1/FGF14/CRH/ARC/SYT4/HTR3A/CNTN1/P2RX2	32
GO:0070997	neuron death	36/461	348/18670	3.91312e-13	4.6597e-11	3.19228e-11	NRBP2/MAP3K5/GPR75/HDAC4/CNTF/STAT3/ARRB2/TLR4/CCL2/AXL/PAK3/SARM1/CASP9/CHGA/GRIN2B/NTRK1/REL/NGFR/TGFB3/USP53/TFAP2B/ITGAM/ASCL1/THRB/CSF1/SOD2/DCC/NR4A2/TNF/CRLF1/TOX3/GABRB2/FAIM2/CNTFR/CLCF1/PM20D1	36
GO:0046879	hormone secretion	34/461	312/18670	4.06769e-13	4.71957e-11	3.23329e-11	CRHBP/NPPA/INS/RAPGEF4/PLA2G6/CD38/VIP/LRP5L/ABCC8/ARNTL/ADIPOQ/NNAT/CHGA/NMB/SYT9/CARTPT/TFAP2B/TAC1/LEP/SYBU/EDN3/RIMS2/RETN/TNF/PAX8/CHRNA3/DRD2/CACNA1A/ACVR1C/GALR1/CRH/NEUROD1/AGTR2/GHSR	34
GO:0050768	negative regulation of neurogenesis	33/461	295/18670	4.36519e-13	4.93812e-11	3.38302e-11	NTRK3/CNTF/STAT3/NR2F1/CD38/STX1B/SOX10/MYLIP/OMG/PHOX2B/PRTG/SEMA3B/NGFR/SEMA3D/CNTN2/DAAM2/ASCL1/RGMA/THRB/HOXA2/DCC/GPR173/TNF/RTN4RL1/NR2E1/SEMA6A/RIT2/TRIM46/SYT4/DAB1/TLX2/STMN2/TRPC5	33
GO:0001580	detection of chemical stimulus involved in sensory perception of bitter taste	14/461	41/18670	4.9358e-13	5.37294e-11	3.68091e-11	TAS2R20/TAS2R10/TAS2R5/TAS2R4/PIP/TAS2R3/AZGP1/TAS2R13/RTP5/PIGR/TAS2R30/TAS2R46/TAS2R9/TAS2R8	14
GO:0007631	feeding behavior	20/461	101/18670	4.98704e-13	5.37294e-11	3.68091e-11	NPY5R/NPY1R/INS/STAT3/TH/NPY/ATP8A2/HAND2/CARTPT/OXT/LEP/RETN/NEGR1/OPRM1/HCRTR1/SGIP1/DRD2/CNTFR/PRLHR/GHSR	20
GO:0051961	negative regulation of nervous system development	34/461	315/18670	5.3591e-13	5.63952e-11	3.86354e-11	NTRK3/CNTF/STAT3/NR2F1/CD38/CHRD/STX1B/SOX10/MYLIP/OMG/PHOX2B/PRTG/SEMA3B/NGFR/SEMA3D/CNTN2/DAAM2/ASCL1/RGMA/THRB/HOXA2/DCC/GPR173/TNF/RTN4RL1/NR2E1/SEMA6A/RIT2/TRIM46/SYT4/DAB1/TLX2/STMN2/TRPC5	34
GO:0048880	sensory system development	37/461	371/18670	5.60006e-13	5.75915e-11	3.9455e-11	WNT2B/ZEB2/AHI1/NTRK3/CNTF/MYO7A/STAT3/TUB/CABP4/PDGFRA/LRP5L/TH/GPM6A/ROM1/PHOX2B/HSF4/ATP8A2/CHRDL1/TFAP2B/ITGAM/RD3/ALDH1A3/EPHA2/THRB/MAB21L1/USH2A/NR2E1/CDKN1C/GRHL2/GDF3/WNT9B/PRPH2/PROM1/NEUROD4/RET/MAB21L2/NEUROD1	37
GO:0010769	regulation of cell morphogenesis involved in differentiation	33/461	301/18670	7.69326e-13	7.736e-11	5.2998e-11	MACF1/ZEB2/ARHGEF7/LIMS2/NTRK3/ZSWIM5/PARP6/SHANK3/MYOC/PAK3/SARM1/OMG/SEMA3B/CXCL12/NGFR/SEMA3D/CNTN2/NEDD4L/PLXNB1/NEUROG3/CDH2/DCC/NR2E1/SEMA6A/CHRNA3/L1CAM/TRIM46/RET/ARC/DAB1/ADGRB3/TLX2/TRPC5	33
GO:0010001	glial cell differentiation	28/461	218/18670	9.275e-13	9.12378e-11	6.25054e-11	NTRK3/CNTF/STAT3/SLC45A3/MYOC/CNTNAP1/SOX10/TLR4/RNF112/PHOX2B/LGI4/LAMA2/CNTN2/S100B/DAAM2/TTBK1/ASCL1/FPR2/CDH2/ASPA/S100A8/TNF/NR2E1/TENM4/PRDM8/NEUROD4/CLCF1/DAB1	28
GO:0009914	hormone transport	34/461	322/18670	1.00628e-12	9.68808e-11	6.63714e-11	CRHBP/NPPA/INS/RAPGEF4/PLA2G6/CD38/VIP/LRP5L/ABCC8/ARNTL/ADIPOQ/NNAT/CHGA/NMB/SYT9/CARTPT/TFAP2B/TAC1/LEP/SYBU/EDN3/RIMS2/RETN/TNF/PAX8/CHRNA3/DRD2/CACNA1A/ACVR1C/GALR1/CRH/NEUROD1/AGTR2/GHSR	34
GO:0150063	visual system development	36/461	366/18670	1.75869e-12	1.65793e-10	1.13582e-10	WNT2B/ZEB2/AHI1/NTRK3/CNTF/MYO7A/STAT3/TUB/CABP4/PDGFRA/LRP5L/TH/GPM6A/ROM1/HSF4/ATP8A2/CHRDL1/TFAP2B/ITGAM/RD3/ALDH1A3/EPHA2/THRB/MAB21L1/USH2A/NR2E1/CDKN1C/GRHL2/GDF3/WNT9B/PRPH2/PROM1/NEUROD4/RET/MAB21L2/NEUROD1	36
GO:1901214	regulation of neuron death	33/461	313/18670	2.2879e-12	2.1128e-10	1.44744e-10	NRBP2/MAP3K5/GPR75/HDAC4/CNTF/STAT3/ARRB2/TLR4/CCL2/AXL/PAK3/SARM1/CASP9/CHGA/GRIN2B/NTRK1/REL/TGFB3/TFAP2B/ITGAM/ASCL1/CSF1/SOD2/DCC/NR4A2/TNF/CRLF1/TOX3/GABRB2/FAIM2/CNTFR/CLCF1/PM20D1	33
GO:1900449	regulation of glutamate receptor signaling pathway	16/461	64/18670	2.42794e-12	2.19728e-10	1.50532e-10	CRHBP/DLG2/SHANK3/CCL2/GRIN2B/SHISA9/LRRC7/GRIA4/OPRM1/FRRS1L/SHISA8/CACNG3/GRIA2/SHISA6/CRH/ARC	16
GO:0010976	positive regulation of neuron projection development	31/461	281/18670	3.29932e-12	2.92734e-10	2.00547e-10	MACF1/ZEB2/ITSN2/NTRK3/PARP6/CNTF/SHANK3/LTK/PAK3/NTRK1/CXCL12/NGFR/ATP8A2/NEDD4L/LRRC7/PLXNB1/CPNE9/RIMS2/S100A9/HGF/RIMS1/SYT2/NEGR1/RIT2/REG1A/L1CAM/RET/SYT4/STMN2/CNTN1/TRPC5	31
GO:0007215	glutamate receptor signaling pathway	19/461	100/18670	4.1712e-12	3.62974e-10	2.48667e-10	CRHBP/DLG2/SHANK3/CCL2/GRIN2B/SHISA9/LRRC7/GRIA4/GRM7/OPRM1/GRM3/FRRS1L/SHISA8/CACNG3/GRIA2/SHISA6/GRIK1/CRH/ARC	19
GO:0001654	eye development	35/461	362/18670	5.92213e-12	5.05616e-10	3.46389e-10	WNT2B/ZEB2/AHI1/NTRK3/CNTF/MYO7A/STAT3/TUB/CABP4/PDGFRA/LRP5L/TH/GPM6A/ROM1/HSF4/ATP8A2/CHRDL1/TFAP2B/RD3/ALDH1A3/EPHA2/THRB/MAB21L1/USH2A/NR2E1/CDKN1C/GRHL2/GDF3/WNT9B/PRPH2/PROM1/NEUROD4/RET/MAB21L2/NEUROD1	35
GO:0010721	negative regulation of cell development	34/461	344/18670	6.50945e-12	5.45467e-10	3.7369e-10	NTRK3/CNTF/STAT3/NR2F1/CD38/STX1B/SOX10/MYLIP/OMG/PHOX2B/PRTG/SEMA3B/NGFR/SEMA3D/CNTN2/DAAM2/ASCL1/RGMA/THRB/HOXA2/DCC/GPR173/TNF/RTN4RL1/CAV3/NR2E1/SEMA6A/RIT2/TRIM46/SYT4/DAB1/TLX2/STMN2/TRPC5	34
GO:0007613	memory	20/461	117/18670	8.79406e-12	7.23511e-10	4.95665e-10	DBH/KAT2A/PLA2G6/SHANK3/TH/ITGA8/KCNK2/S100B/OXT/NPAS4/TAC1/SLC24A2/MUSK/SGK1/DRD2/LRRN4/ARC/SYT4/KCNK10/PPP1R1B	20
GO:0007416	synapse assembly	24/461	177/18670	1.2566e-11	1.01538e-09	6.95618e-10	NRXN1/NTRK3/SHANK3/SRPX2/SPTBN2/GPM6A/NTRK1/LRRC4/PLXNB1/OXT/NPAS4/MUSK/CDH2/GABRA1/ASIC2/LRFN5/LRRTM2/DRD2/KIRREL3/GABRG2/GABRB2/IL1RAPL2/ADGRB3/GHSR	24
GO:0050803	regulation of synapse structure or activity	27/461	227/18670	1.48126e-11	1.17591e-09	8.05595e-10	NRXN1/NTRK3/INS/SHANK3/SRPX2/STX1B/PAK3/GPM6A/GRIN2B/NTRK1/OXT/LILRB2/MUSK/SYBU/CDH2/ASIC2/IL10RA/TNF/LRFN5/LRRTM2/DRD2/DGKB/SHISA6/IL1RAPL2/ARC/ADGRB3/GHSR	27
GO:0050433	regulation of catecholamine secretion	15/461	62/18670	1.98293e-11	1.54703e-09	1.05984e-09	VIP/CHGA/CXCL12/SYT9/CARTPT/OXT/SYT12/SYT2/DRD2/KCNA2/CRH/SYT4/SYT5/AGTR2/GHSR	15
GO:0050432	catecholamine secretion	15/461	64/18670	3.24896e-11	2.49179e-09	1.70708e-09	VIP/CHGA/CXCL12/SYT9/CARTPT/OXT/SYT12/SYT2/DRD2/KCNA2/CRH/SYT4/SYT5/AGTR2/GHSR	15
GO:0001764	neuron migration	22/461	157/18670	4.7162e-11	3.5568e-09	2.4367e-09	NTRK3/STAT3/AXL/GPM6A/PHOX2B/CXCL12/CNTN2/POMK/ASCL1/DCC/NR4A2/GPR173/GATA2/IGSF10/SEMA6A/DRD2/KIRREL3/NEUROD4/TRIM46/DAB1/UNC5D/TBX20	22
GO:0030534	adult behavior	21/461	144/18670	6.06064e-11	4.49581e-09	3.08e-09	CRHBP/DBH/NRXN1/SHANK3/ARRB2/SPTBN2/ATP1A2/NPY/LGI4/CXCL12/CNTN2/CARTPT/LEP/NR4A2/CHRNA3/OPRM1/DRD2/GABRG2/DAB1/PPP1R1B/GHSR	21
GO:0015844	monoamine transport	17/461	90/18670	6.27039e-11	4.57637e-09	3.1352e-09	VIP/SLC18A1/CHGA/CXCL12/SYT9/GPM6B/CARTPT/OXT/SYT12/SYT2/DRD2/KCNA2/CRH/SYT4/SYT5/AGTR2/GHSR	17
GO:0051705	multi-organism behavior	15/461	67/18670	6.58062e-11	4.72655e-09	3.23808e-09	CRHBP/NRXN1/SHANK3/TH/AVPR1A/PENK/HAND2/OXT/NPAS4/NR2E1/AVP/KIRREL3/GNG8/PTCHD1/CNTFR	15
GO:0042551	neuron maturation	13/461	47/18670	7.02334e-11	4.96572e-09	3.40193e-09	ANKS1A/KCNIP2/MYOC/LGI4/CNTN2/NFASC/NR4A2/FEV/CDKN1C/GLDN/RET/EPHA8/ADGRB3	13
GO:0048839	inner ear development	24/461	192/18670	7.18632e-11	5.00278e-09	3.42732e-09	AHI1/NTRK3/MYO7A/KCNQ1/SLC26A5/SLC9A3R1/PHOX2B/PCDH15/ITGA8/FAT4/KCNK2/ATP8A2/STRC/TGFB3/ADGRV1/ALDH1A3/PAX8/USH2A/GATA2/MCOLN3/TMC1/TMIE/GABRB2/NEUROD1	24
GO:1903532	positive regulation of secretion by cell	35/461	399/18670	9.06335e-11	6.21389e-09	4.25703e-09	SPTBN1/NPPA/INS/PLA2G6/CD38/VIP/STX1B/TLR4/AVPR1A/NNAT/AKAP12/IL33/NMB/CXCL12/SYT9/TGFB3/CARTPT/OXT/ITGAM/TAC1/LEP/SYBU/EDN3/RETN/TNF/MBP/GATA2/HTR2B/AVP/DRD2/GALR1/CRH/SYT4/AGTR2/MMP8	35
GO:0006936	muscle contraction	33/461	360/18670	1.00642e-10	6.79711e-09	4.65658e-09	SCN2B/KCNIP2/ACTA1/NPPA/HDAC4/ZC3H12A/KCNE1/PLA2G6/SSTR2/KCNQ1/CD38/SCN7A/ATP1A2/CHGA/ATP8A2/NEDD4L/ANK2/OXT/SGCA/SCN3B/EDN3/CAV3/HTR2B/CHRNA3/CLCN1/DRD2/UTS2/P2RX6/CASQ1/PROK2/TBX20/P2RX2/GHSR	33
GO:0006836	neurotransmitter transport	28/461	269/18670	1.49213e-10	9.92925e-09	6.80236e-09	VAMP1/NPPA/NRXN1/PRRT2/VAMP2/STX1B/SLC18A1/P2RY4/TH/ATP1A2/SLC6A6/PPFIA2/SLC1A7/SYT9/GPM6B/STX11/SLC5A7/SYT12/KCNC4/MCTP2/RIMS2/RIMS1/SYT2/CHRNA3/DRD2/CRH/SYT4/SYT5	28
GO:0051047	positive regulation of secretion	36/461	428/18670	1.57029e-10	1.02979e-08	7.05492e-09	SPTBN1/NPPA/INS/PLA2G6/CD38/VIP/STX1B/TLR4/AVPR1A/NNAT/AKAP12/IL33/NMB/CXCL12/SYT9/TGFB3/CARTPT/OXT/ITGAM/TAC1/LEP/SYBU/EDN3/S100A8/RETN/TNF/MBP/GATA2/HTR2B/AVP/DRD2/GALR1/CRH/SYT4/AGTR2/MMP8	36
GO:0021953	central nervous system neuron differentiation	23/461	183/18670	1.60935e-10	1.04033e-08	7.12712e-09	SZT2/ZEB2/SHANK3/LHX4/OPHN1/NPY/PHOX2B/RORA/CNTN2/NANOS1/PHOX2A/ASCL1/LEP/DCC/NR4A2/GATA2/NR2E1/DRD2/WNT9B/FAIM2/CHD5/UNC5D/TBX20	23
GO:0030902	hindbrain development	21/461	152/18670	1.71115e-10	1.09056e-08	7.47122e-09	AHI1/RERE/KAT2A/SSTR2/OPHN1/SPTBN2/HOXB3/PHOX2B/RORA/NANOS1/PHOX2A/ASCL1/NEUROG3/HOXA2/GATA2/GLI1/FAIM2/DAB1/NEUROD1/AGTR2/CNTN1	21
GO:0050807	regulation of synapse organization	25/461	218/18670	1.8788e-10	1.18077e-08	8.08928e-09	NRXN1/NTRK3/INS/SHANK3/SRPX2/PAK3/GPM6A/GRIN2B/NTRK1/OXT/LILRB2/MUSK/CDH2/ASIC2/IL10RA/TNF/LRFN5/LRRTM2/DRD2/DGKB/SHISA6/IL1RAPL2/ARC/ADGRB3/GHSR	25
GO:0043583	ear development	25/461	219/18670	2.07313e-10	1.28505e-08	8.80369e-09	AHI1/NTRK3/MYO7A/KCNQ1/SLC26A5/SLC9A3R1/PHOX2B/PCDH15/ITGA8/FAT4/KCNK2/ATP8A2/STRC/TGFB3/ADGRV1/ALDH1A3/HOXA2/PAX8/USH2A/GATA2/MCOLN3/TMC1/TMIE/GABRB2/NEUROD1	25
GO:0043010	camera-type eye development	30/461	314/18670	2.69053e-10	1.64522e-08	1.12711e-08	WNT2B/ZEB2/AHI1/NTRK3/TUB/CABP4/PDGFRA/LRP5L/TH/GPM6A/ROM1/HSF4/ATP8A2/TFAP2B/RD3/ALDH1A3/EPHA2/THRB/MAB21L1/USH2A/NR2E1/CDKN1C/GRHL2/WNT9B/PRPH2/PROM1/NEUROD4/RET/MAB21L2/NEUROD1	30
GO:0001895	retina homeostasis	15/461	74/18670	2.96317e-10	1.76426e-08	1.20866e-08	CROCC/NPHP3/TUB/MAK/KRT1/PCDH15/ADGRV1/TF/PIP/USH2A/AZGP1/NXNL1/PROM1/PIGR/IGHG3	15
GO:0099601	regulation of neurotransmitter receptor activity	15/461	74/18670	2.96317e-10	1.76426e-08	1.20866e-08	CRHBP/DLG2/SHANK3/CCL2/GRIN2B/SHISA9/LRRC7/GRIA4/OPRM1/SHISA8/CACNG3/GRIA2/SHISA6/CRH/ARC	15
GO:0045665	negative regulation of neuron differentiation	25/461	225/18670	3.69691e-10	2.17254e-08	1.48837e-08	CNTF/NR2F1/CD38/STX1B/MYLIP/OMG/PHOX2B/SEMA3B/NGFR/SEMA3D/CNTN2/ASCL1/RGMA/THRB/HOXA2/DCC/RTN4RL1/NR2E1/SEMA6A/RIT2/TRIM46/DAB1/TLX2/STMN2/TRPC5	25
GO:0003012	muscle system process	37/461	465/18670	4.15587e-10	2.41094e-08	1.65169e-08	SCN2B/KCNIP2/ACTA1/NPPA/HDAC4/ZC3H12A/KCNE1/PLA2G6/SSTR2/KCNQ1/CD38/MYOC/SCN7A/ATP1A2/CHGA/ATP8A2/NEDD4L/HAND2/ANK2/OXT/SGCA/SCN3B/LEP/EDN3/CAV3/HTR2B/CHRNA3/CLCN1/DRD2/UTS2/P2RX6/CASQ1/PROK2/AGTR2/TBX20/P2RX2/GHSR	37
GO:0099504	synaptic vesicle cycle	23/461	194/18670	5.22271e-10	2.99149e-08	2.04942e-08	VAMP1/NRXN1/RAPGEF4/PRRT2/VAMP2/OPHN1/STX1B/SLC18A1/PLD1/P2RY4/TH/PPFIA2/SYT9/STX11/SYT12/CDH2/RIMS2/RIMS1/SYT2/DRD2/FGF14/SYT4/SYT5	23
GO:0051937	catecholamine transport	15/461	77/18670	5.35548e-10	3.0292e-08	2.07525e-08	VIP/CHGA/CXCL12/SYT9/CARTPT/OXT/SYT12/SYT2/DRD2/KCNA2/CRH/SYT4/SYT5/AGTR2/GHSR	15
GO:0099173	postsynapse organization	21/461	163/18670	6.39947e-10	3.57501e-08	2.44918e-08	TANC1/NRXN1/NTRK3/INS/DLG2/SHANK3/OPHN1/SPTBN2/PAK3/GRIN2B/CNKSR2/LRRC4/LILRB2/MUSK/CDH2/NEFH/LRRTM2/DGKB/SHISA6/ARC/GHSR	21
GO:0030072	peptide hormone secretion	26/461	250/18670	6.9747e-10	3.84884e-08	2.63678e-08	CRHBP/INS/RAPGEF4/PLA2G6/CD38/VIP/LRP5L/ABCC8/ARNTL/NNAT/CHGA/SYT9/CARTPT/TFAP2B/LEP/SYBU/EDN3/RIMS2/TNF/PAX8/DRD2/CACNA1A/ACVR1C/CRH/NEUROD1/GHSR	26
GO:0045927	positive regulation of growth	27/461	270/18670	7.84368e-10	4.27623e-08	2.92957e-08	MACF1/ITSN2/NTRK3/INS/CD38/AVPR1A/CXCL12/ATP8A2/NEDD4L/CPNE9/LEP/CSF1/RIMS2/S100A9/S100A8/LGI1/RIMS1/SYT2/REG1A/AVP/DRD2/L1CAM/GLI1/SYT4/TBX20/TRPC5/GHSR	27
GO:0035249	synaptic transmission, glutamatergic	16/461	93/18670	9.81081e-10	5.28499e-08	3.62066e-08	SHC3/NRXN1/PLA2G6/SHANK3/OPHN1/CCL2/ATP1A2/NTRK1/CDH2/TNF/GRM7/DRD2/GRM3/CACNG3/GRIA2/GRIK1	16
GO:0051402	neuron apoptotic process	25/461	239/18670	1.32182e-09	7.03676e-08	4.82077e-08	NRBP2/HDAC4/CNTF/ARRB2/CCL2/AXL/PAK3/CASP9/NTRK1/NGFR/TGFB3/USP53/TFAP2B/ITGAM/ASCL1/THRB/SOD2/NR4A2/TNF/CRLF1/TOX3/GABRB2/FAIM2/CNTFR/CLCF1	25
GO:0051966	regulation of synaptic transmission, glutamatergic	14/461	70/18670	1.40698e-09	7.40301e-08	5.07167e-08	NRXN1/PLA2G6/SHANK3/OPHN1/CCL2/ATP1A2/NTRK1/CDH2/TNF/GRM7/DRD2/GRM3/CACNG3/GRIK1	14
GO:1903522	regulation of blood circulation	28/461	297/18670	1.45348e-09	7.55976e-08	5.17906e-08	SCN2B/KCNIP2/DBH/NPPA/HDAC4/ZC3H12A/KCNE1/KCNQ1/CD38/TH/AVPR1A/ATP1A2/CHGA/S100A1/ANK2/OXT/TAC1/SCN3B/LEP/EDN3/ASIC2/THRB/CAV3/AVP/DRD2/CACNG3/CASQ1/AGTR2	28
GO:0046717	acid secretion	18/461	124/18670	1.54593e-09	7.94925e-08	5.4459e-08	NPY5R/PLA2G6/VAMP2/KCNQ1/AVPR1A/SLC9A3R1/PPFIA2/NMB/SLC1A7/OXT/LEP/SGK1/RIMS1/GRM7/AVP/DRD2/SYT4/AGTR2	18
GO:0090276	regulation of peptide hormone secretion	23/461	208/18670	2.07313e-09	1.05404e-07	7.22102e-08	CRHBP/INS/RAPGEF4/PLA2G6/CD38/LRP5L/ABCC8/ARNTL/NNAT/CHGA/SYT9/CARTPT/TFAP2B/LEP/SYBU/TNF/PAX8/DRD2/CACNA1A/ACVR1C/CRH/NEUROD1/GHSR	23
GO:0021700	developmental maturation	27/461	284/18670	2.39039e-09	1.20183e-07	8.23355e-08	ANKS1A/KCNIP2/RERE/NRXN1/MYOC/SOX10/AXL/LGI4/FAT4/CNTN2/MMP2/PLXNB1/NFASC/ASCL1/LEP/SYBU/NR4A2/FEV/GATA2/CDKN1C/GLDN/CCL21/RET/SYT4/EPHA8/ADGRB3/BCAN	27
GO:0035150	regulation of tube size	19/461	144/18670	2.80875e-09	1.39666e-07	9.56826e-08	DBH/NPPA/INS/PLA2G6/CD38/VIP/AVPR1A/KCNMB1/ATP1A2/CHGA/LEP/EDN3/ASIC2/SOD2/HTR2B/AVP/UTS2/WNT9B/AGTR2	19
GO:0048638	regulation of developmental growth	30/461	347/18670	2.92587e-09	1.43908e-07	9.8589e-08	MACF1/ITSN2/NTRK3/NPY1R/STAT3/SEMA3B/CXCL12/SEMA3D/KCNK2/ATP8A2/NEDD4L/CPNE9/LEP/MUSK/CSF1/RIMS2/DCC/RIMS1/SYT2/CAV3/SEMA6A/REG1A/DRD2/L1CAM/GLI1/TRIM46/SYT4/TBX20/TRPC5/GHSR	30
GO:0007626	locomotory behavior	22/461	198/18670	4.25742e-09	2.07149e-07	1.41914e-07	DBH/NPY1R/ARRB2/TH/PENK/ATP1A2/LGI4/CXCL12/CNTN2/ALDH1A3/NR4A2/ESPN/NEGR1/MCOLN3/CHRNA3/OPRM1/AVP/DRD2/CRH/DAB1/PPP1R1B/GHSR	22
GO:0048871	multicellular organismal homeostasis	36/461	485/18670	4.64887e-09	2.23789e-07	1.53314e-07	CROCC/DBH/NPHP3/STAT3/TUB/CD38/MAK/ARNTL/TLR4/KRT1/ADIPOQ/PHOX2B/PCDH15/ADGRV1/NANOS1/SCNN1A/CARTPT/OXT/TFAP2B/TF/LEP/PIP/CSF1/TNF/USH2A/AZGP1/GATA2/AVP/SGIP1/DRD2/NXNL1/PROM1/PIGR/PM20D1/NEUROD1/IGHG3	36
GO:0008217	regulation of blood pressure	21/461	182/18670	4.86848e-09	2.29868e-07	1.57479e-07	NPPA/NPY1R/AVPR1A/ADIPOQ/ATP1A2/NPY/CHGA/CARTPT/OXT/TAC1/LEP/EDN3/ASIC2/SOD2/SGK1/AVP/DRD2/UTS2/CRH/AGTR2/P2RX2	21
GO:0001508	action potential	18/461	133/18670	4.87676e-09	2.29868e-07	1.57479e-07	SCN2B/KCNIP2/NTRK3/KCNE1/KCNQ1/SCN7A/CNTNAP1/ATP1A2/NEDD4L/ANK2/USP53/TAC1/GJD2/SCN3B/SCN3A/CAV3/CLCN1/KCNA2	18
GO:0019233	sensory perception of pain	16/461	104/18670	5.32998e-09	2.48641e-07	1.70339e-07	NPY1R/DLG2/ARRB2/VIP/CCL2/PENK/LXN/NTRK1/CXCL12/POMK/OXT/TAC1/SCN3B/OPRM1/KCNA2/PROK2	16
GO:0007187	G protein-coupled receptor signaling pathway, coupled to cyclic nucleotide second messenger	25/461	256/18670	5.46699e-09	2.5243e-07	1.72935e-07	GABBR1/NPY1R/SSTR2/VIP/CCL2/NPY/AKAP12/SLC9A3R1/CHGA/CHRM1/MARCO/FPR2/GRM7/LHCGR/HTR2B/RIT2/OPRM1/DRD2/GRM3/HRH4/MC2R/HTR4/GALR1/ADGRB3/AGTR2	25
GO:0072503	cellular divalent inorganic cation homeostasis	36/461	493/18670	7.14057e-09	3.23435e-07	2.2158e-07	PLA2G6/CD38/PDGFRA/JPH4/PLCB2/P2RY4/AVPR1A/ATP1A2/GRIN2B/SYPL2/NMB/SLC39A12/CXCL12/ANK2/OXT/TAC1/SLC24A2/FPR2/EDN3/S100A9/S100A8/CAV3/GATA2/HTR2B/MCOLN3/HCRTR1/AVP/DRD2/CCL21/CACNA1A/HRH4/CASQ1/GALR1/PROK2/P2RX2/TRPC5	36
GO:0007204	positive regulation of cytosolic calcium ion concentration	28/461	319/18670	7.14774e-09	3.23435e-07	2.2158e-07	PLA2G6/CD38/PDGFRA/JPH4/PLCB2/P2RY4/AVPR1A/ATP1A2/GRIN2B/NMB/ANK2/OXT/TAC1/FPR2/CAV3/GATA2/HTR2B/MCOLN3/AVP/DRD2/CCL21/CACNA1A/HRH4/CASQ1/GALR1/PROK2/P2RX2/TRPC5	28
GO:0007269	neurotransmitter secretion	20/461	169/18670	7.31567e-09	3.24543e-07	2.22339e-07	VAMP1/NRXN1/PRRT2/VAMP2/STX1B/P2RY4/PPFIA2/SYT9/STX11/SLC5A7/SYT12/KCNC4/MCTP2/RIMS2/RIMS1/SYT2/CHRNA3/DRD2/SYT4/SYT5	20
GO:0030307	positive regulation of cell growth	20/461	169/18670	7.31567e-09	3.24543e-07	2.22339e-07	MACF1/ITSN2/NTRK3/INS/CD38/AVPR1A/CXCL12/NEDD4L/CPNE9/RIMS2/S100A9/S100A8/LGI1/RIMS1/SYT2/REG1A/AVP/L1CAM/SYT4/TRPC5	20
GO:0055074	calcium ion homeostasis	35/461	471/18670	7.45681e-09	3.27593e-07	2.24428e-07	PLA2G6/CD38/PDGFRA/JPH4/PLCB2/P2RY4/AVPR1A/ATP1A2/GRIN2B/SYPL2/NMB/CXCL12/ANK2/OXT/TFAP2B/TAC1/SLC24A2/FPR2/EDN3/CAV3/GATA2/HTR2B/MCOLN3/REG1A/HCRTR1/AVP/DRD2/CCL21/CACNA1A/HRH4/CASQ1/GALR1/PROK2/P2RX2/TRPC5	35
GO:0031644	regulation of neurological system process	18/461	137/18670	7.87639e-09	3.42699e-07	2.34777e-07	NRXN1/SHANK3/VIP/STX1B/SOX10/AVPR1A/SHISA9/S100B/CARTPT/OXT/RIMS2/HGF/RIMS1/TENM4/OPRM1/AVP/SHISA6/GHSR	18
GO:0099643	signal release from synapse	20/461	170/18670	8.10467e-09	3.49273e-07	2.39281e-07	VAMP1/NRXN1/PRRT2/VAMP2/STX1B/P2RY4/PPFIA2/SYT9/STX11/SLC5A7/SYT12/KCNC4/MCTP2/RIMS2/RIMS1/SYT2/CHRNA3/DRD2/SYT4/SYT5	20
GO:0031345	negative regulation of cell projection organization	21/461	188/18670	8.73354e-09	3.72823e-07	2.55415e-07	NR2F1/CD38/STX1B/MAK/MYLIP/OMG/GRIN2B/SEMA3B/NGFR/SEMA3D/RGMA/DCC/RTN4RL1/SEMA6A/RIT2/CCL21/TRIM46/DAB1/TLX2/STMN2/TRPC5	21
GO:0051953	negative regulation of amine transport	9/461	27/18670	9.96714e-09	4.21508e-07	2.88768e-07	NPY5R/CHGA/LEP/GRM7/DRD2/CRH/SYT4/AGTR2/GHSR	9
GO:0002791	regulation of peptide secretion	36/461	500/18670	1.03079e-08	4.3188e-07	2.95874e-07	SPTBN1/CRHBP/INS/ZC3H12A/RAPGEF4/PLA2G6/CD38/LRP5L/ABCC8/ARNTL/TLR4/NNAT/AKAP12/IL33/CHGA/SYT9/TGFB3/CARTPT/TFAP2B/LEP/SYBU/S100A8/TNF/PAX8/MBP/HTR2B/OPRM1/DRD2/CACNA1A/ACVR1C/CRH/SYT4/NEUROD1/AGTR2/MMP8/GHSR	36
GO:0009612	response to mechanical stimulus	22/461	210/18670	1.2701e-08	5.22472e-07	3.57937e-07	ACTA1/NPPA/NRXN1/HDAC4/SHANK3/SLC26A5/THBS1/TLR4/ATP1A2/NTRK1/CXCL12/KCNK2/PKD1L3/ATP8A2/STRC/ADGRV1/USP53/ASIC2/RETN/CAV3/TMC1/DRD2	22
GO:0043523	regulation of neuron apoptotic process	22/461	210/18670	1.2701e-08	5.22472e-07	3.57937e-07	NRBP2/HDAC4/CNTF/ARRB2/CCL2/AXL/PAK3/CASP9/NTRK1/TGFB3/TFAP2B/ITGAM/ASCL1/SOD2/NR4A2/TNF/CRLF1/TOX3/GABRB2/FAIM2/CNTFR/CLCF1	22
GO:0050796	regulation of insulin secretion	20/461	176/18670	1.47457e-08	5.9846e-07	4.09995e-07	RAPGEF4/PLA2G6/CD38/LRP5L/ABCC8/ARNTL/NNAT/CHGA/SYT9/CARTPT/TFAP2B/LEP/SYBU/TNF/DRD2/CACNA1A/ACVR1C/CRH/NEUROD1/GHSR	20
GO:0001558	regulation of cell growth	32/461	416/18670	1.48127e-08	5.9846e-07	4.09995e-07	MACF1/BCL6/ITSN2/NPPA/NTRK3/INS/CD38/AVPR1A/EPB41L3/SEMA3B/CXCL12/SEMA3D/NEDD4L/NANOS1/CPNE9/RIMS2/SGK1/S100A9/DCC/S100A8/LGI1/RIMS1/SYT2/CAV3/SEMA6A/REG1A/AVP/L1CAM/TRIM46/SYT4/AGTR2/TRPC5	32
GO:0035296	regulation of tube diameter	18/461	143/18670	1.56493e-08	6.15768e-07	4.21852e-07	DBH/NPPA/INS/PLA2G6/CD38/VIP/AVPR1A/KCNMB1/ATP1A2/CHGA/LEP/EDN3/ASIC2/SOD2/HTR2B/AVP/UTS2/AGTR2	18
GO:0050880	regulation of blood vessel size	18/461	143/18670	1.56493e-08	6.15768e-07	4.21852e-07	DBH/NPPA/INS/PLA2G6/CD38/VIP/AVPR1A/KCNMB1/ATP1A2/CHGA/LEP/EDN3/ASIC2/SOD2/HTR2B/AVP/UTS2/AGTR2	18
GO:0097746	regulation of blood vessel diameter	18/461	143/18670	1.56493e-08	6.15768e-07	4.21852e-07	DBH/NPPA/INS/PLA2G6/CD38/VIP/AVPR1A/KCNMB1/ATP1A2/CHGA/LEP/EDN3/ASIC2/SOD2/HTR2B/AVP/UTS2/AGTR2	18
GO:0050795	regulation of behavior	13/461	71/18670	1.69164e-08	6.59886e-07	4.52077e-07	AHI1/NRXN1/HDAC4/INS/STAT3/PENK/RETN/HTR2B/SGIP1/DRD2/KCNA2/CRH/GHSR	13
GO:0032890	regulation of organic acid transport	12/461	59/18670	1.74173e-08	6.70456e-07	4.59318e-07	NPY5R/PLA2G6/THBS1/AVPR1A/ATP1A2/OXT/LEP/GRM7/ARG1/AVP/SYT4/AGTR2	12
GO:0060041	retina development in camera-type eye	18/461	144/18670	1.74837e-08	6.70456e-07	4.59318e-07	AHI1/TUB/CABP4/PDGFRA/LRP5L/GPM6A/ROM1/ATP8A2/TFAP2B/RD3/THRB/USH2A/NR2E1/PRPH2/PROM1/NEUROD4/RET/NEUROD1	18
GO:0051480	regulation of cytosolic calcium ion concentration	29/461	357/18670	2.17458e-08	8.26889e-07	5.66488e-07	PLA2G6/CD38/PDGFRA/JPH4/PLCB2/P2RY4/AVPR1A/ATP1A2/GRIN2B/NMB/ANK2/OXT/TAC1/FPR2/CAV3/GATA2/HTR2B/MCOLN3/HCRTR1/AVP/DRD2/CCL21/CACNA1A/HRH4/CASQ1/GALR1/PROK2/P2RX2/TRPC5	29
GO:0097479	synaptic vesicle localization	19/461	163/18670	2.23441e-08	8.42557e-07	5.77222e-07	VAMP1/PRRT2/VAMP2/STX1B/P2RY4/PPFIA2/SYT9/STX11/SYT12/CDH2/RIMS2/RIMS1/SYT2/AP3B2/DRD2/KIF5A/TRIM46/SYT4/SYT5	19
GO:0060079	excitatory postsynaptic potential	15/461	100/18670	2.28752e-08	8.47684e-07	5.80733e-07	NRXN1/SHANK3/ARRB2/STX1B/GRIN2B/NPAS4/RIMS2/RIMS1/CHRNA3/OPRM1/DRD2/GLRA3/P2RX6/MPP2/P2RX2	15
GO:2001023	regulation of response to drug	15/461	100/18670	2.28752e-08	8.47684e-07	5.80733e-07	ATP1A2/CXCL12/SYT9/SYT12/RETN/HGF/SYT2/CHRNA3/ARG1/DRD2/KCNA2/GALR1/CRH/SYT4/SYT5	15
GO:0060291	long-term synaptic potentiation	14/461	86/18670	2.3042e-08	8.47684e-07	5.80733e-07	INS/SHANK3/VAMP2/GRIN2B/S100B/SYT12/SLC24A2/LILRB2/NR2E1/LRRTM2/DRD2/MPP2/CRH/ARC	14
GO:0021782	glial cell development	16/461	116/18670	2.66026e-08	9.70779e-07	6.65064e-07	NTRK3/CNTF/MYOC/CNTNAP1/SOX10/TLR4/LGI4/CNTN2/TTBK1/ASCL1/FPR2/ASPA/S100A8/TNF/TENM4/PRDM8	16
GO:0042552	myelination	17/461	132/18670	2.78285e-08	1.00739e-06	6.90146e-07	NTRK3/ACSBG1/MYOC/CNTNAP1/SOX10/TG/EPB41L3/LGI4/CNTN2/S100B/ANK2/NFASC/ASPA/HGF/MBP/TENM4/BCAS1	17
GO:0050770	regulation of axonogenesis	20/461	183/18670	2.86856e-08	1.03018e-06	7.05757e-07	MACF1/ZEB2/NTRK3/ZSWIM5/PAK3/OMG/SEMA3B/CXCL12/NGFR/SEMA3D/CNTN2/PLXNB1/CDH2/DCC/SEMA6A/L1CAM/TRIM46/RET/DAB1/TRPC5	20
GO:0048639	positive regulation of developmental growth	20/461	184/18670	3.14604e-08	1.12032e-06	7.67512e-07	MACF1/ITSN2/NTRK3/CXCL12/ATP8A2/NEDD4L/CPNE9/LEP/CSF1/RIMS2/RIMS1/SYT2/REG1A/DRD2/L1CAM/GLI1/SYT4/TBX20/TRPC5/GHSR	20
GO:0048545	response to steroid hormone	30/461	385/18670	3.16908e-08	1.12032e-06	7.67512e-07	ACTA1/NTRK3/NR2F1/SSTR2/CD38/ARRB2/ACSBG1/THBS1/ARNTL/SOX10/TH/AVPR1A/ADIPOQ/CASP9/ATP1A2/RORA/HSD3B2/S100B/TGFB3/OXT/NPAS4/THRB/NR4A2/TNF/SST/NR2E1/ARG1/CRH/AGTR2/GHSR	30
GO:0007618	mating	10/461	40/18670	3.33654e-08	1.17038e-06	8.01805e-07	HDAC4/VIP/TH/AVPR1A/OXT/TAC1/THRB/AVP/OR2H2/PPP1R1B	10
GO:0007422	peripheral nervous system development	13/461	75/18670	3.36932e-08	1.17278e-06	8.03453e-07	NTRK3/MYOC/CNTNAP1/SOX10/LGI4/LAMA2/HAND2/NFASC/NEUROG3/ASIC2/HAPLN2/NEFH/EGR3	13
GO:0001101	response to acid chemical	28/461	343/18670	3.44205e-08	1.18821e-06	8.14021e-07	ACER2/NTRK3/ZC3H12A/MTHFR/CD38/PDGFRA/SLC26A5/LTK/P2RY4/TH/AVPR1A/KCNMB1/ADIPOQ/NTRK1/MMP2/OXT/ASCL1/LEP/HOXA2/TNF/SST/ARG1/REG1A/CCL21/WNT9B/GLRA3/FOLR1/RET	28
GO:0007272	ensheathment of neurons	17/461	134/18670	3.49241e-08	1.18821e-06	8.14021e-07	NTRK3/ACSBG1/MYOC/CNTNAP1/SOX10/TG/EPB41L3/LGI4/CNTN2/S100B/ANK2/NFASC/ASPA/HGF/MBP/TENM4/BCAS1	17
GO:0008366	axon ensheathment	17/461	134/18670	3.49241e-08	1.18821e-06	8.14021e-07	NTRK3/ACSBG1/MYOC/CNTNAP1/SOX10/TG/EPB41L3/LGI4/CNTN2/S100B/ANK2/NFASC/ASPA/HGF/MBP/TENM4/BCAS1	17
GO:0035637	multicellular organismal signaling	21/461	204/18670	3.70627e-08	1.25156e-06	8.57421e-07	SCN2B/KCNIP2/NPPA/NTRK3/KCNE1/KCNQ1/SCN7A/CNTNAP1/AVPR1A/ATP1A2/CARTPT/ANK2/NFASC/SCN3B/SCN3A/CLCN1/AVP/CACNG3/KCNA2/CASQ1/GHSR	21
GO:0097106	postsynaptic density organization	9/461	31/18670	3.92676e-08	1.31619e-06	9.01701e-07	NRXN1/NTRK3/DLG2/SHANK3/OPHN1/LRRC4/LILRB2/CDH2/LRRTM2	9
GO:0048489	synaptic vesicle transport	18/461	152/18670	4.10073e-08	1.35444e-06	9.27902e-07	VAMP1/PRRT2/VAMP2/STX1B/P2RY4/PPFIA2/SYT9/STX11/SYT12/RIMS2/RIMS1/SYT2/AP3B2/DRD2/KIF5A/TRIM46/SYT4/SYT5	18
GO:0097480	establishment of synaptic vesicle localization	18/461	152/18670	4.10073e-08	1.35444e-06	9.27902e-07	VAMP1/PRRT2/VAMP2/STX1B/P2RY4/PPFIA2/SYT9/STX11/SYT12/RIMS2/RIMS1/SYT2/AP3B2/DRD2/KIF5A/TRIM46/SYT4/SYT5	18
GO:0006874	cellular calcium ion homeostasis	33/461	458/18670	4.25221e-08	1.39429e-06	9.55207e-07	PLA2G6/CD38/PDGFRA/JPH4/PLCB2/P2RY4/AVPR1A/ATP1A2/GRIN2B/SYPL2/NMB/CXCL12/ANK2/OXT/TAC1/SLC24A2/FPR2/EDN3/CAV3/GATA2/HTR2B/MCOLN3/HCRTR1/AVP/DRD2/CCL21/CACNA1A/HRH4/CASQ1/GALR1/PROK2/P2RX2/TRPC5	33
GO:0055078	sodium ion homeostasis	11/461	52/18670	4.47841e-08	1.4579e-06	9.98781e-07	SCN7A/AVPR1A/ATP1A2/NEDD4L/SCNN1A/OXT/TFAP2B/TAC1/AVP/DRD2/AGTR2	11
GO:1903861	positive regulation of dendrite extension	8/461	23/18670	4.60459e-08	1.48827e-06	1.01959e-06	ITSN2/NEDD4L/CPNE9/RIMS2/RIMS1/SYT2/REG1A/SYT4	8
GO:0030073	insulin secretion	21/461	207/18670	4.77955e-08	1.52306e-06	1.04342e-06	RAPGEF4/PLA2G6/CD38/LRP5L/ABCC8/ARNTL/NNAT/CHGA/SYT9/CARTPT/TFAP2B/LEP/SYBU/RIMS2/TNF/DRD2/CACNA1A/ACVR1C/CRH/NEUROD1/GHSR	21
GO:0099003	vesicle-mediated transport in synapse	21/461	207/18670	4.77955e-08	1.52306e-06	1.04342e-06	VAMP1/PRRT2/VAMP2/OPHN1/STX1B/P2RY4/PPFIA2/SYT9/STX11/SYT12/RIMS2/RIMS1/SYT2/AP3B2/DRD2/KIF5A/TRIM46/ARC/SYT4/SYT5/CALY	21
GO:1901215	negative regulation of neuron death	21/461	208/18670	5.19672e-08	1.63574e-06	1.12062e-06	NRBP2/CNTF/STAT3/ARRB2/CCL2/AXL/CHGA/NTRK1/REL/TGFB3/TFAP2B/CSF1/SOD2/NR4A2/CRLF1/TOX3/GABRB2/FAIM2/CNTFR/CLCF1/PM20D1	21
GO:0001894	tissue homeostasis	22/461	227/18670	5.22183e-08	1.63574e-06	1.12062e-06	CROCC/NPHP3/TUB/CD38/MAK/TLR4/KRT1/PCDH15/ADGRV1/NANOS1/CARTPT/TF/PIP/CSF1/USH2A/AZGP1/GATA2/NXNL1/PROM1/PIGR/NEUROD1/IGHG3	22
GO:0019932	second-messenger-mediated signaling	32/461	439/18670	5.24161e-08	1.63574e-06	1.12062e-06	NPPA/HDAC4/INS/RAPGEF4/VIP/JPH4/THBS1/AVPR1A/ATP1A2/SLC9A3R1/CHGA/GRIN2B/ANK2/PDE4A/FPR2/MCTP2/EDN3/RIMS2/TNF/LHCGR/HTR2B/RIT2/OPRM1/DRD2/MC2R/CASQ1/GALR1/CRH/NEUROD1/ADGRB3/AGTR2/P2RX2	32
GO:0010959	regulation of metal ion transport	30/461	394/18670	5.30537e-08	1.6443e-06	1.12648e-06	SCN2B/KCNIP2/NPPA/KCNE1/PLA2G6/VAMP2/KCNQ1/ARRB2/VIP/JPH4/CCL2/KCNMB1/ATP1A2/SLC9A3R1/CXCL12/S100A1/NEDD4L/ANK2/TF/SCN3B/LILRB2/EDN3/CAV3/TMC1/DRD2/CASQ1/FGF14/CRH/CNTN1/P2RX2	30
GO:0021954	central nervous system neuron development	13/461	78/18670	5.48623e-08	1.68879e-06	1.15696e-06	SZT2/ZEB2/NPY/PHOX2B/CNTN2/NANOS1/ASCL1/LEP/DCC/NR4A2/GATA2/NR2E1/DRD2	13
GO:0010977	negative regulation of neuron projection development	18/461	155/18670	5.56237e-08	1.70066e-06	1.16509e-06	NR2F1/CD38/STX1B/MYLIP/OMG/SEMA3B/NGFR/SEMA3D/RGMA/DCC/RTN4RL1/SEMA6A/RIT2/TRIM46/DAB1/TLX2/STMN2/TRPC5	18
GO:0003018	vascular process in circulatory system	19/461	173/18670	5.89235e-08	1.78945e-06	1.22592e-06	DBH/NPPA/INS/PLA2G6/CD38/VIP/AVPR1A/KCNMB1/ATP1A2/AKAP12/CHGA/LEP/EDN3/ASIC2/SOD2/HTR2B/AVP/UTS2/AGTR2	19
GO:0051588	regulation of neurotransmitter transport	17/461	139/18670	6.04885e-08	1.82474e-06	1.2501e-06	VAMP1/NPPA/STX1B/P2RY4/ATP1A2/PPFIA2/SYT9/GPM6B/SYT12/KCNC4/MCTP2/RIMS2/RIMS1/CHRNA3/DRD2/CRH/SYT4	17
GO:0099072	regulation of postsynaptic membrane neurotransmitter receptor levels	12/461	66/18670	6.54971e-08	1.96274e-06	1.34464e-06	DLG2/OPHN1/STX1B/GRASP/LRRC7/LGI1/FRRS1L/CACNG3/SHISA6/ARC/CALY/GHSR	12
GO:0099565	chemical synaptic transmission, postsynaptic	15/461	108/18670	6.60106e-08	1.96512e-06	1.34627e-06	NRXN1/SHANK3/ARRB2/STX1B/GRIN2B/NPAS4/RIMS2/RIMS1/CHRNA3/OPRM1/DRD2/GLRA3/P2RX6/MPP2/P2RX2	15
GO:0014013	regulation of gliogenesis	16/461	124/18670	6.94282e-08	2.05335e-06	1.40672e-06	NTRK3/SLC45A3/SOX10/RNF112/CHRM1/CNTN2/DAAM2/TTBK1/CDH2/ASPA/CSF1/TNF/NR2E1/TENM4/CLCF1/DAB1	16
GO:0099084	postsynaptic specialization organization	9/461	33/18670	7.18945e-08	2.11249e-06	1.44723e-06	NRXN1/NTRK3/DLG2/SHANK3/OPHN1/LRRC4/LILRB2/CDH2/LRRTM2	9
GO:0008016	regulation of heart contraction	23/461	251/18670	7.33253e-08	2.12691e-06	1.45711e-06	SCN2B/KCNIP2/NPPA/HDAC4/ZC3H12A/KCNE1/KCNQ1/TH/AVPR1A/ATP1A2/CHGA/S100A1/ANK2/OXT/TAC1/SCN3B/EDN3/THRB/CAV3/DRD2/CACNG3/CASQ1/AGTR2	23
GO:0021537	telencephalon development	23/461	251/18670	7.33253e-08	2.12691e-06	1.45711e-06	SZT2/ZEB2/EFHC1/KAT2A/SHANK3/TH/AVPR1A/NPY/CXCL12/FAT4/HSD3B2/CNTN2/ASCL1/ALDH1A3/CDH2/RTN4RL1/NR2E1/DRD2/KIRREL3/POU3F3/DAB1/NEUROD1/BCAN	23
GO:0045471	response to ethanol	16/461	125/18670	7.78399e-08	2.24347e-06	1.53697e-06	CRHBP/DBH/NTRK3/STAT3/TH/KCNMB1/ADIPOQ/PENK/GRIN2B/LEP/S100A8/OPRM1/AVP/DRD2/CRH/HTR3A	16
GO:0097305	response to alcohol	22/461	233/18670	8.31606e-08	2.38166e-06	1.63163e-06	CRHBP/DBH/NTRK3/STAT3/P2RY4/TH/AVPR1A/KCNMB1/ADIPOQ/PENK/GRIN2B/HSD3B2/OXT/NPAS4/LEP/S100A8/OPRM1/AVP/DRD2/CCL21/CRH/HTR3A	22
GO:0050708	regulation of protein secretion	33/461	472/18670	8.65349e-08	2.46271e-06	1.68716e-06	SPTBN1/INS/ZC3H12A/RAPGEF4/PLA2G6/CD38/LRP5L/ABCC8/ARNTL/TLR4/NNAT/AKAP12/IL33/CHGA/SYT9/TGFB3/CARTPT/TFAP2B/LEP/SYBU/TNF/MBP/HTR2B/OPRM1/DRD2/CACNA1A/ACVR1C/CRH/SYT4/NEUROD1/AGTR2/MMP8/GHSR	33
GO:0048708	astrocyte differentiation	13/461	81/18670	8.7322e-08	2.46957e-06	1.69186e-06	NTRK3/CNTF/STAT3/TLR4/CNTN2/S100B/TTBK1/FPR2/S100A8/TNF/NR2E1/CLCF1/DAB1	13
GO:0048588	developmental cell growth	22/461	234/18670	8.97249e-08	2.52177e-06	1.72762e-06	MACF1/ZEB2/ITSN2/NPPA/NTRK3/SEMA3B/CXCL12/SEMA3D/NEDD4L/CPNE9/RIMS2/DCC/RIMS1/SYT2/CAV3/SEMA6A/REG1A/L1CAM/TRIM46/SYT4/AGTR2/TRPC5	22
GO:0022037	metencephalon development	15/461	111/18670	9.57732e-08	2.67515e-06	1.8327e-06	RERE/KAT2A/SSTR2/OPHN1/SPTBN2/RORA/NANOS1/PHOX2A/ASCL1/GLI1/FAIM2/DAB1/NEUROD1/AGTR2/CNTN1	15
GO:1903859	regulation of dendrite extension	8/461	25/18670	9.72515e-08	2.69977e-06	1.84957e-06	ITSN2/NEDD4L/CPNE9/RIMS2/RIMS1/SYT2/REG1A/SYT4	8
GO:0050907	detection of chemical stimulus involved in sensory perception	33/461	477/18670	1.1068e-07	3.05382e-06	2.09212e-06	TAS2R20/TAS2R10/TAS2R5/TAS2R4/OR2A1/PKD1L3/OR2A7/PIP/TAS2R3/OR52N4/OR51B4/AZGP1/TAS2R13/RTP5/OR2AE1/OR5K2/OR52B6/PIGR/OR2H2/TAS2R30/TAS2R46/OR2W3/OR1E1/TAS2R9/OR2B8P/OR2A42/OR52W1/TAS2R8/OR51B5/OR3A3/OR52D1/OR13C2/OR4F17	33
GO:0048483	autonomic nervous system development	10/461	45/18670	1.12429e-07	3.08328e-06	2.1123e-06	SOX10/NTRK1/PHOX2B/HAND2/TFAP2B/PHOX2A/ASCL1/INSM1/RET/TLX2	10
GO:0007612	learning	17/461	145/18670	1.13174e-07	3.08502e-06	2.1135e-06	TANC1/DBH/NRXN1/SHANK3/JPH4/TH/ATP1A2/CNTN2/NPAS4/TAC1/SLC24A2/DRD2/LRRN4/CRH/ARC/ADGRB3/PPP1R1B	17
GO:0001755	neural crest cell migration	11/461	57/18670	1.22402e-07	3.31657e-06	2.27212e-06	ZEB2/SOX10/PHOX2B/SEMA3B/SEMA3D/HAND2/EDN3/HTR2B/SEMA6A/FOLR1/RET	11
GO:0060047	heart contraction	24/461	280/18670	1.34622e-07	3.62597e-06	2.48409e-06	SCN2B/KCNIP2/NPPA/HDAC4/ZC3H12A/KCNE1/KCNQ1/TH/AVPR1A/ATP1A2/CHGA/S100A1/NEDD4L/ANK2/OXT/TAC1/SCN3B/EDN3/THRB/CAV3/DRD2/CACNG3/CASQ1/AGTR2	24
GO:0061351	neural precursor cell proliferation	17/461	147/18670	1.38427e-07	3.7064e-06	2.53919e-06	ZEB2/RERE/LIMS2/SOX10/ELL3/RORA/TEAD3/ASCL1/INSM1/CDH2/DCT/GATA2/NR2E1/FABP7/DRD2/NEUROD4/POU3F3	17
GO:0071695	anatomical structure maturation	18/461	165/18670	1.45736e-07	3.87914e-06	2.65753e-06	ANKS1A/KCNIP2/RERE/MYOC/LGI4/FAT4/CNTN2/MMP2/PLXNB1/NFASC/LEP/NR4A2/FEV/CDKN1C/GLDN/RET/EPHA8/ADGRB3	18
GO:0046887	positive regulation of hormone secretion	16/461	131/18670	1.50967e-07	3.99488e-06	2.73682e-06	NPPA/INS/PLA2G6/CD38/VIP/NNAT/NMB/CARTPT/TAC1/LEP/SYBU/EDN3/RETN/DRD2/GALR1/CRH	16
GO:0051668	localization within membrane	17/461	148/18670	1.5289e-07	4.02225e-06	2.75557e-06	NRXN1/DLG2/SHANK3/OPHN1/STX1B/GRASP/LRRC7/MUSK/CDH2/LGI1/CACNG3/SHISA6/PIGR/KIF5A/ARC/CALY/GHSR	17
GO:0016049	cell growth	33/461	484/18670	1.5519e-07	4.05915e-06	2.78085e-06	MACF1/BCL6/ZEB2/ITSN2/NPPA/NTRK3/INS/CD38/AVPR1A/EPB41L3/SEMA3B/CXCL12/SEMA3D/NEDD4L/NANOS1/CPNE9/RIMS2/SGK1/S100A9/DCC/S100A8/LGI1/RIMS1/SYT2/CAV3/SEMA6A/REG1A/AVP/L1CAM/TRIM46/SYT4/AGTR2/TRPC5	33
GO:2000310	regulation of NMDA receptor activity	9/461	36/18670	1.64319e-07	4.27323e-06	2.92752e-06	CRHBP/DLG2/CCL2/GRIN2B/LRRC7/GRIA4/OPRM1/GRIA2/CRH	9
GO:0019226	transmission of nerve impulse	12/461	72/18670	1.78763e-07	4.6223e-06	3.16666e-06	NTRK3/SCN7A/CNTNAP1/AVPR1A/CARTPT/NFASC/SCN3A/CLCN1/AVP/CACNG3/KCNA2/GHSR	12
GO:0048562	embryonic organ morphogenesis	24/461	288/18670	2.27087e-07	5.83845e-06	3.99983e-06	AHI1/NPHP3/MYO7A/PDGFRA/HOXB3/TH/SLC9A3R1/ITGA8/ATP8A2/STRC/TGFB3/HAND2/ALDH1A3/EPHA2/HOXA2/PAX8/GATA2/GRHL2/GLI1/WNT9B/TMIE/FOLR1/NEUROD1/TBX20	24
GO:0018958	phenol-containing compound metabolic process	14/461	103/18670	2.38326e-07	6.09279e-06	4.17407e-06	ZEB2/DBH/DUOXA1/TG/TH/HAND2/ITGAM/INSM1/NR4A2/PAX8/DCT/DRD2/AGTR2/DAO	14
GO:0016079	synaptic vesicle exocytosis	15/461	119/18670	2.43471e-07	6.18937e-06	4.24023e-06	VAMP1/PRRT2/VAMP2/STX1B/P2RY4/PPFIA2/SYT9/STX11/SYT12/RIMS2/RIMS1/SYT2/DRD2/SYT4/SYT5	15
GO:0042490	mechanoreceptor differentiation	11/461	61/18670	2.53766e-07	6.41504e-06	4.39483e-06	NTRK3/MYO7A/SLC9A3R1/NTRK1/FAT4/STRC/ADGRV1/USH2A/MCOLN3/TMC1/GABRB2	11
GO:0003015	heart process	24/461	290/18670	2.57974e-07	6.48518e-06	4.44289e-06	SCN2B/KCNIP2/NPPA/HDAC4/ZC3H12A/KCNE1/KCNQ1/TH/AVPR1A/ATP1A2/CHGA/S100A1/NEDD4L/ANK2/OXT/TAC1/SCN3B/EDN3/THRB/CAV3/DRD2/CACNG3/CASQ1/AGTR2	24
GO:0045494	photoreceptor cell maintenance	9/461	38/18670	2.72315e-07	6.80788e-06	4.66396e-06	CROCC/NPHP3/TUB/MAK/PCDH15/ADGRV1/USH2A/NXNL1/PROM1	9
GO:0034767	positive regulation of ion transmembrane transport	17/461	156/18670	3.28467e-07	8.16655e-06	5.59476e-06	KCNIP2/NPPA/KCNE1/SHANK3/KCNQ1/PIRT/CCL2/KCNMB1/SLC9A3R1/S100A1/ANK2/EDN3/CACNG3/CASQ1/FGF14/ARC/HTR3A	17
GO:0048511	rhythmic process	24/461	295/18670	3.52939e-07	8.72703e-06	5.97874e-06	NPY5R/NTRK3/ARRB2/PDGFRA/ARNTL/AXL/TH/ADIPOQ/NTRK1/NGFR/RORA/TGFB3/CARTPT/LEP/TIMP4/RETN/PROKR1/LHCGR/OPRM1/DRD2/EGR3/KCNA2/PROK2/CRH	24
GO:0048469	cell maturation	18/461	177/18670	4.20311e-07	1.03365e-05	7.08133e-06	ANKS1A/KCNIP2/MYOC/SOX10/AXL/LGI4/CNTN2/NFASC/ASCL1/NR4A2/FEV/GATA2/CDKN1C/GLDN/CCL21/RET/EPHA8/ADGRB3	18
GO:0006816	calcium ion transport	30/461	434/18670	4.31421e-07	1.05224e-05	7.20875e-06	NPPA/PLA2G6/ARRB2/TRPM5/JPH4/PLCB2/CCL2/ATP1A2/GPM6A/GRIN2B/CXCL12/S100A1/PKD1L3/ANK2/SLC24A2/LILRB2/CAV3/HTR2B/MCOLN3/TMC1/OPRM1/DRD2/CCL21/CACNA1A/CACNG3/CASQ1/FGF14/CRH/P2RX2/TRPC5	30
GO:0015696	ammonium transport	14/461	108/18670	4.32525e-07	1.05224e-05	7.20875e-06	NPPA/SLC18A1/CXCL12/SYT9/GPM6B/SLC5A7/SYT12/SYT2/CHRNA3/DRD2/KCNA2/CRH/SYT4/SYT5	14
GO:0009713	catechol-containing compound biosynthetic process	7/461	21/18670	4.60742e-07	1.1031e-05	7.55715e-06	DBH/TH/HAND2/INSM1/NR4A2/AGTR2/DAO	7
GO:0042423	catecholamine biosynthetic process	7/461	21/18670	4.60742e-07	1.1031e-05	7.55715e-06	DBH/TH/HAND2/INSM1/NR4A2/AGTR2/DAO	7
GO:0048485	sympathetic nervous system development	7/461	21/18670	4.60742e-07	1.1031e-05	7.55715e-06	NTRK1/PHOX2B/HAND2/TFAP2B/PHOX2A/ASCL1/INSM1	7
GO:0048265	response to pain	8/461	30/18670	4.72131e-07	1.12442e-05	7.70318e-06	DBH/THBS1/PIRT/NTRK1/TAC1/RET/CRH/P2RX2	8
GO:0035176	social behavior	10/461	52/18670	4.77659e-07	1.12573e-05	7.71221e-06	NRXN1/SHANK3/TH/AVPR1A/OXT/NPAS4/NR2E1/AVP/GNG8/PTCHD1	10
GO:0051703	intraspecies interaction between organisms	10/461	52/18670	4.77659e-07	1.12573e-05	7.71221e-06	NRXN1/SHANK3/TH/AVPR1A/OXT/NPAS4/NR2E1/AVP/GNG8/PTCHD1	10
GO:0035270	endocrine system development	15/461	127/18670	5.7309e-07	1.34364e-05	9.20508e-06	PDGFRA/ARNTL/TG/HOXB3/ASCL1/NEUROG3/INSM1/THRB/PAX8/GATA2/CDKN1C/DRD2/GLI1/CRH/NEUROD1	15
GO:0044070	regulation of anion transport	13/461	95/18670	5.93156e-07	1.38352e-05	9.47827e-06	NPY5R/PLA2G6/THBS1/AVPR1A/ATP1A2/ATP8A2/OXT/LEP/GRM7/ARG1/AVP/SYT4/AGTR2	13
GO:0019098	reproductive behavior	8/461	31/18670	6.22692e-07	1.44496e-05	9.8992e-06	DBH/HDAC4/TH/AVPR1A/OXT/THRB/AVP/PPP1R1B	8
GO:0007188	adenylate cyclase-modulating G protein-coupled receptor signaling pathway	20/461	221/18670	6.37474e-07	1.46526e-05	1.00382e-05	GABBR1/NPY1R/SSTR2/VIP/AKAP12/SLC9A3R1/CHGA/CHRM1/MARCO/FPR2/GRM7/LHCGR/RIT2/OPRM1/DRD2/GRM3/HRH4/MC2R/GALR1/ADGRB3	20
GO:0015850	organic hydroxy compound transport	22/461	262/18670	6.37913e-07	1.46526e-05	1.00382e-05	VIP/SLC18A1/ADIPOQ/CHGA/CXCL12/SYT9/GPM6B/CARTPT/OXT/TAC1/SYT12/PGAP1/LEP/SYT2/DRD2/KCNA2/GALR1/CRH/SYT4/SYT5/AGTR2/GHSR	22
GO:0014032	neural crest cell development	12/461	81/18670	6.73167e-07	1.53469e-05	1.05139e-05	ZEB2/SOX10/PHOX2B/SEMA3B/SEMA3D/HAND2/EDN3/HTR2B/SEMA6A/FOLR1/RET/CYP26C1	12
GO:0051384	response to glucocorticoid	16/461	146/18670	6.74924e-07	1.53469e-05	1.05139e-05	NTRK3/SSTR2/ACSBG1/TH/AVPR1A/ADIPOQ/CASP9/HSD3B2/S100B/OXT/NPAS4/TNF/ARG1/CRH/AGTR2/GHSR	16
GO:0098693	regulation of synaptic vesicle cycle	14/461	112/18670	6.7974e-07	1.53791e-05	1.0536e-05	VAMP1/NRXN1/RAPGEF4/STX1B/PLD1/P2RY4/PPFIA2/SYT9/CDH2/RIMS2/RIMS1/DRD2/FGF14/SYT4	14
GO:0043524	negative regulation of neuron apoptotic process	16/461	147/18670	7.4045e-07	1.66693e-05	1.14199e-05	NRBP2/CNTF/ARRB2/CCL2/AXL/NTRK1/TGFB3/TFAP2B/SOD2/NR4A2/CRLF1/TOX3/GABRB2/FAIM2/CNTFR/CLCF1	16
GO:0034764	positive regulation of transmembrane transport	19/461	204/18670	7.84715e-07	1.75784e-05	1.20427e-05	KCNIP2/NPPA/INS/KCNE1/SHANK3/KCNQ1/PIRT/CCL2/KCNMB1/ADIPOQ/SLC9A3R1/S100A1/ANK2/EDN3/CACNG3/CASQ1/FGF14/ARC/HTR3A	19
GO:0099175	regulation of postsynapse organization	13/461	98/18670	8.54053e-07	1.90374e-05	1.30422e-05	NRXN1/NTRK3/INS/SHANK3/PAK3/GRIN2B/LILRB2/CDH2/LRRTM2/DGKB/SHISA6/ARC/GHSR	13
GO:0033604	negative regulation of catecholamine secretion	6/461	15/18670	9.08865e-07	2.01599e-05	1.38112e-05	CHGA/DRD2/CRH/SYT4/AGTR2/GHSR	6
GO:0007617	mating behavior	7/461	23/18670	9.30665e-07	2.05427e-05	1.40735e-05	HDAC4/TH/AVPR1A/OXT/THRB/AVP/PPP1R1B	7
GO:1990138	neuron projection extension	17/461	168/18670	9.43566e-07	2.07264e-05	1.41993e-05	MACF1/ITSN2/NTRK3/SEMA3B/CXCL12/SEMA3D/NEDD4L/CPNE9/RIMS2/RIMS1/SYT2/SEMA6A/REG1A/L1CAM/TRIM46/SYT4/TRPC5	17
GO:0014047	glutamate secretion	9/461	44/18670	1.03841e-06	2.25905e-05	1.54764e-05	NPY5R/VAMP2/AVPR1A/PPFIA2/SLC1A7/RIMS1/GRM7/AVP/SYT4	9
GO:0046189	phenol-containing compound biosynthetic process	9/461	44/18670	1.03841e-06	2.25905e-05	1.54764e-05	ZEB2/DBH/TH/HAND2/INSM1/NR4A2/DCT/AGTR2/DAO	9
GO:0042755	eating behavior	8/461	33/18670	1.04941e-06	2.26124e-05	1.54914e-05	NPY5R/STAT3/TH/ATP8A2/OXT/LEP/OPRM1/GHSR	8
GO:0051955	regulation of amino acid transport	8/461	33/18670	1.04941e-06	2.26124e-05	1.54914e-05	NPY5R/AVPR1A/ATP1A2/LEP/GRM7/ARG1/AVP/SYT4	8
GO:2001259	positive regulation of cation channel activity	11/461	70/18670	1.07546e-06	2.30637e-05	1.58006e-05	KCNIP2/NPPA/SHANK3/PIRT/CCL2/S100A1/ANK2/CACNG3/CASQ1/FGF14/ARC	11
GO:0014031	mesenchymal cell development	12/461	85/18670	1.1454e-06	2.43239e-05	1.66639e-05	ZEB2/SOX10/PHOX2B/SEMA3B/SEMA3D/HAND2/EDN3/HTR2B/SEMA6A/FOLR1/RET/CYP26C1	12
GO:0048864	stem cell development	12/461	85/18670	1.1454e-06	2.43239e-05	1.66639e-05	ZEB2/SOX10/PHOX2B/SEMA3B/SEMA3D/HAND2/EDN3/HTR2B/SEMA6A/FOLR1/RET/CYP26C1	12
GO:0070588	calcium ion transmembrane transport	24/461	315/18670	1.15034e-06	2.43239e-05	1.66639e-05	NPPA/PLA2G6/TRPM5/JPH4/PLCB2/ATP1A2/GPM6A/GRIN2B/S100A1/PKD1L3/ANK2/SLC24A2/CAV3/HTR2B/MCOLN3/TMC1/OPRM1/DRD2/CCL21/CACNA1A/CACNG3/CASQ1/FGF14/TRPC5	24
GO:0002027	regulation of heart rate	13/461	101/18670	1.21276e-06	2.55243e-05	1.74862e-05	SCN2B/NPPA/KCNE1/KCNQ1/AVPR1A/ANK2/OXT/TAC1/SCN3B/EDN3/CAV3/DRD2/AGTR2	13
GO:0060359	response to ammonium ion	15/461	135/18670	1.26157e-06	2.64288e-05	1.81059e-05	CRHBP/PENK/CHRM1/OXT/TAC1/GABRA1/CHRNA3/OPRM1/DRD2/HRH4/GABRG2/GABRB2/CRH/HTR3A/PPP1R1B	15
GO:0098742	cell-cell adhesion via plasma-membrane adhesion molecules	22/461	273/18670	1.27457e-06	2.6578e-05	1.82081e-05	NRXN1/NEXN/ROBO3/ADIPOQ/PCDH15/FAT4/CNTN2/LRRC4/TENM2/ITGAM/CDH2/CNTN6/MBP/PCDHGC4/LRFN5/TENM4/KIRREL3/L1CAM/RET/NTNG1/DAB1/UNC5D	22
GO:0044062	regulation of excretion	7/461	24/18670	1.28605e-06	2.66944e-05	1.82879e-05	AVPR1A/SLC9A3R1/OXT/TAC1/AVP/DRD2/AGTR2	7
GO:0048013	ephrin receptor signaling pathway	12/461	86/18670	1.30179e-06	2.68978e-05	1.84272e-05	ANKS1A/ARHGEF7/NTRK3/ARHGEF28/PAK3/GRIN2B/NTRK1/EPHA1/MMP2/EPHB6/EPHA2/EPHA8	12
GO:1903531	negative regulation of secretion by cell	19/461	211/18670	1.3092e-06	2.69278e-05	1.84478e-05	CRHBP/NPY5R/INS/ZC3H12A/ADIPOQ/IL33/CHGA/NMB/CARTPT/LEP/TNF/GRM7/OPRM1/DRD2/ACVR1C/CRH/SYT4/AGTR2/GHSR	19
GO:0070838	divalent metal ion transport	31/461	483/18670	1.35354e-06	2.77139e-05	1.89863e-05	NPPA/PLA2G6/ARRB2/TRPM5/JPH4/PLCB2/CCL2/ATP1A2/GPM6A/GRIN2B/SLC39A12/CXCL12/S100A1/PKD1L3/ANK2/SLC24A2/LILRB2/CAV3/HTR2B/MCOLN3/TMC1/OPRM1/DRD2/CCL21/CACNA1A/CACNG3/CASQ1/FGF14/CRH/P2RX2/TRPC5	31
GO:0017156	calcium ion regulated exocytosis	16/461	154/18670	1.38499e-06	2.8132e-05	1.92728e-05	VAMP1/RAPGEF4/PRRT2/VAMP2/STX1B/P2RY4/PPFIA2/SYT9/STX11/SYT12/RIMS2/RIMS1/SYT2/DRD2/SYT4/SYT5	16
GO:0009582	detection of abiotic stimulus	15/461	136/18670	1.3864e-06	2.8132e-05	1.92728e-05	CABP4/PITPNM1/ARRB2/LXN/NTRK1/CXCL12/PKD1L3/ATP8A2/STRC/ADGRV1/TAC1/ASIC2/CAV3/TMC1/CNGA1	15
GO:0010469	regulation of signaling receptor activity	17/461	173/18670	1.42254e-06	2.86364e-05	1.96183e-05	CRHBP/DLG2/SHANK3/CCL2/GRIN2B/SHISA9/LRRC7/GRIA4/CAV3/OPRM1/SHISA8/CACNG3/GRIA2/SHISA6/CRH/ARC/AGTR2	17
GO:0048791	calcium ion-regulated exocytosis of neurotransmitter	6/461	16/18670	1.42391e-06	2.86364e-05	1.96183e-05	STX1B/RIMS2/RIMS1/SYT2/SYT4/SYT5	6
GO:1901654	response to ketone	18/461	193/18670	1.4994e-06	3.00212e-05	2.0567e-05	NTRK3/CD38/THBS1/SOX10/P2RY4/TH/AVPR1A/CASP9/HSD3B2/TGFB3/OXT/NPAS4/ARG1/AVP/CCL21/CRH/AGTR2/GHSR	18
GO:0033555	multicellular organismal response to stress	11/461	73/18670	1.65473e-06	3.28406e-05	2.24986e-05	DBH/THBS1/PIRT/PENK/NTRK1/TAC1/NR4A2/NR2E1/RET/CRH/P2RX2	11
GO:0045685	regulation of glial cell differentiation	11/461	73/18670	1.65473e-06	3.28406e-05	2.24986e-05	NTRK3/SLC45A3/RNF112/CNTN2/DAAM2/TTBK1/ASPA/NR2E1/TENM4/CLCF1/DAB1	11
GO:0090596	sensory organ morphogenesis	21/461	256/18670	1.67093e-06	3.29169e-05	2.25508e-05	WNT2B/AHI1/CNTF/MYO7A/STAT3/CABP4/TH/SLC9A3R1/ROM1/ITGA8/ATP8A2/STRC/TFAP2B/ALDH1A3/EPHA2/THRB/HOXA2/PAX8/GATA2/TMIE/PROM1	21
GO:0060560	developmental growth involved in morphogenesis	20/461	235/18670	1.67312e-06	3.29169e-05	2.25508e-05	MACF1/ZEB2/ITSN2/NTRK3/SEMA3B/CXCL12/SEMA3D/NEDD4L/CPNE9/CSF1/RIMS2/DCC/RIMS1/SYT2/SEMA6A/REG1A/L1CAM/TRIM46/SYT4/TRPC5	20
GO:0046928	regulation of neurotransmitter secretion	13/461	104/18670	1.69985e-06	3.30819e-05	2.26638e-05	VAMP1/STX1B/P2RY4/PPFIA2/SYT9/SYT12/KCNC4/MCTP2/RIMS2/RIMS1/CHRNA3/DRD2/SYT4	13
GO:0051954	positive regulation of amine transport	8/461	35/18670	1.70344e-06	3.30819e-05	2.26638e-05	VIP/AVPR1A/CXCL12/CARTPT/OXT/AVP/DRD2/SYT4	8
GO:0097484	dendrite extension	8/461	35/18670	1.70344e-06	3.30819e-05	2.26638e-05	ITSN2/NEDD4L/CPNE9/RIMS2/RIMS1/SYT2/REG1A/SYT4	8
GO:0007214	gamma-aminobutyric acid signaling pathway	7/461	25/18670	1.74836e-06	3.3742e-05	2.31161e-05	GABBR1/GABRR2/GABRA1/GABRA6/GABRG2/GABRB2/GABRR3	7
GO:0072511	divalent inorganic cation transport	31/461	489/18670	1.75235e-06	3.3742e-05	2.31161e-05	NPPA/PLA2G6/ARRB2/TRPM5/JPH4/PLCB2/CCL2/ATP1A2/GPM6A/GRIN2B/SLC39A12/CXCL12/S100A1/PKD1L3/ANK2/SLC24A2/LILRB2/CAV3/HTR2B/MCOLN3/TMC1/OPRM1/DRD2/CCL21/CACNA1A/CACNG3/CASQ1/FGF14/CRH/P2RX2/TRPC5	31
GO:0007193	adenylate cyclase-inhibiting G protein-coupled receptor signaling pathway	12/461	89/18670	1.89029e-06	3.62438e-05	2.483e-05	GABBR1/NPY1R/SSTR2/AKAP12/CHRM1/MARCO/FPR2/GRM7/OPRM1/DRD2/GRM3/HRH4	12
GO:0051048	negative regulation of secretion	20/461	238/18670	2.03621e-06	3.8877e-05	2.6634e-05	CRHBP/NPY5R/INS/ZC3H12A/ADIPOQ/IL33/CHGA/NMB/CARTPT/OXT/LEP/TNF/GRM7/OPRM1/DRD2/ACVR1C/CRH/SYT4/AGTR2/GHSR	20
GO:0030100	regulation of endocytosis	22/461	281/18670	2.05757e-06	3.91198e-05	2.68003e-05	AHI1/TUB/ARRB2/OPHN1/STX1B/CCL2/AXL/ADIPOQ/NEDD4L/TF/FPR2/TNF/CAV3/GATA2/RIT2/LRRTM2/SGIP1/DRD2/CCL21/ARC/SYT4/CALY	22
GO:0014033	neural crest cell differentiation	12/461	90/18670	2.13303e-06	4.03848e-05	2.76669e-05	ZEB2/SOX10/PHOX2B/SEMA3B/SEMA3D/HAND2/EDN3/HTR2B/SEMA6A/FOLR1/RET/CYP26C1	12
GO:0046677	response to antibiotic	24/461	327/18670	2.22102e-06	4.18754e-05	2.86881e-05	MAP3K5/CRHBP/DBH/NTRK3/ZC3H12A/STAT3/SLC26A5/RNF112/AXL/TH/KCNMB1/ADIPOQ/CASP9/PENK/GRIN2B/LEP/S100A8/HGF/ARG1/OPRM1/AVP/DRD2/CRH/HTR3A	24
GO:0006813	potassium ion transport	20/461	240/18670	2.3166e-06	4.34963e-05	2.97986e-05	KCNIP2/NPPA/KCNE1/VAMP2/KCNQ1/TRPM5/VIP/ABCC8/KCNMB1/ATP1A2/KCNK2/NEDD4L/ANK2/SLC24A2/KCNC4/EDN3/CAV3/DRD2/KCNA2/KCNK10	20
GO:0048814	regulation of dendrite morphogenesis	12/461	91/18670	2.40289e-06	4.49301e-05	3.07809e-05	PARP6/SHANK3/PAK3/SARM1/NEDD4L/NEUROG3/NR2E1/CHRNA3/ARC/ADGRB3/TLX2/TRPC5	12
GO:0003407	neural retina development	10/461	62/18670	2.60378e-06	4.82873e-05	3.30808e-05	AHI1/CABP4/GPM6A/ROM1/ATP8A2/TFAP2B/THRB/PROM1/NEUROD4/NEUROD1	10
GO:0048857	neural nucleus development	10/461	62/18670	2.60378e-06	4.82873e-05	3.30808e-05	NDRG2/SYPL2/PHOX2B/S100A1/TTBK1/PHOX2A/ASCL1/ALDH1A3/MBP/KIRREL3	10
GO:0035094	response to nicotine	9/461	49/18670	2.6974e-06	4.98194e-05	3.41304e-05	TH/PENK/ATP1A2/NTRK1/TNF/CHRNA3/AVP/DRD2/PPP1R1B	9
GO:0031960	response to corticosteroid	16/461	162/18670	2.70936e-06	4.98369e-05	3.41424e-05	NTRK3/SSTR2/ACSBG1/TH/AVPR1A/ADIPOQ/CASP9/HSD3B2/S100B/OXT/NPAS4/TNF/ARG1/CRH/AGTR2/GHSR	16
GO:0048678	response to axon injury	11/461	77/18670	2.84332e-06	5.20892e-05	3.56854e-05	NTRK3/CNTF/SARM1/NTRK1/KCNK2/RGMA/RTN4RL1/APOD/ARG1/DRD2/FOLR1	11
GO:1904064	positive regulation of cation transmembrane transport	15/461	144/18670	2.85801e-06	5.21472e-05	3.57252e-05	KCNIP2/NPPA/KCNE1/SHANK3/KCNQ1/PIRT/CCL2/KCNMB1/S100A1/ANK2/EDN3/CACNG3/CASQ1/FGF14/ARC	15
GO:0007588	excretion	10/461	63/18670	3.0276e-06	5.45813e-05	3.73927e-05	AVPR1A/SLC9A3R1/NEDD4L/OXT/TAC1/CHRNA3/AVP/DRD2/POU3F3/AGTR2	10
GO:0031646	positive regulation of neurological system process	10/461	63/18670	3.0276e-06	5.45813e-05	3.73927e-05	NRXN1/SHANK3/STX1B/SOX10/S100B/CARTPT/RIMS2/HGF/RIMS1/TENM4	10
GO:0035418	protein localization to synapse	10/461	63/18670	3.0276e-06	5.45813e-05	3.73927e-05	NRXN1/MPP4/DLG2/STX1B/GRASP/LRRC7/ASIC2/LGI1/KIF5A/GHSR	10
GO:0048568	embryonic organ development	28/461	428/18670	3.07137e-06	5.51506e-05	3.77828e-05	AHI1/NPHP3/MYO7A/PDGFRA/RNF112/HOXB3/TH/SLC9A3R1/ITGA8/ATP8A2/STRC/TGFB3/HAND2/ALDH1A3/EPHA2/HOXA2/TNF/PAX8/GATA2/CDKN1C/GRHL2/GDF3/GLI1/WNT9B/TMIE/FOLR1/NEUROD1/TBX20	28
GO:0001976	neurological system process involved in regulation of systemic arterial blood pressure	5/461	11/18670	3.67014e-06	6.56418e-05	4.49701e-05	ASIC2/SOD2/DRD2/AGTR2/P2RX2	5
GO:0032411	positive regulation of transporter activity	13/461	112/18670	3.94762e-06	7.03268e-05	4.81797e-05	KCNIP2/NPPA/SHANK3/PIRT/CCL2/S100A1/ANK2/SGK1/CACNG3/CASQ1/FGF14/ARC/HTR3A	13
GO:0006835	dicarboxylic acid transport	12/461	96/18670	4.25614e-06	7.55256e-05	5.17413e-05	NPY5R/VAMP2/SLC26A5/AVPR1A/ATP1A2/PPFIA2/SLC1A7/RIMS1/GRM7/AVP/FOLR1/SYT4	12
GO:0001667	ameboidal-type cell migration	29/461	461/18670	4.41125e-06	7.79723e-05	5.34175e-05	MACF1/LTB4R2/ZEB2/ARHGEF7/PLEKHG5/ZC3H12A/SRPX2/THBS1/SOX10/PAK3/AKAP12/PHOX2B/SEMA3B/SEMA3D/NANOS1/HAND2/TAC1/EPHA2/EDN3/GATA2/NR2E1/HTR2B/SEMA6A/EGR3/CER1/ACVR1C/FOLR1/RET/AGTR2	29
GO:0048168	regulation of neuronal synaptic plasticity	9/461	52/18670	4.52378e-06	7.96503e-05	5.4567e-05	SHANK3/SHISA9/CNTN2/S100B/DRD2/SHISA8/SHISA6/ARC/SYT4	9
GO:0015800	acidic amino acid transport	10/461	66/18670	4.67834e-06	8.17355e-05	5.59956e-05	NPY5R/VAMP2/AVPR1A/ATP1A2/PPFIA2/SLC1A7/RIMS1/GRM7/AVP/SYT4	10
GO:0046888	negative regulation of hormone secretion	10/461	66/18670	4.67834e-06	8.17355e-05	5.59956e-05	CRHBP/ADIPOQ/CHGA/NMB/CARTPT/LEP/DRD2/ACVR1C/CRH/GHSR	10
GO:0014046	dopamine secretion	8/461	40/18670	4.99484e-06	8.62659e-05	5.90993e-05	CXCL12/SYT9/SYT12/SYT2/DRD2/KCNA2/SYT4/SYT5	8
GO:0014059	regulation of dopamine secretion	8/461	40/18670	4.99484e-06	8.62659e-05	5.90993e-05	CXCL12/SYT9/SYT12/SYT2/DRD2/KCNA2/SYT4/SYT5	8
GO:0044058	regulation of digestive system process	8/461	40/18670	4.99484e-06	8.62659e-05	5.90993e-05	KCNQ1/OXT/TAC1/LEP/SGK1/CRH/NEUROD1/GHSR	8
GO:0009581	detection of external stimulus	14/461	133/18670	5.40401e-06	9.29777e-05	6.36974e-05	CABP4/PITPNM1/ARRB2/LXN/NTRK1/CXCL12/PKD1L3/ATP8A2/STRC/ADGRV1/ASIC2/CAV3/TMC1/CNGA1	14
GO:0035690	cellular response to drug	25/461	369/18670	5.67724e-06	9.73087e-05	6.66645e-05	MAP3K5/CRHBP/ACER2/ZC3H12A/KCNQ1/SOX10/RNF112/P2RY4/AXL/TH/KCNMB1/ADIPOQ/CASP9/CHRM1/NTRK1/PDE4A/HGF/TNF/CHRNA3/ARG1/OPRM1/HRH4/FOLR1/CRH/AGTR2	25
GO:0045807	positive regulation of endocytosis	15/461	153/18670	6.06763e-06	0.000103608	7.09798e-05	AHI1/TUB/ARRB2/CCL2/AXL/NEDD4L/TF/FPR2/TNF/CAV3/GATA2/SGIP1/DRD2/CCL21/CALY	15
GO:0001822	kidney development	21/461	278/18670	6.13155e-06	0.000103688	7.1035e-05	WNT2B/AHI1/NPHP3/PDGFRA/COL4A3/ADIPOQ/CASP9/ITGA8/FAT4/PKD1L3/TFAP2B/PAX8/CRLF1/CDKN1C/KIRREL3/CER1/WNT9B/PROM1/RET/POU3F3/AGTR2	21
GO:0045161	neuronal ion channel clustering	5/461	12/18670	6.164e-06	0.000103688	7.1035e-05	KCNIP2/MYOC/CNTN2/NFASC/GLDN	5
GO:0048484	enteric nervous system development	5/461	12/18670	6.164e-06	0.000103688	7.1035e-05	SOX10/PHOX2B/PHOX2A/RET/TLX2	5
GO:1904862	inhibitory synapse assembly	5/461	12/18670	6.164e-06	0.000103688	7.1035e-05	PLXNB1/NPAS4/GABRA1/GABRG2/GABRB2	5
GO:0006584	catecholamine metabolic process	9/461	54/18670	6.2593e-06	0.000104514	7.16008e-05	DBH/TH/HAND2/ITGAM/INSM1/NR4A2/DRD2/AGTR2/DAO	9
GO:0009712	catechol-containing compound metabolic process	9/461	54/18670	6.2593e-06	0.000104514	7.16008e-05	DBH/TH/HAND2/ITGAM/INSM1/NR4A2/DRD2/AGTR2/DAO	9
GO:0015893	drug transport	18/461	214/18670	6.49809e-06	0.000108102	7.40591e-05	SLC18A1/ATP1A2/CXCL12/SLC1A7/SYT9/SYT12/RETN/SYT2/CHRNA3/ARG1/DRD2/KCNA2/FOLR1/GALR1/CRH/SYT4/SYT5/GHSR	18
GO:0097756	negative regulation of blood vessel diameter	11/461	84/18670	6.76848e-06	0.000112188	7.68583e-05	DBH/INS/CD38/AVPR1A/ATP1A2/CHGA/LEP/EDN3/ASIC2/HTR2B/AVP	11
GO:0042698	ovulation cycle	10/461	69/18670	7.05807e-06	0.000116561	7.98541e-05	NPY5R/ARRB2/PDGFRA/AXL/TGFB3/LEP/TIMP4/RETN/LHCGR/OPRM1	10
GO:0097120	receptor localization to synapse	9/461	55/18670	7.32223e-06	0.000120484	8.25415e-05	DLG2/STX1B/GRASP/LRRC7/LGI1/CACNG3/SHISA6/KIF5A/GHSR	9
GO:0031667	response to nutrient levels	30/461	499/18670	7.39191e-06	0.00012119	8.30251e-05	SZT2/WNT2B/MAP3K5/KAT2A/ZC3H12A/MTHFR/SSTR2/P2RY4/TH/ADIPOQ/PENK/NPY/NTRK1/CARTPT/OXT/ASCL1/LEP/SST/ARG1/REG1A/OPRM1/GDF3/SGIP1/WNT9B/ACVR1C/HTR4/P2RX6/FOLR1/P2RX2/GHSR	30
GO:0017157	regulation of exocytosis	18/461	217/18670	7.88286e-06	0.000127849	8.75873e-05	VAMP1/NPPA/RAPGEF4/PLA2G6/VAMP2/STX1B/P2RY4/PPFIA2/SYT9/ITGAM/SYT12/RIMS2/RIMS1/SYT2/GATA2/DRD2/SYT4/SYT5	18
GO:0071804	cellular potassium ion transport	18/461	217/18670	7.88286e-06	0.000127849	8.75873e-05	KCNIP2/NPPA/KCNE1/VAMP2/KCNQ1/TRPM5/ABCC8/KCNMB1/ATP1A2/KCNK2/NEDD4L/ANK2/SLC24A2/KCNC4/EDN3/CAV3/KCNA2/KCNK10	18
GO:0071805	potassium ion transmembrane transport	18/461	217/18670	7.88286e-06	0.000127849	8.75873e-05	KCNIP2/NPPA/KCNE1/VAMP2/KCNQ1/TRPM5/ABCC8/KCNMB1/ATP1A2/KCNK2/NEDD4L/ANK2/SLC24A2/KCNC4/EDN3/CAV3/KCNA2/KCNK10	18
GO:0021549	cerebellum development	12/461	102/18670	8.05415e-06	0.000130161	8.9171e-05	RERE/SSTR2/OPHN1/SPTBN2/RORA/NANOS1/GLI1/FAIM2/DAB1/NEUROD1/AGTR2/CNTN1	12
GO:0051648	vesicle localization	22/461	306/18670	8.15786e-06	0.000131368	8.99977e-05	VAMP1/MYO7A/PRRT2/VAMP2/STX1B/P2RY4/PPFIA2/SYT9/STX11/SYT12/SYBU/CDH2/RIMS2/RIMS1/SYT2/AP3B2/DRD2/KIF5A/TRIM46/FOLR1/SYT4/SYT5	22
GO:0043271	negative regulation of ion transport	15/461	157/18670	8.32131e-06	0.000133525	9.14754e-05	NPY5R/KCNE1/VIP/SLC26A5/THBS1/ATP1A2/SLC9A3R1/GPM6B/NEDD4L/LEP/LILRB2/GRM7/CAV3/DRD2/AGTR2	15
GO:0001655	urogenital system development	23/461	330/18670	8.48082e-06	0.000135603	9.28994e-05	WNT2B/AHI1/NPHP3/PDGFRA/COL4A3/ADIPOQ/CASP9/ITGA8/FAT4/PKD1L3/TFAP2B/PAX8/GATA2/CRLF1/CDKN1C/KIRREL3/GLI1/CER1/WNT9B/PROM1/RET/POU3F3/AGTR2	23
GO:0060113	inner ear receptor cell differentiation	9/461	56/18670	8.53589e-06	0.000136003	9.31734e-05	MYO7A/SLC9A3R1/FAT4/STRC/ADGRV1/USH2A/MCOLN3/TMC1/GABRB2	9
GO:0014821	phasic smooth muscle contraction	6/461	21/18670	8.68643e-06	0.000136955	9.38256e-05	SSTR2/EDN3/HTR2B/DRD2/P2RX2/GHSR	6
GO:0035813	regulation of renal sodium excretion	6/461	21/18670	8.68643e-06	0.000136955	9.38256e-05	AVPR1A/OXT/TAC1/AVP/DRD2/AGTR2	6
GO:0051412	response to corticosterone	6/461	21/18670	8.68643e-06	0.000136955	9.38256e-05	NTRK3/TH/AVPR1A/HSD3B2/NPAS4/CRH	6
GO:0032414	positive regulation of ion transmembrane transporter activity	12/461	104/18670	9.85685e-06	0.000154869	0.000106098	KCNIP2/NPPA/SHANK3/PIRT/CCL2/S100A1/ANK2/CACNG3/CASQ1/FGF14/ARC/HTR3A	12
GO:0050805	negative regulation of synaptic transmission	10/461	72/18670	1.04192e-05	0.000163138	0.000111763	NPY5R/PLA2G6/SHANK3/CD38/ADIPOQ/SLC24A2/LILRB2/DRD2/ARC/SYT4	10
GO:1903305	regulation of regulated secretory pathway	15/461	160/18670	1.04717e-05	0.000163395	0.000111939	VAMP1/NPPA/STX1B/P2RY4/PPFIA2/SYT9/ITGAM/SYT12/RIMS2/RIMS1/SYT2/GATA2/DRD2/SYT4/SYT5	15
GO:0007616	long-term memory	7/461	32/18670	1.05409e-05	0.000163595	0.000112076	KAT2A/NPAS4/TAC1/SGK1/DRD2/LRRN4/ARC	7
GO:0050982	detection of mechanical stimulus	8/461	44/18670	1.05568e-05	0.000163595	0.000112076	NTRK1/CXCL12/PKD1L3/STRC/ADGRV1/ASIC2/CAV3/TMC1	8
GO:2000177	regulation of neural precursor cell proliferation	11/461	88/18670	1.06747e-05	0.000164857	0.000112941	LIMS2/SOX10/ELL3/ASCL1/INSM1/CDH2/DCT/GATA2/NR2E1/DRD2/GLI1	11
GO:0044706	multi-multicellular organism process	18/461	222/18670	1.07881e-05	0.000166041	0.000113752	CRHBP/NPPA/PLA2G6/CD38/ARNTL/AVPR1A/MMP2/TGFB3/OXT/TAC1/TEAD3/LEP/ARG1/ACVR1C/CRH/PRLHR/GHSR/PNOC	18
GO:0043266	regulation of potassium ion transport	12/461	105/18670	1.08839e-05	0.000166948	0.000114373	KCNIP2/NPPA/KCNE1/VAMP2/KCNQ1/VIP/KCNMB1/NEDD4L/ANK2/EDN3/CAV3/DRD2	12
GO:0048732	gland development	27/461	434/18670	1.15328e-05	0.000176297	0.000120778	NPHP3/LIMS2/PDGFRA/LRP5L/SOX10/TG/HOXB3/SLC9A3R1/TGFB3/HAND2/ASCL1/INSM1/ALDH1A3/EPHA2/THRB/CSF1/HGF/TNF/PAX8/CAV3/GATA2/CDKN1C/ARG1/REG1A/DRD2/GLI1/CRH	27
GO:0072006	nephron development	14/461	142/18670	1.15713e-05	0.000176297	0.000120778	WNT2B/AHI1/PDGFRA/COL4A3/ADIPOQ/FAT4/TFAP2B/PAX8/KIRREL3/WNT9B/PROM1/RET/POU3F3/AGTR2	14
GO:0051650	establishment of vesicle localization	21/461	290/18670	1.17205e-05	0.000177971	0.000121925	VAMP1/MYO7A/PRRT2/VAMP2/STX1B/P2RY4/PPFIA2/SYT9/STX11/SYT12/SYBU/RIMS2/RIMS1/SYT2/AP3B2/DRD2/KIF5A/TRIM46/FOLR1/SYT4/SYT5	21
GO:0051963	regulation of synapse assembly	12/461	106/18670	1.20034e-05	0.000181657	0.00012445	NRXN1/NTRK3/SRPX2/NTRK1/OXT/MUSK/ASIC2/LRFN5/LRRTM2/IL1RAPL2/ADGRB3/GHSR	12
GO:0051932	synaptic transmission, GABAergic	8/461	45/18670	1.25648e-05	0.00018889	0.000129405	NPY5R/NPAS4/TAC1/GABRA1/DRD2/GABRA6/GABRG2/GABRB2	8
GO:0090278	negative regulation of peptide hormone secretion	8/461	45/18670	1.25648e-05	0.00018889	0.000129405	CRHBP/CHGA/CARTPT/LEP/DRD2/ACVR1C/CRH/GHSR	8
GO:0060249	anatomical structure homeostasis	27/461	437/18670	1.30478e-05	0.000195502	0.000133935	CROCC/NPHP3/FGGY/TUB/CD38/MAK/TLR4/P2RY4/KRT1/PCDH15/ADGRV1/NANOS1/CARTPT/TF/PIP/CSF1/USH2A/HAAO/AZGP1/CAV3/GATA2/NXNL1/PROM1/PIGR/NELL2/NEUROD1/IGHG3	27
GO:0050905	neuromuscular process	12/461	107/18670	1.32223e-05	0.000197462	0.000135278	NRXN1/MYO7A/PRRT2/JPH4/CNTNAP1/PENK/PCDH15/ATP8A2/POMK/ALDH1A3/FABP7/DRD2	12
GO:0072001	renal system development	21/461	293/18670	1.36968e-05	0.000203475	0.000139397	WNT2B/AHI1/NPHP3/PDGFRA/COL4A3/ADIPOQ/CASP9/ITGA8/FAT4/PKD1L3/TFAP2B/PAX8/CRLF1/CDKN1C/KIRREL3/CER1/WNT9B/PROM1/RET/POU3F3/AGTR2	21
GO:0010038	response to metal ion	24/461	364/18670	1.37149e-05	0.000203475	0.000139397	KCNIP2/ACTA1/CRHBP/DLG2/SLC26A5/THBS1/TH/KCNMB1/CASP9/PENK/SYT9/NEDD4L/ADGRV1/TF/CPNE9/SYT12/ASCL1/S100A8/SYT2/HAAO/ARG1/DRD2/SYT4/SYT5	24
GO:0048017	inositol lipid-mediated signaling	16/461	184/18670	1.39099e-05	0.000205693	0.000140917	NTRK3/INS/PDGFRA/MYOC/PIRT/PLCB2/LTK/PLD1/SLC9A3R1/NTRK1/PLXNB1/LEP/HGF/TNF/HTR2B/NYAP2	16
GO:0070371	ERK1 and ERK2 cascade	22/461	317/18670	1.42038e-05	0.000209356	0.000143426	NPY5R/NDRG2/ARRB2/PDGFRA/TLR4/CCL2/ADIPOQ/AKAP12/SLC9A3R1/NTRK1/MARCO/HAND2/FPR2/EPHA2/TNF/HTR2B/SEMA6A/OPRM1/HCRTR1/AVP/DRD2/CCL21	22
GO:0032102	negative regulation of response to external stimulus	24/461	365/18670	1.43499e-05	0.000210823	0.000144431	NPY5R/NRXN1/INS/ZC3H12A/PDGFRA/THBS1/CCL2/KRT1/ADIPOQ/SEMA3B/RORA/SEMA3D/CARTPT/LEP/FPR2/RGMA/HGF/RTN4RL1/LRFN5/APOD/SEMA6A/FABP7/DRD2/GHSR	24
GO:0035815	positive regulation of renal sodium excretion	5/461	14/18670	1.49558e-05	0.000219014	0.000150042	AVPR1A/OXT/TAC1/DRD2/AGTR2	5
GO:0032098	regulation of appetite	6/461	23/18670	1.54953e-05	0.000224731	0.000153959	NPY/CARTPT/LEP/OPRM1/HTR4/GHSR	6
GO:0035812	renal sodium excretion	6/461	23/18670	1.54953e-05	0.000224731	0.000153959	AVPR1A/OXT/TAC1/AVP/DRD2/AGTR2	6
GO:0072215	regulation of metanephros development	6/461	23/18670	1.54953e-05	0.000224731	0.000153959	ADIPOQ/FAT4/PAX8/WNT9B/RET/AGTR2	6
GO:0055123	digestive system development	14/461	146/18670	1.59041e-05	0.000229924	0.000157517	AHI1/NPHP3/PDGFRA/SOX10/NPY/FAT4/TGFB3/ASCL1/TNF/CDKN1C/REG1A/GLI1/RET/DAB1	14
GO:0006939	smooth muscle contraction	12/461	110/18670	1.75517e-05	0.000252935	0.000173281	PLA2G6/SSTR2/CD38/ATP1A2/OXT/EDN3/HTR2B/CHRNA3/DRD2/PROK2/P2RX2/GHSR	12
GO:0002792	negative regulation of peptide secretion	14/461	148/18670	1.85644e-05	0.000266679	0.000182697	CRHBP/INS/ZC3H12A/IL33/CHGA/CARTPT/LEP/TNF/OPRM1/DRD2/ACVR1C/CRH/SYT4/GHSR	14
GO:0032103	positive regulation of response to external stimulus	22/461	323/18670	1.89902e-05	0.000271933	0.000186296	NPY5R/NPPA/NTRK3/CNTF/THBS1/TLR4/NPY/IL33/CXCL12/TTBK1/TAC1/FPR2/EDN3/CSF1/S100A9/S100A8/TNF/ARG1/OPRM1/CCL21/MMP8/GHSR	22
GO:0070372	regulation of ERK1 and ERK2 cascade	21/461	300/18670	1.95245e-05	0.000278702	0.000190934	NPY5R/NDRG2/ARRB2/PDGFRA/TLR4/CCL2/ADIPOQ/AKAP12/SLC9A3R1/NTRK1/MARCO/HAND2/FPR2/EPHA2/TNF/HTR2B/SEMA6A/OPRM1/HCRTR1/DRD2/CCL21	21
GO:0098801	regulation of renal system process	7/461	35/18670	1.97535e-05	0.000281084	0.000192566	AVPR1A/ADIPOQ/OXT/TAC1/AVP/DRD2/AGTR2	7
GO:0048592	eye morphogenesis	14/461	149/18670	2.00359e-05	0.000284209	0.000194707	WNT2B/AHI1/CNTF/MYO7A/STAT3/CABP4/TH/ROM1/ATP8A2/TFAP2B/ALDH1A3/EPHA2/THRB/PROM1	14
GO:0021895	cerebral cortex neuron differentiation	6/461	24/18670	2.02317e-05	0.000286088	0.000195994	OPHN1/CNTN2/ASCL1/NR2E1/DRD2/CHD5	6
GO:0017158	regulation of calcium ion-dependent exocytosis	12/461	112/18670	2.10825e-05	0.000297192	0.000203601	VAMP1/STX1B/P2RY4/PPFIA2/SYT9/SYT12/RIMS2/RIMS1/SYT2/DRD2/SYT4/SYT5	12
GO:1905874	regulation of postsynaptic density organization	5/461	15/18670	2.19793e-05	0.000308871	0.000211602	NRXN1/NTRK3/LILRB2/CDH2/LRRTM2	5
GO:0042116	macrophage activation	11/461	95/18670	2.2307e-05	0.000312505	0.000214092	ZC3H12A/THBS1/TLR4/IL33/RORA/TTBK1/ITGAM/FPR2/TNF/LRFN5/MMP8	11
GO:0046530	photoreceptor cell differentiation	9/461	63/18670	2.28892e-05	0.000319671	0.000219001	AHI1/CNTF/MYO7A/STAT3/CABP4/TH/ROM1/THRB/PROM1	9
GO:2000311	regulation of AMPA receptor activity	6/461	25/18670	2.60685e-05	0.000362285	0.000248195	SHANK3/SHISA9/SHISA8/CACNG3/SHISA6/ARC	6
GO:0019935	cyclic-nucleotide-mediated signaling	17/461	215/18670	2.61005e-05	0.000362285	0.000248195	NPPA/RAPGEF4/VIP/THBS1/SLC9A3R1/CHGA/PDE4A/RIMS2/LHCGR/HTR2B/RIT2/OPRM1/DRD2/MC2R/GALR1/CRH/ADGRB3	17
GO:0042133	neurotransmitter metabolic process	14/461	153/18670	2.70006e-05	0.000373632	0.000255969	DBH/ZC3H12A/TLR4/TH/PRIMA1/DMGDH/BHMT/RORA/SLC5A7/SARDH/CHDH/TNF/AGTR2/MMP8	14
GO:0086009	membrane repolarization	8/461	50/18670	2.80915e-05	0.000386604	0.000264856	KCNIP2/NPPA/KCNE1/KCNQ1/ATP1A2/NEDD4L/ANK2/CAV3	8
GO:0048565	digestive tract development	13/461	134/18670	2.81089e-05	0.000386604	0.000264856	AHI1/NPHP3/PDGFRA/SOX10/NPY/FAT4/TGFB3/ASCL1/TNF/REG1A/GLI1/RET/DAB1	13
GO:0086010	membrane depolarization during action potential	7/461	37/18670	2.8981e-05	0.00039739	0.000272245	SCN2B/SCN7A/ATP1A2/ANK2/SCN3B/SCN3A/CAV3	7
GO:0015849	organic acid transport	22/461	333/18670	3.02685e-05	0.000412544	0.000282627	NPY5R/PLA2G6/VAMP2/SLC26A5/THBS1/AVPR1A/ATP1A2/SLC9A3R1/SLC6A6/PPFIA2/NMB/SLC1A7/OXT/LEP/RIMS1/GRM7/ARG1/AVP/DRD2/FOLR1/SYT4/AGTR2	22
GO:0046942	carboxylic acid transport	22/461	333/18670	3.02685e-05	0.000412544	0.000282627	NPY5R/PLA2G6/VAMP2/SLC26A5/THBS1/AVPR1A/ATP1A2/SLC9A3R1/SLC6A6/PPFIA2/NMB/SLC1A7/OXT/LEP/RIMS1/GRM7/ARG1/AVP/DRD2/FOLR1/SYT4/AGTR2	22
GO:0001763	morphogenesis of a branching structure	16/461	196/18670	3.04353e-05	0.000413572	0.000283331	WNT2B/RERE/LRP5L/SOX10/FAT4/EPHA2/CSF1/HGF/TNF/PAX8/CAV3/GRHL2/DRD2/WNT9B/AGTR2/TBX20	16
GO:0014048	regulation of glutamate secretion	5/461	16/18670	3.13227e-05	0.000424357	0.00029072	NPY5R/AVPR1A/GRM7/AVP/SYT4	5
GO:0010996	response to auditory stimulus	6/461	26/18670	3.31865e-05	0.000447898	0.000306847	NRXN1/SHANK3/SLC26A5/ATP8A2/USP53/DRD2	6
GO:1990778	protein localization to cell periphery	21/461	311/18670	3.32583e-05	0.000447898	0.000306847	MACF1/SPTBN1/INS/DLG2/TUB/VAMP2/STX1B/ADIPOQ/EPB41L3/SLC9A3R1/GRASP/LRRC7/ANK2/NFASC/SCN3B/CDH2/EPHA2/LGI1/TNF/CAV3/GHSR	21
GO:0015872	dopamine transport	8/461	52/18670	3.77125e-05	0.000504879	0.000345884	CXCL12/SYT9/SYT12/SYT2/DRD2/KCNA2/SYT4/SYT5	8
GO:2000179	positive regulation of neural precursor cell proliferation	8/461	52/18670	3.77125e-05	0.000504879	0.000345884	SOX10/ELL3/ASCL1/INSM1/DCT/NR2E1/DRD2/GLI1	8
GO:0050953	sensory perception of light stimulus	17/461	222/18670	3.9245e-05	0.000523845	0.000358877	GABRR2/MYO7A/CABP4/TH/ROM1/PCDH15/HSF4/ATP8A2/ADGRV1/SLC24A2/GJD2/RD3/RIMS1/USH2A/NR2E1/CNGA1/PRPH2	17
GO:0008361	regulation of cell size	15/461	179/18670	3.96133e-05	0.000527207	0.00036118	MACF1/NTRK3/SHANK3/SLC26A5/SLC9A3R1/SEMA3B/CXCL12/SEMA3D/DCC/CAV3/SEMA6A/L1CAM/TRIM46/RET/TRPC5	15
GO:0042417	dopamine metabolic process	7/461	39/18670	4.14901e-05	0.000550566	0.000377183	DBH/TH/ITGAM/NR4A2/DRD2/AGTR2/DAO	7
GO:0003014	renal system process	12/461	120/18670	4.21317e-05	0.000557444	0.000381895	KCNQ1/AVPR1A/ADIPOQ/SLC9A3R1/OXT/TFAP2B/TAC1/SGK1/CHRNA3/AVP/DRD2/AGTR2	12
GO:0071242	cellular response to ammonium ion	9/461	68/18670	4.27393e-05	0.000563835	0.000386273	CRHBP/CHRM1/GABRA1/CHRNA3/OPRM1/HRH4/GABRG2/GABRB2/CRH	9
GO:0060563	neuroepithelial cell differentiation	8/461	53/18670	4.34691e-05	0.000570228	0.000390654	MYO7A/SLC9A3R1/STRC/ASCL1/INSM1/CDH2/MCOLN3/TMC1	8
GO:0048521	negative regulation of behavior	5/461	17/18670	4.3476e-05	0.000570228	0.000390654	INS/RETN/DRD2/CRH/GHSR	5
GO:2000379	positive regulation of reactive oxygen species metabolic process	11/461	102/18670	4.3602e-05	0.000570228	0.000390654	DUOXA1/HDAC4/ZC3H12A/THBS1/TLR4/ITGAM/LEP/FPR2/TNF/AGTR2/MMP8	11
GO:0072073	kidney epithelium development	13/461	140/18670	4.46268e-05	0.000581949	0.000398683	WNT2B/AHI1/ADIPOQ/FAT4/TFAP2B/PAX8/CRLF1/CER1/WNT9B/PROM1/RET/POU3F3/AGTR2	13
GO:0048015	phosphatidylinositol-mediated signaling	15/461	181/18670	4.50522e-05	0.000585808	0.000401327	NTRK3/INS/PDGFRA/MYOC/PIRT/PLCB2/LTK/SLC9A3R1/NTRK1/PLXNB1/LEP/HGF/TNF/HTR2B/NYAP2	15
GO:0072210	metanephric nephron development	7/461	40/18670	4.92316e-05	0.000638318	0.0004373	PDGFRA/ADIPOQ/TFAP2B/PAX8/WNT9B/RET/AGTR2	7
GO:0048813	dendrite morphogenesis	13/461	143/18670	5.56758e-05	0.000719808	0.000493128	RERE/PARP6/SHANK3/PAK3/SARM1/NEDD4L/NEUROG3/NR2E1/CHRNA3/ARC/ADGRB3/TLX2/TRPC5	13
GO:0043030	regulation of macrophage activation	8/461	55/18670	5.71946e-05	0.000735243	0.000503702	ZC3H12A/THBS1/TLR4/IL33/RORA/TTBK1/LRFN5/MMP8	8
GO:0043113	receptor clustering	8/461	55/18670	5.71946e-05	0.000735243	0.000503702	NRXN1/DLG2/SHANK3/LRRC7/MUSK/CDH2/SHISA6/PIGR	8
GO:0001503	ossification	24/461	398/18670	5.7746e-05	0.000740228	0.000507118	HDAC4/CHRD/MYOC/LRP5L/PENK/FAT4/GPM6B/MMP2/CHRDL1/TGFB3/ADGRV1/HAND2/PLXNB1/OXT/TAC1/LEP/EPHA2/CSF1/HOXA2/HGF/TNF/IGSF10/GLI1/CER1	24
GO:0060119	inner ear receptor cell development	7/461	41/18670	5.81172e-05	0.000740789	0.000507502	MYO7A/SLC9A3R1/FAT4/STRC/ADGRV1/TMC1/GABRB2	7
GO:1901381	positive regulation of potassium ion transmembrane transport	7/461	41/18670	5.81172e-05	0.000740789	0.000507502	KCNIP2/NPPA/KCNE1/KCNQ1/KCNMB1/ANK2/EDN3	7
GO:0021510	spinal cord development	11/461	106/18670	6.22879e-05	0.000791721	0.000542394	LHX4/CHRD/DAAM2/PHOX2A/ASCL1/NEUROG3/DCC/VIT/GATA2/DAB1/TBX20	11
GO:0006865	amino acid transport	13/461	145/18670	6.4299e-05	0.000812788	0.000556827	NPY5R/VAMP2/AVPR1A/ATP1A2/SLC6A6/PPFIA2/SLC1A7/LEP/RIMS1/GRM7/ARG1/AVP/SYT4	13
GO:0050974	detection of mechanical stimulus involved in sensory perception	6/461	29/18670	6.43045e-05	0.000812788	0.000556827	NTRK1/CXCL12/STRC/ADGRV1/ASIC2/TMC1	6
GO:0090183	regulation of kidney development	8/461	56/18670	6.53043e-05	0.000823126	0.000563909	WNT2B/ADIPOQ/FAT4/PAX8/WNT9B/PROM1/RET/AGTR2	8
GO:1901019	regulation of calcium ion transmembrane transporter activity	10/461	89/18670	6.80208e-05	0.000848796	0.000581496	NPPA/PLA2G6/JPH4/ATP1A2/S100A1/ANK2/CAV3/DRD2/CASQ1/FGF14	10
GO:0008343	adult feeding behavior	4/461	10/18670	6.84664e-05	0.000848796	0.000581496	NPY/CARTPT/LEP/GHSR	4
GO:0043084	penile erection	4/461	10/18670	6.84664e-05	0.000848796	0.000581496	VIP/AVPR1A/OXT/AVP	4
GO:0048149	behavioral response to ethanol	4/461	10/18670	6.84664e-05	0.000848796	0.000581496	CRHBP/DBH/OPRM1/DRD2	4
GO:0060456	positive regulation of digestive system process	4/461	10/18670	6.84664e-05	0.000848796	0.000581496	OXT/TAC1/CRH/GHSR	4
GO:2000833	positive regulation of steroid hormone secretion	4/461	10/18670	6.84664e-05	0.000848796	0.000581496	TAC1/RETN/GALR1/CRH	4
GO:0045834	positive regulation of lipid metabolic process	13/461	146/18670	6.90294e-05	0.000853437	0.000584675	INS/PLA2G6/SLC45A3/PDGFRA/AVPR1A/ADIPOQ/FPR2/TNF/HTR2B/AVP/CCL21/EPHA8/GHSR	13
GO:0001656	metanephros development	10/461	90/18670	7.4864e-05	0.000920542	0.000630648	PDGFRA/ADIPOQ/ITGA8/FAT4/TFAP2B/PAX8/WNT9B/RET/POU3F3/AGTR2	10
GO:1901379	regulation of potassium ion transmembrane transport	10/461	90/18670	7.4864e-05	0.000920542	0.000630648	KCNIP2/NPPA/KCNE1/VAMP2/KCNQ1/KCNMB1/NEDD4L/ANK2/EDN3/CAV3	10
GO:0048863	stem cell differentiation	18/461	257/18670	7.53236e-05	0.000923525	0.000632691	ZEB2/STAT3/PDGFRA/SOX10/ELL3/GPM6A/PHOX2B/SEMA3B/SEMA3D/HAND2/ASCL1/EDN3/GATA2/HTR2B/SEMA6A/FOLR1/RET/CYP26C1	18
GO:1903524	positive regulation of blood circulation	9/461	73/18670	7.55147e-05	0.000923525	0.000632691	DBH/NPPA/KCNQ1/CD38/AVPR1A/CHGA/SCN3B/EDN3/AVP	9
GO:0007625	grooming behavior	5/461	19/18670	7.8427e-05	0.000943835	0.000646605	NRXN1/AVPR1A/OXT/AVP/DRD2	5
GO:0021533	cell differentiation in hindbrain	5/461	19/18670	7.8427e-05	0.000943835	0.000646605	OPHN1/PHOX2B/RORA/GATA2/FAIM2	5
GO:0032095	regulation of response to food	5/461	19/18670	7.8427e-05	0.000943835	0.000646605	NPY/CARTPT/LEP/OPRM1/GHSR	5
GO:0032288	myelin assembly	5/461	19/18670	7.8427e-05	0.000943835	0.000646605	CNTNAP1/EPB41L3/ANK2/NFASC/TENM4	5
GO:2000696	regulation of epithelial cell differentiation involved in kidney development	5/461	19/18670	7.8427e-05	0.000943835	0.000646605	ADIPOQ/FAT4/PAX8/WNT9B/PROM1	5
GO:2000831	regulation of steroid hormone secretion	5/461	19/18670	7.8427e-05	0.000943835	0.000646605	TAC1/RETN/GALR1/CRH/AGTR2	5
GO:0007274	neuromuscular synaptic transmission	6/461	30/18670	7.87172e-05	0.000944816	0.000647277	CHRM1/SLC5A7/CHRNA3/EGR3/P2RX2/RIMBP2	6
GO:0014065	phosphatidylinositol 3-kinase signaling	13/461	148/18670	7.94025e-05	0.00095052	0.000651185	NTRK3/INS/PDGFRA/MYOC/LTK/SLC9A3R1/NTRK1/PLXNB1/LEP/HGF/TNF/HTR2B/NYAP2	13
GO:0051899	membrane depolarization	10/461	91/18670	8.22829e-05	0.000982402	0.000673027	SCN2B/MYOC/SCN7A/ATP1A2/NEDD4L/ANK2/SCN3B/SCN3A/CAV3/CACNA1A	10
GO:0086001	cardiac muscle cell action potential	9/461	74/18670	8.4121e-05	0.0010017	0.00068625	SCN2B/KCNIP2/KCNE1/KCNQ1/ATP1A2/NEDD4L/ANK2/SCN3B/CAV3	9
GO:0019229	regulation of vasoconstriction	8/461	58/18670	8.4405e-05	0.00100245	0.000686759	DBH/CD38/AVPR1A/ATP1A2/LEP/EDN3/ASIC2/AVP	8
GO:0050773	regulation of dendrite development	13/461	149/18670	8.50773e-05	0.00100779	0.000690418	PARP6/SHANK3/PAK3/SARM1/NEDD4L/NEUROG3/DCC/NR2E1/CHRNA3/ARC/ADGRB3/TLX2/TRPC5	13
GO:0007565	female pregnancy	15/461	192/18670	8.83463e-05	0.00104378	0.000715075	CRHBP/NPPA/PLA2G6/CD38/MMP2/TGFB3/OXT/TEAD3/LEP/ARG1/ACVR1C/CRH/PRLHR/GHSR/PNOC	15
GO:0006937	regulation of muscle contraction	14/461	171/18670	9.155e-05	0.00107881	0.000739076	NPPA/HDAC4/ZC3H12A/SSTR2/KCNQ1/ATP1A2/CHGA/ANK2/OXT/CAV3/CHRNA3/CASQ1/PROK2/GHSR	14
GO:0070374	positive regulation of ERK1 and ERK2 cascade	16/461	215/18670	9.23734e-05	0.00108569	0.000743786	NPY5R/ARRB2/PDGFRA/TLR4/CCL2/AKAP12/NTRK1/MARCO/HAND2/FPR2/TNF/HTR2B/OPRM1/HCRTR1/DRD2/CCL21	16
GO:0014003	oligodendrocyte development	7/461	44/18670	9.29373e-05	0.00108667	0.000744459	CNTNAP1/SOX10/CNTN2/ASCL1/ASPA/TENM4/PRDM8	7
GO:0044060	regulation of endocrine process	7/461	44/18670	9.29373e-05	0.00108667	0.000744459	CRHBP/TAC1/LEP/RETN/GALR1/CRH/AGTR2	7
GO:0031623	receptor internalization	11/461	111/18670	9.49626e-05	0.00110626	0.000757877	AHI1/ARRB2/OPHN1/CNTN2/CAV3/HTR2B/LRRTM2/DRD2/CACNG3/ARC/CALY	11
GO:0021885	forebrain cell migration	8/461	59/18670	9.55649e-05	0.00110626	0.000757877	EFHC1/AXL/CXCL12/CNTN2/NR2E1/DRD2/POU3F3/DAB1	8
GO:0031102	neuron projection regeneration	8/461	59/18670	9.55649e-05	0.00110626	0.000757877	NTRK3/CNTF/OMG/RGMA/HGF/RTN4RL1/APOD/FOLR1	8
GO:0048710	regulation of astrocyte differentiation	6/461	31/18670	9.55903e-05	0.00110626	0.000757877	NTRK3/CNTN2/TTBK1/NR2E1/CLCF1/DAB1	6
GO:0021543	pallium development	14/461	172/18670	9.74607e-05	0.00112502	0.000770735	ZEB2/EFHC1/TH/NPY/FAT4/HSD3B2/ASCL1/CDH2/NR2E1/KIRREL3/POU3F3/DAB1/NEUROD1/BCAN	14
GO:0033002	muscle cell proliferation	17/461	239/18670	9.8203e-05	0.00113071	0.000774629	MAP3K5/NPY5R/HDAC4/NDRG2/STAT3/VIP/THBS1/ADIPOQ/KCNK2/MMP2/TGFB3/SOD2/TNF/APOD/TENM4/GLI1/TBX20	17
GO:0003073	regulation of systemic arterial blood pressure	10/461	93/18670	9.90046e-05	0.00113705	0.00077897	NPPA/AVPR1A/EDN3/ASIC2/SOD2/AVP/DRD2/CRH/AGTR2/P2RX2	10
GO:0007620	copulation	5/461	20/18670	0.000102457	0.00117372	0.000804095	VIP/AVPR1A/OXT/TAC1/AVP	5
GO:0002065	columnar/cuboidal epithelial cell differentiation	11/461	112/18670	0.000103009	0.00117409	0.000804352	MYO7A/ARNTL/NPY/SLC9A3R1/STRC/ASCL1/INSM1/CDH2/MCOLN3/TMC1/NEUROD1	11
GO:0048593	camera-type eye morphogenesis	11/461	112/18670	0.000103009	0.00117409	0.000804352	WNT2B/AHI1/CABP4/TH/ROM1/ATP8A2/TFAP2B/ALDH1A3/EPHA2/THRB/PROM1	11
GO:0042310	vasoconstriction	9/461	76/18670	0.000103819	0.00118035	0.000808638	DBH/CD38/AVPR1A/ATP1A2/LEP/EDN3/ASIC2/HTR2B/AVP	9
GO:0034776	response to histamine	4/461	11/18670	0.000105493	0.00119638	0.000819619	GABRA1/DRD2/GABRG2/GABRB2	4
GO:1901216	positive regulation of neuron death	10/461	94/18670	0.00010839	0.00121755	0.000834121	MAP3K5/HDAC4/TLR4/PAK3/CASP9/GRIN2B/TFAP2B/ITGAM/ASCL1/TNF	10
GO:0018108	peptidyl-tyrosine phosphorylation	22/461	363/18670	0.000108521	0.00121755	0.000834121	NTRK3/CNTF/STAT3/ARRB2/PDGFRA/LTK/AXL/ADIPOQ/NTRK1/EPHA1/EPHB6/TTBK1/LEP/MUSK/EPHA2/HGF/TNF/CRLF1/CLCF1/RET/EPHA8/CNTN1	22
GO:0006814	sodium ion transport	16/461	218/18670	0.000108662	0.00121755	0.000834121	SCN2B/TRPM5/SCN7A/ATP1A2/SLC9A3R1/NEDD4L/SCNN1A/SLC5A7/SLC24A2/SCN3B/ASIC2/SGK1/SCN3A/CAV3/DRD2/CNTN1	16
GO:0007601	visual perception	16/461	218/18670	0.000108662	0.00121755	0.000834121	GABRR2/MYO7A/CABP4/TH/ROM1/HSF4/ATP8A2/ADGRV1/SLC24A2/GJD2/RD3/RIMS1/USH2A/NR2E1/CNGA1/PRPH2	16
GO:0034329	cell junction assembly	17/461	241/18670	0.000108705	0.00121755	0.000834121	MACF1/ARHGEF7/MICALL2/LIMS2/OPHN1/MYOC/THBS1/CNTNAP1/EPB41L3/GPM6B/ANK2/NFASC/CDH2/EPHA2/TNF/APOD/GRHL2	17
GO:0006941	striated muscle contraction	14/461	174/18670	0.000110283	0.00123218	0.000844145	SCN2B/NPPA/HDAC4/ZC3H12A/KCNE1/KCNQ1/ATP1A2/CHGA/ATP8A2/NEDD4L/ANK2/SCN3B/CAV3/CASQ1	14
GO:0001975	response to amphetamine	6/461	32/18670	0.000115217	0.00128098	0.000877575	DBH/TH/OXT/NR4A2/DRD2/PPP1R1B	6
GO:0051385	response to mineralocorticoid	6/461	32/18670	0.000115217	0.00128098	0.000877575	NTRK3/TH/AVPR1A/HSD3B2/NPAS4/CRH	6
GO:0010770	positive regulation of cell morphogenesis involved in differentiation	13/461	154/18670	0.000119029	0.00132012	0.00090439	MACF1/ZEB2/ARHGEF7/LIMS2/NTRK3/PARP6/MYOC/PAK3/CXCL12/NGFR/PLXNB1/L1CAM/TRPC5	13
GO:0032370	positive regulation of lipid transport	8/461	61/18670	0.000121564	0.00134493	0.000921391	PLA2G6/ADIPOQ/ATP8A2/OXT/TAC1/RETN/GALR1/CRH	8
GO:0018212	peptidyl-tyrosine modification	22/461	366/18670	0.00012217	0.00134835	0.000923728	NTRK3/CNTF/STAT3/ARRB2/PDGFRA/LTK/AXL/ADIPOQ/NTRK1/EPHA1/EPHB6/TTBK1/LEP/MUSK/EPHA2/HGF/TNF/CRLF1/CLCF1/RET/EPHA8/CNTN1	22
GO:0001754	eye photoreceptor cell differentiation	7/461	46/18670	0.00012441	0.00135979	0.00093157	MYO7A/STAT3/CABP4/TH/ROM1/THRB/PROM1	7
GO:0014075	response to amine	7/461	46/18670	0.00012441	0.00135979	0.00093157	DBH/TH/OXT/NR4A2/ARG1/DRD2/PPP1R1B	7
GO:0022602	ovulation cycle process	7/461	46/18670	0.00012441	0.00135979	0.00093157	NPY5R/ARRB2/PDGFRA/TGFB3/LEP/RETN/LHCGR	7
GO:0045776	negative regulation of blood pressure	7/461	46/18670	0.00012441	0.00135979	0.00093157	NPPA/ADIPOQ/OXT/SOD2/DRD2/CRH/AGTR2	7
GO:0072347	response to anesthetic	9/461	78/18670	0.000127241	0.00138405	0.00094819	CRHBP/PENK/OXT/TAC1/OPRM1/DRD2/CRH/HTR3A/PPP1R1B	9
GO:2000300	regulation of synaptic vesicle exocytosis	9/461	78/18670	0.000127241	0.00138405	0.00094819	VAMP1/STX1B/P2RY4/PPFIA2/SYT9/RIMS2/RIMS1/DRD2/SYT4	9
GO:0007389	pattern specification process	25/461	446/18670	0.000130172	0.00141254	0.000967706	WNT2B/ZEB2/AHI1/NPHP3/KAT2A/CHRD/LRP5L/HOXB3/HOXC8/DAAM2/HAND2/ITGAM/PGAP1/ASCL1/HOXA2/PAX8/GDF3/GLI1/CER1/ACVR1C/FOLR1/ARC/NEUROD1/CYP26C1/TBX20	25
GO:0032891	negative regulation of organic acid transport	5/461	21/18670	0.000131761	0.00141956	0.000972519	NPY5R/THBS1/LEP/GRM7/AGTR2	5
GO:0042135	neurotransmitter catabolic process	5/461	21/18670	0.000131761	0.00141956	0.000972519	PRIMA1/DMGDH/BHMT/SARDH/CHDH	5
GO:0042402	cellular biogenic amine catabolic process	5/461	21/18670	0.000131761	0.00141956	0.000972519	DMGDH/BHMT/SARDH/CHDH/HAAO	5
GO:0030856	regulation of epithelial cell differentiation	13/461	156/18670	0.000135571	0.00145714	0.000998265	ZEB2/AHI1/ARNTL/ADIPOQ/FAT4/ASCL1/TNF/PAX8/CDKN1C/GRHL2/GDF3/WNT9B/PROM1	13
GO:0045165	cell fate commitment	18/461	270/18670	0.000140729	0.001509	0.00103379	WNT2B/NTRK3/STAT3/MYT1L/RORA/TEAD3/ASCL1/HOXA2/FEV/GATA2/NR2E1/TENM4/GDF3/WNT9B/NEUROD4/CHD5/NEUROD1/TBX20	18
GO:0010771	negative regulation of cell morphogenesis involved in differentiation	10/461	97/18670	0.000141186	0.00151032	0.0010347	OMG/SEMA3B/NGFR/SEMA3D/DCC/SEMA6A/TRIM46/DAB1/TLX2/TRPC5	10
GO:0021695	cerebellar cortex development	7/461	47/18670	0.000143109	0.00152369	0.00104386	RERE/OPHN1/SPTBN2/RORA/GLI1/FAIM2/AGTR2	7
GO:0060986	endocrine hormone secretion	7/461	47/18670	0.000143109	0.00152369	0.00104386	CRHBP/TAC1/LEP/RETN/GALR1/CRH/AGTR2	7
GO:1905952	regulation of lipid localization	13/461	157/18670	0.000144559	0.00153552	0.00105196	ZC3H12A/PLA2G6/THBS1/ADIPOQ/ATP8A2/OXT/TAC1/LEP/RETN/TNF/GALR1/CRH/AGTR2	13
GO:0032386	regulation of intracellular transport	24/461	423/18670	0.000147338	0.00156137	0.00106967	MICALL2/VAMP1/NPPA/ZC3H12A/KCNE1/VAMP2/STX1B/P2RY4/ADIPOQ/CHRM1/GRASP/PPFIA2/SYT9/ITGAM/LEP/RIMS2/RIMS1/GATA2/APOD/NEFH/DRD2/TRIM46/SYT4/AGTR2	24
GO:0001818	negative regulation of cytokine production	19/461	296/18670	0.00015177	0.00160457	0.00109927	BCL6/NDRG2/ZC3H12A/ARRB2/THBS1/TLR4/AXL/ADIPOQ/IL33/REL/TGFB3/NAV3/EPHA2/HGF/TNF/APOD/ARG1/MMP8/GHSR	19
GO:0060048	cardiac muscle contraction	12/461	137/18670	0.000152394	0.00160741	0.00110121	SCN2B/NPPA/HDAC4/ZC3H12A/KCNE1/KCNQ1/ATP1A2/CHGA/NEDD4L/ANK2/SCN3B/CAV3	12
GO:0042416	dopamine biosynthetic process	4/461	12/18670	0.000155157	0.00162897	0.00111598	TH/NR4A2/AGTR2/DAO	4
GO:0045472	response to ether	4/461	12/18670	0.000155157	0.00162897	0.00111598	ZC3H12A/TH/OXT/CRH	4
GO:0060562	epithelial tube morphogenesis	20/461	322/18670	0.000159526	0.00167096	0.00114475	WNT2B/ZEB2/AHI1/NPHP3/KAT2A/MTHFR/LRP5L/FAT4/HAND2/EPHA2/CSF1/TNF/PAX8/CAV3/GRHL2/WNT9B/FOLR1/RET/AGTR2/TBX20	20
GO:0043268	positive regulation of potassium ion transport	7/461	48/18670	0.000164023	0.00171409	0.0011743	KCNIP2/NPPA/KCNE1/KCNQ1/KCNMB1/ANK2/EDN3	7
GO:0022010	central nervous system myelination	5/461	22/18670	0.000167074	0.00172605	0.00118249	CNTNAP1/SOX10/CNTN2/ASPA/TENM4	5
GO:0031629	synaptic vesicle fusion to presynaptic active zone membrane	5/461	22/18670	0.000167074	0.00172605	0.00118249	VAMP1/PRRT2/STX1B/SYT9/STX11	5
GO:0032291	axon ensheathment in central nervous system	5/461	22/18670	0.000167074	0.00172605	0.00118249	CNTNAP1/SOX10/CNTN2/ASPA/TENM4	5
GO:0035929	steroid hormone secretion	5/461	22/18670	0.000167074	0.00172605	0.00118249	TAC1/RETN/GALR1/CRH/AGTR2	5
GO:0051000	positive regulation of nitric-oxide synthase activity	5/461	22/18670	0.000167074	0.00172605	0.00118249	INS/S100A1/TNF/HTR2B/AGTR2	5
GO:0061138	morphogenesis of a branching epithelium	14/461	182/18670	0.000177335	0.00182789	0.00125225	WNT2B/LRP5L/SOX10/FAT4/EPHA2/CSF1/HGF/TNF/PAX8/CAV3/GRHL2/WNT9B/AGTR2/TBX20	14
GO:0022600	digestive system process	10/461	100/18670	0.000181981	0.00187151	0.00128214	KCNQ1/TLR4/CHRM1/OXT/TAC1/LEP/SGK1/CRH/NEUROD1/GHSR	10
GO:0097164	ammonium ion metabolic process	15/461	205/18670	0.000182977	0.00187748	0.00128623	DBH/ACER2/PLA2G6/TH/DMGDH/BHMT/SLC44A3/SLC5A7/ITGAM/SARDH/NR4A2/CHDH/DRD2/AGTR2/DAO	15
GO:0032635	interleukin-6 production	13/461	161/18670	0.000185834	0.00190249	0.00130336	ZC3H12A/STAT3/ARRB2/TLR4/IL33/SPON2/LEP/LILRB2/HGF/TNF/MBP/MMP8/GHSR	13
GO:0035725	sodium ion transmembrane transport	12/461	140/18670	0.000186968	0.00190619	0.0013059	SCN2B/TRPM5/SCN7A/ATP1A2/SLC9A3R1/NEDD4L/SCNN1A/SLC24A2/SCN3B/ASIC2/SCN3A/CAV3	12
GO:0060042	retina morphogenesis in camera-type eye	7/461	49/18670	0.000187341	0.00190619	0.0013059	AHI1/CABP4/ROM1/ATP8A2/TFAP2B/THRB/PROM1	7
GO:1905954	positive regulation of lipid localization	9/461	82/18670	0.00018746	0.00190619	0.0013059	ZC3H12A/PLA2G6/ADIPOQ/ATP8A2/OXT/TAC1/RETN/GALR1/CRH	9
GO:0022612	gland morphogenesis	11/461	120/18670	0.000191019	0.00193803	0.00132771	LIMS2/LRP5L/SLC9A3R1/TGFB3/EPHA2/CSF1/HGF/TNF/CAV3/ARG1/GLI1	11
GO:0021955	central nervous system neuron axonogenesis	6/461	35/18670	0.000193848	0.00195795	0.00134136	SZT2/ZEB2/PHOX2B/DCC/NR4A2/NR2E1	6
GO:1903539	protein localization to postsynaptic membrane	6/461	35/18670	0.000193848	0.00195795	0.00134136	DLG2/STX1B/GRASP/LRRC7/LGI1/GHSR	6
GO:0060485	mesenchyme development	18/461	278/18670	0.000202181	0.00203757	0.00139591	ZEB2/ACTA1/SOX10/ELL3/PHOX2B/SEMA3B/SEMA3D/TGFB3/HAND2/EDN3/HGF/HTR2B/SEMA6A/CER1/FOLR1/RET/CYP26C1/TBX20	18
GO:0051924	regulation of calcium ion transport	17/461	254/18670	0.000204294	0.00205429	0.00140736	NPPA/PLA2G6/ARRB2/JPH4/CCL2/ATP1A2/CXCL12/S100A1/ANK2/LILRB2/CAV3/TMC1/DRD2/CASQ1/FGF14/CRH/P2RX2	17
GO:0009310	amine catabolic process	5/461	23/18670	0.000209179	0.00208948	0.00143147	DMGDH/BHMT/SARDH/CHDH/HAAO	5
GO:0086012	membrane depolarization during cardiac muscle cell action potential	5/461	23/18670	0.000209179	0.00208948	0.00143147	SCN2B/ATP1A2/ANK2/SCN3B/CAV3	5
GO:0099500	vesicle fusion to plasma membrane	5/461	23/18670	0.000209179	0.00208948	0.00143147	VAMP1/PRRT2/STX1B/SYT9/STX11	5
GO:0007369	gastrulation	14/461	185/18670	0.000210302	0.00209607	0.00143598	NPHP3/CHRD/LRP5L/ADIPOQ/ITGA8/MMP2/EPHA2/MBP/TENM4/GDF3/CER1/TLX2/MMP8/TBX20	14
GO:0014009	glial cell proliferation	7/461	50/18670	0.000213266	0.00212094	0.00145302	SOX10/PENK/IL33/CHRM1/LGI4/CSF1/TNF	7
GO:0007623	circadian rhythm	15/461	208/18670	0.000214415	0.00212769	0.00145765	NTRK3/ARNTL/TH/ADIPOQ/NTRK1/NGFR/RORA/CARTPT/LEP/PROKR1/DRD2/EGR3/KCNA2/PROK2/CRH	15
GO:0010763	positive regulation of fibroblast migration	4/461	13/18670	0.000219755	0.00215703	0.00147774	ARHGEF7/THBS1/PAK3/AKAP12	4
GO:0033605	positive regulation of catecholamine secretion	4/461	13/18670	0.000219755	0.00215703	0.00147774	VIP/CXCL12/CARTPT/OXT	4
GO:0042415	norepinephrine metabolic process	4/461	13/18670	0.000219755	0.00215703	0.00147774	DBH/TH/HAND2/INSM1	4
GO:0042711	maternal behavior	4/461	13/18670	0.000219755	0.00215703	0.00147774	DBH/AVPR1A/OXT/AVP	4
GO:0060746	parental behavior	4/461	13/18670	0.000219755	0.00215703	0.00147774	DBH/AVPR1A/OXT/AVP	4
GO:0050886	endocrine process	9/461	84/18670	0.000225488	0.00220375	0.00150975	CRHBP/AVPR1A/TAC1/LEP/EDN3/RETN/GALR1/CRH/AGTR2	9
GO:1902803	regulation of synaptic vesicle transport	9/461	84/18670	0.000225488	0.00220375	0.00150975	VAMP1/STX1B/P2RY4/PPFIA2/SYT9/RIMS2/RIMS1/DRD2/SYT4	9
GO:0019933	cAMP-mediated signaling	14/461	187/18670	0.000235102	0.00229275	0.00157072	RAPGEF4/VIP/SLC9A3R1/CHGA/PDE4A/RIMS2/LHCGR/RIT2/OPRM1/DRD2/MC2R/GALR1/CRH/ADGRB3	14
GO:0050999	regulation of nitric-oxide synthase activity	7/461	51/18670	0.000242007	0.00235501	0.00161338	INS/S100A1/LEP/TNF/CAV3/HTR2B/AGTR2	7
GO:0051965	positive regulation of synapse assembly	8/461	68/18670	0.000262521	0.00254916	0.00174639	NRXN1/NTRK3/SRPX2/NTRK1/OXT/ASIC2/LRRTM2/ADGRB3	8
GO:0021587	cerebellum morphogenesis	6/461	37/18670	0.000266302	0.00258033	0.00176774	OPHN1/SPTBN2/RORA/GLI1/FAIM2/DAB1	6
GO:0050771	negative regulation of axonogenesis	8/461	69/18670	0.000290643	0.00280418	0.0019211	OMG/SEMA3B/NGFR/SEMA3D/DCC/SEMA6A/TRIM46/DAB1	8
GO:0086003	cardiac muscle cell contraction	8/461	69/18670	0.000290643	0.00280418	0.0019211	SCN2B/KCNE1/KCNQ1/ATP1A2/NEDD4L/ANK2/SCN3B/CAV3	8
GO:0001935	endothelial cell proliferation	14/461	191/18670	0.000292326	0.00281441	0.00192811	STAT3/VIP/THBS1/CCL2/CXCL12/NGFR/LEP/EPHA2/TNF/GATA2/HTR2B/ARG1/EGR3/GHSR	14
GO:0014068	positive regulation of phosphatidylinositol 3-kinase signaling	9/461	87/18670	0.00029438	0.00282817	0.00193753	NTRK3/INS/PDGFRA/MYOC/NTRK1/PLXNB1/LEP/HGF/TNF	9
GO:0014854	response to inactivity	4/461	14/18670	0.000301674	0.00287384	0.00196882	HDAC4/SGCA/DRD2/CASQ1	4
GO:0048266	behavioral response to pain	4/461	14/18670	0.000301674	0.00287384	0.00196882	THBS1/PIRT/NTRK1/P2RX2	4
GO:0072216	positive regulation of metanephros development	4/461	14/18670	0.000301674	0.00287384	0.00196882	ADIPOQ/PAX8/RET/AGTR2	4
GO:0097154	GABAergic neuron differentiation	4/461	14/18670	0.000301674	0.00287384	0.00196882	CNTN2/ASCL1/GATA2/DRD2	4
GO:0043112	receptor metabolic process	14/461	192/18670	0.000308369	0.00293145	0.00200829	AHI1/ARRB2/OPHN1/ADIPOQ/MYLIP/CNTN2/TNF/CAV3/HTR2B/LRRTM2/DRD2/CACNG3/ARC/CALY	14
GO:0032094	response to food	6/461	38/18670	0.000309713	0.0029319	0.0020086	NPY/CARTPT/OXT/LEP/OPRM1/GHSR	6
GO:0086005	ventricular cardiac muscle cell action potential	6/461	38/18670	0.000309713	0.0029319	0.0020086	KCNE1/KCNQ1/NEDD4L/ANK2/SCN3B/CAV3	6
GO:2000116	regulation of cysteine-type endopeptidase activity	16/461	239/18670	0.000310836	0.00293242	0.00200895	MAP3K5/ACER2/ARRB2/THBS1/COL4A3/CASP9/GRIN2B/NGFR/TTBK1/TFAP2B/S100A9/S100A8/HGF/TNF/AVP/ACVR1C	16
GO:0002793	positive regulation of peptide secretion	18/461	288/18670	0.000311063	0.00293242	0.00200895	SPTBN1/INS/PLA2G6/CD38/TLR4/NNAT/AKAP12/IL33/TGFB3/SYBU/S100A8/TNF/MBP/HTR2B/DRD2/CRH/AGTR2/MMP8	18
GO:0051222	positive regulation of protein transport	23/461	418/18670	0.000312512	0.0029344	0.00201031	SPTBN1/MICALL2/INS/ZC3H12A/PLA2G6/VAMP2/CD38/TLR4/NNAT/AKAP12/IL33/CHRM1/TGFB3/ITGAM/LEP/SYBU/TNF/MBP/HTR2B/DRD2/CRH/AGTR2/MMP8	23
GO:0051592	response to calcium ion	12/461	148/18670	0.000313495	0.0029344	0.00201031	KCNIP2/CRHBP/THBS1/KCNMB1/PENK/SYT9/ADGRV1/CPNE9/SYT12/SYT2/SYT4/SYT5	12
GO:0032368	regulation of lipid transport	11/461	127/18670	0.000313822	0.0029344	0.00201031	PLA2G6/THBS1/ADIPOQ/ATP8A2/OXT/TAC1/LEP/RETN/GALR1/CRH/AGTR2	11
GO:0021952	central nervous system projection neuron axonogenesis	5/461	25/18670	0.00031711	0.0029344	0.00201031	SZT2/ZEB2/DCC/NR4A2/NR2E1	5
GO:0030325	adrenal gland development	5/461	25/18670	0.00031711	0.0029344	0.00201031	PDGFRA/ASCL1/INSM1/CDKN1C/CRH	5
GO:0032104	regulation of response to extracellular stimulus	5/461	25/18670	0.00031711	0.0029344	0.00201031	NPY/CARTPT/LEP/OPRM1/GHSR	5
GO:0032107	regulation of response to nutrient levels	5/461	25/18670	0.00031711	0.0029344	0.00201031	NPY/CARTPT/LEP/OPRM1/GHSR	5
GO:0072202	cell differentiation involved in metanephros development	5/461	25/18670	0.00031711	0.0029344	0.00201031	ADIPOQ/FAT4/PAX8/WNT9B/POU3F3	5
GO:1904861	excitatory synapse assembly	5/461	25/18670	0.00031711	0.0029344	0.00201031	NRXN1/NTRK3/SHANK3/LRRC4/LRRTM2	5
GO:1902476	chloride transmembrane transport	9/461	88/18670	0.000320886	0.00296328	0.00203009	GABRR2/SLC26A5/GABRA1/CLCN1/GABRA6/GABRG2/GLRA3/GABRB2/GABRR3	9
GO:0034330	cell junction organization	18/461	290/18670	0.000338106	0.00311595	0.00213468	MACF1/ARHGEF7/MICALL2/LIMS2/OPHN1/MYOC/THBS1/CNTNAP1/EPB41L3/GPM6B/TGFB3/ANK2/NFASC/CDH2/EPHA2/TNF/APOD/GRHL2	18
GO:0042593	glucose homeostasis	16/461	241/18670	0.000341085	0.00313067	0.00214477	DBH/INS/STAT3/PLA2G6/LRP5L/TH/ADIPOQ/NMB/NGFR/CARTPT/TFAP2B/LEP/SYBU/CAV3/CRH/NEUROD1	16
GO:0006821	chloride transport	10/461	108/18670	0.000341779	0.00313067	0.00214477	GABRR2/SLC26A5/P2RY4/GABRA1/CLCN1/GABRA6/GABRG2/GLRA3/GABRB2/GABRR3	10
GO:0032526	response to retinoic acid	10/461	108/18670	0.000341779	0.00313067	0.00214477	ACER2/NTRK3/CD38/LTK/OXT/ASCL1/LEP/HOXA2/WNT9B/RET	10
GO:0032602	chemokine production	9/461	89/18670	0.000349333	0.0031934	0.00218774	TLR4/ADIPOQ/IL33/EPHA2/S100A9/S100A8/TNF/MBP/APOD	9
GO:0033500	carbohydrate homeostasis	16/461	242/18670	0.000357139	0.00325818	0.00223212	DBH/INS/STAT3/PLA2G6/LRP5L/TH/ADIPOQ/NMB/NGFR/CARTPT/TFAP2B/LEP/SYBU/CAV3/CRH/NEUROD1	16
GO:0060306	regulation of membrane repolarization	6/461	39/18670	0.00035848	0.00326383	0.00223599	NPPA/KCNE1/KCNQ1/NEDD4L/ANK2/CAV3	6
GO:2000377	regulation of reactive oxygen species metabolic process	14/461	195/18670	0.000361107	0.00328114	0.00224785	SZT2/DUOXA1/HDAC4/INS/ZC3H12A/STAT3/THBS1/TLR4/ITGAM/LEP/FPR2/TNF/AGTR2/MMP8	14
GO:0021761	limbic system development	10/461	109/18670	0.000368174	0.00333198	0.00228268	ZEB2/HSD3B2/ALDH1A3/NR2E1/DRD2/KIRREL3/CRH/DAB1/NEUROD1/BCAN	10
GO:0072009	nephron epithelium development	10/461	109/18670	0.000368174	0.00333198	0.00228268	WNT2B/AHI1/ADIPOQ/FAT4/TFAP2B/PAX8/WNT9B/PROM1/POU3F3/AGTR2	10
GO:0048762	mesenchymal cell differentiation	15/461	219/18670	0.000372994	0.00336886	0.00230795	ZEB2/SOX10/ELL3/PHOX2B/SEMA3B/SEMA3D/TGFB3/HAND2/EDN3/HGF/HTR2B/SEMA6A/FOLR1/RET/CYP26C1	15
GO:0032535	regulation of cellular component size	21/461	370/18670	0.000375493	0.00338467	0.00231878	MACF1/SPTBN1/NTRK3/SHANK3/SLC26A5/SPTBN2/PAK3/SLC9A3R1/SEMA3B/CXCL12/SEMA3D/CNTN2/SPTBN5/DCC/CAV3/SEMA6A/L1CAM/CCL21/TRIM46/RET/TRPC5	21
GO:0030901	midbrain development	9/461	90/18670	0.000379829	0.00341696	0.0023409	KAT2A/NDRG2/SYPL2/S100A1/TTBK1/PHOX2A/NR4A2/MBP/WNT9B	9
GO:0050714	positive regulation of protein secretion	17/461	268/18670	0.000382325	0.00343258	0.0023516	SPTBN1/INS/PLA2G6/CD38/TLR4/NNAT/AKAP12/IL33/TGFB3/SYBU/TNF/MBP/HTR2B/DRD2/CRH/AGTR2/MMP8	17
GO:0010460	positive regulation of heart rate	5/461	26/18670	0.000384711	0.00344716	0.00236159	NPPA/KCNQ1/AVPR1A/SCN3B/EDN3	5
GO:0042220	response to cocaine	7/461	55/18670	0.000389713	0.00347821	0.00238286	CRHBP/OXT/OPRM1/DRD2/CRH/HTR3A/PPP1R1B	7
GO:0043954	cellular component maintenance	7/461	55/18670	0.000389713	0.00347821	0.00238286	TANC1/INS/DLG2/MTHFR/OPHN1/GRIN2B/ADGRB3	7
GO:0051896	regulation of protein kinase B signaling	16/461	244/18670	0.000391212	0.00348472	0.00238732	FGF17/INS/ARRB2/PDGFRA/MYOC/THBS1/AXL/SLC9A3R1/LEP/EPHA2/HGF/TNF/CAV3/DRD2/CCL21/RET	16
GO:0061387	regulation of extent of cell growth	10/461	110/18670	0.000396246	0.00352262	0.00241329	MACF1/NTRK3/SEMA3B/CXCL12/SEMA3D/DCC/SEMA6A/L1CAM/TRIM46/TRPC5	10
GO:0043491	protein kinase B signaling	17/461	269/18670	0.000399054	0.00354063	0.00242562	FGF17/INS/ARRB2/PDGFRA/MYOC/THBS1/CCL2/AXL/SLC9A3R1/LEP/EPHA2/HGF/TNF/CAV3/DRD2/CCL21/RET	17
GO:0032675	regulation of interleukin-6 production	12/461	152/18670	0.000400135	0.00354327	0.00242743	ZC3H12A/STAT3/ARRB2/TLR4/IL33/SPON2/LILRB2/HGF/TNF/MBP/MMP8/GHSR	12
GO:0048172	regulation of short-term neuronal synaptic plasticity	4/461	15/18670	0.000403381	0.00355117	0.00243284	SHISA9/SHISA8/SHISA6/SYT4	4
GO:0050961	detection of temperature stimulus involved in sensory perception	4/461	15/18670	0.000403381	0.00355117	0.00243284	ARRB2/LXN/NTRK1/CXCL12	4
GO:0050965	detection of temperature stimulus involved in sensory perception of pain	4/461	15/18670	0.000403381	0.00355117	0.00243284	ARRB2/LXN/NTRK1/CXCL12	4
GO:0001941	postsynaptic membrane organization	6/461	40/18670	0.000413054	0.00360824	0.00247194	NRXN1/SHANK3/LRRC4/MUSK/CDH2/SHISA6	6
GO:0035315	hair cell differentiation	6/461	40/18670	0.000413054	0.00360824	0.00247194	MYO7A/SLC9A3R1/STRC/USH2A/MCOLN3/TMC1	6
GO:0045823	positive regulation of heart contraction	6/461	40/18670	0.000413054	0.00360824	0.00247194	NPPA/KCNQ1/AVPR1A/CHGA/SCN3B/EDN3	6
GO:0090184	positive regulation of kidney development	6/461	40/18670	0.000413054	0.00360824	0.00247194	WNT2B/ADIPOQ/PAX8/PROM1/RET/AGTR2	6
GO:0060541	respiratory system development	14/461	198/18670	0.000421375	0.00366732	0.00251242	WNT2B/NPHP3/PDGFRA/PHOX2B/TGFB3/ASCL1/ALDH1A3/THRB/TNF/GRHL2/ARG1/GLI1/GNG8/CRH	14
GO:0015711	organic anion transport	25/461	482/18670	0.000421438	0.00366732	0.00251242	NPY5R/PLA2G6/VAMP2/PITPNM1/SLC26A5/THBS1/AVPR1A/ATP1A2/SLC9A3R1/SLC6A6/PPFIA2/NMB/SLC1A7/ATP8A2/GLTPD2/OXT/LEP/RIMS1/GRM7/ARG1/AVP/DRD2/FOLR1/SYT4/AGTR2	25
GO:0022029	telencephalon cell migration	7/461	56/18670	0.000436058	0.00378	0.00258961	EFHC1/CXCL12/CNTN2/NR2E1/DRD2/POU3F3/DAB1	7
GO:0086002	cardiac muscle cell action potential involved in contraction	7/461	56/18670	0.000436058	0.00378	0.00258961	SCN2B/KCNE1/KCNQ1/NEDD4L/ANK2/SCN3B/CAV3	7
GO:0001936	regulation of endothelial cell proliferation	13/461	176/18670	0.000442889	0.00383188	0.00262515	STAT3/VIP/THBS1/CCL2/CXCL12/NGFR/LEP/TNF/GATA2/HTR2B/ARG1/EGR3/GHSR	13
GO:0043279	response to alkaloid	10/461	112/18670	0.000457749	0.00395289	0.00270806	CRHBP/TH/PENK/OXT/TAC1/OPRM1/DRD2/CRH/HTR3A/PPP1R1B	10
GO:0043032	positive regulation of macrophage activation	5/461	27/18670	0.000462649	0.00396494	0.00271631	THBS1/TLR4/IL33/TTBK1/MMP8	5
GO:0060259	regulation of feeding behavior	5/461	27/18670	0.000462649	0.00396494	0.00271631	INS/STAT3/RETN/SGIP1/GHSR	5
GO:0072207	metanephric epithelium development	5/461	27/18670	0.000462649	0.00396494	0.00271631	ADIPOQ/FAT4/PAX8/WNT9B/POU3F3	5
GO:0098810	neurotransmitter reuptake	5/461	27/18670	0.000462649	0.00396494	0.00271631	SLC18A1/ATP1A2/SLC1A7/GPM6B/DRD2	5
GO:0014015	positive regulation of gliogenesis	8/461	74/18670	0.000470608	0.00402552	0.00275782	SOX10/RNF112/TTBK1/ASPA/CSF1/TNF/TENM4/CLCF1	8
GO:0021575	hindbrain morphogenesis	6/461	41/18670	0.0004739	0.00404603	0.00277187	OPHN1/SPTBN2/RORA/GLI1/FAIM2/DAB1	6
GO:0072080	nephron tubule development	9/461	93/18670	0.000484752	0.00413089	0.00283	WNT2B/AHI1/FAT4/TFAP2B/PAX8/WNT9B/PROM1/POU3F3/AGTR2	9
GO:0043525	positive regulation of neuron apoptotic process	7/461	57/18670	0.000486697	0.00413967	0.00283602	HDAC4/PAK3/CASP9/TFAP2B/ITGAM/ASCL1/TNF	7
GO:0003002	regionalization	20/461	351/18670	0.000489045	0.00415184	0.00284435	WNT2B/ZEB2/AHI1/KAT2A/CHRD/LRP5L/HOXB3/HOXC8/ITGAM/PGAP1/ASCL1/HOXA2/PAX8/GDF3/GLI1/CER1/ARC/NEUROD1/CYP26C1/TBX20	20
GO:0010950	positive regulation of endopeptidase activity	13/461	178/18670	0.000493286	0.00418	0.00286364	MAP3K5/ACER2/STAT3/COL4A3/CASP9/GRIN2B/NGFR/TTBK1/S100A9/S100A8/TNF/MBP/ACVR1C	13
GO:0007160	cell-matrix adhesion	15/461	225/18670	0.000495887	0.00419419	0.00287337	MACF1/BCL6/ARHGEF7/ACER2/MYOC/THBS1/PPFIA2/ITGA8/GPM6B/EPHA1/STRC/CSF1/APOD/L1CAM/CCL21	15
GO:0014061	regulation of norepinephrine secretion	4/461	16/18670	0.000527401	0.00440312	0.0030165	OXT/CRH/AGTR2/GHSR	4
GO:0061548	ganglion development	4/461	16/18670	0.000527401	0.00440312	0.0030165	PHOX2B/ASCL1/INSM1/UNC5C	4
GO:0070293	renal absorption	4/461	16/18670	0.000527401	0.00440312	0.0030165	KCNQ1/ADIPOQ/SLC9A3R1/SGK1	4
GO:0070593	dendrite self-avoidance	4/461	16/18670	0.000527401	0.00440312	0.0030165	NEXN/ROBO3/CNTN2/CNTN6	4
GO:0072224	metanephric glomerulus development	4/461	16/18670	0.000527401	0.00440312	0.0030165	PDGFRA/ADIPOQ/RET/AGTR2	4
GO:1900451	positive regulation of glutamate receptor signaling pathway	4/461	16/18670	0.000527401	0.00440312	0.0030165	SHANK3/CCL2/CACNG3/ARC	4
GO:2000846	regulation of corticosteroid hormone secretion	4/461	16/18670	0.000527401	0.00440312	0.0030165	TAC1/GALR1/CRH/AGTR2	4
GO:0031641	regulation of myelination	6/461	42/18670	0.000541504	0.00449937	0.00308244	SOX10/TG/LGI4/S100B/HGF/TENM4	6
GO:0099622	cardiac muscle cell membrane repolarization	6/461	42/18670	0.000541504	0.00449937	0.00308244	KCNIP2/NPPA/KCNE1/KCNQ1/ANK2/CAV3	6
GO:0061900	glial cell activation	7/461	58/18670	0.000541914	0.00449937	0.00308244	CNTF/IL33/TTBK1/ITGAM/FPR2/TNF/MMP8	7
GO:0032770	positive regulation of monooxygenase activity	5/461	28/18670	0.000551904	0.00453242	0.00310508	INS/S100A1/TNF/HTR2B/AGTR2	5
GO:0048520	positive regulation of behavior	5/461	28/18670	0.000551904	0.00453242	0.00310508	HDAC4/PENK/SGIP1/CRH/GHSR	5
GO:0060122	inner ear receptor cell stereocilium organization	5/461	28/18670	0.000551904	0.00453242	0.00310508	MYO7A/SLC9A3R1/FAT4/STRC/ADGRV1	5
GO:1903792	negative regulation of anion transport	5/461	28/18670	0.000551904	0.00453242	0.00310508	NPY5R/THBS1/LEP/GRM7/AGTR2	5
GO:2000463	positive regulation of excitatory postsynaptic potential	5/461	28/18670	0.000551904	0.00453242	0.00310508	NRXN1/SHANK3/STX1B/RIMS2/RIMS1	5
GO:2001025	positive regulation of response to drug	5/461	28/18670	0.000551904	0.00453242	0.00310508	CXCL12/RETN/DRD2/GALR1/CRH	5
GO:0061326	renal tubule development	9/461	95/18670	0.000567099	0.00464877	0.00318479	WNT2B/AHI1/FAT4/TFAP2B/PAX8/WNT9B/PROM1/POU3F3/AGTR2	9
GO:2000027	regulation of animal organ morphogenesis	16/461	253/18670	0.000581445	0.00475775	0.00325946	WNT2B/AHI1/NPHP3/LIMS2/CNTF/ARRB2/HAND2/THRB/CSF1/HGF/TNF/PAX8/CAV3/GLI1/WNT9B/AGTR2	16
GO:0097755	positive regulation of blood vessel diameter	7/461	59/18670	0.000601999	0.00491705	0.00336859	INS/PLA2G6/VIP/KCNMB1/LEP/SOD2/AGTR2	7
GO:0030516	regulation of axon extension	9/461	96/18670	0.000612374	0.00499278	0.00342047	MACF1/NTRK3/SEMA3B/CXCL12/SEMA3D/SEMA6A/L1CAM/TRIM46/TRPC5	9
GO:0008344	adult locomotory behavior	8/461	77/18670	0.000616144	0.00501448	0.00343534	ARRB2/ATP1A2/LGI4/CXCL12/CNTN2/NR4A2/DRD2/DAB1	8
GO:0009743	response to carbohydrate	15/461	230/18670	0.000623296	0.00506358	0.00346897	PLA2G6/VAMP2/THBS1/LRP5L/COL4A3/SARM1/TH/ADIPOQ/OXT/LEP/SYBU/ACVR1C/CRH/NEUROD1/P2RX2	15
GO:0070528	protein kinase C signaling	5/461	29/18670	0.000653487	0.00529933	0.00363048	PLA2G6/AKAP12/ADGRV1/HTR2B/AVP	5
GO:0006942	regulation of striated muscle contraction	9/461	97/18670	0.000660564	0.00533759	0.00365669	NPPA/HDAC4/ZC3H12A/KCNQ1/ATP1A2/CHGA/ANK2/CAV3/CASQ1	9
GO:0048709	oligodendrocyte differentiation	9/461	97/18670	0.000660564	0.00533759	0.00365669	SLC45A3/CNTNAP1/SOX10/CNTN2/DAAM2/ASCL1/ASPA/TENM4/PRDM8	9
GO:0008306	associative learning	8/461	78/18670	0.000672019	0.00539487	0.00369593	TANC1/DBH/ATP1A2/TAC1/DRD2/LRRN4/CRH/PPP1R1B	8
GO:0031643	positive regulation of myelination	4/461	17/18670	0.000676301	0.00539487	0.00369593	SOX10/S100B/HGF/TENM4	4
GO:0035930	corticosteroid hormone secretion	4/461	17/18670	0.000676301	0.00539487	0.00369593	TAC1/GALR1/CRH/AGTR2	4
GO:0048243	norepinephrine secretion	4/461	17/18670	0.000676301	0.00539487	0.00369593	OXT/CRH/AGTR2/GHSR	4
GO:0051969	regulation of transmission of nerve impulse	4/461	17/18670	0.000676301	0.00539487	0.00369593	AVPR1A/CARTPT/AVP/GHSR	4
GO:0097107	postsynaptic density assembly	4/461	17/18670	0.000676301	0.00539487	0.00369593	NRXN1/NTRK3/SHANK3/LRRTM2	4
GO:0007586	digestion	11/461	139/18670	0.00067719	0.00539487	0.00369593	KCNQ1/TLR4/CHRM1/OXT/TAC1/LEP/SGK1/SST/CRH/NEUROD1/GHSR	11
GO:0050715	positive regulation of cytokine secretion	11/461	139/18670	0.00067719	0.00539487	0.00369593	SPTBN1/INS/TLR4/AKAP12/IL33/TNF/MBP/HTR2B/DRD2/AGTR2/MMP8	11
GO:0042445	hormone metabolic process	15/461	232/18670	0.000681553	0.00542009	0.00371321	DUOXA1/PDGFRA/TG/CYP27C1/HSD3B2/SLC5A7/LEP/ALDH1A3/TNF/PAX8/PCSK2/CRH/SDR16C5/CYP26C1/PRLHR	15
GO:0042471	ear morphogenesis	10/461	118/18670	0.000691579	0.00549017	0.00376122	MYO7A/SLC9A3R1/ITGA8/ATP8A2/STRC/ALDH1A3/HOXA2/PAX8/GATA2/TMIE	10
GO:0014002	astrocyte development	6/461	44/18670	0.000699018	0.0055395	0.00379502	CNTF/TLR4/TTBK1/FPR2/S100A8/TNF	6
GO:0042472	inner ear morphogenesis	9/461	98/18670	0.000711807	0.00562568	0.00385405	MYO7A/SLC9A3R1/ITGA8/ATP8A2/STRC/ALDH1A3/PAX8/GATA2/TMIE	9
GO:0016358	dendrite development	15/461	233/18670	0.000712378	0.00562568	0.00385405	RERE/PARP6/SHANK3/PAK3/SARM1/NEDD4L/NEUROG3/DCC/NR2E1/CHRNA3/ARC/DAB1/ADGRB3/TLX2/TRPC5	15
GO:0043406	positive regulation of MAP kinase activity	16/461	258/18670	0.000717904	0.00565944	0.00387718	ZEB2/MAP3K5/FGD2/NTRK3/THBS1/TLR4/PAK3/NTRK1/TGFB3/CARTPT/EDN3/HGF/TNF/HTR2B/RET/PROK2	16
GO:0071229	cellular response to acid chemical	14/461	209/18670	0.000721286	0.00567621	0.00388867	NTRK3/ZC3H12A/PDGFRA/LTK/P2RY4/AVPR1A/KCNMB1/MMP2/LEP/HOXA2/TNF/WNT9B/FOLR1/RET	14
GO:0001952	regulation of cell-matrix adhesion	10/461	119/18670	0.000738754	0.00580358	0.00397593	MACF1/BCL6/ACER2/MYOC/THBS1/GPM6B/EPHA1/CSF1/APOD/CCL21	10
GO:0090257	regulation of muscle system process	16/461	259/18670	0.000748247	0.00586797	0.00402004	NPPA/HDAC4/ZC3H12A/SSTR2/KCNQ1/ATP1A2/CHGA/HAND2/ANK2/OXT/SGCA/CAV3/CHRNA3/CASQ1/PROK2/GHSR	16
GO:0021696	cerebellar cortex morphogenesis	5/461	30/18670	0.000768441	0.00598484	0.00410011	OPHN1/SPTBN2/RORA/GLI1/FAIM2	5
GO:0051491	positive regulation of filopodium assembly	5/461	30/18670	0.000768441	0.00598484	0.00410011	GPM6A/TGFB3/TENM2/ESPN/CCL21	5
GO:0061082	myeloid leukocyte cytokine production	5/461	30/18670	0.000768441	0.00598484	0.00410011	BCL6/TLR4/CHGA/TGFB3/SPON2	5
GO:0099068	postsynapse assembly	5/461	30/18670	0.000768441	0.00598484	0.00410011	NRXN1/NTRK3/SHANK3/CDH2/LRRTM2	5
GO:0072659	protein localization to plasma membrane	16/461	260/18670	0.000779677	0.00606192	0.00415292	MACF1/SPTBN1/INS/VAMP2/ADIPOQ/EPB41L3/SLC9A3R1/GRASP/LRRC7/ANK2/NFASC/SCN3B/CDH2/EPHA2/TNF/CAV3	16
GO:0032309	icosanoid secretion	6/461	45/18670	0.000789983	0.00613151	0.0042006	PLA2G6/NMB/OXT/LEP/DRD2/AGTR2	6
GO:0032835	glomerulus development	7/461	62/18670	0.000814533	0.00631123	0.00432372	PDGFRA/COL4A3/ADIPOQ/KIRREL3/PROM1/RET/AGTR2	7
GO:0007200	phospholipase C-activating G protein-coupled receptor signaling pathway	9/461	100/18670	0.000824032	0.00637392	0.00436667	VIP/P2RY4/SLC9A3R1/CHGA/CHRM1/FPR2/LHCGR/OPRM1/DRD2	9
GO:0007194	negative regulation of adenylate cyclase activity	4/461	18/18670	0.000852678	0.00656185	0.00449541	LTB4R2/ADGRV1/GRM3/GALR1	4
GO:0060117	auditory receptor cell development	4/461	18/18670	0.000852678	0.00656185	0.00449541	MYO7A/SLC9A3R1/STRC/TMC1	4
GO:0150078	positive regulation of neuroinflammatory response	4/461	18/18670	0.000852678	0.00656185	0.00449541	IL33/TTBK1/TNF/MMP8	4
GO:1903426	regulation of reactive oxygen species biosynthetic process	9/461	101/18670	0.000885313	0.00680143	0.00465954	DUOXA1/HDAC4/INS/ZC3H12A/STAT3/TLR4/TNF/AGTR2/MMP8	9
GO:1903409	reactive oxygen species biosynthetic process	10/461	122/18670	0.000896435	0.00686267	0.0047015	DUOXA1/HDAC4/INS/ZC3H12A/STAT3/TLR4/RORA/TNF/AGTR2/MMP8	10
GO:0001963	synaptic transmission, dopaminergic	5/461	31/18670	0.000897835	0.00686267	0.0047015	CRHBP/ARRB2/TH/DRD2/CRH	5
GO:0060292	long-term synaptic depression	5/461	31/18670	0.000897835	0.00686267	0.0047015	SHANK3/CD38/SLC24A2/LILRB2/ARC	5
GO:0006898	receptor-mediated endocytosis	18/461	316/18670	0.000924622	0.0070555	0.0048336	AHI1/ARRB2/OPHN1/MARCO/CNTN2/TF/ITGAM/FPR2/CAV3/HTR2B/LRRTM2/SGIP1/DRD2/CCL21/CACNG3/FOLR1/ARC/CALY	18
GO:0055117	regulation of cardiac muscle contraction	8/461	82/18670	0.00093776	0.00714371	0.00489403	NPPA/HDAC4/ZC3H12A/KCNQ1/ATP1A2/CHGA/ANK2/CAV3	8
GO:0043281	regulation of cysteine-type endopeptidase activity involved in apoptotic process	14/461	215/18670	0.000950164	0.00722604	0.00495044	MAP3K5/ACER2/ARRB2/THBS1/COL4A3/CASP9/NGFR/TFAP2B/S100A9/S100A8/HGF/TNF/AVP/ACVR1C	14
GO:0032768	regulation of monooxygenase activity	7/461	64/18670	0.000986353	0.00748867	0.00513036	INS/S100A1/LEP/TNF/CAV3/HTR2B/AGTR2	7
GO:1900744	regulation of p38MAPK cascade	6/461	47/18670	0.000999094	0.00756003	0.00517925	MAP3K5/ZC3H12A/HAND2/LEP/HGF/CAV3	6
GO:2000107	negative regulation of leukocyte apoptotic process	6/461	47/18670	0.000999094	0.00756003	0.00517925	BCL6/AXL/CXCL12/PIP/CCL21/GHSR	6
GO:0009410	response to xenobiotic stimulus	17/461	292/18670	0.00100159	0.00756625	0.00518351	CRHBP/DBH/TH/CASP9/PENK/RORA/OXT/TAC1/NR4A2/ARG1/OPRM1/DRD2/CRH/AGTR2/HTR3A/PPP1R1B/GHSR	17
GO:0071277	cellular response to calcium ion	8/461	83/18670	0.00101584	0.0076507	0.00524136	CRHBP/SYT9/ADGRV1/CPNE9/SYT12/SYT2/SYT4/SYT5	8
GO:0014066	regulation of phosphatidylinositol 3-kinase signaling	10/461	124/18670	0.00101615	0.0076507	0.00524136	NTRK3/INS/PDGFRA/MYOC/SLC9A3R1/NTRK1/PLXNB1/LEP/HGF/TNF	10
GO:0048259	regulation of receptor-mediated endocytosis	9/461	103/18670	0.00101899	0.00765934	0.00524728	AHI1/ARRB2/OPHN1/TF/LRRTM2/SGIP1/DRD2/CCL21/ARC	9
GO:0048660	regulation of smooth muscle cell proliferation	12/461	169/18670	0.0010276	0.00771127	0.00528286	MAP3K5/NPY5R/HDAC4/NDRG2/VIP/THBS1/ADIPOQ/MMP2/TGFB3/SOD2/TNF/APOD	12
GO:1904951	positive regulation of establishment of protein localization	23/461	456/18670	0.00103003	0.00771668	0.00528656	SPTBN1/MICALL2/INS/ZC3H12A/PLA2G6/VAMP2/CD38/TLR4/NNAT/AKAP12/IL33/CHRM1/TGFB3/ITGAM/LEP/SYBU/TNF/MBP/HTR2B/DRD2/CRH/AGTR2/MMP8	23
GO:0042491	inner ear auditory receptor cell differentiation	5/461	32/18670	0.00104276	0.0077607	0.00531672	MYO7A/SLC9A3R1/STRC/MCOLN3/TMC1	5
GO:0051968	positive regulation of synaptic transmission, glutamatergic	5/461	32/18670	0.00104276	0.0077607	0.00531672	NRXN1/SHANK3/CCL2/NTRK1/CACNG3	5
GO:0070570	regulation of neuron projection regeneration	5/461	32/18670	0.00104276	0.0077607	0.00531672	NTRK3/CNTF/RGMA/HGF/RTN4RL1	5
GO:0099623	regulation of cardiac muscle cell membrane repolarization	5/461	32/18670	0.00104276	0.0077607	0.00531672	NPPA/KCNE1/KCNQ1/ANK2/CAV3	5
GO:0050727	regulation of inflammatory response	24/461	485/18670	0.00104868	0.00778731	0.00533496	BCL6/NPY5R/NPPA/DUOXA1/INS/ZC3H12A/TLR4/KRT1/ADIPOQ/IL33/RORA/TTBK1/TAC1/LEP/FPR2/S100A9/S100A8/HGF/TNF/LRFN5/APOD/MMP8/GHSR/IGHG3	24
GO:0051224	negative regulation of protein transport	13/461	193/18670	0.00104978	0.00778731	0.00533496	INS/ZC3H12A/KCNE1/ADIPOQ/IL33/CHGA/TNF/APOD/OPRM1/DRD2/ACVR1C/SYT4/GHSR	13
GO:0003085	negative regulation of systemic arterial blood pressure	4/461	19/18670	0.00105915	0.0077929	0.00533878	NPPA/SOD2/CRH/AGTR2	4
GO:0016048	detection of temperature stimulus	4/461	19/18670	0.00105915	0.0077929	0.00533878	ARRB2/LXN/NTRK1/CXCL12	4
GO:0060219	camera-type eye photoreceptor cell differentiation	4/461	19/18670	0.00105915	0.0077929	0.00533878	CABP4/ROM1/THRB/PROM1	4
GO:0071435	potassium ion export	4/461	19/18670	0.00105915	0.0077929	0.00533878	KCNIP2/NPPA/KCNE1/KCNQ1	4
GO:0097623	potassium ion export across plasma membrane	4/461	19/18670	0.00105915	0.0077929	0.00533878	KCNIP2/NPPA/KCNE1/KCNQ1	4
GO:1901016	regulation of potassium ion transmembrane transporter activity	7/461	65/18670	0.00108232	0.0079505	0.00544675	KCNIP2/NPPA/KCNE1/VAMP2/NEDD4L/ANK2/CAV3	7
GO:0046889	positive regulation of lipid biosynthetic process	8/461	84/18670	0.00109904	0.0080602	0.0055219	INS/PLA2G6/SLC45A3/AVPR1A/FPR2/TNF/HTR2B/AVP	8
GO:0001774	microglial cell activation	6/461	48/18670	0.00111839	0.00812313	0.00556502	IL33/TTBK1/ITGAM/FPR2/TNF/MMP8	6
GO:0002269	leukocyte activation involved in inflammatory response	6/461	48/18670	0.00111839	0.00812313	0.00556502	IL33/TTBK1/ITGAM/FPR2/TNF/MMP8	6
GO:0008542	visual learning	6/461	48/18670	0.00111839	0.00812313	0.00556502	TANC1/DBH/ATP1A2/DRD2/LRRN4/PPP1R1B	6
GO:0021517	ventral spinal cord development	6/461	48/18670	0.00111839	0.00812313	0.00556502	LHX4/PHOX2A/ASCL1/GATA2/DAB1/TBX20	6
GO:0045933	positive regulation of muscle contraction	6/461	48/18670	0.00111839	0.00812313	0.00556502	NPPA/KCNQ1/CHGA/OXT/PROK2/GHSR	6
GO:0060324	face development	6/461	48/18670	0.00111839	0.00812313	0.00556502	PDGFRA/HOXB3/MMP2/TGFB3/ALDH1A3/GRHL2	6
GO:0048659	smooth muscle cell proliferation	12/461	171/18670	0.00113786	0.00825134	0.00565285	MAP3K5/NPY5R/HDAC4/NDRG2/VIP/THBS1/ADIPOQ/MMP2/TGFB3/SOD2/TNF/APOD	12
GO:0021872	forebrain generation of neurons	7/461	66/18670	0.00118547	0.00857067	0.00587162	SHANK3/CNTN2/ASCL1/DCT/GATA2/NR2E1/DRD2	7
GO:0002028	regulation of sodium ion transport	8/461	85/18670	0.00118758	0.00857067	0.00587162	SCN2B/ATP1A2/SLC9A3R1/NEDD4L/SCN3B/CAV3/DRD2/CNTN1	8
GO:0050772	positive regulation of axonogenesis	8/461	85/18670	0.00118758	0.00857067	0.00587162	MACF1/ZEB2/NTRK3/CXCL12/NGFR/PLXNB1/L1CAM/TRPC5	8
GO:2001056	positive regulation of cysteine-type endopeptidase activity	11/461	149/18670	0.00120105	0.00865026	0.00592614	MAP3K5/ACER2/COL4A3/CASP9/GRIN2B/NGFR/TTBK1/S100A9/S100A8/TNF/ACVR1C	11
GO:0014072	response to isoquinoline alkaloid	5/461	33/18670	0.00120434	0.00865026	0.00592614	PENK/TAC1/OPRM1/DRD2/PPP1R1B	5
GO:0043278	response to morphine	5/461	33/18670	0.00120434	0.00865026	0.00592614	PENK/TAC1/OPRM1/DRD2/PPP1R1B	5
GO:0071715	icosanoid transport	6/461	49/18670	0.0012483	0.00893375	0.00612036	PLA2G6/NMB/OXT/LEP/DRD2/AGTR2	6
GO:1901571	fatty acid derivative transport	6/461	49/18670	0.0012483	0.00893375	0.00612036	PLA2G6/NMB/OXT/LEP/DRD2/AGTR2	6
GO:0042136	neurotransmitter biosynthetic process	9/461	106/18670	0.00124974	0.00893375	0.00612036	DBH/ZC3H12A/TLR4/TH/RORA/SLC5A7/TNF/AGTR2/MMP8	9
GO:0002683	negative regulation of immune system process	23/461	463/18670	0.00125892	0.00898518	0.00615559	BCL6/NPY5R/INS/ZC3H12A/ARRB2/THBS1/TLR4/CCL2/AXL/SARM1/ADIPOQ/IL33/CXCL12/TGFB3/CARTPT/LILRB2/TNF/GATA2/LRFN5/APOD/ARG1/DRD2/CCL21	23
GO:0010952	positive regulation of peptidase activity	13/461	197/18670	0.00126538	0.00899351	0.0061613	MAP3K5/ACER2/STAT3/COL4A3/CASP9/GRIN2B/NGFR/TTBK1/S100A9/S100A8/TNF/MBP/ACVR1C	13
GO:1904950	negative regulation of establishment of protein localization	13/461	197/18670	0.00126538	0.00899351	0.0061613	INS/ZC3H12A/KCNE1/ADIPOQ/IL33/CHGA/TNF/APOD/OPRM1/DRD2/ACVR1C/SYT4/GHSR	13
GO:0016331	morphogenesis of embryonic epithelium	11/461	150/18670	0.00126803	0.00899351	0.0061613	WNT2B/ZEB2/NPHP3/KAT2A/MTHFR/ALDH1A3/PAX8/GRHL2/WNT9B/FOLR1/RET	11
GO:0048754	branching morphogenesis of an epithelial tube	11/461	150/18670	0.00126803	0.00899351	0.0061613	WNT2B/LRP5L/FAT4/EPHA2/CSF1/TNF/PAX8/CAV3/WNT9B/AGTR2/TBX20	11
GO:0034763	negative regulation of transmembrane transport	10/461	128/18670	0.00129492	0.00913876	0.00626081	KCNE1/SLC26A5/THBS1/ATP1A2/SLC9A3R1/NEDD4L/LEP/TNF/CAV3/DRD2	10
GO:0010738	regulation of protein kinase A signaling	4/461	20/18670	0.00129832	0.00913876	0.00626081	ADIPOQ/AKAP12/ADGRV1/PDE4A	4
GO:0031280	negative regulation of cyclase activity	4/461	20/18670	0.00129832	0.00913876	0.00626081	LTB4R2/ADGRV1/GRM3/GALR1	4
GO:0098698	postsynaptic specialization assembly	4/461	20/18670	0.00129832	0.00913876	0.00626081	NRXN1/NTRK3/SHANK3/LRRTM2	4
GO:0002696	positive regulation of leukocyte activation	20/461	380/18670	0.00129861	0.00913876	0.00626081	BCL6/NPPA/CD38/THBS1/TLR4/CCL2/AXL/PAK3/IL33/TTBK1/ITGAM/TAC1/LEP/LILRB2/GATA2/EGR3/CCL21/CLCF1/MMP8/IGHG3	20
GO:0031099	regeneration	13/461	198/18670	0.00132469	0.00930779	0.00637661	NTRK3/CNTF/AXL/OMG/CXCL12/SGCA/RGMA/HGF/RTN4RL1/APOD/REG1A/GLI1/FOLR1	13
GO:1903169	regulation of calcium ion transmembrane transport	11/461	151/18670	0.00133806	0.00938718	0.006431	NPPA/PLA2G6/JPH4/ATP1A2/S100A1/ANK2/CAV3/TMC1/DRD2/CASQ1/FGF14	11
GO:0031589	cell-substrate adhesion	19/461	354/18670	0.00135783	0.00951115	0.00651593	MACF1/BCL6/ARHGEF7/MICALL2/ACER2/LIMS2/MYOC/THBS1/AXL/PPFIA2/ITGA8/GPM6B/EPHA1/STRC/CSF1/VIT/APOD/L1CAM/CCL21	19
GO:0044106	cellular amine metabolic process	10/461	129/18670	0.00137356	0.0096064	0.00658118	DBH/INS/DMGDH/BHMT/ITGAM/SARDH/NR4A2/CHDH/HAAO/ATCAY	10
GO:0032892	positive regulation of organic acid transport	5/461	34/18670	0.00138371	0.00964762	0.00660942	PLA2G6/AVPR1A/OXT/AVP/SYT4	5
GO:0140115	export across plasma membrane	5/461	34/18670	0.00138371	0.00964762	0.00660942	KCNIP2/NPPA/KCNE1/KCNQ1/ATP1A2	5
GO:0002931	response to ischemia	6/461	50/18670	0.00138944	0.00965781	0.0066164	MAP3K5/SLC26A5/CASP9/CSF1/FAIM2/P2RX2	6
GO:1903793	positive regulation of anion transport	6/461	50/18670	0.00138944	0.00965781	0.0066164	PLA2G6/AVPR1A/ATP8A2/OXT/AVP/SYT4	6
GO:0071383	cellular response to steroid hormone stimulus	15/461	250/18670	0.00144814	0.0100504	0.00688534	NR2F1/SSTR2/ARRB2/ARNTL/SOX10/CASP9/ATP1A2/RORA/NPAS4/THRB/NR4A2/NR2E1/ARG1/CRH/AGTR2	15
GO:0051897	positive regulation of protein kinase B signaling	12/461	176/18670	0.0014571	0.0100971	0.00691733	FGF17/INS/ARRB2/PDGFRA/MYOC/THBS1/AXL/LEP/HGF/TNF/CCL21/RET	12
GO:0062013	positive regulation of small molecule metabolic process	11/461	153/18670	0.00148765	0.010293	0.00705157	KAT2A/INS/STAT3/SLC45A3/AVPR1A/ADIPOQ/TNF/LHCGR/AVP/PGK2/GHSR	11
GO:0032496	response to lipopolysaccharide	18/461	330/18670	0.00150529	0.0103833	0.00711339	ZC3H12A/TLR4/CCL2/AXL/TH/CASP9/PENK/AKAP12/SPON2/TAC1/LILRB2/IL10RA/TIMP4/S100A8/TNF/ARG1/OPRM1/GHSR	18
GO:0051235	maintenance of location	18/461	330/18670	0.00150529	0.0103833	0.00711339	ZC3H12A/JPH4/PLCB2/ATP1A2/EPB41L3/ANK2/LEP/S100A9/S100A8/TNF/HTR2B/MCOLN3/RIT2/DRD2/CCL21/CER1/ACVR1C/CASQ1	18
GO:0042692	muscle cell differentiation	20/461	385/18670	0.00151717	0.0104493	0.00715865	TANC1/ACTA1/KAT2A/NPPA/HDAC4/ARRB2/PDGFRA/BOC/AVPR1A/SYPL2/ITGA8/RORA/ANK2/CDH2/SOD2/CAV3/CASQ1/ADGRB3/AGTR2/P2RX2	20
GO:0031103	axon regeneration	6/461	51/18670	0.00154244	0.010575	0.00724478	NTRK3/CNTF/RGMA/RTN4RL1/APOD/FOLR1	6
GO:0048260	positive regulation of receptor-mediated endocytosis	6/461	51/18670	0.00154244	0.010575	0.00724478	AHI1/ARRB2/TF/SGIP1/DRD2/CCL21	6
GO:0097366	response to bronchodilator	6/461	51/18670	0.00154244	0.010575	0.00724478	DBH/TH/OXT/NR4A2/DRD2/PPP1R1B	6
GO:0055067	monovalent inorganic cation homeostasis	11/461	154/18670	0.00156743	0.0106032	0.00726409	SCN7A/AVPR1A/ATP1A2/NEDD4L/SCNN1A/OXT/TFAP2B/TAC1/AVP/DRD2/AGTR2	11
GO:0015874	norepinephrine transport	4/461	21/18670	0.0015728	0.0106032	0.00726409	OXT/CRH/AGTR2/GHSR	4
GO:0050951	sensory perception of temperature stimulus	4/461	21/18670	0.0015728	0.0106032	0.00726409	ARRB2/LXN/NTRK1/CXCL12	4
GO:0010739	positive regulation of protein kinase A signaling	3/461	10/18670	0.00157701	0.0106032	0.00726409	ADIPOQ/AKAP12/ADGRV1	3
GO:0014049	positive regulation of glutamate secretion	3/461	10/18670	0.00157701	0.0106032	0.00726409	AVPR1A/AVP/SYT4	3
GO:0014877	response to muscle inactivity involved in regulation of muscle adaptation	3/461	10/18670	0.00157701	0.0106032	0.00726409	HDAC4/SGCA/CASQ1	3
GO:0014894	response to denervation involved in regulation of muscle adaptation	3/461	10/18670	0.00157701	0.0106032	0.00726409	HDAC4/SGCA/CASQ1	3
GO:0030432	peristalsis	3/461	10/18670	0.00157701	0.0106032	0.00726409	SSTR2/DRD2/P2RX2	3
GO:0051593	response to folic acid	3/461	10/18670	0.00157701	0.0106032	0.00726409	MTHFR/ASCL1/FOLR1	3
GO:0070091	glucagon secretion	3/461	10/18670	0.00157701	0.0106032	0.00726409	CARTPT/LEP/CRH	3
GO:0097048	dendritic cell apoptotic process	3/461	10/18670	0.00157701	0.0106032	0.00726409	AXL/CXCL12/CCL21	3
GO:2000668	regulation of dendritic cell apoptotic process	3/461	10/18670	0.00157701	0.0106032	0.00726409	AXL/CXCL12/CCL21	3
GO:2000849	regulation of glucocorticoid secretion	3/461	10/18670	0.00157701	0.0106032	0.00726409	TAC1/GALR1/CRH	3
GO:0002701	negative regulation of production of molecular mediator of immune response	5/461	35/18670	0.00158203	0.0106212	0.00727638	BCL6/IL33/TGFB3/TNF/ARG1	5
GO:0001666	response to hypoxia	19/461	359/18670	0.00159511	0.0106932	0.00732571	NPPA/MTHFR/CD38/THBS1/TH/KCNMB1/ADIPOQ/PENK/CXCL12/RORA/KCNK2/S100B/MMP2/TGFB3/LEP/NR4A2/REG1A/DRD2/P2RX2	19
GO:0030278	regulation of ossification	13/461	203/18670	0.00165704	0.0110919	0.00759884	HDAC4/CHRD/GPM6B/TGFB3/ADGRV1/HAND2/OXT/TAC1/CSF1/HOXA2/HGF/TNF/GLI1	13
GO:0048771	tissue remodeling	12/461	179/18670	0.00168182	0.0112411	0.00770109	DBH/CD38/LRP5L/AXL/MMP2/TGFB3/HAND2/CARTPT/LEP/EPHA2/ARG1/AGTR2	12
GO:0009620	response to fungus	6/461	52/18670	0.00170791	0.0113652	0.00778607	TLR4/CHGA/SPON2/S100A9/S100A8/ARG1	6
GO:0050885	neuromuscular process controlling balance	6/461	52/18670	0.00170791	0.0113652	0.00778607	NRXN1/MYO7A/JPH4/CNTNAP1/PCDH15/ALDH1A3	6
GO:2000649	regulation of sodium ion transmembrane transporter activity	6/461	52/18670	0.00170791	0.0113652	0.00778607	SCN2B/ATP1A2/SLC9A3R1/NEDD4L/SCN3B/CAV3	6
GO:0098661	inorganic anion transmembrane transport	9/461	111/18670	0.00172657	0.0114724	0.00785957	GABRR2/SLC26A5/GABRA1/CLCN1/GABRA6/GABRG2/GLRA3/GABRB2/GABRR3	9
GO:0007259	JAK-STAT cascade	11/461	156/18670	0.0017375	0.0115113	0.00788617	CNTF/STAT3/CCL2/LEP/IL10RA/TNF/CRLF1/CLCF1/RET/DAB1/NEUROD1	11
GO:0045216	cell-cell junction organization	11/461	156/18670	0.0017375	0.0115113	0.00788617	MICALL2/LIMS2/CNTNAP1/EPB41L3/TGFB3/ANK2/NFASC/CDH2/EPHA2/TNF/GRHL2	11
GO:0032355	response to estradiol	10/461	134/18670	0.00182714	0.0120874	0.00828088	CRHBP/STAT3/SSTR2/CD38/TH/CASP9/PENK/OXT/LEP/GHSR	10
GO:0010842	retina layer formation	4/461	22/18670	0.00188518	0.0123897	0.00848796	AHI1/ATP8A2/TFAP2B/PROM1	4
GO:0030878	thyroid gland development	4/461	22/18670	0.00188518	0.0123897	0.00848796	TG/HOXB3/THRB/PAX8	4
GO:0007632	visual behavior	6/461	53/18670	0.00188652	0.0123897	0.00848796	TANC1/DBH/ATP1A2/DRD2/LRRN4/PPP1R1B	6
GO:0032715	negative regulation of interleukin-6 production	6/461	53/18670	0.00188652	0.0123897	0.00848796	ZC3H12A/ARRB2/TLR4/HGF/TNF/GHSR	6
GO:0038066	p38MAPK cascade	6/461	53/18670	0.00188652	0.0123897	0.00848796	MAP3K5/ZC3H12A/HAND2/LEP/HGF/CAV3	6
GO:0043405	regulation of MAP kinase activity	18/461	337/18670	0.00189611	0.0124346	0.00851876	ZEB2/MAP3K5/FGD2/NTRK3/THBS1/TLR4/PAK3/ADIPOQ/NTRK1/TGFB3/CARTPT/EDN3/HGF/TNF/CAV3/HTR2B/RET/PROK2	18
GO:0060402	calcium ion transport into cytosol	11/461	158/18670	0.00192234	0.0125884	0.0086241	JPH4/PLCB2/ATP1A2/GRIN2B/ANK2/HTR2B/MCOLN3/DRD2/CCL21/CASQ1/P2RX2	11
GO:0072593	reactive oxygen species metabolic process	16/461	284/18670	0.00195088	0.0127569	0.0087395	SZT2/DUOXA1/HDAC4/INS/ZC3H12A/STAT3/THBS1/TLR4/RORA/ITGAM/LEP/FPR2/SOD2/TNF/AGTR2/MMP8	16
GO:0034284	response to monosaccharide	13/461	207/18670	0.00197017	0.0128644	0.00881318	PLA2G6/VAMP2/THBS1/LRP5L/COL4A3/SARM1/TH/ADIPOQ/LEP/SYBU/ACVR1C/CRH/NEUROD1	13
GO:0050867	positive regulation of cell activation	20/461	394/18670	0.00198986	0.0129743	0.00888844	BCL6/NPPA/CD38/THBS1/TLR4/CCL2/AXL/PAK3/IL33/TTBK1/ITGAM/TAC1/LEP/LILRB2/GATA2/EGR3/CCL21/CLCF1/MMP8/IGHG3	20
GO:0014037	Schwann cell differentiation	5/461	37/18670	0.00204016	0.0132639	0.0090869	NTRK3/MYOC/CNTNAP1/LGI4/LAMA2	5
GO:0045923	positive regulation of fatty acid metabolic process	5/461	37/18670	0.00204016	0.0132639	0.0090869	SLC45A3/AVPR1A/ADIPOQ/AVP/GHSR	5
GO:0061005	cell differentiation involved in kidney development	6/461	54/18670	0.00207891	0.0134965	0.00924622	ADIPOQ/FAT4/PAX8/WNT9B/PROM1/POU3F3	6
GO:0040013	negative regulation of locomotion	20/461	396/18670	0.00211034	0.0136638	0.00936082	STAT3/CHRD/THBS1/CCL2/ADIPOQ/SLC9A3R1/IL33/SEMA3B/CXCL12/SEMA3D/EPHA1/NAV3/GPR173/APOD/SEMA6A/DRD2/CCL21/ACVR1C/AGTR2/GHSR	20
GO:0032680	regulation of tumor necrosis factor production	11/461	160/18670	0.00212288	0.0136638	0.00936082	ZC3H12A/ARRB2/THBS1/TLR4/AXL/ADIPOQ/AKAP12/SPON2/LEP/MMP8/GHSR	11
GO:0014870	response to muscle inactivity	3/461	11/18670	0.00212883	0.0136638	0.00936082	HDAC4/SGCA/CASQ1	3
GO:0021892	cerebral cortex GABAergic interneuron differentiation	3/461	11/18670	0.00212883	0.0136638	0.00936082	CNTN2/ASCL1/DRD2	3
GO:0035933	glucocorticoid secretion	3/461	11/18670	0.00212883	0.0136638	0.00936082	TAC1/GALR1/CRH	3
GO:0060088	auditory receptor cell stereocilium organization	3/461	11/18670	0.00212883	0.0136638	0.00936082	MYO7A/SLC9A3R1/STRC	3
GO:0090193	positive regulation of glomerulus development	3/461	11/18670	0.00212883	0.0136638	0.00936082	ADIPOQ/RET/AGTR2	3
GO:0099151	regulation of postsynaptic density assembly	3/461	11/18670	0.00212883	0.0136638	0.00936082	NRXN1/NTRK3/LRRTM2	3
GO:0046425	regulation of JAK-STAT cascade	10/461	137/18670	0.00215282	0.0137982	0.00945288	CNTF/STAT3/LEP/IL10RA/TNF/CRLF1/CLCF1/RET/DAB1/NEUROD1	10
GO:0010927	cellular component assembly involved in morphogenesis	9/461	115/18670	0.00220457	0.0141099	0.00966644	ACTA1/PDGFRA/CNTNAP1/EPB41L3/ANK2/NFASC/CAV3/TENM4/CASQ1	9
GO:0050707	regulation of cytokine secretion	13/461	210/18670	0.00223576	0.0142234	0.00974422	SPTBN1/INS/ZC3H12A/TLR4/AKAP12/IL33/TNF/MBP/HTR2B/DRD2/AGTR2/MMP8/GHSR	13
GO:0043576	regulation of respiratory gaseous exchange	4/461	23/18670	0.00223803	0.0142234	0.00974422	ATP1A2/PHOX2B/PHOX2A/NR4A2	4
GO:0051350	negative regulation of lyase activity	4/461	23/18670	0.00223803	0.0142234	0.00974422	LTB4R2/ADGRV1/GRM3/GALR1	4
GO:0072170	metanephric tubule development	4/461	23/18670	0.00223803	0.0142234	0.00974422	FAT4/PAX8/WNT9B/POU3F3	4
GO:0072243	metanephric nephron epithelium development	4/461	23/18670	0.00223803	0.0142234	0.00974422	ADIPOQ/FAT4/PAX8/POU3F3	4
GO:0036293	response to decreased oxygen levels	19/461	370/18670	0.00224324	0.0142366	0.00975323	NPPA/MTHFR/CD38/THBS1/TH/KCNMB1/ADIPOQ/PENK/CXCL12/RORA/KCNK2/S100B/MMP2/TGFB3/LEP/NR4A2/REG1A/DRD2/P2RX2	19
GO:0009308	amine metabolic process	10/461	138/18670	0.00227121	0.0143737	0.00984719	DBH/INS/DMGDH/BHMT/ITGAM/SARDH/NR4A2/CHDH/HAAO/ATCAY	10
GO:0030048	actin filament-based movement	10/461	138/18670	0.00227121	0.0143737	0.00984719	SCN2B/ACTA1/MYO7A/KCNE1/KCNQ1/ATP1A2/NEDD4L/ANK2/SCN3B/CAV3	10
GO:0002090	regulation of receptor internalization	6/461	55/18670	0.00228575	0.0144254	0.0098826	AHI1/ARRB2/OPHN1/LRRTM2/DRD2/ARC	6
GO:0006576	cellular biogenic amine metabolic process	6/461	55/18670	0.00228575	0.0144254	0.0098826	DBH/DMGDH/BHMT/SARDH/CHDH/HAAO	6
GO:0002237	response to molecule of bacterial origin	18/461	343/18670	0.0022961	0.0144696	0.00991287	ZC3H12A/TLR4/CCL2/AXL/TH/CASP9/PENK/AKAP12/SPON2/TAC1/LILRB2/IL10RA/TIMP4/S100A8/TNF/ARG1/OPRM1/GHSR	18
GO:0086091	regulation of heart rate by cardiac conduction	5/461	38/18670	0.00230234	0.0144696	0.00991287	SCN2B/KCNE1/KCNQ1/ANK2/SCN3B	5
GO:1903523	negative regulation of blood circulation	5/461	38/18670	0.00230234	0.0144696	0.00991287	ZC3H12A/ATP1A2/TAC1/LEP/AGTR2	5
GO:0021987	cerebral cortex development	9/461	116/18670	0.00233914	0.0146602	0.0100434	EFHC1/TH/NPY/FAT4/ASCL1/CDH2/NR2E1/POU3F3/DAB1	9
GO:0070252	actin-mediated cell contraction	9/461	116/18670	0.00233914	0.0146602	0.0100434	SCN2B/ACTA1/KCNE1/KCNQ1/ATP1A2/NEDD4L/ANK2/SCN3B/CAV3	9
GO:0007189	adenylate cyclase-activating G protein-coupled receptor signaling pathway	10/461	139/18670	0.00239477	0.014988	0.0102681	VIP/SLC9A3R1/CHGA/LHCGR/RIT2/OPRM1/DRD2/MC2R/GALR1/ADGRB3	10
GO:0032640	tumor necrosis factor production	11/461	163/18670	0.00245526	0.0153242	0.0104983	ZC3H12A/ARRB2/THBS1/TLR4/AXL/ADIPOQ/AKAP12/SPON2/LEP/MMP8/GHSR	11
GO:1903555	regulation of tumor necrosis factor superfamily cytokine production	11/461	163/18670	0.00245526	0.0153242	0.0104983	ZC3H12A/ARRB2/THBS1/TLR4/AXL/ADIPOQ/AKAP12/SPON2/LEP/MMP8/GHSR	11
GO:0021536	diencephalon development	7/461	75/18670	0.0025	0.0155605	0.0106602	ZEB2/NR4A2/GATA2/DRD2/GLI1/PTCHD1/CRH	7
GO:0150076	neuroinflammatory response	7/461	75/18670	0.0025	0.0155605	0.0106602	CNTF/IL33/TTBK1/ITGAM/FPR2/TNF/MMP8	7
GO:0060688	regulation of morphogenesis of a branching structure	6/461	56/18670	0.00250771	0.0155871	0.0106784	WNT2B/HGF/TNF/PAX8/CAV3/AGTR2	6
GO:0035023	regulation of Rho protein signal transduction	10/461	140/18670	0.00252368	0.0156434	0.010717	BCL6/ARHGEF7/ITSN2/FGD2/PLEKHG5/OPHN1/MYOC/ARHGEF28/EPS8L2/RIT2	10
GO:0097553	calcium ion transmembrane import into cytosol	10/461	140/18670	0.00252368	0.0156434	0.010717	JPH4/PLCB2/ATP1A2/GRIN2B/ANK2/HTR2B/MCOLN3/DRD2/CCL21/CASQ1	10
GO:0031348	negative regulation of defense response	14/461	239/18670	0.00256624	0.0158854	0.0108828	NPY5R/INS/ZC3H12A/ARRB2/KRT1/ADIPOQ/RORA/FPR2/HGF/LRFN5/APOD/ARG1/DRD2/GHSR	14
GO:0007210	serotonin receptor signaling pathway	5/461	39/18670	0.00258821	0.015978	0.0109463	CHRM1/HTR2B/HRH4/HTR4/HTR3A	5
GO:0032755	positive regulation of interleukin-6 production	8/461	96/18670	0.00258826	0.015978	0.0109463	STAT3/TLR4/IL33/SPON2/LILRB2/TNF/MBP/MMP8	8
GO:0021544	subpallium development	4/461	24/18670	0.00263385	0.0162152	0.0111088	SHANK3/ASCL1/ALDH1A3/DRD2	4
GO:0099590	neurotransmitter receptor internalization	4/461	24/18670	0.00263385	0.0162152	0.0111088	OPHN1/CACNG3/ARC/CALY	4
GO:0050709	negative regulation of protein secretion	10/461	141/18670	0.00265809	0.0163422	0.0111958	INS/ZC3H12A/IL33/CHGA/TNF/OPRM1/DRD2/ACVR1C/SYT4/GHSR	10
GO:0050663	cytokine secretion	14/461	240/18670	0.00266555	0.0163658	0.0112119	SPTBN1/INS/ZC3H12A/TLR4/AKAP12/IL33/LEP/TNF/MBP/HTR2B/DRD2/AGTR2/MMP8/GHSR	14
GO:0007568	aging	17/461	321/18670	0.00273481	0.0167462	0.0114726	BCL6/NPY5R/STAT3/ARNTL/TH/KCNMB1/CASP9/PENK/NTRK1/ATP8A2/TGFB3/LEP/SOD2/RETN/APOD/CDKN1C/ARG1	17
GO:0010810	regulation of cell-substrate adhesion	13/461	215/18670	0.00274343	0.0167462	0.0114726	MACF1/BCL6/ARHGEF7/ACER2/LIMS2/MYOC/THBS1/GPM6B/EPHA1/CSF1/VIT/APOD/CCL21	13
GO:0002066	columnar/cuboidal epithelial cell development	6/461	57/18670	0.00274548	0.0167462	0.0114726	MYO7A/ARNTL/SLC9A3R1/STRC/INSM1/TMC1	6
GO:1903428	positive regulation of reactive oxygen species biosynthetic process	6/461	57/18670	0.00274548	0.0167462	0.0114726	DUOXA1/HDAC4/TLR4/TNF/AGTR2/MMP8	6
GO:0050673	epithelial cell proliferation	21/461	434/18670	0.00275408	0.0167462	0.0114726	LIMS2/STAT3/VIP/THBS1/CCL2/CXCL12/NGFR/LEP/EPHA2/HGF/TNF/GATA2/HTR2B/CDKN1C/ARG1/REG1A/FABP7/EGR3/GLI1/SDR16C5/GHSR	21
GO:0001657	ureteric bud development	8/461	97/18670	0.00276154	0.0167462	0.0114726	WNT2B/FAT4/PAX8/CRLF1/CER1/WNT9B/RET/AGTR2	8
GO:0007320	insemination	3/461	12/18670	0.00278672	0.0167462	0.0114726	AVPR1A/OXT/TAC1	3
GO:0032252	secretory granule localization	3/461	12/18670	0.00278672	0.0167462	0.0114726	SYBU/KIF5A/TRIM46	3
GO:0050910	detection of mechanical stimulus involved in sensory perception of sound	3/461	12/18670	0.00278672	0.0167462	0.0114726	STRC/ADGRV1/TMC1	3
GO:0051956	negative regulation of amino acid transport	3/461	12/18670	0.00278672	0.0167462	0.0114726	NPY5R/LEP/GRM7	3
GO:0060453	regulation of gastric acid secretion	3/461	12/18670	0.00278672	0.0167462	0.0114726	KCNQ1/OXT/SGK1	3
GO:0070572	positive regulation of neuron projection regeneration	3/461	12/18670	0.00278672	0.0167462	0.0114726	NTRK3/CNTF/HGF	3
GO:0072017	distal tubule development	3/461	12/18670	0.00278672	0.0167462	0.0114726	TFAP2B/PAX8/POU3F3	3
GO:0099150	regulation of postsynaptic specialization assembly	3/461	12/18670	0.00278672	0.0167462	0.0114726	NRXN1/NTRK3/LRRTM2	3
GO:0150052	regulation of postsynapse assembly	3/461	12/18670	0.00278672	0.0167462	0.0114726	NRXN1/NTRK3/LRRTM2	3
GO:2000650	negative regulation of sodium ion transmembrane transporter activity	3/461	12/18670	0.00278672	0.0167462	0.0114726	ATP1A2/SLC9A3R1/NEDD4L	3
GO:0097696	STAT cascade	11/461	166/18670	0.00282854	0.016975	0.0116293	CNTF/STAT3/CCL2/LEP/IL10RA/TNF/CRLF1/CLCF1/RET/DAB1/NEUROD1	11
GO:0050832	defense response to fungus	5/461	40/18670	0.00289894	0.0173286	0.0118715	CHGA/SPON2/S100A9/S100A8/ARG1	5
GO:0071526	semaphorin-plexin signaling pathway	5/461	40/18670	0.00289894	0.0173286	0.0118715	SEMA3B/SEMA3D/HAND2/PLXNB1/SEMA6A	5
GO:0071548	response to dexamethasone	5/461	40/18670	0.00289894	0.0173286	0.0118715	CASP9/ARG1/CRH/AGTR2/GHSR	5
GO:0043473	pigmentation	8/461	98/18670	0.00294373	0.0175268	0.0120073	SZT2/ZEB2/MYO7A/SOX10/TH/EDN3/DCT/DRD2	8
GO:0072163	mesonephric epithelium development	8/461	98/18670	0.00294373	0.0175268	0.0120073	WNT2B/FAT4/PAX8/CRLF1/CER1/WNT9B/RET/AGTR2	8
GO:0072164	mesonephric tubule development	8/461	98/18670	0.00294373	0.0175268	0.0120073	WNT2B/FAT4/PAX8/CRLF1/CER1/WNT9B/RET/AGTR2	8
GO:0050920	regulation of chemotaxis	13/461	217/18670	0.00297125	0.0176674	0.0121036	NTRK3/ZSWIM5/PDGFRA/THBS1/CCL2/SEMA3B/CXCL12/SEMA3D/FPR2/EDN3/CSF1/SEMA6A/CCL21	13
GO:0071385	cellular response to glucocorticoid stimulus	6/461	58/18670	0.00299974	0.0178134	0.0122037	SSTR2/CASP9/NPAS4/ARG1/CRH/AGTR2	6
GO:0002719	negative regulation of cytokine production involved in immune response	4/461	25/18670	0.00307514	0.0181421	0.0124288	BCL6/TGFB3/TNF/ARG1	4
GO:0021680	cerebellar Purkinje cell layer development	4/461	25/18670	0.00307514	0.0181421	0.0124288	RERE/SPTBN2/RORA/FAIM2	4
GO:0035235	ionotropic glutamate receptor signaling pathway	4/461	25/18670	0.00307514	0.0181421	0.0124288	GRIN2B/GRIA4/GRIA2/GRIK1	4
GO:0050901	leukocyte tethering or rolling	4/461	25/18670	0.00307514	0.0181421	0.0124288	CXCL12/LEP/TNF/CCL21	4
GO:0060444	branching involved in mammary gland duct morphogenesis	4/461	25/18670	0.00307514	0.0181421	0.0124288	LRP5L/EPHA2/CSF1/CAV3	4
GO:0019722	calcium-mediated signaling	13/461	218/18670	0.00309081	0.0182109	0.0124759	HDAC4/JPH4/AVPR1A/ATP1A2/GRIN2B/ANK2/FPR2/MCTP2/TNF/HTR2B/RIT2/CASQ1/P2RX2	13
GO:0007156	homophilic cell adhesion via plasma membrane adhesion molecules	11/461	168/18670	0.00310187	0.0182285	0.0124881	NEXN/ROBO3/PCDH15/FAT4/CNTN2/CDH2/CNTN6/PCDHGC4/KIRREL3/L1CAM/RET	11
GO:0071706	tumor necrosis factor superfamily cytokine production	11/461	168/18670	0.00310187	0.0182285	0.0124881	ZC3H12A/ARRB2/THBS1/TLR4/AXL/ADIPOQ/AKAP12/SPON2/LEP/MMP8/GHSR	11
GO:0048675	axon extension	9/461	121/18670	0.00311306	0.0182706	0.0125169	MACF1/NTRK3/SEMA3B/CXCL12/SEMA3D/SEMA6A/L1CAM/TRIM46/TRPC5	9
GO:0009952	anterior/posterior pattern specification	13/461	219/18670	0.00321427	0.0188401	0.0129071	WNT2B/ZEB2/KAT2A/LRP5L/HOXB3/HOXC8/PGAP1/HOXA2/GDF3/CER1/ARC/NEUROD1/CYP26C1	13
GO:0098815	modulation of excitatory postsynaptic potential	5/461	41/18670	0.00323575	0.0189415	0.0129765	NRXN1/SHANK3/STX1B/RIMS2/RIMS1	5
GO:0015698	inorganic anion transport	11/461	169/18670	0.00324628	0.0189541	0.0129851	GABRR2/SLC26A5/TG/P2RY4/GABRA1/CLCN1/GABRA6/GABRG2/GLRA3/GABRB2/GABRR3	11
GO:0050728	negative regulation of inflammatory response	11/461	169/18670	0.00324628	0.0189541	0.0129851	NPY5R/INS/ZC3H12A/KRT1/ADIPOQ/RORA/FPR2/HGF/LRFN5/APOD/GHSR	11
GO:0046847	filopodium assembly	6/461	59/18670	0.00327118	0.0190748	0.0130679	FGD2/GPM6A/TGFB3/TENM2/ESPN/CCL21	6
GO:0120034	positive regulation of plasma membrane bounded cell projection assembly	8/461	100/18670	0.00333613	0.0194286	0.0133102	CROCC/HDAC4/GPM6A/TGFB3/TENM2/ESPN/EPS8L2/CCL21	8
GO:0021675	nerve development	7/461	79/18670	0.00335713	0.0195257	0.0133767	HOXB3/NTRK1/PHOX2B/PHOX2A/KCNA2/GABRB2/RET	7
GO:0051271	negative regulation of cellular component movement	19/461	384/18670	0.00337649	0.0196131	0.0134366	STAT3/CHRD/THBS1/CCL2/ADIPOQ/SLC9A3R1/IL33/SEMA3B/CXCL12/SEMA3D/EPHA1/NAV3/GPR173/APOD/SEMA6A/DRD2/CCL21/ACVR1C/AGTR2	19
GO:0035264	multicellular organism growth	10/461	146/18670	0.0034186	0.0197815	0.013552	KAT2A/NPY1R/STAT3/SPTBN2/ATP8A2/CSF1/CDKN1C/GRHL2/DRD2/GHSR	10
GO:0061337	cardiac conduction	10/461	146/18670	0.0034186	0.0197815	0.013552	SCN2B/KCNIP2/NPPA/KCNE1/KCNQ1/ATP1A2/ANK2/SCN3B/CACNG3/CASQ1	10
GO:1904892	regulation of STAT cascade	10/461	146/18670	0.0034186	0.0197815	0.013552	CNTF/STAT3/LEP/IL10RA/TNF/CRLF1/CLCF1/RET/DAB1/NEUROD1	10
GO:0051928	positive regulation of calcium ion transport	9/461	123/18670	0.00347394	0.0200354	0.0137259	ARRB2/CCL2/CXCL12/S100A1/ANK2/CASQ1/FGF14/CRH/P2RX2	9
GO:0060401	cytosolic calcium ion transport	11/461	171/18670	0.00355129	0.0200354	0.0137259	JPH4/PLCB2/ATP1A2/GRIN2B/ANK2/HTR2B/MCOLN3/DRD2/CCL21/CASQ1/P2RX2	11
GO:0002093	auditory receptor cell morphogenesis	3/461	13/18670	0.00355681	0.0200354	0.0137259	MYO7A/SLC9A3R1/STRC	3
GO:0007494	midgut development	3/461	13/18670	0.00355681	0.0200354	0.0137259	REG1A/RET/DAB1	3
GO:0009635	response to herbicide	3/461	13/18670	0.00355681	0.0200354	0.0137259	ZC3H12A/TH/ARG1	3
GO:0010642	negative regulation of platelet-derived growth factor receptor signaling pathway	3/461	13/18670	0.00355681	0.0200354	0.0137259	ADIPOQ/SLC9A3R1/APOD	3
GO:0016322	neuron remodeling	3/461	13/18670	0.00355681	0.0200354	0.0137259	ANKS1A/EPHA8/ADGRB3	3
GO:0031223	auditory behavior	3/461	13/18670	0.00355681	0.0200354	0.0137259	NRXN1/SHANK3/DRD2	3
GO:0032096	negative regulation of response to food	3/461	13/18670	0.00355681	0.0200354	0.0137259	CARTPT/LEP/GHSR	3
GO:0032099	negative regulation of appetite	3/461	13/18670	0.00355681	0.0200354	0.0137259	CARTPT/LEP/GHSR	3
GO:0038007	netrin-activated signaling pathway	3/461	13/18670	0.00355681	0.0200354	0.0137259	UNC5C/DCC/UNC5D	3
GO:0072044	collecting duct development	3/461	13/18670	0.00355681	0.0200354	0.0137259	TFAP2B/PAX8/WNT9B	3
GO:0072182	regulation of nephron tubule epithelial cell differentiation	3/461	13/18670	0.00355681	0.0200354	0.0137259	FAT4/PAX8/PROM1	3
GO:0099633	protein localization to postsynaptic specialization membrane	3/461	13/18670	0.00355681	0.0200354	0.0137259	DLG2/LGI1/GHSR	3
GO:0099645	neurotransmitter receptor localization to postsynaptic specialization membrane	3/461	13/18670	0.00355681	0.0200354	0.0137259	DLG2/LGI1/GHSR	3
GO:1902306	negative regulation of sodium ion transmembrane transport	3/461	13/18670	0.00355681	0.0200354	0.0137259	ATP1A2/SLC9A3R1/NEDD4L	3
GO:2000009	negative regulation of protein localization to cell surface	3/461	13/18670	0.00355681	0.0200354	0.0137259	GPM6B/NEDD4L/CAV3	3
GO:0022011	myelination in peripheral nervous system	4/461	26/18670	0.00356431	0.0200354	0.0137259	NTRK3/MYOC/CNTNAP1/LGI4	4
GO:0032292	peripheral nervous system axon ensheathment	4/461	26/18670	0.00356431	0.0200354	0.0137259	NTRK3/MYOC/CNTNAP1/LGI4	4
GO:0042745	circadian sleep/wake cycle	4/461	26/18670	0.00356431	0.0200354	0.0137259	TH/DRD2/KCNA2/CRH	4
GO:0099560	synaptic membrane adhesion	4/461	26/18670	0.00356431	0.0200354	0.0137259	NRXN1/LRRC4/LRFN5/NTNG1	4
GO:0099632	protein transport within plasma membrane	4/461	26/18670	0.00356431	0.0200354	0.0137259	STX1B/GRASP/LRRC7/CACNG3	4
GO:0099637	neurotransmitter receptor transport	4/461	26/18670	0.00356431	0.0200354	0.0137259	STX1B/GRASP/LRRC7/CACNG3	4
GO:0034599	cellular response to oxidative stress	16/461	302/18670	0.00358429	0.0201227	0.0137857	SZT2/MAP3K5/INS/ZC3H12A/PDGFRA/ARNTL/TLR4/RNF112/AXL/PENK/MMP2/SOD2/HGF/NR4A2/TNF/ARG1	16
GO:2001222	regulation of neuron migration	5/461	42/18670	0.00359984	0.020185	0.0138284	STAT3/GPR173/IGSF10/SEMA6A/UNC5D	5
GO:0001838	embryonic epithelial tube formation	9/461	124/18670	0.00366629	0.0204814	0.0140315	ZEB2/NPHP3/KAT2A/MTHFR/PAX8/GRHL2/WNT9B/FOLR1/RET	9
GO:0007043	cell-cell junction assembly	9/461	124/18670	0.00366629	0.0204814	0.0140315	MICALL2/CNTNAP1/EPB41L3/ANK2/NFASC/CDH2/EPHA2/TNF/GRHL2	9
GO:0051209	release of sequestered calcium ion into cytosol	9/461	124/18670	0.00366629	0.0204814	0.0140315	JPH4/PLCB2/ATP1A2/ANK2/HTR2B/MCOLN3/DRD2/CCL21/CASQ1	9
GO:0009749	response to glucose	12/461	197/18670	0.00370548	0.0206749	0.014164	PLA2G6/VAMP2/THBS1/LRP5L/COL4A3/SARM1/TH/ADIPOQ/SYBU/ACVR1C/CRH/NEUROD1	12
GO:0030324	lung development	11/461	172/18670	0.00371217	0.0206867	0.0141721	WNT2B/NPHP3/PDGFRA/TGFB3/ASCL1/THRB/TNF/GRHL2/ARG1/GLI1/CRH	11
GO:0051494	negative regulation of cytoskeleton organization	10/461	148/18670	0.00376733	0.0209459	0.0143497	SPTBN1/KAT2A/SHANK3/MYOC/SPTBN2/NAV3/SPTBN5/ESPN/CAV3/STMN2	10
GO:0001823	mesonephros development	8/461	102/18670	0.00376795	0.0209459	0.0143497	WNT2B/FAT4/PAX8/CRLF1/CER1/WNT9B/RET/AGTR2	8
GO:0060326	cell chemotaxis	16/461	304/18670	0.00382046	0.0212117	0.0145318	PLEKHG5/ARRB2/PDGFRA/THBS1/CCL2/CHGA/CXCL12/FPR2/EPHA2/EDN3/CSF1/S100A9/S100A8/HGF/EGR3/CCL21	16
GO:0021766	hippocampus development	7/461	81/18670	0.00386173	0.0213731	0.0146423	ZEB2/HSD3B2/NR2E1/KIRREL3/DAB1/NEUROD1/BCAN	7
GO:0007405	neuroblast proliferation	6/461	61/18670	0.00386841	0.0213731	0.0146423	SOX10/TEAD3/ASCL1/DCT/DRD2/NEUROD4	6
GO:0034113	heterotypic cell-cell adhesion	6/461	61/18670	0.00386841	0.0213731	0.0146423	ADIPOQ/NFASC/LILRB2/TNF/MBP/GLDN	6
GO:0071384	cellular response to corticosteroid stimulus	6/461	61/18670	0.00386841	0.0213731	0.0146423	SSTR2/CASP9/NPAS4/ARG1/CRH/AGTR2	6
GO:0001953	negative regulation of cell-matrix adhesion	5/461	43/18670	0.0039924	0.0218977	0.0150018	BCL6/ACER2/MYOC/THBS1/APOD	5
GO:0010863	positive regulation of phospholipase C activity	5/461	43/18670	0.0039924	0.0218977	0.0150018	NTRK3/PDGFRA/PLCB2/AVPR1A/HTR2B	5
GO:0021762	substantia nigra development	5/461	43/18670	0.0039924	0.0218977	0.0150018	NDRG2/SYPL2/S100A1/TTBK1/MBP	5
GO:0031279	regulation of cyclase activity	5/461	43/18670	0.0039924	0.0218977	0.0150018	LTB4R2/ADGRV1/GRM7/GRM3/GALR1	5
GO:0045687	positive regulation of glial cell differentiation	5/461	43/18670	0.0039924	0.0218977	0.0150018	RNF112/TTBK1/ASPA/TENM4/CLCF1	5
GO:0045773	positive regulation of axon extension	5/461	43/18670	0.0039924	0.0218977	0.0150018	MACF1/NTRK3/CXCL12/L1CAM/TRPC5	5
GO:0034766	negative regulation of ion transmembrane transport	8/461	103/18670	0.00399944	0.0219098	0.01501	KCNE1/SLC26A5/THBS1/ATP1A2/SLC9A3R1/NEDD4L/CAV3/DRD2	8
GO:0051283	negative regulation of sequestering of calcium ion	9/461	126/18670	0.00407599	0.0222387	0.0152354	JPH4/PLCB2/ATP1A2/ANK2/HTR2B/MCOLN3/DRD2/CCL21/CASQ1	9
GO:0071902	positive regulation of protein serine/threonine kinase activity	17/461	334/18670	0.00408702	0.0222387	0.0152354	ZEB2/MAP3K5/FGD2/NTRK3/THBS1/TLR4/PAK3/ADIPOQ/NTRK1/TGFB3/CARTPT/EDN3/HGF/TNF/HTR2B/RET/PROK2	17
GO:0001964	startle response	4/461	27/18670	0.00410372	0.0222387	0.0152354	NRXN1/PENK/FABP7/DRD2	4
GO:0002021	response to dietary excess	4/461	27/18670	0.00410372	0.0222387	0.0152354	LEP/GDF3/SGIP1/ACVR1C	4
GO:0009651	response to salt stress	4/461	27/18670	0.00410372	0.0222387	0.0152354	TH/OXT/TNF/AVP	4
GO:0048143	astrocyte activation	4/461	27/18670	0.00410372	0.0222387	0.0152354	CNTF/TTBK1/FPR2/TNF	4
GO:0048799	animal organ maturation	4/461	27/18670	0.00410372	0.0222387	0.0152354	FAT4/PLXNB1/LEP/RET	4
GO:0060307	regulation of ventricular cardiac muscle cell membrane repolarization	4/461	27/18670	0.00410372	0.0222387	0.0152354	KCNE1/KCNQ1/ANK2/CAV3	4
GO:2000191	regulation of fatty acid transport	4/461	27/18670	0.00410372	0.0222387	0.0152354	PLA2G6/THBS1/OXT/AGTR2	4
GO:0032642	regulation of chemokine production	7/461	82/18670	0.00413463	0.0223795	0.0153318	TLR4/ADIPOQ/IL33/EPHA2/TNF/MBP/APOD	7
GO:0050777	negative regulation of immune response	10/461	150/18670	0.00414366	0.0224015	0.0153469	BCL6/NPY5R/INS/ZC3H12A/ARRB2/IL33/TGFB3/TNF/ARG1/DRD2	10
GO:1902305	regulation of sodium ion transmembrane transport	6/461	62/18670	0.00419561	0.0226553	0.0155208	SCN2B/ATP1A2/SLC9A3R1/NEDD4L/SCN3B/CAV3	6
GO:0120032	regulation of plasma membrane bounded cell projection assembly	11/461	175/18670	0.00423006	0.0228141	0.0156295	CROCC/HDAC4/MAK/PLD1/GPM6A/TGFB3/TENM2/EPHA2/ESPN/EPS8L2/CCL21	11
GO:0007212	dopamine receptor signaling pathway	5/461	44/18670	0.00441463	0.0236321	0.01619	ARRB2/SLC9A3R1/OPRM1/DRD2/CALY	5
GO:0035850	epithelial cell differentiation involved in kidney development	5/461	44/18670	0.00441463	0.0236321	0.01619	ADIPOQ/FAT4/PAX8/WNT9B/PROM1	5
GO:0051489	regulation of filopodium assembly	5/461	44/18670	0.00441463	0.0236321	0.01619	GPM6A/TGFB3/TENM2/ESPN/CCL21	5
GO:1902667	regulation of axon guidance	5/461	44/18670	0.00441463	0.0236321	0.01619	ZSWIM5/SEMA3B/CXCL12/SEMA3D/SEMA6A	5
GO:0030323	respiratory tube development	11/461	176/18670	0.00441492	0.0236321	0.01619	WNT2B/NPHP3/PDGFRA/TGFB3/ASCL1/THRB/TNF/GRHL2/ARG1/GLI1/CRH	11
GO:0010935	regulation of macrophage cytokine production	3/461	14/18670	0.00444458	0.0236321	0.01619	TLR4/TGFB3/SPON2	3
GO:0021535	cell migration in hindbrain	3/461	14/18670	0.00444458	0.0236321	0.01619	RERE/PHOX2B/DAB1	3
GO:0021692	cerebellar Purkinje cell layer morphogenesis	3/461	14/18670	0.00444458	0.0236321	0.01619	SPTBN2/RORA/FAIM2	3
GO:0042574	retinal metabolic process	3/461	14/18670	0.00444458	0.0236321	0.01619	CYP27C1/ALDH1A3/SDR16C5	3
GO:0060452	positive regulation of cardiac muscle contraction	3/461	14/18670	0.00444458	0.0236321	0.01619	NPPA/KCNQ1/CHGA	3
GO:1900452	regulation of long-term synaptic depression	3/461	14/18670	0.00444458	0.0236321	0.01619	SHANK3/LILRB2/ARC	3
GO:1904889	regulation of excitatory synapse assembly	3/461	14/18670	0.00444458	0.0236321	0.01619	NRXN1/NTRK3/LRRTM2	3
GO:0070482	response to oxygen levels	19/461	394/18670	0.00444963	0.0236321	0.01619	NPPA/MTHFR/CD38/THBS1/TH/KCNMB1/ADIPOQ/PENK/CXCL12/RORA/KCNK2/S100B/MMP2/TGFB3/LEP/NR4A2/REG1A/DRD2/P2RX2	19
GO:0051282	regulation of sequestering of calcium ion	9/461	128/18670	0.00452062	0.0239788	0.0164275	JPH4/PLCB2/ATP1A2/ANK2/HTR2B/MCOLN3/DRD2/CCL21/CASQ1	9
GO:0009746	response to hexose	12/461	202/18670	0.0045255	0.0239788	0.0164275	PLA2G6/VAMP2/THBS1/LRP5L/COL4A3/SARM1/TH/ADIPOQ/SYBU/ACVR1C/CRH/NEUROD1	12
GO:0000187	activation of MAPK activity	10/461	152/18670	0.00454908	0.0240755	0.0164937	MAP3K5/NTRK3/THBS1/TLR4/PAK3/TGFB3/HGF/TNF/RET/PROK2	10
GO:0060491	regulation of cell projection assembly	11/461	177/18670	0.00460615	0.0243491	0.0166812	CROCC/HDAC4/MAK/PLD1/GPM6A/TGFB3/TENM2/EPHA2/ESPN/EPS8L2/CCL21	11
GO:0007608	sensory perception of smell	21/461	454/18670	0.0046234	0.0244118	0.0167241	OR2A1/PDE4A/OR2A7/OR52N4/CNGA4/OR51B4/DRD2/OR2AE1/OR5K2/OR52B6/OR2H2/OR2W3/OR1E1/OR2B8P/OR2A42/OR52W1/OR51B5/OR3A3/OR52D1/OR13C2/OR4F17	21
GO:0052548	regulation of endopeptidase activity	20/461	425/18670	0.00467611	0.0245358	0.0168091	MAP3K5/ACER2/STAT3/ARRB2/THBS1/COL4A3/CASP9/GRIN2B/LXN/NGFR/TTBK1/TFAP2B/S100A9/TIMP4/S100A8/HGF/TNF/MBP/AVP/ACVR1C	20
GO:0001702	gastrulation with mouth forming second	4/461	28/18670	0.00469569	0.0245358	0.0168091	CHRD/LRP5L/TENM4/GDF3	4
GO:0021846	cell proliferation in forebrain	4/461	28/18670	0.00469569	0.0245358	0.0168091	ZEB2/DCT/FABP7/POU3F3	4
GO:0034698	response to gonadotropin	4/461	28/18670	0.00469569	0.0245358	0.0168091	PAX8/LHCGR/EPHA8/GHSR	4
GO:0045686	negative regulation of glial cell differentiation	4/461	28/18670	0.00469569	0.0245358	0.0168091	NTRK3/DAAM2/NR2E1/DAB1	4
GO:0045761	regulation of adenylate cyclase activity	4/461	28/18670	0.00469569	0.0245358	0.0168091	LTB4R2/ADGRV1/GRM3/GALR1	4
GO:0048679	regulation of axon regeneration	4/461	28/18670	0.00469569	0.0245358	0.0168091	NTRK3/CNTF/RGMA/RTN4RL1	4
GO:0095500	acetylcholine receptor signaling pathway	4/461	28/18670	0.00469569	0.0245358	0.0168091	CHRM1/CHRNA3/OPRM1/HRH4	4
GO:1903831	signal transduction involved in cellular response to ammonium ion	4/461	28/18670	0.00469569	0.0245358	0.0168091	CHRM1/CHRNA3/OPRM1/HRH4	4
GO:0071496	cellular response to external stimulus	17/461	339/18670	0.00473569	0.0247163	0.0169327	SZT2/WNT2B/MAP3K5/NPPA/HDAC4/ZC3H12A/TLR4/P2RY4/AXL/AVPR1A/PENK/ATP1A2/CARTPT/LEP/NR4A2/WNT9B/FOLR1	17
GO:0050729	positive regulation of inflammatory response	10/461	153/18670	0.00476316	0.024831	0.0170113	NPY5R/NPPA/TLR4/IL33/TTBK1/TAC1/S100A9/S100A8/TNF/MMP8	10
GO:0014014	negative regulation of gliogenesis	5/461	45/18670	0.00486771	0.0252307	0.0172851	NTRK3/SOX10/DAAM2/NR2E1/DAB1	5
GO:0032570	response to progesterone	5/461	45/18670	0.00486771	0.0252307	0.0172851	CD38/THBS1/SOX10/TGFB3/OXT	5
GO:0048701	embryonic cranial skeleton morphogenesis	5/461	45/18670	0.00486771	0.0252307	0.0172851	PDGFRA/TGFB3/HOXA2/GRHL2/WNT9B	5
GO:1900271	regulation of long-term synaptic potentiation	5/461	45/18670	0.00486771	0.0252307	0.0172851	INS/SHANK3/LILRB2/DRD2/ARC	5
GO:1900274	regulation of phospholipase C activity	5/461	45/18670	0.00486771	0.0252307	0.0172851	NTRK3/PDGFRA/PLCB2/AVPR1A/HTR2B	5
GO:0051341	regulation of oxidoreductase activity	8/461	107/18670	0.00503689	0.0260777	0.0178654	SZT2/INS/S100A1/LEP/TNF/CAV3/HTR2B/AGTR2	8
GO:0010876	lipid localization	19/461	400/18670	0.00521905	0.02699	0.0184904	ZC3H12A/PLA2G6/PITPNM1/THBS1/ADIPOQ/NMB/ATP8A2/GLTPD2/OXT/TAC1/LEP/RETN/TNF/APOD/DRD2/ACVR1C/GALR1/CRH/AGTR2	19
GO:0051208	sequestering of calcium ion	9/461	131/18670	0.00525737	0.0271571	0.0186049	JPH4/PLCB2/ATP1A2/ANK2/HTR2B/MCOLN3/DRD2/CCL21/CASQ1	9
GO:0072577	endothelial cell apoptotic process	6/461	65/18670	0.00530005	0.0273072	0.0187077	MAP3K5/THBS1/COL4A3/CCL2/TNF/GATA2	6
GO:0007263	nitric oxide mediated signal transduction	4/461	29/18670	0.00534245	0.0273072	0.0187077	INS/THBS1/NEUROD1/AGTR2	4
GO:0007271	synaptic transmission, cholinergic	4/461	29/18670	0.00534245	0.0273072	0.0187077	LAMA2/SLC5A7/TAC1/CHRNA3	4
GO:0007628	adult walking behavior	4/461	29/18670	0.00534245	0.0273072	0.0187077	ARRB2/CNTN2/DRD2/DAB1	4
GO:0014044	Schwann cell development	4/461	29/18670	0.00534245	0.0273072	0.0187077	NTRK3/MYOC/CNTNAP1/LGI4	4
GO:0045822	negative regulation of heart contraction	4/461	29/18670	0.00534245	0.0273072	0.0187077	ZC3H12A/ATP1A2/TAC1/AGTR2	4
GO:0001504	neurotransmitter uptake	5/461	46/18670	0.00535282	0.0273072	0.0187077	SLC18A1/ATP1A2/SLC1A7/GPM6B/DRD2	5
GO:0033628	regulation of cell adhesion mediated by integrin	5/461	46/18670	0.00535282	0.0273072	0.0187077	ACER2/EPHA2/CCL21/RET/EPHA8	5
GO:0060443	mammary gland morphogenesis	5/461	46/18670	0.00535282	0.0273072	0.0187077	LRP5L/EPHA2/CSF1/CAV3/ARG1	5
GO:0071675	regulation of mononuclear cell migration	5/461	46/18670	0.00535282	0.0273072	0.0187077	THBS1/CXCL12/FPR2/CSF1/TNF	5
GO:0099172	presynapse organization	5/461	46/18670	0.00535282	0.0273072	0.0187077	NRXN1/NTRK3/PPFIA2/LRFN5/IL1RAPL2	5
GO:0006919	activation of cysteine-type endopeptidase activity involved in apoptotic process	7/461	86/18670	0.00537447	0.0273348	0.0187266	ACER2/COL4A3/CASP9/NGFR/S100A9/S100A8/TNF	7
GO:0007638	mechanosensory behavior	3/461	15/18670	0.00545488	0.0273348	0.0187266	NRXN1/SHANK3/DRD2	3
GO:0009415	response to water	3/461	15/18670	0.00545488	0.0273348	0.0187266	TH/AVPR1A/NTRK1	3
GO:0014874	response to stimulus involved in regulation of muscle adaptation	3/461	15/18670	0.00545488	0.0273348	0.0187266	HDAC4/SGCA/CASQ1	3
GO:0032105	negative regulation of response to extracellular stimulus	3/461	15/18670	0.00545488	0.0273348	0.0187266	CARTPT/LEP/GHSR	3
GO:0032108	negative regulation of response to nutrient levels	3/461	15/18670	0.00545488	0.0273348	0.0187266	CARTPT/LEP/GHSR	3
GO:0034349	glial cell apoptotic process	3/461	15/18670	0.00545488	0.0273348	0.0187266	CCL2/CASP9/AKAP12	3
GO:0035864	response to potassium ion	3/461	15/18670	0.00545488	0.0273348	0.0187266	CRHBP/DLG2/SLC26A5	3
GO:0043584	nose development	3/461	15/18670	0.00545488	0.0273348	0.0187266	ASCL1/ALDH1A3/GNG8	3
GO:0048712	negative regulation of astrocyte differentiation	3/461	15/18670	0.00545488	0.0273348	0.0187266	NTRK3/NR2E1/DAB1	3
GO:0051770	positive regulation of nitric-oxide synthase biosynthetic process	3/461	15/18670	0.00545488	0.0273348	0.0187266	TLR4/CCL2/AKAP12	3
GO:0060134	prepulse inhibition	3/461	15/18670	0.00545488	0.0273348	0.0187266	NRXN1/FABP7/DRD2	3
GO:0072160	nephron tubule epithelial cell differentiation	3/461	15/18670	0.00545488	0.0273348	0.0187266	FAT4/PAX8/PROM1	3
GO:0090192	regulation of glomerulus development	3/461	15/18670	0.00545488	0.0273348	0.0187266	ADIPOQ/RET/AGTR2	3
GO:0090197	positive regulation of chemokine secretion	3/461	15/18670	0.00545488	0.0273348	0.0187266	IL33/TNF/MBP	3
GO:0099558	maintenance of synapse structure	3/461	15/18670	0.00545488	0.0273348	0.0187266	DLG2/OPHN1/ADGRB3	3
GO:0002064	epithelial cell development	12/461	207/18670	0.00548477	0.0274542	0.0188084	MYO7A/ARNTL/ADIPOQ/SLC9A3R1/NTRK1/STRC/INSM1/EPHA2/TNF/HAPLN2/GRHL2/TMC1	12
GO:0098656	anion transmembrane transport	15/461	288/18670	0.00550965	0.0275216	0.0188546	GABRR2/SLC26A5/THBS1/ATP1A2/SLC6A6/SLC1A7/SLC24A2/GABRA1/CLCN1/GABRA6/GABRG2/GLRA3/GABRB2/GABRR3/FOLR1	15
GO:0043280	positive regulation of cysteine-type endopeptidase activity involved in apoptotic process	9/461	132/18670	0.00552257	0.0275216	0.0188546	MAP3K5/ACER2/COL4A3/CASP9/NGFR/S100A9/S100A8/TNF/ACVR1C	9
GO:0045598	regulation of fat cell differentiation	9/461	132/18670	0.00552257	0.0275216	0.0188546	INS/ZC3H12A/ARNTL/ADIPOQ/RORA/LEP/TNF/GATA2/GDF3	9
GO:0072175	epithelial tube formation	9/461	132/18670	0.00552257	0.0275216	0.0188546	ZEB2/NPHP3/KAT2A/MTHFR/PAX8/GRHL2/WNT9B/FOLR1/RET	9
GO:0014897	striated muscle hypertrophy	8/461	109/18670	0.00562716	0.028012	0.0191905	NPPA/HDAC4/MYOC/HAND2/LEP/CAV3/HTR2B/AGTR2	8
GO:0007162	negative regulation of cell adhesion	15/461	289/18670	0.00568401	0.0282639	0.0193631	BCL6/ACER2/ZC3H12A/MYOC/THBS1/ADIPOQ/CXCL12/PLXNB1/LILRB2/MBP/APOD/SEMA6A/ARG1/CCL21/DAB1	15
GO:0040014	regulation of multicellular organism growth	6/461	66/18670	0.00571151	0.0283695	0.0194354	NPY1R/STAT3/ATP8A2/CSF1/DRD2/GHSR	6
GO:0009755	hormone-mediated signaling pathway	13/461	235/18670	0.00579806	0.0287678	0.0197083	CRHBP/NR2F1/SSTR2/ARRB2/ARNTL/RORA/THRB/NR4A2/SST/LHCGR/NR2E1/CRH/GHSR	13
GO:0042461	photoreceptor cell development	5/461	47/18670	0.00587112	0.0290984	0.0199348	AHI1/MYO7A/CABP4/TH/THRB	5
GO:0071549	cellular response to dexamethasone stimulus	4/461	30/18670	0.00604614	0.0298351	0.0204395	CASP9/ARG1/CRH/AGTR2	4
GO:1905144	response to acetylcholine	4/461	30/18670	0.00604614	0.0298351	0.0204395	CHRM1/CHRNA3/OPRM1/HRH4	4
GO:1905145	cellular response to acetylcholine	4/461	30/18670	0.00604614	0.0298351	0.0204395	CHRM1/CHRNA3/OPRM1/HRH4	4
GO:1905606	regulation of presynapse assembly	4/461	30/18670	0.00604614	0.0298351	0.0204395	NRXN1/NTRK3/LRFN5/IL1RAPL2	4
GO:0046683	response to organophosphorus	9/461	134/18670	0.00608389	0.0299857	0.0205427	CRHBP/KCNE1/KCNQ1/P2RY4/ADIPOQ/PENK/OXT/P2RX6/P2RX2	9
GO:1901888	regulation of cell junction assembly	7/461	88/18670	0.00608991	0.0299857	0.0205427	MACF1/MYOC/THBS1/GPM6B/EPHA2/TNF/APOD	7
GO:0048662	negative regulation of smooth muscle cell proliferation	6/461	67/18670	0.00614581	0.0301952	0.0206862	NDRG2/VIP/ADIPOQ/TGFB3/SOD2/APOD	6
GO:0061371	determination of heart left/right asymmetry	6/461	67/18670	0.00614581	0.0301952	0.0206862	AHI1/NPHP3/HAND2/CER1/FOLR1/TBX20	6
GO:0043434	response to peptide hormone	20/461	436/18670	0.00616198	0.0302418	0.0207181	CRHBP/NPPA/INS/STAT3/VAMP2/TH/ADIPOQ/CXCL12/OXT/LEP/TIMP4/RETN/NR4A2/GPR173/LHCGR/ARG1/REG1A/ACVR1C/AGTR2/GHSR	20
GO:0014896	muscle hypertrophy	8/461	111/18670	0.00626873	0.0306991	0.0210314	NPPA/HDAC4/MYOC/HAND2/LEP/CAV3/HTR2B/AGTR2	8
GO:1904019	epithelial cell apoptotic process	8/461	111/18670	0.00626873	0.0306991	0.0210314	MAP3K5/ARRB2/THBS1/COL4A3/CCL2/TNF/GATA2/NEUROD1	8
GO:0008089	anterograde axonal transport	5/461	48/18670	0.00642377	0.0313904	0.0215051	DLG2/SYBU/AP3B2/KIF5A/TRIM46	5
GO:1903727	positive regulation of phospholipid metabolic process	5/461	48/18670	0.00642377	0.0313904	0.0215051	PDGFRA/FPR2/HTR2B/CCL21/EPHA8	5
GO:0046427	positive regulation of JAK-STAT cascade	7/461	89/18670	0.00647318	0.0315978	0.0216471	CNTF/STAT3/LEP/IL10RA/TNF/CRLF1/CLCF1	7
GO:0006837	serotonin transport	3/461	16/18670	0.00659199	0.0319365	0.0218792	SLC18A1/GPM6B/CRH	3
GO:0010934	macrophage cytokine production	3/461	16/18670	0.00659199	0.0319365	0.0218792	TLR4/TGFB3/SPON2	3
GO:0022038	corpus callosum development	3/461	16/18670	0.00659199	0.0319365	0.0218792	SZT2/ZEB2/RTN4RL1	3
GO:0045989	positive regulation of striated muscle contraction	3/461	16/18670	0.00659199	0.0319365	0.0218792	NPPA/KCNQ1/CHGA	3
GO:0071871	response to epinephrine	3/461	16/18670	0.00659199	0.0319365	0.0218792	KCNQ1/ADIPOQ/PENK	3
GO:0090036	regulation of protein kinase C signaling	3/461	16/18670	0.00659199	0.0319365	0.0218792	PLA2G6/AKAP12/ADGRV1	3
GO:0099170	postsynaptic modulation of chemical synaptic transmission	3/461	16/18670	0.00659199	0.0319365	0.0218792	DCC/DRD2/GHSR	3
GO:0001938	positive regulation of endothelial cell proliferation	8/461	112/18670	0.00660959	0.0319876	0.0219142	STAT3/VIP/CXCL12/GATA2/HTR2B/ARG1/EGR3/GHSR	8
GO:0051260	protein homooligomerization	17/461	351/18670	0.00664144	0.0321074	0.0219962	RNF112/ADIPOQ/HSF4/PRTG/SPTBN5/KCNC4/ALDH1A3/SOD2/LGI1/ARG1/REG1A/KCNA2/GLRA3/P2RX6/MPP2/ARC/P2RX2	17
GO:0002888	positive regulation of myeloid leukocyte mediated immunity	4/461	31/18670	0.00680885	0.0326032	0.0223359	NPPA/ITGAM/GATA2/ARG1	4
GO:0010762	regulation of fibroblast migration	4/461	31/18670	0.00680885	0.0326032	0.0223359	ARHGEF7/THBS1/PAK3/AKAP12	4
GO:0030431	sleep	4/461	31/18670	0.00680885	0.0326032	0.0223359	OXT/DRD2/KCNA2/CRH	4
GO:0031338	regulation of vesicle fusion	4/461	31/18670	0.00680885	0.0326032	0.0223359	VAMP1/PRRT2/SYT9/SYT4	4
GO:0040018	positive regulation of multicellular organism growth	4/461	31/18670	0.00680885	0.0326032	0.0223359	ATP8A2/CSF1/DRD2/GHSR	4
GO:0070306	lens fiber cell differentiation	4/461	31/18670	0.00680885	0.0326032	0.0223359	ZEB2/NTRK3/EPHA2/CDKN1C	4
GO:0090659	walking behavior	4/461	31/18670	0.00680885	0.0326032	0.0223359	ARRB2/CNTN2/DRD2/DAB1	4
GO:0099174	regulation of presynapse organization	4/461	31/18670	0.00680885	0.0326032	0.0223359	NRXN1/NTRK3/LRFN5/IL1RAPL2	4
GO:0099625	ventricular cardiac muscle cell membrane repolarization	4/461	31/18670	0.00680885	0.0326032	0.0223359	KCNE1/KCNQ1/ANK2/CAV3	4
GO:0071674	mononuclear cell migration	7/461	90/18670	0.00687411	0.0328809	0.0225261	THBS1/CCL2/CXCL12/FPR2/CSF1/TNF/CCL21	7
GO:0002686	negative regulation of leukocyte migration	5/461	49/18670	0.00701189	0.0334339	0.022905	CCL2/IL33/CXCL12/APOD/CCL21	5
GO:0003254	regulation of membrane depolarization	5/461	49/18670	0.00701189	0.0334339	0.022905	SCN2B/MYOC/NEDD4L/SCN3B/CAV3	5
GO:1990090	cellular response to nerve growth factor stimulus	5/461	49/18670	0.00701189	0.0334339	0.022905	KAT2A/NTRK3/NTRK1/TAC1/STMN2	5
GO:0071300	cellular response to retinoic acid	6/461	69/18670	0.00708574	0.0337505	0.0231219	NTRK3/LTK/LEP/HOXA2/WNT9B/RET	6
GO:0090092	regulation of transmembrane receptor protein serine/threonine kinase signaling pathway	13/461	241/18670	0.00711445	0.0338516	0.0231911	SPTBN1/CHRD/THBS1/ITGA8/CHRDL1/TGFB3/TFAP2B/CAV3/CDKN1C/GDF3/CER1/FOLR1/TBX20	13
GO:0045765	regulation of angiogenesis	18/461	383/18670	0.00717394	0.0340988	0.0233605	ZC3H12A/STAT3/SRPX2/THBS1/COL4A3/KRT1/NGFR/S100A1/EPHA1/LEP/EPHA2/HGF/GATA2/NR2E1/SEMA6A/PROK2/ADGRB3/GHSR	18
GO:0032720	negative regulation of tumor necrosis factor production	6/461	70/18670	0.00759278	0.0359765	0.0246469	ZC3H12A/ARRB2/TLR4/AXL/ADIPOQ/GHSR	6
GO:0032228	regulation of synaptic transmission, GABAergic	4/461	32/18670	0.00763258	0.0359765	0.0246469	NPY5R/NPAS4/TAC1/DRD2	4
GO:0035587	purinergic receptor signaling pathway	4/461	32/18670	0.00763258	0.0359765	0.0246469	P2RY4/CNTN2/P2RX6/P2RX2	4
GO:0043552	positive regulation of phosphatidylinositol 3-kinase activity	4/461	32/18670	0.00763258	0.0359765	0.0246469	PDGFRA/FPR2/CCL21/EPHA8	4
GO:0045907	positive regulation of vasoconstriction	4/461	32/18670	0.00763258	0.0359765	0.0246469	DBH/CD38/AVPR1A/AVP	4
GO:0048841	regulation of axon extension involved in axon guidance	4/461	32/18670	0.00763258	0.0359765	0.0246469	SEMA3B/CXCL12/SEMA3D/SEMA6A	4
GO:1900745	positive regulation of p38MAPK cascade	4/461	32/18670	0.00763258	0.0359765	0.0246469	MAP3K5/ZC3H12A/HAND2/LEP	4
GO:1904467	regulation of tumor necrosis factor secretion	4/461	32/18670	0.00763258	0.0359765	0.0246469	ZC3H12A/AKAP12/MMP8/GHSR	4
GO:1901617	organic hydroxy compound biosynthetic process	14/461	271/18670	0.0077028	0.0362697	0.0248477	ZEB2/DBH/ACER2/PLCB2/TH/HAND2/LEP/INSM1/NR4A2/TNF/DCT/LHCGR/AGTR2/DAO	14
GO:1904894	positive regulation of STAT cascade	7/461	92/18670	0.00773087	0.036364	0.0249124	CNTF/STAT3/LEP/IL10RA/TNF/CRLF1/CLCF1	7
GO:0071248	cellular response to metal ion	11/461	190/18670	0.00774245	0.0363807	0.0249238	CRHBP/DLG2/TH/SYT9/ADGRV1/TF/CPNE9/SYT12/SYT2/SYT4/SYT5	11
GO:0002031	G protein-coupled receptor internalization	3/461	17/18670	0.00785963	0.0365142	0.0250153	ARRB2/HTR2B/DRD2	3
GO:0006577	amino-acid betaine metabolic process	3/461	17/18670	0.00785963	0.0365142	0.0250153	DMGDH/BHMT/CHDH	3
GO:0006883	cellular sodium ion homeostasis	3/461	17/18670	0.00785963	0.0365142	0.0250153	ATP1A2/NEDD4L/AGTR2	3
GO:0017085	response to insecticide	3/461	17/18670	0.00785963	0.0365142	0.0250153	SCN2B/ZC3H12A/TH	3
GO:0042753	positive regulation of circadian rhythm	3/461	17/18670	0.00785963	0.0365142	0.0250153	ARNTL/RORA/CRH	3
GO:0045187	regulation of circadian sleep/wake cycle, sleep	3/461	17/18670	0.00785963	0.0365142	0.0250153	DRD2/KCNA2/CRH	3
GO:0050884	neuromuscular process controlling posture	3/461	17/18670	0.00785963	0.0365142	0.0250153	PRRT2/CNTNAP1/ATP8A2	3
GO:0060080	inhibitory postsynaptic potential	3/461	17/18670	0.00785963	0.0365142	0.0250153	NPAS4/RIMS2/RIMS1	3
GO:0061298	retina vasculature development in camera-type eye	3/461	17/18670	0.00785963	0.0365142	0.0250153	PDGFRA/LRP5L/ROM1	3
GO:0098884	postsynaptic neurotransmitter receptor internalization	3/461	17/18670	0.00785963	0.0365142	0.0250153	OPHN1/ARC/CALY	3
GO:0140239	postsynaptic endocytosis	3/461	17/18670	0.00785963	0.0365142	0.0250153	OPHN1/ARC/CALY	3
GO:0042531	positive regulation of tyrosine phosphorylation of STAT protein	6/461	71/18670	0.00812547	0.0377105	0.0258348	CNTF/STAT3/LEP/TNF/CRLF1/CLCF1	6
GO:1901655	cellular response to ketone	7/461	93/18670	0.00818765	0.0379602	0.0260059	SOX10/P2RY4/CASP9/NPAS4/ARG1/CRH/AGTR2	7
GO:0021545	cranial nerve development	5/461	51/18670	0.00829902	0.0383194	0.026252	HOXB3/NTRK1/PHOX2B/PHOX2A/KCNA2	5
GO:0045599	negative regulation of fat cell differentiation	5/461	51/18670	0.00829902	0.0383194	0.026252	ARNTL/ADIPOQ/RORA/TNF/GATA2	5
GO:0045668	negative regulation of osteoblast differentiation	5/461	51/18670	0.00829902	0.0383194	0.026252	HDAC4/CHRD/HAND2/HOXA2/TNF	5
GO:0090102	cochlea development	5/461	51/18670	0.00829902	0.0383194	0.026252	NTRK3/SLC26A5/KCNK2/GATA2/GABRB2	5
GO:0010737	protein kinase A signaling	4/461	33/18670	0.00851923	0.0392162	0.0268664	ADIPOQ/AKAP12/ADGRV1/PDE4A	4
GO:0048011	neurotrophin TRK receptor signaling pathway	4/461	33/18670	0.00851923	0.0392162	0.0268664	NTRK3/NTRK1/NGFR/AGTR2	4
GO:0060603	mammary gland duct morphogenesis	4/461	33/18670	0.00851923	0.0392162	0.0268664	LRP5L/EPHA2/CSF1/CAV3	4
GO:0097237	cellular response to toxic substance	13/461	247/18670	0.00865727	0.0397746	0.0272489	SZT2/MAP3K5/ZC3H12A/RNF112/AXL/TH/KCNMB1/NTRK1/SOD2/S100A9/HGF/TNF/ARG1	13
GO:0060993	kidney morphogenesis	7/461	94/18670	0.00866401	0.0397746	0.0272489	WNT2B/AHI1/NPHP3/FAT4/PAX8/WNT9B/AGTR2	7
GO:0002532	production of molecular mediator involved in inflammatory response	6/461	72/18670	0.00868449	0.0397746	0.0272489	NPPA/INS/ZC3H12A/TLR4/LEP/APOD	6
GO:0035019	somatic stem cell population maintenance	6/461	72/18670	0.00868449	0.0397746	0.0272489	STAT3/EPHA1/PAX8/GATA2/NR2E1/WNT9B	6
GO:1903556	negative regulation of tumor necrosis factor superfamily cytokine production	6/461	72/18670	0.00868449	0.0397746	0.0272489	ZC3H12A/ARRB2/TLR4/AXL/ADIPOQ/GHSR	6
GO:0010675	regulation of cellular carbohydrate metabolic process	9/461	142/18670	0.00877951	0.0401691	0.0275192	KAT2A/HDAC4/INS/STAT3/SLC45A3/ADIPOQ/RORA/LEP/LHCGR	9
GO:0006979	response to oxidative stress	20/461	451/18670	0.00879123	0.0401821	0.0275281	SZT2/MAP3K5/INS/ZC3H12A/CD38/PDGFRA/ARNTL/TLR4/RNF112/AXL/KRT1/ADIPOQ/PENK/MMP2/SOD2/HGF/NR4A2/TNF/APOD/ARG1	20
GO:0032147	activation of protein kinase activity	16/461	333/18670	0.00893254	0.0407868	0.0279423	MAP3K5/NTRK3/INS/THBS1/TLR4/PAK3/NTRK1/TGFB3/CARTPT/LEP/HGF/TNF/CHRNA3/DRD2/RET/PROK2	16
GO:0052547	regulation of peptidase activity	20/461	452/18670	0.0089946	0.041013	0.0280973	MAP3K5/ACER2/STAT3/ARRB2/THBS1/COL4A3/CASP9/GRIN2B/LXN/NGFR/TTBK1/TFAP2B/S100A9/TIMP4/S100A8/HGF/TNF/MBP/AVP/ACVR1C	20
GO:1990089	response to nerve growth factor	5/461	52/18670	0.0090002	0.041013	0.0280973	KAT2A/NTRK3/NTRK1/TAC1/STMN2	5
GO:0034614	cellular response to reactive oxygen species	10/461	168/18670	0.00902626	0.0410654	0.0281332	SZT2/MAP3K5/PDGFRA/RNF112/AXL/MMP2/SOD2/HGF/TNF/ARG1	10
GO:1901342	regulation of vasculature development	19/461	422/18670	0.00902986	0.0410654	0.0281332	ZC3H12A/STAT3/SRPX2/THBS1/COL4A3/KRT1/NGFR/S100A1/EPHA1/LEP/EPHA2/SOD2/HGF/GATA2/NR2E1/SEMA6A/PROK2/ADGRB3/GHSR	19
GO:0045862	positive regulation of proteolysis	17/461	363/18670	0.00912574	0.0414598	0.0284034	MAP3K5/ACER2/ZC3H12A/STAT3/COL4A3/CASP9/IL33/GRIN2B/NGFR/CNTN2/TTBK1/S100A9/S100A8/TNF/MBP/CAV3/ACVR1C	17
GO:0030336	negative regulation of cell migration	16/461	334/18670	0.00917634	0.0416479	0.0285322	STAT3/CHRD/THBS1/CCL2/ADIPOQ/SLC9A3R1/IL33/CXCL12/EPHA1/NAV3/GPR173/APOD/DRD2/CCL21/ACVR1C/AGTR2	16
GO:0010766	negative regulation of sodium ion transport	3/461	18/18670	0.00926102	0.0416562	0.0285379	ATP1A2/SLC9A3R1/NEDD4L	3
GO:0021756	striatum development	3/461	18/18670	0.00926102	0.0416562	0.0285379	SHANK3/ALDH1A3/DRD2	3
GO:0051957	positive regulation of amino acid transport	3/461	18/18670	0.00926102	0.0416562	0.0285379	AVPR1A/AVP/SYT4	3
GO:0071371	cellular response to gonadotropin stimulus	3/461	18/18670	0.00926102	0.0416562	0.0285379	PAX8/LHCGR/EPHA8	3
GO:0071625	vocalization behavior	3/461	18/18670	0.00926102	0.0416562	0.0285379	NRXN1/SHANK3/SRPX2	3
GO:0090190	positive regulation of branching involved in ureteric bud morphogenesis	3/461	18/18670	0.00926102	0.0416562	0.0285379	WNT2B/PAX8/AGTR2	3
GO:0090196	regulation of chemokine secretion	3/461	18/18670	0.00926102	0.0416562	0.0285379	IL33/TNF/MBP	3
GO:0098877	neurotransmitter receptor transport to plasma membrane	3/461	18/18670	0.00926102	0.0416562	0.0285379	STX1B/GRASP/LRRC7	3
GO:0098969	neurotransmitter receptor transport to postsynaptic membrane	3/461	18/18670	0.00926102	0.0416562	0.0285379	STX1B/GRASP/LRRC7	3
GO:0032594	protein transport within lipid bilayer	4/461	34/18670	0.00947064	0.0423465	0.0290108	STX1B/GRASP/LRRC7/CACNG3	4
GO:0042533	tumor necrosis factor biosynthetic process	4/461	34/18670	0.00947064	0.0423465	0.0290108	THBS1/TLR4/AKAP12/GHSR	4
GO:0042534	regulation of tumor necrosis factor biosynthetic process	4/461	34/18670	0.00947064	0.0423465	0.0290108	THBS1/TLR4/AKAP12/GHSR	4
GO:0048665	neuron fate specification	4/461	34/18670	0.00947064	0.0423465	0.0290108	NTRK3/MYT1L/ASCL1/FEV	4
GO:0070050	neuron cellular homeostasis	4/461	34/18670	0.00947064	0.0423465	0.0290108	FGGY/P2RY4/HAAO/NELL2	4
GO:0098664	G protein-coupled serotonin receptor signaling pathway	4/461	34/18670	0.00947064	0.0423465	0.0290108	CHRM1/HTR2B/HRH4/HTR4	4
GO:0010660	regulation of muscle cell apoptotic process	7/461	96/18670	0.00967731	0.0431416	0.0295556	MAP3K5/ZC3H12A/ARRB2/LTK/HAND2/SOD2/PAX8	7
GO:0090277	positive regulation of peptide hormone secretion	7/461	96/18670	0.00967731	0.0431416	0.0295556	INS/PLA2G6/CD38/NNAT/SYBU/DRD2/CRH	7
GO:0045444	fat cell differentiation	12/461	223/18670	0.00967885	0.0431416	0.0295556	INS/ZC3H12A/ARNTL/ADIPOQ/RORA/TFAP2B/LEP/RETN/NR4A2/TNF/GATA2/GDF3	12
GO:0010639	negative regulation of organelle organization	18/461	395/18670	0.00968661	0.0431416	0.0295556	SPTBN1/KAT2A/SHANK3/PRRT2/ARRB2/MYOC/MAK/SPTBN2/NAV3/SPTBN5/LILRB2/HGF/ESPN/CAV3/AVP/SYT4/SDR16C5/STMN2	18
GO:0021879	forebrain neuron differentiation	5/461	53/18670	0.0097412	0.0432571	0.0296347	SHANK3/CNTN2/ASCL1/GATA2/DRD2	5
GO:0071320	cellular response to cAMP	5/461	53/18670	0.0097412	0.0432571	0.0296347	CRHBP/KCNE1/KCNQ1/ADIPOQ/PENK	5
GO:1903307	positive regulation of regulated secretory pathway	5/461	53/18670	0.0097412	0.0432571	0.0296347	NPPA/SYT9/ITGAM/GATA2/SYT4	5
GO:0002698	negative regulation of immune effector process	8/461	120/18670	0.00986412	0.0437171	0.0299498	BCL6/INS/ZC3H12A/ARRB2/IL33/TGFB3/TNF/ARG1	8
GO:0072089	stem cell proliferation	8/461	120/18670	0.00986412	0.0437171	0.0299498	WNT2B/SOX10/TEAD3/ASCL1/DCT/NR2E1/DRD2/NEUROD4	8
GO:0072078	nephron tubule morphogenesis	6/461	74/18670	0.00988428	0.0437636	0.0299817	WNT2B/AHI1/FAT4/PAX8/WNT9B/AGTR2	6
GO:0015908	fatty acid transport	7/461	97/18670	0.0102152	0.0451846	0.0309552	PLA2G6/THBS1/NMB/OXT/LEP/DRD2/AGTR2	7
GO:0031503	protein-containing complex localization	14/461	281/18670	0.0103936	0.0459288	0.031465	DLG2/TUB/OPHN1/STX1B/MAK/GRASP/LRRC7/LGI1/CACNG3/SHISA6/KIF5A/ARC/CALY/GHSR	14
GO:0032689	negative regulation of interferon-gamma production	4/461	35/18670	0.0104885	0.0460212	0.0315283	ZC3H12A/TLR4/AXL/IL33	4
GO:0042462	eye photoreceptor cell development	4/461	35/18670	0.0104885	0.0460212	0.0315283	MYO7A/CABP4/TH/THRB	4
GO:0071312	cellular response to alkaloid	4/461	35/18670	0.0104885	0.0460212	0.0315283	CRHBP/TH/OPRM1/CRH	4
GO:0110111	negative regulation of animal organ morphogenesis	4/461	35/18670	0.0104885	0.0460212	0.0315283	LIMS2/THRB/TNF/PAX8	4
GO:1901385	regulation of voltage-gated calcium channel activity	4/461	35/18670	0.0104885	0.0460212	0.0315283	NPPA/S100A1/DRD2/FGF14	4
GO:1905332	positive regulation of morphogenesis of an epithelium	4/461	35/18670	0.0104885	0.0460212	0.0315283	WNT2B/AHI1/PAX8/AGTR2	4
GO:1990774	tumor necrosis factor secretion	4/461	35/18670	0.0104885	0.0460212	0.0315283	ZC3H12A/AKAP12/MMP8/GHSR	4
GO:0021515	cell differentiation in spinal cord	5/461	54/18670	0.0105231	0.0460212	0.0315283	LHX4/PHOX2A/ASCL1/GATA2/TBX20	5
GO:0051353	positive regulation of oxidoreductase activity	5/461	54/18670	0.0105231	0.0460212	0.0315283	INS/S100A1/TNF/HTR2B/AGTR2	5
GO:1904645	response to amyloid-beta	5/461	54/18670	0.0105231	0.0460212	0.0315283	TLR4/NGFR/MMP2/FPR2/CACNA1A	5
GO:0043242	negative regulation of protein complex disassembly	6/461	75/18670	0.0105264	0.0460212	0.0315283	SPTBN1/SPTBN2/NAV3/SPTBN5/TNF/STMN2	6
GO:0032874	positive regulation of stress-activated MAPK cascade	10/461	172/18670	0.0105477	0.0460699	0.0315617	ZEB2/MAP3K5/FGD2/ZC3H12A/TLR4/HAND2/LEP/TNF/CCL21/MMP8	10
GO:0001696	gastric acid secretion	3/461	19/18670	0.0107989	0.046716	0.0320043	KCNQ1/OXT/SGK1	3
GO:0002076	osteoblast development	3/461	19/18670	0.0107989	0.046716	0.0320043	HDAC4/LRP5L/HOXA2	3
GO:0002544	chronic inflammatory response	3/461	19/18670	0.0107989	0.046716	0.0320043	THBS1/S100A8/TNF	3
GO:0007213	G protein-coupled acetylcholine receptor signaling pathway	3/461	19/18670	0.0107989	0.046716	0.0320043	CHRM1/OPRM1/HRH4	3
GO:0030859	polarized epithelial cell differentiation	3/461	19/18670	0.0107989	0.046716	0.0320043	AHI1/OPHN1/SLC9A3R1	3
GO:0032303	regulation of icosanoid secretion	3/461	19/18670	0.0107989	0.046716	0.0320043	PLA2G6/OXT/AGTR2	3
GO:0060004	reflex	3/461	19/18670	0.0107989	0.046716	0.0320043	ASCL1/ALDH1A3/TMC1	3
GO:0090201	negative regulation of release of cytochrome c from mitochondria	3/461	19/18670	0.0107989	0.046716	0.0320043	ARRB2/HGF/AVP	3
GO:1902074	response to salt	3/461	19/18670	0.0107989	0.046716	0.0320043	ZC3H12A/SLC26A5/GHSR	3
GO:1903540	establishment of protein localization to postsynaptic membrane	3/461	19/18670	0.0107989	0.046716	0.0320043	STX1B/GRASP/LRRC7	3
GO:0001659	temperature homeostasis	10/461	173/18670	0.0109568	0.0473089	0.0324105	DBH/STAT3/ARNTL/TLR4/ADIPOQ/PHOX2B/OXT/LEP/TNF/DRD2	10
GO:0070304	positive regulation of stress-activated protein kinase signaling cascade	10/461	173/18670	0.0109568	0.0473089	0.0324105	ZEB2/MAP3K5/FGD2/ZC3H12A/TLR4/HAND2/LEP/TNF/CCL21/MMP8	10
GO:0072088	nephron epithelium morphogenesis	6/461	76/18670	0.0111975	0.048302	0.0330909	WNT2B/AHI1/FAT4/PAX8/WNT9B/AGTR2	6
GO:0035148	tube formation	9/461	148/18670	0.0113328	0.0488392	0.0334589	ZEB2/NPHP3/KAT2A/MTHFR/PAX8/GRHL2/WNT9B/FOLR1/RET	9
GO:0071709	membrane assembly	4/461	36/18670	0.0115745	0.0497386	0.0340751	SPTBN1/NRXN1/CDH2/CAV3	4
GO:0090218	positive regulation of lipid kinase activity	4/461	36/18670	0.0115745	0.0497386	0.0340751	PDGFRA/FPR2/CCL21/EPHA8	4
GO:0090322	regulation of superoxide metabolic process	4/461	36/18670	0.0115745	0.0497386	0.0340751	SZT2/ITGAM/FPR2/TNF	4

## Sheet: BLCA_deseq_down_ng_BP
ID	Description	GeneRatio	BgRatio	pvalue	p.adjust	qvalue	geneID	Count
GO:0007409	axonogenesis	94/622	468/18670	8.80997e-47	4.28077e-43	2.53449e-43	PALLD/ADARB1/ABL1/NEXN/MAPT/ILK/LAMA2/MAP1A/BOC/PDLIM7/SYNGAP1/NTRK3/PTCH1/MAP1B/NCAM1/VCL/SHANK3/MYOT/SRF/SLIT2/NRP2/ZEB2/APBB1/GFRA1/RUFY3/EPHA7/NFASC/SCN1B/SZT2/NTN1/PIK3R1/PLXNA4/MAP6/DSCAML1/OLFM1/UNC5C/STXBP1/GRB10/MACF1/TRAK2/COL25A1/SEMA3A/SLIT3/DOK6/FYN/RPS6KA5/NTNG1/GLI2/SPTBN4/PLXNB3/C9orf72/PTPRS/ZSWIM5/AMIGO1/BCL2/SPTBN5/MATN2/PRKCA/NUMBL/OPHN1/LGI1/FGF13/SEMA6D/NRTN/LAMB2/ULK2/LRP1/…	94
GO:0050804	modulation of chemical synaptic transmission	90/622	436/18670	8.38466e-46	1.66099e-42	9.83415e-43	P2RX1/KCNB1/CACNB2/FAM107A/PRRT2/CAMK2A/ABL1/PLCL1/MAPT/IGSF9B/LAMA2/CHRM2/MAP1A/ATP1A2/SYNGAP1/LRRK2/GPER1/VAMP1/NISCH/MAP1B/NFATC4/SHANK3/SRF/NCS1/CYP46A1/MECP2/TSHZ3/NPAS4/GRIK5/RAP1A/SLC8A2/PLA2G6/ROR2/SYNPO/TMEM108/STXBP1/SYT11/SLC8A3/CRTC1/CPEB3/GRIK3/NLGN1/KCNC4/CPLX1/PXK/NLGN2/P2RY4/FYN/NEURL1/PRKAR2B/NTNG1/MEF2C/PLCB4/MPP2/CRHR2/PTPRS/STXBP5L/PRKCB/GRIK1/HTR1B/GRM7/DGKE/GLUL/STX1B/AKAP12…	90
GO:0099177	regulation of trans-synaptic signaling	90/622	437/18670	1.02552e-45	1.66099e-42	9.83415e-43	P2RX1/KCNB1/CACNB2/FAM107A/PRRT2/CAMK2A/ABL1/PLCL1/MAPT/IGSF9B/LAMA2/CHRM2/MAP1A/ATP1A2/SYNGAP1/LRRK2/GPER1/VAMP1/NISCH/MAP1B/NFATC4/SHANK3/SRF/NCS1/CYP46A1/MECP2/TSHZ3/NPAS4/GRIK5/RAP1A/SLC8A2/PLA2G6/ROR2/SYNPO/TMEM108/STXBP1/SYT11/SLC8A3/CRTC1/CPEB3/GRIK3/NLGN1/KCNC4/CPLX1/PXK/NLGN2/P2RY4/FYN/NEURL1/PRKAR2B/NTNG1/MEF2C/PLCB4/MPP2/CRHR2/PTPRS/STXBP5L/PRKCB/GRIK1/HTR1B/GRM7/DGKE/GLUL/STX1B/AKAP12…	90
GO:0010975	regulation of neuron projection development	95/622	499/18670	3.68576e-45	4.47727e-42	2.65084e-42	ABL1/MAPT/NEGR1/ILK/FBXO31/SYNGAP1/NTRK3/LRRK2/MAP1B/NFATC4/SHANK3/DENND5A/SRF/SLIT2/NCS1/ZEB2/APBB1/EEF2K/RGS2/CFLAR/MAGI2/KANK1/PRKD1/RUFY3/NR2F1/EPHA7/RAP1A/CPNE6/SCN1B/NTN1/ADGRB3/FGFR1/PLXNA4/LPAR1/DPYSL3/TSC1/MAP6/OLFM1/MACF1/KNDC1/TRAK2/CRTC1/CPEB3/NLGN1/SEMA3A/CNTN1/ACAP3/IL1RAPL1/CAPRIN2/FYN/NEURL1/MEF2C/PLXNB3/PTPRS/SDC2/NDNF/ZSWIM5/AMIGO1/STX1B/SARM1/DLG4/CNR1/FGF13/SEMA6D/SCARF1/ULK2/…	95
GO:0050769	positive regulation of neurogenesis	88/622	474/18670	7.07259e-41	6.87314e-38	4.06934e-38	FLNA/RNF112/ZEB1/MAPT/NEGR1/ILK/FBXO31/NTRK3/BIN1/GPER1/MAP1B/SOX10/SHANK3/BCL6/SRF/SLIT2/ZEB2/DCT/APBB1/EEF2K/RGS2/CFLAR/PCP4/MAGI2/PRKD1/RUFY3/RAP1A/CPNE6/SCN1B/NTN1/SMARCD3/FGFR1/PLXNA4/LPAR1/DPYSL3/MAP6/IL6ST/GDPD5/MACF1/CRTC1/CPEB3/NLGN1/SEMA3A/CNTN1/ASPA/GJC2/IL1RAPL1/ADRA2B/CAPRIN2/FYN/NEURL1/GLI2/MEF2C/PLXNB3/NDNF/AMIGO1/BCL2/CSF1/NUMBL/DLG4/TIMP2/CNR1/SCARF1/LRP1/EPHA3/CDON/HGF/BMP5/SOX8…	88
GO:0045666	positive regulation of neuron differentiation	72/622	371/18670	9.20578e-35	7.45514e-32	4.41393e-32	RNF112/ZEB1/MAPT/NEGR1/ILK/FBXO31/NTRK3/MAP1B/SHANK3/BCL6/SRF/SLIT2/ZEB2/APBB1/EEF2K/RGS2/CFLAR/PCP4/MAGI2/PRKD1/RUFY3/RAP1A/CPNE6/SCN1B/NTN1/FGFR1/PLXNA4/LPAR1/DPYSL3/MAP6/GDPD5/MACF1/CRTC1/CPEB3/NLGN1/CNTN1/IL1RAPL1/ADRA2B/CAPRIN2/FYN/NEURL1/GLI2/MEF2C/PLXNB3/NDNF/AMIGO1/BCL2/DLG4/TIMP2/CNR1/SCARF1/LRP1/EPHA3/CDON/HGF/BMP5/PARP6/SERPINF1/FZD4/LRRC7/CPNE5/VLDLR/NAP1L2/IL2/ADCYAP1/RARB/GATA2/PPP1…	72
GO:0050808	synapse organization	72/622	408/18670	5.80503e-32	4.02952e-29	2.38574e-29	CACNB2/ABL1/PDZRN3/MAPT/IGSF9B/SPARCL1/SYNGAP1/NTRK3/LRRK2/MAP1B/NFATC4/SHANK3/MYOT/ACTN1/NRP2/EEF2K/MECP2/MUSK/NPAS4/MAGI2/LRFN5/EPHA7/NFASC/NRXN2/NTN1/ADGRB3/SYNPO/CACNB4/TSC1/TMEM108/WASF3/DLG2/NLGN1/TANC1/UTRN/IL1RAPL1/LRRC4B/NLGN2/CAPRIN2/FYN/NEURL1/NFIA/GPM6A/NTNG1/MEF2C/PTPRS/LRRC24/AMIGO1/DRP2/DLG4/OPHN1/DGKB/CTTNBP2/LAMB2/LRRTM1/PPFIA2/COL4A5/NRXN1/IGSF21/SEMA3E/PCDHGC5/PALM/ARHGAP44/SYB…	72
GO:0007411	axon guidance	58/622	276/18670	4.80729e-30	2.91983e-27	1.72873e-27	PALLD/NEXN/LAMA2/BOC/PDLIM7/PTCH1/NCAM1/SHANK3/MYOT/SLIT2/NRP2/GFRA1/EPHA7/NFASC/SCN1B/NTN1/PIK3R1/PLXNA4/DSCAML1/UNC5C/GRB10/SEMA3A/SLIT3/DOK6/FYN/RPS6KA5/NTNG1/GLI2/SPTBN4/PLXNB3/ZSWIM5/SPTBN5/MATN2/PRKCA/OPHN1/LGI1/SEMA6D/NRTN/LAMB2/LRP1/EPHA3/DPYSL2/NRXN1/IRS2/CNTN4/SEMA3G/SEMA3E/ROBO3/GFRA2/NFIB/SEMA6C/VLDLR/FLRT2/LMX1A/HOXA2/EPHA5/ISL1/NRXN3	58
GO:0097485	neuron projection guidance	58/622	277/18670	5.89761e-30	3.18406e-27	1.88517e-27	PALLD/NEXN/LAMA2/BOC/PDLIM7/PTCH1/NCAM1/SHANK3/MYOT/SLIT2/NRP2/GFRA1/EPHA7/NFASC/SCN1B/NTN1/PIK3R1/PLXNA4/DSCAML1/UNC5C/GRB10/SEMA3A/SLIT3/DOK6/FYN/RPS6KA5/NTNG1/GLI2/SPTBN4/PLXNB3/ZSWIM5/SPTBN5/MATN2/PRKCA/OPHN1/LGI1/SEMA6D/NRTN/LAMB2/LRP1/EPHA3/DPYSL2/NRXN1/IRS2/CNTN4/SEMA3G/SEMA3E/ROBO3/GFRA2/NFIB/SEMA6C/VLDLR/FLRT2/LMX1A/HOXA2/EPHA5/ISL1/NRXN3	58
GO:0010976	positive regulation of neuron projection development	57/622	281/18670	1.08448e-28	5.26948e-26	3.11987e-26	MAPT/NEGR1/ILK/FBXO31/NTRK3/MAP1B/SHANK3/SRF/SLIT2/ZEB2/APBB1/EEF2K/RGS2/CFLAR/MAGI2/PRKD1/RUFY3/RAP1A/CPNE6/SCN1B/NTN1/FGFR1/PLXNA4/LPAR1/DPYSL3/MAP6/MACF1/CRTC1/CPEB3/NLGN1/CNTN1/IL1RAPL1/CAPRIN2/FYN/NEURL1/PLXNB3/NDNF/AMIGO1/DLG4/CNR1/SCARF1/LRP1/EPHA3/HGF/BMP5/PARP6/SERPINF1/FZD4/LRRC7/CPNE5/VLDLR/IL2/ADCYAP1/PPP1R9A/SYT2/NGF/NGFR	57
GO:0030900	forebrain development	65/622	381/18670	5.06331e-28	2.2366e-25	1.32421e-25	DIXDC1/FLNA/EZH1/FGF10/LRRK2/GNAO1/PRKG1/FAT4/CHRD/SHANK3/SRF/SLIT2/NRP2/ZEB2/DCT/AQP1/HSD3B2/FOXP2/BBS2/SZT2/SLC8A1/ATP2B4/CHD5/FGFR1/TACC2/PLXNA4/LPAR1/TSC1/TMEM108/GDPD5/TACC1/WNT2B/SLC8A3/SEMA3A/EFHC1/PHLPP2/FYN/GLI2/DCLK2/SALL1/GLI1/PTPRS/SSTR1/AVPR2/NUMBL/OPHN1/PTCHD1/AXL/FGF13/LRP1/CDON/LHX6/CRTAC1/DCLK1/NFIB/P2RY12/ID2/LMX1A/ADCYAP1/RARB/GATA2/EPHA5/SALL3/HES5/ISL1	65
GO:0050890	cognition	57/622	296/18670	1.8514e-27	7.49663e-25	4.43849e-25	FAM107A/SOBP/MAPT/ITGA5/KCNAB1/MAP1A/PJA2/GTF2A1L/ATP1A2/SYNGAP1/NFATC4/ITGA8/MEIS2/SHANK3/SRF/PIAS1/THRA/CLDN5/MECP2/MUSK/NPAS4/FOXP2/SLC8A2/PLA2G6/NRXN2/ADGRB3/SYNPO/SLC8A3/CRTC1/CPEB3/TANC1/PDE1B/FYN/PRKAR2B/MEF2C/ATXN1/LHCGR/GPR155/DLG4/CNR1/PTCHD1/TMOD2/FGF13/CRHBP/NRXN1/BRSK1/SERPINF1/VLDLR/NTF3/LMX1A/KCNK2/ATP8A1/NGF/HTR2A/BCHE/VIP/NRXN3	57
GO:0031346	positive regulation of cell projection organization	64/622	383/18670	4.49371e-27	1.67961e-24	9.94439e-25	MAPT/HDAC4/NEGR1/ILK/FBXO31/NTRK3/MAP1B/SHANK3/SRF/SLIT2/ZEB2/APBB1/EEF2K/RGS2/CFLAR/MAGI2/PRKD1/RUFY3/RAP1A/CPNE6/SCN1B/NTN1/DOCK11/FGFR1/PLXNA4/NAV3/LPAR1/DPYSL3/MAP6/MACF1/CRTC1/CPEB3/NLGN1/CNTN1/IL1RAPL1/CAPRIN2/FYN/NEURL1/GPM6A/PLXNB3/NDNF/AMIGO1/EPS8/DLG4/CNR1/SCARF1/LRP1/EPHA3/HGF/BMP5/PARP6/PALM/SERPINF1/FZD4/LRRC7/P2RY12/CPNE5/VLDLR/IL2/ADCYAP1/PPP1R9A/SYT2/NGF/NGFR	64
GO:0042391	regulation of membrane potential	68/622	434/18670	5.16227e-27	1.79167e-24	1.06079e-24	P2RX1/KCNB1/CACNB2/CACNA1H/FLNA/CACNA1C/MYOC/ABL1/MAPT/IGSF9B/SLC25A27/ATP1A2/NTRK3/BIN1/LRRK2/GPER1/SHANK3/NPPA/GABRR2/GABBR1/SCN7A/RYR2/MECP2/NPAS4/GRIK5/CNTNAP1/KCNA2/KCNIP2/SCN1B/SLC8A1/SLC26A5/CACNB4/TMEM108/CRTC1/GRIK3/NLGN1/USP53/PXK/NLGN2/SCN3B/KCNK3/MEF2C/MPP2/GRIK1/BCL2/SCN4A/STX1B/GJC1/DLG4/CNR1/BCO2/FGF13/RGS7BP/NRXN1/RIMS3/BOK/ADRA1A/ANK2/GRIK2/ADCYAP1/KCNK2/KCNE1/PPP1R9A/SCN2B/NPY2R…	68
GO:0001505	regulation of neurotransmitter levels	61/622	354/18670	1.39536e-26	4.52004e-24	2.67616e-24	P2RX1/CACNB2/PRRT2/CAMK2A/DMGDH/CHRM2/ATP1A2/LRRK2/GPER1/VAMP1/PIP5K1C/ROCK2/NCS1/PKD2/STX2/RGS2/RNF180/GRIK5/PRIMA1/RAP1A/ITGB3/RORA/NRXN2/ATP2B4/ZNF219/GPM6B/STXBP1/SYT11/CD34/NLGN1/PDE1B/NAALAD2/KCNC4/CPLX1/SLC18A2/P2RY4/MAOB/MEF2C/STXBP5L/PRKCB/SNPH/HTR1B/GLUL/STX1B/JAK2/CNR1/PPFIA2/NRXN1/BRSK1/RIMS3/ADRA1A/PPP1R9A/TPH1/CLU/MAOA/SLC1A1/SYT2/PTPRN2/HTR2A/BCHE/ENPP6	61
GO:0010769	regulation of cell morphogenesis involved in differentiation	56/622	301/18670	3.35982e-26	1.02033e-23	6.04104e-24	LIMS2/FLNA/MYOC/ABL1/MAPT/ILK/FBXO31/SYNGAP1/NTRK3/LRRK2/MAP1B/NFATC4/SHANK3/SRF/SLIT2/ZEB2/EEF2K/KANK1/RUFY3/EPHA7/NTN1/ADGRB3/PLXNA4/MAP6/OLFM1/MACF1/KNDC1/TRAK2/NLGN1/SEMA3A/IL1RAPL1/CAPRIN2/PLXNB3/PTPRS/SDC2/ZSWIM5/AMIGO1/SARM1/FGF13/SEMA6D/ULK2/LRP1/DPYSL2/BRSK1/SEMA3G/SEMA3E/PARP6/ARHGAP44/UST/SEMA6C/PPP1R9A/TNIK/NGF/NGFR/ID1/MAG	56
GO:0023061	signal release	68/622	462/18670	2.20983e-25	6.00743e-23	3.55679e-23	P2RX1/KCNB1/CACNB2/CACNA1C/PRRT2/CAMK2A/ITPR1/CHRM2/LRRK2/GPER1/VAMP1/PIP5K1C/ADCY5/NPPA/NCS1/STX2/CAMK2G/GRIK5/RAP1A/ARNTL/PLA2G6/NRXN2/FGFR1/STXBP1/SYT11/NLGN1/KCNC4/CPLX1/NLGN2/ADRA2B/SLC18A2/P2RY4/MEF2C/STXBP5L/PRKCB/SNPH/HTR1B/GLUL/ABCC8/STX1B/PRKCA/JAK2/CNR1/LRP5L/LRP1/PPFIA2/CRHBP/NRXN1/CASR/IRS2/BRSK1/RIMS3/GALR1/ADRA1A/FZD4/GIPR/SYBU/ADCYAP1/PPP1R9A/EPHA5/SYT2/PTPRN2/ADM/HTR2A/POMC/KCNJ1…	68
GO:0007611	learning or memory	51/622	256/18670	2.22543e-25	6.00743e-23	3.55679e-23	MAPT/ITGA5/KCNAB1/MAP1A/PJA2/ATP1A2/SYNGAP1/NFATC4/ITGA8/MEIS2/SHANK3/SRF/PIAS1/THRA/CLDN5/MECP2/MUSK/NPAS4/FOXP2/SLC8A2/PLA2G6/NRXN2/ADGRB3/SYNPO/SLC8A3/CRTC1/CPEB3/TANC1/PDE1B/FYN/PRKAR2B/MEF2C/ATXN1/DLG4/CNR1/TMOD2/FGF13/CRHBP/NRXN1/BRSK1/SERPINF1/VLDLR/NTF3/LMX1A/KCNK2/ATP8A1/NGF/HTR2A/BCHE/VIP/NRXN3	51
GO:0022604	regulation of cell morphogenesis	68/622	484/18670	3.43493e-24	8.78439e-22	5.20092e-22	LIMS2/FLNA/MYOC/ABL1/MAPT/ILK/FBXO31/SYNGAP1/NTRK3/LRRK2/MAP1B/NFATC4/SHANK3/SRF/SLIT2/ZEB2/EEF2K/KANK1/RUFY3/EPHA7/CPNE6/NTN1/ADGRB3/PLXNA4/LPAR1/SLC26A5/MAP6/OLFM1/MACF1/KNDC1/TRAK2/WASF3/NLGN1/SEMA3A/IL1RAPL1/CAPRIN2/FYN/PLXNB3/PTPRS/SDC2/ZSWIM5/AMIGO1/EPS8/SARM1/DLG4/FGF13/SEMA6D/ULK2/LRP1/DPYSL2/BRSK1/SEMA3G/SEMA3E/PARP6/PALM/ARHGAP44/UST/FZD4/SEMA6C/CPNE5/FGD2/PPP1R9A/TNIK/SYT2/NGF/NGFR/ID1…	68
GO:0048880	sensory system development	59/622	371/18670	7.17216e-24	1.74248e-21	1.03166e-21	CACNA1C/ZEB1/RD3/MEIS1/FGF10/NTRK3/WDR19/PDGFRA/MEIS2/SRF/HSF4/ZEB2/TUB/MTERF4/MITF/CCDC66/FOXP2/ATP2B4/SMARCD3/CC2D2A/ROM1/CHRDL1/PDE6C/WNT2B/LAMC3/SEMA3A/VSX1/TGFBR2/MDM1/GPM6A/NPHP1/AHI1/CDKN1C/BCL2/SLC4A5/LRP5L/OSR2/ACVRL1/LAMB2/CDON/HIPK2/EFEMP1/SALL2/PDGFRB/MERTK/SOX8/SERPINF1/FZD4/P2RY12/C3/RARB/DIO3/DLL1/NR2E3/RORB/FGF9/MAB21L2/HES5/ISL1	59
GO:0003012	muscle system process	66/622	465/18670	9.48125e-24	2.19378e-21	1.29886e-21	P2RX1/CACNB2/CACNA1H/FLNA/CACNA1C/MYOC/HAND2/SGCA/HDAC4/CHRM2/DTNA/TBX20/KLF15/ATP1A2/BIN1/GPER1/GNAO1/PRKG1/NMUR1/ANXA6/VCL/MYOT/ITGA1/ROCK2/NPPA/SRF/GSN/SCN7A/RYR2/RGS2/PDE4D/CAMK2G/CFLAR/ACTN3/CHRM3/KCNIP2/BBS2/SCN1B/SLC8A1/PLA2G6/ATP2B4/MEF2A/FOXO3/IL6ST/EDNRA/SLC8A3/PPARA/UTRN/ADRA2B/ACTA1/SCN3B/MEF2C/TACR1/SCN4A/PRKCA/FOXO1/GJC1/TMOD2/ADRA1A/HTR2B/ANK2/KCNE1/SCN2B/EDNRB/NPY2R/HTR2A	66
GO:0045665	negative regulation of neuron differentiation	46/622	225/18670	1.73459e-23	3.78734e-21	2.24235e-21	DIXDC1/MEIS1/SYNGAP1/LRRK2/NFATC4/DENND5A/SLIT2/KANK1/RUFY3/NR2F1/EPHA7/NTN1/LPAR1/DPYSL3/TSC1/FOXO3/TRAK2/NLGN1/SEMA3A/PTPRS/STX1B/FGF13/SEMA6D/ULK2/LRP1/PMP22/CNTN4/SEMA3G/PBX1/SEMA3E/SOX8/ID3/SEMA6C/ID2/RGMA/LMX1A/HOXA2/ZNF536/DIO3/EDNRB/DLL1/NGFR/ID1/MAG/HES5/ISL1	46
GO:0006836	neurotransmitter transport	50/622	269/18670	1.79273e-23	3.78734e-21	2.24235e-21	P2RX1/CACNB2/PRRT2/CAMK2A/CHRM2/ATP1A2/LRRK2/GPER1/VAMP1/PIP5K1C/NPPA/NCS1/STX2/RGS2/AQP1/GRIK5/RAP1A/TRPC4/ITGB3/NRXN2/SLC6A16/GPM6B/STXBP1/SYT11/SLC25A12/NLGN1/KCNC4/CPLX1/SLC18A2/P2RY4/MAOB/MEF2C/STXBP5L/PRKCB/SNPH/HTR1B/GLUL/STX1B/CNR1/PPFIA2/NRXN1/BRSK1/RIMS3/ADRA1A/ADCYAP1/PPP1R9A/SLC1A1/SYT2/PTPRN2/HTR2A	50
GO:0016358	dendrite development	46/622	233/18670	8.10869e-23	1.64167e-20	9.71976e-21	CAMK2A/ILK/FBXO31/MAP1A/SYNGAP1/LRRK2/MAP1B/NFATC4/PRKG1/SHANK3/RERE/EEF2K/MECP2/NTN1/RBFOX2/MEF2A/ADGRB3/LPAR1/MAP6/KNDC1/TRAK2/CRTC1/CPEB3/NLGN1/SEMA3A/IL1RAPL1/CAPRIN2/FYN/NEURL1/MEF2C/PTPRS/SDC2/PREX2/MATN2/SARM1/DLG4/SCARF1/DCLK1/BMP5/PARP6/ARHGAP44/VLDLR/IL2/PPP1R9A/TNIK/ID1	46
GO:0060560	developmental growth involved in morphogenesis	46/622	235/18670	1.17959e-22	2.29265e-20	1.3574e-20	ABL1/MAPT/ILK/FGF10/NTRK3/MAP1B/VCL/SRF/SLIT2/NRP2/ZEB2/MAGI2/RUFY3/EPHA7/CPNE6/NTN1/PLXNA4/TMEM108/OLFM1/MACF1/SEMA3A/SLIT3/TGFBR2/SALL1/C9orf72/PTPRS/S1PR1/CSF1/FGF13/SEMA6D/LAMB2/ULK2/LRP1/DPYSL2/SEMA3G/DCLK1/SEMA3E/NRN1L/SPRY1/SEMA6C/CPNE5/SPRY2/NDN/SYT2/NGF/MAG	46
GO:0150063	visual system development	57/622	366/18670	1.25291e-22	2.34149e-20	1.38631e-20	CACNA1C/ZEB1/RD3/MEIS1/FGF10/NTRK3/WDR19/PDGFRA/MEIS2/SRF/HSF4/ZEB2/TUB/MTERF4/MITF/CCDC66/FOXP2/ATP2B4/SMARCD3/CC2D2A/ROM1/CHRDL1/PDE6C/WNT2B/LAMC3/VSX1/TGFBR2/MDM1/GPM6A/NPHP1/AHI1/CDKN1C/BCL2/SLC4A5/LRP5L/OSR2/ACVRL1/LAMB2/CDON/HIPK2/EFEMP1/SALL2/PDGFRB/MERTK/SOX8/SERPINF1/FZD4/P2RY12/C3/RARB/DIO3/DLL1/NR2E3/RORB/FGF9/MAB21L2/HES5	57
GO:0050768	negative regulation of neurogenesis	51/622	295/18670	1.96315e-22	3.53294e-20	2.09173e-20	DIXDC1/MEIS1/SYNGAP1/NTRK3/LRRK2/NFATC4/SOX10/DAAM2/DENND5A/SLIT2/GNRH1/KANK1/RUFY3/NR2F1/EPHA7/NTN1/LPAR1/DPYSL3/TSC1/FOXO3/TRAK2/NLGN1/SEMA3A/PTPRS/STX1B/FGF13/SEMA6D/ULK2/LRP1/PMP22/CNTN4/SEMA3G/PBX1/SEMA3E/SOX8/ID3/SEMA6C/ID2/RGMA/LMX1A/ADCYAP1/HOXA2/ZNF536/DIO3/EDNRB/DLL1/NGFR/ID1/MAG/HES5/ISL1	51
GO:0051961	negative regulation of nervous system development	52/622	315/18670	6.64208e-22	1.15264e-19	6.82436e-20	DIXDC1/MEIS1/SYNGAP1/NTRK3/LRRK2/NFATC4/SOX10/DAAM2/CHRD/DENND5A/SLIT2/GNRH1/KANK1/RUFY3/NR2F1/EPHA7/NTN1/LPAR1/DPYSL3/TSC1/FOXO3/TRAK2/NLGN1/SEMA3A/PTPRS/STX1B/FGF13/SEMA6D/ULK2/LRP1/PMP22/CNTN4/SEMA3G/PBX1/SEMA3E/SOX8/ID3/SEMA6C/ID2/RGMA/LMX1A/ADCYAP1/HOXA2/ZNF536/DIO3/EDNRB/DLL1/NGFR/ID1/MAG/HES5/ISL1	52
GO:0010721	negative regulation of cell development	54/622	344/18670	1.1905e-21	1.9947e-19	1.18099e-19	DIXDC1/MEIS1/SYNGAP1/NTRK3/LRRK2/NFATC4/SOX10/DAAM2/DENND5A/SLIT2/RGS2/GNRH1/KANK1/RUFY3/NR2F1/EPHA7/NTN1/LPAR1/DPYSL3/TSC1/FOXO3/TRAK2/NLGN1/SEMA3A/PPARA/PTPRS/BCL2/STX1B/FGF13/SEMA6D/ULK2/LRP1/PMP22/CNTN4/SEMA3G/PBX1/SEMA3E/SOX8/ID3/SEMA6C/ID2/RGMA/LMX1A/ADCYAP1/HOXA2/ZNF536/DIO3/EDNRB/DLL1/NGFR/ID1/MAG/HES5/ISL1	54
GO:0001654	eye development	55/622	362/18670	2.41353e-21	3.90912e-19	2.31445e-19	CACNA1C/ZEB1/RD3/MEIS1/FGF10/NTRK3/WDR19/PDGFRA/MEIS2/SRF/HSF4/ZEB2/TUB/MTERF4/MITF/CCDC66/FOXP2/ATP2B4/SMARCD3/CC2D2A/ROM1/CHRDL1/PDE6C/WNT2B/LAMC3/VSX1/TGFBR2/MDM1/GPM6A/NPHP1/AHI1/CDKN1C/BCL2/SLC4A5/LRP5L/OSR2/ACVRL1/LAMB2/CDON/HIPK2/EFEMP1/SALL2/PDGFRB/MERTK/SOX8/SERPINF1/FZD4/RARB/DIO3/DLL1/NR2E3/RORB/FGF9/MAB21L2/HES5	55
GO:0042063	gliogenesis	49/622	290/18670	3.78932e-21	5.93946e-19	3.51654e-19	LGI4/MYOC/ABL1/RNF112/MAPT/ILK/LAMA2/KLF15/FGF10/NTRK3/BIN1/PLP1/SOX10/DAAM2/PRDM8/GSN/CNTNAP1/TRPC4/ROR2/ROR1/ARHGEF10/LPAR1/IL6ST/LAMC3/SLC8A3/WASF3/ASPA/GJC2/CSPG4/TSPAN2/TAL1/MATN2/CSF1/LAMB2/LRP1/AZU1/BOK/SOX8/SOX6/NFIB/P2RY12/NDN/ID2/ADCYAP1/CLU/DLL1/IL33/MAG/HES5	49
GO:0021537	telencephalon development	45/622	251/18670	1.42345e-20	2.16142e-18	1.2797e-18	DIXDC1/FLNA/EZH1/LRRK2/FAT4/SHANK3/SRF/SLIT2/NRP2/ZEB2/AQP1/HSD3B2/FOXP2/BBS2/SZT2/SLC8A1/ATP2B4/TACC2/PLXNA4/LPAR1/TSC1/TMEM108/TACC1/SLC8A3/SEMA3A/EFHC1/PHLPP2/DCLK2/SALL1/PTPRS/AVPR2/NUMBL/FGF13/LRP1/CDON/LHX6/CRTAC1/NFIB/P2RY12/ID2/LMX1A/RARB/EPHA5/SALL3/HES5	45
GO:0007269	neurotransmitter secretion	37/622	169/18670	3.45829e-20	5.09208e-18	3.01484e-18	P2RX1/CACNB2/PRRT2/CAMK2A/CHRM2/LRRK2/GPER1/VAMP1/PIP5K1C/NCS1/STX2/GRIK5/RAP1A/NRXN2/STXBP1/SYT11/NLGN1/KCNC4/CPLX1/SLC18A2/P2RY4/MEF2C/STXBP5L/PRKCB/SNPH/HTR1B/STX1B/CNR1/PPFIA2/NRXN1/BRSK1/RIMS3/ADRA1A/PPP1R9A/SYT2/PTPRN2/HTR2A	37
GO:0072001	renal system development	48/622	293/18670	3.73572e-20	5.33878e-18	3.16091e-18	PKD1/ZBTB16/DCHS1/ILK/KLF15/NPHP3/FGF10/LRRK2/PTCH1/ITGA8/PDGFRA/FAT4/SLIT2/PKD2/FGF2/CFLAR/MAGI2/EPHA7/SOX17/FGFR1/TSC1/WFS1/WNT2B/CD34/NFIA/GLI2/MEF2C/SALL1/AHI1/CDKN1C/EYA1/BCL2/OSR2/LAMB2/PBX1/PDGFRB/SOX8/SPRY1/SERPINF1/ID3/ID2/RARB/IL6R/DLL1/COL4A3/TBX18/CRLF1/HES5	48
GO:0048588	developmental cell growth	43/622	234/18670	3.88468e-20	5.39304e-18	3.19303e-18	ABL1/MAPT/ILK/NTRK3/MAP1B/VCL/NPPA/SRF/SLIT2/NRP2/ZEB2/RGS2/RUFY3/EPHA7/CPNE6/NTN1/PLXNA4/TMEM108/OLFM1/MACF1/SEMA3A/SLIT3/PPARA/TGFBR2/C9orf72/PTPRS/FGF13/SEMA6D/LAMB2/ULK2/LRP1/DPYSL2/SEMA3G/DCLK1/SEMA3E/ADRA1A/NRN1L/SEMA6C/CPNE5/NDN/SYT2/NGF/MAG	43
GO:0099643	signal release from synapse	37/622	170/18670	4.28475e-20	5.78322e-18	3.42404e-18	P2RX1/CACNB2/PRRT2/CAMK2A/CHRM2/LRRK2/GPER1/VAMP1/PIP5K1C/NCS1/STX2/GRIK5/RAP1A/NRXN2/STXBP1/SYT11/NLGN1/KCNC4/CPLX1/SLC18A2/P2RY4/MEF2C/STXBP5L/PRKCB/SNPH/HTR1B/STX1B/CNR1/PPFIA2/NRXN1/BRSK1/RIMS3/ADRA1A/PPP1R9A/SYT2/PTPRN2/HTR2A	37
GO:0006936	muscle contraction	53/622	360/18670	5.73852e-20	7.53608e-18	4.46185e-18	P2RX1/CACNB2/CACNA1H/FLNA/CACNA1C/SGCA/HDAC4/CHRM2/DTNA/TBX20/ATP1A2/BIN1/GPER1/GNAO1/PRKG1/NMUR1/ANXA6/VCL/MYOT/ITGA1/ROCK2/NPPA/SRF/SCN7A/RYR2/RGS2/PDE4D/ACTN3/CHRM3/KCNIP2/BBS2/SCN1B/SLC8A1/PLA2G6/ATP2B4/EDNRA/SLC8A3/UTRN/ADRA2B/ACTA1/SCN3B/TACR1/SCN4A/GJC1/TMOD2/ADRA1A/HTR2B/ANK2/KCNE1/SCN2B/EDNRB/NPY2R/HTR2A	53
GO:0006874	cellular calcium ion homeostasis	60/622	458/18670	6.9228e-20	8.8443e-18	5.2364e-18	P2RX1/CACNB2/PKD1/CACNA1C/ABL1/ITPR1/SLC25A27/ATP1A2/GPER1/ADCY5/RIC3/ANXA6/PDGFRA/SYPL2/NCS1/PKD2/FGF2/RYR2/PDE4D/SLC24A4/TRPC4/SLC8A2/SLC8A1/PLA2G6/ATP2B4/LPAR1/SYNPO/WFS1/EDNRA/SLC8A3/P2RY4/FYN/KCNK3/TACR1/S1PR1/PRKCB/HTR1B/BCL2/PTGDR/TRPA1/JAK2/DLG4/CNR1/LRP1/CASR/BOK/GALR1/ADRA1A/HTR2B/ANK2/GIPR/GRIK2/HRH4/IL2/ADCYAP1/GATA2/EDNRB/NPY2R/ADM/HTR2A	60
GO:0035637	multicellular organismal signaling	40/622	204/18670	7.09874e-20	8.8443e-18	5.2364e-18	P2RX1/CACNB2/CACNA1H/FLNA/CACNA1C/ITPR1/ATP1A2/NTRK3/BIN1/GPER1/NPPA/SCN7A/RYR2/JAM3/PDE4D/NPR1/CNTNAP1/KCNA2/KCNIP2/SLC8A2/NFASC/SCN1B/SLC8A1/ATP2B4/MEF2A/CACNB4/SLC8A3/SCN3B/KCNK3/SPTBN4/S1PR1/SCN4A/GJC1/ANK2/GRIK2/KCNE1/SCN2B/SCN3A/MAG/KCNJ11	40
GO:0001763	morphogenesis of a branching structure	39/622	196/18670	1.20559e-19	1.46449e-17	8.67073e-18	PKD1/ABL1/DCHS1/ILK/TBX20/FGF10/LRRK2/PTCH1/NFATC4/SOX10/FAT4/SRF/SLIT2/RERE/PKD2/FGF2/EPHA7/FGFR1/EDNRA/WNT2B/SEMA3A/TGFBR2/GLI2/SALL1/EYA1/BCL2/CSF1/RSPO2/LRP5L/CASR/PBX1/SEMA3E/HGF/SOX8/SNAI2/SPRY1/SPRY2/ADM/HHIP	39
GO:0001655	urogenital system development	50/622	330/18670	1.93071e-19	2.28813e-17	1.35472e-17	PKD1/ZBTB16/DCHS1/ILK/KLF15/NPHP3/FGF10/LRRK2/PTCH1/ITGA8/PDGFRA/FAT4/SLIT2/PKD2/FGF2/CFLAR/MAGI2/EPHA7/SOX17/FGFR1/TSC1/WFS1/WNT2B/CD34/NFIA/GLI2/MEF2C/SALL1/AHI1/GLI1/CDKN1C/EYA1/BCL2/OSR2/LAMB2/PBX1/PDGFRB/SOX8/SPRY1/SERPINF1/ID3/ID2/RARB/GATA2/IL6R/DLL1/COL4A3/TBX18/CRLF1/HES5	50
GO:0051588	regulation of neurotransmitter transport	33/622	139/18670	2.71273e-19	3.13837e-17	1.85812e-17	P2RX1/CACNB2/CAMK2A/CHRM2/ATP1A2/LRRK2/GPER1/VAMP1/NPPA/NCS1/RGS2/GRIK5/RAP1A/ITGB3/GPM6B/STXBP1/SYT11/NLGN1/KCNC4/CPLX1/P2RY4/MAOB/MEF2C/STXBP5L/PRKCB/HTR1B/STX1B/CNR1/PPFIA2/RIMS3/ADRA1A/PPP1R9A/HTR2A	33
GO:0055074	calcium ion homeostasis	60/622	471/18670	2.79937e-19	3.16329e-17	1.87287e-17	P2RX1/CACNB2/PKD1/CACNA1C/ABL1/ITPR1/SLC25A27/ATP1A2/GPER1/ADCY5/RIC3/ANXA6/PDGFRA/SYPL2/NCS1/PKD2/FGF2/RYR2/PDE4D/SLC24A4/TRPC4/SLC8A2/SLC8A1/PLA2G6/ATP2B4/LPAR1/SYNPO/WFS1/EDNRA/SLC8A3/P2RY4/FYN/KCNK3/TACR1/S1PR1/PRKCB/HTR1B/BCL2/PTGDR/TRPA1/JAK2/DLG4/CNR1/LRP1/CASR/BOK/GALR1/ADRA1A/HTR2B/ANK2/GIPR/GRIK2/HRH4/IL2/ADCYAP1/GATA2/EDNRB/NPY2R/ADM/HTR2A	60
GO:0072503	cellular divalent inorganic cation homeostasis	61/622	493/18670	5.9584e-19	6.57997e-17	3.89577e-17	P2RX1/CACNB2/PKD1/CACNA1C/ABL1/ITPR1/SLC25A27/ATP1A2/GPER1/ADCY5/RIC3/ANXA6/PDGFRA/SYPL2/NCS1/PKD2/FGF2/RYR2/PDE4D/SLC24A4/TRPC4/SLC8A2/SLC8A1/PLA2G6/ATP2B4/LPAR1/SYNPO/WFS1/EDNRA/SLC8A3/P2RY4/FYN/KCNK3/TACR1/S1PR1/PRKCB/HTR1B/BCL2/PTGDR/TRPA1/JAK2/DLG4/CNR1/LRP1/CASR/BOK/GALR1/ADRA1A/HTR2B/ANK2/GIPR/GRIK2/HRH4/IL2/ADCYAP1/SLC39A12/GATA2/EDNRB/NPY2R/ADM/HTR2A	61
GO:0043010	camera-type eye development	48/622	314/18670	7.21261e-19	7.78802e-17	4.61101e-17	CACNA1C/ZEB1/RD3/MEIS1/FGF10/NTRK3/WDR19/PDGFRA/SRF/HSF4/ZEB2/TUB/MTERF4/MITF/FOXP2/ATP2B4/SMARCD3/CC2D2A/ROM1/PDE6C/WNT2B/LAMC3/VSX1/TGFBR2/MDM1/GPM6A/NPHP1/AHI1/CDKN1C/SLC4A5/LRP5L/OSR2/ACVRL1/LAMB2/CDON/HIPK2/EFEMP1/PDGFRB/MERTK/SOX8/SERPINF1/FZD4/DIO3/DLL1/NR2E3/RORB/MAB21L2/HES5	48
GO:0010001	glial cell differentiation	40/622	218/18670	8.65371e-19	9.14095e-17	5.41203e-17	LGI4/MYOC/ABL1/RNF112/MAPT/ILK/LAMA2/KLF15/FGF10/NTRK3/BIN1/PLP1/SOX10/DAAM2/PRDM8/GSN/CNTNAP1/TRPC4/ROR2/ROR1/ARHGEF10/LPAR1/IL6ST/LAMC3/SLC8A3/WASF3/ASPA/TSPAN2/TAL1/LAMB2/LRP1/BOK/SOX8/SOX6/NFIB/ID2/CLU/DLL1/MAG/HES5	40
GO:0001822	kidney development	45/622	278/18670	9.42219e-19	9.74094e-17	5.76727e-17	PKD1/ZBTB16/DCHS1/ILK/KLF15/NPHP3/FGF10/LRRK2/PTCH1/ITGA8/PDGFRA/FAT4/SLIT2/PKD2/FGF2/CFLAR/MAGI2/EPHA7/FGFR1/TSC1/WFS1/WNT2B/CD34/GLI2/MEF2C/SALL1/AHI1/CDKN1C/EYA1/BCL2/OSR2/LAMB2/PBX1/PDGFRB/SOX8/SPRY1/SERPINF1/ID3/ID2/RARB/IL6R/DLL1/COL4A3/CRLF1/HES5	45
GO:0051480	regulation of cytosolic calcium ion concentration	51/622	357/18670	1.12546e-18	1.13929e-16	6.74534e-17	P2RX1/CACNB2/PKD1/CACNA1C/ABL1/ITPR1/ATP1A2/GPER1/ADCY5/RIC3/PDGFRA/NCS1/PKD2/FGF2/RYR2/PDE4D/TRPC4/SLC8A1/PLA2G6/ATP2B4/LPAR1/SYNPO/EDNRA/SLC8A3/P2RY4/FYN/KCNK3/TACR1/S1PR1/HTR1B/BCL2/PTGDR/TRPA1/JAK2/DLG4/CNR1/LRP1/BOK/GALR1/ADRA1A/HTR2B/ANK2/GIPR/HRH4/IL2/ADCYAP1/GATA2/EDNRB/NPY2R/ADM/HTR2A	51
GO:0070997	neuron death	50/622	348/18670	1.94874e-18	1.93243e-16	1.14412e-16	KCNB1/ADARB1/ABL1/MAPT/HDAC4/ILK/SLC25A27/SYNGAP1/LRRK2/MAP3K12/NFATC4/ITGA1/NRBP2/MECP2/GRIK5/EPHA7/FAIM2/ATN1/TSC1/FOXO3/WFS1/STXBP1/CD34/PPARA/USP53/FYN/MEF2C/NDNF/BCL2/CSF1/SARM1/JAK2/AXL/NLRP1/LRP1/CD200/GPR75/HIPK2/BOK/SOD2/SERPINF1/GRIK2/NTF3/CLU/DIO3/NGF/NGFR/CRLF1/MAG/ISL1	50
GO:0060562	epithelial tube morphogenesis	48/622	322/18670	2.07996e-18	2.02131e-16	1.19675e-16	PKD1/ABL1/HAND2/DCHS1/ILK/TBX20/NPHP3/FGF10/PTCH1/NFATC4/FAT4/TSC2/SRF/SLIT2/PKD2/ZEB2/FGF2/RYR2/EPHA7/NTN1/SOX17/CC2D2A/TSC1/MTHFR/EDNRA/WNT2B/TGFBR2/GLI2/MEF2C/SALL1/AHI1/EYA1/BCL2/CSF1/RSPO2/LRP5L/ACVRL1/CASR/PBX1/SEMA3E/BMP5/SOX8/SPRY1/SPRY2/DLL1/ADM/HHIP/HES5	48
GO:0061138	morphogenesis of a branching epithelium	36/622	182/18670	3.86559e-18	3.68292e-16	2.18053e-16	PKD1/ABL1/DCHS1/ILK/TBX20/FGF10/PTCH1/NFATC4/SOX10/FAT4/SRF/SLIT2/PKD2/FGF2/FGFR1/EDNRA/WNT2B/SEMA3A/TGFBR2/GLI2/SALL1/EYA1/BCL2/CSF1/RSPO2/LRP5L/CASR/PBX1/SEMA3E/HGF/SOX8/SNAI2/SPRY1/SPRY2/ADM/HHIP	36
GO:0099504	synaptic vesicle cycle	37/622	194/18670	4.70897e-18	4.40017e-16	2.60518e-16	P2RX1/SLC2A4/CACNB2/PRRT2/CAMK2A/CHRM2/LRRK2/VAMP1/PIP5K1C/NCS1/STX2/MAGI2/GRIK5/KIAA1109/RAP1A/STXBP1/SYT11/NLGN1/CPLX1/NLGN2/SLC18A2/P2RY4/STXBP5L/PRKCB/SNPH/HTR1B/STX1B/OPHN1/CNR1/PPFIA2/NRXN1/BRSK1/RIMS3/ADRA1A/AMPH/SYT2/HTR2A	37
GO:0048638	regulation of developmental growth	49/622	347/18670	8.99803e-18	8.24932e-16	4.88413e-16	ABL1/MAPT/ILK/TBX20/MEIS1/NTRK3/PTCH1/MAP1B/SRF/FGF2/RGS2/MUSK/RUFY3/MBD5/EPHA7/ACTN3/BBS2/CPNE6/NTN1/FGFR1/PLXNA4/OLFM1/MACF1/SEMA3A/PPARA/TGFBR2/MEF2C/SPTBN4/GLI1/PTPRS/BCL2/CSF1/FGF13/SEMA6D/ULK2/LRP1/DPYSL2/SEMA3G/SEMA3E/SEMA6C/CPNE5/KCNK2/DIO3/DLL1/SYT2/SOCS2/NGF/FGF9/MAG	49
GO:1903522	regulation of blood circulation	45/622	297/18670	1.31997e-17	1.18773e-15	7.0321e-16	P2RX1/CACNB2/CACNA1H/FLNA/CACNA1C/HDAC4/ITPR1/CHRM2/ATP1A2/BIN1/GNAO1/NPPA/THRA/RYR2/RGS2/PDE4D/NPR1/CHRM3/KCNIP2/SLC8A2/SCN1B/SLC8A1/ATP2B4/MEF2A/CACNB4/SLC8A3/SEMA3A/ADRA2B/SCN3B/KCNK3/SPTBN4/AVPR2/JAK2/GJC1/FGF13/CASR/ADRA1A/ANK2/IL2/KCNE1/SCN2B/SLC1A1/ADM/HTR2A/KCNJ11	45
GO:1990138	neuron projection extension	34/622	168/18670	1.59336e-17	1.40766e-15	8.33425e-16	ABL1/MAPT/ILK/NTRK3/MAP1B/VCL/SRF/SLIT2/NRP2/RUFY3/CPNE6/NTN1/PLXNA4/TMEM108/OLFM1/MACF1/SEMA3A/SLIT3/C9orf72/PTPRS/SEMA6D/LAMB2/ULK2/LRP1/DPYSL2/SEMA3G/DCLK1/SEMA3E/NRN1L/SEMA6C/CPNE5/NDN/SYT2/MAG	34
GO:0016049	cell growth	58/622	484/18670	2.07894e-17	1.80386e-15	1.068e-15	FAM107A/ABL1/MAPT/ILK/NTRK3/MAP1B/VCL/BCL6/NPPA/SRF/SLIT2/NRP2/ZEB2/APBB1/RGS2/RUFY3/KIAA1109/NPR1/EPHA7/CPNE6/NTN1/SOX17/PLXNA4/TMEM108/OLFM1/MACF1/SEMA3A/SLIT3/PPARA/TGFBR2/CAPRIN2/NANOS1/C9orf72/PTPRS/BCL2/KIF26A/LGI1/FGF13/ACVRL1/SEMA6D/LAMB2/ULK2/LRP1/DPYSL2/SEMA3G/DCLK1/SEMA3E/ADRA1A/NRN1L/SEMA6C/CPNE5/NDN/IL2/LMX1A/SYT2/SOCS2/NGF/MAG	58
GO:0048675	axon extension	29/622	121/18670	3.13599e-17	2.67329e-15	1.58276e-15	ABL1/MAPT/ILK/NTRK3/MAP1B/VCL/SRF/SLIT2/NRP2/RUFY3/NTN1/PLXNA4/OLFM1/MACF1/SEMA3A/SLIT3/C9orf72/PTPRS/SEMA6D/LAMB2/ULK2/LRP1/DPYSL2/SEMA3G/DCLK1/SEMA3E/SEMA6C/NDN/MAG	29
GO:0098693	regulation of synaptic vesicle cycle	28/622	112/18670	3.35279e-17	2.80883e-15	1.66301e-15	P2RX1/SLC2A4/CACNB2/CAMK2A/CHRM2/LRRK2/VAMP1/NCS1/MAGI2/GRIK5/RAP1A/STXBP1/SYT11/NLGN1/CPLX1/NLGN2/P2RY4/STXBP5L/PRKCB/HTR1B/STX1B/CNR1/PPFIA2/NRXN1/BRSK1/RIMS3/ADRA1A/HTR2A	28
GO:0050770	regulation of axonogenesis	35/622	183/18670	3.47879e-17	2.86499e-15	1.69626e-15	ABL1/MAPT/ILK/SYNGAP1/NTRK3/MAP1B/SRF/SLIT2/ZEB2/RUFY3/EPHA7/NTN1/PLXNA4/MAP6/OLFM1/MACF1/TRAK2/SEMA3A/PLXNB3/PTPRS/ZSWIM5/AMIGO1/FGF13/SEMA6D/ULK2/LRP1/DPYSL2/BRSK1/SEMA3G/SEMA3E/UST/SEMA6C/NGF/NGFR/MAG	35
GO:0046928	regulation of neurotransmitter secretion	27/622	104/18670	4.35707e-17	3.5285e-15	2.0891e-15	P2RX1/CACNB2/CAMK2A/CHRM2/LRRK2/GPER1/VAMP1/NCS1/GRIK5/RAP1A/STXBP1/SYT11/NLGN1/KCNC4/CPLX1/P2RY4/MEF2C/STXBP5L/PRKCB/HTR1B/STX1B/CNR1/PPFIA2/RIMS3/ADRA1A/PPP1R9A/HTR2A	27
GO:0048167	regulation of synaptic plasticity	35/622	187/18670	7.08669e-17	5.64496e-15	3.34218e-15	KCNB1/FAM107A/PRRT2/CAMK2A/ABL1/MAPT/MAP1A/SYNGAP1/MAP1B/NFATC4/SHANK3/SRF/CYP46A1/MECP2/TSHZ3/NPAS4/SLC8A2/SYNPO/STXBP1/SLC8A3/CRTC1/CPEB3/NLGN1/NEURL1/MEF2C/MPP2/CRHR2/DLG4/LRRTM1/BRSK1/RIMS3/CNTN4/GRIK2/SHISA6/PPP1R9A	35
GO:0061448	connective tissue development	42/622	273/18670	9.37544e-17	7.34762e-15	4.35027e-15	PKD1/ZBTB16/HAND2/ZEB1/CSGALNACT1/MEF2D/ANXA6/SOX5/SRF/VIT/THRA/FGF2/CFLAR/BBS2/ROR2/FGFR1/ZNF219/WNT2B/CD34/TGFBR2/GLI2/MEF2C/MATN2/CSF1/RSPO2/LRP5L/OSR2/ACVRL1/CASR/EFEMP1/PDGFRB/BMP5/SOX8/SNAI2/SOX6/NFIB/HOXA3/ID2/RARB/IL6R/FGF9/HES5	42
GO:0050806	positive regulation of synaptic transmission	33/622	168/18670	1.22726e-16	9.46546e-15	5.60416e-15	CACNB2/FAM107A/ABL1/IGSF9B/LAMA2/GPER1/NFATC4/SHANK3/CYP46A1/MECP2/TSHZ3/SLC8A2/ROR2/STXBP1/SLC8A3/CRTC1/NLGN1/NLGN2/MPP2/CRHR2/GLUL/STX1B/DLG4/CNR1/LGI1/LRRTM1/NRXN1/RIMS3/ADRA1A/GRIK2/ADCYAP1/PPP1R9A/CLSTN2	33
GO:0016079	synaptic vesicle exocytosis	28/622	119/18670	1.86417e-16	1.41531e-14	8.37956e-15	P2RX1/CACNB2/PRRT2/CAMK2A/CHRM2/LRRK2/VAMP1/PIP5K1C/NCS1/STX2/GRIK5/RAP1A/STXBP1/SYT11/NLGN1/CPLX1/P2RY4/STXBP5L/PRKCB/SNPH/HTR1B/STX1B/CNR1/PPFIA2/RIMS3/ADRA1A/SYT2/HTR2A	28
GO:0007204	positive regulation of cytosolic calcium ion concentration	45/622	319/18670	2.14283e-16	1.60185e-14	9.48397e-15	CACNB2/PKD1/CACNA1C/ABL1/ITPR1/ATP1A2/GPER1/ADCY5/RIC3/PDGFRA/PKD2/FGF2/RYR2/PDE4D/SLC8A1/PLA2G6/ATP2B4/LPAR1/SYNPO/EDNRA/SLC8A3/P2RY4/FYN/TACR1/S1PR1/BCL2/PTGDR/TRPA1/JAK2/DLG4/CNR1/LRP1/GALR1/ADRA1A/HTR2B/ANK2/GIPR/HRH4/IL2/ADCYAP1/GATA2/EDNRB/NPY2R/ADM/HTR2A	45
GO:0021953	central nervous system neuron differentiation	34/622	183/18670	2.50196e-16	1.84198e-14	1.09057e-14	ADARB1/MAPT/TBX20/PTCH1/SHANK3/HERC1/SLIT2/NRP2/ZEB2/FAIM2/SCN1B/SZT2/GBA2/RORA/CHD5/PLXNA4/GDPD5/KNDC1/SEMA3A/NANOS1/GLI2/SPTBN4/DCLK2/SALL1/TAL1/OPHN1/LHX6/DCLK1/NFIB/LMX1A/GATA2/SALL3/HES5/ISL1	34
GO:0097479	synaptic vesicle localization	32/622	163/18670	3.64418e-16	2.64285e-14	1.56474e-14	P2RX1/SLC2A4/CACNB2/PRRT2/CAMK2A/CHRM2/LRRK2/VAMP1/PIP5K1C/NCS1/STX2/MAGI2/GRIK5/RAP1A/STXBP1/SYT11/NLGN1/CPLX1/NLGN2/P2RY4/STXBP5L/PRKCB/SNPH/HTR1B/STX1B/CNR1/PPFIA2/BRSK1/RIMS3/ADRA1A/SYT2/HTR2A	32
GO:0051966	regulation of synaptic transmission, glutamatergic	22/622	70/18670	4.19442e-16	2.99716e-14	1.77451e-14	ATP1A2/LRRK2/SHANK3/TSHZ3/PLA2G6/ROR2/STXBP1/GRIK3/NLGN1/NLGN2/MEF2C/GRIK1/HTR1B/GRM7/GLUL/OPHN1/CNR1/NRXN1/GRIK2/ADCYAP1/NPY2R/HTR2A	22
GO:0048813	dendrite morphogenesis	30/622	143/18670	4.58354e-16	3.22774e-14	1.91103e-14	CAMK2A/ILK/FBXO31/LRRK2/NFATC4/SHANK3/RERE/EEF2K/RBFOX2/MEF2A/ADGRB3/MAP6/KNDC1/TRAK2/NLGN1/SEMA3A/IL1RAPL1/CAPRIN2/FYN/SDC2/PREX2/SARM1/DLG4/DCLK1/PARP6/ARHGAP44/VLDLR/PPP1R9A/TNIK/ID1	30
GO:0001508	action potential	29/622	133/18670	4.7816e-16	3.31912e-14	1.96513e-14	P2RX1/KCNB1/CACNB2/CACNA1H/FLNA/CACNA1C/ATP1A2/NTRK3/BIN1/GPER1/SCN7A/RYR2/CNTNAP1/KCNA2/KCNIP2/SCN1B/SLC8A1/USP53/SCN3B/SCN4A/GJC1/CNR1/FGF13/ADRA1A/ANK2/GRIK2/KCNE1/SCN2B/SCN3A	29
GO:0031345	negative regulation of cell projection organization	34/622	188/18670	5.87259e-16	3.93669e-14	2.33077e-14	SYNGAP1/LRRK2/NFATC4/DENND5A/SLIT2/KANK1/RUFY3/NR2F1/EPHA7/NTN1/LPAR1/DPYSL3/TSC1/TRAK2/NLGN1/SEMA3A/FYN/PLXNB3/PTPRS/STX1B/FGF13/SEMA6D/ULK2/LRP1/PMP22/SEMA3G/SEMA3E/ARHGAP44/SEMA6C/SPRY2/RGMA/NGFR/ID1/MAG	34
GO:0007272	ensheathment of neurons	29/622	134/18670	5.91435e-16	3.93669e-14	2.33077e-14	LGI4/MYOC/ILK/NTRK3/PLP1/SOX10/MPZ/JAM3/SBF2/CNTNAP1/NFASC/PRX/ARHGEF10/LPAR1/TSC1/SLC25A12/SLC8A3/WASF3/ASPA/ABCD2/TSPAN2/AMIGO1/PMP22/HGF/ANK2/RARB/CLU/MAG/HES5	29
GO:0008366	axon ensheathment	29/622	134/18670	5.91435e-16	3.93669e-14	2.33077e-14	LGI4/MYOC/ILK/NTRK3/PLP1/SOX10/MPZ/JAM3/SBF2/CNTNAP1/NFASC/PRX/ARHGEF10/LPAR1/TSC1/SLC25A12/SLC8A3/WASF3/ASPA/ABCD2/TSPAN2/AMIGO1/PMP22/HGF/ANK2/RARB/CLU/MAG/HES5	29
GO:0008016	regulation of heart contraction	39/622	251/18670	8.59981e-16	5.64682e-14	3.34328e-14	CACNB2/CACNA1H/FLNA/CACNA1C/HDAC4/ITPR1/CHRM2/ATP1A2/BIN1/GNAO1/NPPA/THRA/RYR2/RGS2/PDE4D/NPR1/KCNIP2/SLC8A2/SCN1B/SLC8A1/ATP2B4/MEF2A/CACNB4/SLC8A3/SEMA3A/SCN3B/KCNK3/SPTBN4/JAK2/GJC1/FGF13/ADRA1A/ANK2/IL2/KCNE1/SCN2B/SLC1A1/ADM/KCNJ11	39
GO:0050803	regulation of synapse structure or activity	37/622	227/18670	9.90755e-16	6.41877e-14	3.80033e-14	ABL1/SYNGAP1/NTRK3/LRRK2/NFATC4/SHANK3/NRP2/EEF2K/MUSK/LRFN5/EPHA7/NTN1/ADGRB3/NLGN1/IL1RAPL1/LRRC4B/NLGN2/CAPRIN2/FYN/NEURL1/GPM6A/MEF2C/PTPRS/LRRC24/AMIGO1/STX1B/DGKB/CTTNBP2/LRRTM1/NRXN1/ARHGAP44/SYBU/SHISA6/FLRT2/PPP1R9A/CLSTN2/SLITRK2	37
GO:0007187	G protein-coupled receptor signaling pathway, coupled to cyclic nucleotide second messenger	39/622	256/18670	1.69346e-15	1.0827e-13	6.41028e-14	FLNA/CHRM2/GPER1/GNAO1/GNAL/ADCY5/GABBR1/RGS2/PDE4D/CHRM3/ATP2B4/ADGRB3/LPAR1/EDNRA/GRIK3/ADRA2B/CRHR2/S1PR1/LHCGR/HTR1B/GRM7/SSTR1/AVPR2/PRKCA/AKAP12/CNR1/CASR/GALR1/ADRA1A/HTR2B/PALM/P2RY12/HRH4/ADCYAP1/HTR4/NPY2R/ADM/HTR2A/VIP	39
GO:0048754	branching morphogenesis of an epithelial tube	30/622	150/18670	1.82062e-15	1.14888e-13	6.80211e-14	PKD1/ABL1/DCHS1/ILK/TBX20/FGF10/PTCH1/NFATC4/FAT4/SRF/SLIT2/PKD2/FGF2/EDNRA/WNT2B/TGFBR2/GLI2/SALL1/EYA1/BCL2/CSF1/RSPO2/LRP5L/CASR/PBX1/SEMA3E/SOX8/SPRY1/SPRY2/HHIP	30
GO:0031589	cell-substrate adhesion	46/622	354/18670	2.37514e-15	1.47959e-13	8.76013e-14	LIMS2/FAM107A/PKD1/FLNA/MYOC/ABL1/ITGA5/ILK/ITGA8/VCL/BCL6/ITGA1/ROCK2/ACTN1/SRF/VIT/HSPG2/JAM3/KANK1/ACTN3/ITGB3/PIK3R1/APOD/TSC1/GPM6B/MACF1/LAMC3/CD34/UTRN/FZD7/TECTA/NDNF/BCL2/CSF1/JAK2/AXL/ACVRL1/LAMB2/LRP1/EPHA3/PPFIA2/SEMA3E/MERTK/FZD4/NPY2R/ID1	46
GO:0090257	regulation of muscle system process	39/622	259/18670	2.52161e-15	1.55095e-13	9.18262e-14	P2RX1/FLNA/CACNA1C/HAND2/SGCA/HDAC4/FBXO32/CHRM2/ATP1A2/BIN1/GPER1/PRKG1/ANXA6/ROCK2/NPPA/SRF/RYR2/RGS2/PDE4D/CAMK2G/ACTN3/CHRM3/SLC8A1/ATP2B4/MEF2A/FOXO3/IL6ST/SLC8A3/PPARA/UTRN/ADRA2B/TACR1/SCN4A/PRKCA/FOXO1/FGF13/ADRA1A/ANK2/NPY2R	39
GO:1902803	regulation of synaptic vesicle transport	23/622	84/18670	2.64313e-15	1.59046e-13	9.41653e-14	P2RX1/SLC2A4/CACNB2/CAMK2A/CHRM2/LRRK2/VAMP1/NCS1/GRIK5/RAP1A/STXBP1/NLGN1/CPLX1/P2RY4/STXBP5L/PRKCB/HTR1B/STX1B/CNR1/PPFIA2/RIMS3/ADRA1A/HTR2A	23
GO:0030902	hindbrain development	30/622	152/18670	2.65908e-15	1.59046e-13	9.41653e-14	FLNA/ABL1/TTBK2/PTBP2/HERC1/RERE/MECP2/CKB/FAIM2/FOXP2/RORA/RBFOX2/LPAR1/KNDC1/CNTN1/NANOS1/GLI2/AHI1/GLI1/PTPRS/BCL2/SSTR1/OPHN1/BMP5/NFIB/FZD4/LMX1A/HOXA2/GATA2/DLL1	30
GO:1901214	regulation of neuron death	43/622	313/18670	2.68404e-15	1.59046e-13	9.41653e-14	KCNB1/ABL1/MAPT/HDAC4/ILK/SYNGAP1/LRRK2/MAP3K12/NFATC4/ITGA1/NRBP2/MECP2/GRIK5/EPHA7/FAIM2/TSC1/FOXO3/WFS1/STXBP1/CD34/PPARA/FYN/MEF2C/NDNF/BCL2/CSF1/SARM1/JAK2/AXL/LRP1/CD200/GPR75/HIPK2/BOK/SOD2/SERPINF1/GRIK2/NTF3/CLU/NGF/CRLF1/MAG/ISL1	43
GO:0035249	synaptic transmission, glutamatergic	24/622	93/18670	2.85063e-15	1.66882e-13	9.88051e-14	P2RX1/ATP1A2/LRRK2/SHANK3/TSHZ3/GRIK5/PLA2G6/ROR2/STXBP1/GRIK3/NLGN1/NLGN2/MEF2C/GRIK1/HTR1B/GRM7/GLUL/OPHN1/CNR1/NRXN1/GRIK2/ADCYAP1/NPY2R/HTR2A	24
GO:0017158	regulation of calcium ion-dependent exocytosis	26/622	112/18670	3.18969e-15	1.84509e-13	1.09241e-13	P2RX1/KCNB1/CACNB2/CACNA1H/CAMK2A/CHRM2/LRRK2/VAMP1/NCS1/GRIK5/RAP1A/STXBP1/SYT11/NLGN1/CPLX1/P2RY4/STXBP5L/PRKCB/HTR1B/STX1B/CNR1/PPFIA2/RIMS3/ADRA1A/SYT2/HTR2A	26
GO:0042552	myelination	28/622	132/18670	3.26891e-15	1.86866e-13	1.10637e-13	LGI4/MYOC/ILK/NTRK3/PLP1/SOX10/MPZ/JAM3/SBF2/CNTNAP1/NFASC/ARHGEF10/LPAR1/TSC1/SLC25A12/SLC8A3/WASF3/ASPA/ABCD2/TSPAN2/AMIGO1/PMP22/HGF/ANK2/RARB/CLU/MAG/HES5	28
GO:0017156	calcium ion regulated exocytosis	30/622	154/18670	3.8588e-15	2.18022e-13	1.29083e-13	P2RX1/KCNB1/CACNB2/CACNA1H/PRRT2/CAMK2A/CHRM2/LRRK2/VAMP1/PIP5K1C/NCS1/STX2/GRIK5/RAP1A/STXBP1/SYT11/NLGN1/CPLX1/P2RY4/STXBP5L/PRKCB/SNPH/HTR1B/STX1B/CNR1/PPFIA2/RIMS3/ADRA1A/SYT2/HTR2A	30
GO:0010977	negative regulation of neuron projection development	30/622	155/18670	4.63759e-15	2.59012e-13	1.53352e-13	SYNGAP1/LRRK2/NFATC4/DENND5A/SLIT2/KANK1/RUFY3/NR2F1/EPHA7/NTN1/LPAR1/DPYSL3/TSC1/TRAK2/NLGN1/SEMA3A/PTPRS/STX1B/FGF13/SEMA6D/ULK2/LRP1/PMP22/SEMA3G/SEMA3E/SEMA6C/RGMA/NGFR/ID1/MAG	30
GO:2000300	regulation of synaptic vesicle exocytosis	22/622	78/18670	5.39243e-15	2.94988e-13	1.74652e-13	P2RX1/CACNB2/CAMK2A/CHRM2/LRRK2/VAMP1/NCS1/GRIK5/RAP1A/STXBP1/NLGN1/CPLX1/P2RY4/STXBP5L/PRKCB/HTR1B/STX1B/CNR1/PPFIA2/RIMS3/ADRA1A/HTR2A	22
GO:0051402	neuron apoptotic process	37/622	239/18670	5.40315e-15	2.94988e-13	1.74652e-13	KCNB1/ADARB1/HDAC4/ILK/SYNGAP1/MAP3K12/NFATC4/ITGA1/NRBP2/MECP2/GRIK5/EPHA7/FAIM2/ATN1/FOXO3/WFS1/STXBP1/USP53/FYN/MEF2C/NDNF/BCL2/JAK2/AXL/NLRP1/LRP1/HIPK2/BOK/SOD2/GRIK2/NTF3/DIO3/NGF/NGFR/CRLF1/MAG/ISL1	37
GO:0007613	memory	26/622	117/18670	9.8284e-15	5.30624e-13	3.14164e-13	MAPT/ITGA5/MAP1A/PJA2/NFATC4/ITGA8/SHANK3/SRF/MECP2/MUSK/NPAS4/SLC8A2/PLA2G6/SLC8A3/CRTC1/CPEB3/ATXN1/CNR1/FGF13/SERPINF1/VLDLR/NTF3/LMX1A/KCNK2/NGF/HTR2A	26
GO:0021700	developmental maturation	40/622	284/18670	1.10607e-14	5.90595e-13	3.49671e-13	LGI4/MYOC/DCHS1/LRRK2/MAP1B/NFATC4/SOX10/FAT4/RERE/MECP2/KCNIP2/NFASC/ADGRB3/FGFR1/FOXO3/STXBP1/VSX1/NEURL1/NFIA/SPTBN4/CDKN1C/S1PR1/TAL1/BCL2/DLG4/AXL/ACVRL1/SCARF1/NRXN1/LHX6/IGSF21/SOX8/PALM/SYBU/C3/ID2/GATA2/ZDHHC15/EDNRB/HES5	40
GO:0099003	vesicle-mediated transport in synapse	34/622	207/18670	1.16702e-14	6.16362e-13	3.64926e-13	P2RX1/SLC2A4/CACNB2/PRRT2/CAMK2A/CHRM2/LRRK2/VAMP1/PIP5K1C/NCS1/STX2/GRIK5/KIAA1109/RAP1A/ITGB3/STXBP1/SYT11/NLGN1/CPLX1/NLGN2/P2RY4/STXBP5L/PRKCB/SNPH/HTR1B/STX1B/OPHN1/CNR1/PPFIA2/RIMS3/ADRA1A/AMPH/SYT2/HTR2A	34
GO:0007188	adenylate cyclase-modulating G protein-coupled receptor signaling pathway	35/622	221/18670	1.47534e-14	7.70824e-13	4.56378e-13	FLNA/CHRM2/GPER1/GNAO1/GNAL/ADCY5/GABBR1/RGS2/PDE4D/CHRM3/ATP2B4/ADGRB3/LPAR1/EDNRA/GRIK3/ADRA2B/CRHR2/S1PR1/LHCGR/HTR1B/GRM7/AVPR2/PRKCA/AKAP12/CNR1/CASR/GALR1/ADRA1A/PALM/P2RY12/HRH4/ADCYAP1/NPY2R/ADM/VIP	35
GO:0048489	synaptic vesicle transport	29/622	152/18670	1.97317e-14	1.00923e-12	5.97528e-13	P2RX1/SLC2A4/CACNB2/PRRT2/CAMK2A/CHRM2/LRRK2/VAMP1/PIP5K1C/NCS1/STX2/GRIK5/RAP1A/STXBP1/SYT11/NLGN1/CPLX1/P2RY4/STXBP5L/PRKCB/SNPH/HTR1B/STX1B/CNR1/PPFIA2/RIMS3/ADRA1A/SYT2/HTR2A	29
GO:0097480	establishment of synaptic vesicle localization	29/622	152/18670	1.97317e-14	1.00923e-12	5.97528e-13	P2RX1/SLC2A4/CACNB2/PRRT2/CAMK2A/CHRM2/LRRK2/VAMP1/PIP5K1C/NCS1/STX2/GRIK5/RAP1A/STXBP1/SYT11/NLGN1/CPLX1/P2RY4/STXBP5L/PRKCB/SNPH/HTR1B/STX1B/CNR1/PPFIA2/RIMS3/ADRA1A/SYT2/HTR2A	29
GO:0060041	retina development in camera-type eye	28/622	144/18670	3.38349e-14	1.71254e-12	1.01393e-12	RD3/PDGFRA/TUB/ATP2B4/SMARCD3/ROM1/PDE6C/LAMC3/VSX1/MDM1/GPM6A/NPHP1/AHI1/SLC4A5/LRP5L/ACVRL1/LAMB2/CDON/HIPK2/PDGFRB/MERTK/SOX8/SERPINF1/FZD4/DIO3/DLL1/NR2E3/RORB	28
GO:0007612	learning	28/622	145/18670	4.06408e-14	2.03581e-12	1.20533e-12	MAP1A/ATP1A2/SYNGAP1/MEIS2/SHANK3/SRF/PIAS1/CLDN5/MECP2/NPAS4/FOXP2/SLC8A2/NRXN2/ADGRB3/SYNPO/SLC8A3/TANC1/PDE1B/FYN/PRKAR2B/ATXN1/DLG4/FGF13/NRXN1/BRSK1/ATP8A1/BCHE/NRXN3	28
GO:0048678	response to axon injury	21/622	77/18670	4.72471e-14	2.34259e-12	1.38696e-12	NTRK3/MAP1B/MTR/MAPK8IP3/JAM3/APOD/DPYSL3/PTPRS/BCL2/MATN2/SARM1/JAK2/LAMB2/SCARF1/LRP1/GIPR/P2RY12/RGMA/KCNK2/MAG/ISL1	21
GO:0050807	regulation of synapse organization	34/622	218/18670	5.60783e-14	2.75237e-12	1.62958e-12	ABL1/NTRK3/LRRK2/NFATC4/SHANK3/NRP2/EEF2K/MUSK/LRFN5/EPHA7/NTN1/ADGRB3/NLGN1/IL1RAPL1/LRRC4B/NLGN2/CAPRIN2/FYN/NEURL1/GPM6A/MEF2C/PTPRS/LRRC24/AMIGO1/DGKB/CTTNBP2/LRRTM1/NRXN1/ARHGAP44/SHISA6/FLRT2/PPP1R9A/CLSTN2/SLITRK2	34
GO:0021782	glial cell development	25/622	116/18670	6.8218e-14	3.31471e-12	1.96252e-12	LGI4/MYOC/MAPT/ILK/NTRK3/PLP1/SOX10/PRDM8/GSN/CNTNAP1/ROR2/ROR1/ARHGEF10/LPAR1/LAMC3/WASF3/ASPA/TSPAN2/LAMB2/LRP1/ID2/CLU/DLL1/MAG/HES5	25
GO:0051668	localization within membrane	28/622	148/18670	6.97475e-14	3.35548e-12	1.98666e-12	FLNA/SYNGAP1/WDR19/SHANK3/GSN/MUSK/MAGI2/GRIK5/RAP1A/ITGB3/NRXN2/DLG2/NLGN1/CPLX1/REEP2/GRASP/STX1B/DLG4/OPHN1/LGI1/NRXN1/ANKS1B/CEP112/ARHGAP44/GRIK2/LRRC7/SHISA6/GPC6	28
GO:0034765	regulation of ion transmembrane transport	52/622	483/18670	8.3045e-14	3.95604e-12	2.34223e-12	KCNB1/CACNB2/KCNMB1/CACNA1H/FLNA/CACNA1C/ABL1/KCNAB1/ATP1A2/BIN1/GPER1/KCNQ4/SHANK3/NPPA/CLIC4/PKD2/SCN7A/RYR2/RGS2/TMC2/PDE4D/KCNA2/RGS9/KCNIP2/SCN1B/SLC8A1/PLA2G6/ATP2B4/SLC26A5/CACNB4/DLG2/NLGN1/GJC2/KCNC4/UTRN/NLGN2/FYN/SCN3B/MEF2C/AMIGO1/SCN4A/DLG4/CRHBP/IRS2/ANK2/LRRC7/SHISA6/KCNE1/SCN2B/SCN3A/PIRT/KCNJ11	52
GO:0051216	cartilage development	33/622	209/18670	9.24113e-14	4.35948e-12	2.58109e-12	PKD1/ZBTB16/HAND2/ZEB1/CSGALNACT1/MEF2D/ANXA6/SOX5/SRF/VIT/THRA/FGF2/BBS2/ROR2/FGFR1/ZNF219/WNT2B/TGFBR2/GLI2/MEF2C/MATN2/RSPO2/OSR2/ACVRL1/EFEMP1/BMP5/SNAI2/SOX6/NFIB/HOXA3/RARB/FGF9/HES5	33
GO:0003018	vascular process in circulatory system	30/622	173/18670	9.94754e-14	4.6476e-12	2.75168e-12	P2RX1/KCNMB1/ATP1A2/GPER1/PRKG1/ITGA1/ROCK2/NPPA/SLIT2/RGS2/NPR1/CHRM3/BBS2/SLC8A1/PLA2G6/EDNRA/ADRA2B/HTR1B/AVPR2/AKAP12/CASR/AZU1/SOD2/ADRA1A/HTR2B/ADCYAP1/EDNRB/ADM/HTR2A/VIP	30
GO:0003015	heart process	39/622	290/18670	1.10484e-13	5.11277e-12	3.02709e-12	CACNB2/CACNA1H/FLNA/CACNA1C/HDAC4/ITPR1/CHRM2/ATP1A2/BIN1/GNAO1/NPPA/THRA/RYR2/RGS2/PDE4D/NPR1/KCNIP2/SLC8A2/SCN1B/SLC8A1/ATP2B4/MEF2A/CACNB4/SLC8A3/SEMA3A/FYN/SCN3B/KCNK3/SPTBN4/JAK2/GJC1/ADRA1A/ANK2/IL2/KCNE1/SCN2B/SLC1A1/ADM/KCNJ11	39
GO:0072073	kidney epithelium development	27/622	140/18670	1.20188e-13	5.50936e-12	3.2619e-12	PKD1/DCHS1/ILK/KLF15/PTCH1/FAT4/SLIT2/PKD2/FGF2/MAGI2/EPHA7/FGFR1/WNT2B/CD34/MEF2C/SALL1/AHI1/EYA1/BCL2/LAMB2/PBX1/SOX8/SPRY1/RARB/DLL1/CRLF1/HES5	27
GO:0061387	regulation of extent of cell growth	24/622	110/18670	1.62486e-13	7.37869e-12	4.36866e-12	ABL1/MAPT/ILK/NTRK3/MAP1B/SRF/RUFY3/EPHA7/NTN1/PLXNA4/OLFM1/MACF1/SEMA3A/PTPRS/FGF13/SEMA6D/ULK2/LRP1/DPYSL2/SEMA3G/SEMA3E/SEMA6C/NGF/MAG	24
GO:0060047	heart contraction	38/622	280/18670	1.72024e-13	7.73948e-12	4.58227e-12	CACNB2/CACNA1H/FLNA/CACNA1C/HDAC4/ITPR1/CHRM2/ATP1A2/BIN1/GNAO1/NPPA/THRA/RYR2/RGS2/PDE4D/NPR1/KCNIP2/SLC8A2/SCN1B/SLC8A1/ATP2B4/MEF2A/CACNB4/SLC8A3/SEMA3A/SCN3B/KCNK3/SPTBN4/JAK2/GJC1/ADRA1A/ANK2/IL2/KCNE1/SCN2B/SLC1A1/ADM/KCNJ11	38
GO:0035296	regulation of tube diameter	27/622	143/18670	2.06011e-13	9.01809e-12	5.33929e-12	P2RX1/KCNMB1/ATP1A2/GPER1/PRKG1/ITGA1/ROCK2/NPPA/RGS2/NPR1/CHRM3/BBS2/SLC8A1/PLA2G6/EDNRA/ADRA2B/HTR1B/AVPR2/CASR/SOD2/ADRA1A/HTR2B/ADCYAP1/EDNRB/ADM/HTR2A/VIP	27
GO:0050880	regulation of blood vessel size	27/622	143/18670	2.06011e-13	9.01809e-12	5.33929e-12	P2RX1/KCNMB1/ATP1A2/GPER1/PRKG1/ITGA1/ROCK2/NPPA/RGS2/NPR1/CHRM3/BBS2/SLC8A1/PLA2G6/EDNRA/ADRA2B/HTR1B/AVPR2/CASR/SOD2/ADRA1A/HTR2B/ADCYAP1/EDNRB/ADM/HTR2A/VIP	27
GO:0097746	regulation of blood vessel diameter	27/622	143/18670	2.06011e-13	9.01809e-12	5.33929e-12	P2RX1/KCNMB1/ATP1A2/GPER1/PRKG1/ITGA1/ROCK2/NPPA/RGS2/NPR1/CHRM3/BBS2/SLC8A1/PLA2G6/EDNRA/ADRA2B/HTR1B/AVPR2/CASR/SOD2/ADRA1A/HTR2B/ADCYAP1/EDNRB/ADM/HTR2A/VIP	27
GO:0001558	regulation of cell growth	47/622	416/18670	2.36316e-13	1.02523e-11	6.07003e-12	FAM107A/ABL1/MAPT/ILK/NTRK3/MAP1B/BCL6/NPPA/SRF/SLIT2/APBB1/RGS2/RUFY3/KIAA1109/NPR1/EPHA7/CPNE6/NTN1/SOX17/PLXNA4/OLFM1/MACF1/SEMA3A/SLIT3/PPARA/CAPRIN2/NANOS1/PTPRS/BCL2/KIF26A/LGI1/FGF13/ACVRL1/SEMA6D/ULK2/LRP1/DPYSL2/SEMA3G/SEMA3E/SEMA6C/CPNE5/IL2/LMX1A/SYT2/SOCS2/NGF/MAG	47
GO:0035150	regulation of tube size	27/622	144/18670	2.45744e-13	1.0567e-11	6.25634e-12	P2RX1/KCNMB1/ATP1A2/GPER1/PRKG1/ITGA1/ROCK2/NPPA/RGS2/NPR1/CHRM3/BBS2/SLC8A1/PLA2G6/EDNRA/ADRA2B/HTR1B/AVPR2/CASR/SOD2/ADRA1A/HTR2B/ADCYAP1/EDNRB/ADM/HTR2A/VIP	27
GO:0031102	neuron projection regeneration	18/622	59/18670	3.63282e-13	1.54841e-11	9.16759e-12	NTRK3/MAP1B/MTR/MAPK8IP3/JAM3/APOD/PTPRS/BCL2/MATN2/JAK2/LAMB2/SCARF1/LRP1/HGF/RGMA/ADM/MAG/ISL1	18
GO:1901215	negative regulation of neuron death	32/622	208/18670	4.59543e-13	1.9387e-11	1.14783e-11	ILK/SYNGAP1/LRRK2/MAP3K12/NFATC4/NRBP2/MECP2/FAIM2/TSC1/WFS1/STXBP1/CD34/PPARA/FYN/MEF2C/NDNF/BCL2/CSF1/JAK2/AXL/LRP1/CD200/HIPK2/BOK/SOD2/SERPINF1/GRIK2/NTF3/NGF/CRLF1/MAG/ISL1	32
GO:0060537	muscle tissue development	46/622	408/18670	4.62829e-13	1.9387e-11	1.14783e-11	HDAC4/KCNAB1/TBX20/MEIS1/MEF2D/ITGA8/PDGFRA/NPPA/SRF/PKD2/FGF2/RYR2/RGS2/CFLAR/ACTN3/ARNTL/FOXP2/SLC8A1/MEF2A/SOX17/FGFR1/TSC1/PPARA/TGFBR2/ACTA1/FZD7/NEURL1/MEF2C/GLI1/S1PR1/EYA1/BCL2/GJC1/MEOX2/CDON/PDGFRB/BMP5/SOX8/ADRA1A/SOX6/ID2/KCNK2/RARB/DLL1/FGF9/ISL1	46
GO:1903305	regulation of regulated secretory pathway	28/622	160/18670	5.28693e-13	2.19566e-11	1.29997e-11	P2RX1/KCNB1/CACNB2/CACNA1H/CAMK2A/CHRM2/LRRK2/VAMP1/NPPA/NCS1/GRIK5/RAP1A/STXBP1/SYT11/NLGN1/CPLX1/P2RY4/STXBP5L/PRKCB/HTR1B/STX1B/CNR1/PPFIA2/RIMS3/ADRA1A/GATA2/SYT2/HTR2A	28
GO:0050773	regulation of dendrite development	27/622	149/18670	5.7982e-13	2.38758e-11	1.4136e-11	ILK/FBXO31/LRRK2/NFATC4/SHANK3/EEF2K/ADGRB3/LPAR1/KNDC1/CRTC1/CPEB3/NLGN1/IL1RAPL1/CAPRIN2/NEURL1/MEF2C/PTPRS/SDC2/SARM1/BMP5/PARP6/ARHGAP44/VLDLR/IL2/PPP1R9A/TNIK/ID1	27
GO:0060485	mesenchyme development	37/622	278/18670	6.61439e-13	2.70078e-11	1.59904e-11	HAND2/DCHS1/TBX20/FGF10/SOX10/ANXA6/NRP2/PKD2/ZEB2/TMEM100/FAM172A/FGFR1/OLFM1/EDNRA/SEMA3A/TGFBR2/ACTA1/MEF2C/BCL2/ACVRL1/SEMA6D/NRTN/EPHA3/SEMA3G/SEMA3E/HGF/PDGFRB/BMP5/SOX8/HTR2B/SNAI2/SPRY1/SEMA6C/KITLG/EDNRB/FGF9/ISL1	37
GO:0048568	embryonic organ development	47/622	428/18670	6.69919e-13	2.71261e-11	1.60604e-11	PKD1/SOBP/HAND2/RNF112/ZEB1/TBX20/NPHP3/FGF10/WDR19/PTCH1/KCNQ4/ITGA8/PDGFRA/SRF/PKD2/RYR2/NTN1/ROR2/SOX17/FGFR1/CC2D2A/DSCAML1/TGFBR2/GLI2/MEF2C/SALL1/AHI1/GLI1/CDKN1C/TAL1/EYA1/OSR2/HIPK2/EFEMP1/PBX1/BMP5/HOXA3/ID3/SPRY2/ID2/KITLG/HOXA2/RARB/GATA2/DLL1/ADM/FGF9	47
GO:0007389	pattern specification process	48/622	446/18670	7.94547e-13	3.19066e-11	1.88908e-11	ZBTB16/HAND2/ZEB1/DCHS1/TBX20/NPHP3/FGF10/SYNGAP1/WDR19/PTCH1/DAAM2/CHRD/SRF/NRP2/PKD2/ZEB2/SMARCD3/ROR2/SOX17/FGFR1/CC2D2A/DSCAML1/WNT2B/SEMA3A/TGFBR2/GLI2/MEF2C/AHI1/GLI1/EYA1/INTU/LRP5L/ACVRL1/MEOX2/CDON/HIPK2/PBX1/BMP5/SPRY1/HOXA3/C3/HOXA2/DLL1/TBX18/ARMC4/HHIP/HES5/ISL1	48
GO:0099173	postsynapse organization	28/622	163/18670	8.50523e-13	3.38745e-11	2.00559e-11	SYNGAP1/NTRK3/LRRK2/SHANK3/ACTN1/NRP2/EEF2K/MUSK/MAGI2/EPHA7/NRXN2/TMEM108/DLG2/NLGN1/TANC1/IL1RAPL1/NLGN2/CAPRIN2/FYN/PTPRS/DLG4/OPHN1/DGKB/LRRTM1/NRXN1/ARHGAP44/SHISA6/PPP1R9A	28
GO:0042692	muscle cell differentiation	44/622	385/18670	9.50182e-13	3.75361e-11	2.22238e-11	CACNA1H/PRDM6/ABL1/ZEB1/HDAC4/BOC/FGF10/BIN1/GPER1/NFATC4/ITGA8/PDGFRA/NPPA/SYPL2/SRF/PIAS1/RGS2/MECP2/CFLAR/RORA/SLC8A1/SMARCD3/MEF2A/ADGRB3/TSC1/TANC1/PPARA/ACTA1/FZD7/MEF2C/BCL2/TMOD2/CDON/SOD2/PDGFRB/ADRA1A/ANK2/SOX6/MYEF2/RARB/EDNRB/DLL1/ADM/FGF9	44
GO:0006816	calcium ion transport	47/622	434/18670	1.11033e-12	4.3509e-11	2.57601e-11	P2RX1/CACNB2/CACNA1H/PKD1/CACNA1C/CAMK2A/ABL1/ITPR1/ATP1A2/BIN1/GPER1/GNAO1/NMUR1/ANXA6/NPPA/NCS1/PKD2/FGF2/RYR2/TMC2/PDE4D/CAMK2G/SLC24A4/RGS9/TRPC4/SLC8A2/SLC8A1/PLA2G6/ATP2B4/CACNB4/WFS1/SLC8A3/GJC2/IL1RAPL1/FYN/GPM6A/PRKCB/BCL2/TRPA1/CASR/PDGFRB/ADRA1A/HTR2B/GJA4/ANK2/P2RY12/HTR2A	47
GO:0072006	nephron development	26/622	142/18670	1.21657e-12	4.708e-11	2.78744e-11	PKD1/DCHS1/ILK/KLF15/PTCH1/PDGFRA/FAT4/PKD2/FGF2/CFLAR/MAGI2/WNT2B/CD34/MEF2C/SALL1/AHI1/EYA1/BCL2/LAMB2/PBX1/PDGFRB/SOX8/IL6R/DLL1/COL4A3/HES5	26
GO:1904062	regulation of cation transmembrane transport	41/622	342/18670	1.22084e-12	4.708e-11	2.78744e-11	CACNB2/KCNMB1/FLNA/CACNA1C/ABL1/KCNAB1/ATP1A2/BIN1/GPER1/SHANK3/NPPA/PKD2/RYR2/RGS2/TMC2/PDE4D/RGS9/KCNIP2/SCN1B/SLC8A1/PLA2G6/ATP2B4/CACNB4/DLG2/NLGN1/GJC2/UTRN/NLGN2/FYN/SCN3B/MEF2C/AMIGO1/DLG4/CRHBP/ANK2/LRRC7/SHISA6/KCNE1/SCN2B/PIRT/KCNJ11	41
GO:0032970	regulation of actin filament-based process	44/622	388/18670	1.24297e-12	4.75559e-11	2.81561e-11	DIXDC1/FAM107A/FLNA/CACNA1C/MYOC/ABL1/ILK/ATP1A2/NTRK3/BIN1/PDGFRA/SHANK3/ROCK2/SLIT2/GSN/RYR2/JAM3/PDE4D/KANK1/GBA2/PIK3R1/ARHGEF10/LPAR1/SYNPO/TSC1/GPM6B/MEF2C/SPTBN4/C9orf72/S1PR1/EPS8/SPTBN5/TMOD2/FGF13/LRP1/EPHA3/SEMA3E/PDGFRB/ANK2/ARHGAP44/NTF3/PPP1R9A/EPHA5/ID1	44
GO:0035418	protein localization to synapse	18/622	63/18670	1.28247e-12	4.86837e-11	2.88239e-11	MAPT/MAP1A/MAPK8IP3/RAP1A/NRXN2/DLG2/NLGN1/CPLX1/NLGN2/GRASP/STX1B/DLG4/LGI1/LRRTM1/NRXN1/ARHGAP44/LRRC7/GPC6	18
GO:0006939	smooth muscle contraction	23/622	110/18670	1.35367e-12	5.09882e-11	3.01883e-11	P2RX1/CHRM2/ATP1A2/GPER1/PRKG1/NMUR1/ROCK2/SRF/RGS2/PDE4D/CHRM3/BBS2/SLC8A1/PLA2G6/ATP2B4/EDNRA/ADRA2B/TACR1/ADRA1A/HTR2B/EDNRB/NPY2R/HTR2A	23
GO:0014706	striated muscle tissue development	44/622	390/18670	1.48427e-12	5.54775e-11	3.28463e-11	HDAC4/KCNAB1/TBX20/MEIS1/MEF2D/PDGFRA/NPPA/SRF/FGF2/RYR2/RGS2/CFLAR/ACTN3/ARNTL/FOXP2/SLC8A1/MEF2A/SOX17/FGFR1/TSC1/PPARA/TGFBR2/ACTA1/FZD7/NEURL1/MEF2C/GLI1/S1PR1/EYA1/BCL2/GJC1/MEOX2/CDON/PDGFRB/BMP5/SOX8/ADRA1A/SOX6/ID2/KCNK2/RARB/DLL1/FGF9/ISL1	44
GO:0008361	regulation of cell size	29/622	179/18670	1.53428e-12	5.69088e-11	3.36937e-11	ABL1/MAPT/ILK/NTRK3/MAP1B/SHANK3/SRF/AQP1/RUFY3/EPHA7/AKT3/NTN1/PLXNA4/SLC26A5/TSC1/OLFM1/MACF1/SEMA3A/PTPRS/FGF13/SEMA6D/ULK2/LRP1/DPYSL2/SEMA3G/SEMA3E/SEMA6C/NGF/MAG	29
GO:0022037	metencephalon development	23/622	111/18670	1.65495e-12	6.09199e-11	3.60685e-11	ABL1/TTBK2/PTBP2/HERC1/RERE/MECP2/CKB/FAIM2/FOXP2/RORA/LPAR1/KNDC1/CNTN1/NANOS1/GLI2/GLI1/PTPRS/BCL2/SSTR1/OPHN1/FZD4/LMX1A/DLL1	23
GO:0043583	ear development	32/622	219/18670	1.93591e-12	7.07261e-11	4.18744e-11	SOBP/ZEB1/DCHS1/SLC25A27/FGF10/NTRK3/WDR19/KCNQ4/ITGA8/FAT4/SLC4A7/NTN1/ROR2/FGFR1/ROR1/SLC26A5/KCNK3/GLI2/SALL1/AHI1/EYA1/BCL2/OSR2/PDGFRB/BMP5/SPRY2/KCNK2/HOXA2/GATA2/DLL1/FGF9/HES5	32
GO:0001764	neuron migration	27/622	157/18670	2.12299e-12	7.69821e-11	4.55784e-11	FLNA/CAMK2A/FBXO31/TBX20/NTRK3/MAP1B/PRKG1/SRF/NRP2/GNRH1/NTN1/FGFR1/SEMA3A/ACAP3/FYN/GPM6A/MEF2C/NDNF/MATN2/AXL/FGF13/IGSF10/LHX6/DCLK1/FLRT2/NDN/GATA2	27
GO:0021549	cerebellum development	22/622	102/18670	2.14954e-12	7.73674e-11	4.58065e-11	ABL1/TTBK2/PTBP2/HERC1/RERE/MECP2/CKB/FAIM2/FOXP2/RORA/LPAR1/KNDC1/CNTN1/NANOS1/GLI2/GLI1/PTPRS/SSTR1/OPHN1/FZD4/LMX1A/DLL1	22
GO:0061337	cardiac conduction	26/622	146/18670	2.37374e-12	8.48088e-11	5.02123e-11	CACNB2/FLNA/CACNA1C/ITPR1/ATP1A2/BIN1/NPPA/RYR2/PDE4D/NPR1/KCNIP2/SLC8A2/SCN1B/SLC8A1/ATP2B4/MEF2A/CACNB4/SLC8A3/SCN3B/KCNK3/SPTBN4/GJC1/ANK2/KCNE1/SCN2B/KCNJ11	26
GO:0061351	neural precursor cell proliferation	26/622	147/18670	2.79501e-12	9.91311e-11	5.8692e-11	LIMS2/DIXDC1/FLNA/ILK/LRRK2/SOX10/PTBP2/SOX5/RERE/ZEB2/DCT/EML1/RORA/SMARCD3/FGFR1/FOXO3/GJC2/TEAD3/FOXO1/NUMBL/FGF13/CDON/ID2/ADCYAP1/GATA2/HHIP	26
GO:0001503	ossification	44/622	398/18670	2.97934e-12	1.04903e-10	6.21094e-11	ZBTB16/MYOC/HAND2/DCHS1/HDAC4/ILK/PDLIM7/CSGALNACT1/MEF2D/PTCH1/FAT4/CHRD/THRA/PRKD1/SLC8A1/ROR2/IL6ST/GPM6B/CHRDL1/GLI2/MEF2C/GLI1/S1PR1/BCL2/CSF1/INTU/RSPO2/LRP5L/OSR2/IGSF10/CASR/PBX1/HGF/BMP5/SOX8/SNAI2/ID3/ID2/HOXA2/TPH1/IL6R/RORB/FGF9/ID1	44
GO:0007422	peripheral nervous system development	19/622	75/18670	3.26067e-12	1.13756e-10	6.73506e-11	LGI4/MYOC/HAPLN2/HAND2/ILK/LAMA2/NTRK3/SOX10/CNTNAP1/NFASC/PLXNA4/ARHGEF10/LAMB2/PMP22/SOX8/NTF3/EDNRB/NGF/ISL1	19
GO:0043523	regulation of neuron apoptotic process	31/622	210/18670	3.27758e-12	1.13756e-10	6.73506e-11	KCNB1/HDAC4/ILK/SYNGAP1/MAP3K12/NFATC4/ITGA1/NRBP2/MECP2/GRIK5/EPHA7/FAIM2/FOXO3/WFS1/STXBP1/FYN/MEF2C/NDNF/BCL2/JAK2/AXL/LRP1/HIPK2/BOK/SOD2/GRIK2/NTF3/NGF/CRLF1/MAG/ISL1	31
GO:0021543	pallium development	28/622	172/18670	3.31324e-12	1.14178e-10	6.76006e-11	DIXDC1/FLNA/EZH1/FAT4/SRF/SLIT2/NRP2/ZEB2/HSD3B2/FOXP2/BBS2/ATP2B4/TACC2/TSC1/TMEM108/TACC1/SEMA3A/EFHC1/PHLPP2/DCLK2/PTPRS/FGF13/LRP1/CDON/LHX6/P2RY12/LMX1A/EPHA5	28
GO:0014031	mesenchymal cell development	20/622	85/18670	3.88974e-12	1.331e-10	7.88039e-11	HAND2/SOX10/ANXA6/NRP2/ZEB2/FAM172A/EDNRA/SEMA3A/BCL2/SEMA6D/NRTN/SEMA3G/SEMA3E/SOX8/HTR2B/SNAI2/SEMA6C/KITLG/EDNRB/ISL1	20
GO:0034329	cell junction assembly	33/622	241/18670	5.42527e-12	1.84345e-10	1.09144e-10	LIMS2/FAM107A/FLNA/MYOC/ABL1/ITGA5/ILK/PIP5K1C/VCL/ROCK2/ACTN1/SRF/CLDN5/CNTNAP1/ACTN3/RAP1A/NFASC/APOD/TSC1/GPM6B/MACF1/NPHP1/BCL2/PRKCA/GJC1/OPHN1/DST/ACVRL1/LRP1/EPHA3/GJA4/ANK2/SNAI2	33
GO:0060078	regulation of postsynaptic membrane potential	25/622	140/18670	5.90697e-12	1.99319e-10	1.1801e-10	P2RX1/IGSF9B/LRRK2/SHANK3/GABRR2/GABBR1/MECP2/NPAS4/GRIK5/TMEM108/GRIK3/NLGN1/NLGN2/MEF2C/MPP2/GRIK1/STX1B/DLG4/RGS7BP/NRXN1/GRIK2/ADCYAP1/PPP1R9A/NPY2R/GLRA4	25
GO:0090596	sensory organ morphogenesis	34/622	256/18670	6.15227e-12	2.06165e-10	1.22063e-10	SOBP/ZEB1/MEIS1/FGF10/WDR19/KCNQ4/ITGA8/CCDC66/NTN1/ROR2/FGFR1/ROM1/PDE6C/WNT2B/VSX1/GLI2/SALL1/AHI1/EYA1/BCL2/OSR2/CDON/HIPK2/EFEMP1/SOX8/SPRY2/HOXA2/RARB/GATA2/DIO3/DLL1/NR2E3/RORB/FGF9	34
GO:0007416	synapse assembly	28/622	177/18670	6.7758e-12	2.25504e-10	1.33513e-10	NTRK3/MAP1B/SHANK3/EEF2K/MECP2/MUSK/NPAS4/MAGI2/LRFN5/EPHA7/NRXN2/NTN1/ADGRB3/NLGN1/IL1RAPL1/LRRC4B/NLGN2/GPM6A/MEF2C/PTPRS/LRRC24/AMIGO1/LRRTM1/NRXN1/FLRT2/PPP1R9A/CLSTN2/SLITRK2	28
GO:0021954	central nervous system neuron development	19/622	78/18670	6.95008e-12	2.29731e-10	1.36015e-10	ADARB1/MAPT/SLIT2/NRP2/ZEB2/SCN1B/SZT2/GBA2/PLXNA4/SEMA3A/NANOS1/GLI2/SPTBN4/DCLK2/LHX6/DCLK1/NFIB/GATA2/SALL3	19
GO:0010959	regulation of metal ion transport	43/622	394/18670	8.15232e-12	2.6765e-10	1.58466e-10	P2RX1/CACNB2/KCNMB1/FLNA/CACNA1C/CAMK2A/ABL1/KCNAB1/ATP1A2/BIN1/GPER1/GNAO1/NPPA/PKD2/RYR2/TMC2/PDE4D/CAMK2G/RGS9/KCNIP2/SCN1B/SLC8A1/PLA2G6/ATP2B4/CACNB4/WFS1/CNTN1/GJC2/UTRN/FYN/SCN3B/SPTBN4/AMIGO1/BCL2/CASR/PDGFRB/ANK2/P2RY12/ADCYAP1/KCNE1/SCN2B/HTR2A/VIP	43
GO:0010770	positive regulation of cell morphogenesis involved in differentiation	26/622	154/18670	8.43158e-12	2.7496e-10	1.62794e-10	LIMS2/FLNA/MYOC/ABL1/MAPT/ILK/FBXO31/NTRK3/MAP1B/SRF/SLIT2/ZEB2/EEF2K/RUFY3/NTN1/PLXNA4/MAP6/MACF1/IL1RAPL1/CAPRIN2/PLXNB3/AMIGO1/LRP1/PARP6/NGF/NGFR	26
GO:0003007	heart morphogenesis	34/622	259/18670	8.55875e-12	2.77246e-10	1.64148e-10	HAND2/DCHS1/ILK/TBX20/NPHP3/PTCH1/FAT4/SRF/SLIT2/NRP2/PKD2/CLDN5/RYR2/TMEM100/SMARCD3/SOX17/OLFM1/SLIT3/TGFBR2/MEF2C/AHI1/S1PR1/EYA1/ACVRL1/BMP5/HTR2B/SNAI2/SPRY1/FLRT2/ID2/RARB/DLL1/NPY2R/ISL1	34
GO:0048562	embryonic organ morphogenesis	36/622	288/18670	8.81813e-12	2.83757e-10	1.68003e-10	SOBP/HAND2/ZEB1/TBX20/NPHP3/FGF10/WDR19/KCNQ4/ITGA8/PDGFRA/SRF/PKD2/RYR2/NTN1/ROR2/SOX17/FGFR1/DSCAML1/TGFBR2/GLI2/MEF2C/SALL1/AHI1/GLI1/EYA1/OSR2/HIPK2/EFEMP1/HOXA3/SPRY2/ID2/HOXA2/RARB/GATA2/DLL1/FGF9	36
GO:0001667	ameboidal-type cell migration	47/622	461/18670	9.5602e-12	3.05612e-10	1.80942e-10	ABL1/HAND2/ILK/FGF10/SOX10/ADGRA2/ANXA6/ROCK2/SRF/SLIT2/NRP2/ZEB2/FGF2/MECP2/KANK1/PRKD1/ITGB3/AKT3/SLC8A1/SOX17/FGFR1/ATOH8/MACF1/SEMA3A/TGFBR2/NANOS1/MEF2C/GLUL/PRKCA/AKAP12/ACVRL1/SEMA6D/NRTN/MEOX2/SEMA3G/SEMA3E/SOX8/HTR2B/SERPINF1/SEMA6C/P2RY12/KITLG/GATA2/EDNRB/LTB4R2/ID1/ISL1	47
GO:0014033	neural crest cell differentiation	20/622	90/18670	1.20867e-11	3.83851e-10	2.27264e-10	HAND2/SOX10/ANXA6/NRP2/ZEB2/FAM172A/EDNRA/SEMA3A/MEF2C/SEMA6D/NRTN/SEMA3G/SEMA3E/SOX8/HTR2B/SNAI2/SEMA6C/KITLG/EDNRB/ISL1	20
GO:0009914	hormone transport	38/622	322/18670	1.34199e-11	4.23423e-10	2.50694e-10	KCNB1/CACNA1C/ITPR1/GPER1/ADCY5/NPPA/CAMK2G/RAP1A/ARNTL/PLA2G6/FGFR1/CPLX1/NLGN2/ADRA2B/STXBP5L/GLUL/ABCC8/PRKCA/JAK2/CNR1/LRP5L/LRP1/CRHBP/CASR/IRS2/GALR1/FZD4/GIPR/SYBU/CRYM/ADCYAP1/EPHA5/PTPRN2/ADM/POMC/KCNJ11/VIP/ISL1	38
GO:0070838	divalent metal ion transport	48/622	483/18670	1.41859e-11	4.41988e-10	2.61686e-10	P2RX1/CACNB2/CACNA1H/PKD1/CACNA1C/CAMK2A/ABL1/ITPR1/ATP1A2/BIN1/GPER1/GNAO1/NMUR1/ANXA6/NPPA/NCS1/PKD2/FGF2/RYR2/TMC2/PDE4D/CAMK2G/SLC24A4/RGS9/TRPC4/SLC8A2/SLC8A1/PLA2G6/ATP2B4/CACNB4/WFS1/SLC8A3/GJC2/IL1RAPL1/FYN/GPM6A/PRKCB/BCL2/TRPA1/CASR/PDGFRB/ADRA1A/HTR2B/GJA4/ANK2/P2RY12/SLC39A12/HTR2A	48
GO:0014032	neural crest cell development	19/622	81/18670	1.42812e-11	4.41988e-10	2.61686e-10	HAND2/SOX10/ANXA6/NRP2/ZEB2/FAM172A/EDNRA/SEMA3A/SEMA6D/NRTN/SEMA3G/SEMA3E/SOX8/HTR2B/SNAI2/SEMA6C/KITLG/EDNRB/ISL1	19
GO:0048708	astrocyte differentiation	19/622	81/18670	1.42812e-11	4.41988e-10	2.61686e-10	ABL1/MAPT/NTRK3/BIN1/PLP1/ROR2/ROR1/IL6ST/LAMC3/TSPAN2/TAL1/LAMB2/LRP1/SOX8/SOX6/ID2/DLL1/MAG/HES5	19
GO:0043113	receptor clustering	16/622	55/18670	1.69359e-11	5.20832e-10	3.08366e-10	FLNA/SYNGAP1/WDR19/SHANK3/GSN/MUSK/MAGI2/GRIK5/NRXN2/DLG2/NLGN1/DLG4/NRXN1/GRIK2/LRRC7/SHISA6	16
GO:0001823	mesonephros development	21/622	102/18670	1.75912e-11	5.37583e-10	3.18284e-10	PKD1/ZBTB16/DCHS1/ILK/FGF10/PTCH1/FAT4/SLIT2/PKD2/FGF2/FGFR1/WNT2B/SALL1/EYA1/BCL2/OSR2/PBX1/SOX8/SPRY1/RARB/CRLF1	21
GO:0043524	negative regulation of neuron apoptotic process	25/622	147/18670	1.80375e-11	5.47775e-10	3.24318e-10	ILK/SYNGAP1/MAP3K12/NFATC4/NRBP2/MECP2/FAIM2/WFS1/STXBP1/FYN/MEF2C/NDNF/BCL2/JAK2/AXL/LRP1/HIPK2/BOK/SOD2/GRIK2/NTF3/NGF/CRLF1/MAG/ISL1	25
GO:0046879	hormone secretion	37/622	312/18670	2.17218e-11	6.55568e-10	3.88139e-10	KCNB1/CACNA1C/ITPR1/GPER1/ADCY5/NPPA/CAMK2G/RAP1A/ARNTL/PLA2G6/FGFR1/CPLX1/NLGN2/ADRA2B/STXBP5L/GLUL/ABCC8/PRKCA/JAK2/CNR1/LRP5L/LRP1/CRHBP/CASR/IRS2/GALR1/FZD4/GIPR/SYBU/ADCYAP1/EPHA5/PTPRN2/ADM/POMC/KCNJ11/VIP/ISL1	37
GO:0072511	divalent inorganic cation transport	48/622	489/18670	2.19486e-11	6.58322e-10	3.89769e-10	P2RX1/CACNB2/CACNA1H/PKD1/CACNA1C/CAMK2A/ABL1/ITPR1/ATP1A2/BIN1/GPER1/GNAO1/NMUR1/ANXA6/NPPA/NCS1/PKD2/FGF2/RYR2/TMC2/PDE4D/CAMK2G/SLC24A4/RGS9/TRPC4/SLC8A2/SLC8A1/PLA2G6/ATP2B4/CACNB4/WFS1/SLC8A3/GJC2/IL1RAPL1/FYN/GPM6A/PRKCB/BCL2/TRPA1/CASR/PDGFRB/ADRA1A/HTR2B/GJA4/ANK2/P2RY12/SLC39A12/HTR2A	48
GO:0045165	cell fate commitment	34/622	270/18670	2.74846e-11	8.19312e-10	4.85086e-10	TBX20/FGF10/NTRK3/PTCH1/SOX5/FGF2/MITF/RORA/CHD5/ROR2/SOX17/FGFR1/DSCAML1/WNT2B/TEAD3/FZD7/GLI2/MEF2C/TAL1/EYA1/BCL2/FGF13/ZNF521/CDON/SOX8/SOX6/SPRY2/ID2/HOXA2/GATA2/DLL1/TBX18/HES5/ISL1	34
GO:0001755	neural crest cell migration	16/622	57/18670	3.09833e-11	9.17974e-10	5.435e-10	HAND2/SOX10/ANXA6/NRP2/ZEB2/SEMA3A/SEMA6D/NRTN/SEMA3G/SEMA3E/SOX8/HTR2B/SEMA6C/KITLG/EDNRB/ISL1	16
GO:0048864	stem cell development	19/622	85/18670	3.54251e-11	1.04321e-09	6.1765e-10	HAND2/SOX10/ANXA6/NRP2/ZEB2/FAM172A/EDNRA/SEMA3A/SEMA6D/NRTN/SEMA3G/SEMA3E/SOX8/HTR2B/SNAI2/SEMA6C/KITLG/EDNRB/ISL1	19
GO:0051963	regulation of synapse assembly	21/622	106/18670	3.80974e-11	1.11515e-09	6.60243e-10	NTRK3/EEF2K/MUSK/LRFN5/EPHA7/NTN1/ADGRB3/NLGN1/IL1RAPL1/LRRC4B/NLGN2/MEF2C/PTPRS/LRRC24/AMIGO1/LRRTM1/NRXN1/FLRT2/PPP1R9A/CLSTN2/SLITRK2	21
GO:0017157	regulation of exocytosis	30/622	217/18670	3.97537e-11	1.15666e-09	6.8482e-10	P2RX1/KCNB1/CACNB2/CACNA1H/CAMK2A/CHRM2/LRRK2/VAMP1/NPPA/NCS1/GRIK5/RAP1A/PLA2G6/STXBP1/SYT11/NLGN1/IL1RAPL1/CPLX1/P2RY4/STXBP5L/PRKCB/HTR1B/STX1B/CNR1/PPFIA2/RIMS3/ADRA1A/GATA2/SYT2/HTR2A	30
GO:0050954	sensory perception of mechanical stimulus	26/622	165/18670	4.20819e-11	1.21712e-09	7.20613e-10	SOBP/KCNQ4/TUB/TMC2/FGFR1/ROR1/SLC26A5/WFS1/ASIC3/EYA4/USP53/FYN/TECTA/TBL1X/SPTBN4/EYA1/GRM7/TRPA1/SNAI2/FZD4/SPRY2/CRYM/KCNE1/COL4A3/HTR2A/OTOGL	26
GO:0030516	regulation of axon extension	20/622	96/18670	4.2514e-11	1.22234e-09	7.23705e-10	ABL1/MAPT/ILK/NTRK3/MAP1B/SRF/RUFY3/NTN1/PLXNA4/OLFM1/MACF1/SEMA3A/PTPRS/SEMA6D/LRP1/DPYSL2/SEMA3G/SEMA3E/SEMA6C/MAG	20
GO:0034330	cell junction organization	35/622	290/18670	4.66797e-11	1.33422e-09	7.89942e-10	LIMS2/FAM107A/FLNA/MYOC/ABL1/ITGA5/ILK/PIP5K1C/VCL/ROCK2/ACTN1/SRF/CLDN5/CNTNAP1/ACTN3/RAP1A/NFASC/APOD/TSC1/GPM6B/MACF1/NLGN2/NPHP1/BCL2/PRKCA/NUMBL/GJC1/OPHN1/DST/ACVRL1/LRP1/EPHA3/GJA4/ANK2/SNAI2	35
GO:0048762	mesenchymal cell differentiation	30/622	219/18670	5.01746e-11	1.42572e-09	8.4412e-10	HAND2/FGF10/SOX10/ANXA6/NRP2/ZEB2/TMEM100/FAM172A/FGFR1/OLFM1/EDNRA/SEMA3A/TGFBR2/MEF2C/BCL2/SEMA6D/NRTN/EPHA3/SEMA3G/SEMA3E/HGF/BMP5/SOX8/HTR2B/SNAI2/SPRY1/SEMA6C/KITLG/EDNRB/ISL1	30
GO:0010771	negative regulation of cell morphogenesis involved in differentiation	20/622	97/18670	5.19139e-11	1.46657e-09	8.68303e-10	SYNGAP1/NFATC4/SLIT2/KANK1/RUFY3/EPHA7/NTN1/TRAK2/NLGN1/SEMA3A/PTPRS/FGF13/SEMA6D/ULK2/SEMA3G/SEMA3E/SEMA6C/NGFR/ID1/MAG	20
GO:0031103	axon regeneration	15/622	51/18670	6.14009e-11	1.72455e-09	1.02105e-09	NTRK3/MAP1B/MTR/MAPK8IP3/JAM3/APOD/PTPRS/BCL2/JAK2/LAMB2/SCARF1/LRP1/RGMA/MAG/ISL1	15
GO:0072009	nephron epithelium development	21/622	109/18670	6.63747e-11	1.85353e-09	1.09741e-09	PKD1/DCHS1/ILK/KLF15/PTCH1/FAT4/PKD2/FGF2/MAGI2/WNT2B/CD34/MEF2C/SALL1/AHI1/EYA1/BCL2/LAMB2/PBX1/SOX8/DLL1/HES5	21
GO:0019932	second-messenger-mediated signaling	44/622	439/18670	7.87223e-11	2.18578e-09	1.29412e-09	CACNA1C/MAPT/HDAC4/ITPR1/ATP1A2/LRRK2/GPER1/NFATC4/GNAL/PRKG1/ADCY5/NMUR1/NPPA/PKD2/RYR2/RGS2/TMEM100/PDE4D/AQP1/NPR1/ACTN3/SLC8A1/ATP2B4/ADGRB3/LPAR1/ADRA2B/PRKAR2B/LHCGR/NDNF/PRKCA/AZU1/GALR1/ADRA1A/HTR2B/ANK2/GIPR/P2RY12/ADCYAP1/PPP1R9A/EPHA5/EDNRB/NPY2R/ADM/VIP	44
GO:0007193	adenylate cyclase-inhibiting G protein-coupled receptor signaling pathway	19/622	89/18670	8.32942e-11	2.29958e-09	1.3615e-09	FLNA/CHRM2/GNAL/ADCY5/GABBR1/RGS2/CHRM3/LPAR1/EDNRA/GRIK3/S1PR1/HTR1B/GRM7/AKAP12/CASR/PALM/P2RY12/HRH4/NPY2R	19
GO:0032956	regulation of actin cytoskeleton organization	38/622	343/18670	8.87595e-11	2.43662e-09	1.44264e-09	DIXDC1/FAM107A/FLNA/MYOC/ABL1/ILK/NTRK3/BIN1/PDGFRA/SHANK3/ROCK2/SLIT2/GSN/JAM3/KANK1/GBA2/PIK3R1/ARHGEF10/LPAR1/SYNPO/TSC1/GPM6B/MEF2C/SPTBN4/C9orf72/S1PR1/EPS8/SPTBN5/TMOD2/LRP1/EPHA3/SEMA3E/PDGFRB/ARHGAP44/NTF3/PPP1R9A/EPHA5/ID1	38
GO:0006937	regulation of muscle contraction	26/622	171/18670	9.53644e-11	2.5943e-09	1.536e-09	P2RX1/FLNA/CACNA1C/HDAC4/CHRM2/ATP1A2/BIN1/GPER1/PRKG1/ANXA6/NPPA/SRF/RYR2/RGS2/PDE4D/ACTN3/CHRM3/SLC8A1/SLC8A3/ADRA2B/TACR1/SCN4A/FGF13/ADRA1A/ANK2/NPY2R	26
GO:0048639	positive regulation of developmental growth	27/622	184/18670	9.55712e-11	2.5943e-09	1.536e-09	MAPT/ILK/TBX20/NTRK3/MAP1B/SRF/FGF2/RUFY3/ACTN3/BBS2/CPNE6/NTN1/FGFR1/MACF1/TGFBR2/MEF2C/SPTBN4/GLI1/BCL2/CSF1/LRP1/CPNE5/DIO3/DLL1/SYT2/NGF/FGF9	27
GO:0007160	cell-matrix adhesion	30/622	225/18670	9.91708e-11	2.67706e-09	1.58499e-09	FAM107A/PKD1/MYOC/ABL1/ILK/ITGA8/VCL/BCL6/ITGA1/ROCK2/ACTN1/SRF/JAM3/ACTN3/ITGB3/PIK3R1/APOD/TSC1/GPM6B/MACF1/CD34/UTRN/TECTA/BCL2/CSF1/ACVRL1/LRP1/EPHA3/PPFIA2/SEMA3E	30
GO:0001656	metanephros development	19/622	90/18670	1.0235e-10	2.74761e-09	1.62676e-09	PKD1/FGF10/PTCH1/ITGA8/PDGFRA/FAT4/PKD2/CD34/SALL1/EYA1/BCL2/OSR2/LAMB2/PDGFRB/SOX8/SPRY1/ID3/ID2/HES5	19
GO:0031099	regeneration	28/622	198/18670	1.04299e-10	2.78454e-09	1.64863e-09	SGCA/FGF10/NTRK3/PTCH1/MAP1B/MTR/GSN/MAPK8IP3/JAM3/CFLAR/RAP1A/APOD/TGFBR2/FZD7/GLI1/PTPRS/BCL2/MATN2/JAK2/AXL/LAMB2/SCARF1/LRP1/HGF/RGMA/ADM/MAG/ISL1	28
GO:1900274	regulation of phospholipase C activity	14/622	45/18670	1.15418e-10	3.06456e-09	1.81442e-09	ABL1/NTRK3/NMUR1/PDGFRA/FGF2/FGFR1/LPAR1/EDNRA/PDGFRB/ADRA1A/HTR2B/P2RY12/NTF3/HTR2A	14
GO:0097106	postsynaptic density organization	12/622	31/18670	1.33037e-10	3.5132e-09	2.08004e-09	SYNGAP1/NTRK3/SHANK3/NRXN2/TMEM108/DLG2/NLGN1/NLGN2/PTPRS/OPHN1/LRRTM1/NRXN1	12
GO:0050919	negative chemotaxis	14/622	46/18670	1.60882e-10	4.22554e-09	2.50179e-09	SLIT2/NRP2/EPHA7/ITGB3/NTN1/PLXNA4/UNC5C/SEMA3A/SLIT3/SEMA6D/SEMA3G/SEMA3E/SEMA6C/FLRT2	14
GO:0030278	regulation of ossification	28/622	203/18670	1.88854e-10	4.93355e-09	2.92098e-09	ZBTB16/HAND2/HDAC4/ILK/PDLIM7/PTCH1/CHRD/PRKD1/SLC8A1/IL6ST/GPM6B/MEF2C/GLI1/S1PR1/BCL2/CSF1/INTU/OSR2/PBX1/HGF/SNAI2/ID3/ID2/HOXA2/TPH1/IL6R/RORB/ID1	28
GO:0051648	vesicle localization	35/622	306/18670	2.08286e-10	5.41208e-09	3.2043e-09	P2RX1/SLC2A4/CACNB2/PRRT2/CAMK2A/CHRM2/LRRK2/VAMP1/PIP5K1C/NCS1/STX2/MAGI2/GRIK5/RAP1A/BBS2/STXBP1/SYT11/TRAK2/NLGN1/CPLX1/NLGN2/P2RY4/STXBP5L/PRKCB/SNPH/HTR1B/STX1B/CNR1/PPFIA2/BRSK1/RIMS3/ADRA1A/SYBU/SYT2/HTR2A	35
GO:0032535	regulation of cellular component size	39/622	370/18670	2.21464e-10	5.7122e-09	3.38199e-09	ABL1/MAPT/ILK/NTRK3/BIN1/MAP1B/SHANK3/SRF/SLIT2/GSN/KANK1/AQP1/RUFY3/EPHA7/AKT3/GBA2/NTN1/PLXNA4/SLC26A5/TSC1/OLFM1/MACF1/SEMA3A/SPTBN4/PTPRS/EPS8/SPTBN5/TMOD2/FGF13/SEMA6D/ULK2/LRP1/DPYSL2/SEMA3G/SEMA3E/SEMA6C/PPP1R9A/NGF/MAG	39
GO:0042551	neuron maturation	14/622	47/18670	2.22187e-10	5.7122e-09	3.38199e-09	LGI4/MYOC/LRRK2/MECP2/KCNIP2/NFASC/ADGRB3/VSX1/SPTBN4/CDKN1C/BCL2/SCARF1/C3/EDNRB	14
GO:0060993	kidney morphogenesis	19/622	94/18670	2.26744e-10	5.79869e-09	3.4332e-09	PKD1/DCHS1/ILK/NPHP3/FGF10/LRRK2/PTCH1/FAT4/PKD2/FGF2/WNT2B/SALL1/AHI1/EYA1/BCL2/PBX1/PDGFRB/SOX8/HES5	19
GO:0030073	insulin secretion	28/622	207/18670	2.994e-10	7.61668e-09	4.50957e-09	KCNB1/CACNA1C/ITPR1/GPER1/ADCY5/CAMK2G/RAP1A/ARNTL/PLA2G6/CPLX1/NLGN2/STXBP5L/GLUL/ABCC8/PRKCA/JAK2/CNR1/LRP5L/LRP1/CASR/IRS2/GIPR/SYBU/ADCYAP1/EPHA5/PTPRN2/KCNJ11/ISL1	28
GO:0099084	postsynaptic specialization organization	12/622	33/18670	3.14664e-10	7.96329e-09	4.71479e-09	SYNGAP1/NTRK3/SHANK3/NRXN2/TMEM108/DLG2/NLGN1/NLGN2/PTPRS/OPHN1/LRRTM1/NRXN1	12
GO:0046883	regulation of hormone secretion	32/622	266/18670	3.47549e-10	8.74994e-09	5.18053e-09	KCNB1/CACNA1C/ITPR1/GPER1/ADCY5/NPPA/RAP1A/ARNTL/PLA2G6/FGFR1/NLGN2/ADRA2B/STXBP5L/GLUL/ABCC8/PRKCA/JAK2/CNR1/LRP5L/LRP1/CRHBP/CASR/IRS2/GALR1/GIPR/SYBU/ADCYAP1/EPHA5/POMC/KCNJ11/VIP/ISL1	32
GO:0048709	oligodendrocyte differentiation	19/622	97/18670	4.00294e-10	1.00259e-08	5.936e-09	PLP1/SOX10/DAAM2/PRDM8/GSN/CNTNAP1/TRPC4/LPAR1/SLC8A3/WASF3/ASPA/TSPAN2/BOK/SOX8/SOX6/ID2/CLU/MAG/HES5	19
GO:2000027	regulation of animal organ morphogenesis	31/622	253/18670	4.15725e-10	1.0359e-08	6.1332e-09	LIMS2/ABL1/HAND2/NPHP3/FGF10/CFLAR/MAGI2/FOXP2/ROR2/SOX17/FGFR1/ROR1/WNT2B/CD34/TGFBR2/FZD7/AHI1/GLI1/EYA1/BCL2/CSF1/RSPO2/HGF/SOX8/SNAI2/SPRY1/NFIB/FZD4/DIO3/GPC6/ISL1	31
GO:0007626	locomotory behavior	27/622	198/18670	5.18454e-10	1.28529e-08	7.60975e-09	SOBP/LGI4/NEGR1/MEIS1/ATP1A2/LRRK2/GNAO1/ADCY5/MECP2/VPS13A/NOVA1/TSC1/QRFP/PDE1B/NLGN2/SLC18A2/SPTBN4/TAL1/PREX2/EPS8/DLG4/LRRTM1/HIPK2/FZD4/ID2/LMX1A/NPY2R	27
GO:0043500	muscle adaptation	21/622	122/18670	5.95652e-10	1.46918e-08	8.69847e-09	MYOC/HAND2/HDAC4/KLF15/ROCK2/NPPA/GSN/RGS2/CAMK2G/CFLAR/ACTN3/ATP2B4/MEF2A/FOXO3/IL6ST/PPARA/ACTA1/MEF2C/PRKCA/FOXO1/ADRA1A	21
GO:0048863	stem cell differentiation	31/622	257/18670	6.154e-10	1.51022e-08	8.94146e-09	ABL1/HAND2/SOX10/ANXA6/PDGFRA/SOX5/SRF/NRP2/ZEB2/FAM172A/SOX17/EDNRA/SEMA3A/GPM6A/MEF2C/TAL1/SEMA6D/NRTN/SEMA3G/SEMA3E/SOX8/HTR2B/SNAI2/SOX6/SEMA6C/KITLG/GATA2/EDNRB/BCHE/HES5/ISL1	31
GO:0048732	gland development	42/622	434/18670	6.33786e-10	1.54752e-08	9.16233e-09	LIMS2/PKD1/ABL1/HAND2/NPHP3/FGF10/PTCH1/SOX10/PDGFRA/SRF/PKD2/THRA/CFLAR/RAP1A/NTN1/FGFR1/SEMA3A/TGFBR2/NEURL1/GLI2/SALL1/GLI1/CDKN1C/BCL2/CSF1/JAK2/LRP5L/IRS2/AK4/PBX1/HGF/SNAI2/NFIB/SERPINF1/HOXA3/ID2/ADCYAP1/RARB/GATA2/TPH1/SOCS2/ISL1	42
GO:0050771	negative regulation of axonogenesis	16/622	69/18670	7.06128e-10	1.71554e-08	1.01571e-08	SYNGAP1/SLIT2/RUFY3/EPHA7/NTN1/TRAK2/SEMA3A/PTPRS/FGF13/SEMA6D/ULK2/SEMA3G/SEMA3E/SEMA6C/NGFR/MAG	16
GO:0010810	regulation of cell-substrate adhesion	28/622	215/18670	7.26183e-10	1.75548e-08	1.03936e-08	LIMS2/FAM107A/FLNA/MYOC/ABL1/ITGA5/ILK/BCL6/ROCK2/VIT/KANK1/PIK3R1/APOD/TSC1/GPM6B/MACF1/UTRN/FZD7/NDNF/BCL2/CSF1/JAK2/ACVRL1/LRP1/EPHA3/SEMA3E/FZD4/NPY2R	28
GO:0010863	positive regulation of phospholipase C activity	13/622	43/18670	8.02158e-10	1.92955e-08	1.14242e-08	NTRK3/NMUR1/PDGFRA/FGF2/FGFR1/LPAR1/EDNRA/PDGFRB/ADRA1A/HTR2B/P2RY12/NTF3/HTR2A	13
GO:0015844	monoamine transport	18/622	90/18670	8.11293e-10	1.94191e-08	1.14974e-08	P2RX1/KCNB1/NISCH/MECP2/KCNA2/ITGB3/GPM6B/SYT11/ADRA2B/SLC18A2/MAOB/HTR1B/CNR1/P2RY12/SYT2/NPY2R/HTR2A/VIP	18
GO:0010517	regulation of phospholipase activity	16/622	70/18670	8.87466e-10	2.11382e-08	1.25152e-08	ABL1/NTRK3/NMUR1/PDGFRA/FGF2/RGS2/FGFR1/LPAR1/EDNRA/LRP1/PDGFRB/ADRA1A/HTR2B/P2RY12/NTF3/HTR2A	16
GO:0048814	regulation of dendrite morphogenesis	18/622	91/18670	9.80419e-10	2.31255e-08	1.36918e-08	ILK/FBXO31/LRRK2/NFATC4/SHANK3/EEF2K/ADGRB3/KNDC1/NLGN1/IL1RAPL1/CAPRIN2/SDC2/SARM1/PARP6/ARHGAP44/PPP1R9A/TNIK/ID1	18
GO:0051899	membrane depolarization	18/622	91/18670	9.80419e-10	2.31255e-08	1.36918e-08	CACNB2/CACNA1H/CACNA1C/MYOC/ABL1/ATP1A2/LRRK2/SCN7A/SCN1B/SLC8A1/CACNB4/SCN3B/BCL2/SCN4A/BOK/ANK2/SCN2B/SCN3A	18
GO:0048738	cardiac muscle tissue development	29/622	233/18670	1.05958e-09	2.48719e-08	1.47258e-08	TBX20/MEIS1/PDGFRA/NPPA/SRF/FGF2/RYR2/RGS2/SLC8A1/MEF2A/FGFR1/TSC1/PPARA/TGFBR2/FZD7/MEF2C/GLI1/S1PR1/GJC1/PDGFRB/BMP5/ADRA1A/SOX6/ID2/KCNK2/RARB/DLL1/FGF9/ISL1	29
GO:0048839	inner ear development	26/622	192/18670	1.26469e-09	2.9544e-08	1.74919e-08	SOBP/ZEB1/DCHS1/SLC25A27/FGF10/NTRK3/KCNQ4/ITGA8/FAT4/SLC4A7/NTN1/ROR2/FGFR1/ROR1/SLC26A5/KCNK3/GLI2/AHI1/EYA1/PDGFRB/SPRY2/KCNK2/GATA2/DLL1/FGF9/HES5	26
GO:0007517	muscle organ development	40/622	410/18670	1.29446e-09	3.00946e-08	1.78179e-08	CACNA1H/ADARB1/POU6F1/SGCA/HDAC4/LAMA2/KCNAB1/TBX20/MEIS1/MEF2D/FGF2/RYR2/RGS2/CFLAR/ACTN3/ARNTL/FOXP2/MEF2A/SOX17/FGFR1/PPARA/UTRN/TGFBR2/ACTA1/FZD7/NEURL1/MEF2C/GLI1/S1PR1/BCL2/MEOX2/CDON/SOX8/CTF1/SOX6/ID3/KCNK2/DLL1/FGF9/ISL1	40
GO:0030072	peptide hormone secretion	30/622	250/18670	1.32157e-09	3.05786e-08	1.81045e-08	KCNB1/CACNA1C/ITPR1/GPER1/ADCY5/CAMK2G/RAP1A/ARNTL/PLA2G6/CPLX1/NLGN2/STXBP5L/GLUL/ABCC8/PRKCA/JAK2/CNR1/LRP5L/LRP1/CRHBP/CASR/IRS2/GIPR/SYBU/ADCYAP1/EPHA5/PTPRN2/KCNJ11/VIP/ISL1	30
GO:0019226	transmission of nerve impulse	16/622	72/18670	1.3846e-09	3.17347e-08	1.8789e-08	P2RX1/CACNA1H/NTRK3/GPER1/SCN7A/JAM3/CNTNAP1/KCNA2/NFASC/SCN1B/SPTBN4/S1PR1/SCN4A/GRIK2/SCN3A/MAG	16
GO:0050805	negative regulation of synaptic transmission	16/622	72/18670	1.3846e-09	3.17347e-08	1.8789e-08	KCNB1/MAPT/LRRK2/SHANK3/SRF/RAP1A/PLA2G6/STXBP1/SYT11/GRIK3/HTR1B/GRIK2/PPP1R9A/NPY2R/HTR2A/BCHE	16
GO:0086010	membrane depolarization during action potential	12/622	37/18670	1.45391e-09	3.31669e-08	1.9637e-08	CACNB2/CACNA1H/CACNA1C/ATP1A2/SCN7A/SCN1B/SLC8A1/SCN3B/SCN4A/ANK2/SCN2B/SCN3A	12
GO:0070588	calcium ion transmembrane transport	34/622	315/18670	1.75259e-09	3.97935e-08	2.35603e-08	CACNB2/CACNA1H/PKD1/CACNA1C/ABL1/ITPR1/ATP1A2/BIN1/GPER1/ANXA6/NPPA/NCS1/PKD2/FGF2/RYR2/TMC2/PDE4D/SLC24A4/TRPC4/SLC8A2/SLC8A1/PLA2G6/ATP2B4/CACNB4/SLC8A3/GJC2/IL1RAPL1/FYN/GPM6A/TRPA1/HTR2B/ANK2/P2RY12/HTR2A	34
GO:1900006	positive regulation of dendrite development	16/622	74/18670	2.12673e-09	4.80641e-08	2.8457e-08	ILK/FBXO31/SHANK3/EEF2K/LPAR1/CRTC1/CPEB3/NLGN1/IL1RAPL1/CAPRIN2/NEURL1/BMP5/PARP6/VLDLR/IL2/PPP1R9A	16
GO:0097120	receptor localization to synapse	14/622	55/18670	2.21342e-09	4.97916e-08	2.94798e-08	RAP1A/DLG2/NLGN1/CPLX1/GRASP/STX1B/DLG4/LGI1/ANKS1B/CEP112/ARHGAP44/LRRC7/SHISA6/GPC6	14
GO:0050772	positive regulation of axonogenesis	17/622	85/18670	2.39626e-09	5.36563e-08	3.1768e-08	MAPT/ILK/NTRK3/MAP1B/SRF/SLIT2/ZEB2/RUFY3/NTN1/PLXNA4/MAP6/MACF1/PLXNB3/AMIGO1/LRP1/NGF/NGFR	17
GO:0099565	chemical synaptic transmission, postsynaptic	19/622	108/18670	2.68606e-09	5.98696e-08	3.54467e-08	P2RX1/IGSF9B/LRRK2/SHANK3/MECP2/NPAS4/GRIK5/TMEM108/NLGN1/NLGN2/MEF2C/MPP2/STX1B/DLG4/NRXN1/GRIK2/PPP1R9A/NPY2R/GLRA4	19
GO:0098742	cell-cell adhesion via plasma-membrane adhesion molecules	31/622	273/18670	2.72139e-09	6.038e-08	3.57489e-08	PALLD/PKD1/NEXN/ITGA5/DCHS1/IGSF9B/SPARCL1/FAT4/MPZ/MYOT/CLDN5/LRFN5/DSCAML1/NLGN1/TGFBR2/IL1RAPL1/PCDH18/NTNG1/PLXNB3/PTPRS/AMIGO1/NRXN1/IGSF21/CNTN4/PCDHGC5/ROBO3/PCDHB15/PCDHGC4/CLSTN2/SLITRK2/MAG	31
GO:0007605	sensory perception of sound	22/622	145/18670	2.7714e-09	6.12102e-08	3.62404e-08	SOBP/KCNQ4/TUB/TMC2/FGFR1/ROR1/SLC26A5/WFS1/EYA4/USP53/TECTA/TBL1X/SPTBN4/EYA1/GRM7/SNAI2/FZD4/SPRY2/CRYM/KCNE1/COL4A3/OTOGL	22
GO:0051650	establishment of vesicle localization	32/622	290/18670	3.07597e-09	6.76297e-08	4.00411e-08	P2RX1/SLC2A4/CACNB2/PRRT2/CAMK2A/CHRM2/LRRK2/VAMP1/PIP5K1C/NCS1/STX2/GRIK5/RAP1A/BBS2/STXBP1/SYT11/TRAK2/NLGN1/CPLX1/P2RY4/STXBP5L/PRKCB/SNPH/HTR1B/STX1B/CNR1/PPFIA2/RIMS3/ADRA1A/SYBU/SYT2/HTR2A	32
GO:0021952	central nervous system projection neuron axonogenesis	10/622	25/18670	3.26152e-09	7.13861e-08	4.22652e-08	ADARB1/SLIT2/ZEB2/SCN1B/SZT2/PLXNA4/GLI2/SPTBN4/DCLK1/NFIB	10
GO:0072163	mesonephric epithelium development	18/622	98/18670	3.43576e-09	7.45284e-08	4.41256e-08	PKD1/DCHS1/ILK/PTCH1/FAT4/SLIT2/PKD2/FGF2/FGFR1/WNT2B/SALL1/EYA1/BCL2/PBX1/SOX8/SPRY1/RARB/CRLF1	18
GO:0072164	mesonephric tubule development	18/622	98/18670	3.43576e-09	7.45284e-08	4.41256e-08	PKD1/DCHS1/ILK/PTCH1/FAT4/SLIT2/PKD2/FGF2/FGFR1/WNT2B/SALL1/EYA1/BCL2/PBX1/SOX8/SPRY1/RARB/CRLF1	18
GO:2000177	regulation of neural precursor cell proliferation	17/622	88/18670	4.19239e-09	9.05369e-08	5.36037e-08	LIMS2/FLNA/ILK/LRRK2/SOX10/PTBP2/DCT/SMARCD3/FOXO3/GJC2/GLI2/GLI1/FOXO1/CDON/ID2/ADCYAP1/GATA2	17
GO:0002062	chondrocyte differentiation	20/622	123/18670	4.27728e-09	9.19616e-08	5.44472e-08	ZBTB16/MEF2D/ANXA6/SOX5/VIT/FGFR1/ZNF219/WNT2B/TGFBR2/GLI2/MEF2C/MATN2/OSR2/ACVRL1/EFEMP1/SNAI2/SOX6/NFIB/RARB/FGF9	20
GO:0046677	response to antibiotic	34/622	327/18670	4.60476e-09	9.85663e-08	5.83576e-08	SLC2A4/KCNMB1/ABL1/RNF112/NTRK3/LRRK2/GNAO1/ADCY5/GSN/RGS2/GNRH1/AQP1/SLC8A1/SLC26A5/FOXO3/FYN/MAOB/MEF2C/HTR1B/BCL2/EPS8/FOXO1/TRPA1/JAK2/CNR1/AXL/CRHBP/HGF/PDGFRB/ID3/IL2/ADCYAP1/CLU/ID1	34
GO:1990778	protein localization to cell periphery	33/622	311/18670	4.6865e-09	9.98758e-08	5.91329e-08	KCNB1/CACNB2/FLNA/DCHS1/GPER1/WDR19/PTCH1/ROCK2/TUB/BBS1/RAP1A/BBS2/NFASC/PIK3R1/STXBP1/MACF1/DLG2/CPLX1/SCN3B/SPTBN4/GRASP/STX1B/LGI1/FGF13/LRP1/EPHA3/ANK2/PALM/ARHGAP44/LRRC7/TNIK/GPC6/KCNJ11	33
GO:0050796	regulation of insulin secretion	24/622	176/18670	4.75821e-09	1.00368e-07	5.94243e-08	KCNB1/CACNA1C/ITPR1/GPER1/ADCY5/RAP1A/ARNTL/PLA2G6/NLGN2/STXBP5L/GLUL/ABCC8/PRKCA/JAK2/CNR1/LRP5L/LRP1/CASR/IRS2/GIPR/SYBU/EPHA5/KCNJ11/ISL1	24
GO:0061333	renal tubule morphogenesis	16/622	78/18670	4.80545e-09	1.00368e-07	5.94243e-08	PKD1/DCHS1/ILK/PTCH1/FAT4/PKD2/FGF2/WNT2B/MEF2C/SALL1/AHI1/EYA1/BCL2/PBX1/SOX8/HES5	16
GO:0072028	nephron morphogenesis	16/622	78/18670	4.80545e-09	1.00368e-07	5.94243e-08	PKD1/DCHS1/ILK/PTCH1/FAT4/PKD2/FGF2/WNT2B/SALL1/AHI1/EYA1/BCL2/PBX1/PDGFRB/SOX8/HES5	16
GO:0007215	glutamate receptor signaling pathway	18/622	100/18670	4.81287e-09	1.00368e-07	5.94243e-08	KCNB1/SHANK3/GRIK5/RGS9/DLG2/GRIK3/NLGN1/NLGN2/FYN/MEF2C/GRIK1/GRM7/SSTR1/DLG4/CRHBP/GRIK2/LRRC7/SHISA6	18
GO:0060079	excitatory postsynaptic potential	18/622	100/18670	4.81287e-09	1.00368e-07	5.94243e-08	P2RX1/LRRK2/SHANK3/MECP2/NPAS4/GRIK5/TMEM108/NLGN1/NLGN2/MEF2C/MPP2/STX1B/DLG4/NRXN1/GRIK2/PPP1R9A/NPY2R/GLRA4	18
GO:0045926	negative regulation of growth	29/622	249/18670	4.97824e-09	1.03373e-07	6.12035e-08	MEIS1/PTCH1/BCL6/NPPA/SLIT2/APBB1/RGS2/NPR1/EPHA7/BBS2/NTN1/SOX17/SEMA3A/SLIT3/PPARA/TGFBR2/CAPRIN2/PTPRS/BCL2/FGF13/ACVRL1/SEMA6D/ULK2/SEMA3G/SEMA3E/SEMA6C/KCNK2/SOCS2/MAG	29
GO:0031644	regulation of neurological system process	21/622	137/18670	5.26376e-09	1.08837e-07	6.44383e-08	IGSF9B/LRRK2/SOX10/SHANK3/ROCK2/TMEM100/TMEM108/SLC25A12/WASF3/NLGN1/NLGN2/MGLL/STX1B/DLG4/NRXN1/HGF/SHISA6/EDNRB/NPY2R/MAG/VIP	21
GO:0048469	cell maturation	24/622	177/18670	5.3354e-09	1.0985e-07	6.50385e-08	LGI4/MYOC/LRRK2/SOX10/MECP2/KCNIP2/NFASC/ADGRB3/FGFR1/FOXO3/VSX1/SPTBN4/CDKN1C/TAL1/BCL2/AXL/SCARF1/LHX6/SOX8/C3/ID2/GATA2/EDNRB/HES5	24
GO:0018108	peptidyl-tyrosine phosphorylation	36/622	363/18670	5.71853e-09	1.17242e-07	6.94148e-08	ABL1/ITGA5/FGF10/NTRK3/PDGFRA/MUSK/EPHA7/ITGB3/ROR2/FGFR1/ROR1/IL6ST/CNTN1/FYN/NEURL1/CSPG4/TAL1/JAK2/DLG4/AXL/EPHA3/EFEMP1/HGF/PDGFRB/MERTK/ADRA1A/CTF1/KITLG/NTF3/IL2/IL6R/EPHA5/HTR2A/CRLF1/HES5/ISL1	36
GO:0048640	negative regulation of developmental growth	19/622	113/18670	5.88009e-09	1.20048e-07	7.1076e-08	MEIS1/PTCH1/RGS2/EPHA7/BBS2/NTN1/SEMA3A/PPARA/TGFBR2/PTPRS/FGF13/SEMA6D/ULK2/SEMA3G/SEMA3E/SEMA6C/KCNK2/SOCS2/MAG	19
GO:2001257	regulation of cation channel activity	24/622	178/18670	5.97733e-09	1.21522e-07	7.19491e-08	CACNB2/KCNAB1/SHANK3/NPPA/PKD2/PDE4D/RGS9/KCNIP2/SCN1B/PLA2G6/CACNB4/DLG2/NLGN1/NLGN2/MEF2C/AMIGO1/DLG4/CRHBP/ANK2/LRRC7/SHISA6/KCNE1/PIRT/KCNJ11	24
GO:0022898	regulation of transmembrane transporter activity	30/622	268/18670	6.87623e-09	1.39215e-07	8.24242e-08	CACNB2/KCNAB1/ATP1A2/SHANK3/NPPA/PKD2/RYR2/PDE4D/RGS9/KCNIP2/SCN1B/PLA2G6/CACNB4/DLG2/NLGN1/UTRN/NLGN2/SCN3B/MEF2C/AMIGO1/BCL2/DLG4/CRHBP/ANK2/LRRC7/SHISA6/KCNE1/SCN2B/PIRT/KCNJ11	30
GO:0090276	regulation of peptide hormone secretion	26/622	208/18670	7.08771e-09	1.42739e-07	8.45108e-08	KCNB1/CACNA1C/ITPR1/GPER1/ADCY5/RAP1A/ARNTL/PLA2G6/NLGN2/STXBP5L/GLUL/ABCC8/PRKCA/JAK2/CNR1/LRP5L/LRP1/CRHBP/CASR/IRS2/GIPR/SYBU/ADCYAP1/EPHA5/KCNJ11/ISL1	26
GO:0018212	peptidyl-tyrosine modification	36/622	366/18670	7.10905e-09	1.42739e-07	8.45108e-08	ABL1/ITGA5/FGF10/NTRK3/PDGFRA/MUSK/EPHA7/ITGB3/ROR2/FGFR1/ROR1/IL6ST/CNTN1/FYN/NEURL1/CSPG4/TAL1/JAK2/DLG4/AXL/EPHA3/EFEMP1/HGF/PDGFRB/MERTK/ADRA1A/CTF1/KITLG/NTF3/IL2/IL6R/EPHA5/HTR2A/CRLF1/HES5/ISL1	36
GO:0003002	regionalization	35/622	351/18670	8.115e-09	1.62267e-07	9.60724e-08	ZBTB16/TBX20/FGF10/WDR19/PTCH1/CHRD/SRF/NRP2/ZEB2/SMARCD3/ROR2/SOX17/FGFR1/DSCAML1/WNT2B/SEMA3A/GLI2/MEF2C/AHI1/GLI1/INTU/LRP5L/MEOX2/CDON/HIPK2/PBX1/SPRY1/HOXA3/C3/HOXA2/DLL1/TBX18/HHIP/HES5/ISL1	35
GO:0045927	positive regulation of growth	30/622	270/18670	8.17871e-09	1.62345e-07	9.61185e-08	MAPT/ILK/TBX20/NTRK3/MAP1B/SRF/FGF2/RUFY3/ACTN3/BBS2/CPNE6/NTN1/FGFR1/WFS1/MACF1/TGFBR2/MEF2C/SPTBN4/GLI1/BCL2/CSF1/LGI1/LRP1/CPNE5/IL2/DIO3/DLL1/SYT2/NGF/FGF9	30
GO:0048545	response to steroid hormone	37/622	385/18670	8.18572e-09	1.62345e-07	9.61185e-08	FAM107A/FBXO32/ATP1A2/NTRK3/GPER1/SOX10/SLIT2/PIAS1/THRA/GNRH1/NPAS4/CFLAR/AQP1/NR2F1/HSD3B2/ARNTL/RORA/RBFOX2/MGARP/FOXO3/SLIT3/PPARA/TGFBR2/ACTA1/MAOB/HTR1B/BCL2/FOXO1/JAK2/SERPINF1/ADCYAP1/RARB/NR2E3/RORB/ADM/BCHE/ISL1	37
GO:0009612	response to mechanical stimulus	26/622	210/18670	8.67881e-09	1.71424e-07	1.01494e-07	PKD1/HDAC4/ATP1A2/PTCH1/MAP1B/MEIS2/SHANK3/NPPA/PKD2/RYR2/TMC2/AQP1/FOXP2/SLC8A1/NRXN2/SLC26A5/ASIC3/USP53/TGFBR2/ACTA1/FYN/TRPA1/NRXN1/KCNK2/HTR2A/MAG	26
GO:1901342	regulation of vasculature development	39/622	422/18670	9.5764e-09	1.88388e-07	1.11538e-07	ABL1/ITGA5/GPER1/ADGRA2/ROCK2/HSPG2/FGF2/MECP2/TMEM100/CFLAR/AQP1/PRKD1/NPR1/RAP1A/AKT3/ADGRB3/CD34/TGFBR2/PRKCB/GLUL/PRKCA/ACVRL1/MEOX2/HIPK2/SOD2/SEMA3E/HGF/SERPINF1/SPRY2/C3/GATA2/IL6R/DLL1/COL4A3/ADM/FGF9/NGFR/ID1/ISL1	39
GO:0042593	glucose homeostasis	28/622	241/18670	9.67852e-09	1.89629e-07	1.12273e-07	KCNB1/SLC2A4/KLF15/GPER1/PTCH1/ADCY5/SRF/GRIK5/MBD5/RAP1A/PLA2G6/PIK3R1/FOXO3/WFS1/STXBP5L/FOXO1/CNR1/LRP5L/LRP1/CASR/IRS2/SERPINF1/SYBU/EPHA5/PTPRN2/NGFR/POMC/KCNJ11	28
GO:0072080	nephron tubule development	17/622	93/18670	1.01015e-08	1.97121e-07	1.16708e-07	PKD1/DCHS1/ILK/PTCH1/FAT4/PKD2/FGF2/WNT2B/MEF2C/SALL1/AHI1/EYA1/BCL2/PBX1/SOX8/DLL1/HES5	17
GO:0033500	carbohydrate homeostasis	28/622	242/18670	1.06079e-08	2.06176e-07	1.22069e-07	KCNB1/SLC2A4/KLF15/GPER1/PTCH1/ADCY5/SRF/GRIK5/MBD5/RAP1A/PLA2G6/PIK3R1/FOXO3/WFS1/STXBP5L/FOXO1/CNR1/LRP5L/LRP1/CASR/IRS2/SERPINF1/SYBU/EPHA5/PTPRN2/NGFR/POMC/KCNJ11	28
GO:0043270	positive regulation of ion transport	30/622	275/18670	1.25183e-08	2.42336e-07	1.43478e-07	P2RX1/CACNB2/KCNMB1/FLNA/CAMK2A/ABL1/GPER1/SHANK3/NPPA/PKD2/RYR2/RGS9/KCNIP2/SCN1B/PLA2G6/WFS1/STXBP1/CNTN1/GJC2/SCN3B/AMIGO1/CASR/PDGFRB/ANK2/P2RY12/KCNE1/ATP8A1/NPY2R/PIRT/KCNJ11	30
GO:0021510	spinal cord development	18/622	106/18670	1.25768e-08	2.42502e-07	1.43577e-07	PKD1/ADARB1/TBX20/PTCH1/PTBP2/DAAM2/CHRD/VIT/PKD2/GDPD5/GLI2/PTPRS/TAL1/INTU/VLDLR/GATA2/DLL1/ISL1	18
GO:0032412	regulation of ion transmembrane transporter activity	29/622	260/18670	1.332e-08	2.55751e-07	1.51421e-07	CACNB2/KCNAB1/ATP1A2/SHANK3/NPPA/PKD2/RYR2/PDE4D/RGS9/KCNIP2/SCN1B/PLA2G6/CACNB4/DLG2/NLGN1/UTRN/NLGN2/SCN3B/MEF2C/AMIGO1/DLG4/CRHBP/ANK2/LRRC7/SHISA6/KCNE1/SCN2B/PIRT/KCNJ11	29
GO:0014003	oligodendrocyte development	12/622	44/18670	1.33691e-08	2.55751e-07	1.51421e-07	PLP1/SOX10/PRDM8/GSN/CNTNAP1/LPAR1/WASF3/ASPA/ID2/CLU/MAG/HES5	12
GO:0090287	regulation of cellular response to growth factor stimulus	31/622	292/18670	1.36256e-08	2.59634e-07	1.5372e-07	ABL1/ZEB1/ITGA5/ILK/FGF10/NTRK3/ITGA8/ADGRA2/CHRD/SLIT2/FGF2/CFLAR/ITGB3/FGFR1/TMEM108/CHRDL1/GRB10/TGFBR2/CDKN1C/PRKCB/ACVRL1/HIPK2/SPRY1/FZD4/SPRY2/NTF3/SKOR1/DLL1/FGF9/HHIP/HES5	31
GO:0061326	renal tubule development	17/622	95/18670	1.41174e-08	2.67955e-07	1.58647e-07	PKD1/DCHS1/ILK/PTCH1/FAT4/PKD2/FGF2/WNT2B/MEF2C/SALL1/AHI1/EYA1/BCL2/PBX1/SOX8/DLL1/HES5	17
GO:0019935	cyclic-nucleotide-mediated signaling	26/622	215/18670	1.42335e-08	2.69108e-07	1.59329e-07	GPER1/GNAL/PRKG1/ADCY5/NPPA/RGS2/PDE4D/AQP1/NPR1/ATP2B4/ADGRB3/LPAR1/ADRA2B/PRKAR2B/LHCGR/PRKCA/GALR1/ADRA1A/HTR2B/GIPR/ADCYAP1/EPHA5/EDNRB/NPY2R/ADM/VIP	26
GO:0050678	regulation of epithelial cell proliferation	36/622	378/18670	1.65382e-08	3.1147e-07	1.8441e-07	LIMS2/FGF10/PTCH1/NRP2/FGF2/CFLAR/PRKD1/ITGB3/AKT3/FOXP2/FGFR1/ATOH8/FZD7/MEF2C/PLXNB3/GLI1/CDKN1C/EYA1/GLUL/INTU/PRKCA/OSR2/ACVRL1/BMP5/HTR2B/SNAI2/NFIB/SERPINF1/GATA2/EDNRB/FGF9/NGFR/ID1/HES5/VIP/ISL1	36
GO:0007224	smoothened signaling pathway	20/622	133/18670	1.70306e-08	3.19505e-07	1.89168e-07	BOC/FGF10/TTBK2/WDR19/PTCH1/RORA/ROR2/STK36/CC2D2A/TGFBR2/GLI2/GLI1/INTU/PTCHD1/CDON/HIPK2/FGF9/SALL3/HHIP/HES5	20
GO:0051145	smooth muscle cell differentiation	15/622	74/18670	1.72737e-08	3.20354e-07	1.8967e-07	PRDM6/ZEB1/FGF10/GPER1/NFATC4/ITGA8/SRF/PIAS1/MECP2/SMARCD3/MEF2C/SOD2/EDNRB/ADM/FGF9	15
GO:0072078	nephron tubule morphogenesis	15/622	74/18670	1.72737e-08	3.20354e-07	1.8967e-07	PKD1/DCHS1/ILK/PTCH1/FAT4/PKD2/FGF2/WNT2B/SALL1/AHI1/EYA1/BCL2/PBX1/SOX8/HES5	15
GO:0086001	cardiac muscle cell action potential	15/622	74/18670	1.72737e-08	3.20354e-07	1.8967e-07	CACNB2/FLNA/CACNA1C/ATP1A2/BIN1/RYR2/KCNIP2/SCN1B/SLC8A1/SCN3B/GJC1/FGF13/ANK2/KCNE1/SCN2B	15
GO:0001657	ureteric bud development	17/622	97/18670	1.95519e-08	3.61226e-07	2.13869e-07	DCHS1/ILK/PTCH1/FAT4/SLIT2/PKD2/FGF2/FGFR1/WNT2B/SALL1/EYA1/BCL2/PBX1/SOX8/SPRY1/RARB/CRLF1	17
GO:0010038	response to metal ion	35/622	364/18670	2.05844e-08	3.78861e-07	2.2431e-07	KCNMB1/CACNA1H/MAPT/LRRK2/NFATC4/CLIC4/PKD2/GSN/APBB1/EEF2K/RYR2/GNRH1/AQP1/KCNIP2/CPNE6/MEF2A/SLC26A5/SYT11/SLC25A12/DLG2/NLGN1/ACTA1/KCNK3/MAOB/MEF2C/BCL2/HAAO/DLG4/CRHBP/CASR/SERPINF1/GIPR/CPNE5/ID2/SYT2	35
GO:0050673	epithelial cell proliferation	39/622	434/18670	2.06792e-08	3.79171e-07	2.24494e-07	LIMS2/FGF10/PTCH1/NRP2/FGF2/CFLAR/PRKD1/ITGB3/AKT3/FOXP2/FGFR1/ATOH8/CD34/FZD7/MEF2C/PLXNB3/GLI1/CDKN1C/EYA1/GLUL/INTU/PRKCA/OSR2/ACVRL1/HGF/BMP5/HTR2B/SNAI2/NFIB/SERPINF1/ID2/GATA2/EDNRB/FGF9/NGFR/ID1/HES5/VIP/ISL1	39
GO:0099175	regulation of postsynapse organization	17/622	98/18670	2.29343e-08	4.18938e-07	2.48039e-07	NTRK3/LRRK2/SHANK3/NRP2/EEF2K/EPHA7/NLGN1/IL1RAPL1/CAPRIN2/FYN/PTPRS/DGKB/LRRTM1/NRXN1/ARHGAP44/SHISA6/PPP1R9A	17
GO:0032409	regulation of transporter activity	30/622	283/18670	2.41758e-08	4.39963e-07	2.60487e-07	CACNB2/KCNAB1/ATP1A2/SHANK3/NPPA/PKD2/RYR2/PDE4D/RGS9/KCNIP2/SCN1B/PLA2G6/CACNB4/DLG2/NLGN1/UTRN/NLGN2/SCN3B/MEF2C/AMIGO1/BCL2/DLG4/CRHBP/ANK2/LRRC7/SHISA6/KCNE1/SCN2B/PIRT/KCNJ11	30
GO:0051271	negative regulation of cellular component movement	36/622	384/18670	2.48447e-08	4.5045e-07	2.66695e-07	ADARB1/ILK/BIN1/NISCH/PRKG1/VCL/CHRD/ACTN1/CLIC4/SRF/SLIT2/FGF2/MECP2/GNRH1/MAGI2/KANK1/MITF/APOD/NAV3/DPYSL3/FOXO3/SEMA3A/MEF2C/PLXNB3/BCL2/ACVRL1/SEMA6D/LRP1/CD200/MEOX2/SEMA3G/SEMA3E/BMP5/SERPINF1/SEMA6C/IL33	36
GO:0042310	vasoconstriction	15/622	76/18670	2.52936e-08	4.55192e-07	2.69503e-07	P2RX1/ATP1A2/CHRM3/BBS2/SLC8A1/EDNRA/ADRA2B/HTR1B/AVPR2/CASR/ADRA1A/HTR2B/EDNRB/ADM/HTR2A	15
GO:0072088	nephron epithelium morphogenesis	15/622	76/18670	2.52936e-08	4.55192e-07	2.69503e-07	PKD1/DCHS1/ILK/PTCH1/FAT4/PKD2/FGF2/WNT2B/SALL1/AHI1/EYA1/BCL2/PBX1/SOX8/HES5	15
GO:0099072	regulation of postsynaptic membrane neurotransmitter receptor levels	14/622	66/18670	2.80657e-08	5.03215e-07	2.97936e-07	RAP1A/ITGB3/DLG2/CPLX1/GRASP/EPS8/STX1B/DLG4/OPHN1/LGI1/ARHGAP44/LRRC7/SHISA6/GPC6	14
GO:0001678	cellular glucose homeostasis	21/622	152/18670	3.45706e-08	6.17568e-07	3.6564e-07	KCNB1/KLF15/GPER1/ADCY5/SRF/GRIK5/RAP1A/PLA2G6/PIK3R1/FOXO3/FOXO1/LRP5L/LRP1/CASR/IRS2/SERPINF1/SYBU/EPHA5/PTPRN2/NGFR/KCNJ11	21
GO:0002027	regulation of heart rate	17/622	101/18670	3.65547e-08	6.50619e-07	3.85209e-07	CACNB2/CACNA1C/BIN1/NPPA/RYR2/PDE4D/SCN1B/SLC8A1/SEMA3A/SCN3B/SPTBN4/ADRA1A/ANK2/KCNE1/SCN2B/SLC1A1/ADM	17
GO:0030168	platelet activation	21/622	153/18670	3.88424e-08	6.88814e-07	4.07822e-07	P2RX1/FLNA/ILK/ITPR1/PRKG1/VCL/PDGFRA/SRF/ITGB3/PIK3R1/STXBP1/ADRA2B/FYN/DGKG/PRKCB/DGKE/PRKCA/AXL/DGKB/MERTK/P2RY12	21
GO:0034333	adherens junction assembly	16/622	90/18670	4.13979e-08	7.31463e-07	4.33073e-07	FAM107A/MYOC/ABL1/PIP5K1C/VCL/ROCK2/ACTN1/ACTN3/APOD/TSC1/GPM6B/MACF1/BCL2/ACVRL1/LRP1/EPHA3	16
GO:0051965	positive regulation of synapse assembly	14/622	68/18670	4.20154e-08	7.39684e-07	4.37941e-07	NTRK3/EEF2K/ADGRB3/NLGN1/IL1RAPL1/LRRC4B/NLGN2/LRRC24/AMIGO1/LRRTM1/NRXN1/FLRT2/CLSTN2/SLITRK2	14
GO:0035270	endocrine system development	19/622	127/18670	4.21901e-08	7.40078e-07	4.38174e-07	FGF10/PDGFRA/SRF/THRA/ARNTL/GLI2/SALL1/GLI1/CDKN1C/FOXO1/PBX1/BMP5/GIPR/HOXA3/ADCYAP1/GATA2/IL6R/DLL1/ISL1	19
GO:0008217	regulation of blood pressure	23/622	182/18670	4.2636e-08	7.45209e-07	4.41212e-07	P2RX1/ATP1A2/NISCH/NPPA/MECP2/PDE4D/NPR1/EDNRA/CD34/QRFP/PPARA/ADRA2B/AVPR2/SLC4A5/CNR1/ACVRL1/SOD2/ADRA1A/ID2/EDNRB/DLL1/ADM/POMC	23
GO:0051047	positive regulation of secretion	38/622	428/18670	4.33201e-08	7.54453e-07	4.46685e-07	KCNB1/CACNB2/CACNA1H/ABL1/LRRK2/GPER1/NPPA/NCS1/APBB1/AQP1/NPR1/PLA2G6/FGFR1/STXBP1/CD34/NLGN1/NLGN2/GLUL/STX1B/AKAP12/JAK2/CNR1/NLRP1/LRP1/CASR/IRS2/GALR1/HTR2B/GIPR/SYBU/IL2/ADCYAP1/GATA2/EDNRB/NPY2R/IL33/VIP/ISL1	38
GO:0071526	semaphorin-plexin signaling pathway	11/622	40/18670	4.92989e-08	8.55512e-07	5.06519e-07	FLNA/HAND2/NCAM1/NRP2/PLXNA4/SEMA3A/PLXNB3/SEMA6D/SEMA3G/SEMA3E/SEMA6C	11
GO:0001101	response to acid chemical	33/622	343/18670	5.16791e-08	8.93626e-07	5.29084e-07	KCNMB1/ZEB1/NTRK3/PTCH1/NFATC4/PDGFRA/PKD2/GSN/GNRH1/AQP1/ATP2B4/SLC26A5/MTHFR/CPEB3/P2RY4/FYN/FZD7/NEURL1/AMIGO1/PTGDR/FOXO1/EPHA3/PDGFRB/SERPINF1/FZD4/GIPR/ID3/HOXA2/RARB/APOB/RORB/BCHE/GLRA4	33
GO:0021987	cerebral cortex development	18/622	116/18670	5.37206e-08	9.25632e-07	5.48034e-07	DIXDC1/FLNA/FAT4/SLIT2/NRP2/FOXP2/BBS2/TACC2/TSC1/TACC1/SEMA3A/EFHC1/PTPRS/FGF13/LRP1/CDON/LHX6/P2RY12	18
GO:0010518	positive regulation of phospholipase activity	13/622	59/18670	5.43688e-08	9.30204e-07	5.50741e-07	NTRK3/NMUR1/PDGFRA/FGF2/FGFR1/LPAR1/EDNRA/PDGFRB/ADRA1A/HTR2B/P2RY12/NTF3/HTR2A	13
GO:0097755	positive regulation of blood vessel diameter	13/622	59/18670	5.43688e-08	9.30204e-07	5.50741e-07	KCNMB1/GPER1/PRKG1/ITGA1/RGS2/BBS2/PLA2G6/CASR/SOD2/ADCYAP1/EDNRB/ADM/VIP	13
GO:0019233	sensory perception of pain	17/622	104/18670	5.72347e-08	9.72523e-07	5.75796e-07	MECP2/TMEM100/KCNA2/ASIC3/DLG2/NLGN2/FYN/SCN3B/MGLL/TRPA1/CNR1/NDN/ADCYAP1/EDNRB/NPY2R/HTR2A/VIP	17
GO:0009743	response to carbohydrate	26/622	230/18670	5.72426e-08	9.72523e-07	5.75796e-07	KCNB1/GPER1/MAP1B/ADCY5/SRF/GRIK5/RAP1A/SLC8A1/PLA2G6/FOXO3/TGFBR2/PRKCB/GLUL/SARM1/LRP5L/LRP1/CASR/IRS2/SERPINF1/GIPR/SYBU/APOB/EPHA5/PTPRN2/COL4A3/KCNJ11	26
GO:0030308	negative regulation of cell growth	23/622	186/18670	6.41087e-08	1.08538e-06	6.42616e-07	BCL6/NPPA/SLIT2/APBB1/RGS2/NPR1/EPHA7/NTN1/SOX17/SEMA3A/SLIT3/PPARA/CAPRIN2/PTPRS/BCL2/FGF13/ACVRL1/SEMA6D/ULK2/SEMA3G/SEMA3E/SEMA6C/MAG	23
GO:0050920	regulation of chemotaxis	25/622	217/18670	7.09136e-08	1.19642e-06	7.08358e-07	FGF10/NTRK3/ADGRA2/PDGFRA/SLIT2/FGF2/JAM3/PRKD1/FGFR1/PLXNA4/LPAR1/SEMA3A/S1PR1/ZSWIM5/CSF1/SEMA6D/CASR/SEMA3G/AZU1/SEMA3E/PDGFRB/SEMA6C/P2RY12/NTF3/IL6R	25
GO:0001952	regulation of cell-matrix adhesion	18/622	119/18670	8.04297e-08	1.35228e-06	8.00635e-07	FAM107A/MYOC/ABL1/ILK/BCL6/ROCK2/PIK3R1/APOD/TSC1/GPM6B/MACF1/UTRN/BCL2/CSF1/ACVRL1/LRP1/EPHA3/SEMA3E	18
GO:0048645	animal organ formation	13/622	61/18670	8.29689e-08	1.38608e-06	8.20651e-07	HAND2/FGF10/SMARCD3/SOX17/FGFR1/WNT2B/TGFBR2/GLI2/MEF2C/EYA1/SPRY1/HOXA3/ISL1	13
GO:0006941	striated muscle contraction	22/622	174/18670	8.30109e-08	1.38608e-06	8.20651e-07	CACNB2/FLNA/CACNA1C/HDAC4/DTNA/ATP1A2/BIN1/NPPA/RYR2/RGS2/PDE4D/ACTN3/SCN1B/SLC8A1/SLC8A3/SCN3B/SCN4A/GJC1/ADRA1A/ANK2/KCNE1/SCN2B	22
GO:0055123	digestive system development	20/622	146/18670	8.44756e-08	1.40571e-06	8.3227e-07	PKD1/DCHS1/NPHP3/FGF10/WDR19/SOX10/PDGFRA/FAT4/SOX17/TGFBR2/GLI2/SALL1/AHI1/GLI1/CDKN1C/BCL2/ID2/RARB/EDNRB/FGF9	20
GO:0021915	neural tube development	21/622	160/18670	8.53692e-08	1.41573e-06	8.38204e-07	PKD1/ABL1/DCHS1/NPHP3/WDR19/PTCH1/CHRD/TSC2/PKD2/ZEB2/SOX17/CC2D2A/TSC1/MTHFR/ITPK1/GLI2/INTU/SALL2/BMP5/ADM/HES5	21
GO:0035265	organ growth	24/622	204/18670	8.68527e-08	1.43543e-06	8.49869e-07	TBX20/MEIS1/FGF10/ANXA6/NPPA/VIT/FGF2/RGS2/FGFR1/PPARA/TGFBR2/MEF2C/GLI1/S1PR1/BCL2/MATN2/RSPO2/PDGFRB/ADRA1A/SPRY2/KCNK2/RARB/DLL1/FGF9	24
GO:0043502	regulation of muscle adaptation	17/622	107/18670	8.81282e-08	1.45158e-06	8.59427e-07	HAND2/SGCA/HDAC4/FBXO32/ROCK2/RGS2/CAMK2G/ACTN3/ATP2B4/MEF2A/FOXO3/IL6ST/PPARA/UTRN/PRKCA/FOXO1/ADRA1A	17
GO:1902903	regulation of supramolecular fiber organization	33/622	352/18670	9.55977e-08	1.56929e-06	9.2912e-07	FLNA/MYOC/ABL1/MAPT/MAP1A/TTBK2/BIN1/MAP1B/SHANK3/ROCK2/SLIT2/GSN/MECP2/KANK1/GBA2/PIK3R1/ARHGEF10/NAV3/LPAR1/SYNPO/TSC1/MEF2C/SPTBN4/C9orf72/S1PR1/EPS8/SPTBN5/TMOD2/FGF13/SLC39A12/PPP1R9A/CLU/ID1	33
GO:0097756	negative regulation of blood vessel diameter	15/622	84/18670	1.03075e-07	1.68634e-06	9.98424e-07	P2RX1/ATP1A2/CHRM3/BBS2/SLC8A1/EDNRA/ADRA2B/HTR1B/AVPR2/CASR/ADRA1A/HTR2B/EDNRB/ADM/HTR2A	15
GO:0031960	response to corticosteroid	21/622	162/18670	1.05991e-07	1.72822e-06	1.02322e-06	FAM107A/FBXO32/NTRK3/GPER1/SLIT2/GNRH1/NPAS4/CFLAR/AQP1/HSD3B2/FOXO3/SLIT3/MAOB/HTR1B/BCL2/FOXO1/SERPINF1/ADCYAP1/ADM/BCHE/ISL1	21
GO:0051924	regulation of calcium ion transport	27/622	254/18670	1.14705e-07	1.86404e-06	1.10363e-06	P2RX1/CACNB2/CACNA1C/CAMK2A/ABL1/ATP1A2/BIN1/GPER1/GNAO1/NPPA/PKD2/RYR2/TMC2/PDE4D/CAMK2G/RGS9/SLC8A1/PLA2G6/CACNB4/WFS1/GJC2/FYN/BCL2/CASR/PDGFRB/ANK2/P2RY12	27
GO:0050731	positive regulation of peptidyl-tyrosine phosphorylation	23/622	192/18670	1.15581e-07	1.87203e-06	1.10836e-06	ABL1/ITGA5/FGF10/ITGB3/IL6ST/CNTN1/FYN/NEURL1/CSPG4/TAL1/JAK2/DLG4/HGF/ADRA1A/CTF1/KITLG/NTF3/IL2/IL6R/HTR2A/CRLF1/HES5/ISL1	23
GO:0014897	striated muscle hypertrophy	17/622	109/18670	1.16485e-07	1.87417e-06	1.10963e-06	MYOC/HAND2/HDAC4/KLF15/ROCK2/NPPA/RYR2/RGS2/ATP2B4/MEF2A/IL6ST/PPARA/MEF2C/PRKCA/FOXO1/ADRA1A/HTR2B	17
GO:0021761	limbic system development	17/622	109/18670	1.16485e-07	1.87417e-06	1.10963e-06	EZH1/SRF/NRP2/ZEB2/HSD3B2/BBS2/ATP2B4/FGFR1/TSC1/TMEM108/SEMA3A/PHLPP2/DCLK2/PTPRS/FGF13/LMX1A/EPHA5	17
GO:0006942	regulation of striated muscle contraction	16/622	97/18670	1.23217e-07	1.96945e-06	1.16604e-06	FLNA/CACNA1C/HDAC4/ATP1A2/BIN1/NPPA/RYR2/RGS2/PDE4D/ACTN3/SLC8A1/SLC8A3/SCN4A/FGF13/ADRA1A/ANK2	16
GO:0007044	cell-substrate junction assembly	16/622	97/18670	1.23217e-07	1.96945e-06	1.16604e-06	FAM107A/MYOC/ABL1/ITGA5/ROCK2/ACTN1/ACTN3/APOD/TSC1/GPM6B/MACF1/BCL2/DST/ACVRL1/LRP1/EPHA3	16
GO:0033002	muscle cell proliferation	26/622	239/18670	1.24164e-07	1.97808e-06	1.17115e-06	HDAC4/ILK/TBX20/MEIS1/GPER1/MEF2D/PRKG1/FGF2/CFLAR/NPR1/FGFR1/APOD/TGFBR2/MEF2C/GLI1/S1PR1/HTR1B/JAK2/SOD2/PDGFRB/ID2/KCNK2/IL6R/FGF9/HES5/VIP	26
GO:0098698	postsynaptic specialization assembly	8/622	20/18670	1.28251e-07	2.03651e-06	1.20574e-06	NTRK3/SHANK3/NRXN2/NLGN1/NLGN2/PTPRS/LRRTM1/NRXN1	8
GO:0006813	potassium ion transport	26/622	240/18670	1.34968e-07	2.13619e-06	1.26476e-06	KCNB1/KCNMB1/FLNA/KCNAB1/ATP1A2/BIN1/KCNQ4/NPPA/PKD2/AQP1/SLC24A4/KCNA2/KCNIP2/TSC1/KCNC4/KCNK3/AMIGO1/ABCC8/ANK2/P2RY12/ADCYAP1/KCNK2/KCNE1/HTR2A/KCNJ11/VIP	26
GO:0021955	central nervous system neuron axonogenesis	10/622	35/18670	1.3551e-07	2.1378e-06	1.26571e-06	ADARB1/SLIT2/ZEB2/SCN1B/SZT2/PLXNA4/GLI2/SPTBN4/DCLK1/NFIB	10
GO:0060291	long-term synaptic potentiation	15/622	86/18670	1.42553e-07	2.23803e-06	1.32506e-06	FAM107A/ABL1/NFATC4/SHANK3/CYP46A1/MECP2/TSHZ3/SLC8A2/SLC8A3/CRTC1/NLGN1/MPP2/CRHR2/LRRTM1/PPP1R9A	15
GO:0060191	regulation of lipase activity	16/622	98/18670	1.42785e-07	2.23803e-06	1.32506e-06	ABL1/NTRK3/NMUR1/PDGFRA/FGF2/RGS2/FGFR1/LPAR1/EDNRA/LRP1/PDGFRB/ADRA1A/HTR2B/P2RY12/NTF3/HTR2A	16
GO:0001649	osteoblast differentiation	25/622	225/18670	1.44018e-07	2.25011e-06	1.33221e-06	MYOC/HAND2/HDAC4/ILK/PDLIM7/MEF2D/PTCH1/CHRD/PRKD1/IL6ST/GLI2/MEF2C/GLI1/RSPO2/LRP5L/HGF/SOX8/SNAI2/ID3/ID2/HOXA2/IL6R/RORB/FGF9/ID1	25
GO:0010463	mesenchymal cell proliferation	11/622	44/18670	1.44877e-07	2.25627e-06	1.33586e-06	HAND2/ZEB1/DCHS1/FAT4/CHRD/FOXP2/FGFR1/TGFBR2/IRS2/NFIB/FGF9	11
GO:0071695	anatomical structure maturation	21/622	165/18670	1.45634e-07	2.26082e-06	1.33855e-06	LGI4/MYOC/DCHS1/LRRK2/FAT4/RERE/MECP2/KCNIP2/NFASC/ADGRB3/FOXO3/VSX1/SPTBN4/CDKN1C/S1PR1/TAL1/BCL2/ACVRL1/SCARF1/C3/EDNRB	21
GO:0050432	catecholamine secretion	13/622	64/18670	1.5144e-07	2.34347e-06	1.38749e-06	KCNB1/NISCH/MECP2/KCNA2/SYT11/ADRA2B/HTR1B/CNR1/P2RY12/SYT2/NPY2R/HTR2A/VIP	13
GO:0014896	muscle hypertrophy	17/622	111/18670	1.52937e-07	2.35912e-06	1.39675e-06	MYOC/HAND2/HDAC4/KLF15/ROCK2/NPPA/RYR2/RGS2/ATP2B4/MEF2A/IL6ST/PPARA/MEF2C/PRKCA/FOXO1/ADRA1A/HTR2B	17
GO:0016202	regulation of striated muscle tissue development	20/622	152/18670	1.65974e-07	2.55212e-06	1.51102e-06	HDAC4/TBX20/MEIS1/FGF2/RGS2/ACTN3/ARNTL/SOX17/FGFR1/PPARA/TGFBR2/FZD7/MEF2C/GLI1/BCL2/CDON/SOX6/KCNK2/DLL1/FGF9	20
GO:0051147	regulation of muscle cell differentiation	22/622	181/18670	1.68106e-07	2.57675e-06	1.5256e-06	PRDM6/ABL1/ZEB1/HDAC4/BOC/GPER1/SRF/PIAS1/RGS2/MECP2/CFLAR/SMARCD3/MEF2A/PPARA/FZD7/MEF2C/BCL2/CDON/SOD2/SOX6/DLL1/FGF9	22
GO:0009749	response to glucose	23/622	197/18670	1.85248e-07	2.83057e-06	1.67588e-06	KCNB1/GPER1/ADCY5/SRF/GRIK5/RAP1A/SLC8A1/PLA2G6/FOXO3/TGFBR2/GLUL/SARM1/LRP5L/LRP1/CASR/IRS2/SERPINF1/GIPR/SYBU/EPHA5/PTPRN2/COL4A3/KCNJ11	23
GO:1901888	regulation of cell junction assembly	15/622	88/18670	1.9525e-07	2.97193e-06	1.75958e-06	FAM107A/MYOC/ABL1/ROCK2/CLDN5/RAP1A/APOD/TSC1/GPM6B/MACF1/NPHP1/ACVRL1/LRP1/EPHA3/SNAI2	15
GO:0045667	regulation of osteoblast differentiation	18/622	126/18670	1.96058e-07	2.97193e-06	1.75958e-06	HAND2/HDAC4/ILK/PDLIM7/PTCH1/CHRD/PRKD1/IL6ST/MEF2C/GLI1/HGF/SNAI2/ID3/ID2/HOXA2/IL6R/RORB/ID1	18
GO:0030111	regulation of Wnt signaling pathway	33/622	363/18670	1.96335e-07	2.97193e-06	1.75958e-06	DIXDC1/ABL1/ILK/NPHP3/FGF10/LRRK2/NFATC4/SOX10/ADGRA2/DAAM2/TSC2/ZEB2/KANK1/ARNTL/ROR2/SOX17/FOXO3/GRB10/MACF1/CAPRIN2/FZD7/TBL1X/SALL1/GLI1/FOXO1/RSPO2/LRP1/SNAI2/SHISA6/TBX18/FGF9/APCDD1/ISL1	33
GO:1903532	positive regulation of secretion by cell	35/622	399/18670	1.99368e-07	3.00848e-06	1.78122e-06	KCNB1/CACNB2/CACNA1H/ABL1/LRRK2/GPER1/NPPA/NCS1/APBB1/PLA2G6/FGFR1/STXBP1/CD34/NLGN1/NLGN2/GLUL/STX1B/AKAP12/JAK2/CNR1/NLRP1/LRP1/CASR/IRS2/GALR1/HTR2B/GIPR/SYBU/IL2/ADCYAP1/GATA2/NPY2R/IL33/VIP/ISL1	35
GO:0051937	catecholamine transport	14/622	77/18670	2.17252e-07	3.2682e-06	1.93499e-06	KCNB1/NISCH/MECP2/KCNA2/SYT11/ADRA2B/SLC18A2/HTR1B/CNR1/P2RY12/SYT2/NPY2R/HTR2A/VIP	14
GO:0021872	forebrain generation of neurons	13/622	66/18670	2.2175e-07	3.32556e-06	1.96895e-06	SHANK3/SLIT2/NRP2/DCT/FGFR1/SEMA3A/DCLK2/SALL1/NUMBL/LHX6/GATA2/SALL3/HES5	13
GO:1901861	regulation of muscle tissue development	20/622	155/18670	2.29518e-07	3.43147e-06	2.03165e-06	HDAC4/TBX20/MEIS1/FGF2/RGS2/ACTN3/ARNTL/SOX17/FGFR1/PPARA/TGFBR2/FZD7/MEF2C/GLI1/BCL2/CDON/SOX6/KCNK2/DLL1/FGF9	20
GO:0015837	amine transport	16/622	102/18670	2.52562e-07	3.76441e-06	2.22877e-06	KCNB1/ATP1A2/RGS2/KCNA2/STXBP1/SYT11/ADRA2B/SLC18A2/HTR1B/GRM7/CNR1/P2RY12/SYT2/NPY2R/HTR2A/VIP	16
GO:0048634	regulation of muscle organ development	20/622	156/18670	2.55218e-07	3.79237e-06	2.24533e-06	HDAC4/TBX20/MEIS1/FGF2/RGS2/ACTN3/ARNTL/SOX17/FGFR1/PPARA/TGFBR2/FZD7/MEF2C/GLI1/BCL2/CDON/SOX6/KCNK2/DLL1/FGF9	20
GO:0030100	regulation of endocytosis	28/622	281/18670	2.59691e-07	3.84707e-06	2.27772e-06	SLC2A4/ABL1/BIN1/LRRK2/TSC2/TUB/EEF2K/MAGI2/PRKD1/RAP1A/ITGB3/SYT11/NLGN1/AHI1/STX1B/DLG4/OPHN1/AXL/LRRTM1/LRP1/EPHA3/AZU1/MERTK/C3/NTF3/GATA2/CLU/DLL1	28
GO:0071241	cellular response to inorganic substance	24/622	217/18670	2.78396e-07	4.11163e-06	2.43435e-06	CACNA1H/LRRK2/NFATC4/MTR/CLIC4/PKD2/GSN/EEF2K/CFLAR/AQP1/CPNE6/MEF2A/SYT11/DLG2/NLGN1/KCNK3/MEF2C/FOXO1/DLG4/CRHBP/SERPINF1/CPNE5/ID2/SYT2	24
GO:0032386	regulation of intracellular transport	36/622	423/18670	2.80106e-07	4.12435e-06	2.44188e-06	P2RX1/KCNB1/SLC2A4/CACNB2/FLNA/CAMK2A/CHRM2/LRRK2/VAMP1/MAP1B/NPPA/NCS1/GRIK5/RUFY3/RAP1A/PIK3R1/APOD/STXBP1/NLGN1/CPLX1/P2RY4/FYN/REEP2/STXBP5L/PRKCB/GRASP/HTR1B/STX1B/CNR1/PPFIA2/RIMS3/ADRA1A/ARHGAP44/KCNE1/GATA2/HTR2A	36
GO:0035690	cellular response to drug	33/622	369/18670	2.86639e-07	4.20779e-06	2.49129e-06	KCNMB1/ABL1/RNF112/FBXO32/CHRM2/LRRK2/SOX10/ADCY5/MTR/ROCK2/SLIT2/RYR2/CFLAR/AQP1/RAP1A/CHRM3/SLC8A1/ATP2B4/FOXO3/P2RY4/FYN/MEF2C/HTR1B/AMIGO1/FOXO1/AXL/CRHBP/HGF/SERPINF1/P2RY12/HRH4/ID1/KCNJ11	33
GO:0009746	response to hexose	23/622	202/18670	2.92002e-07	4.26776e-06	2.52679e-06	KCNB1/GPER1/ADCY5/SRF/GRIK5/RAP1A/SLC8A1/PLA2G6/FOXO3/TGFBR2/GLUL/SARM1/LRP5L/LRP1/CASR/IRS2/SERPINF1/GIPR/SYBU/EPHA5/PTPRN2/COL4A3/KCNJ11	23
GO:0030336	negative regulation of cell migration	31/622	334/18670	2.92481e-07	4.26776e-06	2.52679e-06	ADARB1/ILK/NISCH/PRKG1/VCL/CHRD/CLIC4/SRF/SLIT2/FGF2/MECP2/GNRH1/MAGI2/KANK1/MITF/APOD/NAV3/DPYSL3/FOXO3/SEMA3A/MEF2C/PLXNB3/BCL2/ACVRL1/SEMA6D/LRP1/CD200/MEOX2/BMP5/SERPINF1/IL33	31
GO:0014888	striated muscle adaptation	12/622	57/18670	3.0172e-07	4.38939e-06	2.5988e-06	MYOC/HDAC4/KLF15/NPPA/GSN/CAMK2G/CFLAR/ACTN3/ATP2B4/ACTA1/MEF2C/FOXO1	12
GO:0021675	nerve development	14/622	79/18670	3.02656e-07	4.38986e-06	2.59908e-06	ADARB1/ILK/NRP2/KCNA2/PLXNA4/LPAR1/COL25A1/SEMA3A/SALL1/NRTN/HOXA3/NTF3/NGF/ISL1	14
GO:0034764	positive regulation of transmembrane transport	23/622	204/18670	3.48737e-07	5.0432e-06	2.9859e-06	CACNB2/KCNMB1/FLNA/ABL1/KLF15/GPER1/SHANK3/NPPA/PKD2/RYR2/RGS9/RAP1A/KCNIP2/PIK3R1/MEF2A/GJC2/AMIGO1/IRS2/ANK2/C3/KCNE1/PIRT/KCNJ11	23
GO:0099068	postsynapse assembly	9/622	30/18670	3.64756e-07	5.25919e-06	3.11378e-06	NTRK3/SHANK3/MAGI2/NRXN2/NLGN1/NLGN2/PTPRS/LRRTM1/NRXN1	9
GO:0042471	ear morphogenesis	17/622	118/18670	3.77579e-07	5.42003e-06	3.20901e-06	SOBP/ZEB1/FGF10/WDR19/KCNQ4/ITGA8/NTN1/ROR2/FGFR1/GLI2/SALL1/EYA1/OSR2/SPRY2/HOXA2/GATA2/FGF9	17
GO:0008038	neuron recognition	11/622	48/18670	3.78142e-07	5.42003e-06	3.20901e-06	PALLD/NEXN/DSCAML1/SEMA3A/AMIGO1/CNR1/EPHA3/CRTAC1/CNTN4/ROBO3/NDN	11
GO:0086003	cardiac muscle cell contraction	13/622	69/18670	3.82412e-07	5.46512e-06	3.23571e-06	CACNB2/FLNA/CACNA1C/ATP1A2/BIN1/RYR2/PDE4D/SCN1B/SCN3B/GJC1/ANK2/KCNE1/SCN2B	13
GO:0007568	aging	30/622	321/18670	3.92095e-07	5.58706e-06	3.3079e-06	KCNMB1/ABL1/ILK/LRRK2/GNAO1/BCL6/SRF/GSN/GNRH1/PDE4D/ARNTL/AKT3/APOD/FOXO3/TGFBR2/CDKN1C/BCL2/TIMP2/CNR1/LRP1/SOD2/PDGFRB/ADRA1A/SERPINF1/ID2/PPP1R9A/EDNRB/NPY2R/ADM/HTR2A	30
GO:0007548	sex differentiation	27/622	270/18670	3.95345e-07	5.61691e-06	3.32557e-06	PKD1/FLNA/FGF10/WDR19/PDGFRA/SLIT2/GNRH1/ROR2/FOXO3/WNT2B/SEMA3A/SLIT3/SALL1/LHCGR/BCL2/AXL/BOK/PBX1/PDGFRB/MERTK/BMP5/SOX8/FZD4/KITLG/ADCYAP1/FGF9/SRD5A2	27
GO:0038179	neurotrophin signaling pathway	10/622	39/18670	4.16065e-07	5.85786e-06	3.46823e-06	NTRK3/MAGI2/RAP1A/TMEM108/SPRY1/SPRY2/NDN/NTF3/NGF/NGFR	10
GO:0007045	cell-substrate adherens junction assembly	14/622	81/18670	4.17127e-07	5.85786e-06	3.46823e-06	FAM107A/MYOC/ABL1/ROCK2/ACTN1/ACTN3/APOD/TSC1/GPM6B/MACF1/BCL2/ACVRL1/LRP1/EPHA3	14
GO:0021766	hippocampus development	14/622	81/18670	4.17127e-07	5.85786e-06	3.46823e-06	EZH1/SRF/ZEB2/HSD3B2/BBS2/ATP2B4/TSC1/TMEM108/PHLPP2/DCLK2/PTPRS/FGF13/LMX1A/EPHA5	14
GO:0048041	focal adhesion assembly	14/622	81/18670	4.17127e-07	5.85786e-06	3.46823e-06	FAM107A/MYOC/ABL1/ROCK2/ACTN1/ACTN3/APOD/TSC1/GPM6B/MACF1/BCL2/ACVRL1/LRP1/EPHA3	14
GO:0046578	regulation of Ras protein signal transduction	25/622	238/18670	4.22819e-07	5.92068e-06	3.50542e-06	PSD/MYOC/ABL1/FGF10/SYNGAP1/ARHGEF9/BCL6/KANK1/ARHGEF10/LPAR1/PREX2/EPS8/CSF1/JAK2/TIMP2/OPHN1/IRS2/PDGFRB/ADRA1A/SPRY1/ARHGAP44/SPRY2/FGD2/KITLG/NGF	25
GO:0003300	cardiac muscle hypertrophy	16/622	106/18670	4.34035e-07	6.06027e-06	3.58807e-06	HAND2/HDAC4/KLF15/ROCK2/NPPA/RYR2/RGS2/ATP2B4/MEF2A/IL6ST/PPARA/MEF2C/PRKCA/FOXO1/ADRA1A/HTR2B	16
GO:0070482	response to oxygen levels	34/622	394/18670	4.36629e-07	6.07902e-06	3.59917e-06	SLC2A4/KCNMB1/ITPR1/ROCK2/NPPA/SRF/EEF2K/RYR2/MECP2/CFLAR/AQP1/RORA/SLC8A1/MGARP/LPAR1/TSC1/FOXO3/MTHFR/EDNRA/CD34/SLC8A3/PPARA/TGFBR2/KCNK3/NDNF/BCL2/FOXO1/ACVRL1/CASR/HIPK2/AK4/PDGFRB/KCNK2/ADM	34
GO:0001658	branching involved in ureteric bud morphogenesis	12/622	59/18670	4.49366e-07	6.23848e-06	3.69358e-06	DCHS1/ILK/PTCH1/FAT4/PKD2/FGF2/WNT2B/SALL1/EYA1/BCL2/PBX1/SOX8	12
GO:0034284	response to monosaccharide	23/622	207/18670	4.53064e-07	6.2719e-06	3.71337e-06	KCNB1/GPER1/ADCY5/SRF/GRIK5/RAP1A/SLC8A1/PLA2G6/FOXO3/TGFBR2/GLUL/SARM1/LRP5L/LRP1/CASR/IRS2/SERPINF1/GIPR/SYBU/EPHA5/PTPRN2/COL4A3/KCNJ11	23
GO:0086012	membrane depolarization during cardiac muscle cell action potential	8/622	23/18670	4.56846e-07	6.30629e-06	3.73373e-06	CACNB2/CACNA1C/ATP1A2/SCN1B/SLC8A1/SCN3B/ANK2/SCN2B	8
GO:0072089	stem cell proliferation	17/622	120/18670	4.82456e-07	6.64095e-06	3.93187e-06	LRRK2/SOX10/SOX5/FGF2/DCT/EML1/SMARCD3/SOX17/FGFR1/WNT2B/CD34/TEAD3/NUMBL/FGF13/SNAI2/KITLG/HHIP	17
GO:0040013	negative regulation of locomotion	34/622	396/18670	4.90916e-07	6.73831e-06	3.98952e-06	ADARB1/ILK/NISCH/PRKG1/VCL/CHRD/CLIC4/SRF/SLIT2/FGF2/MECP2/GNRH1/MAGI2/KANK1/MITF/APOD/NAV3/DPYSL3/FOXO3/SEMA3A/MEF2C/PLXNB3/BCL2/ACVRL1/SEMA6D/LRP1/CD200/MEOX2/SEMA3G/SEMA3E/BMP5/SERPINF1/SEMA6C/IL33	34
GO:0048565	digestive tract development	18/622	134/18670	5.01933e-07	6.87012e-06	4.06756e-06	PKD1/DCHS1/NPHP3/FGF10/SOX10/PDGFRA/FAT4/SOX17/TGFBR2/GLI2/SALL1/AHI1/GLI1/BCL2/ID2/RARB/EDNRB/FGF9	18
GO:0050795	regulation of behavior	13/622	71/18670	5.40816e-07	7.38152e-06	4.37034e-06	HDAC4/KCNA2/MBD5/QRFP/NLGN1/MEF2C/AHI1/HTR1B/DLG4/CNR1/NRXN1/HTR2B/NPY2R	13
GO:0051952	regulation of amine transport	15/622	95/18670	5.47599e-07	7.45317e-06	4.41276e-06	KCNB1/ATP1A2/RGS2/KCNA2/STXBP1/SYT11/ADRA2B/HTR1B/GRM7/CNR1/P2RY12/SYT2/NPY2R/HTR2A/VIP	15
GO:0060425	lung morphogenesis	11/622	50/18670	5.8842e-07	7.9864e-06	4.72846e-06	FGF10/SRF/FOXP2/WNT2B/TGFBR2/RSPO2/SPRY1/NFIB/SPRY2/ID1/HHIP	11
GO:0060193	positive regulation of lipase activity	13/622	72/18670	6.40125e-07	8.64175e-06	5.11648e-06	NTRK3/NMUR1/PDGFRA/FGF2/FGFR1/LPAR1/EDNRA/PDGFRB/ADRA1A/HTR2B/P2RY12/NTF3/HTR2A	13
GO:0097107	postsynaptic density assembly	7/622	17/18670	6.40262e-07	8.64175e-06	5.11648e-06	NTRK3/SHANK3/NRXN2/NLGN2/PTPRS/LRRTM1/NRXN1	7
GO:0072659	protein localization to plasma membrane	26/622	260/18670	6.47793e-07	8.71919e-06	5.16232e-06	KCNB1/CACNB2/FLNA/DCHS1/GPER1/PTCH1/ROCK2/BBS1/RAP1A/BBS2/NFASC/PIK3R1/STXBP1/MACF1/SCN3B/SPTBN4/GRASP/FGF13/LRP1/EPHA3/ANK2/PALM/ARHGAP44/LRRC7/TNIK/KCNJ11	26
GO:0032228	regulation of synaptic transmission, GABAergic	9/622	32/18670	6.73679e-07	9.01765e-06	5.33903e-06	PLCL1/NISCH/NPAS4/STXBP1/NLGN1/NLGN2/HTR1B/CNR1/ADRA1A	9
GO:0051968	positive regulation of synaptic transmission, glutamatergic	9/622	32/18670	6.73679e-07	9.01765e-06	5.33903e-06	SHANK3/TSHZ3/ROR2/STXBP1/NLGN1/NLGN2/GLUL/NRXN1/ADCYAP1	9
GO:0048015	phosphatidylinositol-mediated signaling	21/622	181/18670	6.98848e-07	9.32289e-06	5.51975e-06	MYOC/NTRK3/GPER1/PIP5K1C/PDGFRA/TSC2/NCS1/GSN/PIK3R1/FGFR1/FYN/PREX2/JAK2/IRS2/HGF/PDGFRB/HTR2B/NTF3/NGF/HTR2A/PIRT	21
GO:0060048	cardiac muscle contraction	18/622	137/18670	7.0032e-07	9.32289e-06	5.51975e-06	CACNB2/FLNA/CACNA1C/HDAC4/ATP1A2/BIN1/NPPA/RYR2/RGS2/PDE4D/SCN1B/SLC8A1/SCN3B/GJC1/ADRA1A/ANK2/KCNE1/SCN2B	18
GO:0060996	dendritic spine development	15/622	97/18670	7.21941e-07	9.58446e-06	5.67462e-06	CAMK2A/LRRK2/SHANK3/EEF2K/LPAR1/CPEB3/NLGN1/CAPRIN2/NEURL1/MEF2C/PTPRS/DLG4/ARHGAP44/IL2/PPP1R9A	15
GO:0015850	organic hydroxy compound transport	26/622	262/18670	7.50391e-07	9.93501e-06	5.88217e-06	P2RX1/KCNB1/PTCH1/NISCH/MECP2/AQP1/KCNA2/ITGB3/GPM6B/SYT11/ASIC3/ADRA2B/SLC18A2/MAOB/HTR1B/CNR1/LRP1/GALR1/P2RY12/CLU/APOB/SYT2/NPY2R/HTR2A/POMC/VIP	26
GO:1903779	regulation of cardiac conduction	13/622	73/18670	7.55393e-07	9.97406e-06	5.90529e-06	FLNA/ITPR1/ATP1A2/NPPA/RYR2/PDE4D/NPR1/SLC8A2/SLC8A1/ATP2B4/SLC8A3/ANK2/KCNJ11	13
GO:2000146	negative regulation of cell motility	31/622	349/18670	7.61101e-07	1.00222e-05	5.93379e-06	ADARB1/ILK/NISCH/PRKG1/VCL/CHRD/CLIC4/SRF/SLIT2/FGF2/MECP2/GNRH1/MAGI2/KANK1/MITF/APOD/NAV3/DPYSL3/FOXO3/SEMA3A/MEF2C/PLXNB3/BCL2/ACVRL1/SEMA6D/LRP1/CD200/MEOX2/BMP5/SERPINF1/IL33	31
GO:0035051	cardiocyte differentiation	20/622	167/18670	7.73272e-07	1.01549e-05	6.01239e-06	HAND2/GPER1/PDGFRA/NPPA/SRF/RGS2/SLC8A1/MEF2A/SOX17/TSC1/PPARA/FZD7/MEF2C/PDGFRB/ADRA1A/SOX6/SPRY1/RARB/DLL1/ISL1	20
GO:1904018	positive regulation of vasculature development	24/622	230/18670	8.10367e-07	1.06134e-05	6.28382e-06	ABL1/ITGA5/GPER1/FGF2/TMEM100/CFLAR/AQP1/PRKD1/RAP1A/AKT3/CD34/TGFBR2/PRKCB/PRKCA/ACVRL1/HIPK2/SOD2/HGF/C3/GATA2/IL6R/DLL1/ADM/ISL1	24
GO:0017145	stem cell division	10/622	42/18670	8.79942e-07	1.14936e-05	6.80498e-06	ZBTB16/SOX5/DCT/SOX17/FGFR1/TEAD3/FZD7/NUMBL/FGF13/NAP1L2	10
GO:0060998	regulation of dendritic spine development	13/622	74/18670	8.8882e-07	1.15785e-05	6.85522e-06	LRRK2/SHANK3/EEF2K/LPAR1/CPEB3/NLGN1/CAPRIN2/NEURL1/MEF2C/PTPRS/ARHGAP44/IL2/PPP1R9A	13
GO:0048017	inositol lipid-mediated signaling	21/622	184/18670	9.17699e-07	1.19227e-05	7.05902e-06	MYOC/NTRK3/GPER1/PIP5K1C/PDGFRA/TSC2/NCS1/GSN/PIK3R1/FGFR1/FYN/PREX2/JAK2/IRS2/HGF/PDGFRB/HTR2B/NTF3/NGF/HTR2A/PIRT	21
GO:0048660	regulation of smooth muscle cell proliferation	20/622	169/18670	9.35662e-07	1.21237e-05	7.17801e-06	HDAC4/ILK/GPER1/MEF2D/PRKG1/FGF2/NPR1/APOD/TGFBR2/MEF2C/S1PR1/HTR1B/JAK2/SOD2/PDGFRB/ID2/IL6R/FGF9/HES5/VIP	20
GO:0031646	positive regulation of neurological system process	12/622	63/18670	9.48437e-07	1.22114e-05	7.22993e-06	IGSF9B/SOX10/SHANK3/SLC25A12/WASF3/NLGN1/NLGN2/STX1B/DLG4/NRXN1/HGF/MAG	12
GO:0014829	vascular smooth muscle contraction	8/622	25/18670	9.4997e-07	1.22114e-05	7.22993e-06	P2RX1/CHRM3/BBS2/SLC8A1/EDNRA/ADRA2B/EDNRB/HTR2A	8
GO:1904861	excitatory synapse assembly	8/622	25/18670	9.4997e-07	1.22114e-05	7.22993e-06	NTRK3/SHANK3/NRXN2/NLGN1/NLGN2/PTPRS/LRRTM1/NRXN1	8
GO:0097305	response to alcohol	24/622	233/18670	1.02412e-06	1.31298e-05	7.77369e-06	SLC2A4/KCNMB1/NTRK3/PTCH1/ADCY5/SLIT2/GSN/RGS2/GNRH1/NPAS4/HSD3B2/FOXO3/SLIT3/TGFBR2/P2RY4/FYN/MAOB/HTR1B/PTGDR/EPS8/CNR1/CRHBP/IL2/ADCYAP1	24
GO:0048871	multicellular organismal homeostasis	38/622	485/18670	1.03278e-06	1.3206e-05	7.81878e-06	PLCL1/NPHP3/ADCY5/SRF/THRA/TUB/BBS1/AQP1/ACTN3/NOVA1/ARNTL/CCDC66/ITGB3/AKT3/BBS2/WFS1/GRB10/CD34/CRTC1/CUBN/MDM1/NANOS1/PRKAR2B/S1PR1/BCL2/AVPR2/CSF1/PRKCA/FOXO1/JAK2/CNR1/NDN/ADCYAP1/GATA2/EDNRB/DLL1/HTR2A/ID1	38
GO:0071383	cellular response to steroid hormone stimulus	25/622	250/18670	1.06132e-06	1.35353e-05	8.01375e-06	FAM107A/FBXO32/ATP1A2/GPER1/SOX10/PIAS1/THRA/NPAS4/CFLAR/AQP1/NR2F1/ARNTL/RORA/RBFOX2/MGARP/FOXO3/PPARA/FOXO1/JAK2/SERPINF1/ADCYAP1/RARB/NR2E3/RORB/ISL1	25
GO:0034446	substrate adhesion-dependent cell spreading	15/622	100/18670	1.07781e-06	1.37096e-05	8.11696e-06	LIMS2/FLNA/MYOC/ABL1/ILK/ITGA8/HSPG2/KANK1/ITGB3/LAMC3/FZD7/AXL/LAMB2/MERTK/FZD4	15
GO:0048659	smooth muscle cell proliferation	20/622	171/18670	1.12859e-06	1.43181e-05	8.47725e-06	HDAC4/ILK/GPER1/MEF2D/PRKG1/FGF2/NPR1/APOD/TGFBR2/MEF2C/S1PR1/HTR1B/JAK2/SOD2/PDGFRB/ID2/IL6R/FGF9/HES5/VIP	20
GO:0030324	lung development	20/622	172/18670	1.23807e-06	1.56535e-05	9.2679e-06	PKD1/NPHP3/FGF10/PDGFRA/SRF/THRA/FOXP2/FGFR1/WNT2B/TGFBR2/GLI2/GLI1/RSPO2/PDGFRB/SPRY1/NFIB/SPRY2/FGF9/ID1/HHIP	20
GO:0043271	negative regulation of ion transport	19/622	157/18670	1.2403e-06	1.56535e-05	9.2679e-06	KCNAB1/ATP1A2/BIN1/GNAO1/PKD2/RGS2/SLC26A5/GPM6B/PXK/MAOB/HTR1B/GRM7/BCL2/CNR1/IRS2/ADCYAP1/KCNE1/HTR2A/VIP	19
GO:0099560	synaptic membrane adhesion	8/622	26/18670	1.33228e-06	1.67709e-05	9.92945e-06	IGSF9B/SPARCL1/LRFN5/NLGN1/NTNG1/PTPRS/NRXN1/SLITRK2	8
GO:0006940	regulation of smooth muscle contraction	12/622	65/18670	1.34717e-06	1.68709e-05	9.98867e-06	P2RX1/CHRM2/ATP1A2/GPER1/PRKG1/SRF/RGS2/CHRM3/ADRA2B/TACR1/ADRA1A/NPY2R	12
GO:0060675	ureteric bud morphogenesis	12/622	65/18670	1.34717e-06	1.68709e-05	9.98867e-06	DCHS1/ILK/PTCH1/FAT4/PKD2/FGF2/WNT2B/SALL1/EYA1/BCL2/PBX1/SOX8	12
GO:0060402	calcium ion transport into cytosol	19/622	158/18670	1.36682e-06	1.70729e-05	1.01083e-05	CACNA1C/ABL1/ITPR1/ATP1A2/GPER1/PKD2/FGF2/RYR2/PDE4D/SLC8A1/ATP2B4/SLC8A3/FYN/BCL2/TRPA1/ADRA1A/HTR2B/ANK2/HTR2A	19
GO:0030534	adult behavior	18/622	144/18670	1.46734e-06	1.82347e-05	1.07961e-05	LGI4/ATP1A2/SHANK3/MECP2/RNF180/BBS2/NRXN2/TSC1/PPARA/SPTBN4/PREX2/EPS8/CRHBP/NRXN1/HIPK2/ID2/HTR2A/NRXN3	18
GO:0071322	cellular response to carbohydrate stimulus	18/622	144/18670	1.46734e-06	1.82347e-05	1.07961e-05	KCNB1/GPER1/ADCY5/SRF/GRIK5/RAP1A/PLA2G6/FOXO3/PRKCB/LRP5L/LRP1/CASR/IRS2/SERPINF1/SYBU/EPHA5/PTPRN2/KCNJ11	18
GO:1903539	protein localization to postsynaptic membrane	9/622	35/18670	1.55079e-06	1.92061e-05	1.13712e-05	RAP1A/DLG2/CPLX1/GRASP/STX1B/LGI1/ARHGAP44/LRRC7/GPC6	9
GO:0071248	cellular response to metal ion	21/622	190/18670	1.5534e-06	1.92061e-05	1.13712e-05	CACNA1H/LRRK2/NFATC4/CLIC4/PKD2/GSN/EEF2K/AQP1/CPNE6/MEF2A/SYT11/DLG2/NLGN1/KCNK3/MEF2C/DLG4/CRHBP/SERPINF1/CPNE5/ID2/SYT2	21
GO:0050679	positive regulation of epithelial cell proliferation	22/622	206/18670	1.57245e-06	1.93922e-05	1.14815e-05	FGF10/NRP2/FGF2/CFLAR/PRKD1/ITGB3/AKT3/FOXP2/FGFR1/FZD7/PLXNB3/EYA1/GLUL/PRKCA/OSR2/ACVRL1/BMP5/HTR2B/GATA2/FGF9/ID1/VIP	22
GO:0072171	mesonephric tubule morphogenesis	12/622	66/18670	1.59727e-06	1.96484e-05	1.16331e-05	DCHS1/ILK/PTCH1/FAT4/PKD2/FGF2/WNT2B/SALL1/EYA1/BCL2/PBX1/SOX8	12
GO:0048483	autonomic nervous system development	10/622	45/18670	1.74337e-06	2.13915e-05	1.26651e-05	ADARB1/HAND2/SOX10/NRP2/PLXNA4/EDNRA/SEMA3A/KIF26A/SOX8/EDNRB	10
GO:0007015	actin filament organization	33/622	400/18670	1.75098e-06	2.14307e-05	1.26884e-05	FAM107A/FLNA/MYOC/ABL1/BIN1/SHANK3/ROCK2/ACTN1/SRF/SLIT2/GSN/KANK1/RUFY3/GBA2/PIK3R1/ARHGEF10/LPAR1/DPYSL3/SYNPO/TSC1/WASF3/ACTA1/GAS7/SPTBN4/C9orf72/S1PR1/BCL2/EPS8/SPTBN5/JAK2/TMOD2/PPP1R9A/ID1	33
GO:0030323	respiratory tube development	20/622	176/18670	1.77959e-06	2.17262e-05	1.28633e-05	PKD1/NPHP3/FGF10/PDGFRA/SRF/THRA/FOXP2/FGFR1/WNT2B/TGFBR2/GLI2/GLI1/RSPO2/PDGFRB/SPRY1/NFIB/SPRY2/FGF9/ID1/HHIP	20
GO:0051384	response to glucocorticoid	18/622	146/18670	1.79627e-06	2.18749e-05	1.29514e-05	FAM107A/FBXO32/NTRK3/SLIT2/NPAS4/CFLAR/AQP1/HSD3B2/FOXO3/SLIT3/MAOB/BCL2/FOXO1/SERPINF1/ADCYAP1/ADM/BCHE/ISL1	18
GO:0048668	collateral sprouting	8/622	27/18670	1.83822e-06	2.23298e-05	1.32207e-05	ABL1/ZEB2/EPHA7/PTPRS/FGF13/ULK2/LRP1/NGF	8
GO:0051705	multi-organism behavior	12/622	67/18670	1.88754e-06	2.28611e-05	1.35353e-05	HAND2/SHANK3/MECP2/VPS13A/NPAS4/NRXN2/ATXN1/DLG4/PTCHD1/CRHBP/NRXN1/NRXN3	12
GO:0043406	positive regulation of MAP kinase activity	25/622	258/18670	1.89137e-06	2.28611e-05	1.35353e-05	ILK/FGF10/NTRK3/LRRK2/MAP3K12/ITGA1/ZEB2/FGF2/MAPK8IP3/ROR2/FGFR1/LPAR1/ADRA2B/CSPG4/JAK2/HGF/PDGFRB/HTR2B/FZD4/FGD2/KITLG/NTF3/TNIK/NGF/HTR2A	25
GO:0045765	regulation of angiogenesis	32/622	383/18670	1.91739e-06	2.31181e-05	1.36874e-05	ABL1/ITGA5/ADGRA2/ROCK2/HSPG2/FGF2/MECP2/AQP1/PRKD1/NPR1/AKT3/ADGRB3/CD34/TGFBR2/PRKCB/GLUL/PRKCA/ACVRL1/MEOX2/HIPK2/SEMA3E/HGF/SERPINF1/SPRY2/C3/GATA2/DLL1/COL4A3/ADM/NGFR/ID1/ISL1	32
GO:0086002	cardiac muscle cell action potential involved in contraction	11/622	56/18670	1.95644e-06	2.34724e-05	1.38972e-05	CACNB2/FLNA/CACNA1C/BIN1/RYR2/SCN1B/SCN3B/GJC1/ANK2/KCNE1/SCN2B	11
GO:0086065	cell communication involved in cardiac conduction	11/622	56/18670	1.95644e-06	2.34724e-05	1.38972e-05	CACNB2/FLNA/CACNA1C/ATP1A2/RYR2/PDE4D/SCN1B/SLC8A1/SCN3B/GJC1/ANK2	11
GO:0071229	cellular response to acid chemical	22/622	209/18670	2.00314e-06	2.39736e-05	1.41939e-05	KCNMB1/ZEB1/NTRK3/NFATC4/PDGFRA/PKD2/AQP1/CPEB3/P2RY4/FYN/FZD7/NEURL1/AMIGO1/PTGDR/EPHA3/SERPINF1/FZD4/ID3/HOXA2/RARB/APOB/RORB	22
GO:0071333	cellular response to glucose stimulus	17/622	133/18670	2.09542e-06	2.50164e-05	1.48113e-05	KCNB1/GPER1/ADCY5/SRF/GRIK5/RAP1A/PLA2G6/FOXO3/LRP5L/LRP1/CASR/IRS2/SERPINF1/SYBU/EPHA5/PTPRN2/KCNJ11	17
GO:0002791	regulation of peptide secretion	38/622	500/18670	2.15113e-06	2.56184e-05	1.51678e-05	KCNB1/CACNA1C/ABL1/ITPR1/LRRK2/GPER1/ADCY5/APBB1/RAP1A/ARNTL/PLA2G6/SYT11/CD34/NLGN2/STXBP5L/GLUL/ABCC8/PRKCA/AKAP12/JAK2/CNR1/LRP5L/NLRP1/LRP1/CD200/CRHBP/CASR/IRS2/HTR2B/GIPR/SYBU/IL2/ADCYAP1/EPHA5/NPY2R/IL33/KCNJ11/ISL1	38
GO:0007163	establishment or maintenance of cell polarity	22/622	210/18670	2.16905e-06	2.57687e-05	1.52567e-05	PKD1/ILK/FGF10/MAP1B/ROCK2/CLIC4/GSN/JAM3/KANK1/AQP1/RUFY3/DLG2/NEK3/OPHN1/FGF13/DST/BRSK1/SPRY1/UST/LRRC7/SPRY2/HES5	22
GO:0035107	appendage morphogenesis	18/622	148/18670	2.19057e-06	2.58978e-05	1.53332e-05	CACNA1C/ZBTB16/HAND2/FGF10/WDR19/PTCH1/ROR2/FGFR1/ZNF219/GLI2/SALL1/INTU/RSPO2/OSR2/PBX1/RARB/FGF9/SALL3	18
GO:0035108	limb morphogenesis	18/622	148/18670	2.19057e-06	2.58978e-05	1.53332e-05	CACNA1C/ZBTB16/HAND2/FGF10/WDR19/PTCH1/ROR2/FGFR1/ZNF219/GLI2/SALL1/INTU/RSPO2/OSR2/PBX1/RARB/FGF9/SALL3	18
GO:0050918	positive chemotaxis	12/622	68/18670	2.22344e-06	2.62193e-05	1.55235e-05	FGF10/NTRK3/TSC2/FGF2/PLXNB3/S1PR1/LRP1/CASR/AZU1/HGF/ROBO3/NTF3	12
GO:0140029	exocytic process	13/622	80/18670	2.22856e-06	2.62193e-05	1.55235e-05	P2RX1/KCNB1/PRRT2/CAMK2A/VAMP1/NPPA/STX2/GRIK5/STXBP1/NLGN1/CPLX1/SNPH/STX1B	13
GO:0086014	atrial cardiac muscle cell action potential	7/622	20/18670	2.33864e-06	2.73159e-05	1.61728e-05	CACNB2/FLNA/CACNA1C/RYR2/SCN3B/GJC1/ANK2	7
GO:0086026	atrial cardiac muscle cell to AV node cell signaling	7/622	20/18670	2.33864e-06	2.73159e-05	1.61728e-05	CACNB2/FLNA/CACNA1C/RYR2/SCN3B/GJC1/ANK2	7
GO:0086066	atrial cardiac muscle cell to AV node cell communication	7/622	20/18670	2.33864e-06	2.73159e-05	1.61728e-05	CACNB2/FLNA/CACNA1C/RYR2/SCN3B/GJC1/ANK2	7
GO:0022612	gland morphogenesis	16/622	120/18670	2.37372e-06	2.76593e-05	1.63761e-05	LIMS2/FGF10/PTCH1/CFLAR/NTN1/FGFR1/SEMA3A/TGFBR2/GLI2/GLI1/BCL2/CSF1/LRP5L/HGF/SNAI2/NFIB	16
GO:0048592	eye morphogenesis	18/622	149/18670	2.41571e-06	2.80812e-05	1.66259e-05	ZEB1/MEIS1/CCDC66/ROM1/PDE6C/WNT2B/VSX1/AHI1/BCL2/CDON/HIPK2/EFEMP1/SOX8/RARB/DIO3/DLL1/NR2E3/RORB	18
GO:0007205	protein kinase C-activating G protein-coupled receptor signaling pathway	8/622	28/18670	2.49874e-06	2.8977e-05	1.71563e-05	DGKG/HTR1B/DGKE/DGKB/LRP1/AZU1/HTR2B/IL2	8
GO:0021587	cerebellum morphogenesis	9/622	37/18670	2.57433e-06	2.96414e-05	1.75496e-05	ABL1/HERC1/FAIM2/RORA/KNDC1/GLI2/GLI1/OPHN1/DLL1	9
GO:0048846	axon extension involved in axon guidance	9/622	37/18670	2.57433e-06	2.96414e-05	1.75496e-05	SLIT2/NRP2/PLXNA4/SEMA3A/SLIT3/SEMA6D/SEMA3G/SEMA3E/SEMA6C	9
GO:1902284	neuron projection extension involved in neuron projection guidance	9/622	37/18670	2.57433e-06	2.96414e-05	1.75496e-05	SLIT2/NRP2/PLXNA4/SEMA3A/SLIT3/SEMA6D/SEMA3G/SEMA3E/SEMA6C	9
GO:0071331	cellular response to hexose stimulus	17/622	135/18670	2.5813e-06	2.96514e-05	1.75555e-05	KCNB1/GPER1/ADCY5/SRF/GRIK5/RAP1A/PLA2G6/FOXO3/LRP5L/LRP1/CASR/IRS2/SERPINF1/SYBU/EPHA5/PTPRN2/KCNJ11	17
GO:0036293	response to decreased oxygen levels	31/622	370/18670	2.61665e-06	2.99866e-05	1.7754e-05	SLC2A4/KCNMB1/ITPR1/ROCK2/NPPA/SRF/EEF2K/RYR2/MECP2/CFLAR/AQP1/RORA/SLC8A1/MGARP/TSC1/FOXO3/MTHFR/EDNRA/CD34/SLC8A3/PPARA/TGFBR2/KCNK3/NDNF/BCL2/ACVRL1/CASR/HIPK2/AK4/KCNK2/ADM	31
GO:0021695	cerebellar cortex development	10/622	47/18670	2.6648e-06	3.04665e-05	1.80381e-05	TTBK2/HERC1/RERE/FAIM2/RORA/KNDC1/GLI2/GLI1/OPHN1/DLL1	10
GO:0071902	positive regulation of protein serine/threonine kinase activity	29/622	334/18670	2.72291e-06	3.10578e-05	1.83882e-05	PKD1/ILK/FGF10/NTRK3/LRRK2/MAP3K12/ITGA1/PKD2/ZEB2/FGF2/MAPK8IP3/ATP2B4/ROR2/FGFR1/LPAR1/ADRA2B/CSPG4/JAK2/HGF/PDGFRB/HTR2B/FZD4/SPRY2/FGD2/KITLG/NTF3/TNIK/NGF/HTR2A	29
GO:0071326	cellular response to monosaccharide stimulus	17/622	136/18670	2.86042e-06	3.25499e-05	1.92716e-05	KCNB1/GPER1/ADCY5/SRF/GRIK5/RAP1A/PLA2G6/FOXO3/LRP5L/LRP1/CASR/IRS2/SERPINF1/SYBU/EPHA5/PTPRN2/KCNJ11	17
GO:0018105	peptidyl-serine phosphorylation	27/622	299/18670	2.8738e-06	3.26257e-05	1.93165e-05	PKD1/CAMK2A/PLCL1/ILK/NTRK3/TTBK2/LRRK2/MAP3K12/PRKG1/ROCK2/PDE4D/PRKD1/AKT3/ATP2B4/TGFBR2/CAPRIN2/RPS6KA5/SPTBN4/DCLK2/PRKCB/BCL2/PRKCA/HIPK2/DCLK1/HGF/SPRY2/NTF3	27
GO:0060070	canonical Wnt signaling pathway	29/622	335/18670	2.88928e-06	3.27249e-05	1.93753e-05	DIXDC1/ILK/NPHP3/FGF10/LRRK2/SOX10/ADGRA2/DAAM2/RYR2/KANK1/MITF/ARNTL/ROR2/SOX17/FOXO3/WNT2B/CAPRIN2/FZD7/TBL1X/GLI1/FOXO1/RSPO2/LRP5L/SNAI2/FZD4/SHISA6/TBX18/FGF9/ISL1	29
GO:0015696	ammonium transport	15/622	108/18670	2.91389e-06	3.29269e-05	1.94949e-05	P2RX1/NPPA/AQP1/KCNA2/ITGB3/GPM6B/SYT11/SLC18A2/MAOB/HTR1B/CNR1/ADCYAP1/SYT2/NPY2R/HTR2A	15
GO:0055117	regulation of cardiac muscle contraction	13/622	82/18670	2.96808e-06	3.34615e-05	1.98114e-05	FLNA/CACNA1C/HDAC4/ATP1A2/BIN1/NPPA/RYR2/RGS2/PDE4D/SLC8A1/FGF13/ADRA1A/ANK2	13
GO:0060541	respiratory system development	21/622	198/18670	3.02269e-06	3.39983e-05	2.01292e-05	PKD1/KCNAB1/NPHP3/FGF10/PDGFRA/SRF/THRA/FOXP2/FGFR1/WNT2B/TGFBR2/GLI2/GLI1/RSPO2/PDGFRB/SPRY1/NFIB/SPRY2/FGF9/ID1/HHIP	21
GO:0043405	regulation of MAP kinase activity	29/622	337/18670	3.25037e-06	3.64747e-05	2.15954e-05	ILK/FGF10/NTRK3/LRRK2/MAP3K12/ITGA1/ZEB2/FGF2/MAPK8IP3/RGS2/ROR2/FGFR1/LPAR1/ADRA2B/CSPG4/JAK2/HGF/PDGFRB/HTR2B/PPEF2/SPRY1/FZD4/SPRY2/FGD2/KITLG/NTF3/TNIK/NGF/HTR2A	29
GO:0048608	reproductive structure development	34/622	431/18670	3.30226e-06	3.69716e-05	2.18896e-05	PKD1/FLNA/FGF10/WDR19/PTCH1/PDGFRA/SLIT2/PKD2/GNRH1/ROR2/FOXO3/WNT2B/SEMA3A/SLIT3/GLI2/SALL1/GLI1/CDKN1C/LHCGR/BCL2/AXL/BOK/PDGFRB/MERTK/BMP5/SOX8/SERPINF1/FZD4/KITLG/ADCYAP1/GATA2/ADM/FGF9/SRD5A2	34
GO:0021885	forebrain cell migration	11/622	59/18670	3.35867e-06	3.75167e-05	2.22123e-05	DIXDC1/LRRK2/SRF/SLIT2/NRP2/SEMA3A/EFHC1/AXL/FGF13/LHX6/P2RY12	11
GO:1902473	regulation of protein localization to synapse	7/622	21/18670	3.40738e-06	3.79736e-05	2.24828e-05	MAPT/RAP1A/NLGN1/NLGN2/GRASP/ARHGAP44/GPC6	7
GO:0051017	actin filament bundle assembly	18/622	153/18670	3.54064e-06	3.93684e-05	2.33086e-05	FAM107A/FLNA/MYOC/ABL1/SHANK3/ROCK2/ACTN1/SRF/PIK3R1/ARHGEF10/LPAR1/DPYSL3/SYNPO/TSC1/S1PR1/EPS8/PPP1R9A/ID1	18
GO:0014013	regulation of gliogenesis	16/622	124/18670	3.67389e-06	4.07567e-05	2.41306e-05	RNF112/NTRK3/BIN1/SOX10/DAAM2/IL6ST/ASPA/GJC2/CSF1/LRP1/SOX8/P2RY12/ID2/ADCYAP1/MAG/HES5	16
GO:0071804	cellular potassium ion transport	22/622	217/18670	3.72886e-06	4.11784e-05	2.43803e-05	KCNB1/KCNMB1/FLNA/KCNAB1/ATP1A2/BIN1/KCNQ4/NPPA/PKD2/AQP1/SLC24A4/KCNA2/KCNIP2/KCNC4/KCNK3/AMIGO1/ABCC8/ANK2/P2RY12/KCNK2/KCNE1/KCNJ11	22
GO:0071805	potassium ion transmembrane transport	22/622	217/18670	3.72886e-06	4.11784e-05	2.43803e-05	KCNB1/KCNMB1/FLNA/KCNAB1/ATP1A2/BIN1/KCNQ4/NPPA/PKD2/AQP1/SLC24A4/KCNA2/KCNIP2/KCNC4/KCNK3/AMIGO1/ABCC8/ANK2/P2RY12/KCNK2/KCNE1/KCNJ11	22
GO:0061458	reproductive system development	34/622	434/18670	3.84232e-06	4.23352e-05	2.50652e-05	PKD1/FLNA/FGF10/WDR19/PTCH1/PDGFRA/SLIT2/PKD2/GNRH1/ROR2/FOXO3/WNT2B/SEMA3A/SLIT3/GLI2/SALL1/GLI1/CDKN1C/LHCGR/BCL2/AXL/BOK/PDGFRB/MERTK/BMP5/SOX8/SERPINF1/FZD4/KITLG/ADCYAP1/GATA2/ADM/FGF9/SRD5A2	34
GO:0018209	peptidyl-serine modification	28/622	322/18670	3.92354e-06	4.31323e-05	2.55371e-05	PKD1/CAMK2A/PLCL1/ILK/NTRK3/TTBK2/LRRK2/MAP3K12/PRKG1/ROCK2/PDE4D/PRKD1/AKT3/ATP2B4/TGFBR2/CAPRIN2/RPS6KA5/SPTBN4/DCLK2/PRKCB/NDNF/BCL2/PRKCA/HIPK2/DCLK1/HGF/SPRY2/NTF3	28
GO:0060042	retina morphogenesis in camera-type eye	10/622	49/18670	3.98283e-06	4.34732e-05	2.5739e-05	ROM1/PDE6C/VSX1/AHI1/CDON/HIPK2/SOX8/DIO3/DLL1/RORB	10
GO:1990090	cellular response to nerve growth factor stimulus	10/622	49/18670	3.98283e-06	4.34732e-05	2.5739e-05	MAPT/NTRK3/EEF2K/MAGI2/RAP1A/TMEM108/FOXO3/NTF3/NGF/ID1	10
GO:0051893	regulation of focal adhesion assembly	11/622	60/18670	3.99034e-06	4.34732e-05	2.5739e-05	FAM107A/MYOC/ABL1/ROCK2/APOD/TSC1/GPM6B/MACF1/ACVRL1/LRP1/EPHA3	11
GO:0090109	regulation of cell-substrate junction assembly	11/622	60/18670	3.99034e-06	4.34732e-05	2.5739e-05	FAM107A/MYOC/ABL1/ROCK2/APOD/TSC1/GPM6B/MACF1/ACVRL1/LRP1/EPHA3	11
GO:0055001	muscle cell development	20/622	186/18670	4.19578e-06	4.56091e-05	2.70036e-05	HDAC4/BIN1/NFATC4/PDGFRA/NPPA/SYPL2/SRF/RGS2/CFLAR/SLC8A1/MEF2A/PPARA/ACTA1/MEF2C/BCL2/TMOD2/PDGFRB/ADRA1A/ANK2/ADM	20
GO:0090130	tissue migration	30/622	360/18670	4.2223e-06	4.5795e-05	2.71136e-05	ABL1/FGF10/ADGRA2/ROCK2/SRF/SLIT2/NRP2/ZEB2/FGF2/MECP2/KANK1/PRKD1/ITGB3/AKT3/FGFR1/ATOH8/MACF1/SEMA3A/TGFBR2/ACTA1/NANOS1/MEF2C/GLUL/PRKCA/ACVRL1/MEOX2/SERPINF1/GATA2/LTB4R2/ID1	30
GO:0097553	calcium ion transmembrane import into cytosol	17/622	140/18670	4.26928e-06	4.62014e-05	2.73542e-05	CACNA1C/ABL1/ITPR1/ATP1A2/GPER1/PKD2/FGF2/RYR2/PDE4D/SLC8A1/ATP2B4/SLC8A3/FYN/TRPA1/HTR2B/ANK2/HTR2A	17
GO:0021696	cerebellar cortex morphogenesis	8/622	30/18670	4.43612e-06	4.77941e-05	2.82972e-05	HERC1/FAIM2/RORA/KNDC1/GLI2/GLI1/OPHN1/DLL1	8
GO:0021772	olfactory bulb development	8/622	30/18670	4.43612e-06	4.77941e-05	2.82972e-05	LRRK2/SRF/SLIT2/SEMA3A/SALL1/CRTAC1/ID2/SALL3	8
GO:0003205	cardiac chamber development	19/622	171/18670	4.4871e-06	4.81299e-05	2.8496e-05	HAND2/TBX20/NPHP3/SRF/SLIT2/NRP2/RYR2/SMARCD3/SLIT3/TGFBR2/MEF2C/SALL1/BMP5/ANK2/ID2/KCNK2/RARB/NPY2R/ISL1	19
GO:0060401	cytosolic calcium ion transport	19/622	171/18670	4.4871e-06	4.81299e-05	2.8496e-05	CACNA1C/ABL1/ITPR1/ATP1A2/GPER1/PKD2/FGF2/RYR2/PDE4D/SLC8A1/ATP2B4/SLC8A3/FYN/BCL2/TRPA1/ADRA1A/HTR2B/ANK2/HTR2A	19
GO:0007405	neuroblast proliferation	11/622	61/18670	4.72345e-06	5.04423e-05	2.98651e-05	LRRK2/SOX10/SOX5/DCT/EML1/SMARCD3/FGFR1/TEAD3/NUMBL/FGF13/HHIP	11
GO:0071384	cellular response to corticosteroid stimulus	11/622	61/18670	4.72345e-06	5.04423e-05	2.98651e-05	FAM107A/FBXO32/GPER1/NPAS4/CFLAR/AQP1/FOXO3/FOXO1/SERPINF1/ADCYAP1/ISL1	11
GO:1903524	positive regulation of blood circulation	12/622	73/18670	4.82317e-06	5.12761e-05	3.03587e-05	NPPA/RYR2/RGS2/PDE4D/CHRM3/SCN3B/AVPR2/CASR/ADRA1A/SLC1A1/ADM/HTR2A	12
GO:0002931	response to ischemia	10/622	50/18670	4.83143e-06	5.12761e-05	3.03587e-05	CAMK2A/ROCK2/EEF2K/FAIM2/SLC26A5/NDNF/BCL2/CSF1/CASR/KCNJ11	10
GO:0022010	central nervous system myelination	7/622	22/18670	4.85429e-06	5.12761e-05	3.03587e-05	PLP1/SOX10/CNTNAP1/ASPA/CLU/MAG/HES5	7
GO:0031629	synaptic vesicle fusion to presynaptic active zone membrane	7/622	22/18670	4.85429e-06	5.12761e-05	3.03587e-05	PRRT2/VAMP1/STX2/GRIK5/STXBP1/CPLX1/STX1B	7
GO:0032291	axon ensheathment in central nervous system	7/622	22/18670	4.85429e-06	5.12761e-05	3.03587e-05	PLP1/SOX10/CNTNAP1/ASPA/CLU/MAG/HES5	7
GO:0001708	cell fate specification	14/622	99/18670	5.00954e-06	5.28012e-05	3.12617e-05	TBX20/NTRK3/PTCH1/FGF2/SOX17/FGFR1/FZD7/GLI2/EYA1/CDON/SOX6/DLL1/TBX18/ISL1	14
GO:0061572	actin filament bundle organization	18/622	157/18670	5.11826e-06	5.38304e-05	3.18711e-05	FAM107A/FLNA/MYOC/ABL1/SHANK3/ROCK2/ACTN1/SRF/PIK3R1/ARHGEF10/LPAR1/DPYSL3/SYNPO/TSC1/S1PR1/EPS8/PPP1R9A/ID1	18
GO:0035864	response to potassium ion	6/622	15/18670	5.16672e-06	5.38327e-05	3.18724e-05	CACNA1H/GNRH1/SLC26A5/DLG2/DLG4/CRHBP	6
GO:0036445	neuronal stem cell division	6/622	15/18670	5.16672e-06	5.38327e-05	3.18724e-05	SOX5/DCT/FGFR1/TEAD3/NUMBL/FGF13	6
GO:0055057	neuroblast division	6/622	15/18670	5.16672e-06	5.38327e-05	3.18724e-05	SOX5/DCT/FGFR1/TEAD3/NUMBL/FGF13	6
GO:0001941	postsynaptic membrane organization	9/622	40/18670	5.17506e-06	5.38327e-05	3.18724e-05	SHANK3/MUSK/MAGI2/NRXN2/NLGN1/NLGN2/DLG4/NRXN1/SHISA6	9
GO:0072210	metanephric nephron development	9/622	40/18670	5.17506e-06	5.38327e-05	3.18724e-05	PKD1/PDGFRA/PKD2/CD34/SALL1/LAMB2/PDGFRB/SOX8/HES5	9
GO:0034332	adherens junction organization	17/622	142/18670	5.18496e-06	5.38327e-05	3.18724e-05	FAM107A/MYOC/ABL1/PIP5K1C/VCL/ROCK2/ACTN1/ACTN3/APOD/TSC1/GPM6B/MACF1/BCL2/NUMBL/ACVRL1/LRP1/EPHA3	17
GO:0050730	regulation of peptidyl-tyrosine phosphorylation	24/622	256/18670	5.36822e-06	5.56165e-05	3.29286e-05	ABL1/ITGA5/FGF10/EPHA7/ITGB3/IL6ST/CNTN1/FYN/NEURL1/CSPG4/TAL1/JAK2/DLG4/HGF/ADRA1A/CTF1/KITLG/NTF3/IL2/IL6R/HTR2A/CRLF1/HES5/ISL1	24
GO:0003407	neural retina development	11/622	62/18670	5.57153e-06	5.7356e-05	3.39585e-05	ATP2B4/SMARCD3/ROM1/PDE6C/VSX1/GPM6A/AHI1/HIPK2/SOX8/DIO3/RORB	11
GO:0032835	glomerulus development	11/622	62/18670	5.57153e-06	5.7356e-05	3.39585e-05	KLF15/PDGFRA/CFLAR/MAGI2/CD34/MEF2C/BCL2/LAMB2/PDGFRB/IL6R/COL4A3	11
GO:0050433	regulation of catecholamine secretion	11/622	62/18670	5.57153e-06	5.7356e-05	3.39585e-05	KCNB1/KCNA2/SYT11/ADRA2B/HTR1B/CNR1/P2RY12/SYT2/NPY2R/HTR2A/VIP	11
GO:0014015	positive regulation of gliogenesis	12/622	74/18670	5.58465e-06	5.73696e-05	3.39665e-05	RNF112/BIN1/SOX10/IL6ST/ASPA/GJC2/CSF1/LRP1/SOX8/P2RY12/ID2/MAG	12
GO:0055024	regulation of cardiac muscle tissue development	14/622	100/18670	5.64959e-06	5.79142e-05	3.4289e-05	TBX20/MEIS1/FGF2/RGS2/FGFR1/PPARA/TGFBR2/FZD7/MEF2C/GLI1/SOX6/KCNK2/DLL1/FGF9	14
GO:0021988	olfactory lobe development	8/622	31/18670	5.8056e-06	5.93883e-05	3.51617e-05	LRRK2/SRF/SLIT2/SEMA3A/SALL1/CRTAC1/ID2/SALL3	8
GO:0090102	cochlea development	10/622	51/18670	5.8323e-06	5.9536e-05	3.52492e-05	SOBP/ZEB1/DCHS1/NTRK3/SLC26A5/KCNK3/GLI2/EYA1/KCNK2/GATA2	10
GO:1901653	cellular response to peptide	31/622	385/18670	5.91028e-06	6.02055e-05	3.56456e-05	SLC2A4/CAMK2A/KLF15/GPER1/MAP1B/ADCY5/TSC2/ROCK2/EEF2K/CFLAR/KANK1/MBD5/PIK3R1/MGARP/TSC1/FOXO3/GRB10/FYN/PRKAR2B/CRHR2/LHCGR/PRKCB/FOXO1/JAK2/LRP1/CRHBP/CASR/IRS2/SOCS2/NGFR/ID1	31
GO:1904064	positive regulation of cation transmembrane transport	17/622	144/18670	6.27321e-06	6.37688e-05	3.77553e-05	CACNB2/KCNMB1/FLNA/ABL1/GPER1/SHANK3/NPPA/PKD2/RYR2/RGS9/KCNIP2/GJC2/AMIGO1/ANK2/KCNE1/PIRT/KCNJ11	17
GO:0021575	hindbrain morphogenesis	9/622	41/18670	6.43623e-06	6.51534e-05	3.8575e-05	ABL1/HERC1/FAIM2/RORA/KNDC1/GLI2/GLI1/OPHN1/DLL1	9
GO:0098815	modulation of excitatory postsynaptic potential	9/622	41/18670	6.43623e-06	6.51534e-05	3.8575e-05	LRRK2/SHANK3/TMEM108/NLGN1/NLGN2/STX1B/DLG4/NRXN1/NPY2R	9
GO:0007413	axonal fasciculation	7/622	23/18670	6.77817e-06	6.80478e-05	4.02887e-05	SEMA3A/AMIGO1/CNR1/EPHA3/CRTAC1/CNTN4/NDN	7
GO:0051589	negative regulation of neurotransmitter transport	7/622	23/18670	6.77817e-06	6.80478e-05	4.02887e-05	RGS2/RAP1A/GPM6B/SYT11/MAOB/HTR1B/PPP1R9A	7
GO:0099500	vesicle fusion to plasma membrane	7/622	23/18670	6.77817e-06	6.80478e-05	4.02887e-05	PRRT2/VAMP1/STX2/GRIK5/STXBP1/CPLX1/STX1B	7
GO:0106030	neuron projection fasciculation	7/622	23/18670	6.77817e-06	6.80478e-05	4.02887e-05	SEMA3A/AMIGO1/CNR1/EPHA3/CRTAC1/CNTN4/NDN	7
GO:0035176	social behavior	10/622	52/18670	7.00769e-06	6.97753e-05	4.13115e-05	SHANK3/MECP2/VPS13A/NPAS4/NRXN2/ATXN1/DLG4/PTCHD1/NRXN1/NRXN3	10
GO:0051703	intraspecies interaction between organisms	10/622	52/18670	7.00769e-06	6.97753e-05	4.13115e-05	SHANK3/MECP2/VPS13A/NPAS4/NRXN2/ATXN1/DLG4/PTCHD1/NRXN1/NRXN3	10
GO:0072132	mesenchyme morphogenesis	10/622	52/18670	7.00769e-06	6.97753e-05	4.13115e-05	DCHS1/TBX20/TMEM100/FGFR1/TGFBR2/ACTA1/ACVRL1/BMP5/SNAI2/ISL1	10
GO:1990089	response to nerve growth factor	10/622	52/18670	7.00769e-06	6.97753e-05	4.13115e-05	MAPT/NTRK3/EEF2K/MAGI2/RAP1A/TMEM108/FOXO3/NTF3/NGF/ID1	10
GO:0070252	actin-mediated cell contraction	15/622	116/18670	7.16612e-06	7.12069e-05	4.21591e-05	CACNB2/FLNA/CACNA1C/ATP1A2/BIN1/RYR2/PDE4D/ACTN3/SCN1B/ACTA1/SCN3B/GJC1/ANK2/KCNE1/SCN2B	15
GO:0010631	epithelial cell migration	29/622	351/18670	7.19044e-06	7.13028e-05	4.22159e-05	ABL1/FGF10/ADGRA2/ROCK2/SRF/SLIT2/NRP2/ZEB2/FGF2/MECP2/KANK1/PRKD1/ITGB3/AKT3/FGFR1/ATOH8/MACF1/SEMA3A/TGFBR2/NANOS1/MEF2C/GLUL/PRKCA/ACVRL1/MEOX2/SERPINF1/GATA2/LTB4R2/ID1	29
GO:1901654	response to ketone	20/622	193/18670	7.35798e-06	7.28155e-05	4.31115e-05	FBXO32/NTRK3/SOX10/ADCY5/ROCK2/SLIT2/GNRH1/NPAS4/CFLAR/AQP1/HSD3B2/FOXP2/FOXO3/SLIT3/P2RY4/MAOB/PTGDR/FOXO1/SERPINF1/KCNJ11	20
GO:0086019	cell-cell signaling involved in cardiac conduction	8/622	32/18670	7.51625e-06	7.42306e-05	4.39493e-05	CACNB2/FLNA/CACNA1C/RYR2/SCN1B/SCN3B/GJC1/ANK2	8
GO:0046887	positive regulation of hormone secretion	16/622	131/18670	7.54507e-06	7.43641e-05	4.40283e-05	GPER1/NPPA/PLA2G6/FGFR1/NLGN2/GLUL/JAK2/LRP1/CASR/IRS2/GALR1/GIPR/SYBU/ADCYAP1/VIP/ISL1	16
GO:1900449	regulation of glutamate receptor signaling pathway	11/622	64/18670	7.6738e-06	7.54797e-05	4.46889e-05	SHANK3/RGS9/DLG2/NLGN1/NLGN2/FYN/MEF2C/DLG4/CRHBP/LRRC7/SHISA6	11
GO:0006837	serotonin transport	6/622	16/18670	8.03409e-06	7.87049e-05	4.65984e-05	P2RX1/ITGB3/GPM6B/SLC18A2/MAOB/HTR1B	6
GO:0007158	neuron cell-cell adhesion	6/622	16/18670	8.03409e-06	7.87049e-05	4.65984e-05	NRXN2/NLGN1/NLGN2/NRXN1/CNTN4/NRXN3	6
GO:0003158	endothelium development	16/622	132/18670	8.32578e-06	8.13984e-05	4.81931e-05	HAPLN2/ZEB1/ROCK2/CLDN5/TMEM100/PDE4D/RAP1A/SOX17/ATOH8/CD34/PTPRS/S1PR1/ACVRL1/GJA4/DLL1/ID1	16
GO:0021879	forebrain neuron differentiation	10/622	53/18670	8.38237e-06	8.1787e-05	4.84232e-05	SHANK3/SLIT2/NRP2/SEMA3A/DCLK2/SALL1/LHX6/GATA2/SALL3/HES5	10
GO:0090132	epithelium migration	29/622	354/18670	8.46754e-06	8.24525e-05	4.88172e-05	ABL1/FGF10/ADGRA2/ROCK2/SRF/SLIT2/NRP2/ZEB2/FGF2/MECP2/KANK1/PRKD1/ITGB3/AKT3/FGFR1/ATOH8/MACF1/SEMA3A/TGFBR2/NANOS1/MEF2C/GLUL/PRKCA/ACVRL1/MEOX2/SERPINF1/GATA2/LTB4R2/ID1	29
GO:0048736	appendage development	19/622	179/18670	8.76257e-06	8.49847e-05	5.03165e-05	CACNA1C/ZBTB16/HAND2/FGF10/WDR19/PTCH1/ROR2/FGFR1/ZNF219/GLI2/SALL1/INTU/RSPO2/OSR2/MEOX2/PBX1/RARB/FGF9/SALL3	19
GO:0060173	limb development	19/622	179/18670	8.76257e-06	8.49847e-05	5.03165e-05	CACNA1C/ZBTB16/HAND2/FGF10/WDR19/PTCH1/ROR2/FGFR1/ZNF219/GLI2/SALL1/INTU/RSPO2/OSR2/MEOX2/PBX1/RARB/FGF9/SALL3	19
GO:0014877	response to muscle inactivity involved in regulation of muscle adaptation	5/622	10/18670	8.85731e-06	8.5562e-05	5.06582e-05	SGCA/HDAC4/FBXO32/ACTN3/UTRN	5
GO:0014894	response to denervation involved in regulation of muscle adaptation	5/622	10/18670	8.85731e-06	8.5562e-05	5.06582e-05	SGCA/HDAC4/FBXO32/ACTN3/UTRN	5
GO:0007218	neuropeptide signaling pathway	14/622	104/18670	8.9963e-06	8.67322e-05	5.1351e-05	SORCS1/NMUR1/NPY6R/NXPH3/NPPA/QRFP/PRLHR/SSTR1/GALR1/ADCYAP1/LTB4R2/NPY2R/POMC/GLRA4	14
GO:0014065	phosphatidylinositol 3-kinase signaling	17/622	148/18670	9.08305e-06	8.72224e-05	5.16413e-05	MYOC/NTRK3/GPER1/PIP5K1C/PDGFRA/TSC2/PIK3R1/FGFR1/FYN/PREX2/JAK2/IRS2/HGF/PDGFRB/HTR2B/NTF3/HTR2A	17
GO:0051592	response to calcium ion	17/622	148/18670	9.08305e-06	8.72224e-05	5.16413e-05	KCNMB1/CLIC4/PKD2/EEF2K/RYR2/KCNIP2/CPNE6/MEF2A/SYT11/SLC25A12/NLGN1/MEF2C/CRHBP/CASR/GIPR/CPNE5/SYT2	17
GO:0050708	regulation of protein secretion	35/622	472/18670	9.27427e-06	8.8883e-05	5.26245e-05	KCNB1/CACNA1C/ABL1/ITPR1/LRRK2/GPER1/ADCY5/APBB1/RAP1A/ARNTL/PLA2G6/SYT11/CD34/NLGN2/STXBP5L/GLUL/ABCC8/PRKCA/AKAP12/JAK2/CNR1/LRP5L/NLRP1/LRP1/CD200/CASR/IRS2/HTR2B/GIPR/SYBU/IL2/EPHA5/IL33/KCNJ11/ISL1	35
GO:0010464	regulation of mesenchymal cell proliferation	8/622	33/18670	9.63373e-06	9.19652e-05	5.44494e-05	ZEB1/CHRD/FOXP2/FGFR1/TGFBR2/IRS2/NFIB/FGF9	8
GO:0048011	neurotrophin TRK receptor signaling pathway	8/622	33/18670	9.63373e-06	9.19652e-05	5.44494e-05	NTRK3/TMEM108/SPRY1/SPRY2/NDN/NTF3/NGF/NGFR	8
GO:0045773	positive regulation of axon extension	9/622	43/18670	9.76189e-06	9.30059e-05	5.50655e-05	MAPT/ILK/NTRK3/MAP1B/SRF/RUFY3/NTN1/MACF1/LRP1	9
GO:0051056	regulation of small GTPase mediated signal transduction	28/622	338/18670	9.81813e-06	9.33587e-05	5.52744e-05	PSD/MYOC/ABL1/FGF10/SYNGAP1/ARHGEF9/TSC2/BCL6/SLIT2/KANK1/ARHGEF10/LPAR1/PREX2/EPS8/CSF1/JAK2/TIMP2/OPHN1/CDON/IRS2/PDGFRB/ADRA1A/SPRY1/ARHGAP44/SPRY2/FGD2/KITLG/NGF	28
GO:0008277	regulation of G protein-coupled receptor signaling pathway	17/622	149/18670	9.94172e-06	9.43493e-05	5.58609e-05	LRRK2/GPER1/ROCK2/TUB/RGS2/RGS9/ATP2B4/MGLL/HTR1B/PRKCA/TMOD2/HTR2B/PALM/GIPR/C3/ADCYAP1/ADM	17
GO:0055017	cardiac muscle tissue growth	14/622	105/18670	1.00679e-05	9.53605e-05	5.64596e-05	TBX20/MEIS1/NPPA/FGF2/RGS2/FGFR1/PPARA/TGFBR2/MEF2C/GLI1/S1PR1/ADRA1A/KCNK2/FGF9	14
GO:0043434	response to peptide hormone	33/622	436/18670	1.09465e-05	0.000103391	6.12143e-05	SLC2A4/CAMK2A/KLF15/GPER1/MAP1B/ADCY5/TSC2/ROCK2/NPPA/EEF2K/GNRH1/CFLAR/KANK1/MBD5/PIK3R1/MGARP/TSC1/FOXO3/GRB10/PPARA/FYN/PRKAR2B/CRHR2/LHCGR/PRKCB/TIMP4/FOXO1/JAK2/CRHBP/IRS2/EDNRB/SOCS2/ADM	33
GO:0000302	response to reactive oxygen species	22/622	232/18670	1.09583e-05	0.000103391	6.12143e-05	ABL1/RNF112/MAPT/LRRK2/GNAO1/PDGFRA/MTR/PKD2/CFLAR/AQP1/SZT2/SLC8A1/APOD/FOXO3/FYN/BCL2/FOXO1/TRPA1/AXL/SOD2/HGF/PDGFRB	22
GO:0001666	response to hypoxia	29/622	359/18670	1.10644e-05	0.000104189	6.16869e-05	SLC2A4/KCNMB1/ITPR1/ROCK2/NPPA/SRF/RYR2/MECP2/CFLAR/AQP1/RORA/SLC8A1/MGARP/FOXO3/MTHFR/EDNRA/CD34/SLC8A3/PPARA/TGFBR2/KCNK3/NDNF/BCL2/ACVRL1/CASR/HIPK2/AK4/KCNK2/ADM	29
GO:0030010	establishment of cell polarity	16/622	135/18670	1.11185e-05	0.000104497	6.18691e-05	PKD1/FGF10/MAP1B/ROCK2/GSN/JAM3/KANK1/RUFY3/NEK3/OPHN1/FGF13/BRSK1/SPRY1/UST/SPRY2/HES5	16
GO:0003151	outflow tract morphogenesis	12/622	79/18670	1.11993e-05	0.000105052	6.21978e-05	HAND2/ILK/TBX20/NRP2/CLDN5/SOX17/TGFBR2/MEF2C/EYA1/RARB/NPY2R/ISL1	12
GO:0007599	hemostasis	28/622	341/18670	1.15702e-05	0.000108323	6.41343e-05	P2RX1/FLNA/ILK/ITPR1/PRKG1/VCL/PDGFRA/SRF/ITGB3/PIK3R1/DOCK11/ITPK1/STXBP1/CD34/ADRA2B/FYN/PRKAR2B/DGKG/PRKCB/DGKE/AVPR2/PRKCA/JAK2/AXL/DGKB/MERTK/P2RY12/GATA2	28
GO:1903169	regulation of calcium ion transmembrane transport	17/622	151/18670	1.18799e-05	0.000110677	6.55281e-05	CACNB2/CACNA1C/ABL1/ATP1A2/BIN1/GPER1/NPPA/PKD2/RYR2/TMC2/PDE4D/SLC8A1/PLA2G6/CACNB4/GJC2/FYN/ANK2	17
GO:0014002	astrocyte development	9/622	44/18670	1.19128e-05	0.000110677	6.55281e-05	MAPT/PLP1/ROR2/ROR1/LAMC3/TSPAN2/LAMB2/LRP1/DLL1	9
GO:0051489	regulation of filopodium assembly	9/622	44/18670	1.19128e-05	0.000110677	6.55281e-05	SRF/DOCK11/DPYSL3/NLGN1/NEURL1/GPM6A/PALM/ARHGAP44/PPP1R9A	9
GO:0060999	positive regulation of dendritic spine development	9/622	44/18670	1.19128e-05	0.000110677	6.55281e-05	SHANK3/EEF2K/LPAR1/CPEB3/NLGN1/CAPRIN2/NEURL1/IL2/PPP1R9A	9
GO:0061298	retina vasculature development in camera-type eye	6/622	17/18670	1.20671e-05	0.000111684	6.6124e-05	PDGFRA/ROM1/LRP5L/ACVRL1/PDGFRB/FZD4	6
GO:0099509	regulation of presynaptic cytosolic calcium ion concentration	6/622	17/18670	1.20671e-05	0.000111684	6.6124e-05	P2RX1/CACNB2/NCS1/P2RY4/HTR1B/CNR1	6
GO:0003143	embryonic heart tube morphogenesis	11/622	67/18670	1.21147e-05	0.000111699	6.6133e-05	HAND2/TBX20/NPHP3/SRF/PKD2/RYR2/SOX17/TGFBR2/MEF2C/AHI1/DLL1	11
GO:1903391	regulation of adherens junction organization	11/622	67/18670	1.21147e-05	0.000111699	6.6133e-05	FAM107A/MYOC/ABL1/ROCK2/APOD/TSC1/GPM6B/MACF1/ACVRL1/LRP1/EPHA3	11
GO:0019228	neuronal action potential	8/622	34/18670	1.22328e-05	0.000112361	6.65251e-05	P2RX1/CACNA1H/GPER1/SCN7A/KCNA2/SCN4A/GRIK2/SCN3A	8
GO:0070050	neuron cellular homeostasis	8/622	34/18670	1.22328e-05	0.000112361	6.65251e-05	P2RX1/CACNB2/MAP1A/NCS1/P2RY4/HTR1B/HAAO/CNR1	8
GO:0048103	somatic stem cell division	7/622	25/18670	1.25406e-05	0.000114862	6.80057e-05	SOX5/DCT/FGFR1/TEAD3/FZD7/NUMBL/FGF13	7
GO:0071453	cellular response to oxygen levels	22/622	234/18670	1.25523e-05	0.000114862	6.80057e-05	SLC2A4/KCNMB1/ROCK2/EEF2K/CFLAR/AQP1/RORA/SLC8A1/MGARP/LPAR1/TSC1/FOXO3/CD34/SLC8A3/KCNK3/NDNF/BCL2/FOXO1/CASR/HIPK2/AK4/KCNK2	22
GO:0031667	response to nutrient levels	36/622	499/18670	1.26361e-05	0.000115411	6.8331e-05	P2RX1/KCNB1/FAM107A/LRRK2/MAP1B/SRF/GSN/PRKD1/BBS2/SZT2/SLC8A1/TSC1/FOXO3/MTHFR/WNT2B/PPARA/TGFBR2/P2RY4/FYN/AMIGO1/BCL2/SSTR1/GLUL/FOXO1/CNR1/ULK2/CASR/SNAI2/GIPR/P2RY12/ADCYAP1/HTR4/ADM/BCHE/POMC/KCNJ11	36
GO:0007156	homophilic cell adhesion via plasma membrane adhesion molecules	18/622	168/18670	1.32083e-05	0.000120411	7.12912e-05	PALLD/PKD1/NEXN/DCHS1/IGSF9B/FAT4/MYOT/DSCAML1/PCDH18/PLXNB3/AMIGO1/IGSF21/CNTN4/PCDHGC5/ROBO3/PCDHB15/PCDHGC4/CLSTN2	18
GO:0006814	sodium ion transport	21/622	218/18670	1.3606e-05	0.000123342	7.30265e-05	ATP1A2/PKD2/SCN7A/SLC24A4/SLC8A2/SLC4A7/SCN1B/SLC8A1/ATP2B4/SLC8A3/ASIC3/CNTN1/UTRN/SCN3B/SPTBN4/SCN4A/SLC4A5/SCNN1D/FGF13/SCN2B/SCN3A	21
GO:0019722	calcium-mediated signaling	21/622	218/18670	1.3606e-05	0.000123342	7.30265e-05	CACNA1C/MAPT/HDAC4/ITPR1/ATP1A2/LRRK2/NFATC4/NMUR1/PKD2/RYR2/TMEM100/PDE4D/ACTN3/SLC8A1/ATP2B4/AZU1/HTR2B/ANK2/P2RY12/PPP1R9A/EDNRB	21
GO:0032886	regulation of microtubule-based process	21/622	218/18670	1.3606e-05	0.000123342	7.30265e-05	DIXDC1/FAM107A/PKD1/ABL1/MAPT/MAP1A/TTBK2/MAP1B/ROCK2/MECP2/BBS2/GBA2/NAV3/MAP6/MACF1/MDM1/FGF13/EPHA3/SLC39A12/STMN4/ARMC4	21
GO:0022029	telencephalon cell migration	10/622	56/18670	1.39914e-05	0.000126131	7.46775e-05	DIXDC1/LRRK2/SRF/SLIT2/NRP2/SEMA3A/EFHC1/FGF13/LHX6/P2RY12	10
GO:0048488	synaptic vesicle endocytosis	10/622	56/18670	1.39914e-05	0.000126131	7.46775e-05	SLC2A4/LRRK2/PIP5K1C/KIAA1109/SYT11/NLGN1/NLGN2/OPHN1/AMPH/SYT2	10
GO:0140238	presynaptic endocytosis	10/622	56/18670	1.39914e-05	0.000126131	7.46775e-05	SLC2A4/LRRK2/PIP5K1C/KIAA1109/SYT11/NLGN1/NLGN2/OPHN1/AMPH/SYT2	10
GO:0010812	negative regulation of cell-substrate adhesion	11/622	68/18670	1.40235e-05	0.000126186	7.47102e-05	FAM107A/MYOC/BCL6/KANK1/PIK3R1/APOD/FZD7/ACVRL1/LRP1/SEMA3E/FZD4	11
GO:0042133	neurotransmitter metabolic process	17/622	153/18670	1.41488e-05	0.000127078	7.52383e-05	DMGDH/ROCK2/PKD2/RNF180/PRIMA1/RORA/ATP2B4/CD34/PDE1B/NAALAD2/MAOB/JAK2/TPH1/CLU/MAOA/BCHE/ENPP6	17
GO:0051932	synaptic transmission, GABAergic	9/622	45/18670	1.44551e-05	0.000129589	7.67254e-05	PLCL1/NISCH/NPAS4/STXBP1/NLGN1/NLGN2/HTR1B/CNR1/ADRA1A	9
GO:0003203	endocardial cushion morphogenesis	8/622	35/18670	1.53978e-05	0.000137786	8.15784e-05	DCHS1/TBX20/TMEM100/TGFBR2/ACVRL1/BMP5/SNAI2/ISL1	8
GO:0014870	response to muscle inactivity	5/622	11/18670	1.57928e-05	0.000141061	8.35173e-05	SGCA/HDAC4/FBXO32/ACTN3/UTRN	5
GO:0036465	synaptic vesicle recycling	11/622	69/18670	1.6188e-05	0.000144325	8.545e-05	SLC2A4/LRRK2/PIP5K1C/KIAA1109/SYT11/NLGN1/NLGN2/STX1B/OPHN1/AMPH/SYT2	11
GO:0019933	cAMP-mediated signaling	19/622	187/18670	1.64066e-05	0.000146006	8.64452e-05	GPER1/GNAL/ADCY5/RGS2/PDE4D/ATP2B4/ADGRB3/LPAR1/ADRA2B/LHCGR/PRKCA/GALR1/ADRA1A/GIPR/ADCYAP1/EPHA5/NPY2R/ADM/VIP	19
GO:0030279	negative regulation of ossification	12/622	82/18670	1.65443e-05	0.000146963	8.70115e-05	HAND2/HDAC4/PTCH1/CHRD/MEF2C/BCL2/ID3/ID2/HOXA2/TPH1/RORB/ID1	12
GO:0010460	positive regulation of heart rate	7/622	26/18670	1.667e-05	0.000147272	8.71944e-05	NPPA/RYR2/PDE4D/SCN3B/ADRA1A/SLC1A1/ADM	7
GO:0030318	melanocyte differentiation	7/622	26/18670	1.667e-05	0.000147272	8.71944e-05	SOX10/ZEB2/MITF/MEF2C/BCL2/KITLG/EDNRB	7
GO:0060074	synapse maturation	7/622	26/18670	1.667e-05	0.000147272	8.71944e-05	NFATC4/NEURL1/NFIA/NRXN1/IGSF21/PALM/SYBU	7
GO:0099172	presynapse organization	9/622	46/18670	1.74454e-05	0.000153843	9.10848e-05	NTRK3/LRFN5/NLGN1/IL1RAPL1/NLGN2/LRRTM1/PPFIA2/NRXN1/SLITRK2	9
GO:0048705	skeletal system morphogenesis	22/622	239/18670	1.74929e-05	0.000153982	9.11672e-05	PKD1/ZEB1/CSGALNACT1/MEF2D/WDR19/ANXA6/PDGFRA/VIT/THRA/ROR2/FGFR1/DSCAML1/TGFBR2/MEF2C/EYA1/MATN2/LRP5L/OSR2/HOXA3/HOXA2/RARB/HHIP	22
GO:0048010	vascular endothelial growth factor receptor signaling pathway	13/622	96/18670	1.75323e-05	0.000154049	9.12072e-05	ITGA5/FGF10/ROCK2/NRP2/PRKD1/ITGB3/PIK3R1/GRB10/FYN/PRKCB/AXL/FZD4/FGF9	13
GO:0071625	vocalization behavior	6/622	18/18670	1.75918e-05	0.000154294	9.13518e-05	SHANK3/FOXP2/NRXN2/DLG4/NRXN1/NRXN3	6
GO:0035725	sodium ion transmembrane transport	16/622	140/18670	1.76585e-05	0.000154599	9.15329e-05	ATP1A2/PKD2/SCN7A/SLC24A4/SLC8A2/SCN1B/SLC8A1/ATP2B4/SLC8A3/ASIC3/UTRN/SCN3B/SCN4A/SCNN1D/SCN2B/SCN3A	16
GO:0051146	striated muscle cell differentiation	25/622	293/18670	1.77233e-05	0.000154887	9.17034e-05	CACNA1H/HDAC4/PDGFRA/NPPA/SRF/RGS2/CFLAR/SLC8A1/MEF2A/ADGRB3/TSC1/TANC1/PPARA/ACTA1/FZD7/MEF2C/BCL2/TMOD2/CDON/PDGFRB/ADRA1A/SOX6/MYEF2/RARB/DLL1	25
GO:0030326	embryonic limb morphogenesis	15/622	125/18670	1.79088e-05	0.000155948	9.23311e-05	CACNA1C/ZBTB16/HAND2/WDR19/PTCH1/ROR2/FGFR1/GLI2/SALL1/INTU/RSPO2/OSR2/PBX1/RARB/FGF9	15
GO:0035113	embryonic appendage morphogenesis	15/622	125/18670	1.79088e-05	0.000155948	9.23311e-05	CACNA1C/ZBTB16/HAND2/WDR19/PTCH1/ROR2/FGFR1/GLI2/SALL1/INTU/RSPO2/OSR2/PBX1/RARB/FGF9	15
GO:0034767	positive regulation of ion transmembrane transport	17/622	156/18670	1.82794e-05	0.00015889	9.40731e-05	CACNB2/KCNMB1/FLNA/ABL1/GPER1/SHANK3/NPPA/PKD2/RYR2/RGS9/KCNIP2/GJC2/AMIGO1/ANK2/KCNE1/PIRT/KCNJ11	17
GO:0051058	negative regulation of small GTPase mediated signal transduction	10/622	58/18670	1.9312e-05	0.000167267	9.90331e-05	MYOC/SYNGAP1/BCL6/SLIT2/KANK1/TIMP2/ADRA1A/SPRY1/ARHGAP44/SPRY2	10
GO:0071385	cellular response to glucocorticoid stimulus	10/622	58/18670	1.9312e-05	0.000167267	9.90331e-05	FAM107A/FBXO32/NPAS4/CFLAR/AQP1/FOXO3/FOXO1/SERPINF1/ADCYAP1/ISL1	10
GO:0032231	regulation of actin filament bundle assembly	13/622	97/18670	1.9639e-05	0.000169797	0.000100531	FLNA/MYOC/ABL1/SHANK3/ROCK2/PIK3R1/ARHGEF10/LPAR1/SYNPO/TSC1/S1PR1/PPP1R9A/ID1	13
GO:0051283	negative regulation of sequestering of calcium ion	15/622	126/18670	1.97157e-05	0.000170157	0.000100744	CACNA1C/ABL1/ITPR1/ATP1A2/GPER1/ANXA6/PKD2/FGF2/RYR2/PDE4D/SLC8A1/TRPA1/HTR2B/ANK2/HTR2A	15
GO:0048511	rhythmic process	25/622	295/18670	1.98864e-05	0.000171326	0.000101436	NTRK3/PDGFRA/ROCK2/SLIT2/GNRH1/KCNA2/ARNTL/RORA/FOXO3/CRTC1/NLGN1/SLIT3/PPARA/LHCGR/TIMP4/AXL/SERPINF1/FZD4/ID3/ID2/TPH1/NPY2R/RORB/NGFR/ID1	25
GO:0097191	extrinsic apoptotic signaling pathway	21/622	224/18670	2.05357e-05	0.000176607	0.000104563	FGF10/GPER1/CFLAR/FAIM2/PIK3R1/FGFR1/FOXO3/EYA4/FYN/EYA1/BCL2/JAK2/BOK/HGF/BMP5/SNAI2/KITLG/IL2/IL6R/NGF/IL33	21
GO:0048806	genitalia development	9/622	47/18670	2.09461e-05	0.000179818	0.000106464	PKD1/FGF10/PDGFRA/ROR2/LHCGR/AXL/MERTK/BMP5/SRD5A2	9
GO:1902904	negative regulation of supramolecular fiber organization	16/622	142/18670	2.11107e-05	0.000180912	0.000107112	MYOC/TTBK2/MAP1B/SHANK3/SLIT2/GSN/KANK1/NAV3/SPTBN4/S1PR1/EPS8/SPTBN5/TMOD2/FGF13/PPP1R9A/CLU	16
GO:0060419	heart growth	14/622	112/18670	2.12897e-05	0.000182124	0.000107829	TBX20/MEIS1/NPPA/FGF2/RGS2/FGFR1/PPARA/TGFBR2/MEF2C/GLI1/S1PR1/ADRA1A/KCNK2/FGF9	14
GO:0048643	positive regulation of skeletal muscle tissue development	7/622	27/18670	2.18611e-05	0.000186684	0.000110529	ACTN3/ARNTL/SOX17/MEF2C/BCL2/CDON/DLL1	7
GO:0042472	inner ear morphogenesis	13/622	98/18670	2.19644e-05	0.000187237	0.000110856	SOBP/ZEB1/FGF10/KCNQ4/ITGA8/NTN1/ROR2/FGFR1/GLI2/EYA1/SPRY2/GATA2/FGF9	13
GO:0046847	filopodium assembly	10/622	59/18670	2.25678e-05	0.000192043	0.000113702	SRF/DOCK11/DPYSL3/NLGN1/NEURL1/GPM6A/PALM/ARHGAP44/FGD2/PPP1R9A	10
GO:0110053	regulation of actin filament organization	23/622	261/18670	2.28787e-05	0.000194349	0.000115067	FLNA/MYOC/ABL1/BIN1/SHANK3/ROCK2/SLIT2/GSN/KANK1/GBA2/PIK3R1/ARHGEF10/LPAR1/SYNPO/TSC1/SPTBN4/C9orf72/S1PR1/EPS8/SPTBN5/TMOD2/PPP1R9A/ID1	23
GO:0014037	Schwann cell differentiation	8/622	37/18670	2.38167e-05	0.000201634	0.00011938	LGI4/MYOC/ILK/LAMA2/NTRK3/CNTNAP1/ARHGEF10/LAMB2	8
GO:0051282	regulation of sequestering of calcium ion	15/622	128/18670	2.38193e-05	0.000201634	0.00011938	CACNA1C/ABL1/ITPR1/ATP1A2/GPER1/ANXA6/PKD2/FGF2/RYR2/PDE4D/SLC8A1/TRPA1/HTR2B/ANK2/HTR2A	15
GO:0007596	blood coagulation	27/622	336/18670	2.42516e-05	0.000204936	0.000121336	P2RX1/FLNA/ILK/ITPR1/PRKG1/VCL/PDGFRA/SRF/ITGB3/PIK3R1/DOCK11/ITPK1/STXBP1/CD34/ADRA2B/FYN/PRKAR2B/DGKG/PRKCB/DGKE/PRKCA/JAK2/AXL/DGKB/MERTK/P2RY12/GATA2	27
GO:0032024	positive regulation of insulin secretion	11/622	72/18670	2.4508e-05	0.000206029	0.000121982	GPER1/PLA2G6/NLGN2/GLUL/JAK2/LRP1/CASR/IRS2/GIPR/SYBU/ISL1	11
GO:0038034	signal transduction in absence of ligand	11/622	72/18670	2.4508e-05	0.000206029	0.000121982	FGF10/FGFR1/FOXO3/EYA4/FYN/EYA1/BCL2/BOK/SNAI2/KITLG/IL2	11
GO:0097192	extrinsic apoptotic signaling pathway in absence of ligand	11/622	72/18670	2.4508e-05	0.000206029	0.000121982	FGF10/FGFR1/FOXO3/EYA4/FYN/EYA1/BCL2/BOK/SNAI2/KITLG/IL2	11
GO:0021533	cell differentiation in hindbrain	6/622	19/18670	2.49888e-05	0.000208937	0.000123704	HERC1/FAIM2/RORA/KNDC1/OPHN1/GATA2	6
GO:0030949	positive regulation of vascular endothelial growth factor receptor signaling pathway	6/622	19/18670	2.49888e-05	0.000208937	0.000123704	ITGA5/FGF10/ITGB3/GRB10/PRKCB/FGF9	6
GO:0007528	neuromuscular junction development	9/622	48/18670	2.5026e-05	0.000208937	0.000123704	CACNB2/PDZRN3/LRRK2/SHANK3/MUSK/CACNB4/UTRN/LAMB2/COL4A5	9
GO:0051150	regulation of smooth muscle cell differentiation	9/622	48/18670	2.5026e-05	0.000208937	0.000123704	PRDM6/ZEB1/GPER1/SRF/PIAS1/MECP2/SMARCD3/SOD2/FGF9	9
GO:0045446	endothelial cell differentiation	14/622	114/18670	2.6062e-05	0.000217213	0.000128604	HAPLN2/ZEB1/ROCK2/CLDN5/TMEM100/PDE4D/RAP1A/SOX17/ATOH8/PTPRS/S1PR1/ACVRL1/DLL1/ID1	14
GO:0003206	cardiac chamber morphogenesis	15/622	129/18670	2.61407e-05	0.000217496	0.000128772	HAND2/TBX20/SRF/SLIT2/NRP2/RYR2/SMARCD3/SLIT3/TGFBR2/MEF2C/BMP5/ID2/RARB/NPY2R/ISL1	15
GO:0048484	enteric nervous system development	5/622	12/18670	2.63311e-05	0.000218332	0.000129267	SOX10/EDNRA/KIF26A/SOX8/EDNRB	5
GO:0097104	postsynaptic membrane assembly	5/622	12/18670	2.63311e-05	0.000218332	0.000129267	MAGI2/NRXN2/NLGN1/NLGN2/NRXN1	5
GO:0007200	phospholipase C-activating G protein-coupled receptor signaling pathway	13/622	100/18670	2.73482e-05	0.000225663	0.000133607	CHRM2/NMUR1/LPAR1/P2RY4/TACR1/S1PR1/LHCGR/CASR/ADRA1A/P2RY12/EDNRB/HTR2A/VIP	13
GO:2001023	regulation of response to drug	13/622	100/18670	2.73482e-05	0.000225663	0.000133607	ATP1A2/LRRK2/RGS2/KCNA2/FOXO3/SYT11/HTR1B/CNR1/GALR1/HGF/SYT2/NPY2R/HTR2A	13
GO:0048872	homeostasis of number of cells	22/622	246/18670	2.73545e-05	0.000225663	0.000133607	ABL1/BCL6/SRF/THRA/JAM3/AKT3/RBFOX2/DOCK11/FOXO3/MEF2C/TAL1/BCL2/CSF1/JAK2/AXL/HIPK2/MERTK/SOX6/ID2/KITLG/IL2/GATA2	22
GO:0033555	multicellular organismal response to stress	11/622	73/18670	2.80005e-05	0.000230601	0.000136531	MECP2/MEF2C/TACR1/BCL2/TRPA1/GJA4/GRIK2/ADCYAP1/EDNRB/NPY2R/PIRT	11
GO:0086091	regulation of heart rate by cardiac conduction	8/622	38/18670	2.92946e-05	0.000240444	0.000142358	CACNB2/CACNA1C/BIN1/SCN1B/SCN3B/ANK2/KCNE1/SCN2B	8
GO:1903523	negative regulation of blood circulation	8/622	38/18670	2.92946e-05	0.000240444	0.000142358	ATP1A2/BIN1/PDE4D/SPTBN4/JAK2/ADRA1A/IL2/ADM	8
GO:2000377	regulation of reactive oxygen species metabolic process	19/622	195/18670	2.95628e-05	0.000242235	0.000143419	MAPT/HDAC4/ROCK2/PKD2/CFLAR/SZT2/ATP2B4/FOXO3/CD34/ABCD2/TGFBR2/SLC18A2/FYN/BCL2/FOXO1/JAK2/BCO2/PDGFRB/CLU	19
GO:0048546	digestive tract morphogenesis	9/622	49/18670	2.97607e-05	0.000243446	0.000144136	FGF10/SOX10/PDGFRA/SOX17/GLI2/AHI1/GLI1/BCL2/ID2	9
GO:0071375	cellular response to peptide hormone stimulus	26/622	321/18670	2.98462e-05	0.000243736	0.000144307	SLC2A4/CAMK2A/GPER1/MAP1B/ADCY5/TSC2/ROCK2/EEF2K/CFLAR/KANK1/MBD5/PIK3R1/MGARP/TSC1/FOXO3/GRB10/FYN/PRKAR2B/CRHR2/LHCGR/PRKCB/FOXO1/JAK2/CRHBP/IRS2/SOCS2	26
GO:0014068	positive regulation of phosphatidylinositol 3-kinase signaling	12/622	87/18670	3.04438e-05	0.000247369	0.000146458	MYOC/NTRK3/GPER1/PDGFRA/PIK3R1/FGFR1/FYN/JAK2/IRS2/HGF/PDGFRB/NTF3	12
GO:0045844	positive regulation of striated muscle tissue development	12/622	87/18670	3.04438e-05	0.000247369	0.000146458	TBX20/FGF2/ACTN3/ARNTL/SOX17/FGFR1/MEF2C/GLI1/BCL2/CDON/DLL1/FGF9	12
GO:0048636	positive regulation of muscle organ development	12/622	87/18670	3.04438e-05	0.000247369	0.000146458	TBX20/FGF2/ACTN3/ARNTL/SOX17/FGFR1/MEF2C/GLI1/BCL2/CDON/DLL1/FGF9	12
GO:0001947	heart looping	10/622	61/18670	3.05107e-05	0.000247498	0.000146535	HAND2/TBX20/NPHP3/SRF/PKD2/SOX17/TGFBR2/MEF2C/AHI1/DLL1	10
GO:0051208	sequestering of calcium ion	15/622	131/18670	3.13897e-05	0.000254204	0.000150505	CACNA1C/ABL1/ITPR1/ATP1A2/GPER1/ANXA6/PKD2/FGF2/RYR2/PDE4D/SLC8A1/TRPA1/HTR2B/ANK2/HTR2A	15
GO:0099601	regulation of neurotransmitter receptor activity	11/622	74/18670	3.19144e-05	0.000258023	0.000152767	SHANK3/RGS9/DLG2/NLGN1/NLGN2/MEF2C/DLG4/CRHBP/LRRC7/SHISA6/LYNX1	11
GO:0050817	coagulation	27/622	342/18670	3.30722e-05	0.00026694	0.000158046	P2RX1/FLNA/ILK/ITPR1/PRKG1/VCL/PDGFRA/SRF/ITGB3/PIK3R1/DOCK11/ITPK1/STXBP1/CD34/ADRA2B/FYN/PRKAR2B/DGKG/PRKCB/DGKE/PRKCA/JAK2/AXL/DGKB/MERTK/P2RY12/GATA2	27
GO:0032103	positive regulation of response to external stimulus	26/622	323/18670	3.31778e-05	0.000267348	0.000158287	FGF10/NTRK3/LRRK2/NPPA/SLIT2/FGF2/PRKD1/FGFR1/LPAR1/IL6ST/S1PR1/CSF1/PRKCA/JAK2/CNR1/SCARF1/LRP1/CASR/AZU1/PDGFRB/P2RY12/C3/NTF3/IL2/IL6R/IL33	26
GO:0009791	post-embryonic development	12/622	88/18670	3.42002e-05	0.000274223	0.000162358	ABL1/ITPR1/MECP2/FOXP2/SZT2/STK36/SLC18A2/BCL2/EFEMP1/SOX6/NDN/APOB	12
GO:0106027	neuron projection organization	12/622	88/18670	3.42002e-05	0.000274223	0.000162358	MAP1A/LRRK2/SHANK3/EEF2K/NLGN1/TANC1/ABCD2/CAPRIN2/FYN/DLG4/ARHGAP44/PPP1R9A	12
GO:1901863	positive regulation of muscle tissue development	12/622	88/18670	3.42002e-05	0.000274223	0.000162358	TBX20/FGF2/ACTN3/ARNTL/SOX17/FGFR1/MEF2C/GLI1/BCL2/CDON/DLL1/FGF9	12
GO:0042476	odontogenesis	15/622	132/18670	3.43466e-05	0.000274491	0.000162516	HAND2/FGF10/GNAO1/PDGFRA/AQP1/SLC24A4/CD34/PPARA/GLI2/CSF1/FOXO1/RSPO2/OSR2/ID3/ADM	15
GO:0055007	cardiac muscle cell differentiation	15/622	132/18670	3.43466e-05	0.000274491	0.000162516	PDGFRA/NPPA/SRF/RGS2/SLC8A1/MEF2A/TSC1/PPARA/FZD7/MEF2C/PDGFRB/ADRA1A/SOX6/RARB/DLL1	15
GO:0048670	regulation of collateral sprouting	6/622	20/18670	3.4696e-05	0.000276828	0.0001639	EPHA7/PTPRS/FGF13/ULK2/LRP1/NGF	6
GO:0051494	negative regulation of cytoskeleton organization	16/622	148/18670	3.53278e-05	0.000281406	0.000166611	MYOC/TTBK2/MAP1B/SHANK3/SLIT2/GSN/KANK1/NAV3/MDM1/SPTBN4/S1PR1/EPS8/SPTBN5/TMOD2/FGF13/PPP1R9A	16
GO:0006929	substrate-dependent cell migration	7/622	29/18670	3.62586e-05	0.00028673	0.000169762	SLIT2/NRP2/NTN1/SEMA3A/OPHN1/SNAI2/P2RY12	7
GO:0010644	cell communication by electrical coupling	7/622	29/18670	3.62586e-05	0.00028673	0.000169762	CACNA1C/ATP1A2/RYR2/PDE4D/SLC8A1/GJC2/GJC1	7
GO:0014044	Schwann cell development	7/622	29/18670	3.62586e-05	0.00028673	0.000169762	LGI4/MYOC/ILK/NTRK3/CNTNAP1/ARHGEF10/LAMB2	7
GO:0045822	negative regulation of heart contraction	7/622	29/18670	3.62586e-05	0.00028673	0.000169762	ATP1A2/BIN1/PDE4D/SPTBN4/JAK2/ADRA1A/IL2	7
GO:0021536	diencephalon development	11/622	75/18670	3.62911e-05	0.00028673	0.000169762	FGF10/NRP2/ZEB2/SEMA3A/GLI2/SALL1/GLI1/PTCHD1/ADCYAP1/GATA2/ISL1	11
GO:0043491	protein kinase B signaling	23/622	269/18670	3.68433e-05	0.000290619	0.000172065	MYOC/ILK/FGF10/GPER1/PDGFRA/TSC2/FGF2/TMEM100/MAGI2/PIK3R1/FGFR1/PHLPP2/FYN/FGF17/AXL/IRS2/HGF/PDGFRB/MERTK/P2RY12/SPRY2/KITLG/FGF9	23
GO:0008406	gonad development	20/622	217/18670	4.09866e-05	0.000322256	0.000190796	FLNA/WDR19/PDGFRA/SLIT2/GNRH1/FOXO3/WNT2B/SEMA3A/SLIT3/SALL1/LHCGR/BCL2/BOK/PDGFRB/SOX8/FZD4/KITLG/ADCYAP1/FGF9/SRD5A2	20
GO:0036294	cellular response to decreased oxygen levels	20/622	217/18670	4.09866e-05	0.000322256	0.000190796	SLC2A4/KCNMB1/ROCK2/EEF2K/CFLAR/AQP1/RORA/SLC8A1/MGARP/TSC1/FOXO3/CD34/SLC8A3/KCNK3/NDNF/BCL2/CASR/HIPK2/AK4/KCNK2	20
GO:0021545	cranial nerve development	9/622	51/18670	4.15331e-05	0.000324451	0.000192096	ADARB1/NRP2/KCNA2/PLXNA4/LPAR1/SEMA3A/SALL1/HOXA3/ISL1	9
GO:0045668	negative regulation of osteoblast differentiation	9/622	51/18670	4.15331e-05	0.000324451	0.000192096	HAND2/HDAC4/PTCH1/CHRD/ID3/ID2/HOXA2/RORB/ID1	9
GO:0002087	regulation of respiratory gaseous exchange by neurological system process	5/622	13/18670	4.16157e-05	0.000324451	0.000192096	ATP1A2/MECP2/TSHZ3/NLGN1/NLGN2	5
GO:0051386	regulation of neurotrophin TRK receptor signaling pathway	5/622	13/18670	4.16157e-05	0.000324451	0.000192096	NTRK3/TMEM108/SPRY1/SPRY2/NTF3	5
GO:1902894	negative regulation of pri-miRNA transcription by RNA polymerase II	5/622	13/18670	4.16157e-05	0.000324451	0.000192096	HDAC4/NFATC4/SRF/PPARA/NFIB	5
GO:0016331	morphogenesis of embryonic epithelium	16/622	150/18670	4.16665e-05	0.000324451	0.000192096	ABL1/NPHP3/FGF10/PTCH1/TSC2/ZEB2/CC2D2A/TSC1/MTHFR/WNT2B/GLI2/BMP5/SOX8/TBX18/ADM/HES5	16
GO:0007368	determination of left/right symmetry	14/622	119/18670	4.23211e-05	0.000329022	0.000194802	HAND2/TBX20/NPHP3/FGF10/DAAM2/SRF/PKD2/SOX17/CC2D2A/TGFBR2/MEF2C/AHI1/DLL1/ARMC4	14
GO:0001709	cell fate determination	8/622	40/18670	4.34416e-05	0.000336655	0.000199321	PTCH1/SOX17/DSCAML1/MEF2C/HOXA2/GATA2/DLL1/ISL1	8
GO:0045823	positive regulation of heart contraction	8/622	40/18670	4.34416e-05	0.000336655	0.000199321	NPPA/RYR2/RGS2/PDE4D/SCN3B/ADRA1A/SLC1A1/ADM	8
GO:0007601	visual perception	20/622	218/18670	4.37523e-05	0.000338523	0.000200428	CACNB2/RD3/HSF4/GABRR2/BBS1/RGS9/CCDC66/BBS2/ROM1/WFS1/PDE6C/LAMC3/EYA4/VSX1/GJC1/LAMB2/EFEMP1/PPEF2/NR2E3/RORB	20
GO:0050921	positive regulation of chemotaxis	15/622	135/18670	4.47406e-05	0.000345619	0.000204629	FGF10/NTRK3/SLIT2/FGF2/PRKD1/FGFR1/LPAR1/S1PR1/CSF1/CASR/AZU1/PDGFRB/P2RY12/NTF3/IL6R	15
GO:0051491	positive regulation of filopodium assembly	7/622	30/18670	4.59436e-05	0.000353788	0.000209465	SRF/DOCK11/DPYSL3/NLGN1/NEURL1/GPM6A/PALM	7
GO:1905606	regulation of presynapse assembly	7/622	30/18670	4.59436e-05	0.000353788	0.000209465	NTRK3/LRFN5/NLGN1/IL1RAPL1/LRRTM1/NRXN1/SLITRK2	7
GO:0007265	Ras protein signal transduction	32/622	448/18670	4.62141e-05	0.000355307	0.000210365	PSD/MYOC/ABL1/FGF10/SYNGAP1/NISCH/ARHGEF9/BCL6/ROCK2/FGF2/KANK1/PRKD1/RAP1A/NTN1/ARHGEF10/LPAR1/PREX2/EPS8/CSF1/JAK2/TIMP2/OPHN1/IRS2/PDGFRB/ADRA1A/SPRY1/ARHGAP44/SPRY2/FGD2/KITLG/NGF/NGFR	32
GO:0035050	embryonic heart tube development	11/622	77/18670	4.66146e-05	0.000357821	0.000211853	HAND2/TBX20/NPHP3/SRF/PKD2/RYR2/SOX17/TGFBR2/MEF2C/AHI1/DLL1	11
GO:0001956	positive regulation of neurotransmitter secretion	6/622	21/18670	4.72115e-05	0.000361261	0.00021389	CACNB2/GPER1/STXBP1/NLGN1/STX1B/CNR1	6
GO:0021697	cerebellar cortex formation	6/622	21/18670	4.72115e-05	0.000361261	0.00021389	HERC1/FAIM2/RORA/KNDC1/OPHN1/DLL1	6
GO:0051235	maintenance of location	26/622	330/18670	4.76501e-05	0.000364044	0.000215537	PKD1/FLNA/CACNA1C/ABL1/ITPR1/ATP1A2/GPER1/ANXA6/PKD2/GSN/FGF2/RYR2/VPS13A/PDE4D/GRIK5/ITGB3/SLC8A1/PPARA/SLC18A2/SPTBN4/TRPA1/HTR2B/ANK2/C3/APOB/HTR2A	26
GO:0014909	smooth muscle cell migration	12/622	91/18670	4.79833e-05	0.000366014	0.000216704	HDAC4/ILK/PRKG1/SLIT2/ITGB3/LPAR1/MEF2C/BCL2/SEMA6D/LRP1/PDGFRB/FGF9	12
GO:0003179	heart valve morphogenesis	9/622	52/18670	4.87594e-05	0.000369613	0.000218835	DCHS1/TBX20/ROCK2/SLIT2/OLFM1/SLIT3/TGFBR2/MEF2C/SNAI2	9
GO:0032330	regulation of chondrocyte differentiation	9/622	52/18670	4.87594e-05	0.000369613	0.000218835	ZBTB16/SOX5/ZNF219/GLI2/ACVRL1/EFEMP1/SNAI2/SOX6/RARB	9
GO:0046580	negative regulation of Ras protein signal transduction	9/622	52/18670	4.87594e-05	0.000369613	0.000218835	MYOC/SYNGAP1/BCL6/KANK1/TIMP2/ADRA1A/SPRY1/ARHGAP44/SPRY2	9
GO:0048168	regulation of neuronal synaptic plasticity	9/622	52/18670	4.87594e-05	0.000369613	0.000218835	CAMK2A/SYNGAP1/SHANK3/SLC8A2/SYNPO/NEURL1/DLG4/GRIK2/SHISA6	9
GO:0070507	regulation of microtubule cytoskeleton organization	18/622	186/18670	5.20536e-05	0.00039397	0.000233255	DIXDC1/FAM107A/PKD1/ABL1/MAPT/MAP1A/TTBK2/MAP1B/ROCK2/MECP2/GBA2/NAV3/MAP6/MDM1/FGF13/EPHA3/SLC39A12/STMN4	18
GO:1902893	regulation of pri-miRNA transcription by RNA polymerase II	8/622	41/18670	5.24126e-05	0.00039607	0.000234499	HDAC4/NFATC4/SRF/ATOH8/PPARA/NFIB/GATA2/NGFR	8
GO:0008306	associative learning	11/622	78/18670	5.26604e-05	0.000396094	0.000234513	MAP1A/ATP1A2/SYNGAP1/MEIS2/SRF/PIAS1/MECP2/SYNPO/TANC1/PDE1B/BRSK1	11
GO:0031016	pancreas development	11/622	78/18670	5.26604e-05	0.000396094	0.000234513	NPHP3/FGF10/MEIS2/ARNTL/WFS1/FOXO1/BMP5/GIPR/IL6R/DLL1/ISL1	11
GO:0055021	regulation of cardiac muscle tissue growth	11/622	78/18670	5.26604e-05	0.000396094	0.000234513	TBX20/MEIS1/FGF2/RGS2/FGFR1/PPARA/TGFBR2/MEF2C/GLI1/KCNK2/FGF9	11
GO:0045807	positive regulation of endocytosis	16/622	153/18670	5.3057e-05	0.00039846	0.000235914	LRRK2/TUB/EEF2K/MAGI2/RAP1A/NLGN1/AHI1/AXL/LRP1/AZU1/MERTK/C3/NTF3/GATA2/CLU/DLL1	16
GO:0051148	negative regulation of muscle cell differentiation	10/622	65/18670	5.3744e-05	0.000402997	0.0002386	PRDM6/HDAC4/RGS2/MECP2/CFLAR/PPARA/FZD7/SOX6/DLL1/FGF9	10
GO:1903409	reactive oxygen species biosynthetic process	14/622	122/18670	5.58538e-05	0.000418172	0.000247585	HDAC4/ROCK2/PKD2/CFLAR/RORA/ATP2B4/FOXO3/CD34/ABCD2/SLC18A2/FYN/MAOB/JAK2/CLU	14
GO:0050953	sensory perception of light stimulus	20/622	222/18670	5.65543e-05	0.000422765	0.000250304	CACNB2/RD3/HSF4/GABRR2/BBS1/RGS9/CCDC66/BBS2/ROM1/WFS1/PDE6C/LAMC3/EYA4/VSX1/GJC1/LAMB2/EFEMP1/PPEF2/NR2E3/RORB	20
GO:0007632	visual behavior	9/622	53/18670	5.70183e-05	0.000425579	0.00025197	ATP1A2/SYNGAP1/MEIS2/PIAS1/MECP2/SYNPO/TANC1/PDE1B/NPHP1	9
GO:0007202	activation of phospholipase C activity	7/622	31/18670	5.76506e-05	0.00042898	0.000253984	NMUR1/LPAR1/EDNRA/ADRA1A/HTR2B/P2RY12/HTR2A	7
GO:0099174	regulation of presynapse organization	7/622	31/18670	5.76506e-05	0.00042898	0.000253984	NTRK3/LRFN5/NLGN1/IL1RAPL1/LRRTM1/NRXN1/SLITRK2	7
GO:0030048	actin filament-based movement	15/622	138/18670	5.78023e-05	0.000429451	0.000254263	CACNB2/FLNA/CACNA1C/ATP1A2/BIN1/RYR2/PDE4D/ACTN3/SCN1B/ACTA1/SCN3B/GJC1/ANK2/KCNE1/SCN2B	15
GO:0031110	regulation of microtubule polymerization or depolymerization	11/622	79/18670	5.93674e-05	0.000440406	0.000260749	ABL1/MAPT/MAP1A/TTBK2/MAP1B/MECP2/GBA2/NAV3/FGF13/SLC39A12/STMN4	11
GO:1901655	cellular response to ketone	12/622	93/18670	5.96393e-05	0.000441749	0.000261544	FBXO32/SOX10/ADCY5/ROCK2/NPAS4/CFLAR/AQP1/FOXO3/P2RY4/PTGDR/FOXO1/SERPINF1	12
GO:0045137	development of primary sexual characteristics	20/622	223/18670	6.02349e-05	0.000445481	0.000263754	FLNA/WDR19/PDGFRA/SLIT2/GNRH1/FOXO3/WNT2B/SEMA3A/SLIT3/SALL1/LHCGR/BCL2/BOK/PDGFRB/SOX8/FZD4/KITLG/ADCYAP1/FGF9/SRD5A2	20
GO:0030517	negative regulation of axon extension	8/622	42/18670	6.2874e-05	0.000463544	0.000274448	NTN1/SEMA3A/PTPRS/SEMA6D/SEMA3G/SEMA3E/SEMA6C/MAG	8
GO:0031641	regulation of myelination	8/622	42/18670	6.2874e-05	0.000463544	0.000274448	LGI4/SOX10/SLC25A12/WASF3/HGF/RARB/MAG/HES5	8
GO:0014854	response to inactivity	5/622	14/18670	6.29634e-05	0.000463544	0.000274448	SGCA/HDAC4/FBXO32/ACTN3/UTRN	5
GO:0070509	calcium ion import	11/622	80/18670	6.6794e-05	0.000489921	0.000290065	CACNB2/CACNA1H/CACNA1C/PKD2/TRPC4/SLC8A1/ATP2B4/SLC8A3/FYN/CASR/PDGFRB	11
GO:0014066	regulation of phosphatidylinositol 3-kinase signaling	14/622	124/18670	6.68487e-05	0.000489921	0.000290065	MYOC/NTRK3/GPER1/PIP5K1C/PDGFRA/TSC2/PIK3R1/FGFR1/FYN/JAK2/IRS2/HGF/PDGFRB/NTF3	14
GO:0051209	release of sequestered calcium ion into cytosol	14/622	124/18670	6.68487e-05	0.000489921	0.000290065	CACNA1C/ABL1/ITPR1/ATP1A2/GPER1/PKD2/FGF2/RYR2/PDE4D/SLC8A1/TRPA1/HTR2B/ANK2/HTR2A	14
GO:0002064	epithelial cell development	19/622	207/18670	6.70122e-05	0.000490315	0.000290298	PALLD/FLNA/HAPLN2/ROCK2/CLDN5/PDE4D/MAGI2/RAP1A/ARNTL/SLC4A7/FGFR1/PTPRS/SLC4A5/LAMB2/BMP5/SOX8/RARB/DLL1/ID1	19
GO:0030856	regulation of epithelial cell differentiation	16/622	156/18670	6.71042e-05	0.000490315	0.000290298	ZEB1/PTCH1/FAT4/ROCK2/ZEB2/CLDN5/TMEM100/KIAA1109/ARNTL/ATOH8/AHI1/CDKN1C/ACVRL1/DLL1/ID1/HES5	16
GO:0061371	determination of heart left/right asymmetry	10/622	67/18670	7.01378e-05	0.000511711	0.000302966	HAND2/TBX20/NPHP3/SRF/PKD2/SOX17/TGFBR2/MEF2C/AHI1/DLL1	10
GO:0043087	regulation of GTPase activity	33/622	479/18670	7.13035e-05	0.000519125	0.000307356	SYNGAP1/NTRK3/LRRK2/GNAO1/PRKG1/TSC2/BCL6/SLIT2/RGS2/SBF2/RGS9/RAP1A/DOCK11/ADGRB3/PLXNA4/ARHGEF10/TSC1/ACAP3/PLXNB3/STXBP5L/S1PR1/PREX2/OPHN1/EPHA3/HTR2B/SPRY1/ARHGAP44/SPRY2/FGD2/NTF3/ADCYAP1/EPHA5/PTPRN2	33
GO:0001569	branching involved in blood vessel morphogenesis	7/622	32/18670	7.16882e-05	0.000519125	0.000307356	ABL1/TBX20/NFATC4/SRF/EDNRA/TGFBR2/SEMA3E	7
GO:0003338	metanephros morphogenesis	7/622	32/18670	7.16882e-05	0.000519125	0.000307356	PKD1/FGF10/PKD2/SALL1/PDGFRB/SOX8/HES5	7
GO:0042311	vasodilation	7/622	32/18670	7.16882e-05	0.000519125	0.000307356	PRKG1/ITGA1/RGS2/BBS2/CASR/SOD2/EDNRB	7
GO:0051385	response to mineralocorticoid	7/622	32/18670	7.16882e-05	0.000519125	0.000307356	NTRK3/GPER1/NPAS4/HSD3B2/FOXO3/MAOB/HTR1B	7
GO:0051896	regulation of protein kinase B signaling	21/622	244/18670	7.2259e-05	0.00052248	0.000309342	MYOC/ILK/FGF10/GPER1/PDGFRA/TSC2/FGF2/MAGI2/PIK3R1/FGFR1/PHLPP2/FYN/FGF17/AXL/IRS2/HGF/PDGFRB/P2RY12/SPRY2/KITLG/FGF9	21
GO:0045471	response to ethanol	14/622	125/18670	7.30213e-05	0.000527207	0.000312141	SLC2A4/KCNMB1/NTRK3/GSN/RGS2/GNRH1/FYN/MAOB/HTR1B/EPS8/CNR1/CRHBP/IL2/ADCYAP1	14
GO:0014855	striated muscle cell proliferation	11/622	81/18670	7.50026e-05	0.000536018	0.000317358	TBX20/MEIS1/FGF2/CFLAR/FGFR1/TGFBR2/MEF2C/GLI1/JAK2/KCNK2/FGF9	11
GO:0110110	positive regulation of animal organ morphogenesis	11/622	81/18670	7.50026e-05	0.000536018	0.000317358	HAND2/FGF10/CFLAR/FOXP2/FGFR1/WNT2B/CD34/TGFBR2/CSF1/SOX8/SPRY1	11
GO:0001953	negative regulation of cell-matrix adhesion	8/622	43/18670	7.50139e-05	0.000536018	0.000317358	FAM107A/MYOC/BCL6/PIK3R1/APOD/ACVRL1/LRP1/SEMA3E	8
GO:0021795	cerebral cortex cell migration	8/622	43/18670	7.50139e-05	0.000536018	0.000317358	DIXDC1/SLIT2/NRP2/SEMA3A/EFHC1/FGF13/LHX6/P2RY12	8
GO:0055026	negative regulation of cardiac muscle tissue development	8/622	43/18670	7.50139e-05	0.000536018	0.000317358	MEIS1/RGS2/PPARA/TGFBR2/FZD7/SOX6/KCNK2/DLL1	8
GO:0086004	regulation of cardiac muscle cell contraction	8/622	43/18670	7.50139e-05	0.000536018	0.000317358	FLNA/CACNA1C/ATP1A2/BIN1/RYR2/PDE4D/FGF13/ANK2	8
GO:0099054	presynapse assembly	8/622	43/18670	7.50139e-05	0.000536018	0.000317358	NTRK3/LRFN5/NLGN1/IL1RAPL1/NLGN2/LRRTM1/NRXN1/SLITRK2	8
GO:0098900	regulation of action potential	9/622	55/18670	7.71045e-05	0.000550148	0.000325723	KCNB1/FLNA/CACNA1C/BIN1/RYR2/CNR1/FGF13/ADRA1A/ANK2	9
GO:0018107	peptidyl-threonine phosphorylation	14/622	126/18670	7.96845e-05	0.000567723	0.000336129	CAMK2A/TTBK2/LRRK2/MAP3K12/ROCK2/PRKD1/TGFBR2/PRKCB/BCL2/PRKCA/HIPK2/AZU1/PPEF2/SPRY2	14
GO:0090277	positive regulation of peptide hormone secretion	12/622	96/18670	8.16818e-05	0.000581101	0.000344049	GPER1/PLA2G6/NLGN2/GLUL/JAK2/LRP1/CASR/IRS2/GIPR/SYBU/ADCYAP1/ISL1	12
GO:1904019	epithelial cell apoptotic process	13/622	111/18670	8.27071e-05	0.000587535	0.000347859	ABL1/GPER1/GSN/RYR2/CFLAR/FOXO3/WFS1/TGFBR2/NDNF/JAK2/BOK/GATA2/COL4A3	13
GO:0030539	male genitalia development	6/622	23/18670	8.29721e-05	0.000587699	0.000347956	FGF10/PDGFRA/ROR2/LHCGR/BMP5/SRD5A2	6
GO:0072243	metanephric nephron epithelium development	6/622	23/18670	8.29721e-05	0.000587699	0.000347956	PKD1/FAT4/PKD2/LAMB2/SOX8/HES5	6
GO:0072593	reactive oxygen species metabolic process	23/622	284/18670	8.49159e-05	0.000600592	0.000355589	MAPT/HDAC4/LRRK2/ROCK2/PKD2/CFLAR/SZT2/RORA/ATP2B4/FOXO3/CD34/ABCD2/TGFBR2/SLC18A2/FYN/MAOB/BCL2/FOXO1/JAK2/BCO2/SOD2/PDGFRB/CLU	23
GO:0051897	positive regulation of protein kinase B signaling	17/622	176/18670	8.5417e-05	0.000603258	0.000357168	MYOC/ILK/FGF10/PDGFRA/FGF2/PIK3R1/FGFR1/FYN/FGF17/AXL/IRS2/HGF/PDGFRB/P2RY12/SPRY2/KITLG/FGF9	17
GO:0010092	specification of animal organ identity	7/622	33/18670	8.83951e-05	0.000622481	0.000368549	FGF10/SMARCD3/FGFR1/WNT2B/MEF2C/SPRY1/ISL1	7
GO:0019934	cGMP-mediated signaling	7/622	33/18670	8.83951e-05	0.000622481	0.000368549	PRKG1/NPPA/AQP1/NPR1/PRKAR2B/HTR2B/EDNRB	7
GO:0003197	endocardial cushion development	8/622	44/18670	8.90364e-05	0.000625185	0.00037015	DCHS1/TBX20/TMEM100/TGFBR2/ACVRL1/BMP5/SNAI2/ISL1	8
GO:1902667	regulation of axon guidance	8/622	44/18670	8.90364e-05	0.000625185	0.00037015	SLIT2/PLXNA4/SEMA3A/ZSWIM5/SEMA6D/SEMA3G/SEMA3E/SEMA6C	8
GO:0042698	ovulation cycle	10/622	69/18670	9.05965e-05	0.000634332	0.000375565	PDGFRA/SLIT2/GNRH1/FOXO3/SLIT3/LHCGR/TIMP4/AXL/SERPINF1/FZD4	10
GO:0008645	hexose transmembrane transport	13/622	112/18670	9.0772e-05	0.000634332	0.000375565	SLC2A4/SLC25A27/KLF15/RAP1A/PIK3R1/MEF2A/SLC26A5/TSC1/EDNRA/GRB10/PRKCB/IRS2/C3	13
GO:0048593	camera-type eye morphogenesis	13/622	112/18670	9.0772e-05	0.000634332	0.000375565	ZEB1/MEIS1/ROM1/PDE6C/WNT2B/VSX1/AHI1/CDON/HIPK2/SOX8/DIO3/DLL1/RORB	13
GO:0007519	skeletal muscle tissue development	16/622	160/18670	9.08613e-05	0.000634332	0.000375565	HDAC4/KCNAB1/MEF2D/CFLAR/ACTN3/ARNTL/FOXP2/SOX17/ACTA1/NEURL1/MEF2C/BCL2/MEOX2/CDON/SOX8/DLL1	16
GO:0014874	response to stimulus involved in regulation of muscle adaptation	5/622	15/18670	9.18618e-05	0.000640396	0.000379156	SGCA/HDAC4/FBXO32/ACTN3/UTRN	5
GO:0071277	cellular response to calcium ion	11/622	83/18670	9.40352e-05	0.000654609	0.000387571	CLIC4/PKD2/EEF2K/CPNE6/MEF2A/SYT11/NLGN1/MEF2C/CRHBP/CPNE5/SYT2	11
GO:0060828	regulation of canonical Wnt signaling pathway	23/622	286/18670	9.44053e-05	0.000656245	0.00038854	ILK/NPHP3/FGF10/LRRK2/SOX10/ADGRA2/DAAM2/KANK1/ARNTL/ROR2/SOX17/FOXO3/CAPRIN2/FZD7/TBL1X/GLI1/FOXO1/RSPO2/SNAI2/SHISA6/TBX18/FGF9/ISL1	23
GO:0009855	determination of bilateral symmetry	14/622	128/18670	9.46138e-05	0.000656755	0.000388841	HAND2/TBX20/NPHP3/FGF10/DAAM2/SRF/PKD2/SOX17/CC2D2A/TGFBR2/MEF2C/AHI1/DLL1/ARMC4	14
GO:0043473	pigmentation	12/622	98/18670	9.99956e-05	0.000693122	0.000410373	SOX10/ZEB2/DCT/MITF/BBS2/SZT2/MEF2C/BCL2/SNAI2/KITLG/EDNRB/POMC	12
GO:0032102	negative regulation of response to external stimulus	27/622	365/18670	0.000100249	0.00069389	0.000410828	GPER1/PRKG1/PDGFRA/SLIT2/FGF2/LRFN5/BBS2/RORA/APOD/CD34/SEMA3A/PPARA/ABCD2/PTPRS/SEMA6D/CD200/NRXN1/SEMA3G/SEMA3E/HGF/SNAI2/SERPINF1/SEMA6C/RGMA/IL2/ADCYAP1/ISL1	27
GO:2001259	positive regulation of cation channel activity	10/622	70/18670	0.00010259	0.000709082	0.000419822	CACNB2/SHANK3/NPPA/PKD2/RGS9/KCNIP2/AMIGO1/ANK2/PIRT/KCNJ11	10
GO:0060043	regulation of cardiac muscle cell proliferation	9/622	57/18670	0.000102825	0.00070955	0.000420099	TBX20/MEIS1/FGF2/FGFR1/TGFBR2/MEF2C/GLI1/KCNK2/FGF9	9
GO:0009799	specification of symmetry	14/622	129/18670	0.00010295	0.00070955	0.000420099	HAND2/TBX20/NPHP3/FGF10/DAAM2/SRF/PKD2/SOX17/CC2D2A/TGFBR2/MEF2C/AHI1/DLL1/ARMC4	14
GO:0014910	regulation of smooth muscle cell migration	11/622	84/18670	0.000105005	0.000721464	0.000427154	HDAC4/ILK/PRKG1/SLIT2/LPAR1/MEF2C/BCL2/SEMA6D/LRP1/PDGFRB/FGF9	11
GO:0060420	regulation of heart growth	11/622	84/18670	0.000105005	0.000721464	0.000427154	TBX20/MEIS1/FGF2/RGS2/FGFR1/PPARA/TGFBR2/MEF2C/GLI1/KCNK2/FGF9	11
GO:0030177	positive regulation of Wnt signaling pathway	17/622	179/18670	0.000105272	0.000721464	0.000427154	DIXDC1/ABL1/ILK/FGF10/LRRK2/ADGRA2/DAAM2/ZEB2/KANK1/ARNTL/ROR2/MACF1/CAPRIN2/TBL1X/SALL1/RSPO2/FGF9	17
GO:0048771	tissue remodeling	17/622	179/18670	0.000105272	0.000721464	0.000427154	HAND2/FGF10/ROCK2/MITF/ITGB3/CSPG4/MEF2C/S1PR1/HTR1B/PRKCA/LRP5L/AXL/ACVRL1/MERTK/HOXA3/IL2/TPH1	17
GO:0003272	endocardial cushion formation	6/622	24/18670	0.000107531	0.000734871	0.000435091	DCHS1/TBX20/TMEM100/TGFBR2/BMP5/SNAI2	6
GO:0086064	cell communication by electrical coupling involved in cardiac conduction	6/622	24/18670	0.000107531	0.000734871	0.000435091	CACNA1C/ATP1A2/RYR2/PDE4D/SLC8A1/GJC1	6
GO:0031128	developmental induction	7/622	34/18670	0.000108141	0.000735934	0.00043572	FGF10/FGFR1/WNT2B/SALL1/HIPK2/SOX8/SPRY1	7
GO:0048566	embryonic digestive tract development	7/622	34/18670	0.000108141	0.000735934	0.00043572	FGF10/PDGFRA/GLI2/SALL1/ID2/RARB/FGF9	7
GO:0098664	G protein-coupled serotonin receptor signaling pathway	7/622	34/18670	0.000108141	0.000735934	0.00043572	CHRM2/CHRM3/HTR1B/HTR2B/HRH4/HTR4/HTR2A	7
GO:0015749	monosaccharide transmembrane transport	13/622	114/18670	0.000108962	0.000740483	0.000438414	SLC2A4/SLC25A27/KLF15/RAP1A/PIK3R1/MEF2A/SLC26A5/TSC1/EDNRA/GRB10/PRKCB/IRS2/C3	13
GO:0070374	positive regulation of ERK1 and ERK2 cascade	19/622	215/18670	0.00011119	0.000754571	0.000446755	ABL1/HAND2/FGF10/GPER1/MAP3K12/PDGFRA/FGF2/CFLAR/RAP1A/PRKCA/AKAP12/LRP1/CASR/PDGFRB/ADRA1A/HTR2B/SPRY2/ADCYAP1/HTR2A	19
GO:0019229	regulation of vasoconstriction	9/622	58/18670	0.000118164	0.000799667	0.000473455	P2RX1/ATP1A2/CHRM3/ADRA2B/AVPR2/CASR/ADRA1A/ADM/HTR2A	9
GO:0098930	axonal transport	9/622	58/18670	0.000118164	0.000799667	0.000473455	MAPT/MAP1A/MAPK8IP3/MGARP/TMEM108/TRAK2/DLG2/DST/SYBU	9
GO:0002262	myeloid cell homeostasis	15/622	147/18670	0.000119072	0.000804304	0.0004762	BCL6/SRF/THRA/JAM3/RBFOX2/FOXO3/TAL1/JAK2/AXL/HIPK2/MERTK/SOX6/ID2/KITLG/GATA2	15
GO:0010927	cellular component assembly involved in morphogenesis	13/622	115/18670	0.000119181	0.000804304	0.0004762	ILK/PDGFRA/SRF/CFLAR/CNTNAP1/NFASC/MEF2A/ACTA1/MEF2C/TMOD2/PMP22/PDGFRB/ANK2	13
GO:0010632	regulation of epithelial cell migration	23/622	291/18670	0.000122386	0.00082479	0.000488329	ABL1/FGF10/ADGRA2/ROCK2/SLIT2/NRP2/FGF2/MECP2/PRKD1/ITGB3/AKT3/FGFR1/ATOH8/MACF1/SEMA3A/TGFBR2/MEF2C/GLUL/PRKCA/ACVRL1/MEOX2/SERPINF1/GATA2	23
GO:0051646	mitochondrion localization	8/622	46/18670	0.000123629	0.000832011	0.000492604	MAPT/LRRK2/MAP1B/MEF2A/MGARP/TRAK2/SLC4A5/SYBU	8
GO:0043393	regulation of protein binding	19/622	217/18670	0.000125623	0.000844264	0.000499859	PKD1/ABL1/PLCL1/HDAC4/TTBK2/LRRK2/NFATC4/SMARCD3/PPARA/CAPRIN2/MEF2C/BCL2/LRP1/CDON/CRTAC1/HIPK2/HOXA3/ID1/ISL1	19
GO:0035148	tube formation	15/622	148/18670	0.000128517	0.000862517	0.000510666	ABL1/NPHP3/FGF10/PTCH1/TSC2/ZEB2/CC2D2A/TSC1/ATOH8/MTHFR/BMP5/SOX8/NFIB/ADM/HES5	15
GO:0044065	regulation of respiratory system process	5/622	16/18670	0.000129965	0.000869836	0.000514999	ATP1A2/MECP2/TSHZ3/NLGN1/NLGN2	5
GO:0070593	dendrite self-avoidance	5/622	16/18670	0.000129965	0.000869836	0.000514999	PALLD/NEXN/DSCAML1/CNTN4/ROBO3	5
GO:0034219	carbohydrate transmembrane transport	13/622	116/18670	0.000130216	0.000870314	0.000515282	SLC2A4/SLC25A27/KLF15/RAP1A/PIK3R1/MEF2A/SLC26A5/TSC1/EDNRA/GRB10/PRKCB/IRS2/C3	13
GO:0031532	actin cytoskeleton reorganization	12/622	101/18670	0.000134039	0.000892183	0.00052823	FLNA/ABL1/FGF10/NTRK3/PDGFRA/GSN/S1PR1/PDLIM4/EPS8/SEMA3E/NTF3/TNIK	12
GO:0048661	positive regulation of smooth muscle cell proliferation	12/622	101/18670	0.000134039	0.000892183	0.00052823	HDAC4/MEF2D/FGF2/TGFBR2/S1PR1/HTR1B/JAK2/PDGFRB/ID2/IL6R/FGF9/HES5	12
GO:1903426	regulation of reactive oxygen species biosynthetic process	12/622	101/18670	0.000134039	0.000892183	0.00052823	HDAC4/ROCK2/PKD2/CFLAR/ATP2B4/FOXO3/CD34/ABCD2/SLC18A2/FYN/JAK2/CLU	12
GO:0070527	platelet aggregation	9/622	59/18670	0.000135372	0.000899825	0.000532755	FLNA/ILK/PRKG1/VCL/PDGFRA/ITGB3/STXBP1/PRKCA/P2RY12	9
GO:0002053	positive regulation of mesenchymal cell proliferation	6/622	25/18670	0.000137528	0.000909182	0.000538295	CHRD/FOXP2/FGFR1/TGFBR2/IRS2/FGF9	6
GO:0045956	positive regulation of calcium ion-dependent exocytosis	6/622	25/18670	0.000137528	0.000909182	0.000538295	KCNB1/CACNB2/CACNA1H/STXBP1/NLGN1/CNR1	6
GO:0050927	positive regulation of positive chemotaxis	6/622	25/18670	0.000137528	0.000909182	0.000538295	FGF10/NTRK3/S1PR1/CASR/AZU1/NTF3	6
GO:0072273	metanephric nephron morphogenesis	6/622	25/18670	0.000137528	0.000909182	0.000538295	PKD1/PKD2/SALL1/PDGFRB/SOX8/HES5	6
GO:0048066	developmental pigmentation	8/622	47/18670	0.000144692	0.000952652	0.000564032	SOX10/ZEB2/DCT/MITF/MEF2C/BCL2/KITLG/EDNRB	8
GO:0061614	pri-miRNA transcription by RNA polymerase II	8/622	47/18670	0.000144692	0.000952652	0.000564032	HDAC4/NFATC4/SRF/ATOH8/PPARA/NFIB/GATA2/NGFR	8
GO:1903115	regulation of actin filament-based movement	8/622	47/18670	0.000144692	0.000952652	0.000564032	FLNA/CACNA1C/ATP1A2/BIN1/RYR2/PDE4D/FGF13/ANK2	8
GO:0018210	peptidyl-threonine modification	14/622	134/18670	0.000154897	0.00101846	0.000602996	CAMK2A/TTBK2/LRRK2/MAP3K12/ROCK2/PRKD1/TGFBR2/PRKCB/BCL2/PRKCA/HIPK2/AZU1/PPEF2/SPRY2	14
GO:0030947	regulation of vascular endothelial growth factor receptor signaling pathway	7/622	36/18670	0.000158386	0.0010358	0.000613259	ITGA5/FGF10/ITGB3/GRB10/PRKCB/FZD4/FGF9	7
GO:0050931	pigment cell differentiation	7/622	36/18670	0.000158386	0.0010358	0.000613259	SOX10/ZEB2/MITF/MEF2C/BCL2/KITLG/EDNRB	7
GO:0071709	membrane assembly	7/622	36/18670	0.000158386	0.0010358	0.000613259	STX2/MAGI2/NRXN2/NLGN1/IL1RAPL1/NLGN2/NRXN1	7
GO:2000310	regulation of NMDA receptor activity	7/622	36/18670	0.000158386	0.0010358	0.000613259	RGS9/DLG2/NLGN1/MEF2C/DLG4/CRHBP/LRRC7	7
GO:0006898	receptor-mediated endocytosis	24/622	316/18670	0.000161677	0.00105579	0.000625098	PDLIM7/PIP5K1C/HSPG2/MAGI2/ITGB3/TMEM108/SYT11/CUBN/TGFBR2/AHI1/HTR1B/DLG4/OPHN1/SCARF1/LRRTM1/LRP1/HTR2B/VLDLR/C3/NTF3/CLU/APOB/DLL1/ADM	24
GO:0018958	phenol-containing compound metabolic process	12/622	103/18670	0.000161878	0.00105579	0.000625098	HAND2/ZEB2/DCT/RNF180/NPR1/PDE1B/MAOB/BCL2/CRYM/TPH1/MAOA/DIO3	12
GO:0008542	visual learning	8/622	48/18670	0.000168625	0.00109685	0.000649407	ATP1A2/SYNGAP1/MEIS2/PIAS1/MECP2/SYNPO/TANC1/PDE1B	8
GO:0045933	positive regulation of muscle contraction	8/622	48/18670	0.000168625	0.00109685	0.000649407	GPER1/NPPA/SRF/RGS2/CHRM3/ADRA2B/ADRA1A/NPY2R	8
GO:0045766	positive regulation of angiogenesis	18/622	204/18670	0.000170409	0.00110698	0.000655401	ABL1/ITGA5/FGF2/AQP1/PRKD1/AKT3/CD34/TGFBR2/PRKCB/PRKCA/ACVRL1/HIPK2/HGF/C3/GATA2/DLL1/ADM/ISL1	18
GO:0030307	positive regulation of cell growth	16/622	169/18670	0.000172777	0.00111696	0.000661314	MAPT/ILK/NTRK3/MAP1B/SRF/RUFY3/CPNE6/NTN1/MACF1/BCL2/LGI1/LRP1/CPNE5/IL2/SYT2/NGF	16
GO:0060538	skeletal muscle organ development	16/622	169/18670	0.000172777	0.00111696	0.000661314	HDAC4/KCNAB1/MEF2D/CFLAR/ACTN3/ARNTL/FOXP2/SOX17/ACTA1/NEURL1/MEF2C/BCL2/MEOX2/CDON/SOX8/DLL1	16
GO:0010996	response to auditory stimulus	6/622	26/18670	0.000173785	0.00111696	0.000661314	SHANK3/FOXP2/NRXN2/SLC26A5/USP53/NRXN1	6
GO:0022011	myelination in peripheral nervous system	6/622	26/18670	0.000173785	0.00111696	0.000661314	LGI4/MYOC/ILK/NTRK3/CNTNAP1/ARHGEF10	6
GO:0032292	peripheral nervous system axon ensheathment	6/622	26/18670	0.000173785	0.00111696	0.000661314	LGI4/MYOC/ILK/NTRK3/CNTNAP1/ARHGEF10	6
GO:0048169	regulation of long-term neuronal synaptic plasticity	6/622	26/18670	0.000173785	0.00111696	0.000661314	SYNGAP1/SHANK3/SYNPO/NEURL1/DLG4/GRIK2	6
GO:0050926	regulation of positive chemotaxis	6/622	26/18670	0.000173785	0.00111696	0.000661314	FGF10/NTRK3/S1PR1/CASR/AZU1/NTF3	6
GO:0060914	heart formation	6/622	26/18670	0.000173785	0.00111696	0.000661314	HAND2/SMARCD3/SOX17/MEF2C/EYA1/ISL1	6
GO:0003170	heart valve development	9/622	61/18670	0.000176104	0.00112888	0.000668368	DCHS1/TBX20/ROCK2/SLIT2/OLFM1/SLIT3/TGFBR2/MEF2C/SNAI2	9
GO:0032233	positive regulation of actin filament bundle assembly	9/622	61/18670	0.000176104	0.00112888	0.000668368	FLNA/MYOC/ABL1/ROCK2/ARHGEF10/LPAR1/SYNPO/TSC1/ID1	9
GO:0014812	muscle cell migration	12/622	104/18670	0.000177558	0.0011367	0.000672999	HDAC4/ILK/PRKG1/SLIT2/ITGB3/LPAR1/MEF2C/BCL2/SEMA6D/LRP1/PDGFRB/FGF9	12
GO:0031643	positive regulation of myelination	5/622	17/18670	0.000179089	0.00114199	0.000676131	SOX10/SLC25A12/WASF3/HGF/MAG	5
GO:0048311	mitochondrion distribution	5/622	17/18670	0.000179089	0.00114199	0.000676131	MAPT/LRRK2/MEF2A/TRAK2/SLC4A5	5
GO:0048532	anatomical structure arrangement	5/622	17/18670	0.000179089	0.00114199	0.000676131	NRP2/KCNA2/PLXNA4/SEMA3A/DLL1	5
GO:0003014	renal system process	13/622	120/18670	0.00018362	0.00116934	0.000692327	ADCY5/GSN/AQP1/NPR1/WFS1/CD34/PRKAR2B/BCL2/AVPR2/SLC4A5/ADRA1A/EDNRB/ADM	13
GO:0010611	regulation of cardiac muscle hypertrophy	10/622	75/18670	0.000184691	0.00117462	0.000695454	HAND2/ROCK2/RGS2/ATP2B4/MEF2A/IL6ST/PPARA/PRKCA/FOXO1/ADRA1A	10
GO:0003156	regulation of animal organ formation	7/622	37/18670	0.000189786	0.00120231	0.000711842	HAND2/FGF10/FGFR1/WNT2B/EYA1/SPRY1/ISL1	7
GO:0045777	positive regulation of blood pressure	7/622	37/18670	0.000189786	0.00120231	0.000711842	PDE4D/QRFP/ADRA2B/AVPR2/CNR1/ADRA1A/ID2	7
GO:1903427	negative regulation of reactive oxygen species biosynthetic process	7/622	37/18670	0.000189786	0.00120231	0.000711842	ROCK2/CFLAR/ATP2B4/CD34/ABCD2/SLC18A2/FYN	7
GO:0043266	regulation of potassium ion transport	12/622	105/18670	0.000194516	0.00123067	0.000728637	KCNMB1/FLNA/KCNAB1/BIN1/NPPA/KCNIP2/AMIGO1/ANK2/ADCYAP1/KCNE1/HTR2A/VIP	12
GO:0034260	negative regulation of GTPase activity	8/622	49/18670	0.00019572	0.00123668	0.000732193	LRRK2/SLIT2/TSC1/PLXNB3/SPRY1/SPRY2/ADCYAP1/PTPRN2	8
GO:0042475	odontogenesis of dentin-containing tooth	11/622	90/18670	0.000196464	0.00123815	0.000733067	HAND2/FGF10/GNAO1/PDGFRA/SLC24A4/PPARA/GLI2/CSF1/FOXO1/RSPO2/ADM	11
GO:0045778	positive regulation of ossification	11/622	90/18670	0.000196464	0.00123815	0.000733067	ZBTB16/ILK/PDLIM7/PRKD1/SLC8A1/IL6ST/GPM6B/MEF2C/OSR2/HGF/IL6R	11
GO:0010811	positive regulation of cell-substrate adhesion	13/622	121/18670	0.000199586	0.0012562	0.000743754	LIMS2/FLNA/MYOC/ABL1/ITGA5/ILK/VIT/TSC1/UTRN/NDNF/CSF1/JAK2/NPY2R	13
GO:0071456	cellular response to hypoxia	18/622	207/18670	0.000204441	0.00128509	0.000760859	SLC2A4/KCNMB1/ROCK2/CFLAR/AQP1/RORA/SLC8A1/MGARP/FOXO3/CD34/SLC8A3/KCNK3/NDNF/BCL2/CASR/HIPK2/AK4/KCNK2	18
GO:0002026	regulation of the force of heart contraction	6/622	27/18670	0.000217192	0.00135449	0.000801948	ATP1A2/RYR2/SLC8A1/ATP2B4/ADRA1A/ADM	6
GO:0061437	renal system vasculature development	6/622	27/18670	0.000217192	0.00135449	0.000801948	PDGFRA/PKD2/CFLAR/CD34/PDGFRB/IL6R	6
GO:0061440	kidney vasculature development	6/622	27/18670	0.000217192	0.00135449	0.000801948	PDGFRA/PKD2/CFLAR/CD34/PDGFRB/IL6R	6
GO:0072207	metanephric epithelium development	6/622	27/18670	0.000217192	0.00135449	0.000801948	PKD1/FAT4/PKD2/LAMB2/SOX8/HES5	6
GO:0031330	negative regulation of cellular catabolic process	21/622	264/18670	0.000218121	0.00135449	0.000801948	HDAC4/MAP1A/LRRK2/TSC2/HERC1/NRBP2/ACTN3/ATP2B4/TSC1/SLC25A12/PPARA/BCL2/TIMP4/TIMP2/OPHN1/CNR1/HIPK2/HGF/ADRA1A/HTR2B/VIP	21
GO:0035865	cellular response to potassium ion	4/622	10/18670	0.000218269	0.00135449	0.000801948	CACNA1H/DLG2/DLG4/CRHBP	4
GO:0086070	SA node cell to atrial cardiac muscle cell communication	4/622	10/18670	0.000218269	0.00135449	0.000801948	RYR2/SCN3B/GJC1/ANK2	4
GO:0098598	learned vocalization behavior or vocal learning	4/622	10/18670	0.000218269	0.00135449	0.000801948	SHANK3/FOXP2/NRXN2/NRXN1	4
GO:0098722	asymmetric stem cell division	4/622	10/18670	0.000218269	0.00135449	0.000801948	ZBTB16/SOX5/TEAD3/FGF13	4
GO:2001214	positive regulation of vasculogenesis	4/622	10/18670	0.000218269	0.00135449	0.000801948	TMEM100/RAP1A/CD34/ADM	4
GO:0051590	positive regulation of neurotransmitter transport	7/622	38/18670	0.000226025	0.00140084	0.000829387	CACNB2/GPER1/NPPA/STXBP1/NLGN1/STX1B/CNR1	7
GO:0007189	adenylate cyclase-activating G protein-coupled receptor signaling pathway	14/622	139/18670	0.000228104	0.00141192	0.00083595	GPER1/GNAL/ADCY5/PDE4D/ATP2B4/ADGRB3/ADRA2B/LHCGR/PRKCA/GALR1/ADRA1A/ADCYAP1/ADM/VIP	14
GO:0008090	retrograde axonal transport	5/622	18/18670	0.000241204	0.00148544	0.000879475	MAP1A/MGARP/TMEM108/DLG2/DST	5
GO:0021756	striatum development	5/622	18/18670	0.000241204	0.00148544	0.000879475	LRRK2/SHANK3/FOXP2/BBS2/RARB	5
GO:0098877	neurotransmitter receptor transport to plasma membrane	5/622	18/18670	0.000241204	0.00148544	0.000879475	CPLX1/GRASP/STX1B/ARHGAP44/LRRC7	5
GO:0098969	neurotransmitter receptor transport to postsynaptic membrane	5/622	18/18670	0.000241204	0.00148544	0.000879475	CPLX1/GRASP/STX1B/ARHGAP44/LRRC7	5
GO:0010594	regulation of endothelial cell migration	19/622	229/18670	0.000252143	0.00155084	0.000918197	ABL1/ADGRA2/ROCK2/SLIT2/NRP2/FGF2/MECP2/PRKD1/ITGB3/AKT3/FGFR1/ATOH8/MEF2C/GLUL/PRKCA/ACVRL1/MEOX2/SERPINF1/GATA2	19
GO:1904659	glucose transmembrane transport	12/622	108/18670	0.000253918	0.00155978	0.000923493	SLC2A4/SLC25A27/KLF15/RAP1A/PIK3R1/MEF2A/TSC1/EDNRA/GRB10/PRKCB/IRS2/C3	12
GO:0008589	regulation of smoothened signaling pathway	10/622	78/18670	0.000256412	0.00156915	0.000929037	FGF10/PTCH1/CHRD/RORA/STK36/GLI1/INTU/FGF9/SALL3/HHIP	10
GO:0010827	regulation of glucose transmembrane transport	10/622	78/18670	0.000256412	0.00156915	0.000929037	SLC25A27/KLF15/RAP1A/PIK3R1/MEF2A/EDNRA/GRB10/PRKCB/IRS2/C3	10
GO:0014743	regulation of muscle hypertrophy	10/622	78/18670	0.000256412	0.00156915	0.000929037	HAND2/ROCK2/RGS2/ATP2B4/MEF2A/IL6ST/PPARA/PRKCA/FOXO1/ADRA1A	10
GO:0043949	regulation of cAMP-mediated signaling	8/622	51/18670	0.000260663	0.00158916	0.000940885	RGS2/PDE4D/ATP2B4/LPAR1/PRKCA/GIPR/ADCYAP1/NPY2R	8
GO:0048641	regulation of skeletal muscle tissue development	8/622	51/18670	0.000260663	0.00158916	0.000940885	HDAC4/ACTN3/ARNTL/SOX17/MEF2C/BCL2/CDON/DLL1	8
GO:0097366	response to bronchodilator	8/622	51/18670	0.000260663	0.00158916	0.000940885	MTR/RGS2/CFLAR/AQP1/RGS9/PDE1B/SLC18A2/FOXO1	8
GO:0007210	serotonin receptor signaling pathway	7/622	39/18670	0.00026764	0.00162797	0.000963866	CHRM2/CHRM3/HTR1B/HTR2B/HRH4/HTR4/HTR2A	7
GO:0008045	motor neuron axon guidance	6/622	28/18670	0.000268704	0.00162797	0.000963866	SLIT2/NTN1/PLXNA4/SEMA3A/NTNG1/HOXA2	6
GO:0045761	regulation of adenylate cyclase activity	6/622	28/18670	0.000268704	0.00162797	0.000963866	CACNA1C/TIMP2/GALR1/PALM/EDNRB/LTB4R2	6
GO:1902668	negative regulation of axon guidance	6/622	28/18670	0.000268704	0.00162797	0.000963866	SLIT2/SEMA3A/SEMA6D/SEMA3G/SEMA3E/SEMA6C	6
GO:2000463	positive regulation of excitatory postsynaptic potential	6/622	28/18670	0.000268704	0.00162797	0.000963866	SHANK3/NLGN1/NLGN2/STX1B/DLG4/NRXN1	6
GO:0002793	positive regulation of peptide secretion	22/622	288/18670	0.00027596	0.00166985	0.000988658	ABL1/LRRK2/GPER1/APBB1/PLA2G6/CD34/NLGN2/GLUL/AKAP12/JAK2/NLRP1/LRP1/CASR/IRS2/HTR2B/GIPR/SYBU/IL2/ADCYAP1/NPY2R/IL33/ISL1	22
GO:0009895	negative regulation of catabolic process	23/622	308/18670	0.00028054	0.00169545	0.00100382	FLNA/HDAC4/MAP1A/LRRK2/TSC2/HERC1/NRBP2/ACTN3/ATP2B4/TSC1/SLC25A12/PPARA/FYN/BCL2/TIMP4/TIMP2/OPHN1/CNR1/HIPK2/HGF/ADRA1A/HTR2B/VIP	23
GO:0001570	vasculogenesis	10/622	79/18670	0.000284969	0.00172008	0.0010184	TBX20/TMEM100/RAP1A/SOX17/CD34/TGFBR2/GJC1/PDGFRB/FZD4/ADM	10
GO:0007178	transmembrane receptor protein serine/threonine kinase signaling pathway	25/622	349/18670	0.000292823	0.00176529	0.00104517	ABL1/ZEB1/ILK/TBX20/FGF10/ITGA8/CHRD/CLDN5/PPM1L/RYR2/TMEM100/MAGI2/ROR2/ATOH8/CHRDL1/TGFBR2/CDKN1C/ACVRL1/HIPK2/BMP5/RGMA/SKOR1/FGF9/ID1/HES5	25
GO:0015872	dopamine transport	8/622	52/18670	0.000299191	0.00179699	0.00106394	KCNA2/SYT11/SLC18A2/HTR1B/CNR1/SYT2/NPY2R/HTR2A	8
GO:0050885	neuromuscular process controlling balance	8/622	52/18670	0.000299191	0.00179699	0.00106394	ABL1/ADCY5/HERC1/CNTNAP1/RBFOX2/NLGN2/DLG4/NRXN1	8
GO:2000179	positive regulation of neural precursor cell proliferation	8/622	52/18670	0.000299191	0.00179699	0.00106394	FLNA/SOX10/DCT/SMARCD3/GJC2/GLI2/GLI1/CDON	8
GO:0046661	male sex differentiation	15/622	160/18670	0.000303776	0.00182228	0.00107891	FLNA/FGF10/PDGFRA/ROR2/WNT2B/SEMA3A/LHCGR/BCL2/BOK/PDGFRB/BMP5/SOX8/KITLG/FGF9/SRD5A2	15
GO:0014046	dopamine secretion	7/622	40/18670	0.000315197	0.00188614	0.00111671	KCNA2/SYT11/HTR1B/CNR1/SYT2/NPY2R/HTR2A	7
GO:0014059	regulation of dopamine secretion	7/622	40/18670	0.000315197	0.00188614	0.00111671	KCNA2/SYT11/HTR1B/CNR1/SYT2/NPY2R/HTR2A	7
GO:0097061	dendritic spine organization	10/622	80/18670	0.000316136	0.00188943	0.00111867	LRRK2/SHANK3/EEF2K/NLGN1/TANC1/CAPRIN2/FYN/DLG4/ARHGAP44/PPP1R9A	10
GO:0032288	myelin assembly	5/622	19/18670	0.000318424	0.0018961	0.00112262	ILK/CNTNAP1/NFASC/PMP22/ANK2	5
GO:0060219	camera-type eye photoreceptor cell differentiation	5/622	19/18670	0.000318424	0.0018961	0.00112262	ROM1/PDE6C/SOX8/DIO3/RORB	5
GO:1903540	establishment of protein localization to postsynaptic membrane	5/622	19/18670	0.000318424	0.0018961	0.00112262	CPLX1/GRASP/STX1B/ARHGAP44/LRRC7	5
GO:1901880	negative regulation of protein depolymerization	9/622	66/18670	0.000324306	0.00192877	0.00114195	TTBK2/MAP1B/GSN/NAV3/SPTBN4/EPS8/SPTBN5/TMOD2/FGF13	9
GO:0003016	respiratory system process	6/622	29/18670	0.000329342	0.00194444	0.00115123	ATP1A2/MECP2/TSHZ3/NLGN1/NLGN2/NDN	6
GO:0010882	regulation of cardiac muscle contraction by calcium ion signaling	6/622	29/18670	0.000329342	0.00194444	0.00115123	CACNA1C/HDAC4/ATP1A2/RYR2/SLC8A1/ANK2	6
GO:0021602	cranial nerve morphogenesis	6/622	29/18670	0.000329342	0.00194444	0.00115123	ADARB1/NRP2/KCNA2/PLXNA4/SEMA3A/HOXA3	6
GO:0021884	forebrain neuron development	6/622	29/18670	0.000329342	0.00194444	0.00115123	SLIT2/NRP2/SEMA3A/DCLK2/LHX6/SALL3	6
GO:0060441	epithelial tube branching involved in lung morphogenesis	6/622	29/18670	0.000329342	0.00194444	0.00115123	FGF10/WNT2B/RSPO2/SPRY1/SPRY2/HHIP	6
GO:0060536	cartilage morphogenesis	6/622	29/18670	0.000329342	0.00194444	0.00115123	HAND2/VIT/MEF2C/MATN2/RSPO2/SNAI2	6
GO:0021561	facial nerve development	4/622	11/18670	0.00033397	0.00195985	0.00116036	ADARB1/NRP2/PLXNA4/SEMA3A	4
GO:0021604	cranial nerve structural organization	4/622	11/18670	0.00033397	0.00195985	0.00116036	NRP2/KCNA2/PLXNA4/SEMA3A	4
GO:0021610	facial nerve morphogenesis	4/622	11/18670	0.00033397	0.00195985	0.00116036	ADARB1/NRP2/PLXNA4/SEMA3A	4
GO:0072070	loop of Henle development	4/622	11/18670	0.00033397	0.00195985	0.00116036	PKD1/PKD2/DLL1/HES5	4
GO:0099151	regulation of postsynaptic density assembly	4/622	11/18670	0.00033397	0.00195985	0.00116036	NTRK3/PTPRS/LRRTM1/NRXN1	4
GO:0071320	cellular response to cAMP	8/622	53/18670	0.000342243	0.00200357	0.00118624	PKD2/EEF2K/AQP1/RAP1A/SLC8A1/SLC8A3/CRHBP/KCNE1	8
GO:1903307	positive regulation of regulated secretory pathway	8/622	53/18670	0.000342243	0.00200357	0.00118624	KCNB1/CACNB2/CACNA1H/NPPA/STXBP1/NLGN1/CNR1/GATA2	8
GO:0043542	endothelial cell migration	21/622	273/18670	0.000343324	0.00200747	0.00118855	ABL1/ADGRA2/ROCK2/SRF/SLIT2/NRP2/FGF2/MECP2/PRKD1/ITGB3/AKT3/FGFR1/ATOH8/MEF2C/GLUL/PRKCA/ACVRL1/MEOX2/SERPINF1/GATA2/ID1	21
GO:0001938	positive regulation of endothelial cell proliferation	12/622	112/18670	0.000356556	0.00207984	0.0012314	NRP2/FGF2/PRKD1/ITGB3/AKT3/FGFR1/PLXNB3/PRKCA/ACVRL1/HTR2B/GATA2/VIP	12
GO:0003279	cardiac septum development	12/622	112/18670	0.000356556	0.00207984	0.0012314	TBX20/NPHP3/SLIT2/NRP2/SLIT3/TGFBR2/SALL1/BMP5/ANK2/ID2/RARB/ISL1	12
GO:0030099	myeloid cell differentiation	28/622	416/18670	0.000360617	0.002101	0.00124393	ZBTB16/MEIS1/MEIS2/BCL6/ACTN1/SRF/THRA/MITF/PIK3R1/RBFOX2/ROR2/FOXO3/PDE1B/TGFBR2/MEF2C/CDKN1C/TSPAN2/TAL1/PRKCB/CSF1/PRKCA/JAK2/HIPK2/SOX6/ID2/KITLG/GATA2/DLL1	28
GO:0050909	sensory perception of taste	9/622	67/18670	0.000363746	0.00211416	0.00125172	ASIC3/TAS2R5/REEP2/TAS2R4/SCNN1D/TAS2R20/RTP5/TAS2R19/TAS2R3	9
GO:0060038	cardiac muscle cell proliferation	9/622	67/18670	0.000363746	0.00211416	0.00125172	TBX20/MEIS1/FGF2/FGFR1/TGFBR2/MEF2C/GLI1/KCNK2/FGF9	9
GO:0044091	membrane biogenesis	7/622	41/18670	0.0003693	0.00214132	0.0012678	STX2/MAGI2/NRXN2/NLGN1/IL1RAPL1/NLGN2/NRXN1	7
GO:1901381	positive regulation of potassium ion transmembrane transport	7/622	41/18670	0.0003693	0.00214132	0.0012678	KCNMB1/FLNA/NPPA/KCNIP2/AMIGO1/ANK2/KCNE1	7
GO:0031032	actomyosin structure organization	17/622	199/18670	0.000374255	0.00216747	0.00128328	MYOC/ABL1/PDGFRA/ROCK2/SRF/CFLAR/PIK3R1/MEF2A/ARHGEF10/LPAR1/TSC1/ACTA1/MEF2C/S1PR1/TMOD2/PDGFRB/PPP1R9A	17
GO:0042542	response to hydrogen peroxide	14/622	146/18670	0.000379408	0.0021947	0.0012994	ABL1/RNF112/LRRK2/GNAO1/AQP1/SLC8A1/FOXO3/FYN/BCL2/FOXO1/TRPA1/AXL/HGF/PDGFRB	14
GO:0061005	cell differentiation involved in kidney development	8/622	54/18670	0.000390212	0.00225451	0.00133481	KLF15/PTCH1/FAT4/MAGI2/CD34/MEF2C/SALL1/LAMB2	8
GO:0003231	cardiac ventricle development	13/622	130/18670	0.000405255	0.00233864	0.00138463	HAND2/TBX20/SLIT2/RYR2/SMARCD3/SLIT3/TGFBR2/MEF2C/SALL1/ID2/KCNK2/NPY2R/ISL1	13
GO:0046323	glucose import	9/622	68/18670	0.000407057	0.00234347	0.00138749	SLC2A4/SLC25A27/KLF15/RAP1A/PIK3R1/MEF2A/TSC1/GRB10/IRS2	9
GO:0071242	cellular response to ammonium ion	9/622	68/18670	0.000407057	0.00234347	0.00138749	ABL1/CHRM2/LRRK2/ROCK2/CHRM3/ATP2B4/CRHBP/HRH4/ID1	9
GO:0051048	negative regulation of secretion	19/622	238/18670	0.000409646	0.00235559	0.00139466	KCNB1/RAP1A/SYT11/CD34/IL1RAPL1/ADRA2B/MAOB/STXBP5L/HTR1B/GRM7/AVPR2/CNR1/CD200/CRHBP/P2RY12/PPP1R9A/NPY2R/IL33/KCNJ11	19
GO:0032793	positive regulation of CREB transcription factor activity	5/622	20/18670	0.000413	0.00236926	0.00140276	PRKD1/CRTC1/RPS6KA5/CD200/EPHA5	5
GO:0072234	metanephric nephron tubule development	5/622	20/18670	0.000413	0.00236926	0.00140276	PKD1/FAT4/PKD2/SOX8/HES5	5
GO:1901879	regulation of protein depolymerization	10/622	83/18670	0.000427188	0.00244777	0.00144924	MAP1A/TTBK2/MAP1B/GSN/NAV3/SPTBN4/EPS8/SPTBN5/TMOD2/FGF13	10
GO:0021983	pituitary gland development	7/622	42/18670	0.000430585	0.00245853	0.00145561	FGF10/GLI2/SALL1/GLI1/ADCYAP1/GATA2/ISL1	7
GO:0051154	negative regulation of striated muscle cell differentiation	7/622	42/18670	0.000430585	0.00245853	0.00145561	HDAC4/RGS2/CFLAR/PPARA/FZD7/SOX6/DLL1	7
GO:2001222	regulation of neuron migration	7/622	42/18670	0.000430585	0.00245853	0.00145561	FLNA/CAMK2A/FBXO31/GNRH1/SEMA3A/IGSF10/FLRT2	7
GO:0008643	carbohydrate transport	14/622	148/18670	0.000435888	0.00248589	0.00147181	SLC2A4/SLC25A27/KLF15/AQP1/RAP1A/PIK3R1/MEF2A/SLC26A5/TSC1/EDNRA/GRB10/PRKCB/IRS2/C3	14
GO:0043954	cellular component maintenance	8/622	55/18670	0.000443507	0.00252638	0.00149578	SYNGAP1/ADGRB3/MTHFR/DLG2/TANC1/NLGN2/FYN/OPHN1	8
GO:0008088	axo-dendritic transport	9/622	69/18670	0.000454527	0.00258112	0.00152819	MAPT/MAP1A/MAPK8IP3/MGARP/TMEM108/TRAK2/DLG2/DST/SYBU	9
GO:0071300	cellular response to retinoic acid	9/622	69/18670	0.000454527	0.00258112	0.00152819	NTRK3/AQP1/FZD7/EPHA3/SERPINF1/FZD4/HOXA2/RARB/RORB	9
GO:0046660	female sex differentiation	12/622	115/18670	0.000454843	0.00258112	0.00152819	FGF10/PDGFRA/SLIT2/GNRH1/FOXO3/SLIT3/BCL2/AXL/MERTK/FZD4/KITLG/ADCYAP1	12
GO:0071496	cellular response to external stimulus	24/622	339/18670	0.000455242	0.00258112	0.00152819	KCNB1/FAM107A/HDAC4/ATP1A2/LRRK2/NPPA/SRF/AQP1/PRKD1/SZT2/TSC1/WNT2B/P2RY4/FYN/AMIGO1/BCL2/GLUL/KIF26A/FOXO1/AXL/CASR/SNAI2/P2RY12/MAG	24
GO:0072175	epithelial tube formation	13/622	132/18670	0.000469788	0.00266049	0.00157518	ABL1/NPHP3/FGF10/PTCH1/TSC2/ZEB2/CC2D2A/TSC1/MTHFR/BMP5/SOX8/ADM/HES5	13
GO:0045445	myoblast differentiation	10/622	84/18670	0.000470726	0.0026627	0.00157649	ILK/KCNAB1/BOC/SRF/MEF2C/CDON/SOX8/ID3/DLL1/ISL1	10
GO:0003299	muscle hypertrophy in response to stress	6/622	31/18670	0.000482402	0.00269951	0.00159828	HDAC4/KLF15/NPPA/ATP2B4/MEF2C/FOXO1	6
GO:0009954	proximal/distal pattern formation	6/622	31/18670	0.000482402	0.00269951	0.00159828	FGF10/GLI2/GLI1/PBX1/DLL1/HES5	6
GO:0014887	cardiac muscle adaptation	6/622	31/18670	0.000482402	0.00269951	0.00159828	HDAC4/KLF15/NPPA/ATP2B4/MEF2C/FOXO1	6
GO:0014898	cardiac muscle hypertrophy in response to stress	6/622	31/18670	0.000482402	0.00269951	0.00159828	HDAC4/KLF15/NPPA/ATP2B4/MEF2C/FOXO1	6
GO:0048710	regulation of astrocyte differentiation	6/622	31/18670	0.000482402	0.00269951	0.00159828	NTRK3/BIN1/IL6ST/ID2/MAG/HES5	6
GO:0060292	long-term synaptic depression	6/622	31/18670	0.000482402	0.00269951	0.00159828	KCNB1/MAPT/SHANK3/SRF/STXBP1/PPP1R9A	6
GO:0003207	cardiac chamber formation	4/622	12/18670	0.000487789	0.00269951	0.00159828	HAND2/TBX20/SMARCD3/MEF2C	4
GO:0014889	muscle atrophy	4/622	12/18670	0.000487789	0.00269951	0.00159828	GSN/CFLAR/ACTN3/FOXO3	4
GO:0038180	nerve growth factor signaling pathway	4/622	12/18670	0.000487789	0.00269951	0.00159828	MAGI2/RAP1A/NTF3/NGF	4
GO:0042659	regulation of cell fate specification	4/622	12/18670	0.000487789	0.00269951	0.00159828	FGF2/SOX17/FGFR1/FZD7	4
GO:0045161	neuronal ion channel clustering	4/622	12/18670	0.000487789	0.00269951	0.00159828	MYOC/KCNIP2/NFASC/SPTBN4	4
GO:0051481	negative regulation of cytosolic calcium ion concentration	4/622	12/18670	0.000487789	0.00269951	0.00159828	ATP1A2/SLC8A1/KCNK3/LRP1	4
GO:0070572	positive regulation of neuron projection regeneration	4/622	12/18670	0.000487789	0.00269951	0.00159828	NTRK3/SCARF1/LRP1/HGF	4
GO:0071679	commissural neuron axon guidance	4/622	12/18670	0.000487789	0.00269951	0.00159828	PTCH1/NCAM1/ROBO3/NFIB	4
GO:0072578	neurotransmitter-gated ion channel clustering	4/622	12/18670	0.000487789	0.00269951	0.00159828	SHANK3/NLGN1/DLG4/SHISA6	4
GO:0086067	AV node cell to bundle of His cell communication	4/622	12/18670	0.000487789	0.00269951	0.00159828	CACNB2/CACNA1C/RYR2/GJC1	4
GO:0099150	regulation of postsynaptic specialization assembly	4/622	12/18670	0.000487789	0.00269951	0.00159828	NTRK3/PTPRS/LRRTM1/NRXN1	4
GO:0099566	regulation of postsynaptic cytosolic calcium ion concentration	4/622	12/18670	0.000487789	0.00269951	0.00159828	ITPR1/SLC8A1/SYNPO/SLC8A3	4
GO:0150052	regulation of postsynapse assembly	4/622	12/18670	0.000487789	0.00269951	0.00159828	NTRK3/PTPRS/LRRTM1/NRXN1	4
GO:0031279	regulation of cyclase activity	7/622	43/18670	0.000499724	0.00276241	0.00163552	CACNA1C/GRM7/TIMP2/GALR1/PALM/EDNRB/LTB4R2	7
GO:0060688	regulation of morphogenesis of a branching structure	8/622	56/18670	0.00050256	0.00277493	0.00164294	ABL1/FGF10/LRRK2/FGFR1/WNT2B/HGF/SOX8/SNAI2	8
GO:0034614	cellular response to reactive oxygen species	15/622	168/18670	0.000511714	0.00282227	0.00167097	ABL1/RNF112/MAPT/LRRK2/PDGFRA/MTR/PKD2/CFLAR/AQP1/SZT2/FOXO3/FOXO1/AXL/SOD2/HGF	15
GO:0032332	positive regulation of chondrocyte differentiation	5/622	21/18670	0.000527308	0.00289186	0.00171217	ZBTB16/SOX5/ZNF219/ACVRL1/SOX6	5
GO:0035162	embryonic hemopoiesis	5/622	21/18670	0.000527308	0.00289186	0.00171217	TGFBR2/TAL1/PBX1/KITLG/GATA2	5
GO:0042135	neurotransmitter catabolic process	5/622	21/18670	0.000527308	0.00289186	0.00171217	DMGDH/PRIMA1/NAALAD2/MAOB/MAOA	5
GO:0051412	response to corticosterone	5/622	21/18670	0.000527308	0.00289186	0.00171217	NTRK3/NPAS4/HSD3B2/FOXO3/MAOB	5
GO:0140058	neuron projection arborization	5/622	21/18670	0.000527308	0.00289186	0.00171217	LRRK2/NLGN1/SEMA3A/DLG4/FZD4	5
GO:0032355	response to estradiol	13/622	134/18670	0.000542825	0.00297026	0.00175858	FGF10/GPER1/PTCH1/MAP1B/CFLAR/RGS9/STXBP1/SSTR1/CRHBP/PDGFRB/APOB/SOCS2/KCNJ11	13
GO:0046683	response to organophosphorus	13/622	134/18670	0.000542825	0.00297026	0.00175858	P2RX1/PKD2/EEF2K/AQP1/RAP1A/SLC8A1/LPAR1/SLC8A3/P2RY4/CRHBP/P2RY12/KCNE1/KCNJ11	13
GO:0051258	protein polymerization	21/622	283/18670	0.000552325	0.00301884	0.00178735	FAM107A/ABL1/MAPT/BIN1/MAP1B/SLIT2/GSN/MECP2/KANK1/GBA2/NAV3/WASF3/GAS7/SPTBN4/EPS8/SPTBN5/JAK2/TMOD2/FGF13/SLC39A12/PPP1R9A	21
GO:0042531	positive regulation of tyrosine phosphorylation of STAT protein	9/622	71/18670	0.000563145	0.00307107	0.00181827	IL6ST/FYN/JAK2/CTF1/IL2/IL6R/CRLF1/HES5/ISL1	9
GO:0051057	positive regulation of small GTPase mediated signal transduction	9/622	71/18670	0.000563145	0.00307107	0.00181827	FGF10/LPAR1/CSF1/JAK2/CDON/IRS2/PDGFRB/KITLG/NGF	9
GO:0007616	long-term memory	6/622	32/18670	0.000577182	0.00311397	0.00184367	PJA2/NFATC4/SRF/MECP2/NPAS4/CPEB3	6
GO:0010880	regulation of release of sequestered calcium ion into cytosol by sarcoplasmic reticulum	6/622	32/18670	0.000577182	0.00311397	0.00184367	CACNA1C/ATP1A2/RYR2/PDE4D/SLC8A1/ANK2	6
GO:0045987	positive regulation of smooth muscle contraction	6/622	32/18670	0.000577182	0.00311397	0.00184367	GPER1/SRF/CHRM3/ADRA2B/ADRA1A/NPY2R	6
GO:0048841	regulation of axon extension involved in axon guidance	6/622	32/18670	0.000577182	0.00311397	0.00184367	PLXNA4/SEMA3A/SEMA6D/SEMA3G/SEMA3E/SEMA6C	6
GO:0070570	regulation of neuron projection regeneration	6/622	32/18670	0.000577182	0.00311397	0.00184367	NTRK3/PTPRS/SCARF1/LRP1/HGF/RGMA	6
GO:0035850	epithelial cell differentiation involved in kidney development	7/622	44/18670	0.000577421	0.00311397	0.00184367	KLF15/FAT4/MAGI2/CD34/MEF2C/SALL1/LAMB2	7
GO:0038084	vascular endothelial growth factor signaling pathway	7/622	44/18670	0.000577421	0.00311397	0.00184367	ADGRA2/PDGFRA/NRP2/PRKD1/PDGFRB/SPRY2/DLL1	7
GO:0045601	regulation of endothelial cell differentiation	7/622	44/18670	0.000577421	0.00311397	0.00184367	ZEB1/ROCK2/CLDN5/TMEM100/ATOH8/ACVRL1/ID1	7
GO:0050982	detection of mechanical stimulus	7/622	44/18670	0.000577421	0.00311397	0.00184367	PKD1/PKD2/TMC2/ASIC3/FYN/TRPA1/HTR2A	7
GO:0061001	regulation of dendritic spine morphogenesis	7/622	44/18670	0.000577421	0.00311397	0.00184367	LRRK2/SHANK3/EEF2K/NLGN1/CAPRIN2/ARHGAP44/PPP1R9A	7
GO:0060359	response to ammonium ion	13/622	135/18670	0.000582804	0.00313952	0.0018588	ABL1/CHRM2/LRRK2/GNAO1/ROCK2/CHRM3/ATP2B4/HTR1B/CNR1/CRHBP/HRH4/HTR2A/ID1	13
GO:0010522	regulation of calcium ion transport into cytosol	11/622	102/18670	0.000587472	0.00316116	0.00187161	CACNA1C/ABL1/ATP1A2/GPER1/PKD2/RYR2/PDE4D/SLC8A1/FYN/BCL2/ANK2	11
GO:0061035	regulation of cartilage development	9/622	72/18670	0.000624931	0.003359	0.00198875	ZBTB16/SOX5/ZNF219/GLI2/ACVRL1/EFEMP1/SNAI2/SOX6/RARB	9
GO:0007229	integrin-mediated signaling pathway	11/622	103/18670	0.000638358	0.00342738	0.00202923	LIMS2/FLNA/ABL1/ITGA5/ILK/PLP1/ITGA8/ITGA1/PRKD1/ITGB3/DST	11
GO:0060997	dendritic spine morphogenesis	8/622	58/18670	0.000639768	0.00343116	0.00203147	LRRK2/SHANK3/EEF2K/NLGN1/CAPRIN2/DLG4/ARHGAP44/PPP1R9A	8
GO:0034643	establishment of mitochondrion localization, microtubule-mediated	5/622	22/18670	0.000663841	0.00353991	0.00209586	MAPT/MAP1B/MGARP/TRAK2/SYBU	5
GO:0045649	regulation of macrophage differentiation	5/622	22/18670	0.000663841	0.00353991	0.00209586	ROR2/CSF1/PRKCA/ID2/GATA2	5
GO:0047497	mitochondrion transport along microtubule	5/622	22/18670	0.000663841	0.00353991	0.00209586	MAPT/MAP1B/MGARP/TRAK2/SYBU	5
GO:0051195	negative regulation of cofactor metabolic process	5/622	22/18670	0.000663841	0.00353991	0.00209586	HDAC4/ACTN3/SLC25A12/PPARA/FYN	5
GO:0048538	thymus development	7/622	45/18670	0.000664416	0.00353991	0.00209586	ABL1/HAND2/FGF10/SRF/BCL2/PBX1/HOXA3	7
GO:0050913	sensory perception of bitter taste	7/622	45/18670	0.000664416	0.00353991	0.00209586	TAS2R5/REEP2/TAS2R4/TAS2R20/RTP5/TAS2R19/TAS2R3	7
GO:0001935	endothelial cell proliferation	16/622	191/18670	0.000681787	0.00360011	0.0021315	NRP2/FGF2/PRKD1/ITGB3/AKT3/FGFR1/ATOH8/CD34/MEF2C/PLXNB3/PRKCA/ACVRL1/HTR2B/GATA2/NGFR/VIP	16
GO:0045921	positive regulation of exocytosis	10/622	88/18670	0.000683402	0.00360011	0.0021315	KCNB1/CACNB2/CACNA1H/NPPA/NCS1/PLA2G6/STXBP1/NLGN1/CNR1/GATA2	10
GO:1904035	regulation of epithelial cell apoptotic process	10/622	88/18670	0.000683402	0.00360011	0.0021315	ABL1/GPER1/GSN/CFLAR/FOXO3/WFS1/NDNF/JAK2/BOK/GATA2	10
GO:0060603	mammary gland duct morphogenesis	6/622	33/18670	0.000685802	0.00360011	0.0021315	FGF10/PTCH1/NTN1/GLI2/CSF1/LRP5L	6
GO:0005513	detection of calcium ion	4/622	13/18670	0.000686088	0.00360011	0.0021315	KCNMB1/RYR2/KCNIP2/CASR	4
GO:0019896	axonal transport of mitochondrion	4/622	13/18670	0.000686088	0.00360011	0.0021315	MAPT/MGARP/TRAK2/SYBU	4
GO:0021681	cerebellar granular layer development	4/622	13/18670	0.000686088	0.00360011	0.0021315	TTBK2/FAIM2/KNDC1/OPHN1	4
GO:0031223	auditory behavior	4/622	13/18670	0.000686088	0.00360011	0.0021315	SHANK3/FOXP2/NRXN2/NRXN1	4
GO:0048505	regulation of timing of cell differentiation	4/622	13/18670	0.000686088	0.00360011	0.0021315	GDPD5/DLL1/FGF9/HES5	4
GO:0048711	positive regulation of astrocyte differentiation	4/622	13/18670	0.000686088	0.00360011	0.0021315	BIN1/IL6ST/ID2/MAG	4
GO:0050966	detection of mechanical stimulus involved in sensory perception of pain	4/622	13/18670	0.000686088	0.00360011	0.0021315	ASIC3/FYN/TRPA1/HTR2A	4
GO:0099633	protein localization to postsynaptic specialization membrane	4/622	13/18670	0.000686088	0.00360011	0.0021315	RAP1A/DLG2/LGI1/GPC6	4
GO:0099645	neurotransmitter receptor localization to postsynaptic specialization membrane	4/622	13/18670	0.000686088	0.00360011	0.0021315	RAP1A/DLG2/LGI1/GPC6	4
GO:1902285	semaphorin-plexin signaling pathway involved in neuron projection guidance	4/622	13/18670	0.000686088	0.00360011	0.0021315	NRP2/PLXNA4/SEMA3A/PLXNB3	4
GO:0050714	positive regulation of protein secretion	20/622	268/18670	0.000690591	0.00361983	0.00214317	ABL1/LRRK2/GPER1/APBB1/PLA2G6/CD34/NLGN2/GLUL/AKAP12/JAK2/NLRP1/LRP1/CASR/IRS2/HTR2B/GIPR/SYBU/IL2/IL33/ISL1	20
GO:0045685	regulation of glial cell differentiation	9/622	73/18670	0.000692149	0.00362001	0.00214328	RNF112/NTRK3/BIN1/DAAM2/IL6ST/ASPA/ID2/MAG/HES5	9
GO:0030178	negative regulation of Wnt signaling pathway	17/622	210/18670	0.000692831	0.00362001	0.00214328	NPHP3/NFATC4/SOX10/TSC2/ROR2/SOX17/FOXO3/GRB10/GLI1/FOXO1/LRP1/SNAI2/SHISA6/TBX18/FGF9/APCDD1/ISL1	17
GO:0032414	positive regulation of ion transmembrane transporter activity	11/622	104/18670	0.000692861	0.00362001	0.00214328	CACNB2/SHANK3/NPPA/PKD2/RYR2/RGS9/KCNIP2/AMIGO1/ANK2/PIRT/KCNJ11	11
GO:0010469	regulation of signaling receptor activity	15/622	173/18670	0.000695589	0.00362647	0.0021471	SHANK3/PDE4D/RGS9/DLG2/NLGN1/NLGN2/ADRA2B/NEURL1/MEF2C/TAL1/DLG4/CRHBP/LRRC7/SHISA6/LYNX1	15
GO:0055002	striated muscle cell development	15/622	173/18670	0.000695589	0.00362647	0.0021471	HDAC4/PDGFRA/NPPA/SRF/RGS2/CFLAR/SLC8A1/MEF2A/PPARA/ACTA1/MEF2C/BCL2/TMOD2/PDGFRB/ADRA1A	15
GO:0045843	negative regulation of striated muscle tissue development	8/622	59/18670	0.000718888	0.00374392	0.00221664	MEIS1/RGS2/PPARA/TGFBR2/FZD7/SOX6/KCNK2/DLL1	8
GO:0001704	formation of primary germ layer	12/622	121/18670	0.000720856	0.00375015	0.00222033	ITGA5/TBX20/ITGA8/CHRD/SRF/ITGB3/SOX17/FGFR1/ATOH8/FZD7/TAL1/EYA1	12
GO:1903531	negative regulation of secretion by cell	17/622	211/18670	0.00073085	0.00379808	0.00224871	KCNB1/RAP1A/SYT11/CD34/IL1RAPL1/ADRA2B/MAOB/STXBP5L/HTR1B/GRM7/CNR1/CD200/CRHBP/P2RY12/PPP1R9A/IL33/KCNJ11	17
GO:0045216	cell-cell junction organization	14/622	156/18670	0.000739097	0.00383683	0.00227165	LIMS2/VCL/ROCK2/SRF/CLDN5/CNTNAP1/NFASC/NLGN2/NPHP1/PRKCA/GJC1/GJA4/ANK2/SNAI2	14
GO:0001504	neurotransmitter uptake	7/622	46/18670	0.000761481	0.00393621	0.00233049	ATP1A2/RGS2/ITGB3/GPM6B/SLC18A2/GLUL/SLC1A1	7
GO:0001754	eye photoreceptor cell differentiation	7/622	46/18670	0.000761481	0.00393621	0.00233049	CCDC66/ROM1/PDE6C/SOX8/DIO3/NR2E3/RORB	7
GO:0007157	heterophilic cell-cell adhesion via plasma membrane cell adhesion molecules	7/622	46/18670	0.000761481	0.00393621	0.00233049	ITGA5/DCHS1/FAT4/NLGN1/IL1RAPL1/AMIGO1/IGSF21	7
GO:0060443	mammary gland morphogenesis	7/622	46/18670	0.000761481	0.00393621	0.00233049	FGF10/PTCH1/NTN1/TGFBR2/GLI2/CSF1/LRP5L	7
GO:0034101	erythrocyte homeostasis	12/622	122/18670	0.000775852	0.00400623	0.00237195	BCL6/SRF/THRA/RBFOX2/FOXO3/TAL1/JAK2/AXL/HIPK2/SOX6/ID2/GATA2	12
GO:0051098	regulation of binding	25/622	373/18670	0.000777297	0.00400944	0.00237385	PKD1/ABL1/HAND2/PLCL1/HDAC4/TTBK2/LRRK2/NFATC4/SMARCD3/PPARA/CAPRIN2/MEF2C/C9orf72/BCL2/JAK2/LRP1/CDON/CRTAC1/HIPK2/HOXA3/ID3/ID2/NGF/ID1/ISL1	25
GO:0120032	regulation of plasma membrane bounded cell projection assembly	15/622	175/18670	0.000783466	0.00403697	0.00239015	HDAC4/SRF/SLIT2/KANK1/DOCK11/DPYSL3/NLGN1/NEURL1/GPM6A/PLXNB3/EPS8/PALM/ARHGAP44/P2RY12/PPP1R9A	15
GO:0030509	BMP signaling pathway	14/622	157/18670	0.000787249	0.00405216	0.00239914	ABL1/ILK/CHRD/RYR2/TMEM100/ROR2/CHRDL1/ACVRL1/HIPK2/BMP5/RGMA/SKOR1/ID1/HES5	14
GO:0048635	negative regulation of muscle organ development	8/622	60/18670	0.000805699	0.00414082	0.00245163	MEIS1/RGS2/PPARA/TGFBR2/FZD7/SOX6/KCNK2/DLL1	8
GO:0007435	salivary gland morphogenesis	6/622	34/18670	0.000809586	0.00414082	0.00245163	FGF10/FGFR1/SEMA3A/HGF/SNAI2/NFIB	6
GO:0032594	protein transport within lipid bilayer	6/622	34/18670	0.000809586	0.00414082	0.00245163	CPLX1/REEP2/GRASP/STX1B/ARHGAP44/LRRC7	6
GO:0071868	cellular response to monoamine stimulus	6/622	34/18670	0.000809586	0.00414082	0.00245163	ABL1/LRRK2/RYR2/PDE4D/ATP2B4/ID1	6
GO:0071870	cellular response to catecholamine stimulus	6/622	34/18670	0.000809586	0.00414082	0.00245163	ABL1/LRRK2/RYR2/PDE4D/ATP2B4/ID1	6
GO:0098901	regulation of cardiac muscle cell action potential	6/622	34/18670	0.000809586	0.00414082	0.00245163	FLNA/CACNA1C/BIN1/RYR2/FGF13/ANK2	6
GO:0009953	dorsal/ventral pattern formation	10/622	90/18670	0.000816284	0.00417069	0.00246932	TBX20/WDR19/PTCH1/CHRD/DSCAML1/GLI2/GLI1/INTU/HOXA2/HHIP	10
GO:0035023	regulation of Rho protein signal transduction	13/622	140/18670	0.000822011	0.00418541	0.00247803	MYOC/ABL1/ARHGEF9/BCL6/KANK1/ARHGEF10/LPAR1/PREX2/EPS8/OPHN1/PDGFRB/ADRA1A/FGD2	13
GO:0043576	regulation of respiratory gaseous exchange	5/622	23/18670	0.000825194	0.00418541	0.00247803	ATP1A2/MECP2/TSHZ3/NLGN1/NLGN2	5
GO:0051882	mitochondrial depolarization	5/622	23/18670	0.000825194	0.00418541	0.00247803	MYOC/ABL1/LRRK2/BCL2/BOK	5
GO:0060445	branching involved in salivary gland morphogenesis	5/622	23/18670	0.000825194	0.00418541	0.00247803	FGF10/FGFR1/SEMA3A/HGF/SNAI2	5
GO:0072170	metanephric tubule development	5/622	23/18670	0.000825194	0.00418541	0.00247803	PKD1/FAT4/PKD2/SOX8/HES5	5
GO:1901889	negative regulation of cell junction assembly	5/622	23/18670	0.000825194	0.00418541	0.00247803	FAM107A/ROCK2/APOD/ACVRL1/LRP1	5
GO:2000726	negative regulation of cardiac muscle cell differentiation	5/622	23/18670	0.000825194	0.00418541	0.00247803	RGS2/PPARA/FZD7/SOX6/DLL1	5
GO:0009410	response to xenobiotic stimulus	21/622	292/18670	0.000827254	0.00419148	0.00248163	FBXO32/GNAO1/CYP46A1/RYR2/RGS2/CFLAR/AQP1/RGS9/RORA/SLC8A1/FOXO3/PDE1B/SLC18A2/PRKAR2B/HTR1B/FOXO1/CNR1/CRHBP/SERPINF1/HTR2A/BCHE	21
GO:0001936	regulation of endothelial cell proliferation	15/622	176/18670	0.000830824	0.00420518	0.00248974	NRP2/FGF2/PRKD1/ITGB3/AKT3/FGFR1/ATOH8/MEF2C/PLXNB3/PRKCA/ACVRL1/HTR2B/GATA2/NGFR/VIP	15
GO:0001707	mesoderm formation	9/622	75/18670	0.000844307	0.00426454	0.00252488	TBX20/ITGA8/CHRD/SRF/ITGB3/SOX17/FGFR1/TAL1/EYA1	9
GO:0043242	negative regulation of protein complex disassembly	9/622	75/18670	0.000844307	0.00426454	0.00252488	TTBK2/MAP1B/GSN/NAV3/SPTBN4/EPS8/SPTBN5/TMOD2/FGF13	9
GO:0014911	positive regulation of smooth muscle cell migration	7/622	47/18670	0.000869419	0.00438227	0.00259459	HDAC4/LPAR1/BCL2/SEMA6D/LRP1/PDGFRB/FGF9	7
GO:2001239	regulation of extrinsic apoptotic signaling pathway in absence of ligand	7/622	47/18670	0.000869419	0.00438227	0.00259459	FGF10/FGFR1/EYA4/FYN/EYA1/BCL2/SNAI2	7
GO:0050905	neuromuscular process	11/622	107/18670	0.000880074	0.00442937	0.00262247	PRRT2/ADARB1/ABL1/ADCY5/HERC1/MECP2/CNTNAP1/RBFOX2/NLGN2/DLG4/NRXN1	11
GO:0060491	regulation of cell projection assembly	15/622	177/18670	0.000880587	0.00442937	0.00262247	HDAC4/SRF/SLIT2/KANK1/DOCK11/DPYSL3/NLGN1/NEURL1/GPM6A/PLXNB3/EPS8/PALM/ARHGAP44/P2RY12/PPP1R9A	15
GO:0060606	tube closure	10/622	91/18670	0.000890284	0.00447352	0.00264861	ABL1/NPHP3/FGF10/PTCH1/TSC2/ZEB2/CC2D2A/TSC1/MTHFR/ADM	10
GO:0001838	embryonic epithelial tube formation	12/622	124/18670	0.000896398	0.00449494	0.00266129	ABL1/NPHP3/PTCH1/TSC2/ZEB2/CC2D2A/TSC1/MTHFR/BMP5/SOX8/ADM/HES5	12
GO:0007043	cell-cell junction assembly	12/622	124/18670	0.000896398	0.00449494	0.00266129	VCL/ROCK2/SRF/CLDN5/CNTNAP1/NFASC/NPHP1/PRKCA/GJC1/GJA4/ANK2/SNAI2	12
GO:0048844	artery morphogenesis	9/622	76/18670	0.000929991	0.00463756	0.00274573	HAND2/SRF/PKD2/AKT3/EYA1/ACVRL1/LRP1/PDGFRB/APOB	9
GO:0060411	cardiac septum morphogenesis	9/622	76/18670	0.000929991	0.00463756	0.00274573	TBX20/SLIT2/NRP2/SLIT3/TGFBR2/BMP5/ID2/RARB/ISL1	9
GO:0021535	cell migration in hindbrain	4/622	14/18670	0.000935338	0.00463756	0.00274573	FLNA/TTBK2/RERE/RBFOX2	4
GO:0021692	cerebellar Purkinje cell layer morphogenesis	4/622	14/18670	0.000935338	0.00463756	0.00274573	HERC1/FAIM2/RORA/DLL1	4
GO:0021781	glial cell fate commitment	4/622	14/18670	0.000935338	0.00463756	0.00274573	TAL1/SOX8/SOX6/HES5	4
GO:0040034	regulation of development, heterochronic	4/622	14/18670	0.000935338	0.00463756	0.00274573	GDPD5/DLL1/FGF9/HES5	4
GO:0045651	positive regulation of macrophage differentiation	4/622	14/18670	0.000935338	0.00463756	0.00274573	ROR2/CSF1/PRKCA/ID2	4
GO:0099171	presynaptic modulation of chemical synaptic transmission	4/622	14/18670	0.000935338	0.00463756	0.00274573	CACNB2/PRKCB/HTR1B/CNR1	4
GO:1900452	regulation of long-term synaptic depression	4/622	14/18670	0.000935338	0.00463756	0.00274573	KCNB1/MAPT/SHANK3/PPP1R9A	4
GO:1904889	regulation of excitatory synapse assembly	4/622	14/18670	0.000935338	0.00463756	0.00274573	NTRK3/PTPRS/LRRTM1/NRXN1	4
GO:2001212	regulation of vasculogenesis	4/622	14/18670	0.000935338	0.00463756	0.00274573	TMEM100/RAP1A/CD34/ADM	4
GO:0048333	mesodermal cell differentiation	6/622	35/18670	0.000949916	0.00470504	0.00278569	ITGA8/ITGB3/SOX17/FGFR1/TAL1/EYA1	6
GO:0032526	response to retinoic acid	11/622	108/18670	0.000951082	0.00470601	0.00278626	NTRK3/PTCH1/AQP1/FZD7/EPHA3/PDGFRB/SERPINF1/FZD4/HOXA2/RARB/RORB	11
GO:0021517	ventral spinal cord development	7/622	48/18670	0.000989067	0.00487411	0.00288579	TBX20/PTCH1/GDPD5/GLI2/VLDLR/GATA2/ISL1	7
GO:0035272	exocrine system development	7/622	48/18670	0.000989067	0.00487411	0.00288579	FGF10/SOX10/FGFR1/SEMA3A/HGF/SNAI2/NFIB	7
GO:0043268	positive regulation of potassium ion transport	7/622	48/18670	0.000989067	0.00487411	0.00288579	KCNMB1/FLNA/NPPA/KCNIP2/AMIGO1/ANK2/KCNE1	7
GO:1903727	positive regulation of phospholipid metabolic process	7/622	48/18670	0.000989067	0.00487411	0.00288579	PDGFRA/FGF2/PRKD1/PDGFRB/HTR2B/P2RY12/HTR2A	7
GO:0030879	mammary gland development	13/622	143/18670	0.00100162	0.00493037	0.0029191	FGF10/PTCH1/NTN1/TGFBR2/NEURL1/GLI2/CSF1/JAK2/LRP5L/IRS2/ID2/TPH1/SOCS2	13
GO:0007585	respiratory gaseous exchange	8/622	62/18670	0.00100454	0.00493037	0.0029191	ATP1A2/MECP2/TSHZ3/EDNRA/NLGN1/NLGN2/TAS2R4/NDN	8
GO:0048857	neural nucleus development	8/622	62/18670	0.00100454	0.00493037	0.0029191	PLP1/SYPL2/CKB/FOXP2/MAOB/BCL2/NFIB/FGF9	8
GO:1901862	negative regulation of muscle tissue development	8/622	62/18670	0.00100454	0.00493037	0.0029191	MEIS1/RGS2/PPARA/TGFBR2/FZD7/SOX6/KCNK2/DLL1	8
GO:0010881	regulation of cardiac muscle contraction by regulation of the release of sequestered calcium ion	5/622	24/18670	0.00101405	0.00495702	0.00293488	CACNA1C/ATP1A2/RYR2/SLC8A1/ANK2	5
GO:0021544	subpallium development	5/622	24/18670	0.00101405	0.00495702	0.00293488	LRRK2/SHANK3/FOXP2/BBS2/RARB	5
GO:0099563	modification of synaptic structure	5/622	24/18670	0.00101405	0.00495702	0.00293488	ABL1/SYNPO/WASF3/CTTNBP2/ARHGAP44	5
GO:1903421	regulation of synaptic vesicle recycling	5/622	24/18670	0.00101405	0.00495702	0.00293488	SLC2A4/LRRK2/SYT11/NLGN1/STX1B	5
GO:0008344	adult locomotory behavior	9/622	77/18670	0.0010226	0.00498876	0.00295367	LGI4/ATP1A2/MECP2/TSC1/SPTBN4/PREX2/EPS8/HIPK2/ID2	9
GO:0048332	mesoderm morphogenesis	9/622	77/18670	0.0010226	0.00498876	0.00295367	TBX20/ITGA8/CHRD/SRF/ITGB3/SOX17/FGFR1/TAL1/EYA1	9
GO:0051261	protein depolymerization	11/622	109/18670	0.00102676	0.00500403	0.00296271	MAP1A/TTBK2/MAP1B/GSN/NAV3/SPTBN4/EPS8/SPTBN5/TMOD2/FGF13/STMN4	11
GO:0048706	embryonic skeletal system development	12/622	126/18670	0.00103216	0.00502532	0.00297531	ZEB1/WDR19/PDGFRA/DSCAML1/TGFBR2/MEF2C/EYA1/OSR2/PBX1/HOXA3/HOXA2/FGF9	12
GO:1905330	regulation of morphogenesis of an epithelium	15/622	180/18670	0.00104528	0.00508408	0.0030101	ABL1/NPHP3/FGF10/MAGI2/ROR2/FGFR1/ROR1/WNT2B/FZD7/AHI1/HGF/SOX8/SNAI2/FZD4/GPC6	15
GO:0048704	embryonic skeletal system morphogenesis	10/622	93/18670	0.00105483	0.00512542	0.00303458	ZEB1/WDR19/PDGFRA/DSCAML1/TGFBR2/MEF2C/EYA1/OSR2/HOXA3/HOXA2	10
GO:0045785	positive regulation of cell adhesion	26/622	403/18670	0.00107358	0.00521132	0.00308544	LIMS2/FLNA/ZBTB16/MYOC/ABL1/ITGA5/ILK/CHRD/BCL6/VIT/PIK3R1/TSC1/IL6ST/UTRN/TGFBR2/FYN/GLI2/NDNF/CSF1/PRKCA/JAK2/AZU1/P2RY12/IL2/IL6R/NPY2R	26
GO:0007584	response to nutrient	17/622	219/18670	0.00110456	0.00534211	0.00316288	P2RX1/MAP1B/SRF/GSN/SLC8A1/MTHFR/TGFBR2/P2RY4/FYN/AMIGO1/CNR1/CASR/SNAI2/GIPR/P2RY12/BCHE/KCNJ11	17
GO:0009952	anterior/posterior pattern specification	17/622	219/18670	0.00110456	0.00534211	0.00316288	ZBTB16/SRF/ZEB2/ROR2/SOX17/WNT2B/GLI2/LRP5L/MEOX2/CDON/HIPK2/PBX1/HOXA3/HOXA2/DLL1/TBX18/HES5	17
GO:0014808	release of sequestered calcium ion into cytosol by sarcoplasmic reticulum	6/622	36/18670	0.00110822	0.00534211	0.00316288	CACNA1C/ATP1A2/RYR2/PDE4D/SLC8A1/ANK2	6
GO:0035137	hindlimb morphogenesis	6/622	36/18670	0.00110822	0.00534211	0.00316288	ZBTB16/PTCH1/RSPO2/OSR2/RARB/SALL3	6
GO:0046627	negative regulation of insulin receptor signaling pathway	6/622	36/18670	0.00110822	0.00534211	0.00316288	TSC2/KANK1/TSC1/GRB10/PRKCB/SOCS2	6
GO:1901099	negative regulation of signal transduction in absence of ligand	6/622	36/18670	0.00110822	0.00534211	0.00316288	FGF10/EYA4/FYN/EYA1/BCL2/SNAI2	6
GO:2001240	negative regulation of extrinsic apoptotic signaling pathway in absence of ligand	6/622	36/18670	0.00110822	0.00534211	0.00316288	FGF10/EYA4/FYN/EYA1/BCL2/SNAI2	6
GO:0046530	photoreceptor cell differentiation	8/622	63/18670	0.0011177	0.00538248	0.00318677	CCDC66/ROM1/PDE6C/AHI1/SOX8/DIO3/NR2E3/RORB	8
GO:0003254	regulation of membrane depolarization	7/622	49/18670	0.00112129	0.00538907	0.00319068	MYOC/LRRK2/SCN1B/SCN3B/BCL2/BOK/SCN2B	7
GO:0008347	glial cell migration	7/622	49/18670	0.00112129	0.00538907	0.00319068	CSPG4/MATN2/CSF1/LRP1/AZU1/P2RY12/NDN	7
GO:1901216	positive regulation of neuron death	10/622	94/18670	0.00114598	0.00550227	0.0032577	ABL1/MAPT/HDAC4/ITGA1/GRIK5/EPHA7/FOXO3/FYN/GRIK2/CLU	10
GO:0070372	regulation of ERK1 and ERK2 cascade	21/622	300/18670	0.00116373	0.00558199	0.0033049	ABL1/HAND2/FGF10/GPER1/MAP3K12/PDGFRA/FGF2/CFLAR/EPHA7/RAP1A/PRKCA/AKAP12/LRP1/CASR/PDGFRB/ADRA1A/HTR2B/SPRY1/SPRY2/ADCYAP1/HTR2A	21
GO:0010595	positive regulation of endothelial cell migration	12/622	128/18670	0.00118459	0.00567645	0.00336083	ABL1/ADGRA2/ROCK2/NRP2/FGF2/PRKD1/ITGB3/AKT3/FGFR1/ATOH8/PRKCA/GATA2	12
GO:0031623	receptor internalization	11/622	111/18670	0.00119306	0.00571139	0.00338151	MAGI2/ITGB3/AHI1/HTR1B/DLG4/OPHN1/LRRTM1/LRP1/HTR2B/NTF3/ADM	11
GO:0021680	cerebellar Purkinje cell layer development	5/622	25/18670	0.00123318	0.00586595	0.00347302	HERC1/RERE/FAIM2/RORA/DLL1	5
GO:0043951	negative regulation of cAMP-mediated signaling	5/622	25/18670	0.00123318	0.00586595	0.00347302	RGS2/PDE4D/ATP2B4/LPAR1/NPY2R	5
GO:0051654	establishment of mitochondrion localization	5/622	25/18670	0.00123318	0.00586595	0.00347302	MAPT/MAP1B/MGARP/TRAK2/SYBU	5
GO:0072012	glomerulus vasculature development	5/622	25/18670	0.00123318	0.00586595	0.00347302	PDGFRA/CFLAR/CD34/PDGFRB/IL6R	5
GO:2000311	regulation of AMPA receptor activity	5/622	25/18670	0.00123318	0.00586595	0.00347302	SHANK3/NLGN1/NLGN2/MEF2C/SHISA6	5
GO:0046579	positive regulation of Ras protein signal transduction	8/622	64/18670	0.00124081	0.00586595	0.00347302	FGF10/LPAR1/CSF1/JAK2/IRS2/PDGFRB/KITLG/NGF	8
GO:2000378	negative regulation of reactive oxygen species metabolic process	8/622	64/18670	0.00124081	0.00586595	0.00347302	ROCK2/CFLAR/ATP2B4/CD34/ABCD2/SLC18A2/FYN/BCL2	8
GO:0007638	mechanosensory behavior	4/622	15/18670	0.00124206	0.00586595	0.00347302	SHANK3/FOXP2/NRXN2/NRXN1	4
GO:0030812	negative regulation of nucleotide catabolic process	4/622	15/18670	0.00124206	0.00586595	0.00347302	HDAC4/ACTN3/SLC25A12/PPARA	4
GO:0051198	negative regulation of coenzyme metabolic process	4/622	15/18670	0.00124206	0.00586595	0.00347302	HDAC4/ACTN3/SLC25A12/PPARA	4
GO:0099558	maintenance of synapse structure	4/622	15/18670	0.00124206	0.00586595	0.00347302	SYNGAP1/ADGRB3/DLG2/OPHN1	4
GO:1905874	regulation of postsynaptic density organization	4/622	15/18670	0.00124206	0.00586595	0.00347302	NTRK3/PTPRS/LRRTM1/NRXN1	4
GO:0042116	macrophage activation	10/622	95/18670	0.00124345	0.00586595	0.00347302	MAPT/PJA2/LRRK2/LRFN5/RORA/JAK2/CD200/AZU1/CLU/IL33	10
GO:0055006	cardiac cell development	10/622	95/18670	0.00124345	0.00586595	0.00347302	PDGFRA/NPPA/SRF/RGS2/SLC8A1/MEF2A/PPARA/PDGFRB/ADRA1A/SPRY1	10
GO:0110020	regulation of actomyosin structure organization	10/622	95/18670	0.00124345	0.00586595	0.00347302	MYOC/ABL1/ROCK2/PIK3R1/ARHGEF10/LPAR1/TSC1/MEF2C/S1PR1/PPP1R9A	10
GO:0006979	response to oxidative stress	28/622	451/18670	0.0012557	0.00591798	0.00350383	ABL1/RNF112/MAPT/LRRK2/GNAO1/PDGFRA/MTR/PKD2/STX2/CFLAR/AQP1/PRKD1/ARNTL/SZT2/SLC8A1/APOD/TSC1/FOXO3/FYN/BCL2/FOXO1/TRPA1/JAK2/AXL/SOD2/HGF/PDGFRB/MYEF2	28
GO:0034599	cellular response to oxidative stress	21/622	302/18670	0.00126421	0.0059523	0.00352415	ABL1/RNF112/MAPT/LRRK2/PDGFRA/MTR/PKD2/CFLAR/AQP1/PRKD1/ARNTL/SZT2/TSC1/FOXO3/FYN/BCL2/FOXO1/JAK2/AXL/SOD2/HGF	21
GO:0031113	regulation of microtubule polymerization	7/622	50/18670	0.00126699	0.00595387	0.00352508	ABL1/MAPT/MAP1B/MECP2/GBA2/NAV3/SLC39A12	7
GO:0086009	membrane repolarization	7/622	50/18670	0.00126699	0.00595387	0.00352508	FLNA/ATP1A2/NPPA/KCNIP2/SCN1B/ANK2/KCNE1	7
GO:0031109	microtubule polymerization or depolymerization	11/622	112/18670	0.00128416	0.00600826	0.00355728	ABL1/MAPT/MAP1A/TTBK2/MAP1B/MECP2/GBA2/NAV3/FGF13/SLC39A12/STMN4	11
GO:0032411	positive regulation of transporter activity	11/622	112/18670	0.00128416	0.00600826	0.00355728	CACNB2/SHANK3/NPPA/PKD2/RYR2/RGS9/KCNIP2/AMIGO1/ANK2/PIRT/KCNJ11	11
GO:0001662	behavioral fear response	6/622	37/18670	0.00128598	0.00600826	0.00355728	MECP2/MEF2C/BCL2/GRIK2/ADCYAP1/NPY2R	6
GO:0007431	salivary gland development	6/622	37/18670	0.00128598	0.00600826	0.00355728	FGF10/FGFR1/SEMA3A/HGF/SNAI2/NFIB	6
GO:0014912	negative regulation of smooth muscle cell migration	6/622	37/18670	0.00128598	0.00600826	0.00355728	ILK/PRKG1/SLIT2/MEF2C/SEMA6D/LRP1	6
GO:1903514	release of sequestered calcium ion into cytosol by endoplasmic reticulum	6/622	37/18670	0.00128598	0.00600826	0.00355728	CACNA1C/ATP1A2/RYR2/PDE4D/SLC8A1/ANK2	6
GO:0071236	cellular response to antibiotic	13/622	147/18670	0.00129116	0.00602666	0.00356817	KCNMB1/ABL1/RNF112/LRRK2/ADCY5/AQP1/FOXO3/MEF2C/FOXO1/AXL/HGF/ID3/CLU	13
GO:0007266	Rho protein signal transduction	16/622	203/18670	0.00130404	0.00608095	0.00360032	MYOC/ABL1/ARHGEF9/BCL6/ROCK2/KANK1/NTN1/ARHGEF10/LPAR1/PREX2/EPS8/OPHN1/PDGFRB/ADRA1A/FGD2/NGFR	16
GO:0019216	regulation of lipid metabolic process	26/622	410/18670	0.00137183	0.00638841	0.00378235	GPER1/PDGFRA/THRA/FGF2/PRKD1/RORA/PLA2G6/PIK3R1/SMARCD3/APOD/PPARA/ABCD2/TBL1X/CNR1/IRS2/PDGFRB/BMP5/HTR2B/SNAI2/P2RY12/C3/ID2/APOB/SOCS2/ADM/HTR2A	26
GO:1902905	positive regulation of supramolecular fiber organization	16/622	204/18670	0.00137261	0.00638841	0.00378235	FLNA/MYOC/ABL1/MAPT/BIN1/MAP1B/ROCK2/GSN/MECP2/ARHGEF10/NAV3/LPAR1/SYNPO/TSC1/CLU/ID1	16
GO:0048663	neuron fate commitment	8/622	65/18670	0.00137447	0.00639096	0.00378386	NTRK3/GLI2/EYA1/ZNF521/ID2/GATA2/DLL1/ISL1	8
GO:0007369	gastrulation	15/622	185/18670	0.00137736	0.00639828	0.00378819	ITGA5/TBX20/NPHP3/ITGA8/CHRD/SRF/ITGB3/SOX17/FGFR1/ATOH8/TGFBR2/FZD7/TAL1/EYA1/LRP5L	15
GO:0046620	regulation of organ growth	11/622	113/18670	0.0013809	0.0064086	0.0037943	TBX20/MEIS1/FGF2/RGS2/FGFR1/PPARA/TGFBR2/MEF2C/GLI1/KCNK2/FGF9	11
GO:0030198	extracellular matrix organization	24/622	368/18670	0.0014229	0.00659721	0.00390597	HAPLN2/ABL1/ITGA5/LAMA2/CSGALNACT1/ITGA8/PDGFRA/ITGA1/VIT/HSPG2/FGF2/JAM3/CFLAR/ITGB3/GPM6B/LAMC3/COL25A1/NDNF/TIMP2/LAMB2/LRP1/COL4A5/FLRT2/COL4A3	24
GO:0014020	primary neural tube formation	10/622	97/18670	0.00145869	0.00675671	0.00400041	ABL1/NPHP3/PTCH1/TSC2/ZEB2/CC2D2A/TSC1/MTHFR/BMP5/ADM	10
GO:0014074	response to purine-containing compound	13/622	149/18670	0.0014602	0.00675725	0.00400073	P2RX1/PKD2/EEF2K/RYR2/AQP1/RAP1A/SLC8A1/SLC8A3/P2RY4/CRHBP/P2RY12/KCNE1/KCNJ11	13
GO:0034109	homotypic cell-cell adhesion	9/622	81/18670	0.00147059	0.00677715	0.00401251	FLNA/ILK/PRKG1/VCL/PDGFRA/ITGB3/STXBP1/PRKCA/P2RY12	9
GO:0008543	fibroblast growth factor receptor signaling pathway	11/622	114/18670	0.00148354	0.00677715	0.00401251	FGF10/FAT4/FGF2/RBFOX2/FGFR1/FGF17/SPRY1/SPRY2/FLRT2/FGF9/HHIP	11
GO:0030218	erythrocyte differentiation	11/622	114/18670	0.00148354	0.00677715	0.00401251	BCL6/SRF/THRA/RBFOX2/FOXO3/TAL1/JAK2/HIPK2/SOX6/ID2/GATA2	11
GO:0002209	behavioral defense response	6/622	38/18670	0.00148473	0.00677715	0.00401251	MECP2/MEF2C/BCL2/GRIK2/ADCYAP1/NPY2R	6
GO:0007190	activation of adenylate cyclase activity	6/622	38/18670	0.00148473	0.00677715	0.00401251	ADCY5/EDNRA/LHCGR/AVPR2/GIPR/ADCYAP1	6
GO:0060045	positive regulation of cardiac muscle cell proliferation	6/622	38/18670	0.00148473	0.00677715	0.00401251	TBX20/FGF2/FGFR1/MEF2C/GLI1/FGF9	6
GO:0071867	response to monoamine	6/622	38/18670	0.00148473	0.00677715	0.00401251	ABL1/LRRK2/RYR2/PDE4D/ATP2B4/ID1	6
GO:0071869	response to catecholamine	6/622	38/18670	0.00148473	0.00677715	0.00401251	ABL1/LRRK2/RYR2/PDE4D/ATP2B4/ID1	6
GO:0086005	ventricular cardiac muscle cell action potential	6/622	38/18670	0.00148473	0.00677715	0.00401251	CACNA1C/BIN1/RYR2/SCN3B/ANK2/KCNE1	6
GO:1900077	negative regulation of cellular response to insulin stimulus	6/622	38/18670	0.00148473	0.00677715	0.00401251	TSC2/KANK1/TSC1/GRB10/PRKCB/SOCS2	6
GO:0003171	atrioventricular valve development	5/622	26/18670	0.00148542	0.00677715	0.00401251	DCHS1/TBX20/OLFM1/SLIT3/TGFBR2	5
GO:0032957	inositol trisphosphate metabolic process	5/622	26/18670	0.00148542	0.00677715	0.00401251	PLCL1/GPER1/ITPK1/PLCB4/LHCGR	5
GO:0048843	negative regulation of axon extension involved in axon guidance	5/622	26/18670	0.00148542	0.00677715	0.00401251	SEMA3A/SEMA6D/SEMA3G/SEMA3E/SEMA6C	5
GO:0099632	protein transport within plasma membrane	5/622	26/18670	0.00148542	0.00677715	0.00401251	CPLX1/GRASP/STX1B/ARHGAP44/LRRC7	5
GO:0099637	neurotransmitter receptor transport	5/622	26/18670	0.00148542	0.00677715	0.00401251	CPLX1/GRASP/STX1B/ARHGAP44/LRRC7	5
GO:0040014	regulation of multicellular organism growth	8/622	66/18670	0.00151932	0.00691882	0.00409639	PTCH1/MBD5/BBS2/SPTBN4/BCL2/CSF1/DIO3/SOCS2	8
GO:1905207	regulation of cardiocyte differentiation	8/622	66/18670	0.00151932	0.00691882	0.00409639	GPER1/RGS2/SOX17/PPARA/FZD7/MEF2C/SOX6/DLL1	8
GO:1905475	regulation of protein localization to membrane	15/622	187/18670	0.00153297	0.00697444	0.00412932	KCNB1/GPER1/GSN/RAP1A/PIK3R1/FYN/GRASP/BCL2/LRP1/EPHA3/ARHGAP44/SHISA6/KCNE1/GPC6/KCNJ11	15
GO:0051495	positive regulation of cytoskeleton organization	17/622	226/18670	0.00155411	0.00706401	0.00418235	FLNA/MYOC/ABL1/MAPT/NTRK3/BIN1/MAP1B/ROCK2/GSN/MECP2/ARHGEF10/NAV3/LPAR1/SYNPO/TSC1/NTF3/ID1	17
GO:0030038	contractile actin filament bundle assembly	10/622	98/18670	0.00157714	0.00715527	0.00423639	MYOC/ABL1/ROCK2/SRF/PIK3R1/ARHGEF10/LPAR1/TSC1/S1PR1/PPP1R9A	10
GO:0043149	stress fiber assembly	10/622	98/18670	0.00157714	0.00715527	0.00423639	MYOC/ABL1/ROCK2/SRF/PIK3R1/ARHGEF10/LPAR1/TSC1/S1PR1/PPP1R9A	10
GO:0051279	regulation of release of sequestered calcium ion into cytosol	9/622	82/18670	0.00160418	0.00724919	0.00429199	CACNA1C/ABL1/ATP1A2/GPER1/PKD2/RYR2/PDE4D/SLC8A1/ANK2	9
GO:0022038	corpus callosum development	4/622	16/18670	0.00161275	0.00724919	0.00429199	ZEB2/SZT2/LPAR1/PTPRS	4
GO:0048791	calcium ion-regulated exocytosis of neurotransmitter	4/622	16/18670	0.00161275	0.00724919	0.00429199	SYT11/STX1B/RIMS3/SYT2	4
GO:0055119	relaxation of cardiac muscle	4/622	16/18670	0.00161275	0.00724919	0.00429199	ATP1A2/RGS2/PDE4D/SLC8A1	4
GO:0071732	cellular response to nitric oxide	4/622	16/18670	0.00161275	0.00724919	0.00429199	MTR/CFLAR/AQP1/FOXO1	4
GO:0072109	glomerular mesangium development	4/622	16/18670	0.00161275	0.00724919	0.00429199	CFLAR/CD34/PDGFRB/IL6R	4
GO:0072176	nephric duct development	4/622	16/18670	0.00161275	0.00724919	0.00429199	PKD1/PKD2/EPHA7/AHI1	4
GO:0072224	metanephric glomerulus development	4/622	16/18670	0.00161275	0.00724919	0.00429199	PDGFRA/CD34/LAMB2/PDGFRB	4
GO:0097091	synaptic vesicle clustering	4/622	16/18670	0.00161275	0.00724919	0.00429199	MAGI2/NLGN1/NLGN2/BRSK1	4
GO:1900242	regulation of synaptic vesicle endocytosis	4/622	16/18670	0.00161275	0.00724919	0.00429199	SLC2A4/LRRK2/SYT11/NLGN1	4
GO:0001894	tissue homeostasis	17/622	227/18670	0.00162945	0.00731747	0.00433241	NPHP3/SRF/TUB/BBS1/CCDC66/ITGB3/AKT3/BBS2/CD34/CUBN/MDM1/NANOS1/S1PR1/BCL2/CSF1/PRKCA/GATA2	17
GO:0048662	negative regulation of smooth muscle cell proliferation	8/622	67/18670	0.00167601	0.0075196	0.00445209	ILK/GPER1/PRKG1/NPR1/APOD/MEF2C/SOD2/VIP	8
GO:0031668	cellular response to extracellular stimulus	19/622	268/18670	0.00169332	0.00758849	0.00449287	KCNB1/FAM107A/LRRK2/SRF/PRKD1/SZT2/TSC1/WNT2B/P2RY4/FYN/AMIGO1/BCL2/GLUL/KIF26A/FOXO1/AXL/CASR/SNAI2/P2RY12	19
GO:0071772	response to BMP	14/622	170/18670	0.00169605	0.00758849	0.00449287	ABL1/ILK/CHRD/RYR2/TMEM100/ROR2/CHRDL1/ACVRL1/HIPK2/BMP5/RGMA/SKOR1/ID1/HES5	14
GO:0071773	cellular response to BMP stimulus	14/622	170/18670	0.00169605	0.00758849	0.00449287	ABL1/ILK/CHRD/RYR2/TMEM100/ROR2/CHRDL1/ACVRL1/HIPK2/BMP5/RGMA/SKOR1/ID1/HES5	14
GO:0050775	positive regulation of dendrite morphogenesis	6/622	39/18670	0.00170601	0.00762605	0.00451512	ILK/FBXO31/EEF2K/IL1RAPL1/CAPRIN2/PARP6	6
GO:0007162	negative regulation of cell adhesion	20/622	289/18670	0.00172819	0.00771808	0.0045696	FAM107A/MYOC/ABL1/PRKG1/BCL6/GNRH1/KANK1/PIK3R1/PLXNA4/APOD/PPARA/FZD7/PLXNB3/JAK2/ACVRL1/LRP1/SEMA3E/SNAI2/FZD4/IL2	20
GO:0042509	regulation of tyrosine phosphorylation of STAT protein	9/622	83/18670	0.00174733	0.00779638	0.00461596	IL6ST/FYN/JAK2/CTF1/IL2/IL6R/CRLF1/HES5/ISL1	9
GO:0003148	outflow tract septum morphogenesis	5/622	27/18670	0.00177366	0.00789212	0.00467264	TBX20/NRP2/TGFBR2/RARB/ISL1	5
GO:0051953	negative regulation of amine transport	5/622	27/18670	0.00177366	0.00789212	0.00467264	RGS2/ADRA2B/GRM7/CNR1/P2RY12	5
GO:1905208	negative regulation of cardiocyte differentiation	5/622	27/18670	0.00177366	0.00789212	0.00467264	RGS2/PPARA/FZD7/SOX6/DLL1	5
GO:0010634	positive regulation of epithelial cell migration	14/622	171/18670	0.00179234	0.0079622	0.00471414	ABL1/FGF10/ADGRA2/ROCK2/NRP2/FGF2/PRKD1/ITGB3/AKT3/FGFR1/ATOH8/TGFBR2/PRKCA/GATA2	14
GO:0045661	regulation of myoblast differentiation	7/622	53/18670	0.00179432	0.0079622	0.00471414	ILK/BOC/MEF2C/CDON/SOX8/ID3/DLL1	7
[truncated: 555 more rows]

## Sheet: BRCA_deseq_down_ng_BP
ID	Description	GeneRatio	BgRatio	pvalue	p.adjust	qvalue	geneID	Count
[truncated: 2,185 more rows]

## Sheet: CESC_deseq_down_ng_BP
ID	Description	GeneRatio	BgRatio	pvalue	p.adjust	qvalue	geneID	Count
[truncated: 1,869 more rows]

[truncated: 22 more sheets: COAD_deseq_down_ng_BP, DLBC_deseq_down_ng_BP, ESCA_deseq_down_ng_BP, GBM_deseq_down_ng_BP, KICH_deseq_down_ng_BP, KIRC_deseq_down_ng_BP, KIRP_deseq_down_ng_BP, LGG_deseq_down_ng_BP, LIHC_deseq_down_ng_BP, LUAD_deseq_down_ng_BP, LUSC_deseq_down_ng_BP, OV_deseq_down_ng_BP, PAAD_deseq_down_ng_BP, PRAD_deseq_down_ng_BP, READ_deseq_down_ng_BP, SKCM_deseq_down_ng_BP, STAD_deseq_down_ng_BP, TGCT_deseq_down_ng_BP, THCA_deseq_down_ng_BP, THYM_deseq_down_ng_BP …]
