# Supplementary material for: Neural functions in cancer: Data analyses and database construction
Source: Front Genet. 2023 Feb 13;14:1062052. doi: 10.3389/fgene.2023.1062052 (PMC9968960; doi:10.3389/fgene.2023.1062052)
Supplement: Supplementary file 1 [file DataSheet1.ZIP › 0112 datasheet1/Supplementary Table_S2.xlsx]

## Sheet: ACC_down_cox
	id	coef	HR	HR.95L	HR.95H	pvalue
47	TEAD3	0.186229	1.2047	1.06926	1.35729	0.00220911
48	MYLIP	0.109142	1.11532	1.02143	1.21784	0.0149885
129	HOXC8	0.18345	1.20136	1.08432	1.33103	0.00045181
142	USH2A	29.9304	9.96808e+12	67430.2	1.47356e+21	0.00181818
160	UTS2	0.157413	1.17048	1.02373	1.33826	0.0212709
163	NEDD4L	1.32876	3.77636	1.23026	11.5918	0.0202275
170	NNAT	0.11532	1.12223	1.01831	1.23676	0.0200225
183	CROCC	3.21041	24.7892	5.9722	102.894	9.82743e-06
237	NAV3	3.1056	22.3227	3.88239	128.349	0.000501608
241	HDAC4	4.30127	73.7937	13.3974	406.461	7.77374e-07
297	TRPC5	91.0918	3.63619e+39	7.24751	1.82434e+78	0.0451207
376	RIMS1	311.614	2.14866e+135	1.48246e+08	3.11425e+262	0.0369872
384	CHRNA3	0.972667	2.64499	1.49443	4.68137	0.000840414
398	MPP4	44.0632	1.36904e+19	1.46803e+08	1.27671e+30	0.000628233
400	EPB41L3	0.319473	1.3764	1.05902	1.7889	0.0169052
402	KCNK2	0.721254	2.05701	1.32062	3.20401	0.00142292
519	LRP5L	1.6409	5.15982	2.30128	11.5691	6.8019e-05
545	COCH	0.672886	1.95989	1.25671	3.05652	0.00300008
632	SRPX2	0.189897	1.20912	1.02569	1.42537	0.0236908
638	ARHGEF7	1.10962	3.0332	1.6359	5.624	0.000427672
641	HSF4	0.0335797	1.03415	1.00589	1.0632	0.0175245
740	HOXA2	0.180766	1.19814	1.053	1.36327	0.00607164
818	KAT2A	0.0129457	1.01303	1.00501	1.02112	0.00141511
820	CNTNAP1	0.0718646	1.07451	1.01419	1.13842	0.0147712
827	MPP2	0.904883	2.47164	1.43141	4.26784	0.00116667
882	GLI1	0.188963	1.208	1.06303	1.37273	0.0037669
910	OPRM1	3410.39	inf	inf	inf	0.000438929
971	BCL6	0.0816874	1.08512	1.00807	1.16805	0.0297078
973	NPHP3	0.60073	1.82345	1.09849	3.02685	0.0201652
1010	SPTBN1	0.0831604	1.08672	1.02575	1.15131	0.00475996
1109	SGIP1	12.748	343858	240.629	4.91371e+08	0.000583216
1136	TGFB3	0.0412182	1.04208	1.00847	1.07681	0.0137268
1148	KCNIP2	1.10765	3.02725	1.01623	9.0179	0.0467161
1150	HOXB3	1.07677	2.9352	1.687	5.10693	0.000138588
1179	LHX4	5.54496	255.945	12.347	5305.6	0.000337161
1228	EDN3	1.05397	2.869	1.28456	6.40776	0.0101471
1306	OMG	14.6548	2.31479e+06	1420.1	3.77315e+09	0.000103008
1324	MACF1	0.631718	1.88084	1.26533	2.79576	0.00178662
1419	AKAP12	0.329027	1.38962	1.2057	1.60159	5.56058e-06
1431	PDLIM4	0.0538412	1.05532	1.00881	1.10397	0.0192239
1476	HAPLN2	1.71864	5.57695	2.03198	15.3064	0.000848871
1483	CASP9	0.19098	1.21044	1.09429	1.3389	0.000206585
1501	ARNTL	1.02064	2.77497	1.54031	4.99929	0.000678127
1570	AHI1	2.58289	13.2354	2.45624	71.3181	0.00264972
1605	DGKB	51.5817	2.52141e+22	3.52103	1.80558e+44	0.0445382
1672	THBS1	0.0115514	1.01162	1.00063	1.02272	0.0381232
1673	PARP6	0.114405	1.12121	1.03414	1.2156	0.00553709
1679	SPTBN5	2.17585	8.80971	3.13539	24.7532	3.66009e-05
1729	VAMP1	0.114156	1.12093	1.01479	1.23817	0.0244983
1732	PPFIA2	80.5445	9.5504e+34	6.5768	1.38685e+69	0.0447608
1743	GPR84	0.0985998	1.10362	1.02527	1.18796	0.00868278
1770	MCTP2	0.750033	2.11707	1.06043	4.22657	0.0334776
1787	ARRB2	0.0315649	1.03207	1.00212	1.06292	0.0356699
1800	CACNA1A	14.8879	2.92236e+06	8.35557	1.02209e+12	0.0222587
1812	RERE	0.557389	1.74611	1.19108	2.55978	0.00429177
1814	EPHA2	0.045129	1.04616	1.00243	1.0918	0.0383094
1838	S100A8	0.00116581	1.00117	1.00001	1.00233	0.0486442
1842	ACTA1	0.341387	1.4069	1.01303	1.95389	0.0416254
1917	DAAM2	0.192323	1.21206	1.00818	1.45717	0.0406895
1924	VIP	5.24319	189.274	2.63141	13614.2	0.0162401
1928	EPHA1	2.01048	7.46694	1.30008	42.886	0.0241836
2069	IGSF10	0.211476	1.2355	1.01757	1.50011	0.0326919
2073	PRDM8	0.22707	1.25492	1.04191	1.51147	0.0167314
2088	NR4A2	0.0391948	1.03997	1.00558	1.07554	0.0223545
2097	SEMA3D	10.5025	36407	256.18	5.17398e+06	3.28247e-05
2138	KIF5A	1.47855	4.38658	1.27862	15.0492	0.018737
2211	GJD2	43.8527	1.10915e+19	610245	2.01595e+32	0.00487539
2233	S100B	0.177906	1.19471	1.02157	1.3972	0.0259374
2279	NEXN	0.296814	1.34557	1.02055	1.77409	0.0353658
2299	NEUROD1	39.5692	1.53003e+17	1.22254e+09	1.91486e+25	3.18926e-05
2307	S100A9	0.0013141	1.00131	1.00009	1.00254	0.0349072
2319	PROK2	4.94292	140.179	1.67789	11711.3	0.028584
2320	TRIM46	0.292716	1.34006	1.12567	1.59529	0.000999207
2322	STK36	0.234125	1.2638	1.10511	1.44528	0.000626407
2349	ZC3H12A	0.0541555	1.05565	1.02265	1.08971	0.000831376
2368	HAND2	0.152755	1.16504	1.04954	1.29325	0.0041357
2392	TBX20	9.23519	10251.6	4.54954	2.31003e+07	0.0190479
2409	MICALL2	0.0561752	1.05778	1.01138	1.10632	0.0141227
2418	TMC1	422.763	4.01332e+183	6.22854e+85	2.58596e+281	0.000233995
2475	SCN3B	0.369105	1.44644	1.00899	2.07354	0.0445712
2488	PRTG	2.85374	17.3525	1.4619	205.972	0.0237717
2525	GNG8	0.109894	1.11616	1.02591	1.21435	0.0106306
2530	AXL	0.119033	1.12641	1.02105	1.24264	0.0175137
2565	MOBP	45.923	8.79267e+19	47122.6	1.64064e+35	0.0104746
2679	CDH2	0.113897	1.12064	1.00597	1.24837	0.038629
2699	FPR2	1.13905	3.12379	1.50502	6.48366	0.00223406
2867	NPAS4	4.7987	121.352	2.32731	6327.67	0.0173747
2873	LEP	2.89099	18.0112	1.19388	271.723	0.0368028
2896	NPPA	1.25151	3.4956	1.87304	6.52373	8.44836e-05
2904	CLCF1	0.0984238	1.10343	1.00711	1.20896	0.0346906
2945	OR4F17	167.862	7.97431e+72	9.21065e+24	6.90392e+120	0.00287636
2966	MTHFR	0.116433	1.12348	1.02834	1.22743	0.00991174
3025	EGR3	0.0549445	1.05648	1.02251	1.09158	0.00098304
3043	NRXN1	970.576	inf	5.07903e+97	inf	0.0107304
3050	TH	0.107757	1.11378	1.01742	1.21926	0.0195896
3061	KCNE1	12.9115	404946	8.02317	2.04385e+10	0.0194473
3065	MAB21L1	0.240328	1.27167	1.00804	1.60423	0.0426048
3090	ADIPOQ	1.88487	6.58547	1.79224	24.1978	0.00452983
3154	CAV3	513.355	8.85762e+222	2.39344e+10	inf	0.039815
3275	NRBP2	0.041212	1.04207	1.01211	1.07292	0.00562793
3296	POMK	6.21425	499.823	16.509	15132.5	0.000355077
3333	CYP27C1	6.26837	527.615	1.0099	275649	0.0496405
3385	KLHL17	0.0304076	1.03087	1.00457	1.05787	0.0211256
3387	RTP5	2.64283	14.0529	1.87612	105.263	0.0100996
3427	IL1RAPL2	444.589	1.2088e+193	2.01556e+12	inf	0.0363165
3444	FAT4	3.22371	25.1213	1.97907	318.876	0.0129014
3453	GRM7	105.041	4.15767e+45	2.91237e+12	5.93547e+78	0.00700095
3473	LAMA2	1.96471	7.13286	2.55967	19.8767	0.000171655
3504	PGAP1	0.666541	1.94749	1.01108	3.75115	0.046271
3558	SZT2	0.380398	1.46287	1.04474	2.04834	0.0267741
3563	NTRK1	2.80554	16.536	1.40315	194.876	0.025808
3643	OR2H2	5.68938	295.71	20.7029	4223.77	2.74673e-05
3645	GABBR1	0.67776	1.96946	1.35215	2.86859	0.000411868
3699	TAS2R13	4.64823	104.4	2.57561	4231.78	0.0138614
3700	OR2A42	12.6055	298184	2.37983	3.73613e+10	0.0353147
3713	LTB4R2	0.166838	1.18156	1.03107	1.35402	0.0163862
3811	CNTF	1.13133	3.09979	1.40993	6.815	0.00488281
3812	STRC	4.51409	91.2949	3.66304	2275.37	0.0059369
3845	INS	2.28257	9.80186	1.89184	50.7845	0.00653655
3862	TAS2R20	0.33393	1.39645	1.07084	1.82105	0.0136912
3863	TAS2R30	64.2815	8.26268e+27	1.81296e+08	3.76576e+47	0.00538056

## Sheet: BLCA_down_cox
	id	coef	HR	HR.95L	HR.95H	pvalue
42	GAS7	0.390738	1.47807	1.19743	1.82448	0.000275648
93	CNTN1	0.157369	1.17043	1.08359	1.26422	6.30462e-05
97	SNAI2	0.00241787	1.00242	1.00126	1.00358	4.09033e-05
98	HGF	0.0513938	1.05274	1.00969	1.09762	0.0158382
121	VCL	0.0273345	1.02771	1.00673	1.04914	0.00941299
124	TIMP2	0.00514271	1.00516	1.00099	1.00934	0.0151517
148	EPHA3	0.81702	2.26374	1.38518	3.69955	0.00111376
156	CC2D2A	0.413785	1.51253	1.00928	2.26673	0.0449959
158	KITLG	0.0452042	1.04624	1.01041	1.08335	0.0110171
184	ATP2B4	0.0331916	1.03375	1.01169	1.05629	0.00256536
203	HIPK2	0.160425	1.17401	1.06504	1.29413	0.00124782
228	EML1	0.351443	1.42112	1.02826	1.96407	0.0332748
229	KIF26A	0.0889865	1.09307	1.04062	1.14816	0.000389852
237	NAV3	1.98826	7.30285	2.01322	26.4906	0.00249186
241	HDAC4	1.05243	2.8646	1.42607	5.75422	0.00310366
278	CAMK2A	0.906151	2.47478	1.1266	5.43632	0.024018
309	FRY	-0.216913	0.805	0.656964	0.986394	0.0364304
311	GLI2	1.07902	2.94179	1.561	5.54397	0.000845882
321	SEMA3A	0.957549	2.6053	1.07294	6.32619	0.0343875
343	RARB	0.70666	2.02721	1.05787	3.88476	0.0332132
350	NAALAD2	0.35713	1.42922	1.05108	1.94341	0.0227456
485	DPYSL2	0.0810433	1.08442	1.03343	1.13792	0.000972955
566	NFATC4	0.0131206	1.01321	1.00283	1.02369	0.0124853
721	MAG	0.638173	1.89302	1.12502	3.18531	0.0162328
784	CUBN	4.12926	62.1318	1.69173	2281.9	0.0247089
796	NEURL1	0.1232	1.13111	1.05803	1.20924	0.000299868
807	SEPT4	0.0504727	1.05177	1.00213	1.10386	0.0407323
882	GLI1	0.104742	1.11042	1.01582	1.21384	0.0211392
921	EYA4	1.60252	4.96555	1.33803	18.4276	0.0166112
964	DPYSL3	0.0142526	1.01435	1.00338	1.02544	0.0101978
965	PDGFRB	0.0134014	1.01349	1.00671	1.02032	9.13361e-05
1015	TACR1	1.29237	3.6414	1.27758	10.3789	0.0155908
1017	EFEMP1	0.0068868	1.00691	1.00149	1.01236	0.0124196
1025	ABCB6	0.0322449	1.03277	1.00136	1.06517	0.0407367
1028	ID2	-0.00455359	0.995457	0.992044	0.998881	0.00935863
1034	PLCL1	5.702	299.465	1.62696	55120.8	0.032123
1054	KCNC4	0.161036	1.17473	1.04632	1.3189	0.0064
1064	RGS2	0.00129335	1.00129	1.00034	1.00225	0.00784503
1079	IGSF21	0.641784	1.89987	1.05518	3.42075	0.0324389
1104	NRP2	0.0435026	1.04446	1.00977	1.08035	0.0116036
1110	AKAP7	-1.04103	0.353091	0.170139	0.732774	0.00519617
1161	MYOT	0.414298	1.51331	1.04004	2.20194	0.0303788
1178	PDZRN3	0.247442	1.28074	1.02865	1.59463	0.0269322
1209	LRP1	0.0111992	1.01126	1.00491	1.01766	0.000496277
1290	ID1	-0.000157112	0.999843	0.999718	0.999968	0.0139483
1324	MACF1	0.0616446	1.06358	1.00749	1.1228	0.0257497
1383	CDKN1C	0.00118553	1.00119	1.00044	1.00193	0.00185798
1404	OLFM1	0.0535886	1.05505	1.00987	1.10225	0.0163993
1419	AKAP12	0.0534765	1.05493	1.01167	1.10004	0.0123078
1441	MAP1B	0.0565045	1.05813	1.02854	1.08858	9.45591e-05
1458	SERPINF1	0.00382035	1.00383	1.00184	1.00581	0.000152685
1465	DLG4	0.0515936	1.05295	1.00406	1.10422	0.0334238
1492	TRPC4	3.44651	31.3906	1.04109	946.476	0.0473523
1522	WNT2B	0.302661	1.35346	1.04898	1.74632	0.0199288
1524	NGF	0.792783	2.20954	1.33109	3.66772	0.00216922
1535	HRH4	5.10493	164.832	1.19243	22785	0.042362
1536	SOX5	5.5075	246.534	1.62954	37298.3	0.0315045
1545	PDGFRA	0.0334333	1.034	1.01041	1.05813	0.00451139
1559	EPHA7	0.420701	1.52303	1.10885	2.09191	0.00937538
1588	HTR2B	0.248041	1.28151	1.10933	1.48042	0.000753312
1635	STXBP1	0.108921	1.11507	1.0296	1.20765	0.00743332
1681	TTLL7	0.289727	1.33606	1.06112	1.68224	0.0137152
1724	MAPK8IP3	-0.0593359	0.94239	0.903998	0.982413	0.00517219
1732	PPFIA2	4.60424	99.9074	1.14579	8711.45	0.0434185
1742	ACVRL1	0.0229841	1.02325	1.00121	1.04578	0.0385769
1816	HSPG2	0.0152391	1.01536	1.00457	1.02626	0.00518038
1881	STXBP5L	2.80502	16.5274	2.50621	108.991	0.00356096
1882	SLIT2	0.595986	1.81482	1.11191	2.96209	0.0171099
1941	CSGALNACT1	0.608423	1.83753	1.0106	3.34111	0.0460944
1964	GSN	0.0097455	1.00979	1.00382	1.0158	0.00128597
1970	SLC39A12	21.0628	1.40429e+09	3.52478	5.59476e+17	0.0371009
1972	ZEB1	0.214019	1.23865	1.03649	1.48023	0.0185636
1992	NCAM1	0.251827	1.28637	1.15138	1.4372	8.51387e-06
2046	EDNRA	0.173085	1.18897	1.08872	1.29844	0.000117412
2096	DGKE	0.0555039	1.05707	1.00134	1.11591	0.0446015
2107	CEP112	1.62784	5.09286	1.10659	23.4389	0.0366174
2186	CLSTN2	0.539831	1.71572	1.22322	2.40651	0.0017653
2191	PPP1R9A	-0.830235	0.435947	0.19144	0.992739	0.0480054
2253	ITGA5	0.00241085	1.00241	1.00037	1.00446	0.020395
2258	GRASP	0.0218729	1.02211	1.00471	1.03982	0.0125468
2278	NFIA	0.428445	1.53487	1.14128	2.06419	0.004595
2281	B3GALT2	0.613614	1.8471	1.3843	2.46462	3.04894e-05
2282	NTNG1	1.7414	5.70532	1.80388	18.0448	0.00303537
2312	GPR155	0.101147	1.10644	1.00035	1.22378	0.0492096
2327	TGFBR2	0.0269986	1.02737	1.00466	1.05059	0.0179029
2388	GRIK2	12.0607	172937	351.053	8.51926e+07	0.000137391
2400	SOX17	0.0202391	1.02045	1.00262	1.03858	0.0243602
2413	OSR2	0.0121348	1.01221	1.00499	1.01948	0.000897264
2453	OTOGL	0.653162	1.92161	1.01248	3.64707	0.0457281
2462	JAM3	0.0390477	1.03982	1.00678	1.07394	0.0177715
2467	CKB	0.000330239	1.00033	1.00008	1.00058	0.00989602
2476	TMEM100	0.0662512	1.0685	1.00307	1.13819	0.0398801
2511	MAP1A	0.0261764	1.02652	1.01033	1.04298	0.00125552
2587	ATOH8	-0.0803492	0.922794	0.873812	0.974522	0.00388433
2619	IL1RAPL1	115.06	9.33401e+49	299583	2.90817e+94	0.0277213
2631	CLIC4	0.019111	1.01929	1.0043	1.03451	0.0114934
2671	DCLK2	0.480219	1.61643	1.04402	2.50267	0.0313093
2697	S1PR1	0.00650835	1.00653	1.00062	1.01247	0.0301995
2718	KCNK3	0.0670502	1.06935	1.00672	1.13588	0.0294504
2764	LAMB2	0.00253494	1.00254	1.00079	1.00429	0.00435965
2837	CSPG4	0.0102193	1.01027	1.00458	1.016	0.000396348
2853	CD34	0.0208198	1.02104	1.00343	1.03895	0.0189567
2872	B4GAT1	0.00576359	1.00578	1.00136	1.01022	0.0103942
2947	BOK	0.0169753	1.01712	1.00278	1.03167	0.0191628
3139	UNC5C	0.634689	1.88644	1.11446	3.19315	0.0181023
3140	RGMA	0.0760008	1.07896	1.00856	1.15428	0.0272713
3156	NXPH3	0.0200379	1.02024	1.00739	1.03326	0.00195253
3165	NDN	0.00248357	1.00249	1.00002	1.00496	0.0480051
3220	CLDN5	0.00633409	1.00635	1.00156	1.01117	0.0093291
3239	PLA2G6	-0.392592	0.675304	0.532081	0.85708	0.00124631
3270	FLRT2	0.15057	1.1625	1.09073	1.23898	3.63137e-06
3285	PRKG1	4.40236	81.6436	4.28523	1555.5	0.00341484
3363	GJA4	0.00476275	1.00477	1.00007	1.0095	0.0467475
3410	NANOS1	0.0383959	1.03914	1.00505	1.0744	0.0240932
3430	PCDH18	0.0182017	1.01837	1.0052	1.03171	0.0061277
3431	MAOA	-0.0169625	0.983181	0.967259	0.999364	0.0417204
3444	FAT4	0.469604	1.59936	1.01927	2.50959	0.0410509
3453	GRM7	20.4755	7.80527e+08	4.15754	1.46534e+17	0.0351554
3473	LAMA2	1.08793	2.96812	1.65369	5.32733	0.000266923
3500	ANXA6	0.0138335	1.01393	1.0038	1.02416	0.00691237
3570	RD3	0.964417	2.62326	1.12114	6.13795	0.0261754
3590	ZNF521	0.543758	1.72247	1.03033	2.87954	0.0380846
3700	OR2A42	1.66079	5.26346	1.12614	24.6009	0.0347759
3715	ITGA1	0.125547	1.13377	1.05107	1.22297	0.00115783
3810	GTF2A1L	44.1676	1.51962e+19	17.892	1.29065e+37	0.0360023
3905	ADRA2B	0.0350162	1.03564	1.01579	1.05587	0.000389685

## Sheet: BRCA_down_cox
	id	coef	HR	HR.95L	HR.95H	pvalue
11	CD38	-0.197626	0.820676	0.677559	0.994023	0.043251
145	ADRB1	-0.0320877	0.968422	0.942577	0.994975	0.0200725
397	SMARCD3	-0.0480139	0.953121	0.909025	0.999355	0.0469589
400	EPB41L3	-0.183714	0.832174	0.697399	0.992996	0.0415564
494	PDE6C	-6.90863	0.000999126	4.27213e-06	0.233666	0.0130518
603	PPP1R16B	-0.17799	0.836951	0.701693	0.998281	0.047806
681	CALB1	0.54466	1.72402	1.35276	2.19718	1.07327e-05
791	FGF8	0.8623	2.3686	1.22432	4.58235	0.0104351
809	P2RX1	-0.28948	0.748652	0.560608	0.999772	0.0498196
890	KCNA1	0.119625	1.12707	1.01392	1.25285	0.026685
896	STX2	0.22275	1.24951	1.07625	1.45066	0.00344728
1073	KCNQ4	0.143533	1.15435	1.00413	1.32703	0.043595
1157	TNN	-0.121546	0.88555	0.78573	0.998052	0.0463795
1201	CDKN2C	-0.0238844	0.976399	0.95364	0.9997	0.0471572
1265	GRIA3	0.350422	1.41967	1.15357	1.74715	0.000936587
1321	OR7C1	-0.260371	0.770765	0.612624	0.969729	0.026261
1362	DLL4	0.0229659	1.02323	1.00072	1.04625	0.0430474
1403	OR11H1	8.43213	4592.26	2.85166	7.39529e+06	0.0252143
1574	STX11	-0.339119	0.712398	0.52657	0.963805	0.0278761
1583	GLUL	-0.000273645	0.999726	0.999474	0.999979	0.0338533
1635	STXBP1	0.058089	1.05981	1.00993	1.11215	0.0181946
1678	SEMA6D	0.367253	1.44376	1.08575	1.91982	0.011543
1751	SSTR1	0.00663711	1.00666	1.00307	1.01026	0.000265637
1813	PRDM16	1.59179	4.91251	1.65343	14.5956	0.00416949
1946	STAR	-0.276994	0.758059	0.582893	0.985865	0.0388138
1964	GSN	-0.0107679	0.98929	0.978769	0.999924	0.0483906
1968	NOTCH1	0.0171992	1.01735	1.00322	1.03168	0.0159617
1985	ADM	0.00239442	1.0024	1.00066	1.00414	0.00676613
1993	DRD2	0.200983	1.2226	1.04248	1.43385	0.0134519
2001	FEZ1	0.18814	1.207	1.07417	1.35625	0.00156236
2089	SCN3A	0.209398	1.23294	1.0334	1.47099	0.0200852
2102	ROBO3	0.0905369	1.09476	1.02146	1.17333	0.0104559
2103	NRGN	0.0482512	1.04943	1.01471	1.08535	0.00494766
2159	SLC6A1	1.10453	3.01782	1.47906	6.15746	0.00239982
2233	S100B	-0.0110112	0.989049	0.978898	0.999306	0.0364444
2450	ZNF219	-0.0257348	0.974593	0.953311	0.996351	0.0223445
2467	CKB	0.000478849	1.00048	1.00003	1.00093	0.0354902
2521	OR51E2	0.693994	2.00169	1.11212	3.60282	0.0206482
2890	SLC22A1	1.12903	3.09266	1.0879	8.79175	0.0341736
2909	NR2F1	0.00265515	1.00266	1.00003	1.0053	0.047563
2989	OR2B11	-1.97166	0.139225	0.0224384	0.863857	0.0342507
3051	F2	1.66079	5.26346	1.52196	18.2028	0.00870567
3071	OR51E1	0.207986	1.2312	1.05893	1.43148	0.00683847
3083	OR52N5	0.671235	1.95665	1.19412	3.20612	0.00771953
3283	SV2B	0.266037	1.30478	1.01646	1.6749	0.036791
3398	OR7A5	-7.3176	0.000663753	2.58457e-06	0.170461	0.00973918
3587	PLXNB3	0.0149759	1.01509	1.00069	1.02969	0.0398759
3603	POU3F3	0.0158244	1.01595	1.00186	1.03024	0.0263301
3707	CPLX3	9.68822	16126.5	5.30412	4.90308e+07	0.0178976
3758	ELFN1	0.623381	1.86522	1.1127	3.1267	0.0180249
3771	OR5K2	0.402579	1.49568	1.0436	2.14358	0.0283507
3812	STRC	-1.15935	0.313689	0.102132	0.963466	0.0428704

## Sheet: CESC_down_cox
	id	coef	HR	HR.95L	HR.95H	pvalue
103	NRXN3	9.07507	8734.77	15.4747	4.93039e+06	0.00499553
188	RIMBP2	0.76017	2.13864	1.06213	4.30623	0.0332739
350	NAALAD2	1.74122	5.7043	1.80563	18.0209	0.00300933
394	PCDHB4	0.0459346	1.04701	1.00898	1.08646	0.0149437
438	MMP2	0.01154	1.01161	1.00001	1.02334	0.0498669
504	ABL1	0.128915	1.13759	1.00569	1.2868	0.0403477
557	SLC8A3	3.57522	35.7023	1.34117	950.402	0.0327379
566	NFATC4	0.0165965	1.01673	1.00239	1.03129	0.0220725
575	RIMS4	0.454204	1.57492	1.18812	2.08764	0.00158453
593	PLCB4	0.297318	1.34624	1.01443	1.78658	0.0394734
639	FGF9	0.081865	1.08531	1.01964	1.1552	0.0101447
682	SFRP1	0.0115425	1.01161	1.0033	1.01998	0.0060655
702	PRX	0.117162	1.1243	1.02589	1.23215	0.0121799
721	MAG	2.3967	10.9869	1.976	61.0889	0.00618075
744	GRB10	0.423893	1.5279	1.2063	1.93524	0.000439149
749	EPHB6	-0.0415528	0.959299	0.932528	0.986838	0.0040085
816	ASIC2	12.479	262754	4.69949	1.46909e+10	0.0252593
818	KAT2A	0.00638369	1.0064	1.00238	1.01044	0.00177159
867	SLC1A2	1.36715	3.92417	1.13837	13.5273	0.0303717
949	PCDHB5	0.0570745	1.05873	1.02342	1.09527	0.000975539
951	PCDHB15	0.0592778	1.06107	1.01246	1.11201	0.0132219
970	CNTN3	3.56461	35.3255	2.08711	597.904	0.0135207
1026	SLC5A7	0.292487	1.33976	1.00447	1.78696	0.0465588
1156	PCDHB12	0.0758223	1.07877	1.02364	1.13687	0.00461414
1172	TSHZ3	0.123621	1.13159	1.00261	1.27716	0.0452644
1362	DLL4	0.0470658	1.04819	1.0091	1.08879	0.0152096
1465	DLG4	0.121348	1.12902	1.02824	1.23967	0.0109661
1581	AGT	0.0169409	1.01709	1.00779	1.02646	0.000296665
1598	SPRY2	0.00398347	1.00399	1.00101	1.00698	0.00860786
1801	TPGS1	0.219572	1.24554	1.07333	1.44539	0.00382717
1885	EPHA5	6.24026	512.992	3.41543	77050.5	0.014675
1902	PAM	0.0716663	1.0743	1.00557	1.14772	0.0336192
1917	DAAM2	0.520603	1.68304	1.32254	2.14181	2.30568e-05
1941	CSGALNACT1	0.718308	2.05096	1.09951	3.82573	0.0239327
2023	DLG2	15.6564	6.30239e+06	87.9872	4.51431e+11	0.0060527
2025	DIXDC1	0.460823	1.58538	1.00965	2.4894	0.0453187
2047	DPYSL4	0.10383	1.10941	1.01438	1.21335	0.0230639
2050	GABRA2	5.01428	150.547	8.79672	2576.48	0.000538939
2056	ASTN1	5.91495	370.537	1.65157	83131.7	0.0322239
2094	PTPRD	7.53562	1873.61	7.26099	483462	0.00782123
2119	FGD5	0.392254	1.48031	1.08566	2.01843	0.0131576
2129	GRIA1	7.63375	2066.79	37.2643	114631	0.000194674
2147	NODAL	0.638617	1.89386	1.12097	3.19965	0.0169981
2162	SYN2	0.38182	1.46495	1.06128	2.02216	0.0202542
2253	ITGA5	0.00687053	1.00689	1.00357	1.01023	4.73865e-05
2270	SLC1A7	0.62792	1.87371	1.20114	2.92287	0.00564324
2341	APBB2	0.659833	1.93447	1.08831	3.43852	0.0245564
2360	SPRY1	0.0052408	1.00525	1.00052	1.01002	0.0297104
2388	GRIK2	8.50711	4949.84	1.18093	2.07472e+07	0.0456038
2402	ADCY1	0.537635	1.71195	1.06968	2.73986	0.025045
2405	SUN1	0.043019	1.04396	1.00672	1.08257	0.020265
2479	ILK	0.0419808	1.04287	1.00351	1.08378	0.0324813
2491	MAPK7	0.0151842	1.0153	1.00064	1.03017	0.0407025
2562	KIF5C	0.697834	2.0094	1.41362	2.85627	0.000100617
2592	CPLX1	0.33234	1.39423	1.0915	1.78091	0.00779121
2620	P2RY12	-5.54137	0.00392114	2.26504e-05	0.67881	0.0350924
2641	NLGN1	6.50721	669.953	8.84229	50760.3	0.00320807
2718	KCNK3	0.0345294	1.03513	1.00181	1.06957	0.0386329
2781	NEGR1	4.81374	123.191	5.95409	2548.86	0.00184489
2909	NR2F1	0.00669516	1.00672	1.00156	1.01191	0.0106926
2910	PRIMA1	0.0783959	1.08155	1.00018	1.16954	0.0494813
3086	OR56B1	-14.0716	7.74055e-07	1.30193e-12	0.46021	0.0380451
3089	OR52N4	-0.571638	0.5646	0.329104	0.96861	0.0379144
3138	CREB3L2	0.107336	1.11331	1.00487	1.23345	0.0400795
3169	TSKU	0.00945644	1.0095	1.0022	1.01686	0.010713
3212	SCN5A	0.879813	2.41045	1.33521	4.35159	0.00351022
3229	GPR173	0.193392	1.21336	1.01003	1.45763	0.038776
3261	WT1	0.0669599	1.06925	1.00805	1.13417	0.0259667
3264	SORCS2	1.19189	3.2933	1.08611	9.98596	0.0352127
3269	ANKS1B	15.4701	5.23097e+06	1.25253	2.18462e+13	0.0467109
3278	SCN10A	-419.885	4.43048e-183	0	7.44069e-22	0.0266357
3282	ROR1	5.27819	196.015	8.01427	4794.17	0.0012126
3301	IRS2	0.0300265	1.03048	1.00091	1.06093	0.0432664
3326	RGS7BP	1.30345	3.68197	1.03794	13.0613	0.0436317
3357	DCC	45.0755	3.76747e+19	357.505	3.97025e+36	0.0241997
3416	VWC2	1.90895	6.746	1.20172	37.8695	0.0301035
3430	PCDH18	0.0188454	1.01902	1.00787	1.03031	0.000794647
3480	TCF4	0.194879	1.21516	1.01572	1.45377	0.0331307
3495	PDLIM7	0.00670382	1.00673	1.00047	1.01302	0.0349488
3596	GJC2	0.0561858	1.05779	1.00067	1.11818	0.0472978
3682	DOK6	4.34689	77.2376	3.53553	1687.34	0.00573535
3798	PCDHGC3	0.0882201	1.09223	1.00978	1.18141	0.0275902
3809	PCDHGC4	3.9588	52.3943	1.08579	2528.28	0.0453302
3835	GUSBP3	-14.3607	5.7971e-07	1.26004e-12	0.266708	0.0308797
3840	LRRC24	5.87045	354.409	4.35363	28850.8	0.00891484
3863	TAS2R30	-98.6198	1.47898e-43	1.41175e-83	0.00154941	0.0359428
3917	SRD5A2	1.09683	2.99466	1.31704	6.80923	0.00886985

## Sheet: COAD_down_cox
	id	coef	HR	HR.95L	HR.95H	pvalue
4	WNT16	0.702784	2.01937	1.31117	3.11008	0.00142524
21	CRLF1	0.382547	1.46601	1.19899	1.79251	0.000192269
27	CACNA1G	1.74317	5.71544	1.22965	26.5655	0.02617
52	TFAP2B	0.17662	1.19318	1.08163	1.31623	0.000420329
67	NISCH	0.0428605	1.04379	1.00358	1.08561	0.0324902
89	STMN4	3.72899	41.6372	2.27651	761.539	0.0119122
104	GABRA1	50.2933	6.95221e+21	6.10126e+09	7.92184e+33	0.000384203
139	MYO16	35.3619	2277573798856159	335432	1.54646e+25	0.00220244
182	CAMK2B	1.6164	5.03493	2.1928	11.5608	0.000138203
195	SEZ6	0.421625	1.52444	1.22427	1.8982	0.000164187
201	NGFR	0.0916126	1.09594	1.02679	1.16975	0.00587174
202	CDON	0.605755	1.83264	1.06859	3.14297	0.0277344
233	CACNB1	0.129562	1.13833	1.02923	1.25899	0.0117208
237	NAV3	6.35321	574.332	9.19072	35890.3	0.00260071
239	ATP2B3	1.07565	2.9319	1.33214	6.45279	0.00752874
255	DRD4	0.145912	1.15709	1.07739	1.2427	6.15588e-05
290	SLC6A15	1.26201	3.53252	2.30456	5.41477	6.9922e-09
301	CRMP1	0.49364	1.63827	1.25442	2.13958	0.000290004
315	SNCB	0.848169	2.33537	1.49466	3.64894	0.000195253
326	ADD2	3.85615	47.2827	7.86775	284.154	2.50495e-05
342	ACTL6B	0.658416	1.93173	1.26764	2.94373	0.00218871
346	PAK3	13.3953	656907	5.2806	8.17192e+10	0.0252225
353	MAP2	1.6717	5.32122	2.49884	11.3314	1.45976e-05
397	SMARCD3	0.26992	1.30986	1.04559	1.64092	0.0188888
461	CERS4	0.162277	1.17619	1.00169	1.38108	0.0476371
474	NLRP1	0.145089	1.15614	1.00847	1.32544	0.0374404
478	JPH4	0.239375	1.27046	1.11725	1.44467	0.000261214
508	STX1B	0.436844	1.54781	1.16327	2.05947	0.00271908
547	TRIM9	2.09981	8.16465	1.58835	41.9691	0.0119403
566	NFATC4	0.0572797	1.05895	1.01974	1.09967	0.0029272
575	RIMS4	1.03177	2.80603	1.68298	4.6785	7.62767e-05
605	CELF4	11.2093	73810.7	281.861	1.93288e+07	7.95259e-05
619	SYP	0.0437275	1.0447	1.01252	1.07789	0.00614879
639	FGF9	0.677875	1.96969	1.33028	2.91642	0.000711421
641	HSF4	0.0313345	1.03183	1.0153	1.04863	0.000142812
694	SLC17A7	0.648265	1.91222	1.16861	3.12901	0.00987705
698	SLC1A6	3.38727	29.5849	2.31073	378.784	0.00921957
702	PRX	0.234513	1.26429	1.0143	1.57591	0.036957
703	NUMBL	0.091266	1.09556	1.03546	1.15915	0.001522
707	APLP1	0.0431163	1.04406	1.01678	1.07207	0.00141115
717	CACNG7	0.670099	1.95443	1.33306	2.86544	0.000597927
726	GRIK5	0.907149	2.47725	1.24204	4.94086	0.0100146
730	DNAH11	13.3914	654350	260.522	1.64353e+09	0.000800519
751	HSPB1	0.000184187	1.00018	1.00001	1.00036	0.0407395
753	PTPRZ1	1.92552	6.85873	1.56683	30.0238	0.0105863
761	MEOX2	0.528824	1.69693	1.14083	2.52412	0.00904613
827	MPP2	0.654314	1.92382	1.30595	2.83402	0.000931321
877	CAPRIN2	0.138188	1.14819	1.054	1.2508	0.00155441
889	CUX2	11.0071	60299.3	56.7866	6.40293e+07	0.00196033
899	ATN1	0.0116649	1.01173	1.00373	1.0198	0.00400226
908	UST	2.15675	8.64301	2.29943	32.487	0.00141046
949	PCDHB5	0.0996787	1.10482	1.05349	1.15864	4.00325e-05
950	PCDHB6	0.14778	1.15926	1.07605	1.2489	0.000100778
956	GABRG2	6.8794	972.047	93.0873	10150.4	9.04555e-09
980	FGF12	20.1033	5.37965e+08	8.06804	3.58707e+16	0.0287341
1001	POMC	0.321462	1.37914	1.02351	1.85835	0.0346282
1009	TLX2	0.237079	1.26754	1.1223	1.43158	0.00013448
1021	EFHD1	0.703308	2.02042	1.03512	3.94361	0.0392913
1050	CHD5	1.15118	3.16192	1.10412	9.05491	0.0319942
1057	DLGAP3	2.69044	14.7382	2.78645	77.9537	0.00154665
1069	HPCAL4	0.653145	1.92157	1.19571	3.08808	0.00696694
1097	CHRNB4	3.41978	30.5628	1.69767	550.216	0.020404
1101	SLC8A2	0.624193	1.86674	1.2932	2.69463	0.00085955
1148	KCNIP2	0.291406	1.33831	1.08256	1.65447	0.00707852
1208	PDE1B	0.163911	1.17811	1.0001	1.3878	0.0498594
1230	CHST8	1.99353	7.34137	2.4423	22.0676	0.000385019
1238	PACSIN1	1.48529	4.41624	1.24125	15.7125	0.021807
1280	PCSK2	1.90836	6.74205	2.20894	20.5779	0.00080233
1292	KLC1	0.379557	1.46164	1.0214	2.09163	0.0379171
1383	CDKN1C	0.00708031	1.00711	1.00123	1.01302	0.0177155
1387	SYT5	0.102183	1.10759	1.03374	1.18671	0.00370376
1393	NCAN	0.687458	1.98865	1.33858	2.95442	0.000664472
1394	KIF1A	0.173751	1.18976	1.0676	1.32589	0.00166941
1422	C1QL1	0.194879	1.21516	1.06211	1.39027	0.00455036
1423	GFAP	0.228363	1.25654	1.07866	1.46376	0.00336555
1430	LRRC4B	0.824303	2.28029	1.3909	3.73838	0.00108257
1453	CNGA4	1.18775	3.2797	1.0823	9.93847	0.0357476
1465	DLG4	0.142722	1.15341	1.0534	1.26291	0.00204129
1470	SNAP25	1.02177	2.77812	1.80829	4.26808	3.1026e-06
1476	HAPLN2	0.537381	1.71152	1.10447	2.65221	0.0161902
1482	SYT4	0.210443	1.23422	1.12282	1.35668	1.29906e-05
1486	ATP8A2	20.2542	6.25591e+08	29.6653	1.31927e+16	0.0185752
1514	MEIS2	0.814399	2.25782	1.02403	4.97814	0.0435061
1519	SYT6	2.97653	19.6197	3.21911	119.577	0.00124774
1524	NGF	3.69722	40.3351	2.28108	713.222	0.0116482
1537	SPX	3.00603	20.2071	1.38878	294.018	0.027781
1542	DTNA	2.12245	8.35154	1.48211	47.06	0.0161283
1556	CD36	0.262057	1.2996	1.03076	1.63856	0.0266786
1588	HTR2B	0.306931	1.35925	1.09464	1.68782	0.00546009
1608	MMD2	5.41841	225.52	8.86686	5735.85	0.00103181
1673	PARP6	0.052788	1.05421	1.00337	1.10762	0.0363279
1709	FGF5	2.40999	11.1338	1.66788	74.323	0.0128427
1710	FGF2	0.357289	1.42945	1.11525	1.83217	0.00478322
1724	MAPK8IP3	0.0699396	1.07244	1.0086	1.14033	0.025533
1729	VAMP1	0.0722659	1.07494	1.02097	1.13176	0.00596303
1747	MAP3K12	0.123922	1.13193	1.00057	1.28053	0.0489548
1749	SRRM4	5.33531	207.538	15.0406	2863.71	6.76807e-05
1786	ADCYAP1	0.11594	1.12293	1.05687	1.19312	0.000178421
1807	NTN5	1.13338	3.10614	1.54293	6.25312	0.00149953
1859	SCN1A	9.36619	11686.5	44.264	3.08545e+06	0.000994051
1861	DLX1	0.0732876	1.07604	1.03074	1.12333	0.000839517
1877	TAGLN3	0.482404	1.61996	1.16623	2.25024	0.00401395
1879	TMEM108	13.4989	728645	1.73256	3.06438e+11	0.0410376
1924	VIP	0.0223906	1.02264	1.00135	1.04439	0.0370492
1976	ANKRD1	0.420829	1.52322	1.11593	2.07918	0.0080276
1987	LRRC4C	55.2371	9.75389e+23	1.3259e+12	7.17539e+35	7.42671e-05
2034	CACNA1C	0.820732	2.27216	1.23689	4.17395	0.00816521
2047	DPYSL4	0.275674	1.31742	1.0228	1.6969	0.0327995
2055	MCHR2	164.228	2.10516e+71	3.68054e+43	1.20409e+99	4.74919e-07
2056	ASTN1	8.62363	5561.52	44.813	690214	0.000455208
2060	GRID2	230.209	9.51642e+99	3.94386e+16	2.29628e+183	0.0187703
2077	CNTNAP4	40.5878	4.2371e+17	1.04249e+09	1.72212e+26	5.99365e-05
2100	JPH3	1.51646	4.55608	1.97187	10.527	0.000386694
2102	ROBO3	0.165718	1.18024	1.0707	1.30099	0.000854897
2108	UCHL1	0.0433639	1.04432	1.0206	1.06859	0.000216447
2124	CA10	15.0799	3.54094e+06	1.40233	8.94099e+12	0.0449716
2132	FZD7	0.0071448	1.00717	1.00218	1.01218	0.00479642
2150	UNC5D	27.6027	9.72062e+11	765.181	1.23488e+21	0.00985708
2159	SLC6A1	1.06715	2.90708	1.26318	6.69031	0.0120954
2177	DPYSL5	0.843014	2.32336	1.45168	3.71846	0.000442612
2205	SV2A	0.0927118	1.09715	1.00134	1.20211	0.0467259
2216	ISL2	0.198502	1.21957	1.093	1.36081	0.000384524
2235	GPSM1	0.195135	1.21548	1.0879	1.35801	0.000562177
2237	SPTBN4	1.47025	4.35032	2.03289	9.30955	0.000152057
2282	NTNG1	10.7607	47132	32.7735	6.77811e+07	0.00372435
2309	GABRG1	72.0622	1.97799e+31	9.16803e+16	4.26749e+45	1.8747e-05
2409	MICALL2	0.0312219	1.03171	1.00375	1.06045	0.0259318
2420	PTCHD1	0.676897	1.96776	1.06368	3.64026	0.0310319
2433	PHOX2A	1.27325	3.57243	1.07782	11.8408	0.0372928
2444	TSC1	0.119969	1.12746	1.00488	1.265	0.0410642
2453	OTOGL	6.78529	884.738	24.1662	32390.8	0.000220928
2487	RIC3	1.87605	6.52765	1.12016	38.0396	0.0369661
2488	PRTG	2.19519	8.9817	1.33171	60.5769	0.0241887
2504	TAC3	0.49253	1.63645	1.15307	2.32247	0.00582778
2510	NYAP1	0.362392	1.43676	1.02194	2.01996	0.0370839
2524	PRRT2	0.112212	1.11875	1.04066	1.20269	0.00236815
2525	GNG8	0.0538649	1.05534	1.026	1.08552	0.000180745
2535	ATCAY	1.04473	2.84263	1.59743	5.05844	0.000381037
2583	SEMA4C	0.0121533	1.01223	1.00047	1.02412	0.0414173
2600	ARMC4	11.0038	60101.4	7.34167	4.92011e+08	0.0166831
2604	CPT1C	0.217275	1.24269	1.12734	1.36983	1.23342e-05
2635	PROKR1	1.93971	6.9567	2.41775	20.0168	0.000321679
2641	NLGN1	30.8979	2.62303e+13	361.739	1.90201e+24	0.0154492
2649	CTNND2	69.9932	2.49845e+30	6392.93	9.76428e+56	0.0250608
2654	NLGN2	0.0288708	1.02929	1.00172	1.05762	0.0371622
2669	SEMA3E	3.65817	38.7904	3.31054	454.516	0.00357597
2683	SLC26A5	25.184	8.65538e+10	660.343	1.1345e+19	0.00827121
2727	OR1L8	0.52374	1.68833	1.29989	2.19284	8.633e-05
2755	PRNP	0.00806078	1.00809	1.00048	1.01576	0.0370517
2763	GAP43	1.88564	6.5906	1.83275	23.6999	0.00388029
2769	CALB2	0.0807602	1.08411	1.02822	1.14304	0.00278602
2823	ADCY5	0.572588	1.77285	1.07846	2.91434	0.0239584
2828	SNCG	0.0247301	1.02504	1.00217	1.04843	0.0316701
2879	CNIH2	0.128419	1.13703	1.05636	1.22386	0.000625644
2892	RTP1	6.73941	845.065	5.82054	122692	0.00796698
2896	NPPA	0.866941	2.37962	1.179	4.80286	0.0155402
2904	CLCF1	0.0416087	1.04249	1.00271	1.08384	0.0360368
2908	GPR156	9.15529	9464.38	24.7671	3.61668e+06	0.00254493
2945	OR4F17	32.7052	159845393612432	3.14956	8.11241e+27	0.042233
2972	ULK1	0.0514485	1.05279	1.0121	1.09513	0.0105283
3004	SLITRK1	0.334294	1.39695	1.16782	1.67104	0.000254947
3008	ERBB4	131.16	9.16556e+56	4.06537e+19	2.06641e+94	0.00280003
3024	GATA2	0.0885285	1.09257	1.01312	1.17824	0.0215388
3032	SLITRK4	0.111847	1.11834	1.02554	1.21954	0.0113875
3043	NRXN1	19.4686	2.85176e+08	5149.73	1.57921e+13	0.000476395
3063	SSTR2	0.114259	1.12104	1.05232	1.19425	0.000400007
3065	MAB21L1	0.528318	1.69608	1.26698	2.2705	0.000385184
3093	PENK	0.135075	1.14462	1.0391	1.26086	0.00619604
3105	TMIE	1.22257	3.39589	1.29748	8.88809	0.0127578
3183	NKX2-5	0.0907004	1.09494	1.03627	1.15693	0.00124654
3188	OR51B4	0.117878	1.12511	1.0273	1.23222	0.0110715
3201	NOG	0.197869	1.2188	1.09418	1.35761	0.000323707
3229	GPR173	0.469885	1.59981	1.1669	2.19332	0.00351446
3232	POU6F1	0.329244	1.38992	1.04139	1.85509	0.0253976
3237	EFNA5	1.75953	5.80968	1.84144	18.3294	0.00268697
3246	CEND1	0.269571	1.3094	1.12941	1.51808	0.000352944
3253	SEPT5	0.0591707	1.06096	1.00933	1.11522	0.0200821
3269	ANKS1B	93.3577	3.5055e+40	2533.41	4.85058e+77	0.0323887
3303	SLITRK2	0.76013	2.13856	1.43201	3.1937	0.000203335
3316	GABRA5	16.1808	1.06475e+07	48.9623	2.31542e+12	0.00986558
3322	GLDN	1.46531	4.3289	1.70352	11.0004	0.00207367
3333	CYP27C1	1.28707	3.62216	1.406	9.33148	0.00768285
3340	MAPT	1.03439	2.81338	1.20422	6.57279	0.016885
3354	AKR1C1	0.544177	1.72319	1.08454	2.73793	0.0212515
3378	P2RX2	0.218165	1.24379	1.07928	1.43337	0.00257776
3381	SHISA7	0.280836	1.32424	1.13056	1.5511	0.000499618
3384	DNER	4.27689	72.0163	2.40886	2153.03	0.0136213
3398	OR7A5	38.6066	5.84305e+16	13213.8	2.58376e+29	0.00935806
3415	OSTN	105.457	6.30388e+45	8.35226e+17	4.75786e+73	0.00128206
3418	SKOR1	0.594871	1.8128	1.16431	2.82246	0.0084527
3488	POU3F4	1.02532	2.788	1.46979	5.28847	0.00169532
3530	KCNMB2	98.596	6.60251e+42	7845234482826293	5.55663e+69	0.00182712
3563	NTRK1	2.93741	18.8669	2.18711	162.754	0.0075451
3570	RD3	2.46676	11.7843	1.30543	106.378	0.0279926
3574	RYR2	4.45806	86.3201	3.38217	2203.07	0.00699291
3603	POU3F3	0.0906842	1.09492	1.04973	1.14207	2.48268e-05
3643	OR2H2	0.904885	2.47165	1.02287	5.97243	0.0444095
3645	GABBR1	0.228829	1.25713	1.0963	1.44155	0.00105184
3700	OR2A42	1.92916	6.88372	1.20926	39.1857	0.029698
3707	CPLX3	32.5149	132136156068790	9.58577e+06	1.82145e+21	0.000105919
3752	CERS1	3.52107	33.8207	1.46516	780.692	0.0279168
3810	GTF2A1L	150.665	2.70917e+65	2.28281e+16	3.21515e+114	0.00896728
3844	ARMS2	-4.2527	0.0142258	0.000288747	0.700864	0.0324585
3862	TAS2R20	0.217157	1.24254	1.08181	1.42714	0.00212146
3874	MC1R	0.0730895	1.07583	1.03188	1.12165	0.000593556
3905	ADRA2B	0.142366	1.153	1.04653	1.27029	0.00397538

## Sheet: DLBC_down_cox
	id	coef	HR	HR.95L	HR.95H	pvalue
272	NDST1	0.367807	1.44456	1.02932	2.02732	0.0334124
307	PTGS2	0.0760559	1.07902	1.00242	1.16147	0.0429269
325	WNT8B	6.20986	497.632	1.73196	142981	0.0315441
787	CDH23	-19.2169	4.5101e-09	3.78107e-17	0.53797	0.0428364
796	NEURL1	2.38057	10.8111	1.10775	105.511	0.0405604
814	SLC6A4	1.53619	4.64685	1.04685	20.6268	0.043365
1099	MMP8	0.913405	2.4928	1.13679	5.46628	0.0226075
1188	CXCR4	0.00160366	1.0016	1.00037	1.00284	0.0109957
1216	ACVR1C	24.013	2.68346e+10	362.045	1.98897e+18	0.00939845
1261	IL1B	0.0178289	1.01799	1.00313	1.03306	0.017444
1306	OMG	3.98264	53.6587	1.48582	1937.82	0.0295295
1341	RAC2	0.00834993	1.00838	1.00038	1.01646	0.0401458
1465	DLG4	0.488724	1.63024	1.05623	2.51618	0.0273135
1468	FLOT2	0.0289058	1.02933	1.00194	1.05746	0.0356472
1500	SPINK5	8.24636	3813.73	3.12381	4.65602e+06	0.0229613
1501	ARNTL	1.40837	4.08928	1.20678	13.8568	0.0237084
1517	TSPAN2	0.680233	1.97434	1.17035	3.33065	0.0107869
1670	CASP5	0.680554	1.97497	1.11848	3.48735	0.0189801
1726	FGD4	5.92703	375.041	2.60976	53895.9	0.0193652
1735	POC1B	1.03847	2.82489	1.02107	7.81537	0.0454871
1771	FURIN	0.0121206	1.01219	1.00044	1.02409	0.0419632
1918	FGD2	0.0467554	1.04787	1.00544	1.09208	0.0266164
1991	PAK1	0.252343	1.28704	1.00446	1.6491	0.0460243
1996	GRIK4	18.3855	9.65477e+07	2.56525	3633748356026870	0.0388461
2161	TIMP4	0.486394	1.62644	1.00504	2.63205	0.0476565
2319	PROK2	4.92701	137.966	2.10007	9063.87	0.0210299
2342	CXCL1	0.00587374	1.00589	1.00141	1.01039	0.0098816
2632	GPR183	0.0312419	1.03174	1.0012	1.06321	0.0415595
2749	NHLH1	2.33678	10.3478	1.11227	96.2699	0.0400276
2863	CNTNAP2	110.496	9.72402e+47	5400.46	1.7509e+92	0.0335646
2875	PCP2	0.359198	1.43218	1.10318	1.8593	0.00698902
2906	FOSL1	0.224076	1.25117	1.06007	1.47671	0.00805349
2911	BAIAP2	-3.99269	0.01845	0.000354188	0.96108	0.0477432
3049	LYNX1	-2.00807	0.134247	0.0202549	0.88978	0.0374353
3074	CXCR2	1.44039	4.22234	1.53435	11.6193	0.0052894
3089	OR52N4	0.602511	1.8267	1.1711	2.84931	0.00790027
3145	GLTPD2	0.59383	1.81091	1.05294	3.11451	0.0318386
3162	PLCB1	52.9797	1.02042e+23	1.18045e+10	8.82085e+35	0.000490452
3202	MRGPRX2	3.30748	27.3161	2.4797	300.912	0.00689656
3253	SEPT5	0.278887	1.32166	1.06425	1.64133	0.0116237
3267	SEMA4B	1.12382	3.07659	1.56637	6.04288	0.00110283
3455	NLGN3	1.95795	7.08481	1.52406	32.9347	0.012509
3496	FLNA	0.00410358	1.00411	1.00014	1.0081	0.042229
3533	DPP4	0.893054	2.44258	1.29185	4.61832	0.00599779
3548	DNM3	29.9724	1.03951e+13	25123.4	4.30112e+21	0.00306837
3560	CACNA1E	5.2861	197.572	1.91837	20347.9	0.0253865
3618	GDI1	0.0107818	1.01084	1.00101	1.02077	0.0305992
3645	GABBR1	0.959838	2.61127	1.23168	5.53613	0.0122984
3702	ASIC3	0.214477	1.23921	1.00916	1.52171	0.0406581
3824	ACTN3	2.85287	17.3376	3.72336	80.7311	0.000277985

## Sheet: ESCA_down_cox
	id	coef	HR	HR.95L	HR.95H	pvalue
439	MT3	0.650603	1.9167	1.38512	2.65229	8.64557e-05
526	PICK1	-0.17839	0.836616	0.731815	0.956425	0.00899065
533	TSPO	-0.0111886	0.988874	0.978022	0.999846	0.0468804
1114	ARG1	0.145959	1.15715	1.03007	1.29991	0.0139274
1754	RDH12	0.131792	1.14087	1.01673	1.28018	0.0249512
2146	LRFN2	4.78539	119.748	1.64546	8714.6	0.0286963
2418	TMC1	20.9731	1.28378e+09	2.42896	6.78521e+17	0.040701
2491	MAPK7	-0.0326163	0.96791	0.948005	0.988232	0.00209412
2984	OLIG3	1.65894	5.25372	1.24532	22.1642	0.0239036
3073	BHLHE22	-0.248986	0.779591	0.612146	0.992838	0.0435675
3103	MAB21L2	0.0583109	1.06004	1.01964	1.10205	0.00327286
3185	PTGDR2	0.0997308	1.10487	1.00173	1.21864	0.0460936
3529	BCO2	1.06053	2.88789	1.64556	5.06813	0.000219328
3581	DLL1	0.0561246	1.05773	1.01068	1.10697	0.0156298
3617	HSD3B2	0.229153	1.25753	1.05318	1.50154	0.0113205

## Sheet: GBM_down_cox
	id	coef	HR	HR.95L	HR.95H	pvalue
17	PRKAR2B	0.235594	1.26566	1.06629	1.50231	0.00706262
49	SYN1	0.0283754	1.02878	1.00611	1.05197	0.0125879
60	MAPK8IP2	0.011827	1.0119	1.00003	1.0239	0.0493639
73	SLC6A7	0.436328	1.54702	1.11797	2.14073	0.00846784
99	NCDN	0.00577343	1.00579	1.00169	1.0099	0.00556728
103	NRXN3	5.5262	251.187	3.11671	20244	0.0136038
186	PSD	0.0163004	1.01643	1.0023	1.03077	0.0225517
188	RIMBP2	1.58139	4.86171	1.30053	18.1743	0.0187461
191	WNT8A	4.0462	57.1799	2.48893	1313.63	0.011401
233	CACNB1	0.0764985	1.0795	1.01565	1.14737	0.0139265
238	ROGDI	0.0131082	1.01319	1.00177	1.02475	0.0234876
251	KCNAB2	0.136084	1.14578	1.04317	1.25847	0.00446894
280	EPHA8	6.78316	882.851	18.8773	41289.1	0.000545227
309	FRY	-0.439565	0.644317	0.435648	0.952934	0.0277074
315	SNCB	0.0104457	1.0105	1.00316	1.01789	0.00498106
342	ACTL6B	0.0248912	1.0252	1.00559	1.0452	0.0115525
354	AMPH	0.459851	1.58384	1.13469	2.21078	0.00688085
433	ACHE	0.0210681	1.02129	1.01015	1.03256	0.000166888
473	MYO15A	1.38082	3.97816	1.40645	11.2523	0.00924395
534	RASD2	0.040551	1.04138	1.00095	1.08345	0.0447678
564	CPNE6	0.0171905	1.01734	1.00258	1.03232	0.0211519
605	CELF4	0.464547	1.59129	1.05648	2.39683	0.0262235
612	GPR143	1.24655	3.47833	1.2413	9.74683	0.0177335
619	SYP	0.00574241	1.00576	1.00039	1.01116	0.0356362
654	CRYM	0.0801905	1.08349	1.00551	1.16753	0.0353706
665	AP3B2	0.0995098	1.10463	1.02544	1.18993	0.00874231
695	KLC3	6.6075	740.626	1.54492	355053	0.0358981
719	RAB3A	0.00824185	1.00828	1.00003	1.01659	0.0490537
724	SCN1B	0.0275704	1.02795	1.00595	1.05044	0.0125118
747	STX1A	0.0489695	1.05019	1.02198	1.07917	0.000422818
802	CSF3	0.0176424	1.0178	1.00262	1.03321	0.021384
820	CNTNAP1	0.0173992	1.01755	1.00383	1.03146	0.0119933
837	GABRA4	0.601663	1.82515	1.24547	2.67464	0.00203027
862	TRIM3	0.119789	1.12726	1.02546	1.23917	0.013118
930	PRPH2	1.12887	3.09216	1.18457	8.07165	0.0211128
969	UNC5A	0.168401	1.18341	1.00952	1.38726	0.0378219
1050	CHD5	0.216617	1.24187	1.02792	1.50035	0.0247436
1054	KCNC4	0.362853	1.43743	1.02428	2.01721	0.0358397
1069	HPCAL4	0.00867499	1.00871	1.00068	1.01681	0.0333703
1141	FKBP1B	0.116466	1.12352	1.02785	1.22809	0.0103204
1208	PDE1B	0.126558	1.13492	1.01738	1.26603	0.0232734
1222	SLC12A5	0.0926366	1.09706	1.01576	1.18488	0.0183768
1231	IQSEC2	0.218793	1.24457	1.04455	1.4829	0.0143846
1289	MMP24	0.0845509	1.08823	1.01834	1.16291	0.0125407
1322	SYNGR3	0.01193	1.012	1.00133	1.02278	0.0273662
1352	CHN1	0.085006	1.08872	1.0007	1.18449	0.0481276
1367	KCNC1	0.125392	1.13359	1.00608	1.27727	0.0394513
1387	SYT5	0.0257514	1.02609	1.00902	1.04344	0.00262377
1408	CALY	0.0409581	1.04181	1.00799	1.07676	0.014977
1424	PYY	9.1999	9896.11	6.93534	1.41209e+07	0.0130444
1429	SLC6A6	0.165568	1.18006	1.084	1.28464	0.000132439
1457	RAP1GAP2	0.462527	1.58808	1.09017	2.3134	0.0159621
1459	DDC	10.3372	30858.7	2.69429	3.53437e+08	0.0301727
1470	SNAP25	0.0172039	1.01735	1.00312	1.03178	0.0166747
1479	VSTM2L	0.107388	1.11337	1.01474	1.22158	0.0232662
1565	GLS2	1.43825	4.21333	1.05337	16.8527	0.0420044
1591	DNAJB2	0.00413732	1.00415	1.00018	1.00813	0.040508
1648	CCL21	0.298726	1.34814	1.05097	1.72934	0.0187098
1674	ITPKA	0.115114	1.122	1.06121	1.18628	5.12102e-05
1697	RBP4	0.125705	1.13395	1.03578	1.24142	0.00651199
1728	CLSTN3	0.0247064	1.02501	1.00165	1.04892	0.0356862
1732	PPFIA2	1.60285	4.96718	1.15657	21.3328	0.0311162
1749	SRRM4	0.036574	1.03725	1.00118	1.07462	0.0428556
1842	ACTA1	0.156194	1.16905	1.08111	1.26415	9.0575e-05
1867	CPNE9	0.988421	2.68699	1.33653	5.40196	0.00553548
1886	SNCA	0.189236	1.20833	1.05562	1.38312	0.006046
1946	STAR	0.406565	1.50165	1.04019	2.16783	0.0299845
1991	PAK1	0.258826	1.29541	1.0936	1.53446	0.00274067
1999	TMC2	6.7314	838.317	13.3271	52733	0.00144476
2006	DOC2A	0.0843796	1.08804	1.03127	1.14794	0.00202861
2032	ITPR1	1.00425	2.72987	1.28492	5.79974	0.00900121
2067	CAMK4	1.3587	3.89112	1.25335	12.0803	0.0187411
2079	NRSN1	0.0573032	1.05898	1.0065	1.11419	0.0271297
2103	NRGN	0.00359002	1.0036	1.00069	1.00651	0.0153513
2148	NPTN	0.0746729	1.07753	1.01611	1.14267	0.0126487
2153	ZIC3	-0.54842	0.577862	0.420391	0.794319	0.000728706
2155	SST	0.0101555	1.01021	1.00101	1.01949	0.0295223
2183	TPRG1L	0.00622245	1.00624	1.00036	1.01216	0.0374015
2200	DMTN	0.0420681	1.04297	1.01378	1.07299	0.00367066
2243	CHRNB2	0.0274916	1.02787	1.00462	1.05166	0.018521
2255	SHANK1	0.149111	1.1608	1.01949	1.32171	0.0243623
2395	NEUROD6	0.141761	1.1523	1.03502	1.28287	0.00964187
2495	NDEL1	0.214533	1.23928	1.04082	1.47559	0.0159855
2503	CACNG2	2.88207	17.8511	2.36129	134.953	0.00523098
2515	ISLR2	0.120805	1.12841	1.01707	1.25192	0.0226428
2519	RBFOX3	1.90214	6.70019	1.35967	33.0172	0.0194115
2524	PRRT2	0.00501997	1.00503	1.00008	1.01001	0.0462301
2526	LPO	4.41422	82.6174	1.3875	4919.38	0.0342571
2533	SPINT2	0.185906	1.20431	1.07777	1.3457	0.00102974
2542	KRT1	1.75807	5.80124	1.04061	32.341	0.0449235
2592	CPLX1	0.0662809	1.06853	1.00175	1.13976	0.0441152
2611	RGS14	0.088368	1.09239	1.03214	1.15616	0.00226783
2637	DRD5	0.212582	1.23687	1.01912	1.50114	0.0314237
2650	WNT10B	0.183187	1.20104	1.0777	1.33849	0.000921284
2672	ZNF804A	-1.57239	0.207549	0.0450714	0.955743	0.0435849
2689	SDR16C5	1.15676	3.1796	1.40131	7.21457	0.00565604
2690	OR10A2	5.49614	243.749	8.17145	7270.86	0.00151127
2716	NPTX1	0.00728083	1.00731	1.00146	1.01319	0.0142383
2731	NEUROD2	0.0424767	1.04339	1.00924	1.0787	0.0123652
2743	PLEKHG5	0.171814	1.18746	1.01956	1.38301	0.0271763
2755	PRNP	0.00617364	1.00619	1.00182	1.01059	0.0054876
2817	SSH3	0.0353489	1.03598	1.00632	1.06651	0.017068
2864	LINGO2	18.2417	8.36147e+07	13.346	523856863737616	0.0223439
2967	DEAF1	0.0699131	1.07241	1.01505	1.13302	0.0126854
3009	OR6B3	0.424185	1.52834	1.15284	2.02615	0.0031916
3020	ALOXE3	2.80094	16.4602	2.11245	128.257	0.00749766
3049	LYNX1	0.0149435	1.01506	1.00428	1.02595	0.00605636
3050	TH	0.348529	1.41698	1.08711	1.84695	0.00994655
3246	CEND1	0.00342564	1.00343	1.00111	1.00576	0.00380407
3298	RTN4RL1	1.18478	3.26998	1.12283	9.52306	0.0298269
3300	CALHM1	0.739286	2.09444	1.11971	3.91769	0.0206758
3328	MYT1L	1.22483	3.40359	1.09751	10.5552	0.0339139
3338	PDZD7	0.455548	1.57704	1.0057	2.47294	0.0471732
3372	GABRD	0.0468327	1.04795	1.00919	1.0882	0.0148693
3396	PRKAR1B	0.162645	1.17662	1.06657	1.29803	0.00116963
3470	MME	0.633186	1.8836	1.28651	2.75782	0.00113347
3471	CACNA1H	0.144677	1.15567	1.00295	1.33163	0.0454201
3493	POTEI	5.82818	339.741	1.0222	112917	0.0491398
3520	STMN3	0.00315979	1.00316	1.00015	1.00618	0.0393772
3552	KEL	1.15651	3.17881	1.11273	9.08112	0.0308185
3557	OR2L3	-3.40582	0.0331797	0.00207826	0.529718	0.0159747
3602	L1CAM	0.0282148	1.02862	1.00543	1.05234	0.0152834
3616	HSD3B1	27.8017	1.18611e+12	16.1795	8.69536e+22	0.0294024
3701	SYT3	0.233503	1.26302	1.01246	1.57557	0.0384746
3747	OR2A1	2.09475	8.12345	1.39683	47.2432	0.0196997
3837	TRNP1	0.0253972	1.02572	1.00452	1.04737	0.0171518
3900	GRIN2B	1.50175	4.48954	1.07187	18.8045	0.039885
3901	OR4F16	3.82279	45.7315	1.18566	1763.88	0.0402329
3920	SSTR3	0.370991	1.44917	1.05562	1.98945	0.0217469

## Sheet: KICH_down_cox
	id	coef	HR	HR.95L	HR.95H	pvalue
9	ARHGAP33	0.144794	1.1558	1.04304	1.28075	0.00570008
18	ALDH3B1	0.333784	1.39624	1.08986	1.78876	0.0082729
22	TEAD3	0.532222	1.70271	1.17752	2.46215	0.00467867
53	TYMP	0.0248165	1.02513	1.00235	1.04842	0.030389
69	TNC	0.395725	1.48546	1.08411	2.0354	0.0137968
162	PAX2	-1.87509	0.153341	0.034014	0.691289	0.0146676
233	EFNB1	0.0827418	1.08626	1.01718	1.16003	0.0135788
239	TYRO3	0.497623	1.64481	1.28317	2.10836	8.55863e-05
244	HDAC6	0.129639	1.13842	1.00774	1.28603	0.037162
279	HDAC10	0.365634	1.44143	1.14337	1.81719	0.00197821
296	NFATC4	0.238217	1.26898	1.0104	1.59374	0.0404625
335	HSF4	0.0859302	1.08973	1.01716	1.16747	0.0145264
417	SPOCK2	0.474804	1.6077	1.09379	2.36307	0.0156852
427	CDK5RAP3	0.104386	1.11003	1.04073	1.18394	0.00150488
430	KAT2A	0.0817811	1.08522	1.01363	1.16186	0.0188362
440	IFT20	0.185609	1.20395	1.07097	1.35344	0.00188272
454	TRIM3	0.637595	1.89193	1.21319	2.9504	0.00491779
466	CAPRIN2	0.781218	2.18413	1.41236	3.37762	0.000444419
484	TDP2	0.167761	1.18265	1.05941	1.32024	0.00281075
487	MAPK14	0.5555	1.74281	1.18285	2.56785	0.00496659
514	BCL6	0.234874	1.26475	1.07631	1.48618	0.00432645
584	PRDX1	0.0453737	1.04642	1.0124	1.08158	0.00713029
701	MPST	0.0963854	1.10118	1.02524	1.18275	0.00819954
716	PLD2	0.290876	1.3376	1.06817	1.67499	0.0112575
722	CDKN1C	0.0388257	1.03959	1.01348	1.06638	0.00277819
745	ACAP3	0.104762	1.11045	1.03893	1.18689	0.00203977
764	DLG4	0.505603	1.65799	1.07662	2.55327	0.021727
775	CASP9	0.568702	1.76597	1.13767	2.74127	0.0112487
838	BIN1	0.476296	1.6101	1.1298	2.29458	0.0084095
850	IL11RA	0.553285	1.73896	1.33986	2.25693	3.19176e-05
862	PARP6	0.47457	1.60732	1.23485	2.09215	0.000418271
865	GCHFR	0.203204	1.22532	1.07273	1.39962	0.00274858
867	IFT172	0.678927	1.97176	1.21213	3.20745	0.0062397
892	VAMP1	0.633854	1.88486	1.27972	2.77616	0.00133485
952	S100A8	0.038868	1.03963	1.00799	1.07227	0.0137274
1051	NRGN	0.834042	2.30261	1.33556	3.96987	0.00268976
1140	S100A9	0.0473734	1.04851	1.01053	1.08792	0.0118535
1187	MICALL2	0.360964	1.43471	1.11706	1.8427	0.00470049
1228	MESP1	0.102761	1.10823	1.02268	1.20093	0.0121733
1250	DDIT4	0.00749212	1.00752	1.00194	1.01313	0.00816004
1288	RFNG	0.0317499	1.03226	1.01007	1.05494	0.00419325
1293	TAS1R3	0.391996	1.47993	1.04754	2.09079	0.026188
1306	PFKFB3	0.301697	1.35215	1.02837	1.77787	0.030749
1324	PAH	0.0795005	1.08275	1.01397	1.15618	0.0175757
1391	BNIP3	0.136763	1.14656	1.06894	1.22981	0.000131263
1399	MTHFR	0.219653	1.24564	1.05005	1.47768	0.0117253
1464	NDN	0.0415266	1.0424	1.01153	1.07422	0.00678847
1487	SEPT5	0.180779	1.19815	1.08103	1.32796	0.000571997
1497	NRBP2	0.0466745	1.04778	1.0073	1.08989	0.0202514
1529	KLHL17	0.201053	1.22269	1.0349	1.44456	0.0181197
1531	HES4	0.0417563	1.04264	1.00386	1.08292	0.0308284
1534	APOD	0.179558	1.19669	1.04446	1.37111	0.00969504
1548	MME	0.313969	1.36885	1.13538	1.65032	0.000999145
1557	PDLIM7	0.183222	1.20108	1.00738	1.43203	0.0411623
1578	FCHSD1	0.527863	1.69531	1.05737	2.71814	0.0284121
1582	SZT2	0.657663	1.93028	1.26792	2.93864	0.0021625
1608	AGER	0.35845	1.43111	1.07057	1.91306	0.0155014
1611	AIF1	0.0199153	1.02011	1.00332	1.03719	0.0187304
1628	LTB4R	0.179833	1.19702	1.07478	1.33316	0.00106734

## Sheet: KIRC_down_cox
	id	coef	HR	HR.95L	HR.95H	pvalue
4	WNT16	1.12848	3.09096	1.53637	6.2186	0.00155653
6	ICA1	-1.24683	0.287414	0.148258	0.557184	0.000222827
14	ARHGAP33	0.0521089	1.05349	1.01807	1.09014	0.00282497
46	BAIAP3	-0.0679283	0.934327	0.873972	0.998851	0.0461833
65	GIPR	0.527716	1.69506	1.41356	2.03262	1.23173e-08
66	SEMA3G	-0.0423485	0.958536	0.944053	0.973241	4.98553e-08
82	SEMA3B	0.00648047	1.0065	1.00026	1.01278	0.0410648
91	CHDH	-0.0781233	0.92485	0.899244	0.951186	4.9405e-08
128	CASR	-1.71366	0.180205	0.0655652	0.495292	0.000893747
134	BEST2	2.29836	9.95786	2.94753	33.6414	0.000215359
169	FSTL4	-12.398	4.12673e-06	4.83796e-10	0.0352005	0.00726052
171	KCNQ1	-1.08128	0.33916	0.159819	0.71975	0.00485394
178	MCOLN3	-0.243941	0.783534	0.630975	0.972979	0.0272518
198	GPC1	0.0207289	1.02095	1.00215	1.0401	0.0287983
205	ABCA7	0.0754685	1.07839	1.02229	1.13757	0.00563143
225	MPPED2	-4.12518	0.0161605	0.00204757	0.127547	9.09223e-05
235	PRKCZ	-1.31278	0.26907	0.163559	0.442646	2.35625e-07
236	SYT1	0.945087	2.57304	1.37743	4.80645	0.00303322
238	ROGDI	-0.0158186	0.984306	0.969595	0.99924	0.039507
252	GAL	0.385104	1.46977	1.16342	1.85678	0.00124135
255	DRD4	0.121933	1.12968	1.02057	1.25045	0.0186268
271	GBA2	-0.0171105	0.983035	0.973903	0.992253	0.000326724
294	RPS6KA6	-0.982863	0.374238	0.196016	0.714503	0.00289378
295	LIMS2	-0.0694605	0.932897	0.895079	0.972313	0.00100269
320	KCNQ2	6.11361	451.97	1.13084	180641	0.0454794
323	ACAT1	-0.0260349	0.974301	0.965703	0.982976	8.57243e-09
335	PAX2	-0.0982723	0.906402	0.854522	0.961432	0.00108366
338	CAMSAP3	-0.147313	0.863023	0.810976	0.918412	3.45618e-06
339	RAP1GAP	-0.06678	0.935401	0.883566	0.990277	0.0216823
377	MOXD1	0.0763263	1.07931	1.00543	1.15863	0.0348967
381	SCTR	-0.827786	0.437016	0.238265	0.801556	0.0074798
397	SMARCD3	0.100256	1.10545	1.03617	1.17936	0.00239637
407	TRPM3	-4.36672	0.0126928	0.00256177	0.0628885	8.89176e-08
410	P2RX5	0.373602	1.45296	1.13349	1.86247	0.0031878
452	NOS1	-9.81022	5.48877e-05	1.54955e-08	0.194422	0.0186361
460	CHRD	0.0297664	1.03021	1.0125	1.04824	0.000767779
477	CMA1	-0.642083	0.526195	0.352357	0.785798	0.00170052
478	JPH4	-0.496738	0.608512	0.483675	0.765571	2.23237e-05
481	TYRO3	0.0765905	1.0796	1.00389	1.16102	0.038959
512	PALM	-0.0987455	0.905973	0.843455	0.973125	0.00679539
515	CECR2	1.54762	4.70025	1.468	15.0492	0.00914604
517	P2RX6	0.590117	1.8042	1.28745	2.52836	0.000609267
537	CACNA1I	4.02637	56.0572	2.58245	1216.83	0.0103426
541	RANGAP1	0.042155	1.04306	1.01953	1.06712	0.000292534
543	KCNK10	-8.99418	0.00012413	2.28845e-07	0.0673302	0.00511183
545	COCH	0.0405251	1.04136	1.0128	1.07073	0.00429025
555	SIX4	0.134748	1.14425	1.08446	1.20733	8.5877e-07
583	HRH3	9.56988	14326.8	42.1551	4.86906e+06	0.00129055
617	MCF2	-11.1744	1.40284e-05	2.82163e-08	0.0069745	0.000419641
634	DRP2	0.736247	2.08808	1.43922	3.02948	0.000105501
648	SMPD3	1.11417	3.04703	1.67988	5.5268	0.00024504
654	CRYM	-0.297031	0.743021	0.631136	0.874741	0.000360899
658	TOX3	-1.02194	0.359896	0.220156	0.588331	4.59321e-05
668	CTSH	-0.0220981	0.978144	0.966378	0.990054	0.000345236
676	CA2	-0.0169341	0.983208	0.975645	0.990831	1.7258e-05
697	RETN	0.0441863	1.04518	1.01234	1.07908	0.00667318
702	PRX	-0.231478	0.79336	0.723853	0.869543	7.49503e-07
703	NUMBL	0.100457	1.10568	1.07572	1.13646	7.56688e-13
709	MYH14	-0.200518	0.818307	0.710936	0.941894	0.00520406
717	CACNG7	3.56519	35.3463	6.47576	192.929	3.83269e-05
720	CRTC1	-0.450484	0.637319	0.449484	0.903649	0.0114499
740	HOXA2	0.0378659	1.03859	1.01593	1.06176	0.000768941
747	STX1A	0.174076	1.19015	1.12144	1.26306	9.59818e-09
773	NCS1	0.134639	1.14412	1.078	1.21431	9.31285e-06
791	FGF8	5.01521	150.688	5.36506	4232.37	0.0032072
792	PITX3	2.80243	16.4846	3.36275	80.8099	0.000549845
798	SORCS1	-6.99267	0.000918593	1.03228e-06	0.817426	0.043576
802	CSF3	0.0272136	1.02759	1.01519	1.04013	1.10929e-05
811	CDK5RAP3	0.0124945	1.01257	1.0047	1.0205	0.00169787
818	KAT2A	0.0147665	1.01488	1.00882	1.02096	1.30191e-06
827	MPP2	0.471524	1.60243	1.27346	2.01639	5.77298e-05
835	UNC119	0.0196105	1.0198	1.00581	1.03399	0.0054007
851	PPARGC1A	-0.284585	0.752326	0.644715	0.877899	0.000302147
876	DAO	-0.209143	0.811279	0.676546	0.972844	0.0240029
877	CAPRIN2	0.197712	1.21861	1.11075	1.33695	2.9003e-05
911	TULP1	14.4629	1.9106e+06	1034.15	3.52983e+09	0.000164082
916	BMP5	-1.80265	0.164862	0.0361988	0.75084	0.0197836
937	CLIC5	-0.70207	0.495559	0.34605	0.709661	0.000127175
944	CDH9	-8.76299	0.000156415	2.76688e-07	0.0884238	0.00672559
1000	EPB41L5	-0.583395	0.558001	0.435636	0.714737	3.85737e-06
1021	EFHD1	-0.158112	0.853754	0.792975	0.919192	2.715e-05
1067	AGMAT	-0.0314338	0.969055	0.956447	0.98183	2.54833e-06
1087	ARTN	0.0174731	1.01763	1.00486	1.03056	0.00669398
1094	PROX1	0.227549	1.25552	1.09431	1.44047	0.00117298
1099	MMP8	0.46843	1.59748	1.07582	2.37211	0.0202193
1145	ELOVL3	0.39619	1.48615	1.09344	2.01991	0.01139
1181	HCRTR1	1.22968	3.42014	1.01557	11.518	0.0471551
1192	MYOG	1.39561	4.03742	1.63535	9.96775	0.00247272
1211	DBH	0.709924	2.03384	1.44061	2.87135	5.46553e-05
1247	RAB17	-0.0652234	0.936858	0.913055	0.961282	6.79351e-07
1280	PCSK2	18.2564	8.4852e+07	17.6499	407927319343764	0.0200366
1290	ID1	-0.00132793	0.998673	0.997636	0.999711	0.0122042
1300	PRKCG	0.766593	2.15242	1.20461	3.846	0.00963829
1350	HOXD1	-0.176613	0.838104	0.765212	0.91794	0.00014219
1351	HOXD3	-1.68998	0.184522	0.087041	0.391178	1.04218e-05
1353	GAD1	0.175791	1.19219	1.08023	1.31575	0.000476141
1364	CHAC1	0.0441731	1.04516	1.02387	1.0669	2.60885e-05
1383	CDKN1C	-0.00550687	0.994508	0.990366	0.998668	0.00971714
1394	KIF1A	0.311798	1.36588	1.15261	1.61861	0.000318598
1423	GFAP	0.0710494	1.07363	1.00268	1.14961	0.0416831
1447	DNAJB1	-0.0090036	0.991037	0.984686	0.997428	0.00604973
1459	DDC	-0.131872	0.876454	0.828937	0.926694	3.53495e-06
1465	DLG4	0.065	1.06716	1.00972	1.12787	0.0213055
1467	REEP2	0.117428	1.1246	1.07876	1.17239	3.18912e-08
1518	GSTM3	-0.00938371	0.99066	0.982443	0.998946	0.0272394
1545	PDGFRA	0.0456555	1.04671	1.01728	1.077	0.00170827
1553	TBX3	-0.0409211	0.959905	0.922272	0.999073	0.04492
1555	DTX1	0.224917	1.25222	1.03439	1.51592	0.0210684
1563	AVIL	0.154743	1.16736	1.00568	1.35503	0.0419146
1565	GLS2	-2.21115	0.109574	0.0228644	0.525119	0.00568154
1576	EMX1	-0.122983	0.884279	0.822989	0.950132	0.000791441
1593	ARHGEF4	0.797198	2.21931	1.17899	4.17759	0.0135044
1610	NKX2-1	3.26932	26.2935	6.74976	102.426	2.45029e-06
1615	MYCBPAP	0.695504	2.00472	1.35173	2.97316	0.000542724
1627	HS6ST1	-0.120374	0.886589	0.795363	0.988278	0.0297949
1651	HCRTR2	79.374	2.96284e+34	9.22994e+13	9.51082e+54	0.000985181
1654	TUBB2B	0.0347905	1.0354	1.01297	1.05833	0.00184905
1656	ATAT1	0.0962404	1.10102	1.00603	1.20498	0.0365602
1677	STRA6	0.183754	1.20172	1.06717	1.35324	0.00242156
1678	SEMA6D	-2.11042	0.121187	0.0205671	0.714062	0.0196939
1679	SPTBN5	0.167607	1.18247	1.03984	1.34466	0.0105972
1680	GCHFR	-0.0745852	0.928128	0.894917	0.962572	6.02628e-05
1699	MYPN	3.70497	40.6487	10.9469	150.939	3.10972e-08
1704	GUCA1C	2.81907	16.7613	1.07711	260.827	0.0441138
1717	SHROOM3	-1.06554	0.344543	0.202763	0.585461	8.18038e-05
1718	ANXA3	-0.113005	0.893146	0.799172	0.998171	0.0463447
1724	MAPK8IP3	0.0412986	1.04216	1.01388	1.07124	0.00326279
1729	VAMP1	0.0527057	1.05412	1.03195	1.07676	1.16747e-06
1741	TARBP2	0.028652	1.02907	1.01593	1.04238	1.24465e-05
1773	SH3GL3	12.5031	269178	401.947	1.80265e+08	0.000165778
1797	ERBB2	-0.0415037	0.959346	0.943462	0.975497	1.10369e-06
1798	GRB7	-0.0346388	0.965954	0.944624	0.987766	0.00236263
1807	NTN5	0.950479	2.58695	1.41217	4.73902	0.00208817
1813	PRDM16	-5.0429	0.00645502	0.000183446	0.227136	0.00550601
1850	GDF7	-0.101871	0.903146	0.852594	0.956696	0.000527722
1864	NYAP2	34.7644	1253112989543932	6.99896	2.24361e+29	0.0378785
1873	GOLGA4	-0.115896	0.890567	0.817249	0.970463	0.0081947
1877	TAGLN3	0.0703683	1.0729	1.02451	1.12358	0.00280621
1900	CRHBP	-0.361196	0.696842	0.519925	0.933961	0.0156413
1944	GNRH1	0.154755	1.16737	1.08903	1.25135	1.26418e-05
1946	STAR	0.848309	2.33569	1.67576	3.25551	5.51781e-07
1952	MAL2	-0.0493723	0.951827	0.908129	0.997627	0.039489
1954	ARHGAP39	0.410722	1.50791	1.10815	2.05187	0.00896475
1961	SHC3	0.597595	1.81774	1.01929	3.24167	0.0429001
1966	SLC25A25	-0.165816	0.847202	0.76286	0.940869	0.0019406
1997	ST14	-0.0272583	0.97311	0.950561	0.996194	0.022682
2008	MMP3	0.190718	1.21012	1.066	1.37372	0.00319904
2019	LYPD1	0.143741	1.15459	1.06784	1.24837	0.000309522
2023	DLG2	-45.7326	1.37587e-20	4.38217e-34	4.31983e-07	0.00392414
2035	THRB	-3.60663	0.0271431	0.00686783	0.107275	2.69371e-07
2078	MARVELD2	-0.241227	0.785663	0.707548	0.872402	6.33866e-06
2079	NRSN1	4.63842	103.381	13.0188	820.931	1.14626e-05
2089	SCN3A	0.772325	2.16479	1.40485	3.33583	0.000463857
2102	ROBO3	0.0755011	1.07842	1.0368	1.12172	0.000170021
2105	CERS3	32.5574	137876709033165	51.6963	3.67724e+26	0.0257323
2108	UCHL1	0.0140192	1.01412	1.00839	1.01988	1.25446e-06
2150	UNC5D	-2.67186	0.0691234	0.00584829	0.817	0.0339756
2164	LRP8	0.981106	2.6674	2.02574	3.51232	2.78549e-12
2197	FGF17	0.664928	1.94435	1.32284	2.85786	0.000715017
2202	WNT9B	-7.39824	0.00061233	1.16566e-05	0.0321662	0.000251829
2212	SIM2	0.307865	1.36052	1.042	1.7764	0.0236792
2235	GPSM1	0.193148	1.21306	1.1344	1.29718	1.63952e-08
2244	AZGP1	-0.0177996	0.982358	0.972975	0.991832	0.000278132
2275	WNT4	0.206433	1.22929	1.07907	1.40042	0.00190752
2276	SCNN1D	0.132478	1.14165	1.06193	1.22736	0.000334761
2282	NTNG1	3.03479	20.7966	1.51053	286.321	0.0233143
2283	BRINP3	6.01313	408.759	1.8691	89392.9	0.0287062
2323	ADORA1	0.292735	1.34009	1.12435	1.59722	0.00108034
2328	HDAC11	-0.123666	0.883675	0.821919	0.950071	0.000821058
2350	KLF15	-0.0594063	0.942324	0.912316	0.973319	0.000320902
2409	MICALL2	0.0890823	1.09317	1.06103	1.12628	4.88563e-09
2418	TMC1	-52.1495	2.24789e-23	3.6789e-40	1.37351e-06	0.00818264
2448	NDRG2	-0.0638841	0.938114	0.913507	0.963383	2.4691e-06
2449	NSMF	-0.0114519	0.988613	0.97966	0.997648	0.0136188
2454	RAPSN	0.212954	1.23733	1.04741	1.46169	0.0122546
2455	CLMN	-0.221073	0.801658	0.72606	0.885128	1.21706e-05
2457	NELL1	3.6906	40.0689	1.16454	1378.67	0.0409198
2486	TUB	-0.257561	0.772935	0.666521	0.896337	0.000654256
2499	C16orf45	-0.82375	0.438783	0.228315	0.843266	0.0134579
2510	NYAP1	0.449607	1.5677	1.0717	2.29324	0.0205143
2514	ENDOG	-0.0629986	0.938945	0.888028	0.992781	0.026782
2519	RBFOX3	31.9763	7.71152e+13	1.90598e+06	3.12004e+21	0.000346169
2524	PRRT2	0.0388662	1.03963	1.0131	1.06685	0.00320647
2542	KRT1	-0.560851	0.570723	0.336001	0.969417	0.0379982
2564	FAM107A	-0.176337	0.838335	0.777955	0.903402	3.77036e-06
2565	MOBP	17.2976	3.25287e+07	186.122	5.68505e+12	0.0049764
2567	DEGS2	-0.246426	0.781589	0.662364	0.922275	0.00352176
2571	MFSD2A	0.0484184	1.04961	1.02805	1.07162	4.80775e-06
2594	COL4A3	-0.322329	0.72446	0.550739	0.952978	0.0212069
2598	VCX3A	1.38801	4.00686	2.11787	7.58069	1.98365e-05
2609	RAB3B	0.601429	1.82472	1.40075	2.37703	8.27452e-06
2640	RAC3	0.0197582	1.01995	1.00873	1.0313	0.000465419
2650	WNT10B	0.477823	1.61256	1.31979	1.97028	2.9489e-06
2654	NLGN2	0.025876	1.02621	1.00906	1.04366	0.00262951
2675	NPAS2	0.367331	1.44388	1.13536	1.83623	0.00274431
2676	KISS1	0.0340913	1.03468	1.01668	1.053	0.000140726
2683	SLC26A5	12.0404	169461	7.1612	4.01009e+09	0.0191258
2715	SHCBP1	0.243161	1.27527	1.17385	1.38546	8.86786e-09
2747	GATM	-0.00984909	0.990199	0.985502	0.994919	4.9228e-05
2762	MAL	-0.0204621	0.979746	0.963373	0.996397	0.0173232
2841	LRFN4	0.0193046	1.01949	1.00947	1.02962	0.000128657
2848	HOXB2	-0.0122214	0.987853	0.979111	0.996673	0.00704541
2909	NR2F1	-0.016809	0.983332	0.974194	0.992554	0.000417111
2912	TSPEAR	4.78543	119.753	6.44566	2224.86	0.00132802
2916	TPRN	-0.0625156	0.939398	0.910385	0.969337	9.39768e-05
2919	SPHK1	0.0237681	1.02405	1.01324	1.03498	1.1337e-05
2955	GRIN1	1.25777	3.51756	1.65886	7.45888	0.001039
3019	HES7	0.854275	2.34967	1.87894	2.93834	6.93067e-14
3020	ALOXE3	0.243269	1.27541	1.05682	1.53921	0.0112074
3024	GATA2	-0.0736679	0.92898	0.889449	0.970268	0.000898992
3054	ALX1	0.840653	2.31788	1.2671	4.24004	0.00636702
3085	NQO1	0.0140852	1.01418	1.00272	1.02578	0.0152057
3110	PLAG1	0.457438	1.58002	1.0547	2.36698	0.0265388
3144	GABRG3	82.0789	4.43015e+35	3856154638584620	5.08958e+55	0.000496217
3149	CACNB4	1.3077	3.69766	1.30377	10.4871	0.0139442
3159	VCX	1.46	4.30598	1.71522	10.81	0.00187835
3168	GALR2	1.56995	4.80643	2.18607	10.5677	9.3974e-05
3181	ABAT	-0.244537	0.783067	0.669775	0.915521	0.00216276
3213	NPW	0.948908	2.58289	1.46142	4.56495	0.00109186
3219	TBX1	0.973868	2.64817	1.18882	5.89896	0.0171616
3229	GPR173	0.223197	1.25007	1.16324	1.34337	1.22322e-09
3239	PLA2G6	0.345413	1.41257	1.1678	1.70865	0.000374083
3243	NCMAP	-0.895603	0.408361	0.168917	0.987222	0.0467544
3261	WT1	0.13657	1.14634	1.05708	1.24313	0.000959845
3270	FLRT2	0.26336	1.30129	1.02879	1.64599	0.0280442
3275	NRBP2	0.00467097	1.00468	1.00161	1.00776	0.00279889
3333	CYP27C1	1.10839	3.02948	1.36843	6.70679	0.00626621
3334	BCR	-0.282884	0.753607	0.658344	0.862656	4.08532e-05
3338	PDZD7	0.382046	1.46528	1.13502	1.89163	0.00336839
3344	ZACN	1.42192	4.14508	1.10711	15.5194	0.0347703
3347	ESPN	-0.161937	0.850495	0.785926	0.920369	5.82389e-05
3353	LYPD6	0.98292	2.67225	1.53569	4.64996	0.000505549
3354	AKR1C1	-0.286983	0.750525	0.635787	0.885968	0.000698216
3356	EPOR	0.0275082	1.02789	1.00868	1.04746	0.00426199
3368	ERC2	43.2028	5.79083e+18	6.14992e+10	5.45271e+26	3.99101e-06
3385	KLHL17	0.0619914	1.06395	1.02906	1.10003	0.000269058
3391	WNT7B	0.235928	1.26608	1.14664	1.39798	3.06709e-06
3393	COL4A5	0.235327	1.26532	1.12005	1.42944	0.000155531
3406	INSC	11.586	107582	173.342	6.67693e+07	0.000413698
3411	HMX3	0.446987	1.56359	1.21265	2.0161	0.000567448
3420	HMX2	0.161924	1.17577	1.06996	1.29205	0.000764795
3455	NLGN3	0.58677	1.79817	1.03053	3.13764	0.0388449
3527	SSPO	1.01042	2.74676	1.76534	4.27381	7.47512e-06
3529	BCO2	0.327145	1.387	1.16163	1.6561	0.000299171
3542	KIF13B	-0.384317	0.680915	0.577557	0.80277	4.75351e-06
3553	DLGAP2	1.27558	3.58078	1.01155	12.6756	0.0479542
3559	TUBB3	34.2278	732698328375928	1.53039e+09	3.5079e+20	2.90912e-07
3563	NTRK1	1.37129	3.94042	1.72002	9.02718	0.00118588
3602	L1CAM	0.00663359	1.00666	1.00066	1.01268	0.0294024
3604	NOS1AP	-21.3311	5.44527e-10	1.1426e-15	0.000259505	0.00138518
3630	COL11A2	0.518674	1.6798	1.19341	2.36442	0.00294228
3633	AGER	0.0326097	1.03315	1.01718	1.04937	4.08176e-05
3634	SLC44A4	-0.0402055	0.960592	0.942071	0.979477	5.1777e-05
3643	OR2H2	1.09946	3.00256	1.82281	4.94585	1.57647e-05
3645	GABBR1	0.220222	1.24635	1.13814	1.36486	2.01263e-06
3672	CCDC85C	-0.433935	0.647954	0.512731	0.818841	0.000279582
3686	COLQ	2.58858	13.3108	4.25324	41.6572	8.70946e-06
3701	SYT3	0.194589	1.21481	1.02784	1.43579	0.0224874
3702	ASIC3	0.08605	1.08986	1.05285	1.12817	1.04899e-06
3725	SYT14P1	2.15967	8.66827	2.03099	36.9962	0.00353512
3737	PLXNA4	0.705923	2.02572	1.07716	3.80957	0.0284787
3757	NTF4	0.452684	1.57253	1.03767	2.38307	0.0328171
3812	STRC	5.75887	316.991	39.7549	2527.57	5.43008e-08
3833	FOXD1	0.0497154	1.05097	1.02551	1.07707	7.09297e-05
3837	TRNP1	0.0306525	1.03113	1.01774	1.04469	4.26538e-06
3874	MC1R	0.151192	1.16322	1.09152	1.23963	3.19462e-06
3877	FRRS1L	0.519528	1.68123	1.05456	2.68032	0.0290222
3879	SULT1A3	0.913236	2.49237	1.01353	6.12901	0.046675
3887	ZNF488	0.093305	1.0978	1.00484	1.19935	0.0387311
3892	SLC6A14	2.09634	8.13634	3.57463	18.5194	5.86601e-07
3920	SSTR3	0.765873	2.15087	1.00944	4.583	0.0472225
3922	NR2E3	5.28656	197.662	12.7087	3074.3	0.000159579

[truncated: 16 more sheets: KIRP_down_cox, LGG_down_cox, LIHC_down_cox, LUAD_down_cox, LUSC_down_cox, OV_down_cox, PAAD_down_cox, PRAD_down_cox, READ_down_cox, SKCM_down_cox, STAD_down_cox, TGCT_down_cox, THCA_down_cox, THYM_down_cox, UCEC_down_cox, UCS_down_cox]
