# Supplementary material for: Neural functions in cancer: Data analyses and database construction
Source: Front Genet. 2023 Feb 13;14:1062052. doi: 10.3389/fgene.2023.1062052 (PMC9968960; doi:10.3389/fgene.2023.1062052)
Supplement: Supplementary file 1 [file DataSheet1.ZIP › 0112 datasheet1/Supplementary Table_S3.xlsx]

## Sheet: ACC_multiCox
pValueTrain	train_AUC	pValueTest	Test_AUC
5.22644e-06	0.880435	0.030026	0.809524
id	coef	HR	HR.95L	HR.95H	pvalue
WDR62	0.969871	2.6376	1.55845	4.46402	0.000303059
BMP4	0.0152301	1.01535	1.00244	1.02842	0.0196067
KLHL17	0.188579	1.20753	1.07805	1.35257	0.00111958

## Sheet: BLCA_multiCox
pValueTrain	train_AUC	pValueTest	Test_AUC
3.13464e-08	0.753593	0.00174308	0.70536
id	coef	HR	HR.95L	HR.95H	pvalue
ACPP	0.128838	1.13751	1.01806	1.27097	0.0228376
LHX5	0.152304	1.16451	1.07128	1.26587	0.000347535
MMP9	0.00361067	1.00362	1.00199	1.00525	1.3e-05
NR2E1	0.586773	1.79818	1.09884	2.9426	0.0195417
EPHA7	0.61088	1.84205	1.22671	2.76607	0.00322895
HTR2B	0.828889	2.29077	1.36351	3.84862	0.00174041
MYPN	0.876943	2.40354	1.51807	3.8055	0.000183662
GRB7	0.00153905	1.00154	1.00063	1.00245	0.000856302
RAC3	0.00705088	1.00708	1.00387	1.01029	1.43e-05
KCNJ10	-1.94562	0.142899	0.0408637	0.499713	0.00231868
FLRT2	0.146066	1.15727	1.05925	1.26436	0.00121746

## Sheet: BRCA_multiCox
pValueTrain	train_AUC	pValueTest	Test_AUC
0.00576273	0.765927	0.0299346	0.711853
id	coef	HR	HR.95L	HR.95H	pvalue
TGFB2	-0.143087	0.866679	0.772793	0.97197	0.0144468
PPP1R16B	-0.306859	0.735754	0.5755	0.940634	0.014355
ROBO3	0.143685	1.15452	1.0777	1.23681	4.31095e-05
CTHRC1	0.00544668	1.00546	1.00177	1.00917	0.00369307
RIMBP3C	2.07255	7.94503	2.04814	30.82	0.00273091
PLXNB3	0.0213365	1.02157	1.00289	1.04059	0.023436

## Sheet: CESC_multiCox
pValueTrain	train_AUC	pValueTest	Test_AUC
8.35027e-06	0.85142	0.00285875	0.771944
id	coef	HR	HR.95L	HR.95H	pvalue
GPR143	-0.953609	0.385348	0.199932	0.742717	0.00439379
GRB10	0.485271	1.62462	1.10926	2.37941	0.0126826
MAB21L2	1.4061	4.08001	1.69142	9.84174	0.00174916
KCND2	24.0086	2.67167e+10	872729	817876881224575	5.22288e-06
TNF	0.0269422	1.02731	1.00739	1.04762	0.00699918

## Sheet: COAD_multiCox
pValueTrain	train_AUC	pValueTest	Test_AUC
5.58944e-11	0.883654	0.0374445	0.740761
id	coef	HR	HR.95L	HR.95H	pvalue
SLC6A15	0.906703	2.47614	1.32461	4.62874	0.00450116
LZTS3	0.0164258	1.01656	1.00634	1.02689	0.00144673
STX1B	0.51475	1.67322	1.00606	2.78281	0.0473424
SIX4	0.140607	1.15097	1.09472	1.21012	3.80945e-08
GABRG2	10.4552	34724.7	358.011	3.36807e+06	7.48396e-06
DGKB	8.80275	6652.53	2.64041	1.67611e+07	0.0275985
FGF2	0.408611	1.50473	1.12172	2.01851	0.00640406
CACNA1C	0.988006	2.68587	1.32116	5.46029	0.00634616
RTP1	10.4648	35058.4	85.257	1.44163e+07	0.000655413
PMCH	-2.6929	0.0676846	0.0139247	0.328998	0.00084391
JAG2	0.0361522	1.03681	1.00247	1.07233	0.0354111
GNAT3	3.48152	32.5092	1.99405	529.999	0.0145025
LRRC24	12.1786	194583	517.877	7.31107e+07	5.6734e-05
ARMS2	-9.99073	4.58225e-05	9.4057e-08	0.0223237	0.0015556

## Sheet: ESCA_multiCox
pValueTrain	train_AUC	pValueTest	Test_AUC
7.48745e-06	0.868283	0.0302153	0.724096
id	coef	HR	HR.95L	HR.95H	pvalue
CD38	-0.294221	0.745111	0.563496	0.985262	0.0390053
SEC16A	-0.0294147	0.971014	0.94736	0.995258	0.0194003
KCND2	-25.2557	1.07544e-11	5.46507e-22	0.21163	0.0367642
DLL1	0.112172	1.11871	1.04982	1.19211	0.000541433
TAS2R30	44.326	1.78053e+19	303647	1.04407e+33	0.00613636

## Sheet: GBM_multiCox
pValueTrain	train_AUC	pValueTest	Test_AUC
7.51065e-11	0.914391	0.0029639	0.786458
id	coef	HR	HR.95L	HR.95H	pvalue
ACHE	0.0245353	1.02484	1.00485	1.04522	0.0146097
IL1B	0.0222107	1.02246	1.00707	1.03808	0.00409546
MMP24	0.258425	1.29489	1.13567	1.47643	0.000113145
TFAP2A	0.199017	1.2202	1.08819	1.36823	0.000657541
ACTA1	0.369741	1.44736	1.17897	1.77685	0.000410374
FABP5	0.00437802	1.00439	1.00256	1.00621	2.31811e-06
RGS14	0.289543	1.33582	1.13463	1.57268	0.000507966
OR10A2	14.9682	3.16656e+06	551.682	1.81755e+10	0.000700114
QARS	-0.0156115	0.98451	0.97102	0.998187	0.0265684
GFRAL	1087.38	Inf	2.96493e+205	Inf	0.000521318
LRRC24	-3.97666	0.0187481	0.0006308	0.557217	0.0215682
CCL5	0.150672	1.16262	1.07615	1.25603	0.000132892

## Sheet: KIRC_multiCox
pValueTrain	train_AUC	pValueTest	Test_AUC
2.9321e-13	0.86082	1.47085e-05	0.725566
id	coef	HR	HR.95L	HR.95H	pvalue
ERBB3	-0.0103265	0.989727	0.9821	0.997413	0.00888918
CHRD	0.0360397	1.0367	1.00558	1.06877	0.020443
CAPRIN2	0.321286	1.3789	1.21823	1.56076	3.71537e-07
HRH2	-0.081916	0.921349	0.855539	0.992222	0.030274
FOXA2	0.0526252	1.05403	1.00708	1.10318	0.0236142
MAPK8IP3	-0.0468033	0.954275	0.911181	0.999407	0.0471306
GJB2	0.00622389	1.00624	1.00342	1.00907	1.39241e-05

## Sheet: KIRP_multiCox
pValueTrain	train_AUC	pValueTest	Test_AUC
0.0137066	0.757378	0.0283017	0.784516
id	coef	HR	HR.95L	HR.95H	pvalue
TYRO3	0.288862	1.33491	1.07627	1.6557	0.00856771
CHRNA5	2.79341	16.3366	4.65837	57.2916	1.28042e-05
NPW	4.54353	94.022	2.74757	3217.44	0.0117122

## Sheet: LGG_multiCox
pValueTrain	train_AUC	pValueTest	Test_AUC
8.98619e-07	0.869966	8.018e-05	0.790105
id	coef	HR	HR.95L	HR.95H	pvalue
FSCN1	0.00321462	1.00322	1.00038	1.00607	0.0263459
EPHA1	1.4263	4.16329	1.66622	10.4026	0.00226793
OR51Q1	-11.0398	1.60499e-05	3.36792e-10	0.764864	0.0445649
GPR156	1.4798	4.39205	1.47609	13.0684	0.00781663
SLIT1	-0.0469428	0.954142	0.919864	0.989697	0.0119108
NTNG2	-0.173865	0.840411	0.741444	0.952587	0.00653178

[truncated: 10 more sheets: LIHC_multiCox, LUAD_multiCox, OV_multiCox, PAAD_multiCox, SKCM_multiCox, STAD_multiCox, THCA_multiCox, THYM_multiCox, UCEC_multiCox, UCS_multiCox]
