# Supplementary material for: Neural functions in cancer: Data analyses and database construction
Source: Front Genet. 2023 Feb 13;14:1062052. doi: 10.3389/fgene.2023.1062052 (PMC9968960; doi:10.3389/fgene.2023.1062052)
Supplement: Supplementary file 1 [file DataSheet1.ZIP › 0112 datasheet1/Supplementary Table_S5.xlsx]

## Sheet: Supplementary Table S5
		ACC							BLCA							BRCA							CESC							COAD							DLBC							ESCA
	down			up				down			up				down			up				down			up				down			up				down			up				down			up
neural gene	log2FoldChange	pvalue	neural gene	log2FoldChange	pvalue		neural gene	log2FoldChange	pvalue	neural gene	log2FoldChange	pvalue		neural gene	log2FoldChange	pvalue	neural gene	log2FoldChange	pvalue		neural gene	log2FoldChange	pvalue	neural gene	log2FoldChange	pvalue		neural gene	log2FoldChange	pvalue	neural gene	log2FoldChange	pvalue		neural gene	log2FoldChange	pvalue	neural gene	log2FoldChange	pvalue		neural gene	log2FoldChange	pvalue	neural gene	log2FoldChange	pvalue		neural gene
NEDD4L	-1.00294	8.2e-20	TERT	9.38556	1.79e-31		RAP1A	-1.00059	1.53e-14	LHX1	23.0935	0.000260628		SIM1	-1.00303	1.84e-09	CST1	10.0971	3.35e-155		KCNC4	-1.00186	0.000370406	GFY	21.4353	7.24e-05		RPGRIP1	-1.00425	1.19e-33	CST1	11.7957	0		GAK	-1.00297	1.03e-70	CST1	9.04151	8.42e-22		ZNF219	-1.00161	6.12e-89	FGF19	12.8781	1.32e-92		OR2C1
ARHGEF7	-1.00591	1.4e-77	KCNC2	7.93862	3.52e-21		MEF2A	-1.00149	9.67e-12	TLX3	21.3821	0.00291666		CXCL1	-1.00454	5.9e-12	CST4	9.39549	1.08e-82		PRKCA	-1.00737	0.00020776	RAX	21.2738	0.00116631		LTB4R2	-1.00443	1.82e-48	PRSS56	9.95977	6.57e-49		SNAP25	-1.0059	0.00667017	SLC6A5	8.82843	2e-10		LIAS	-1.00572	3.64e-120	CST1	11.5659	3.62e-254		FKBP4
POMK	-1.00765	6.02e-19	HMX2	7.48884	6.3e-67		B4GAT1	-1.00305	5.98e-08	FOXB1	20.2765	0.00577065		PRX	-1.00526	7.53e-51	CHRNA9	8.66613	5.34e-56		ATP2B4	-1.00941	4.72e-07	NPSR1	21.2082	0.038049		RS1	-1.00467	4.26e-08	KLK6	8.75758	3.5e-252		KIAA1107	-1.00779	1.14e-14	OR2I1P	8.8112	1.71e-196		PICK1	-1.00588	4.51e-187	IGF2BP1	9.13417	2.52e-167		TRIM2
STAT3	-1.0095	2.71e-45	HCRTR2	7.36956	1.97e-57		LTB4R2	-1.00548	0.00627383	HMX2	19.6793	0.00735439		FBXW7	-1.00743	1.92e-168	PAX7	8.40839	3.22e-37		TTYH1	-1.01115	0.0451099	NR2E1	21.2021	0.000281457		CSF3	-1.00688	2.97e-06	NPSR1	8.74681	5.57e-73		HIF1A	-1.00943	2.41e-31	HTR3A	7.63581	8.75e-188		IMPDH2	-1.011	7.56e-134	COL11A1	8.66005	8.01e-242		KCND2
PLD1	-1.00961	1.9e-29	HAPLN1	7.3153	3.33e-78		SCARF1	-1.00773	2.71e-05	GFY	17.7364	0.00515647		OR2B11	-1.00748	0.000156514	CARTPT	7.19793	2.76e-16		UST	-1.012	0.0062505	CST4	20.931	0.0177623		MXRA8	-1.00792	1.83e-59	FGF19	8.49385	1.66e-114		SLC12A7	-1.00952	1.44e-12	IGF2BP1	7.48198	1.42e-54		KCTD11	-1.01511	2.44e-49	EN1	7.84593	6.88e-67		KDM6B
GATA2	-1.0146	3.55e-10	FOXA2	7.19033	8.19e-24		AHI1	-1.00868	3.1e-07	NXPH2	16.6019	0.0433808		DIXDC1	-1.00843	1.32e-98	COL11A1	7.06565	3.61e-206		PLTP	-1.01272	0.00169246	CST1	10.2284	1.71e-06		BEND6	-1.01113	4.1e-41	SOX14	7.9797	1.65e-136		ZNF385A	-1.01215	1.14e-14	STRA6	6.81992	8.85e-98		RDH13	-1.01556	3.36e-44	ZIC5	7.65958	1.36e-196		FGFR2
HAPLN2	-1.01689	2.2e-11	ACE2	6.51353	8.66e-67		BOK	-1.01044	0.000109993	SLC1A6	11.0923	5.66e-06		PCDHB4	-1.01008	2.36e-31	HMX2	6.98143	1.06e-22		LINGO1	-1.01446	0.0211732	ZIC2	9.78584	8.48e-17		OR51B4	-1.01375	0.00671923	ZIC5	7.5878	2.62e-94		MED12	-1.01585	3.67e-27	CCL21	6.81666	5.13e-82		BAIAP2	-1.01614	1.28e-70	POTEF	7.5293	1.7e-136		TRPM5
GABRB2	-1.01706	6.3e-06	EFNA2	6.21953	1.54e-42		TRAK2	-1.013	1.05e-09	FGF19	9.7562	0.0220136		CDKN2C	-1.01096	1.97e-63	SYT13	6.97135	1.39e-99		NEK3	-1.01644	8.54e-06	SLC1A6	9.38669	0.00192405		SLC6A1	-1.01797	1.3e-43	SLC6A14	7.41696	2.43e-185		SAG	-1.016	5.39e-05	ROBO2	6.75581	4.02e-94		MAPK7	-1.01734	9.2e-134	LHX1	7.2955	5.81e-68		EFNA5
OR52H1	-1.01922	0.0427495	KISS1	6.2126	1.69e-23		DGKE	-1.01374	2.54e-06	CRH	8.73007	0.00117443		ABL1	-1.01144	3.48e-205	CHRNA6	6.83862	1.59e-161		NPHP1	-1.01982	0.00025309	FGF19	9.24295	0.00519464		CDH2	-1.01809	1.21e-31	CDH3	7.37129	0		ANKS1A	-1.01725	2.97e-25	COL11A1	6.73481	1.65e-86		NTN1	-1.01849	4.63e-24	PAX7	7.06517	2.06e-38		AGTPBP1
KCNC4	-1.02219	7.27e-15	DLX6	6.18689	6.56e-81		MYCBPAP	-1.01691	0.0131176	IGF2BP1	8.48973	2.89e-05		APBB1	-1.01145	5.43e-68	CST2	6.77238	4.76e-128		TANC1	-1.02145	4.16e-16	ZIC5	9.15776	1.45e-17		ASCL1	-1.02154	1.52e-09	KLK8	7.22832	1.11e-159		PIK3CB	-1.02002	2.19e-44	APOE	6.73433	1.42e-173		PENK	-1.02136	1.4e-07	GHRH	7.0533	1.23e-05		CKB
EPHA2	-1.0234	1.84e-14	SCRT2	6.11144	1.2e-22		GPC6	-1.01838	0.0134285	FABP7	8.44825	0.036914		OMP	-1.01359	0.00157223	CNTNAP2	6.71996	3.87e-122		PIEZO2	-1.02842	0.0356099	INSM1	8.99756	3.27e-05		GLUL	-1.02274	1.08e-43	FEZF1	7.07288	2.24e-141		NAPA	-1.02022	6.33e-39	SSTR2	6.62695	5.97e-241		ALDH7A1	-1.02494	1.52e-45	EVX1	6.86935	3.41e-51		TPH2
HAAO	-1.02346	5.8e-11	CALB1	6.08905	4.4e-82		ULK2	-1.02213	2.88e-05	DMRTA2	7.67914	1.24e-06		PICK1	-1.01607	5.71e-118	BRINP3	6.67741	2.7e-34		SPATA7	-1.02845	2.69e-06	DMBX1	8.91078	4.19e-13		CPT1C	-1.02342	1.38e-78	OBP2B	7.04614	1.72e-41		ROBO3	-1.02442	3.13e-16	NPFFR1	6.56559	1.68e-109		FAM162A	-1.02549	4.43e-72	MMP3	6.83581	1.29e-139		COL4A3BP
OR13C2	-1.02421	0.00772165	VAX1	5.98003	3.53e-08		NEK3	-1.02415	5.46e-06	KLK6	7.50182	0.000576885		OR3A2	-1.0173	2.46e-05	LHX1	6.65281	1.88e-23		CRTC1	-1.02883	8.69e-11	PAX7	8.83376	0.0006415		CAMK1	-1.02375	1.47e-135	WNT7B	6.52175	1.7e-160		OR56B4	-1.02525	0.016688	COL1A1	6.41254	2.5e-232		GRASP	-1.02601	3.36e-36	ONECUT2	6.77928	2.57e-241		MEIS2
DAO	-1.02439	0.00260165	DLX5	5.83769	1.79e-122		ID1	-1.02453	0.0112863	OTX1	7.38934	1.05e-23		DPP4	-1.01746	4.81e-29	OLFM3	6.54926	1.5e-17		CASQ1	-1.03237	0.0294075	LHX2	8.64548	2.92e-14		FGF9	-1.02409	3.59e-14	CST4	6.51779	8.21e-133		FOSL1	-1.02782	4.13e-06	ELL3	6.32643	0		2021-09-04	-1.02696	1.39e-68	RAB3B	6.69423	2.23e-246		OR2A4
EPB41L3	-1.02702	9.21e-26	CDH9	5.68493	9.28e-16		DPF3	-1.02718	0.0132329	ZIC2	7.20738	2.78e-07		RUFY3	-1.02074	1.01e-178	CBLN2	6.54768	4.4e-61		PPARG	-1.03861	0.0392512	HMX2	8.54256	2.51e-07		CCL21	-1.02509	4.08e-16	ASCL2	6.45311	0		SARM1	-1.02847	1.23e-28	THY1	6.31339	3.33e-181		SEMA3G	-1.03015	6.71e-43	TLX3	6.60256	5.76e-36		CADPS
TRIM46	-1.02736	6.88e-06	ARX	5.63021	2.9e-47		CPNE5	-1.02896	0.000726708	TERT	7.18732	5.72e-10		ELFN1	-1.02209	4.6e-55	KLHL1	6.46527	2.14e-11		PLXND1	-1.039	2.2e-06	SYT13	8.20409	0.000143404		HOXA2	-1.02578	5.1e-27	ZIC2	6.30419	9.78e-145		VWC2	-1.02855	0.0144504	BMP7	6.30327	1.85e-125		NRN1L	-1.03364	1.37e-22	NKX2-2	6.58443	1.35e-22		SLC6A6
IGHG3	-1.02922	0.0226488	NPBWR1	5.61396	2.36e-11		ID4	-1.02955	0.0438569	COL2A1	7.15523	0.000145871		TAS2R4	-1.02905	3.1e-41	FOXJ1	6.22921	4.33e-86		MFRP	-1.04007	0.0284839	IGF2BP1	7.66733	1.41e-07		IGHA2	-1.02633	9.34e-06	DMBX1	6.2965	6.1e-158		LEMD2	-1.03151	7.97e-91	CTHRC1	6.23671	4.19e-190		ARHGEF15	-1.03737	4.89e-45	GNGT1	6.49995	1.68e-154		BPTF
CASQ1	-1.03078	2.64e-05	FOXB1	5.51126	9.07e-07		TANC1	-1.03005	4.31e-09	CST1	7.12699	2.08e-05		ITGA8	-1.02911	6.13e-42	NKX2-2	6.19193	2.33e-28		ARHGEF7	-1.04143	3.62e-17	DMRTA2	7.6522	5.23e-10		SYNJ1	-1.0275	5.86e-277	GJB4	6.29618	2.29434e-319		ITGA6	-1.03182	3.36e-21	COL3A1	6.22087	2.33e-170		TAS2R5	-1.03848	5.53e-34	HMX3	6.49552	2.16e-14		CPE
P2RX6	-1.03096	9.99e-06	CST1	5.5097	2e-11		SEMA3B	-1.03447	0.0408705	CXCL10	7.11266	1.55e-10		CDK5RAP3	-1.02967	4.83e-101	GNGT1	6.11579	1.16e-13		RILPL1	-1.04737	4.24e-10	NKX2-1	7.64186	0.00653985		AQP1	-1.02761	6.74e-45	CLDN1	6.24318	0		COL4A3BP	-1.0328	2.95e-87	GUCA1A	6.16116	2.05e-38		PINK1	-1.04106	8.22e-93	NPSR1	6.39371	2.39e-66		LRFN1
HRH4	-1.03152	2.27e-07	SLC18A3	5.41488	5.76e-16		CTF1	-1.03499	0.000400202	HSD3B1	7.01744	0.00275346		PRKAA1	-1.0351	2.85e-104	CNGA2	5.97653	6.23e-21		MTERF4	-1.0504	1.74e-16	OTX1	7.48166	7.75e-39		ITGA8	-1.0283	1.03e-32	IGF2BP1	6.208	1.09e-109		CRTC1	-1.03362	5.54e-39	GLRA3	6.12436	6.45e-50		RNF165	-1.04115	8.9e-13	POTEI	6.38428	2.59e-102		WFS1
GLI1	-1.03159	2.12e-07	NKX2-8	5.40019	2.56e-12		HOXA3	-1.03793	0.000545878	CST2	6.99107	7.74e-07		TSC1	-1.03596	5.72e-245	NEUROD4	5.9654	0.000427447		ULK2	-1.05313	1.8e-08	VAX1	7.36672	5.11e-05		VTN	-1.03057	1.72e-16	STRA6	6.13982	1.18e-274		DNAH11	-1.03391	4.45e-05	ASCL1	6.10217	6e-55		TMC2	-1.04174	1.13e-11	CACNG5	6.3446	0.000135209		BCR
PARP6	-1.03539	4.57e-49	TLX3	5.36084	2.52e-10		NR2E3	-1.04036	0.00619691	CST4	6.65239	0.000487541		PDZRN3	-1.03688	1.41e-42	GNG13	5.94548	2.57e-73		CEP290	-1.05378	3.17e-08	GRP	7.24448	2.05e-10		SYNPO	-1.03226	5.09e-73	GABRP	6.12905	3.25e-137		DPYSL4	-1.0353	8.81e-06	PMCH	6.05846	1.76e-23		LRRC24	-1.04338	4.55e-15	SLC6A18	6.33324	0.00274735		PYY
PPP1R1B	-1.04374	0.00795625	MMD2	5.35121	9.03e-22		SZT2	-1.0417	7.36e-13	LHX5	6.595	1.07e-06		FPR2	-1.03996	4.87e-16	GIP	5.93276	0.000195977		SMARCC2	-1.05468	3.89e-19	MMP3	6.88645	2.67e-08		CNTF	-1.03726	8.61e-60	GRM8	6.03607	3.02e-220		PLXNA2	-1.03619	1.07e-09	CXCL10	5.88679	9.44e-134		METTL3	-1.04571	2.36e-184	SYT13	6.31304	4.51e-134		ITSN2
TAS2R8	-1.04375	0.00118005	NEUROG2	5.32814	7.27e-43		OPHN1	-1.04289	7.23e-06	HES2	6.55816	1.8e-08		HOXD1	-1.04035	3.49e-29	CHGA	5.85327	5.77e-24		FSCN2	-1.05531	0.00128648	LMX1B	6.8836	7.27e-07		TAS2R50	-1.03805	5.2e-07	TMPRSS3	6.02445	1.21e-301		SLC6A15	-1.03701	0.0166362	FOXS1	5.83739	6.48e-164		EFHD1	-1.05646	2.14e-21	OPRK1	6.30759	1.95e-63		PER2
CLCF1	-1.04572	3.33e-05	LHX5	5.21763	2.04e-11		2021-09-04	-1.05352	3.35e-05	MYBL2	6.5383	1.68e-23		FGF9	-1.04094	1.29e-10	LIN28A	5.82032	1.42e-19		SUN1	-1.05671	1.84e-13	GBX2	6.77341	2.3e-06		OR2C3	-1.03906	0.000130409	MYBL2	6.01437	0		NCOA1	-1.04185	3.86e-30	RASAL1	5.7055	4.11e-194		AZU1	-1.05765	2.45e-08	GBX2	6.29506	1.47e-101		MPP2
REL	-1.0471	7.55e-22	HTR1E	5.21635	3.4e-12		RBFOX2	-1.05375	6.17e-12	LHX2	6.47226	1.12e-05		MYLK2	-1.04188	1.25e-14	GABRQ	5.75923	1.62e-47		PTEN	-1.0572	1.12e-08	MMP9	6.67404	2.41e-13		ZNF358	-1.04254	4.02e-143	GRIN2D	5.99558	0		SAMD14	-1.04506	3.54e-05	LYPD1	5.65224	4.31e-123		IL33	-1.05866	5.39e-14	SIX3	6.287	1.36e-89		BTBD9
TENM4	-1.04978	1.34e-09	NDP	5.0966	1.12e-54		ACVRL1	-1.05416	2.14e-05	ZIC1	6.37237	0.0196427		DLG4	-1.04259	6.94e-91	INSM1	5.7283	9.13e-53		PIKFYVE	-1.05863	1.4e-15	TLX2	6.60955	1.5e-12		PCDHGC3	-1.04279	3.98e-61	SHH	5.9151	0		GUSBP3	-1.04508	6.66e-10	KCNJ10	5.54526	5.27e-172		ELL3	-1.06257	1.78e-42	GFY	6.28598	4.29e-32		PRNP
ADGRB3	-1.05071	0.000475816	FEZF1	5.06195	3.84e-17		CNGA4	-1.0542	0.0251253	VCX3A	6.36606	0.00491934		HTR1F	-1.04263	3.8e-23	WT1	5.41758	1.09e-66		PLXNB3	-1.06081	0.00226525	PRDM13	6.54567	5.72e-05		NR2C2	-1.04282	2.17e-285	CEMIP	5.90647	0		ADCYAP1	-1.04569	0.0188102	SLC1A1	5.53192	8.88e-181		NFASC	-1.06735	1.5e-33	SLC6A19	6.18968	2.67e-52		LRRC4
SGIP1	-1.05171	5.21e-08	ZIC2	5.04403	1.62e-51		ATN1	-1.05683	8.81e-14	ADAM2	6.36127	0.0276347		DRD2	-1.043	8.52e-08	BMPR1B	5.33526	5.33e-88		ARNTL	-1.06165	8.29e-07	FOXI1	6.51275	0.00215467		ADCY8	-1.04489	4.42e-05	GFY	5.89135	6.29e-13		PRKCD	-1.04874	8.04e-37	TUBB2B	5.52965	1.14e-102		HES2	-1.06941	2.69e-18	HTR1D	6.1427	4.05e-163		SECISBP2
TEAD3	-1.05332	3.34e-16	KLC3	5.03642	4.39e-100		FOXO1	-1.05793	5.01e-06	NKX2-1	6.33807	0.0239064		SZT2	-1.0447	1.14e-221	GJB2	5.26727	2.66e-188		ABR	-1.06264	1.47e-06	EN1	6.34019	2.4e-05		KCNMB4	-1.04737	2.01e-26	WNT2	5.82476	0		PPARG	-1.0489	2.11e-07	RASGRF1	5.47722	1.82e-204		KIT	-1.07093	7.2e-26	NEUROG3	6.11799	9.2e-34		GLRB
NXNL1	-1.05467	1.74e-06	KISS1R	5.03051	4.12e-29		PDGFRB	-1.05972	0.000176144	LBX1	6.3271	0.0192641		RAPGEF2	-1.04556	1.9e-232	GPR139	5.19046	6.71e-20		NMT2	-1.06394	4.9e-08	ZIC1	6.30337	0.0383036		NOG	-1.04871	1.4e-15	HTR1D	5.78673	3.20886803e-316		DLX2	-1.05069	0.00578255	GPNMB	5.43486	1.51e-147		CCR2	-1.07523	4.63e-16	FEZF1	6.09411	8.56e-126		RXFP3
COCH	-1.05512	1.89e-05	MYO3A	5.01217	9.83e-29		ADM	-1.0617	0.00768016	NKX2-8	6.32455	7.95e-05		SOX10	-1.04573	2.63e-06	HTR1E	5.18823	5.34e-17		CHRNE	-1.06494	0.00152945	LHX3	6.1976	0.00397277		SDC2	-1.04965	2.04e-78	REG1A	5.73735	2.42e-76		SMPDL3B	-1.05133	9.14e-08	BHLHE22	5.39996	1.18e-87		CHST8	-1.07557	2.72e-14	SOX11	6.08623	4.15e-128		ROCK2
VAMP2	-1.05714	2.09e-40	RASGRF1	5.00749	1.16e-63		LAMB2	-1.06202	2.68e-05	SIX3	6.26664	5.42e-05		CYP27C1	-1.04643	1.58e-18	NCAN	5.18338	1.56e-30		TSC1	-1.06536	5.7e-18	INA	6.09582	8.54e-06		SLC6A3	-1.05048	3.13e-10	OTX1	5.68854	0		NFE2L2	-1.05394	1.69e-35	CNTNAP4	5.34699	5.84e-44		ARG1	-1.07787	1.43e-09	DLX2	6.08157	4.61e-161		NDEL1
MTHFR	-1.05743	3.12e-43	GABRA3	4.9946	5.24e-29		TEAD3	-1.06326	1.1e-08	DLL3	6.26492	2.38e-05		TTBK2	-1.0479	2.26e-274	KIF4A	5.13671	0		SHROOM4	-1.06545	0.00365025	FEZF1	6.04449	9.34e-07		LRRTM2	-1.05129	2.01e-32	OR2I1P	5.5986	1.16e-176		WASF2	-1.0552	2.15e-34	COL4A1	5.33751	8.71e-241		MINK1	-1.0802	8.97e-133	GRIN2D	6.01665	0		DNAJB1
LRP5L	-1.05779	4.46e-31	CALHM1	4.97831	3.03e-50		CCDC66	-1.06537	4.46e-14	PPY	6.23501	0.0359238		RPS6KA3	-1.04999	1.04e-82	CENPF	5.1253	0		TTLL7	-1.06552	0.0157886	TLX3	5.98104	3.82e-05		OR13G1	-1.05225	0.00233779	FGF20	5.53478	1.04e-74		CDK5RAP2	-1.05554	1.67e-13	GJC1	5.33683	8.1e-206		ALDH3A2	-1.08231	2.61e-55	VAX1	6.00967	5.07e-53		SLC9A6
ROM1	-1.05972	5.95e-24	GABRG1	4.95864	9.75e-35		HIPK2	-1.06741	7.56e-05	CHRNA1	6.15075	1.29e-07		NTRK1	-1.05078	2.52e-23	CXCL10	5.10501	1.16e-160		SECISBP2	-1.06786	1.68e-22	MNX1	5.95962	3.6e-13		ZSCAN26	-1.05715	3.4e-205	EVX1	5.52979	3.89e-168		SYT2	-1.06146	0.000583286	EBI3	5.33198	5.3e-152		PLXNB1	-1.09088	3.11e-107	SPP1	5.93442	4.72e-229		PDYN
CASP9	-1.06025	2.31e-26	SOX11	4.92099	3.36e-34		LRP1	-1.07129	3e-05	POU3F3	6.13536	0.040638		OR51B4	-1.0511	0.000230204	COL2A1	5.09417	1.98e-40		GJC2	-1.07003	0.00322429	GBX1	5.93132	0.00841849		CD34	-1.05732	6.19e-73	PAX7	5.48422	2.77e-29		PRR4	-1.06161	5.28e-14	TAS1R1	5.31871	2.69e-75		RELN	-1.09959	8.34e-14	LHX5	5.90993	3.56e-44		ISLR2
SYBU	-1.06046	1.12e-14	NKX6-1	4.91176	1.17e-49		CEP112	-1.07214	0.000231823	FAM19A3	5.80832	1.42e-05		HAP1	-1.05397	1.3e-12	TLX3	5.07893	9.05e-08		FES	-1.07256	5.35e-05	MYBL2	5.92287	2.12e-38		FGF13	-1.05822	2.15e-27	SSTR5	5.48023	9.75e-128		DNMT3A	-1.06345	7.47e-37	POU3F1	5.31081	1.33e-136		RORA	-1.1009	1.89e-65	HOXC10	5.89173	3.9e-178		ERC2
ITSN2	-1.06308	1.75e-73	LINC01587	4.88406	8.35e-26		TSC1	-1.07377	7.18e-11	MMP9	5.78346	1.34e-08		MPST	-1.05667	3.43e-139	GABRA3	5.07552	2.36e-29		FOXO3	-1.07434	7.75e-14	ONECUT2	5.92205	1.57e-08		MESP1	-1.05842	2.87e-27	DMRTA2	5.38713	1.86e-95		SLC38A3	-1.06347	0.00699672	GNG8	5.30856	2.33e-58		SRPX2	-1.1013	5.48e-38	VCX2	5.87298	0.00923314		DOK4
PRPH2	-1.07399	4.68e-07	POU4F1	4.85976	2.25e-17		INTU	-1.07647	4.09e-06	SOX11	5.71451	3.36e-07		OR7A5	-1.05675	4.01e-09	SLC24A2	5.05023	3.33e-166		ZNF358	-1.08018	4.86e-10	LHX5	5.78322	2.2e-05		PPP2R5B	-1.06195	4.33e-155	FOXA2	5.34188	2.2e-261		TRAF6	-1.0691	2.81e-78	WNT2	5.27978	1.83e-32		LIN7B	-1.10265	3.32e-93	PRSS56	5.86586	2.76e-13		TCF15
RORA	-1.0771	2.76e-21	CDH8	4.73036	2.53e-22		GJA4	-1.07722	0.000268652	SYT13	5.69473	0.0071093		COLQ	-1.05688	2.47e-63	TRPA1	4.97795	1.18e-59		XPC	-1.08065	8.7e-14	OPRK1	5.73844	0.0126247		SCN5A	-1.06642	2.4e-18	IGHG3	5.30935	5.03e-168		WNT8B	-1.07155	9.24e-05	HNF1B	5.27344	7.08e-45		COL4A3	-1.10391	8.8e-14	LHX2	5.81389	5.81e-108		ARHGEF4
CNTN1	-1.07752	0.00470107	HOXD10	4.71289	8.72e-77		SPRY1	-1.0806	0.000405894	CHRNA6	5.61577	0.00130215		C3	-1.05974	7.4e-42	MYBL2	4.97434	7.22e-265		VCL	-1.08173	3.24e-10	LYPD1	5.73304	1.67e-09		TAS2R5	-1.06767	6.75e-48	COL11A1	5.29921	0		ACE2	-1.07233	0.00179448	FOXG1	5.26244	1.49e-32		ARHGEF4	-1.10622	3.71e-31	INSM1	5.78754	1.46e-77		UBR3
CERS3	-1.08139	1.13e-06	ZG16B	4.66117	4.61e-59		FZD4	-1.0826	0.000470322	ONECUT2	5.47355	2.3e-06		PDE4D	-1.06097	1.46e-36	ASPM	4.97367	0		VAMP4	-1.08339	8.69e-15	DMRT3	5.71036	0.00015255		STRADA	-1.068	4.7e-302	NXPH4	5.28449	1.39e-132		OR10G2	-1.07275	0.0323368	TNC	5.24741	1.84e-139		PDZRN3	-1.10793	1.01e-33	SIX1	5.76455	1.66e-244		OR5B2
PDE4A	-1.08142	4.68e-17	HMX3	4.64993	3.23e-39		LRP5L	-1.08532	1.1e-05	GABRG2	5.45963	0.0340886		OR51E1	-1.06239	1.53e-36	LRTM2	4.8747	1.5e-47		ATM	-1.08775	1.29e-12	HTR1D	5.6754	4.87e-07		SEMA4C	-1.06859	3.39e-101	MAL2	5.21436	0		TBX6	-1.07402	1.5e-19	PRTG	5.20248	2.49e-66		GATA2	-1.11264	3.27e-36	OR56A3	5.64084	4.38e-10		DCTN1
SYPL2	-1.08151	8.9e-24	HRH3	4.59307	4.83e-32		SOD2	-1.08622	0.00012837	EN1	5.44249	0.00107602		DPYSL2	-1.06315	7.45e-103	NMU	4.79564	1.46e-96		GAB1	-1.09451	5.41e-11	LBX1	5.65339	0.0109751		TUBB2B	-1.07005	1.17e-24	FOLR1	5.19546	3.59e-134		ZNF513	-1.0748	1.08e-58	POSTN	5.17043	7.41e-81		ZACN	-1.11288	2.37e-18	POTEE	5.61945	2.54e-119		LIN7A
DCT	-1.08384	1.24e-10	DLL3	4.58807	2.67e-40		SLC1A1	-1.08884	0.00549614	LTF	5.44082	0.000802212		NEGR1	-1.06366	1.92e-28	SLITRK6	4.72678	6.46e-66		AHI1	-1.09552	4.4e-11	NKX2-5	5.63568	0.0117807		MAFK	-1.07048	8.39e-104	PRDM13	5.18008	8.2e-67		SLC6A12	-1.07739	6.04e-07	IL12B	5.12841	8.86e-34		POU6F1	-1.1227	5.36e-92	CNTN5	5.61747	7.16e-101		NMUR1
PROK2	-1.08509	8.45e-05	SNCB	4.5687	6.07e-28		SEMA6C	-1.08886	0.000597844	GABBR2	5.40384	0.000127876		SLC32A1	-1.06661	6.7e-06	ACTL6B	4.70235	1.53e-10		TSPAN2	-1.09655	0.013161	DRGX	5.62826	0.00649659		FUZ	-1.07147	9.53e-43	POU6F2	5.1655	4.89e-65		NPHP3	-1.07826	1.33e-32	NDP	5.07542	5.66e-45		TUB	-1.12663	2.48e-22	OTX2	5.59982	1.48e-24		GPHN
HDAC4	-1.08562	1.83e-50	GJB1	4.55979	8.31e-10		ID2	-1.09005	0.00136736	WNT2	5.33808	8.34e-11		SPG7	-1.06669	1.62e-261	SMR3A	4.65147	0.0017868		HERC1	-1.09869	4.53e-24	CHRNA9	5.59168	0.000491856		BBS1	-1.07242	5.41e-233	PCSK9	5.08801	1.25e-224		LRP5L	-1.07918	7.26e-27	DLGAP1	5.0444	1.67e-106		IRX3	-1.1273	7.05e-21	GRP	5.59044	1.23e-67		UCN
PM20D1	-1.08835	4.71e-05	GSG1L	4.44598	1.71e-35		NUMBL	-1.09049	5.21e-06	ATP6V0A4	5.30747	0.000208086		DCHS1	-1.0671	6.1e-75	ASCL1	4.60794	5.6e-26		PCDH12	-1.10159	1.8e-05	NEUROG2	5.4787	0.000700088		HOXD9	-1.07337	1.01e-23	GRHL3	5.04945	0		SEMA4C	-1.07988	5.83e-25	EGR2	5.02145	3.06e-131		CHRNA2	-1.13133	4.92e-08	WNT2	5.56702	9.06e-184		ADAM23
HACD4	-1.08989	6.93e-15	NPTX2	4.42752	2.89e-122		FOXO3	-1.09475	1.62e-10	CTSV	5.26701	4.18e-09		JAM3	-1.07018	1.58e-85	TBX20	4.53795	5.47e-26		NKD1	-1.11005	0.0409556	HAPLN1	5.41889	8.18e-11		TENM2	-1.07369	2.13e-16	BIRC5	5.0377	0		TRIOBP	-1.08014	2.67e-46	GRM8	5.00684	1.46e-30		BDKRB1	-1.13282	4.18e-43	UGT2A1	5.50973	8.05e-46		LTB4R2
KLHL17	-1.10244	1.92e-24	SSTR3	4.40383	4.16e-56		GPR75	-1.09846	7.28e-05	PIP	5.25746	0.0136888		MYCBP2	-1.0722	5.26e-118	BIRC5	4.53732	7.02e-291		SLC23A1	-1.11266	0.0142137	PAX5	5.40156	3.84e-09		OR1B1	-1.07618	0.000233233	TBX20	5.01275	2.27e-62		VIM	-1.0856	1.19e-41	INSM1	4.97359	5.88e-52		ZSWIM8	-1.13471	7.31e-176	MDGA2	5.50883	1.01e-41		BAIAP2
MPP2	-1.10671	2.32e-05	NKX2-2	4.38655	1.75e-11		MECP2	-1.10108	2.93e-17	SYT5	5.25393	0.000381191		TAS1R2	-1.07244	0.0297606	SOX11	4.52949	1.25e-81		LRCH4	-1.11378	1.32e-14	DDC	5.37632	0.00105217		STX2	-1.07849	2.59e-133	GPR143	4.98092	5.75e-198		MARK4	-1.08927	8.85e-40	ECEL1	4.96725	1.84e-63		MOB2	-1.13565	1.74e-199	TBX20	5.50663	2e-43		SZT2
LRRN4	-1.11001	4.22e-07	CTSV	4.34113	6.63e-90		ATL1	-1.10455	0.00011533	AOC1	5.24084	6.1e-05		PARP6	-1.07432	1.06e-133	MELK	4.49488	0		DDHD2	-1.11841	3.06e-12	SYT5	5.32098	4.22e-05		MC1R	-1.07915	1.8e-60	SOX9	4.9547	0		CHRNG	-1.09675	0.000243291	TRPA1	4.96157	2.41e-74		MAP3K12	-1.13825	6.67e-117	USH1C	5.50032	1.85e-93		PAH
ARNTL	-1.11144	3.99e-30	GPR149	4.31124	0.000267846		SOCS2	-1.10508	0.00639511	OR2B6	5.17815	3.26e-06		PCDHB12	-1.07499	6.67e-52	GRP	4.49261	9.32e-96		MYCBP2	-1.12303	4.11e-14	GNGT1	5.30771	3.29e-06		OR52P1P	-1.08122	0.000687931	TRIM71	4.94666	1.11e-57		PDE4A	-1.09699	1.46e-20	CHRNA6	4.95611	2.66e-30		ANKS1B	-1.15304	2.29e-25	OR8D1	5.48461	5.2e-06		NPY
TAS2R30	-1.11322	3.62e-05	ZIC5	4.26335	1.71e-17		CRTC1	-1.10565	1.81e-09	MNX1	5.11252	4.59e-08		NDRG1	-1.07635	1.9e-39	PAX2	4.49048	3.39e-60		NME5	-1.1252	0.0350864	DRAXIN	5.3035	3.33e-10		MICALL2	-1.08233	5.45e-72	GBX2	4.94661	1.39e-102		FBXO38	-1.09838	8.79e-63	OTP	4.93681	1.54e-14		STX1B	-1.15418	6.83e-41	HNF1B	5.43135	3.42e-61		AGER
NEFH	-1.11436	9.71e-10	ADCY8	4.24041	1.01e-16		BBS2	-1.10604	2.06e-13	GJB2	5.07956	5.2e-08		OR52N2	-1.07665	1.33e-05	OR56A3	4.49004	3.94e-05		GRB10	-1.12792	0.000262352	POU4F1	5.24686	0.000174638		CHRNE	-1.08309	7.29e-32	LPO	4.92803	6.64e-90		P2RY4	-1.09918	0.00418371	SULF1	4.92203	8.08e-88		MAX	-1.15476	6.28e-230	HTR2C	5.38698	1.83e-80		KAT2A
OR52D1	-1.11683	0.00455901	WNT3A	4.23811	3.5e-14		IL6R	-1.10775	0.00404178	CDC20	5.06361	7.26e-26		ISLR2	-1.07722	2.69e-35	NELL1	4.43233	9.1e-21		NCOA1	-1.13204	1.75e-17	TNF	5.21538	2.97e-10		OR5B12	-1.09027	0.00560506	NEUROG2	4.91867	1.85e-50		APBB1	-1.09971	1.62e-25	DIO3	4.89447	4.88e-29		DIO3	-1.15705	3.39e-13	HSD3B1	5.37766	4.18e-07		CUX2
HCN1	-1.11783	0.0408456	NEFL	4.22821	7.56e-28		DPYSL2	-1.11022	3.27e-05	GRIN2D	5.05467	4.38e-08		NR2F1	-1.07755	8.97e-21	CDK5R2	4.42932	4.38e-23		ATL1	-1.13338	0.000178418	LHX9	5.19134	0.000111108		CNIH2	-1.09258	5.58e-43	NPFFR1	4.85653	1.04e-246		ADAM10	-1.10195	8.89e-96	PCDH15	4.84528	2.12e-22		RGS9	-1.15905	1.78e-29	HOXB8	5.36335	2.55e-103		HOMER2
FGF14	-1.11992	4.74e-05	LMX1B	4.2184	2.06e-23		TAS2R31	-1.11117	0.032082	VGF	5.05174	5.5e-06		SLC4A5	-1.07799	1.33e-94	LHX2	4.42397	1.59e-77		ILK	-1.13483	6.91e-16	CCK	5.03622	0.000438536		RERE	-1.09553	4.69e-175	GRHL2	4.8258	0		AP2A1	-1.10303	4.64e-52	MMP3	4.81683	8.04e-36		PPEF2	-1.16076	1.88e-10	LHX9	5.35579	1.14e-63		ALDH5A1
TGFB3	-1.12856	1.51e-19	IGF2BP1	4.2052	3.45e-23		TMOD2	-1.1134	1.68e-05	FOLR1	4.99944	0.00126418		GJC2	-1.08069	2.16e-58	INHBA	4.35276	6.74e-281		SLC12A4	-1.13509	1.51e-07	GABRP	5.00797	2.9e-05		STRC	-1.09686	7.16e-32	CA6	4.7967	1.25e-21		HHIP	-1.10432	0.00610107	ROR2	4.78604	6.59e-81		S1PR5	-1.16128	2.31e-18	GABRG2	5.28417	1.42e-38		SV2A
PNOC	-1.13163	0.0232042	MT3	4.19859	1.73e-79		NFIB	-1.11506	0.000439923	KLK8	4.99583	0.013702		ANXA3	-1.08134	2.65e-28	KIF14	4.3454	1.55e-284		DMGDH	-1.14009	0.0179179	GNG13	4.96003	0.0147685		GLI2	-1.09879	3.75e-52	PAH	4.74595	2.72e-102		CALB1	-1.10434	5.14e-05	ROBO1	4.77235	8.32e-202		GIPC1	-1.16131	6.69e-127	COL2A1	5.26425	1.4e-75		CRTAC1
PCDHGC4	-1.13519	2.16e-10	SALL3	4.16594	1.38e-07		MACF1	-1.11839	6.27e-10	BIRC5	4.98999	1.86e-26		ZC3H12A	-1.08145	3.57e-51	GRM4	4.3408	1.68e-83		INSR	-1.14336	4.55e-09	DPYSL5	4.90902	0.0070575		EPO	-1.09908	1.29e-18	NKX2-1	4.74396	4.69e-36		MDGA1	-1.10708	0.000127966	MACROD2	4.76251	8.94e-107		ADCY6	-1.16354	7.29e-62	INHBA	5.23803	9.52e-249		PRKAR1B
ARC	-1.13548	0.000246365	PAX7	4.14812	0.000536205		APCDD1	-1.1267	0.0174678	INSM1	4.97446	0.0259667		LRRN3	-1.08194	1.27e-20	GBX2	4.33134	4.46e-58		SLC25A25	-1.15549	5.28e-06	SOX11	4.89844	0.000121012		SCTR	-1.09973	5.96e-11	CDH1	4.73858	0		IL10RA	-1.11006	3.18e-32	NCAM2	4.7573	5.02e-46		DLL1	-1.16404	1.65e-50	GDA	5.22853	8.26e-103		LRFN2
CSF1	-1.13711	2.82e-13	LHX2	4.13809	2.5e-28		USP53	-1.12781	6.82e-09	MELK	4.96902	1.12e-22		UST	-1.08293	1.92e-37	IGHG3	4.29196	4.98e-70		GPRC5B	-1.15817	0.00225624	SMPDL3B	4.89172	2.26e-16		GLDN	-1.09986	1.14e-25	CTSV	4.71651	0		GATA3	-1.11716	1.38e-17	CNTN6	4.73624	3.42e-14		SPARCL1	-1.16499	1.57e-40	DDC	5.22079	3.12e-128		OR2A42
STK36	-1.13716	7.39e-48	PRDM13	4.10127	7.4e-05		KIAA1109	-1.13323	1.86e-15	SLC24A2	4.95473	5.68e-08		GBA2	-1.08871	1.75e-212	EPHA8	4.28545	1.7e-45		OXT	-1.15958	0.0484996	OR2B6	4.80916	4.29e-08		OTOS	-1.0999	0.00232619	KLC3	4.68492	4.41e-175		ATP7A	-1.12327	1.45e-66	DTX1	4.7339	6.18e-307		FGF11	-1.16901	3.68e-34	CALB1	5.21696	1.26e-109		S100A1
OR2W3	-1.13744	8.01e-05	SOX1	4.08216	2.37e-05		SLC4A5	-1.13958	7.23e-06	CNGB1	4.94902	2.93e-06		TAS2R14	-1.08902	5.65e-77	SEZ6	4.24863	1.53e-22		TMEM231	-1.16152	1.7e-05	GABBR2	4.78597	0.000999987		AMIGO1	-1.10016	1.6e-70	AGMAT	4.63366	0		DAGLB	-1.12445	1.57e-72	VWA1	4.7106	3.23e-174		HRAS	-1.16978	1.71e-181	SALL3	5.18365	2.3e-38		ADGRV1
FRRS1L	-1.13803	2.56e-07	GABRA5	4.08031	8.05e-16		KIT	-1.13983	0.0484536	NXPH4	4.93601	1.48e-06		PLCG1	-1.09368	8.18e-176	OR8G3P	4.23923	0.0180105		ITGA5	-1.16281	0.00227964	OR2I1P	4.75491	1.04e-06		TAS2R43	-1.10069	7.83e-07	ESRP1	4.62555	5.18e-233		WNT2B	-1.12517	5.13e-17	VCAM1	4.7061	2.23e-94		S100B	-1.17776	3.02e-29	LMX1B	5.17518	2.36e-147		MAPK8
SGK1	-1.13977	1.17e-12	GBX2	4.06601	1.99e-14		TSC2	-1.14131	6.7e-22	MYT1	4.92034	0.000614649		UTS2R	-1.09567	6.91e-22	OR2B6	4.22529	4.8e-71		PHLPP2	-1.16381	6.01e-11	NEFH	4.71375	0.000152479		FGF14	-1.10137	5.79e-29	CDC20	4.59871	0		LZTS3	-1.12741	6.23e-15	NPHS1	4.6985	3.37e-24		SDCBP2	-1.17809	1.27e-19	NKX2-5	5.16575	9.39e-63		RNF103
RERE	-1.143	6.01e-60	IL1RAPL1	4.04941	8.68e-24		PHLPP2	-1.1422	1.17e-08	GRM4	4.91269	0.000374253		WNT1	-1.09737	2.63e-08	SPTSSB	4.18566	1.52e-64		C9orf72	-1.164	6.19e-11	ASPM	4.70551	1.41e-43		TAS2R13	-1.10189	1.6e-08	GJB1	4.56924	1.09e-161		CHP1	-1.13244	1.69e-67	NEUROG2	4.69501	2.21e-27		GPR157	-1.1796	1.89e-93	EPHB2	5.12288	0		SPEN
PAX8	-1.15019	1.42e-11	QRFPR	3.98857	3.32e-36		HERC1	-1.14266	1.86e-21	ASCL1	4.91041	0.0194242		ELOVL7	-1.09774	1.57e-36	MNX1	4.18094	1.25e-59		KAT2A	-1.16657	1.13e-11	NMUR2	4.66478	0.00111112		S100A1	-1.10432	2.33e-28	MELK	4.55224	0		ZFYVE27	-1.13353	6.87e-66	CALHM1	4.68518	6.53e-50		ZNF513	-1.18128	1.21e-195	ZIC2	5.11275	3.43e-202		PLAG1
SYNJ2	-1.15051	4.67e-32	SALL1	3.96809	2.08e-38		HOXA2	-1.14307	0.00258444	CENPF	4.88463	5.35e-27		GRIK5	-1.09897	4.43e-28	OTOR	4.15261	1.52e-36		RGS9	-1.16677	0.00510669	CDC20	4.64477	1.75e-43		TAS2R31	-1.1045	7.45e-17	CDK1	4.54861	0		P2RY1	-1.13418	1.17e-08	MYO3A	4.67095	3.4e-22		BBS2	-1.18152	1.32e-126	POU6F2	5.09982	1.22e-94		MEGF11
GLDN	-1.1512	4.26e-08	APOA1	3.95747	4.35e-21		PARP6	-1.14491	0.00025032	COL11A1	4.84726	7.88e-06		THRA	-1.10016	1.28e-71	SMR3B	4.14441	1.32e-08		PRR4	-1.16875	1.99e-09	CENPF	4.6406	3.36e-48		SGK1	-1.10589	3.48e-32	RASSF10	4.53347	9.86e-197		NDST1	-1.13456	8.95e-23	TIFAB	4.65892	7.34e-71		GTF2A1L	-1.18353	6.54e-13	DLX6	5.09687	1.81e-98		TAS2R9
PLXNB1	-1.15139	1.12e-17	MNX1	3.94161	4.84e-38		GLTPD2	-1.14634	0.0284966	MYPN	4.84331	0.00966852		JAG2	-1.10342	9.74e-104	SCN1A	4.12284	1.23e-18		GSN	-1.16969	8.57e-08	MELK	4.62355	2.77e-41		OR7D2	-1.10663	2.19e-08	KISS1	4.52994	2.01e-146		SLC9A1	-1.13486	6.26e-38	HECW1	4.63297	6.42e-33		FCHSD1	-1.19865	3.74e-96	ALX1	5.08483	1.23e-52		CAMSAP1
RIMBP2	-1.16125	0.00831971	ACAN	3.93755	6.9e-36		MTERF4	-1.15149	2.21e-17	VAX1	4.83465	0.0418345		NPTX2	-1.10505	5.94e-18	EMX1	4.12264	6.43e-58		SUN2	-1.1701	2.31e-11	MYLK2	4.6057	1.96e-15		S100A8	-1.1083	6e-13	CST2	4.5162	2.1e-99		EGLN2	-1.13702	1.48e-63	LSAMP	4.60611	4.7e-58		SSPO	-1.20498	1.78e-30	ATOH1	5.06987	5.87e-43		MYOT
SLC44A3	-1.16215	1.74e-18	CST2	3.93697	2.88e-13		EDNRB	-1.15504	0.00525293	CXCL1	4.82733	3.26e-06		NTRK2	-1.10746	4.19e-17	GFY	4.09453	3.7e-13		PLXNC1	-1.18134	1.18e-05	KIF4A	4.59474	2.94e-46		SOX3	-1.11088	0.00217919	INHBA	4.45999	0		SRGAP2C	-1.13832	1.64e-29	LHX2	4.60295	2.53e-51		GIPR	-1.21489	2.16e-24	NPBWR1	5.03961	9.57e-59		NTRK3
OR2H2	-1.16888	3.3e-05	COL2A1	3.91808	2.01e-25		MAOA	-1.15751	0.00429713	NELL1	4.7846	0.013527		KLC1	-1.11007	2.98e-282	SEZ6L	4.08717	1.67e-46		CCL21	-1.18369	0.0441806	WNT7A	4.56696	2.03e-05		KIAA1109	-1.11096	1.35e-204	LYZ	4.44594	1.83e-166		KPNA1	-1.13924	3.39e-73	BMP5	4.58611	1.94e-26		NRBP2	-1.21493	1.78e-82	FOXA2	5.03953	4.89e-64		STMN3
SARDH	-1.16933	3.65e-12	VWC2	3.91196	2.18e-16		PXK	-1.15877	2.82e-08	FEZF1	4.76749	0.00249214		SLC25A25	-1.11218	3.75e-89	TIFAB	4.06706	2.36e-102		KLF4	-1.18392	9.74e-05	GPRIN1	4.55604	1.58e-32		KLHL17	-1.111	4.5e-90	NMUR2	4.43508	1.18e-35		LPAR3	-1.14122	9.14e-06	TP63	4.57964	4.42e-139		SLITRK2	-1.22169	7.03e-14	ADCY8	5.0374	2.09e-18		DNAJC5
MACF1	-1.16941	2.75e-119	SLC30A10	3.90316	8.32e-38		KITLG	-1.16323	0.0015198	HTR3E	4.72371	0.0243913		NDNF	-1.11339	1.22e-20	AOC1	4.04907	6.27e-50		BACE1	-1.18399	2.03e-09	BIRC5	4.52958	2.11e-38		TPH2	-1.11263	6.68e-08	ASPM	4.4154	0		STRC	-1.14214	2.27e-09	TP73	4.5381	6.3e-144		RPS6KA6	-1.22455	1.25e-17	SLC24A2	5.03622	8.85e-144		CRX
EPHB6	-1.16963	2.7e-17	HTR5A	3.90075	4.77e-06		MBD5	-1.16361	3.88e-15	PCSK9	4.71145	3.32e-05		NDEL1	-1.12039	0	IL12B	4.03858	2.8e-87		MAPK7	-1.18739	2.67e-17	KIF14	4.52895	4.04e-47		PPM1L	-1.11475	1.16e-82	ACAN	4.41366	3.28e-288		HES7	-1.14424	9.35e-05	MMP2	4.52965	6.13e-110		NPY1R	-1.23204	1.43e-14	GAL	5.02489	1.64e-109		ARHGAP33
HSF4	-1.17301	2.9e-22	MMP9	3.8785	3.08e-53		C9orf72	-1.16423	3.15e-07	OLIG1	4.70107	0.0155749		RERE	-1.12268	3e-242	SCT	3.99302	1.5e-91		HNMT	-1.18779	0.000192875	KIF1A	4.50034	0.0114736		OR1K1	-1.11547	0.000276109	FOXI1	4.40799	1.67e-43		SOCS2	-1.14429	6.51e-18	RAX	4.52897	6.22e-11		DBNL	-1.23264	2.86e-187	SOX1	4.97571	6.43e-32		PLCL1
IL10RA	-1.17427	5.12e-14	EMX1	3.86868	2.09e-25		ITPK1	-1.16446	2.89e-10	DCX	4.66932	0.0467978		PPARA	-1.12341	1.4e-91	ONECUT2	3.99142	6.29e-50		LOXL3	-1.19467	3.67e-10	GRIN2D	4.46902	3.37e-09		BMPR1A	-1.11595	8.42e-275	SIX3	4.37561	5.19e-46		MAX	-1.14606	4.73e-94	MET	4.49077	3.98e-86		PCP2	-1.23359	6.28e-27	NTSR1	4.95348	1.71e-88		GAK
ARRB2	-1.17819	6.24e-36	GSC	3.86161	1.24e-31		PBX1	-1.16484	0.000110247	NMU	4.66854	2.98e-06		HDAC10	-1.12414	1.5e-141	HTR1D	3.97648	4.54e-84		CACNB4	-1.19572	0.00551764	DLL3	4.44266	1.82e-07		TUSC3	-1.11924	2.25e-63	ONECUT2	4.3731	9.15e-174		TMC2	-1.14777	6.88e-06	OR51E1	4.45267	1.73e-48		OR10AD1	-1.2357	3.62e-17	LBX1	4.90267	5.7e-18		ESPNL
HOXA2	-1.17882	7.45e-13	MYOD1	3.85177	0.00559749		MERTK	-1.16586	0.000180969	KIF4A	4.65355	5.36e-26		LYNX1	-1.1295	3.07e-26	FBN2	3.90006	1.57e-102		ARHGEF10	-1.19688	2.33e-07	TIFAB	4.43261	1.48e-07		NXNL2	-1.1195	5.42e-19	GRB7	4.36477	0		ID2	-1.14781	5.9e-36	MMP14	4.43419	4.67e-179		RUFY3	-1.2392	1.22e-217	PAX4	4.81877	1.15e-08		TSC2
CROCC	-1.1801	3.63e-91	POSTN	3.83793	2.14e-42		TNIK	-1.16944	0.00620587	S100A8	4.65327	0.000274476		PIK3R1	-1.13246	2.58e-70	HAPLN1	3.87666	1.18e-49		CACNB1	-1.19766	1.59e-06	POU3F2	4.43065	0.00162532		PM20D1	-1.12026	2.36e-17	CENPF	4.36024	0		HIPK2	-1.1504	2.23e-22	SYNDIG1	4.42701	3.7e-65		FGD2	-1.23994	2.78e-51	GABRG3	4.77644	7.87e-51		GBA2
BCAN	-1.18172	0.00743098	KIT	3.83643	8.34e-81		NODAL	-1.17057	0.0315078	ST8SIA2	4.64779	0.00103775		METTL3	-1.13377	3.84e-214	OR1F1	3.87379	0.000767186		HDAC4	-1.19916	1.53e-09	ELOVL3	4.42862	4.82e-08		SRF	-1.12141	1.91e-191	MMP9	4.34801	5.02e-145		STK11	-1.15902	3.61e-31	FJX1	4.41623	4.84e-78		KCNK3	-1.24725	3.87e-27	PCDHA11	4.76922	2.11e-62		ITPK1
GDF3	-1.18295	2.4e-08	LHX1	3.83294	1.2e-06		SLC17A7	-1.17316	0.0260972	ZIC5	4.63513	0.00292091		LRRC7	-1.13381	9.43e-35	NELL2	3.81163	5.72e-71		CCDC66	-1.20253	1.46e-17	SYNGR3	4.41822	1.6e-11		CROCC	-1.12373	5.35e-154	MYB	4.33107	2.31e-247		CERS2	-1.16054	2.33e-75	PCDHAC1	4.40297	2.15e-13		APBB1	-1.25056	2.16e-60	OR6C70	4.7568	5.85e-07		KLHL17
SEMA6A	-1.18328	8.58e-10	MME	3.82503	1.21e-30		SLC25A12	-1.17637	5.43e-10	PMCH	4.61748	1.47e-08		SH3TC2	-1.13511	7.47e-38	MMP9	3.76012	1.1e-75		KLC1	-1.20998	1.82e-22	MYO3A	4.40617	0.000147217		NTF3	-1.12392	3.39e-31	GRIN2B	4.31653	1.07e-262		TRAK2	-1.16293	2.32e-12	EPHA3	4.38034	7.15e-70		GCHFR	-1.26053	6.24e-29	TAS2R38	4.73493	2.67e-85		CHD7
SOD2	-1.18597	4.12e-13	LYPD6B	3.82476	4.23e-18		ACAP3	-1.17725	1.18e-08	UTS2	4.61162	0.00472511		VAMP1	-1.13603	7.38e-94	GRM8	3.75981	1.95e-139		KIT	-1.2102	0.012896	CNGB1	4.40298	6.33e-05		ARHGEF15	-1.13211	4.27e-64	KIF4A	4.30509	0		TECTA	-1.16352	6.33e-10	MARK1	4.36779	9.2e-94		NISCH	-1.26144	1.76e-219	NPFFR2	4.68802	9.68e-47		ANKS1A
OR51B5	-1.18728	0.00124073	GPR37	3.82371	3.54e-24		CPEB3	-1.17847	2.06e-09	PAX5	4.60241	0.000142554		HTR1B	-1.13905	2.25e-17	SLC18A1	3.75451	2.75e-28		ITGA4	-1.2222	0.000104181	USH1C	4.38864	0.00280047		FLRT2	-1.13299	2.79e-56	KIF14	4.29131	0		OR52N2	-1.16457	0.017007	PRRX1	4.35696	3.45e-92		SOX17	-1.27314	1.24e-46	MMP9	4.67209	1.48e-135		LHCGR
RIMS2	-1.18749	3.02e-13	PCDHA1	3.7989	3.31e-26		DLL1	-1.17999	0.00535668	KLC3	4.59815	4.48e-09		RFX4	-1.13982	4.67e-07	SYT9	3.75173	8.9e-56		ZSWIM8	-1.22439	6e-20	HOXC10	4.37519	8.07e-06		ATL1	-1.13312	7.65e-91	DCDC2	4.27321	3.24e-115		GPR183	-1.16885	7.94e-14	TMEM163	4.33031	4.8e-191		GUCA1B	-1.28114	7.79e-38	SIX4	4.67196	3.22e-280		C9orf72
THRB	-1.18988	2.66e-13	OLIG1	3.78129	1.68e-31		FGD2	-1.18196	0.00119291	EMX1	4.56878	0.000154331		OR13C2	-1.14056	0.0200945	CDC20	3.74855	3.74e-278		SHOX2	-1.22513	0.00154252	SOX2	4.34104	2.87e-05		CCDC50	-1.13915	0	GAD1	4.24991	1.32e-161		PAH	-1.17175	0.0153049	DPF1	4.32809	5.97e-124		GRIK5	-1.28691	2.58e-39	CNGB1	4.66859	9.72e-45		OR9A2
PDLIM4	-1.19175	1.76e-08	TWIST1	3.76788	1.29e-118		P2RX6	-1.18241	0.02976	TIFAB	4.52274	4.33e-06		KCNA1	-1.14217	8.62e-18	DPYSL5	3.73054	1.63e-19		ZSCAN26	-1.22798	2.66e-16	AURKA	4.20239	2.06e-50		OR4D5	-1.13991	0.0335775	CALB1	4.24554	8.22e-62		MPPED2	-1.1728	3.62e-07	PAX5	4.3278	1.89e-198		SMARCD3	-1.28701	1.23e-58	OBP2B	4.65973	8.55e-21		PKD1L3
DLGAP2	-1.19392	0.00111801	SLC6A3	3.76609	6.55e-24		JAK2	-1.18448	6.6e-06	OR2I1P	4.51482	0.000200864		NRGN	-1.14242	1.34e-70	MYT1	3.7277	1.3e-51		OR2C1	-1.23077	0.0473862	NXPH4	4.19939	2.37e-09		OR2W3	-1.13995	2.57e-14	IRX5	4.24154	5.76e-150		DGKB	-1.17434	0.00954428	P2RX2	4.32641	3.64e-32		HAND2	-1.28783	2.85e-12	CST4	4.65113	4.24e-61		PTEN
DAB1	-1.19447	0.000419789	MDGA2	3.74601	1.45e-18		VLDLR	-1.18791	0.000946352	CALB1	4.49233	0.00825557		ADCY6	-1.14435	2.9e-152	SYT5	3.70945	2.67e-35		RARA	-1.23622	6.72e-15	SLC7A11	4.19301	4.37e-06		OPRK1	-1.1418	2.11e-08	TP73	4.19447	3.98e-297		ATP6V0D1	-1.17721	8.95e-65	PIEZO2	4.30949	4.29e-64		AQP1	-1.28937	1.6e-37	ST8SIA2	4.64282	6.11e-111		THRA
ANK2	-1.19686	4.53e-17	CHRNA1	3.74158	2.94e-12		CRLF1	-1.18993	0.0101774	LRP2	4.46636	0.000124513		GLRA4	-1.14534	1.92e-08	CSMD3	3.69907	5.63e-16		PLCG1	-1.23737	5.72e-13	IGHG3	4.17111	3.05e-05		LHX4	-1.14203	1.31e-69	ATP6V0A4	4.18476	6.8e-54		STK4	-1.17778	4.55e-77	CDH11	4.30012	8.47e-95		CD200R1	-1.29001	6.06e-38	EN2	4.63808	5.79e-85		SLC18A2
SPTBN1	-1.19687	4.76e-92	EGLN3	3.72329	2.23e-69		MTHFR	-1.19458	1.81e-10	CDK1	4.44689	1.34e-28		STRC	-1.14545	5.58e-26	GHSR	3.63884	0.00311574		SV2A	-1.23741	0.00653384	RTP3	4.14954	0.0422867		OR6F1	-1.14333	0.00241817	DDC	4.182	1.11e-125		DNAJC5	-1.18293	3.96e-63	OVOL2	4.24297	1.7e-15		PLXNA4	-1.29208	2.3e-27	ASCL1	4.5811	2.31e-53		DEAF1
CNGA4	-1.19715	7.78e-13	VGF	3.68118	1.17e-13		SEMA3G	-1.19487	9.06e-05	TNN	4.41789	0.00055655		TANC1	-1.14884	1.76e-151	POTEI	3.62943	2.68e-49		SARM1	-1.23906	1.43e-07	AGMAT	4.14159	2.46e-17		GRM3	-1.1452	2.1e-17	UGT8	4.17631	0		RAB3A	-1.18602	2.64e-30	ISLR2	4.23954	1e-53		EMX2	-1.29522	1.52e-17	SLITRK1	4.57574	3.21e-22		STMN4
ELL3	-1.20015	3.64e-27	CERS1	3.65891	2.25e-37		FAM172A	-1.19562	1.25e-14	CACNA1E	4.39315	0.00173581		NAMPT	-1.14893	1.7e-75	NPHS1	3.61888	6.99e-35		MTR	-1.24104	2.79e-26	CDK1	4.12904	4.22e-52		OR52B6	-1.14597	1.11e-05	SALL4	4.1754	1.1309567780535e-311		TUBA1A	-1.18831	6.39e-21	SOX5	4.21803	4.42e-80		HSPB1	-1.29838	3.9e-69	CDH9	4.5412	6.35e-11		CD200
MBP	-1.20544	6.86e-11	PCDHA7	3.65023	3.37e-52		TAS2R20	-1.20216	0.000146959	HTR2C	4.391	0.000187307		PPP3CC	-1.14997	3.76e-158	HOXC10	3.60397	1.75e-86		SEMA6B	-1.24392	0.000165353	SYT12	4.1198	1.14e-05		TNR	-1.14836	8.44e-29	ALDH3B2	4.12001	2.55e-134		HOXB2	-1.18902	4.19e-18	NXPH4	4.21698	5.64e-108		VLDLR	-1.30267	2.87e-59	NPW	4.53291	5.68e-163		CDH8
SPTBN5	-1.20587	1.14e-16	CHST8	3.61811	4.23e-17		UST	-1.20382	0.000438701	VCX	4.37424	0.0132396		NOTCH1	-1.15032	1.11e-117	AURKA	3.58868	2.78e-277		TRPC6	-1.24941	0.00187651	EMX1	4.10374	0.000135104		NAV2	-1.15142	1.45e-79	GJB2	4.09904	0		UNC5A	-1.18998	3.26e-11	GSX2	4.19978	3.34e-10		KRT1	-1.3039	6.82e-05	FBN2	4.53066	2.94e-127		HDAC5
HOXB3	-1.20607	2.8e-29	PTN	3.60269	4.01e-31		SPRY2	-1.2039	0.000884165	ASPM	4.3545	1.5e-21		OLFM1	-1.15071	1.94e-28	OR2I1P	3.58057	9.57e-67		CAMK1	-1.25178	2.01e-11	NEFL	4.09763	0.00284157		RARB	-1.1515	4.95e-91	COL2A1	4.09466	1.62e-62		SSTR1	-1.19081	0.00870577	CHDH	4.18875	7.14e-120		TRNP1	-1.3128	2.79e-19	CHRNA9	4.51019	2.1e-57		PTGDR
TAS2R46	-1.20803	7.61e-05	CMA1	3.58539	8.69e-05		KCNJ11	-1.20428	0.0140266	IL12B	4.34885	1.79e-05		DNM3	-1.15129	2.7e-70	MYO3B	3.55996	1.07e-38		SKI	-1.25234	7.14e-19	ECT2	4.08424	2.63e-39		BDKRB1	-1.15157	3.47e-17	POU4F1	4.08874	1.23e-75		RAC2	-1.19211	1.12e-69	TTBK1	4.18545	1.25e-60		OR14L1P	-1.3207	5.08e-07	NR0B1	4.49859	7.08e-29		HDAC10
S100A1	-1.2133	4.3e-21	CRYM	3.54724	3.83e-33		GBA2	-1.20773	7.8e-13	TMPRSS3	4.3205	3.54e-05		ATN1	-1.15239	1.9e-218	INA	3.55433	1.35e-27		TMEM108	-1.25512	0.0316201	NEUROD2	4.02647	0.0178488		CPNE6	-1.15525	6.7e-17	EN2	4.08285	8.54e-75		GSK3A	-1.19468	3.97e-85	SYT17	4.17653	4.77e-157		RGS14	-1.32074	5.95e-103	CST2	4.48233	1.9e-98		OR6B3
EGR3	-1.2152	8.62e-08	AGRP	3.54687	1.91e-48		GLUL	-1.20962	3.65e-06	GABRR3	4.31614	0.0124606		GUCA1B	-1.15427	1.59e-42	PPEF1	3.54187	7.33e-137		TCF4	-1.25546	5.48e-05	STIL	4.02602	1.32e-60		CPEB3	-1.15581	2.98e-159	SDR16C5	4.07964	2.7e-141		NAALAD2	-1.19556	5.85e-07	DLL3	4.16179	1.95e-85		GPR37	-1.3296	4.89e-28	GPR149	4.46124	9.09e-20		CACNA1H
OR4F17	-1.21825	0.0323816	CHRNA6	3.52807	5.64e-19		EFHC1	-1.211	4.79e-09	TBR1	4.3106	0.00517983		ITGA1	-1.15717	2.06e-110	FABP7	3.54134	7.39e-17		SYN3	-1.25649	0.0426783	E2F1	4.02421	2.58e-34		PJA2	-1.15762	2.42e-266	EFNA3	4.07861	0		RARG	-1.19662	4.51e-35	RAPGEF5	4.15248	4.57e-154		ACAP3	-1.33056	2.11e-153	POU3F2	4.45352	3.97e-62		OR52I2
CACNA1A	-1.22091	1.88e-07	DSCAM	3.52525	5.31e-39		SARM1	-1.22872	5.68e-06	POU3F2	4.30449	0.0187232		CHRD	-1.159	6.82e-25	FN1	3.53815	4.62e-188		NAIP	-1.25725	5.37e-07	CHRNA1	4.00683	0.000355744		OR2L2	-1.15918	0.0108591	ADGRF1	4.078	6.77e-91		PPP1R17	-1.19741	0.0016236	EDNRA	4.15181	1.8e-65		SNCG	-1.33069	1.13e-25	SYT1	4.45161	1.55e-243		SERPINI1
FGGY	-1.22272	2.33e-44	CDK1	3.48756	5.87e-56		PTPRD	-1.22941	0.0355321	S100A9	4.30311	7.21e-05		MEF2C	-1.16436	1.16e-115	IGF2BP1	3.53662	2.43e-40		P2RY12	-1.25802	0.0217549	GAD2	4.00593	0.00158154		ZEB2	-1.15945	1.24e-109	HOXB8	4.05741	2.92e-218		LRRC7	-1.19865	5.89e-09	SIM1	4.14228	6.96e-17		NRXN1	-1.33221	5.99e-17	COL1A1	4.43764	3.16e-295		HIPK2
OR2A42	-1.23015	0.00106442	GNG13	3.48336	0.014835		PPARA	-1.232	4.91e-09	INHBA	4.25099	1.67e-09		HSPG2	-1.16488	3.03e-89	STMND1	3.53382	4.05e-56		SMO	-1.26045	0.00122701	GDA	4.00471	0.000503422		TMEM259	-1.16132	2.3290704958583e-311	SOX1	4.03316	8.25e-54		TIMP2	-1.20182	5.32e-34	CCL2	4.13978	1.93e-59		LMX1A	-1.3365	2.26e-09	LRRN4	4.40383	2.15e-131		CLMN
USP53	-1.23016	4.6e-17	SLC44A5	3.47203	1.05e-49		TMC1	-1.23245	0.0321611	TRIM71	4.21847	0.02458		GDA	-1.16709	1.43e-07	MAL2	3.51671	4.8e-215		DLL1	-1.26498	0.00154403	SHCBP1	3.95147	5.4e-41		DGKG	-1.16198	5.37e-33	ST14	4.0184	2e-323		SPG11	-1.20406	6.58e-80	GPC6	4.13934	4.55e-54		MTERF4	-1.3388	3.98e-264	VCX3A	4.35902	3.8e-26		GPR176
SLC6A6	-1.23706	1.32e-23	PCDHB2	3.45378	4.5e-71		STK36	-1.23509	1.54e-11	KIF14	4.20284	7.74e-21		UNC13C	-1.16842	2.09e-11	PMCHL2	3.5078	0.00174642		PROX1	-1.265	0.0256818	UTS2	3.94148	0.000358552		SHISA9	-1.16563	4.52e-09	MNX1	3.96368	2.08e-201		HSF4	-1.20436	1.65e-25	PCDHGC3	4.13819	6.75e-140		DMGDH	-1.33956	9.39e-45	SHOX2	4.35608	1.15e-136		GUCA1A
NPHP3	-1.24089	9.41e-58	CASR	3.44546	8.14e-11		ID3	-1.23669	0.000586664	GALR2	4.19954	7.92e-05		EPB41L3	-1.1689	1.96e-59	OTX1	3.50069	3.92e-108		NAPB	-1.2737	4.52e-23	ADRB1	3.93566	2.54e-07		MEF2A	-1.16686	0	TRABD2A	3.96156	3.3e-237		SRGAP2B	-1.20838	1.69e-27	HOXD10	4.13649	4.05e-34		CERS4	-1.33967	1.17e-49	DMBX1	4.34904	3.32e-97		ARTN
TF	-1.24128	1.92e-16	CACNG8	3.44469	2.09e-34		AMIGO1	-1.24173	1.9e-06	VCX3B	4.14052	0.0102241		ALX1	-1.16943	2.67e-10	TLR7	3.46957	1.44e-211		SLC6A4	-1.27478	0.018752	LYZ	3.93229	1.91e-07		SAG	-1.16813	1.54e-12	IHH	3.94457	2.25e-141		PJA2	-1.20906	1.95e-102	EN1	4.12339	1.29e-23		TG	-1.34175	9.39e-16	SLC30A10	4.34522	4.94e-63		UTS2R
AP3B2	-1.24553	1.51e-10	SCT	3.3947	2.79e-10		EPS8	-1.24249	3.4e-06	PM20D1	4.12876	0.00528145		OR7C1	-1.17165	1.19e-11	SLC6A4	3.43646	6.25e-38		PJA2	-1.27613	1.18e-20	IL1B	3.91865	4.23e-07		EEF2K	-1.16861	1.57e-167	RASAL1	3.92961	8.99e-154		TGFBR1	-1.20917	1.35e-36	HOXD9	4.11172	3.28e-67		HMGCS1	-1.34198	5.04e-60	CHRNA1	4.33203	2.76e-117		TECTA
SARM1	-1.26225	6.15e-27	EFNA3	3.38021	9.93e-85		NME5	-1.24336	0.0192729	SALL4	4.11594	4.83e-09		HTR5A	-1.17314	0.0125762	EFNA2	3.42595	7.44e-21		TULP1	-1.27747	6.76e-05	NPHS1	3.89608	0.0146236		OR7C1	-1.17033	2.71e-05	HTR2C	3.92325	3.13e-12		EPHB4	-1.21613	2.11e-11	WNT5A	4.10801	6.53e-80		SOX10	-1.34218	1.16e-08	ACAN	4.30116	3.97e-190		TAS2R7
TMPRSS11E	-1.26476	0.000391426	ELOVL4	3.36967	1.13e-52		MDM1	-1.24377	1.75e-08	POU4F1	4.10681	0.00285056		OR4F29	-1.1757	8.18e-08	GNAT3	3.41399	1.91e-05		ZFP36L1	-1.27819	7.5e-11	HTR3A	3.88589	0.00234878		SUN2	-1.17187	1.5e-182	TAS2R38	3.90252	1.62e-110		DNM3	-1.21843	3.83e-13	LY6H	4.09587	5.59e-58		OR1B1	-1.34963	8.34e-08	RP1	4.29251	4.77e-76		FSCN2
EPHA1	-1.27035	4.12e-20	GDF15	3.36801	3.34e-35		RARB	-1.24448	0.00296897	CPLX2	4.06811	0.0358023		OR4F16	-1.1757	8.18e-08	CDK1	3.41193	6.35e-265		GRM1	-1.27877	0.0220555	TBR1	3.87887	0.00229485		TSC1	-1.17213	1.34e-255	GNGT1	3.89879	1.7e-52		ZNF335	-1.21844	5.24e-91	NANOS1	4.06502	1.24e-80		WNT5B	-1.35077	5.82e-44	CACNA1B	4.25282	8.89e-100		SLC2A4
PIGR	-1.27376	3.77e-06	WNT6	3.34213	2.51e-34		SBF2	-1.24638	3.32e-17	CCK	4.06664	0.00460762		SRPX2	-1.17688	1.22e-51	CNTN5	3.40421	3.43e-20		SOX17	-1.28257	0.0151794	FOXB1	3.85885	0.00136261		ACTN1	-1.17234	2.62e-115	EPHA8	3.8873	1.86e-29		VAMP1	-1.22083	6.96e-18	MNX1	4.06477	2.17e-38		ASIC3	-1.35084	3.59e-53	CSMD3	4.22842	6.87e-52		OR1F12
EFHC1	-1.27474	1.58e-68	JPH3	3.3294	1.1e-11		ROCK2	-1.24797	3.64e-21	PKLR	4.0504	0.00864149		TNN	-1.18003	4.12e-24	ROBO2	3.40223	4.49e-44		CLMN	-1.28328	1.4e-07	FASLG	3.85165	1.79e-07		NKX2-5	-1.17239	0.0114232	CTHRC1	3.87652	2.34e-296		CHRFAM7A	-1.22104	3.41e-10	ADCY1	4.06314	1.57e-49		FLRT1	-1.35163	1.35e-37	PRDM13	4.22446	5.75e-38		TENM1
LILRB2	-1.27479	5.57e-15	SLC1A6	3.32553	1.75e-13		MTR	-1.25537	2.83e-21	CYP1A1	4.03976	0.0343757		OR1E2	-1.18052	0.0318924	GABRG2	3.39919	2.22e-07		GABRE	-1.29116	0.000344936	GJB4	3.84552	8.84e-08		VPS13A	-1.17411	1.3e-145	WNT7A	3.86541	1.77e-40		TUBB3	-1.22107	0.0198732	NTNG1	4.06024	1.35e-53		CPNE6	-1.35464	2.31e-10	NXPH2	4.21705	0.00101738		APOA1
LRRTM2	-1.27635	4.22e-09	CNTN5	3.31906	2.35e-05		PCDHB15	-1.25883	0.0017518	RASAL1	4.037	5.14e-06		PLCL2	-1.18137	1.09e-85	CDH2	3.38543	3.99e-66		GIPR	-1.29329	0.000580137	PCSK9	3.84499	4.64e-07		CLIC4	-1.17445	7.4e-151	ZG16B	3.86323	2.36e-158		SPOCK2	-1.22112	4.98e-19	UCHL1	4.00471	4.25e-86		MOXD1	-1.35551	5.17e-35	DPF1	4.21544	1.05e-222		OR2A1
FAIM2	-1.28354	1.36e-05	NPFFR2	3.30847	7.84e-07		ATP8A1	-1.25908	0.00311895	RDH12	4.03455	5.29e-05		HRH4	-1.18193	2.35e-31	PLA2G10	3.36263	1.59e-63		SOX8	-1.29473	0.0207987	IGKC	3.83709	1.82e-05		TAC3	-1.17596	1.16e-30	NMU	3.85277	6.96e-128		STXBP3	-1.22139	5.75e-102	LHX8	4.0028	8.27e-08		NTRK1	-1.35806	7.58e-36	ANO1	4.19186	5.6e-192		SYNGAP1
POU3F3	-1.28487	8.93e-05	PCDHA4	3.30044	1.81e-28		NRN1L	-1.26378	0.000399913	POTEI	4.03185	0.00609343		FGFR1	-1.1823	1.06e-38	SLC44A4	3.34432	8.63e-87		HTR2B	-1.29713	0.00382322	CACNA1E	3.82916	0.000452893		NPY4R	-1.17741	1.11e-21	UTS2	3.84353	6.58e-60		CRHR2	-1.22357	0.000357813	S1PR2	3.99838	1.93e-281		DTNA	-1.36017	4.94e-27	SHH	4.14824	6.95e-62		ZSWIM8
ACVR1C	-1.28496	6.57e-07	PMCH	3.29853	1.01e-16		DNAJC6	-1.26473	0.0232482	GABRQ	4.02161	0.003765		DAB2IP	-1.18742	8.43e-143	LBX1	3.34399	1.06e-05		NR2C2	-1.29748	1.13e-19	CXCL1	3.82688	6.54e-06		PDE6B	-1.17967	2.03e-60	LHX1	3.81498	2.03e-18		DGCR2	-1.224	1.69e-50	POU4F1	3.96179	1.92e-39		GNAT1	-1.36123	1.5e-12	ZIC1	4.12825	5.82e-53		OR4F29
ZEB2	-1.28864	2.94e-78	LY6H	3.26876	2.13e-24		NDN	-1.26583	0.00111721	FGF8	3.97991	0.0193521		GATA2	-1.18862	4.11e-30	PRDM13	3.33182	3.89e-07		SEMA6A	-1.29786	0.00857116	SALL4	3.78944	5.45e-08		EDNRB	-1.17995	6.32e-55	TOX3	3.79322	1.93e-306		SLC8A2	-1.22898	0.000969859	NRP2	3.95782	5.57e-158		ANKRD1	-1.36211	1.92e-09	HHIP	4.1082	2.08e-92		OR4F16
OR52W1	-1.28897	0.0010694	LIN28A	3.25708	1.68e-11		NPHP1	-1.27234	1.32e-07	CNTN5	3.95607	0.0100904		OR10A3	-1.19018	3.28e-05	ADAM2	3.32964	1.68e-06		CLIC4	-1.29987	9.92e-12	CACNG4	3.78419	0.000130982		RIMS1	-1.17996	2.65e-17	RP1	3.77489	2.58e-46		PIK3R1	-1.22935	5.02e-36	SOX11	3.94337	3.67e-25		MGLL	-1.37106	5.21e-34	KLHL1	4.09827	0.00142854		ABHD17A
GPR84	-1.28932	1.45e-09	GUCA1C	3.25451	2.85e-05		PIAS1	-1.27268	7.01e-20	DRAXIN	3.93462	6.7e-06		OR2J3	-1.19255	0.0460163	CPLX2	3.32718	1.68e-10		DGKE	-1.30066	3.9e-14	HPCAL4	3.77614	2.72e-05		ENPP7	-1.18002	0.00168999	LYPD6B	3.75939	4.17e-178		FYN	-1.23927	1.72e-35	TMEM150C	3.92823	8.89e-95		MAG	-1.37187	3.22e-10	KIAA0319	4.06281	3.46e-104		ISL1
PGAP1	-1.29458	1.42e-15	NXPH4	3.24673	4.1e-18		DLG4	-1.27596	7.07e-06	CERS3	3.92502	0.00099913		ACHE	-1.19432	3.27e-22	KMO	3.32457	2.17e-85		HOXD10	-1.3009	0.000132471	COL2A1	3.76951	0.00163912		PLXNA4	-1.18095	6.3e-35	PTPRO	3.75679	1.44e-142		PLXNA4	-1.24076	2.38e-12	LHX3	3.92688	6.29e-23		EPHB6	-1.37275	1.92e-30	CHAT	4.05857	8.39e-10		OTOP1
ITGAM	-1.29574	2.31e-16	NKX2-5	3.24294	6.02e-07		POMC	-1.2772	0.0123882	GABRG3	3.91568	0.0309309		ETS1	-1.19915	6.06e-108	ZIC2	3.32153	5.05e-31		PTPRS	-1.30198	5.65e-06	IL12B	3.75552	1.66e-06		APLP1	-1.18938	2.5e-39	VGF	3.75264	2.88e-105		P2RX6	-1.24491	1.09e-07	PCDHA1	3.91865	9.79e-08		DLG4	-1.38093	2.22e-116	CNTNAP4	4.05761	2.37e-29		INTU
MYLIP	-1.29924	3.99e-25	FAM19A4	3.24225	6.23e-38		ZNF521	-1.28163	2.87e-05	FBN2	3.90005	0.000222082		TAS2R19	-1.20123	1.81e-24	SYT4	3.31811	2.51e-08		KIAA1109	-1.30242	3.3e-27	AOC1	3.72188	0.000118206		NYAP2	-1.18966	1.67e-12	DUOX2	3.73943	1.02e-81		GRIN1	-1.24577	0.000142866	WNT3	3.90876	9.31e-61		BHLHE22	-1.38448	5.24e-53	PCDH15	4.05306	1.15e-35		ZNF335
SHANK3	-1.30208	7.67e-42	CTNNA2	3.24146	2.59e-21		LHX6	-1.28333	5.3e-05	MYO3A	3.88752	0.024799		GPM6B	-1.20538	1.08e-53	PSCA	3.31764	6.33e-38		GLI3	-1.30438	0.00028486	FGF8	3.71514	0.00696692		TACC1	-1.19034	5.52e-107	PTF1A	3.73811	1.89e-20		PLCL2	-1.24944	6.21e-43	CTNND2	3.89781	2.21e-42		SLC1A7	-1.38797	6.32e-21	DCDC2	4.0514	3.1e-65		LRRC24
LRFN5	-1.303	4.04e-10	HOXC10	3.22595	8.01e-31		GRASP	-1.28656	1.21e-06	SHCBP1	3.88609	4e-21		FGD2	-1.20853	1.93e-69	RET	3.31442	7.27e-78		SPINK5	-1.30642	0.0331871	CXCL10	3.70166	2.85e-05		GPR161	-1.19199	7.25e-74	KCNQ1	3.73011	0		POC1B	-1.24972	6.41e-27	LRFN5	3.89663	1.35e-35		ALDH9A1	-1.39306	5.4e-129	CPLX2	4.03245	8.94e-43		ZNF804A
CNGA1	-1.30444	5.71e-08	CHRNB3	3.19737	0.000469751		TAS2R10	-1.28658	0.0223627	GCM1	3.88221	0.0135955		ABHD17A	-1.20927	0	VSTM2L	3.29005	2.22e-54		TAS2R4	-1.3081	6.14e-06	CCL5	3.67631	1.32e-08		PCDHB4	-1.19783	1.57e-42	DRGX	3.72675	1.56e-46		RHOT1	-1.25043	1.55e-83	PRDM16	3.86388	1.43e-39		P2RY1	-1.39398	7.91e-40	FOXB1	4.02158	1.26e-71		DLG1
FAT4	-1.31132	1.94e-21	CA7	3.19509	8.05e-22		TPH1	-1.28712	0.00385765	IL1B	3.86665	3.81e-05		SEMA6D	-1.20979	5.92e-30	WNT7B	3.27558	1.13e-83		MORN4	-1.30916	3.92e-07	SLC12A5	3.66554	9.46e-07		NAIP	-1.19874	6.87e-107	HNF1B	3.72599	2.09e-151		SPINK5	-1.25348	0.000181837	PHOX2B	3.86037	1.1e-05		GAS7	-1.39469	6.08e-65	GLRA2	4.01647	3.82e-14		CIC
SPTBN2	-1.31289	4.83e-30	CHRNA9	3.18858	0.000189804		ATXN1	-1.28863	5.66e-07	GLRA3	3.81733	0.00107928		EYA4	-1.2142	2.7e-14	POTEJ	3.26374	5.3e-13		CSGALNACT1	-1.30991	9.5e-05	FEN1	3.6458	9.65e-59		SLC6A17	-1.2012	7.12e-37	EPHB2	3.72463	0		TNR	-1.2554	1.09e-05	CTNNA2	3.84504	1.16e-24		RIT2	-1.39849	0.0235616	REG1A	4.01417	1.82e-38		FAM19A4
GRASP	-1.31299	4.55e-23	GRB7	3.18366	4.38e-24		ROM1	-1.29031	2.47e-10	GABRD	3.79516	4.15e-09		GRM6	-1.2151	1.37e-34	NPW	3.254	1.57e-36		AGER	-1.31032	6.96e-11	RASSF10	3.64493	4.64e-08		CLCF1	-1.20168	1.05e-41	FOXG1	3.71706	5.01e-27		KEL	-1.25739	9.76e-07	MEIS2	3.8357	9.97e-87		DEGS2	-1.40783	2.69e-21	VGF	3.99266	2.96e-106		SLC9A3R1
SHISA8	-1.31439	7.72e-07	SPTSSB	3.18135	3.27e-29		RUFY3	-1.29108	9.92e-16	CNTNAP2	3.78086	0.0121955		LTK	-1.21692	3.28e-22	SDR16C5	3.23385	8.34e-47		HLX	-1.3105	1.79e-06	KCNQ2	3.58227	0.014938		NPHP1	-1.2019	1.64e-96	SLC7A11	3.71365	5.28e-175		TRIM71	-1.25791	3.26e-05	VANGL2	3.83167	2.51e-126		ZDHHC15	-1.40808	2.77e-37	MYO1A	3.99244	2.18e-72		SNTG2
LRRC4	-1.3171	1.76e-18	KIF4A	3.16335	2.63e-46		TIMP2	-1.29655	7.15e-06	LHX9	3.74055	0.00297754		GLUL	-1.22016	2.46e-82	VAX1	3.21722	3.55e-08		SEMA3B	-1.31086	0.00348221	CCL3	3.58112	1.8e-09		P2RY4	-1.20357	3.77e-18	LHX5	3.71257	6.17e-44		AGAP2	-1.25983	1.94e-49	CNR1	3.82837	6.52e-78		CDH23	-1.40985	1.88e-34	CTHRC1	3.96916	1.03e-227		TTPA
ARG1	-1.32046	5.86e-09	SH3GL3	3.16314	8.9e-14		CSF1	-1.30207	3.95e-06	NR2E1	3.72275	0.00264394		ACER2	-1.22066	6.56e-80	RGS4	3.2128	1.85e-126		TULP3	-1.31112	4.91e-20	SYT8	3.55673	0.000334537		ADCYAP1	-1.20678	7.68e-23	TLX3	3.70008	2.89e-20		SKI	-1.25986	9.96e-23	SYT12	3.82826	9.61e-52		DDIT4	-1.41354	5.56e-42	DRAXIN	3.9568	8.85e-148		USH2A
MCOLN3	-1.32373	9.54e-10	SYT8	3.1582	3.75e-08		BBS1	-1.30556	3.08e-18	WNT7A	3.70719	0.00284448		LRRC24	-1.2215	9e-47	DLX1	3.20429	2.05e-29		SORCS2	-1.31463	0.0153198	FOXA1	3.54388	5.33e-08		SEMA3G	-1.2079	6.41e-55	AURKA	3.69424	0		NPY6R	-1.26275	6.54e-05	EPHA10	3.8229	3.22e-54		HACD1	-1.41603	6.65e-56	PCSK1N	3.9524	5.31e-75		AKAP9
ARHGEF28	-1.32497	3.36e-30	CACNA1G	3.14406	4.15e-47		PTPRN2	-1.30615	0.0065478	AURKA	3.6999	2.37e-23		MAPK7	-1.22228	2.32e-258	KISS1R	3.18478	2.78e-40		MARVELD1	-1.31658	2.04e-06	ARX	3.52972	0.00673784		FAM126A	-1.2079	2.01e-80	GDF15	3.69403	6.76e-140		DDIT3	-1.26311	8.02e-16	CX3CL1	3.81758	5.51e-77		ITGA8	-1.42191	2.95e-40	NEUROD2	3.94496	6.15e-52		OR1E2
PRDM8	-1.32562	2.46e-07	MYBL2	3.13564	2.12e-45		IL6ST	-1.30787	1.9e-10	GPRIN1	3.69249	5.08e-11		DUOX2	-1.22321	3.41e-24	SHISA9	3.18401	1.58e-51		PAM	-1.31832	8.03e-09	FSTL4	3.5101	0.000199777		SCARF1	-1.20843	4.85e-98	ANOS1	3.68792	5.33e-276		GBA2	-1.26652	2.04e-103	NPAS1	3.81691	5.61e-117		SYPL2	-1.42432	1.42e-49	COCH	3.9434	1.74e-143		DVL1
TAS2R20	-1.32578	8.41e-40	EN1	3.13357	1.47e-26		NRXN3	-1.30826	0.018146	PCDHA1	3.65852	0.00867697		CNTN3	-1.22478	5.01e-30	ZIC3	3.18184	1.27e-10		ZNF503	-1.32313	1.17e-07	CA2	3.50668	6.85e-07		FGF12	-1.21018	1.23e-48	SLC18A1	3.68512	3.89e-64		NYAP1	-1.26702	8.97e-09	CAMK2B	3.80713	2.45e-40		ROM1	-1.42492	9.03e-164	CDK5R2	3.94252	2.9e-46		SSH3
ASPA	-1.33144	1.75e-13	SYP	3.12846	2.51e-41		HTR2A	-1.30928	0.00792503	CENPU	3.64835	1.61e-18		NRP1	-1.22591	1.06e-119	FASLG	3.17401	3.59e-95		BRSK1	-1.32563	0.000691309	TNFRSF12A	3.44729	1.26e-13		OR13C7	-1.21093	0.00065812	PAX5	3.68462	9.72e-68		CHRND	-1.2701	0.0148056	TERT	3.79061	4.42e-78		TCAP	-1.42665	1.23e-21	GJB1	3.93202	7.37e-58		CACNG8
TANC1	-1.33463	8.6e-83	SLC4A10	3.12489	7.06e-17		PRDM16	-1.30967	0.0260502	UNC13C	3.62908	0.0409307		AFF2	-1.22609	5.08e-33	SYT1	3.13744	1.03e-46		FCHSD1	-1.32595	2.29e-13	TERT	3.43998	5.96e-06		CNGA4	-1.21153	4.89e-30	MARVELD2	3.68376	0		KMT2B	-1.27018	6.81e-52	CBLN2	3.76767	3.08e-11		ADRB2	-1.4314	6.27e-41	ZIC3	3.92966	3.08e-07		TRPC5
AHI1	-1.33806	2.18e-67	NPHS1	3.12213	1.67e-13		ZNF219	-1.31202	1.92e-10	SCG5	3.61738	1.08e-06		PTPRG	-1.22719	6.84e-109	CACNG4	3.1025	6.8e-55		USP53	-1.33516	7.05e-16	GRM8	3.42624	7.32e-05		GAB1	-1.21304	2.88e-186	PKLR	3.6673	6.64e-78		H3F3A	-1.27308	1.91e-68	CDK1	3.76707	1.3e-73		KLC3	-1.43504	2.19e-37	NMUR2	3.9203	2.21e-42		WNT6
PLA2G6	-1.33961	1.38e-42	MELK	3.11943	5.2e-46		NGF	-1.31285	0.00639697	EN2	3.60098	0.00221887		OMG	-1.22941	1.15e-37	NEURL1	3.08661	2.16e-56		RBFOX2	-1.33565	3.52e-28	GPR37	3.41591	1.66e-08		OR3A2	-1.21323	0.000249271	TMPRSS11E	3.65266	1.09e-34		POTEE	-1.27404	0.00596186	BRINP3	3.76649	1.39e-10		SLC17A7	-1.43825	1.6e-42	NLRP5	3.90466	1.11e-06		PAK1
SHISA6	-1.33979	3.25e-06	SHOX2	3.11778	4.54e-25		SKOR1	-1.3139	0.00389702	TAC3	3.59489	0.0336177		EFEMP1	-1.23	1.19e-36	LHX9	3.08595	8.92e-17		ARHGAP33	-1.33822	2.01e-07	KIAA0319	3.41184	0.000256028		AVIL	-1.21344	3.05e-55	HSD3B1	3.63824	9.46e-59		CAPRIN2	-1.27419	8.82e-69	CXCL12	3.74924	2.38e-83		STAR	-1.43958	7.11e-26	RTP3	3.9001	3.24e-19		TACC2
OR3A3	-1.34121	0.00394013	KCNN1	3.11757	6.84e-22		SERPINF1	-1.3155	0.000468442	GJB6	3.57881	7.19e-05		SNCA	-1.23002	4.1e-81	FOXB1	3.08294	8.81e-17		TBX1	-1.33899	0.0114339	PKLR	3.41027	0.0173044		PRICKLE1	-1.21367	2.12e-72	SMPDL3B	3.621	1.25e-241		KIAA1109	-1.27498	7.04e-79	HES2	3.74667	4.5e-25		ST3GAL4	-1.44753	4.45e-43	PAX2	3.89674	1.79e-29		MACF1
OPHN1	-1.34535	3.16e-33	EPO	3.10752	3.88e-24		ABCB6	-1.31637	2.23e-05	CAMKV	3.56651	0.013673		EPHA4	-1.23544	6.22e-48	POSTN	3.07466	1.34e-142		LRP6	-1.34475	7.2e-16	FFAR4	3.39123	4.5e-07		OR52N2	-1.21491	0.000102142	MYH14	3.61482	0		RPS6KA3	-1.27907	5.2e-75	PCDHAC2	3.72954	1.14e-10		CDK5RAP3	-1.44884	1e-272	ABCA4	3.89042	4.59e-73		PLCB1
CRLF1	-1.35208	7.21e-10	SHCBP1	3.09883	1.27e-50		SRF	-1.31949	2.13e-20	CBLN2	3.56366	0.0281946		ATOH1	-1.23877	0.0350047	CENPU	3.06269	1.56e-232		CTF1	-1.35069	2.24e-06	TMPRSS3	3.37483	1.19e-05		ZSWIM6	-1.21889	2.77e-193	OVOL2	3.59781	3.26e-234		GALC	-1.27946	5.46e-60	CRYBA4	3.72509	2.82e-22		OR2T8	-1.45885	2.12e-05	HMX2	3.88962	8.01e-36		NRBP2
KAT2A	-1.35655	1.25e-56	DKK1	3.0972	1.94e-30		CDH4	-1.32247	0.0236397	SNCB	3.55062	0.00277585		NUMBL	-1.24276	5.17e-164	COL1A1	3.06167	4.72e-130		PDLIM7	-1.35091	3.68e-08	SSTR3	3.35087	4.17e-05		DLX1	-1.21982	3.85e-15	CHRNA6	3.59705	6.17e-28		BASP1	-1.28057	4.23e-29	NMU	3.72257	1.01e-25		TBX6	-1.46349	2.23e-52	OLFM3	3.86731	1.5e-12		PCDHA1
PITPNM1	-1.35787	4.67e-36	ZIC1	3.09539	1.67e-14		AXL	-1.32546	1.39e-05	ESPN	3.53439	1.56e-05		SPTB	-1.24407	1.1e-39	ARNT2	3.05527	9.61e-114		PLCB4	-1.35318	0.0070159	DUOX2	3.35016	0.000187042		LDB1	-1.22057	7.79e-223	AZGP1	3.59387	9.21e-202		MEGF11	-1.28381	7.64e-08	TENM3	3.72164	6.55e-59		CNTN2	-1.46483	5.19e-24	HOXD10	3.83408	2.04e-114		MECP2
NYAP2	-1.3617	0.010146	ISLR2	3.09099	3.43e-25		PPP1R9A	-1.3261	0.00371325	MYLK2	3.52654	2.78e-09		OR52P1P	-1.24641	9.32e-08	ACAN	3.02483	5.78e-49		S1PR2	-1.35543	1.14e-12	IL6	3.34516	0.000203051		SCRT1	-1.22058	8.46e-18	LSR	3.55858	0		CACNA1H	-1.28521	3.15e-22	DPYSL3	3.71702	2.5e-112		POU3F1	-1.46894	3.44e-20	ENPP7	3.83252	6.86e-26		CAMK2G
NMB	-1.36218	1.86e-22	GJB2	3.09047	8.8e-22		GATA2	-1.32918	0.0035852	PCDHA11	3.518	0.0192425		OR13C5	-1.24648	0.0179626	CTNNA2	3.0139	1.43e-17		CDKL5	-1.35583	1.22e-11	ATP1A3	3.31927	4.72e-06		MATN2	-1.22079	8.05e-37	FOXD1	3.48565	3.45e-70		RIC3	-1.28981	1.56e-12	FABP5	3.711	3.99e-221		ADGRB3	-1.47069	1.18e-31	DSCAM	3.82812	2.08e-45		VSTM5
KCNK10	-1.36267	0.000345438	LRFN1	3.08218	9.57e-108		DST	-1.33186	1.83e-05	CDK5R2	3.50106	0.0121577		SPRY3	-1.24686	5.05e-157	CHRNA1	3.01156	6.27e-75		NMUR1	-1.35758	0.00592305	EPHA8	3.31664	0.00883746		OR13C6P	-1.22331	0.00125245	CELSR1	3.47551	0		PRDM8	-1.29315	6.79e-16	MUSK	3.71043	3.85e-15		VIP	-1.47511	7.72e-23	DLL3	3.81801	3.69e-84		EN2
PROM1	-1.36525	2.08e-06	SEMA7A	3.078	2.26e-69		ARHGAP44	-1.3348	0.000436843	CACNG4	3.48144	0.00281879		CLDN19	-1.25731	1.46e-13	SIX3	2.99698	9.08e-31		PBX3	-1.35904	1.43e-12	CENPU	3.31519	8.57e-22		SZT2	-1.22346	2.55e-282	EPHB3	3.46592	2.38e-307		FGD2	-1.29341	2.11e-26	CRYM	3.7104	1.01e-56		SDR16C5	-1.47545	1.33e-35	FOXI1	3.7881	7.13e-25		PPM1L
SZT2	-1.36604	1.29e-167	CHRNA4	3.07722	1.19e-13		TBL1X	-1.3354	1.86e-07	CEMIP	3.47985	5.17e-06		HCN1	-1.25794	4.4e-15	TMPRSS3	2.98901	3.75e-45		CRMP1	-1.36485	0.00519733	KISS1	3.3128	0.00241667		PHLPP2	-1.22604	1.14e-160	NPW	3.46334	5.54e-84		LYNX1	-1.29577	6.45e-14	PCDHB9	3.7102	4.68e-41		DLGAP2	-1.47585	1.43e-32	LRP2	3.75074	2.48e-63		TUSC3
RTN4RL1	-1.36607	1.51e-10	BIRC5	3.07251	3.5e-35		PIP5K1C	-1.3368	7.98e-27	INA	3.46916	0.000380029		STAR	-1.25847	4.22e-22	OPRD1	2.97976	2.02e-44		SAMD8	-1.36699	5.62e-25	STMN1	3.31247	8.71e-26		GFRA4	-1.22769	0.0114184	CEL	3.4616	4.16e-81		FLRT1	-1.29629	2.44e-07	SEMA3A	3.69764	5.35e-82		ACTN3	-1.47928	5.45e-26	SLC44A4	3.73828	7.31e-65		SPTAN1
OR2B8P	-1.36873	0.000250424	CSMD3	3.06889	1.35e-09		MEF2D	-1.33819	8.92e-27	RASSF10	3.46049	7.3e-05		TAS2R31	-1.26077	2.2e-28	GABBR2	2.96864	5.39e-23		MDGA1	-1.36944	0.00172712	NCMAP	3.31208	2.78e-05		GRID1	-1.22813	1.66e-70	ACE2	3.45735	6.05e-108		HCN1	-1.29858	0.014568	NES	3.69741	2.61e-89		NXNL1	-1.47972	0.000320778	CBLN2	3.73073	3.67e-48		OR2K2
WNT9B	-1.37133	3.3e-07	MET	3.06794	1.31e-59		CAPRIN2	-1.33883	3.79e-08	STMN1	3.43495	1.42e-14		TMIE	-1.26191	4.54e-42	SLC6A11	2.95037	1.63e-32		MYO16	-1.37165	0.00277611	OTP	3.28817	0.00695583		PLA2G6	-1.22913	3.81e-135	WNT10A	3.43822	2.25e-63		RAB17	-1.30021	0.000125662	NTM	3.69276	6.43e-40		LTB4R2	-1.48235	9.93e-59	PPP1R1B	3.71081	2.15e-59		ACVR2B
TAS2R4	-1.37402	3.68e-32	H2AFY2	3.06632	1.87e-104		SLC1A7	-1.34163	0.0362461	RTN4R	3.43441	3.64e-09		SYN3	-1.26402	4.01e-32	ESRP1	2.94574	1.97e-143		KCND2	-1.37224	0.00317917	NKX2-8	3.26543	0.00114072		PRNP	-1.22928	1.6e-112	FOXJ1	3.43437	1.1e-58		PORCN	-1.30299	4.77e-68	SHISA8	3.68739	1.48e-68		IL18	-1.48828	4.33e-47	SCN2A	3.67345	2.11e-84		IHH
HTR4	-1.3764	1.35e-06	CBLN1	3.06627	9.51e-34		GFRA2	-1.34267	0.000410825	XRCC2	3.42118	1.22e-17		FLRT1	-1.26891	2.87e-41	ATP8A2	2.93961	3.23e-46		LHX4	-1.37351	1.53e-09	PTAFR	3.2572	2.97e-12		HDAC9	-1.22979	2.27e-44	VAX1	3.43419	1.51e-14		GCLM	-1.30944	4.86e-36	GABRA5	3.68611	1.43e-14		GFRA2	-1.48843	2.67e-42	SLC18A3	3.66803	4.89e-20		DNAJB2
TMIE	-1.37707	3.64e-07	UGT8	3.06262	1.08e-18		KCNE1	-1.34885	0.00259404	LRFN2	3.41819	0.000429489		HRH2	-1.26972	2.06e-45	HCRTR2	2.93828	3.49e-11		EFHC1	-1.37571	1.88e-11	KPNA2	3.25516	7.99e-49		MCOLN3	-1.23005	5.09e-22	USH1C	3.42755	0		GRK1	-1.31179	0.00224609	ZIC2	3.68562	1.83e-19		SH3GL3	-1.50481	3.15e-18	PCDHAC2	3.66722	3.04e-78		BASP1
OR5K2	-1.37901	2.51e-07	OTP	3.05638	3.02e-16		ENPP6	-1.35077	0.0115309	GAL	3.41816	0.00858768		CROCC	-1.27141	3.92e-187	GRPR	2.93595	3.53e-35		PCDHA10	-1.37578	0.0115809	CAMK2B	3.25281	0.000976502		SYT11	-1.23277	8.31e-129	DHFRP1	3.40662	1.16e-199		STMN3	-1.31488	2.77e-30	NME1	3.67715	1e-253		CACNA1G	-1.50735	1.97e-33	EMX1	3.65804	5.04e-112		CNGA1
TAS2R9	-1.38999	0.000201625	AK4	3.05565	3.02e-55		LRRC7	-1.35883	0.000582094	EFNA2	3.38958	0.00747943		PCDH18	-1.27261	4.45e-86	DDC	2.93107	4.12e-15		SALL2	-1.377	0.000228741	ZNF488	3.24348	3.05e-06		KITLG	-1.23398	1.67e-86	SPINT1	3.40155	2.22e-303		GDI1	-1.31601	1.23e-87	TCF4	3.67315	0		DCANP1	-1.50995	5.79e-11	KIF1A	3.63715	6.05e-53		TAS2R19
MMP8	-1.39003	0.00142393	STRA6	3.05126	1.03e-21		HES5	-1.35916	0.0160025	ZNF365	3.3808	7.47e-05		KIT	-1.27319	5.85e-28	IL1B	2.92583	3.24e-107		DST	-1.38294	0.000119033	CDH3	3.24306	5.95e-12		NPY1R	-1.23474	7.13e-18	DEGS2	3.38388	8.0371790412e-313		DUOXA1	-1.31652	0.000121301	TWIST1	3.66743	2.98e-51		SLC18A2	-1.51056	3.28e-38	KCND2	3.6114	1.02e-135		S1PR5
CNTFR	-1.39417	1.89e-05	CACNG5	3.0413	0.00167231		RPS6KA5	-1.36473	5.99e-08	DMBX1	3.3551	0.0016061		PDLIM4	-1.27335	1.33e-61	GABRR3	2.91757	6.89e-08		OR11H7	-1.383	0.0195537	PNOC	3.22983	0.000190521		OR4A47	-1.23534	0.00784188	ENC1	3.35879	0		MAPT	-1.32043	3.28e-12	MYBL2	3.65925	8.45e-102		KANK1	-1.51681	8.26e-127	NR2E1	3.58597	2.08e-53		SLC1A7
NFASC	-1.39786	4.23e-16	PCDHA6	3.0355	3.99e-20		ROBO3	-1.36744	0.000347894	SLC6A11	3.35041	0.00087792		NTSR2	-1.27851	1.77e-07	BEX1	2.91272	3.22e-20		NRK	-1.39172	0.0488595	XRCC2	3.22633	3.18e-31		MACF1	-1.23715	1.4e-181	NCMAP	3.35218	1.52e-145		LDLR	-1.32179	4.29e-17	ELOVL2	3.65043	6.08e-24		EPB41L3	-1.51878	1.58e-61	NELL2	3.56997	4.81e-119		MAP3K5
CNTF	-1.39893	2.54e-47	ARMS2	3.01928	7.41e-19		SNAI2	-1.36775	0.000377128	LRRN1	3.33486	0.000372647		SUN1	-1.28295	0	GPRIN1	2.91224	1.06e-178		ITSN1	-1.40144	3.39e-18	CHRNB4	3.22155	1.62e-05		OR14K1	-1.23879	0.000106448	FOXA1	3.34779	3.06e-106		ACAP2	-1.3235	2.94e-92	ERBB4	3.6448	6.54e-15		LRFN2	-1.52384	6.65e-16	PRKCG	3.56955	6.64e-52		TMPRSS11E
UNC5C	-1.40517	1.12e-12	OTX1	3.01625	4.82e-20		OTOGL	-1.38199	0.0133285	KISS1	3.32846	0.00335261		TAS2R43	-1.28309	2.95e-09	CEMIP	2.89945	7.65e-74		ROBO3	-1.40458	0.000188136	TRPM5	3.20776	0.0118759		GATA2	-1.24111	4.76e-46	XRCC2	3.29694	0		DOCK11	-1.32503	5.27e-112	NFATC4	3.61238	6.43e-131		NYAP1	-1.52522	2.41e-43	HTR3E	3.56098	7.35e-48		ULK2
HTR2B	-1.40737	5.91e-10	BEX1	3.0045	8.48e-34		WFS1	-1.38451	2.79e-10	ISL2	3.32545	1.17e-09		CRIM1	-1.28378	7.43e-102	PAFAH1B3	2.87242	0		BIN1	-1.4073	1.64e-08	TACC3	3.20546	4.57e-29		LRIG1	-1.24213	7.64e-97	TCF7	3.28909	1.19e-305		NETO1	-1.32551	1.77e-05	FN1	3.61136	2e-60		PRIMA1	-1.52535	6.2e-28	KISS1	3.55119	1.48e-45		RIN1
BOC	-1.40741	1.69e-27	PCDHA11	2.98615	1.38e-35		MEF2C	-1.38612	1.92e-07	TNF	3.32056	6.75e-05		CACNB1	-1.28563	6.08e-65	LRFN2	2.86563	3.69e-59		CACNA1D	-1.40774	0.00220555	BCL2A1	3.1866	2.66e-08		MICALL1	-1.24321	1.21e-143	FZD10	3.2813	5.13e-62		RP1L1	-1.32677	0.0012798	SMO	3.60546	3.93e-156		EZH1	-1.52802	5.96e-293	UCHL1	3.54327	7.81e-88		SCGN
SLC18A2	-1.41002	0.0425742	OR51E1	2.98575	6.98e-28		NGFR	-1.38816	0.00924105	NHLH2	3.31573	0.0107929		TULP1	-1.29035	2.29e-32	GABRA1	2.84669	5.05e-07		PLXDC1	-1.40802	3.82e-06	FOXJ1	3.17555	0.00136962		ULK2	-1.24322	7.96e-126	PAX2	3.26503	1.64e-31		NISCH	-1.33049	4.5e-129	FRZB	3.58138	5.77e-66		KCNA2	-1.52879	4.1e-24	CRX	3.51692	1.3e-24		TUB
PRTG	-1.41119	5.59e-22	ENC1	2.98057	2.07e-74		RERE	-1.38958	4.87e-20	SPP1	3.27275	0.000384522		MYO15A	-1.29063	9e-66	CNIH2	2.84659	4.88e-112		CYP27C1	-1.40981	0.00487171	FOXD1	3.17053	3.25e-06		DAO	-1.24735	3.07e-28	SIM2	3.26488	1.1e-322		RAB11FIP4	-1.33332	1.9e-37	SNAI2	3.5708	8.97e-52		NCAM1	-1.53968	1.12e-28	TRIM71	3.49997	2.39e-37		MINK1
HACD1	-1.41189	9.43e-16	EGF	2.975	8.92e-39		CFLAR	-1.39523	2.66e-16	SEMA7A	3.26956	2.88e-07		OR5B12	-1.29398	0.00122564	PARD6B	2.82925	4.61e-96		LHX6	-1.41081	6.33e-06	PTGS2	3.16721	0.000206445		MEF2C	-1.24899	5.94e-130	TERT	3.26066	1.14e-84		LDB1	-1.3336	1.31e-75	FOXB1	3.56101	7.75e-25		HAPLN2	-1.54866	4.78e-30	PCDH8	3.499	6.84e-32		BEND6
MC2R	-1.41297	2.41e-07	SYT7	2.97344	4.58e-29		NAP1L2	-1.39554	0.00164957	MDK	3.26439	9.95e-10		OR1L1	-1.2961	0.0129911	CCL5	2.8265	6.75e-114		DLL4	-1.41297	1.43e-08	NQO1	3.16399	2.56e-07		MOB2	-1.24902	1.35006175314e-313	BMP7	3.25671	1.88e-122		SPATA13	-1.33427	2.31e-37	FEN1	3.54149	1.15e-267		CAV3	-1.5585	6.09e-16	TTBK1	3.48965	6.13e-116		PRKAR2B
STRC	-1.4153	8.42e-20	PCDHB5	2.97262	4.28e-75		NLRP1	-1.40526	2.12e-05	KPNA2	3.26297	1.01e-24		GRIK1	-1.2967	7.66e-09	NEUROG2	2.82636	4.43e-13		FEZ1	-1.41425	0.00161483	FA2H	3.13861	4.89e-07		PINK1	-1.25085	1.56e-184	SPTBN2	3.25371	0		AP3S2	-1.33589	2.58e-76	LCN1	3.5411	1.69e-05		ID4	-1.5626	4.3e-54	CACNG4	3.48835	5e-68		EML2
RET	-1.42841	8.06e-05	FRMPD4	2.96358	8.9e-09		TGFBR2	-1.40792	1.68e-08	LYZ	3.25639	0.000256678		FCHSD1	-1.29802	1.16e-126	TNR	2.82298	3.97e-41		HRH2	-1.41649	0.01007	CLDN1	3.12076	2.66e-06		ADM	-1.25128	1.85e-27	ITGA2	3.2511	0		PTAFR	-1.33746	2.72e-24	DMRT3	3.53516	1.06e-20		RAX	-1.56848	2.04e-11	LYZ	3.47685	4.1e-92		GPR155
LIMS2	-1.4346	3.68e-54	PCDHA8	2.95146	2.3e-12		PRKCA	-1.40817	4.94e-06	ATP1A3	3.24043	0.000391498		SLC6A1	-1.29848	4.35e-64	DEGS2	2.81446	3.87e-93		NRG1	-1.41749	0.00634617	CLCN1	3.11235	8.44e-05		NKX6-2	-1.25159	2.31e-19	PRKCG	3.24278	1.76e-79		ARMC4	-1.33814	0.00768498	NRG3	3.53292	1.39e-19		OTOP1	-1.56972	7.28e-13	WT1	3.47486	1.03e-41		SSBP3
RGMA	-1.43924	9.44e-14	GDNF	2.95086	1.73e-13		NLGN2	-1.41012	2.92e-08	WDR62	3.23819	2.91e-14		SYT2	-1.29995	1.14e-26	MYCL	2.80114	1.51e-97		GNG8	-1.41829	0.0403382	ABCA4	3.09813	0.00135626		KCNMB2	-1.25258	8.69e-22	LEF1	3.23649	3.98e-255		SSH1	-1.33828	6.87e-36	MGARP	3.52351	6.11e-28		BHLHE40	-1.57459	4.95e-99	PAH	3.47127	6.46e-32		POLB
CDKN1C	-1.44467	1.07e-09	ASPM	2.94295	2.27e-35		NRG1	-1.4198	0.0254794	GABRP	3.22659	0.0225493		RGS7BP	-1.30095	1.43e-28	CNR2	2.79291	6.23e-44		SLC17A7	-1.41941	0.00975873	DLX2	3.09176	0.0109502		CHRNA10	-1.25675	1.5e-78	AREG	3.22101	1.83e-98		RHO	-1.33984	0.0379484	CHRNB4	3.50749	1.58e-12		NXPH3	-1.57648	1.45e-49	POSTN	3.4527	3.32e-127		ARHGAP26
ITGA8	-1.44675	1.9e-21	GDF6	2.93649	2.43e-29		SALL2	-1.42133	0.000155335	DLX5	3.22548	0.000166345		ARHGEF10	-1.3016	9.92e-183	SULF1	2.7747	2.38e-141		TAS2R13	-1.43289	0.04854	PIP	3.09068	0.0261193		MYO16	-1.26214	2.13e-31	ECT2	3.18579	0		POMGNT2	-1.34038	5.46e-45	PSCA	3.50608	1.14e-22		ADGRF1	-1.57843	1.51e-16	TMPRSS3	3.44343	1.67e-70		AIPL1
GHSR	-1.44844	0.0185227	HTR2C	2.93194	0.000294984		EEF2K	-1.42171	1.36e-18	OTOF	3.20924	0.000542837		TAS2R50	-1.3043	1.28e-05	TMPRSS11E	2.7694	1.62e-21		BBS1	-1.43379	2.11e-24	PMCH	3.08913	0.000127497		THBS1	-1.26362	1.56e-36	FA2H	3.17176	0		SNPH	-1.34662	3.07e-25	TRPC4	3.5043	2.9e-16		CHRD	-1.58061	3.35e-101	IL1RAPL2	3.4265	1.69e-35		HSD3B1
KIRREL3	-1.45307	9.39e-08	CENPU	2.92647	7.46e-79		FYN	-1.42318	5.05e-08	TAGLN3	3.19216	0.0213655		OR11H4	-1.30667	0.00198502	MARVELD2	2.75748	7.67e-283		SPRY2	-1.43486	1.87e-06	EN2	3.08731	5.19e-05		DNAH11	-1.2668	8.65e-24	CAMSAP3	3.17038	1.61e-295		CCDC85C	-1.34776	4.36e-30	CDC20	3.49214	2.36e-79		MALL	-1.58265	1.7e-42	DLX1	3.4135	1.73e-79		AMPH
STX11	-1.45514	3.19e-18	GAP43	2.92336	5.83e-12		CLSTN2	-1.42607	0.0087018	TP73	3.18801	1.98e-05		GRM7	-1.30733	1.52e-17	GRHL3	2.75478	9.74e-81		TAS2R10	-1.43514	0.000335882	SSTR5	3.06647	0.0108661		CCK	-1.26735	5.7e-08	SALL3	3.16458	2.7e-10		NCK2	-1.34842	6.45e-49	MELK	3.48939	8.75e-85		RGMA	-1.589	1.12e-41	SALL4	3.40796	1.16e-148		PTCH1
P2RX2	-1.45675	0.00654448	CENPF	2.91668	7.29e-49		GJC1	-1.43458	6.92e-06	IGHG3	3.18757	0.00269964		CD38	-1.30933	1.93e-29	SIX4	2.75302	2.09e-183		SNCAIP	-1.43606	0.00073002	SLC6A14	3.05788	0.00260309		WASF1	-1.26831	5.95e-68	AOC1	3.14703	5.6e-91		PRKCB	-1.35026	3.94e-51	CHODL	3.48809	2.5e-49		RAPGEFL1	-1.58966	1.04e-56	PIGR	3.39454	1.53e-33		GRM7
NEGR1	-1.45744	4.42e-10	PCDHA3	2.91534	9.02e-24		SSPO	-1.44068	0.00153413	ALDH3B2	3.17869	3.87e-05		CKB	-1.31075	4.28e-34	KIAA0319	2.74398	1.91e-35		CDH11	-1.43684	0.000200349	SPP1	3.03301	4.36e-05		SRGAP2C	-1.26832	8.25e-105	SPP1	3.14363	5.68e-116		TSPEAR	-1.35056	0.000150497	FOXD1	3.48806	2.87e-58		PTGDR2	-1.59609	3.89e-44	OPRD1	3.39174	1.75e-67		CNTN3
TLR4	-1.45917	8.5e-30	KCND2	2.914	2.01e-21		S1PR1	-1.44314	6.34e-07	MAL2	3.17734	1.78e-08		SCNN1B	-1.31235	1.01e-22	SLC4A10	2.74029	7.21e-23		DENND5A	-1.43837	3.35e-16	AKR1C3	3.00665	0.00109112		RBFOX2	-1.27621	0	POTEF	3.13659	3.89e-18		OR2W6P	-1.35093	0.000306686	ANO1	3.47749	6.64e-68		KLHL17	-1.61144	3.74e-142	MET	3.3786	0		FGD6
AXL	-1.46371	8.01e-28	IAPP	2.91325	0.000369942		AKAP7	-1.4445	8.8e-06	CCL5	3.1709	0.000146741		SUN2	-1.31245	3.65e-167	NXPH2	2.73976	8.38e-11		MCOLN3	-1.44068	0.00302155	PLA2G10	3.00645	3.62e-05		GJD2	-1.27665	7.89e-06	SPINT2	3.12818	0		SPTBN5	-1.35348	3.48e-15	ARHGAP44	3.4726	3.26e-104		KCNMB1	-1.61248	9.29e-39	SLC17A8	3.36625	7.43e-22		SRGAP2B
ZSWIM5	-1.46545	5.65e-50	SV2C	2.89769	6.92e-09		GPR155	-1.45246	3.53e-06	E2F1	3.16119	1.32e-10		KLF7	-1.31261	4.5e-151	DRAXIN	2.73905	1.49e-84		STK36	-1.44406	4.97e-19	ATP8A2	3.00052	0.00011836		HERC1	-1.2779	0	MET	3.12338	0		KCNC2	-1.35373	0.00724403	PCDH17	3.47024	2.01e-54		VAV3	-1.61465	6.92e-46	OTOG	3.366	6.42e-30		CHN1
LRRC7	-1.46608	7.23e-18	SCNN1G	2.89514	1.85e-15		TAS2R19	-1.45927	0.0020276	CHRNB2	3.1604	0.00527455		SLC8A3	-1.31294	3.95e-36	VGF	2.72502	8.2e-31		ACAP3	-1.44408	1.07e-15	CNTNAP2	2.99716	0.0179298		NXNL1	-1.27803	0.0126633	BCL11B	3.11052	7.33e-280		SDCBP2	-1.35517	2.4e-20	ARNT2	3.46453	4.89e-58		GPR1	-1.61809	4.28e-39	NEU4	3.35806	5.22e-61		OR2M4
CNTN3	-1.47198	1.06e-05	PTF1A	2.8912	0.000515928		CLU	-1.46818	0.00425757	ARX	3.1176	0.0178745		BOK	-1.31626	3.69e-97	ZG16B	2.71878	5.1e-62		TAS2R14	-1.45547	2.52e-12	DHFRP1	2.99632	5.52e-13		BTG2	-1.27862	5.99e-44	SHCBP1	3.10364	0		RGMA	-1.35658	2.47e-12	ASPM	3.46346	1.34e-65		NPR1	-1.61811	2.65e-57	ITPKA	3.35384	4.83e-152		SSTR1
TNF	-1.4817	1.29e-11	ATP1A3	2.88402	1.29e-10		CBX6	-1.46977	1.68e-06	RASGRF1	3.11702	0.000106518		SLC6A7	-1.31755	1.6e-29	SYNDIG1	2.71548	1.59e-72		FBXO31	-1.45977	1.52e-37	SLC4A10	2.96778	0.0018136		CNTN4	-1.27863	1.38e-69	PTK6	3.08987	1e-229		OLFM3	-1.35668	0.0158937	LGMN	3.46307	7.5e-95		MEOX2	-1.62277	1.47e-39	ACVR1C	3.35185	8.64e-224		MYCBPAP
KCNA2	-1.48726	2.24e-06	BRINP1	2.87673	1.29e-23		NFIA	-1.47635	7.43e-08	UGT8	3.10394	0.00613112		SEMA6C	-1.3182	1.92e-105	GJB6	2.7116	4.84e-20		DPYSL4	-1.46229	0.00400418	CSPG5	2.96523	1.32e-07		CCDC88A	-1.28009	6.25e-119	CENPU	3.07854	2.05e-207		MAP3K11	-1.35746	1.29e-75	GRID1	3.46221	5.24e-59		CRHR2	-1.62441	2.51e-56	UGT8	3.34985	4.15e-186		COBL
NEUROD1	-1.48772	0.000422242	PAX5	2.87594	4.43e-18		VPS13A	-1.47807	4.81e-17	MSI1	3.09953	0.00136926		AKT3	-1.31854	5.8e-80	LYZ	2.70675	5.99e-74		ITGB3	-1.4624	0.00262103	KMO	2.96264	1.65e-06		OR2K2	-1.28112	9.3e-05	MME	3.07306	5.48e-78		SKOR1	-1.35925	2.33e-08	FZD10	3.43707	2.25e-31		FERD3L	-1.63577	0.00198477	CA7	3.33445	6.47e-25		KIF1C
NELL2	-1.49168	8.37e-05	PCP4	2.87209	1.3e-14		BCL2	-1.48285	2.15e-06	SCNN1G	3.09104	0.0004699		TCF4	-1.32879	7.7e-149	ELOVL2	2.70278	9.99e-39		SBF2	-1.46342	1.91e-31	MYT1	2.94391	0.0138449		GUCA1B	-1.2814	1.59e-59	CAMKV	3.07132	5.15e-53		MECP2	-1.35967	1.46e-97	MSX1	3.43654	2.51e-44		DAAM2	-1.64613	8.83e-56	DCC	3.31502	2.26e-55		LTK
CYP26C1	-1.49396	0.00117344	PCDHA10	2.86988	1.19e-44		CNKSR2	-1.48704	0.0266672	GUCY2D	3.08263	0.00104189		CSF1	-1.3288	1.51e-81	DLX2	2.70127	3.71e-23		TPGS1	-1.46376	6.96e-09	EPHB2	2.94237	5.69e-08		OR6M1	-1.28342	0.00267902	EYA1	3.06086	4.9e-50		CCL5	-1.36154	3.92e-18	WNT6	3.4234	6.51e-141		GNRH1	-1.64662	1.05e-129	MME	3.31429	2.78e-121		MEF2D
MCTP2	-1.49421	2.49e-14	OR7A5	2.86518	7.26e-36		PMP22	-1.48733	3.83e-05	OTP	3.07904	0.0394103		KCNK3	-1.32901	1.22e-15	ZIC5	2.6954	7.81e-11		EPOR	-1.46555	6.71e-09	FOSL1	2.92209	2.02e-06		GPR155	-1.28501	2.15e-51	STIL	3.02381	0		CYP26C1	-1.36411	9.61e-05	SEMA5A	3.42111	3.28e-85		RARG	-1.6539	1.31e-185	IHH	3.31004	5.17e-23		ERCC6
TAS2R5	-1.4962	4.81e-33	SSTR1	2.85944	8.89e-17		AZU1	-1.48975	0.000103238	CHST8	3.0781	0.0156791		MUSK	-1.32942	1.9e-12	ATP1A3	2.69123	2.7e-41		TRPV1	-1.46617	0.00126429	SIX1	2.92173	2.46e-05		KLC1	-1.29474	0	EFNA2	3.01262	1.13e-128		SRD5A2	-1.36668	0.00754055	VGF	3.41908	2.51e-52		CLDN5	-1.66767	1.54e-56	SEMA3D	3.30427	7.22e-75		ESPN
GPR173	-1.5072	7.56e-12	CDH22	2.85678	8.81e-17		OR52N4	-1.49037	0.0264023	PAFAH1B3	3.07716	7.92e-23		LAMB1	-1.32948	4.05e-114	OBP2A	2.6782	6.46e-29		UTRN	-1.47073	5.09e-12	NTSR1	2.91082	0.00424211		RUFY3	-1.29852	0	MMP3	3.0042	3.2e-52		ETV6	-1.36783	2.7e-40	BHLHE41	3.4133	2.45e-96		PLD2	-1.67446	2.76e-225	GRID2	3.2979	4.13e-35		ELL3
SLC9A3R1	-1.50871	9.5e-25	SLC6A1	2.84384	1.77e-29		DENND5A	-1.49419	7.53e-21	FGF11	3.06121	1.19e-06		RGS2	-1.33148	6.93e-49	EPO	2.66733	2.17e-22		GUSBP3	-1.47277	4.58e-08	LSR	2.90952	3e-26		WNT2B	-1.29993	3.61e-111	NKD1	2.99429	1.17e-114		SIAH2	-1.37063	1.28e-10	UNC5B	3.41297	1.36e-82		BCO2	-1.67625	9.75e-56	SLC39A5	3.27911	6.72e-59		LTA
CHDH	-1.50976	1.01e-11	ATP2B2	2.83561	8.92e-27		OR2C1	-1.49735	0.0280808	LSR	3.05982	1.18e-13		ABHD6	-1.33221	1.34e-110	FOXA1	2.65962	2.96e-63		CREB3L2	-1.4734	7e-11	CELSR3	2.90089	1.15e-09		OR2A42	-1.30088	1.02e-11	SLC12A2	2.991	0		TMEM259	-1.37358	1.54e-69	SOBP	3.4055	7.75e-104		KEL	-1.69285	8.99e-23	CNTNAP2	3.2743	1.58e-99		SEMA4D
TMC1	-1.51019	1.34e-08	SYN2	2.80718	2.77e-24		UTRN	-1.50038	1.15e-08	LPO	3.05925	0.00861938		TAS2R13	-1.33479	5.95e-10	RIMBP3C	2.6563	4.65e-53		PCDHB11	-1.47497	0.00292963	RACGAP1	2.89739	4.7e-49		INS	-1.30145	0.000158545	CXCL1	2.96504	6.95e-43		DRD3	-1.37623	0.0247256	MAG	3.39715	2.7e-35		GABRE	-1.69392	8.5e-39	SCN9A	3.27282	3.61e-88		BRAF
DMGDH	-1.51196	2.67e-26	THBS4	2.80411	5.4e-58		PCDHGC4	-1.50118	0.00305371	PACSIN1	3.03004	3.06e-05		JPH4	-1.33484	1.72e-55	PAX5	2.65402	9.85e-37		UNC13A	-1.47704	0.000999208	RGS4	2.89129	1.84e-06		IL6ST	-1.30353	0	CLCN1	2.9577	3.8e-87		HES4	-1.37655	5.56e-08	VAX2	3.39668	1.38e-17		TIAM1	-1.69529	3.73e-85	RAG1	3.26332	1.45e-210		SCN1A
AGTR2	-1.51398	0.000654328	MYO3B	2.79324	6.58e-24		ARNTL	-1.50349	1.7e-14	TUBB2B	3.02255	0.006085		KLHL17	-1.33521	3.61e-157	UNC5B	2.65029	1.84e-199		CC2D2A	-1.48159	1.1e-08	IGHA1	2.88583	0.000531527		MEF2D	-1.30607	3.4e-195	GDA	2.95424	4.11e-114		JMJD6	-1.38083	1.22e-57	NBL1	3.37935	4.83e-151		FAM129B	-1.70323	2.62e-140	NTN3	3.25994	2.57e-68		LAMA5
KIF5A	-1.51807	6.4e-06	DMRT3	2.78101	9.85e-06		PLA2G6	-1.50733	1.38e-12	GABRA3	2.99925	0.00137651		SYT8	-1.33552	7.58e-17	HTR2C	2.64715	2.7e-06		IRS2	-1.48517	1.87e-05	GSC	2.88131	0.00367373		HSPB1	-1.30706	2.96e-66	LRRN4	2.94169	2.49e-70		SAMD8	-1.3839	9.23e-78	CHRNA1	3.3674	1.22e-20		AVPR2	-1.70609	4e-60	GLRA3	3.25667	5.26e-56		KIF1B
GPM6B	-1.52071	3.04e-20	GRM5	2.78019	0.00186865		CD34	-1.50806	1.07e-09	FOXJ1	2.99751	0.00873669		VEGFC	-1.33656	1.08e-112	ERBB2	2.6378	1.29e-54		MEF2D	-1.49027	5.38e-25	ELOVL2	2.87745	0.00232		P2RX7	-1.30978	7.7e-70	SLC2A1	2.93131	5.91e-235		SPAG9	-1.38462	3.48e-53	INPP5J	3.35073	5.06e-69		NMUR1	-1.70636	2.21e-44	DPYSL5	3.25288	9.28e-33		TAS2R14
IL33	-1.52604	9.52e-25	LINGO1	2.77735	2.02e-43		FRY	-1.50898	1.86e-06	FGF5	2.98209	0.00803597		ACSL4	-1.33709	1.15e-148	SHCBP1	2.6376	5.33e-177		DPYSL3	-1.49036	0.00117262	MARCO	2.86413	0.00181651		OR13J1	-1.31037	5.77e-14	PSCA	2.93096	6.98e-27		TAGLN3	-1.38953	0.000254871	SEMA5B	3.3426	9.22e-44		ZNF365	-1.71082	3.81e-24	PCDHAC1	3.24978	1.3e-59		CDHR1
SYT5	-1.52908	0.000651132	OBP2B	2.77692	0.000238297		AMPH	-1.51142	0.000596474	H2BFS	2.97277	4.57e-07		PLP1	-1.34106	1.74e-09	TTBK1	2.63111	7.43e-64		RAPGEF4	-1.49215	9.26e-09	CASP5	2.86391	0.000250318		SLC25A12	-1.31046	2.16e-277	NKX2-8	2.92985	3.24e-14		RUNX2	-1.39145	6.04e-41	XRCC2	3.33889	5.07e-104		LIMS2	-1.71456	2.93e-74	VCAN	3.24846	2.47e-149		OR1K1
KCNMB1	-1.5352	1.12e-26	ADORA1	2.77541	5.8e-45		SNPH	-1.51539	1.17e-06	FEN1	2.97262	1.41e-17		ACAP3	-1.34136	4.29e-177	SOX3	2.62962	3.58e-08		STX2	-1.4929	8.52e-14	S1PR5	2.84996	7.84e-07		SOX11	-1.31116	2.56e-23	DRD2	2.92117	9.28e-74		SPTLC2	-1.39221	1.4e-36	LAMB1	3.30553	1.02e-101		GRIA1	-1.71476	9.42e-30	TOX3	3.24383	7.47e-47		CLDN19
SPON2	-1.54654	6.99e-17	OR3A2	2.77446	1.29e-07		HAAO	-1.51944	2.56e-06	OXTR	2.96768	0.000369671		OR2A2	-1.34158	0.00527516	KIF1A	2.62684	3.19e-22		CLU	-1.49369	0.00108451	SIX4	2.81502	8.34e-08		PIK3R1	-1.31582	1.83e-148	ALX1	2.91066	7.64e-18		MC1R	-1.39814	3.88e-18	NLGN4X	3.30487	1.31e-49		TSPO	-1.72599	2.82e-226	GPRIN1	3.24198	6.24e-303		MAPT
NANOS1	-1.54885	6.7e-19	GFRA3	2.76855	9.54e-13		AK4	-1.52201	8.91e-05	CSPG5	2.93652	5.17e-05		NLGN2	-1.34831	1.82e-202	SSTR3	2.61122	8.54e-48		CDKN1C	-1.49711	2.03e-05	UGT8	2.81493	0.00200015		OR4F17	-1.31818	0.00780543	SLC52A3	2.90837	2e-275		SEMA6C	-1.39878	2.61e-25	SRPX2	3.30462	6.07e-38		ATP6V0A4	-1.72974	1.05e-18	PLA2G10	3.22677	3.65e-63		SLC29A2
CABP4	-1.55093	3.24e-36	PCDHB16	2.75725	7.14e-60		IRS2	-1.52438	4.79e-05	TLX2	2.92972	0.0023854		WDR19	-1.34918	7.30517235e-315	ZIC1	2.60983	5.05e-23		INTU	-1.49755	1.93e-14	RAB3B	2.8137	0.00468503		HOXD3	-1.31982	9.54e-41	STX19	2.90093	7.09e-175		CDH4	-1.40415	1.34e-10	CUX2	3.3028	2.56e-38		RASAL1	-1.74067	9.85e-45	CHRNA6	3.22398	9.08e-59		TAS2R5
HOXC8	-1.55792	2.04e-21	KLHL1	2.72805	0.00175341		CAMK2G	-1.52649	2.51e-16	SIX1	2.92449	4.8e-07		PRRT2	-1.34995	1.36e-52	LRRN1	2.60732	1.28e-51		PLA2G6	-1.50641	8.49e-12	TAGLN3	2.81079	0.0117037		PCDHB6	-1.32264	1.15e-52	OBP2A	2.89533	1.5e-25		USH1G	-1.40729	0.0389325	SHCBP1	3.30136	6.62e-113		CRLF1	-1.75136	5.96e-40	NEUROG2	3.22313	6.9e-19		CALM3
CEACAM16	-1.56239	3.42e-11	WNT1	2.72488	3.24e-05		GIPR	-1.52779	0.000501184	CELSR3	2.92196	1.11e-06		MARK1	-1.35573	1.37e-55	RIMS4	2.60384	7.43e-31		OBSL1	-1.51286	7.37e-06	DHFR	2.79724	4.21e-27		NRK	-1.32463	5.58e-61	SLC39A5	2.8939	6.68e-97		NOS1AP	-1.40777	2.87e-10	TLX2	3.29613	1.51e-23		HSF4	-1.75333	2.63e-135	IGHG3	3.19164	1.44e-57		JARID2
MAK	-1.56491	8.93e-32	TP73	2.72081	1.32e-23		CD200	-1.53074	3.26e-05	SOX4	2.91634	2.6e-12		RORA	-1.35627	5.72e-207	CCR4	2.60211	1.8e-97		MCHR1	-1.51403	0.00168737	GABRA3	2.78567	0.00904171		TAS2R19	-1.32551	6.06e-23	SH3TC2	2.88591	3.58e-213		BSG	-1.40785	1.01e-26	BIRC5	3.29325	6.82e-63		NR2E3	-1.76286	3.74e-61	SYNDIG1	3.18235	9.93e-120		GIT1
DAAM2	-1.57101	1.23e-19	BDNF	2.7198	1.05e-43		COL4A5	-1.53103	3.73e-05	ABCA4	2.91479	0.00524188		FGD5	-1.35636	7.99e-79	RAB39B	2.57793	5.57e-54		SKOR1	-1.51523	2.13e-07	TCF15	2.77686	0.000968686		DENND5A	-1.32718	1.48e-204	NPHS1	2.88168	5.82e-58		ARHGAP4	-1.40799	7.07e-80	CADPS	3.28412	3e-33		ADCY5	-1.76643	2.72e-43	PCDHA8	3.17682	2.64e-28		SRGAP2
AVP	-1.57853	3.87e-08	RSPO2	2.7147	1.46e-12		CC2D2A	-1.53198	2.54e-11	CHAC1	2.91311	6.49e-08		PDGFRB	-1.35672	1.97e-115	GPR143	2.57714	1.68e-75		PRKAR2B	-1.51644	7.59e-05	SLC52A3	2.76671	9.11e-09		OR11H4	-1.32969	7.19e-06	SYT12	2.85812	2.1e-83		GABARAP	-1.41187	3.05e-86	LYPD6B	3.2836	1.57e-36		TAL1	-1.76995	9.48e-101	TRPM5	3.17505	8.19e-46		FBXW7
NEXN	-1.59049	4.68e-36	SLITRK1	2.71306	5.33e-10		BCHE	-1.53308	0.00875948	STIL	2.90833	3.66e-17		OR11H1	-1.35853	0.0149647	RAB27B	2.56994	7.52e-129		RIMBP2	-1.51995	0.00920129	TTBK1	2.76576	6.52e-05		OLIG1	-1.33231	4.53e-12	CXCL10	2.82498	1.04e-38		DPP4	-1.4179	4.06e-21	GABRG3	3.28114	1.44e-09		ADCYAP1	-1.77293	1.31e-19	APOB	3.1699	6.77e-24		TPRG1L
APOD	-1.59055	5.94e-10	HES5	2.70837	1.78e-27		C3	-1.53563	0.00109305	TACC3	2.90541	1.21e-13		KCNMB1	-1.35888	3.88e-59	E2F1	2.56873	8.6e-167		SNCA	-1.52401	0.00146014	INHBA	2.75421	9.41e-05		DPYSL4	-1.33361	1.83e-38	SOX4	2.81707	0		SLC1A6	-1.41962	0.000514624	MCHR1	3.27937	8.56e-63		ROBO3	-1.77479	6.43e-87	SYT5	3.16858	1.83e-52		SLC6A4
CLCN1	-1.59522	5.65e-09	NRN1L	2.7038	9.91e-47		SCNN1D	-1.53776	1.56e-05	SLC6A14	2.89547	0.0121431		GNAL	-1.36212	3.45e-88	CD3E	2.55782	1.32e-91		PTPRG	-1.54048	9.54e-08	ADAM8	2.75372	1.36e-07		RAP1A	-1.33507	0	CACNG4	2.81241	7.45e-50		UBB	-1.42114	8.86e-12	ERC2	3.27873	1.01e-30		SIM2	-1.78796	1.33e-43	ATP8A2	3.16514	1.47e-90		RAB3B
EPS8L2	-1.60063	6.75e-11	CDC20	2.68941	9.74e-25		SLC5A7	-1.53806	0.0376405	VSTM2L	2.89284	0.00458834		PPFIA2	-1.36388	8.93e-36	IGSF9	2.55731	4.48e-96		CPT1C	-1.54151	4.06e-05	IRX5	2.75287	3.86e-06		MERTK	-1.33525	5.25e-74	GLS2	2.80885	1.34e-214		SIRT2	-1.42253	1.44e-188	C3	3.26738	1.98e-42		LAMA2	-1.78897	2.15e-73	HOXC8	3.16181	2.76e-156		VCX3B
PLCB2	-1.60469	1.77e-30	NMU	2.68785	4.43e-10		ARHGEF10	-1.54357	2.12e-11	LYPD1	2.88544	7.32e-05		CCDC50	-1.36417	0	JAKMIP1	2.5539	2.52e-54		LDB1	-1.54221	3.13e-28	MYH14	2.74911	1.7e-08		INTU	-1.33535	7.14e-142	HES2	2.80549	1.8e-93		CASQ1	-1.42462	4.9e-05	VEGFC	3.26563	9.05e-76		NKX6-2	-1.79009	1.44e-14	OR2W6P	3.15498	2.83e-42		DDHD2
PLEKHG5	-1.61158	1.04e-46	HSD3B1	2.67221	6.5e-13		ZDHHC15	-1.54538	0.00376181	CTHRC1	2.87394	2.36e-07		OR8S1	-1.36595	8.15e-05	AGMAT	2.5511	5.56e-148		ATN1	-1.54419	7.96e-27	RTP4	2.7329	2.16e-08		SLITRK4	-1.33626	1.91e-30	SLC44A4	2.80455	1.64e-94		BAIAP2	-1.42598	6.14e-25	RNF180	3.25285	1.9e-42		VAMP1	-1.79127	1.95e-224	CELSR3	3.14253	1.23e-245		SMARCA2
TRPC5	-1.6125	0.0121618	CNTNAP2	2.66994	1.51e-10		NTF3	-1.54655	0.00164095	SYT12	2.86638	0.000355352		OR1K1	-1.36688	7.52e-06	AKAP5	2.5491	3.84e-113		TTBK2	-1.54657	4.31e-26	IGHA2	2.72669	0.00194368		BCL2	-1.33662	1.18e-74	PMCH	2.80129	7.37e-86		PLCB1	-1.43072	1.8e-29	ZIC5	3.25044	1.62e-11		CACNB4	-1.79728	7.87e-49	GLI1	3.14173	6.93e-87		SLC1A2
HTR3A	-1.63924	0.000665661	DRAXIN	2.65834	9.31e-15		MYEF2	-1.54782	0.00231107	TLR7	2.85794	0.000323937		MGARP	-1.37336	1.21e-54	KCNC2	2.53929	4.4e-08		CACNA2D2	-1.54927	8.91e-06	ECEL1	2.72244	0.00223141		SLURP1	-1.33741	2.2e-10	PROM1	2.78912	1.38e-114		ABAT	-1.43264	1.04e-31	TENM4	3.24789	2.6e-57		NPY5R	-1.80272	1.35e-20	CALCA	3.1402	3.51e-13		CSF3
CPNE9	-1.64069	5.27e-16	PCSK6	2.65229	1.8e-31		SLC4A7	-1.55249	3.14e-13	CIT	2.84606	3.13e-15		OSR2	-1.37375	2.68e-45	NCAM2	2.53655	1.04e-55		AXL	-1.54967	2.13e-05	SHISA8	2.72208	0.00111033		OR2AE1	-1.33991	1.1e-08	ROBO2	2.77616	2.46e-108		NDNF	-1.43271	3.32e-05	ETV5	3.23935	1.14e-114		SLC8A3	-1.8152	6.29e-55	PAX5	3.13584	1.22e-54		NPBWR2
OMG	-1.64465	4.08e-25	F2	2.64161	0.000632996		IL33	-1.55577	0.00703699	POTEF	2.83852	0.0396493		GRIA3	-1.37445	1.94e-19	HES2	2.53634	4.51e-38		CSPG4	-1.54971	0.000516571	VGF	2.71747	3.18e-05		OR2B8P	-1.34049	0.000174742	PTK7	2.773	4.45e-212		H3F3B	-1.43766	3.53e-58	RPS7	3.23892	1.56e-122		PRR4	-1.81676	9.01e-11	OR11H4	3.12945	1.93e-11		PLCL2
FOLR1	-1.64679	2.05e-05	FOXO6	2.64089	1.54e-40		HTR2B	-1.55806	0.000249746	JPH3	2.8342	0.01396		GFRA2	-1.37557	2.85e-35	ARX	2.51915	2.44e-18		STXBP5L	-1.55429	0.034087	WNT7B	2.71743	1.8e-07		OR1C1	-1.3411	2.75e-06	SYT8	2.76124	6.16e-75		LEF1	-1.43814	1.06e-18	ATF5	3.23265	4.26e-113		PRRT2	-1.81928	7.35e-73	COL3A1	3.10001	1.2e-169		NGEF
TIMP4	-1.64857	2.11e-12	CTHRC1	2.63112	1.58e-39		PREX2	-1.56944	1.62e-06	TNFRSF12A	2.82371	3.24e-10		OR4F17	-1.37645	0.0315384	IGKC	2.5137	2.58e-38		APBB2	-1.55534	1.91e-14	ARHGAP11B	2.70435	2.41e-24		MYOG	-1.34168	1.65e-05	PPP1R1B	2.7552	1.57e-214		GNAI2	-1.44206	3.55e-130	GFRA3	3.23017	3.72e-34		OLIG3	-1.81977	3.2e-08	NEUROD4	3.09732	0.000964639		MME
LXN	-1.65282	3.46e-24	RIMBP3C	2.62404	2.21e-19		FZD7	-1.57123	5.87e-08	ECT2	2.82155	1.15e-18		GPER1	-1.37826	2.47e-28	OBP2B	2.51228	5.16e-15		FOXO1	-1.55953	1.75e-16	TRPV4	2.70235	4.04e-08		FZD7	-1.3417	3.83e-70	SIX1	2.7508	1.72e-68		PPT1	-1.44601	1.03e-40	CHL1	3.22993	3.19e-58		CACNB2	-1.82788	5.63e-80	PAX3	3.08399	5.26e-16		SYNJ1
ANKS1A	-1.65453	1.23e-91	KCNC1	2.61566	1.67e-08		PALM	-1.57445	0.000334467	CAMK2B	2.82135	0.00518324		OR51E2	-1.38269	5.23e-42	PRSS56	2.51039	0.00100695		TAS2R50	-1.5603	0.0244928	EGR2	2.69983	1.1e-06		ANK3	-1.34736	1.1e-106	SGPP2	2.75023	0		SYN3	-1.44792	1.13e-05	GRIA4	3.2205	2.89e-22		NTF3	-1.82881	3.1e-53	POMK	3.08198	0		AMIGO1
OR52B6	-1.65501	3.2e-06	WNT7B	2.60932	4.42e-09		ADCYAP1	-1.57887	0.00216163	IGKC	2.82041	0.00360312		CAPRIN2	-1.38299	3.23e-249	SYNGR3	2.50798	6.27e-64		ASTN1	-1.56066	0.0138498	GABRD	2.69904	5.26e-05		DGKB	-1.35149	8.43e-10	FFAR4	2.74793	1.14e-85		PLXNB3	-1.45151	1.85e-08	DLX5	3.22041	9.19e-22		KCNIP2	-1.83522	2.27e-148	GRM4	3.06126	6.22e-58		SULT1A3
EPHA8	-1.65577	0.00026916	WNT10B	2.60444	1.03e-14		SYNPO	-1.57986	5.32e-11	LMX1B	2.81785	0.031642		OR51B5	-1.38326	7.37e-08	PCDHA11	2.50423	4.03e-34		ANKS1B	-1.5689	0.000625749	ST14	2.68921	1.65e-12		CFLAR	-1.353	0	SYT7	2.73783	1.77e-220		SLC6A4	-1.45475	2.49e-09	PLXNA1	3.20489	3.49e-295		SLC6A16	-1.84369	5.82e-77	LAMA1	3.05848	5.23e-73		IGSF8
TAS2R13	-1.66099	4.42e-10	RAX	2.57243	0.00999012		CNTN4	-1.58166	9.02e-05	SLC6A2	2.8154	0.0145291		PTBP2	-1.38533	6.39e-210	POTEF	2.50209	9.58e-22		PCDHB16	-1.5738	0.000792692	SLC44A4	2.67545	0.000235878		DPYSL3	-1.35503	1.34e-73	RAB11FIP4	2.73408	0		FLNA	-1.45643	1.53e-40	KIF4A	3.19407	3.48e-53		MPZ	-1.84999	1.57e-58	SIM1	3.05828	2.27e-11		SYBU
PGK2	-1.6722	0.00045495	SCTR	2.56882	1.66e-09		LYNX1	-1.58189	0.00153605	MAPK8IP2	2.78966	0.000254464		OR10H2	-1.38618	0.0210084	ZNF365	2.49975	1.85e-89		COL25A1	-1.57436	0.0200409	SLITRK6	2.66606	0.00636761		CSF1	-1.35541	1.92e-104	SPTSSB	2.72981	5.9e-46		RAPGEF2	-1.4576	2.53e-41	CACNG3	3.18171	1.57e-15		LINC01587	-1.85535	7.78e-28	SST	3.04813	2.28e-14		TBC1D24
IGSF10	-1.67694	8.16e-10	ZACN	2.56686	2.04e-18		SYT2	-1.58522	0.00637953	FOSL1	2.75904	1.51e-06		BCO2	-1.38777	2.18e-66	COL3A1	2.49795	4.31e-97		ADAM22	-1.58199	9.79e-06	EGLN3	2.66241	2.98e-06		TAS2R3	-1.35945	3.41e-12	EN1	2.71064	6.8e-23		OR2A7	-1.46216	6.35e-06	KBTBD8	3.17864	1.7e-200		SCN2B	-1.88301	5.88e-52	RASGRF1	3.03695	2.42e-91		DST
VAMP1	-1.67703	2.5e-55	RIMS4	2.55564	5.75e-20		EPHA3	-1.59103	3.01e-05	SMPDL3B	2.75879	7.28e-05		SEMA3A	-1.38939	1.53e-61	TERT	2.4969	8.35e-38		SLC4A5	-1.58782	7.3e-15	PKD2L1	2.65506	1.38e-05		CALB2	-1.36349	3.9e-21	SLC6A4	2.70827	7.34e-68		SYNGAP1	-1.46417	2.7e-41	MOXD1	3.17789	4.13e-104		ELOVL4	-1.88803	2.59e-64	RBP4	3.03265	3.37e-42		POU3F1
STX1B	-1.68141	1.51e-32	RTP3	2.55476	0.00134285		PDE7B	-1.59112	1.38e-05	PNOC	2.7527	0.005238		MAL	-1.38968	6.56e-31	POU4F1	2.49296	1.09e-11		MAPK8IP3	-1.58822	4.86e-19	BRCA1	2.64607	5.25e-33		CABP2	-1.36742	0.021438	TH	2.7046	1.22e-67		FBXL20	-1.46532	1.3e-62	ALK	3.17516	8.7e-18		CRYM	-1.90041	1.88e-24	OR2I1P	3.01933	1.17e-63		CHRM1
GABRR3	-1.69044	1.91e-05	RYR2	2.55042	7.81e-26		FLRT2	-1.59144	0.000951342	RAPSN	2.74523	0.00117146		DIO3	-1.3914	1.78e-20	CX3CR1	2.48817	1.49e-78		CDH23	-1.58906	0.000238913	TNN	2.63973	0.000465777		LAMB2	-1.37055	2.17e-171	CHDH	2.69465	9.17e-292		TAS2R46	-1.46665	0.0191293	DLL4	3.16876	1.27e-76		CBR3	-1.9008	9.4e-68	ARX	3.01013	1.88e-35		ANK2
SGCA	-1.69881	2.3e-15	TAS1R3	2.54861	7.96e-37		PRX	-1.59701	1.81e-11	PCSK1N	2.73178	0.00709321		CALB1	-1.39166	1.92e-23	KPNA2	2.48261	4.66e-252		SLC4A7	-1.58912	2.02e-13	CA6	2.63965	0.0186958		ABL1	-1.37305	0	ARX	2.68537	4.65e-34		MAPK3	-1.4671	1.16e-74	UGT8	3.16565	1.78e-97		GABBR1	-1.90132	4.82e-185	SLC1A6	2.99828	1.18e-24		CFLAR
MMP2	-1.71491	5.5e-20	CHRM2	2.54743	5.64e-17		TAS2R4	-1.59781	5.79e-07	NTM	2.72479	7.68e-07		GLI1	-1.39215	1.08e-56	DLL3	2.4781	1.6e-25		PTBP2	-1.5892	7.95e-24	TNFRSF21	2.63849	2.74e-10		PTGDR2	-1.37504	1.13e-27	CNTNAP2	2.65546	2.13e-88		PIK3CD	-1.46836	9.82e-59	FAM19A4	3.16494	7.38e-11		SLITRK3	-1.90258	1.31e-24	NDP	2.99262	1.38e-58		KIF3A
ZC3H12A	-1.72505	8.52e-46	NPTX1	2.53689	1.75e-23		SCN3A	-1.59941	0.0117168	CCR4	2.71056	4.93e-05		SLC6A3	-1.40207	8.78e-17	USH1G	2.47437	1.1e-30		ABL1	-1.60302	7.1e-37	B3GNT5	2.62558	5.98e-13		LMX1B	-1.37504	1.65e-17	GRK1	2.64648	8.97e-50		GNAL	-1.46891	1.03e-35	SERPINF1	3.15521	1.56e-113		ACPP	-1.90548	8.02e-62	GLI2	2.96483	5.79e-97		MYPN
SLC45A3	-1.72939	9.24e-35	HOMER1	2.52206	2.38e-79		FBXO31	-1.60179	3.18e-35	TENM4	2.69571	6.23e-05		PTCH1	-1.40683	3.85e-84	PACSIN1	2.46596	2.9e-95		KANK1	-1.60564	9.3e-13	CHRNA5	2.60655	3.61e-10		GPR149	-1.37531	9.45e-05	ICA1	2.64065	0		MCL1	-1.47072	1.66e-60	HSPG2	3.15429	4.13e-82		EPHA1	-1.91407	2.46e-111	SEMA3C	2.96074	1.69e-159		APBB1
NDRG2	-1.72939	4.1e-48	ENPP6	2.51734	9.85e-16		CDON	-1.60345	4.26e-05	BCL2A1	2.6826	9.04e-06		MYO16	-1.40719	7.81e-29	EFNA3	2.4577	1.62e-86		CNTN2	-1.61841	0.0433184	ANXA3	2.60641	2.05e-07		SMR3B	-1.37582	0.0375194	FASLG	2.64045	1.67e-72		CHD5	-1.47343	7.48e-12	CEND1	3.15001	2.83e-61		LRRK2	-1.91528	8.75e-90	PCDHA5	2.95961	7.85e-35		OR4F21
ACER2	-1.73317	2.21e-57	CACNG7	2.51582	0.00299804		SPTBN5	-1.60791	3.61e-06	EZH2	2.67819	4.15e-12		ZNF423	-1.4076	1.28e-87	HMX3	2.45585	2.58e-08		AZIN2	-1.61965	2.94e-09	MYRF	2.59735	0.000115618		SLC12A4	-1.37805	6.28e-232	LRP4	2.63958	4.9e-114		BCO2	-1.47505	1.55e-26	HOXC8	3.14387	6.62e-23		RSPO2	-1.91697	9.97e-39	MSI1	2.95654	2.97e-92		ADD2
NTNG1	-1.73923	0.000307999	TIFAB	2.51242	1.08e-10		TTBK2	-1.61084	3.65e-28	ST14	2.67754	1.49e-10		MITF	-1.40978	2.7e-131	NRSN1	2.44464	2.15e-10		NCAM2	-1.6261	0.0120839	CIT	2.59584	3.53e-28		GRM2	-1.37868	6.4e-59	LHX3	2.62518	1.47e-16		ACPP	-1.47889	1.29e-22	TIMM8A	3.13953	2.3966e-319		PLK5	-1.92617	6.37e-40	SOX4	2.95119	0		FZD9
HGF	-1.74521	4.49e-12	PCDH19	2.51109	2.22e-23		NISCH	-1.61308	1.54e-26	CNIH2	2.65125	0.000182881		OR13C7	-1.41021	0.00890305	NHLH2	2.44434	2.33e-18		GPC6	-1.62613	0.00100186	STX19	2.59304	3.77e-06		MAPK7	-1.38014	6.79e-261	PAFAH1B3	2.6026	0		ZC3H12A	-1.47958	1.04e-34	APOD	3.13645	1.33e-36		MYOT	-1.93547	2.65e-48	GSC	2.94814	3.21e-68		CCDC66
CCL21	-1.75185	1.56e-07	DLL4	2.50488	1.3e-76		SCN2B	-1.61308	0.00405734	PDE6G	2.63758	0.00023907		ITGB3	-1.41082	2.14e-57	H2BFS	2.4414	6.02e-101		FYN	-1.63477	5.51e-08	LYPD6	2.58697	1.55e-07		SLC4A7	-1.38172	9.38e-181	EPHA1	2.59297	0		RNF112	-1.48052	2.86e-22	UTS2R	3.13336	9.85e-14		KCNB1	-1.96562	5.51e-25	SULF1	2.94477	1.17e-190		CAMTA1
STMN2	-1.75259	0.00198665	RASSF10	2.49572	0.000492672		ARMC4	-1.6149	0.00778274	AGMAT	2.63403	1.59e-08		CEBPB	-1.41147	2.31e-164	SPP1	2.43272	1.2e-53		RERE	-1.63788	6.27e-29	SPINT2	2.55922	3.21e-17		GBA2	-1.38462	0	DLL3	2.58978	6.7e-71		SCN1A	-1.48609	0.000721398	PPY	3.12631	4.03e-12		OR13A1	-1.96568	1.28e-39	HAPLN1	2.94358	6.61e-72		VSTM2L
GLTPD2	-1.75641	3.88e-18	ELOVL3	2.49526	5.67e-32		DRP2	-1.61502	1.94e-06	SLC30A10	2.62265	0.0411572		ROCK2	-1.41663	4.62e-298	CELSR1	2.40954	3.9e-124		IL6ST	-1.6423	9.94e-24	PAFAH1B3	2.55274	6.02e-25		GHSR	-1.38464	0.000924327	GABRD	2.58593	2.62e-227		MAP3K12	-1.49022	6.32e-69	NELL1	3.12259	0.000173316		2021-09-05	-1.96926	1.05e-105	DPP4	2.94358	9.76e-108		MTERF4
GRM3	-1.7617	1.64e-07	CACNG2	2.48841	8.58e-06		PTPRS	-1.61636	4.97e-07	ROBO2	2.62224	0.00444622		NEK3	-1.4191	6.76e-223	RACGAP1	2.38849	1.84e-246		CHRM5	-1.64853	0.00012631	EPHA10	2.54911	0.000268766		ULK1	-1.38485	9.01e-241	CCR4	2.58516	2.73e-102		POU6F1	-1.496	4.26e-38	NLGN1	3.10726	4.77e-15		KLK8	-1.98135	4.72e-35	PHOX2A	2.92889	4.58e-13		PLXNA2
OR2AE1	-1.7624	1.05e-07	ZNF385A	2.47531	8.14e-54		EPHA6	-1.61684	0.0204694	DHCR24	2.62161	6.08e-07		OR5B2	-1.41964	0.00273328	TOX3	2.3759	6.62e-46		ARMS2	-1.65079	0.012974	HLA-DRA	2.54782	3.8e-06		AVPR2	-1.3849	3.61e-42	ITGA6	2.58452	0		PROKR2	-1.49714	0.00120121	NLGN4Y	3.10478	2e-22		NFATC4	-1.99189	4.62e-179	GRM5	2.92122	1.68e-24		AZU1
NGFR	-1.76424	1.68e-21	POU3F2	2.47361	4.89e-23		HRH4	-1.62027	0.000920791	OBP2A	2.61342	0.0385457		ARHGAP33	-1.42018	4.09e-106	HTR3A	2.37274	1.66e-19		CD200	-1.65324	2.18e-05	ADGRV1	2.53889	0.00455144		FRY	-1.38768	8.72e-91	GNAT2	2.58437	9.4e-69		SRPK2	-1.49822	7.72e-74	WNT10A	3.10176	3.9e-95		ADRA1A	-2.02	1.02e-45	SSTR5	2.91972	6.34e-27		GRM2
SYT12	-1.7647	9.55e-16	KCNB1	2.47275	3.24e-17		TECTA	-1.62247	1.82e-07	HPCAL4	2.61176	0.00482358		OR5K1	-1.42107	0.031839	UNC13A	2.37147	1.98e-27		AGT	-1.65427	0.00144514	JCHAIN	2.53387	0.000949877		EPHA4	-1.38992	1.15e-37	MYCL	2.56697	0		CIC	-1.50241	4.29e-49	GPR176	3.0986	6.84e-57		NKX6-1	-2.02524	6.65e-70	TMEM163	2.90917	6.42e-98		ATL1
AZGP1	-1.7789	1.15e-10	SIX1	2.45763	5.72e-41		TBX18	-1.62265	0.00673303	ELOVL3	2.58677	0.000615286		OR2H2	-1.42127	6.93e-20	LHFPL4	2.34778	1.42e-13		SNPH	-1.6605	3.47e-06	AMIGO3	2.52879	0.0365429		HES4	-1.39105	3.41e-62	E2F1	2.56612	0		GUCY2D	-1.50267	1.52e-09	STAP1	3.09143	3.78e-143		GJB2	-2.02734	3.77e-69	CCL3	2.89875	1.53e-98		TRNP1
NR2E1	-1.78106	4.45e-10	PRSS56	2.44412	2.43e-11		RIMS3	-1.62589	5.66e-05	IGDCC3	2.57907	0.0353504		LAMA5	-1.42261	3.54e-132	ASIC2	2.33963	1.83e-18		HTR1F	-1.66274	0.00108145	H2BFS	2.52251	4.86e-07		OR2B11	-1.39243	0.00167638	DLX6	2.55991	2.07e-32		B3GALT1	-1.50734	1.63e-05	RIMS1	3.08779	4.55e-15		MEIS1	-2.03204	5.55e-172	VCX	2.89561	9.47e-16		MGLL
NPFFR1	-1.78168	1.55e-07	POU3F4	2.43974	0.000548841		PJA2	-1.62771	1.02e-32	MFSD2A	2.57532	2.52e-07		SEC14L1	-1.42334	2.05e-278	ACSL6	2.33795	4.2e-14		VAMP1	-1.66475	4.55e-19	CNIH2	2.50153	1.41e-06		TUBA1A	-1.39272	2.04e-101	NME2	2.55344	5.48e-217		PSEN1	-1.5106	1.05e-137	FSCN1	3.08377	3.63e-106		AGER	-2.03975	3.2e-272	FGF5	2.88914	2.05e-30		NDRG2
CHD5	-1.78223	0.00020885	AURKA	2.4263	3.88e-86		KCNC4	-1.63044	1.08e-08	SOX2	2.56806	0.0246697		OR2A5	-1.42392	0.00168813	SIM2	2.33766	2.54e-47		WNT2B	-1.66699	3.59e-06	WDR62	2.49086	2.72e-14		S1PR1	-1.39354	2.03e-104	GABRR1	2.54648	8.3e-22		RTN4RL1	-1.51098	8.49e-14	KIF14	3.08142	6.14e-57		SLC6A4	-2.0399	3.02e-40	PCDHB6	2.88229	1.67e-77		PDE4A
DGKB	-1.78584	5.41e-07	HECW1	2.42458	1.7e-13		RGMA	-1.63491	0.00145025	KEL	2.54484	0.0106198		ARHGAP26	-1.42851	2.32e-99	STIL	2.33215	6.06e-233		CMA1	-1.67561	0.0188563	CD3E	2.48253	2.16e-06		PCDHA2	-1.39397	1.69e-20	ADGRG1	2.54288	0		NR2C2	-1.51311	2.04e-80	GLI2	3.06737	3.89e-32		TIMP4	-2.04782	4.36e-52	OBP2A	2.87835	6.14e-25		CDH9
SCN3B	-1.78712	4.44e-15	SLC38A3	2.42179	1.26e-18		TAL1	-1.63745	7.73e-07	ACPP	2.52979	0.000754394		PTGDR	-1.42871	4.99e-42	GHRH	2.32726	1.35e-09		BMP4	-1.68064	9.46e-05	FOLR1	2.478	0.0326902		OR5B2	-1.39745	0.000156537	SYT13	2.53915	1.01e-102		ZFP36L1	-1.51469	3.89e-37	LINGO1	3.06198	8.9e-47		NHLH2	-2.05741	1.62e-27	MDK	2.873	3.8e-253		PXK
S100A8	-1.79738	2.97e-12	MYH14	2.41842	1.5e-32		BRSK1	-1.64285	5.07e-05	DPF1	2.5268	0.000415544		HCRT	-1.42921	3.97e-05	DMRTA2	2.3266	5.73e-13		SLC8A3	-1.68307	0.00272032	EZH2	2.46975	2.94e-21		CACNB1	-1.39802	1.52e-152	WDR62	2.52753	7.47e-282		MAP3K5	-1.51552	7.42e-64	WEE1	3.058	3.38e-243		TF	-2.06031	5.83e-20	OR9A4	2.85565	4.83e-20		TAS1R3
TAS2R10	-1.81402	4.66e-36	STMN1	2.4146	1.77e-62		HHIP	-1.6437	0.0154598	GRIK4	2.52338	0.00195317		GRM2	-1.4298	5.41e-75	XRCC2	2.32564	2.2e-157		NLGN3	-1.69105	2.92e-09	IGSF9	2.46636	2.46e-08		GRIN1	-1.39841	9.89e-32	SCNN1A	2.52462	2.05e-142		SPTSSB	-1.51705	5.2e-09	INA	3.05592	5.87e-23		SYNGR1	-2.07297	1.71e-109	CA6	2.85278	7.6e-14		USP46
GRHL2	-1.82211	3.85e-09	CHRNA7	2.41375	3.34e-05		SLC6A3	-1.65767	0.0319285	SLC30A3	2.52158	0.0139461		DCLK1	-1.42995	6.56e-40	RIMS1	2.32538	2.67e-29		ZNF804A	-1.69207	6.52e-06	KBTBD8	2.45324	1.91e-09		ATN1	-1.3989	4.69e-272	FOXB1	2.51733	7.86e-34		IER2	-1.5176	1.56e-37	CHRNA5	3.05531	3.29e-57		PDE1B	-2.08183	2.59e-86	EGR2	2.85272	2.17e-89		NRXN1
NRBP2	-1.824	1.8e-77	CPLX2	2.41179	1.01e-08		VWC2L	-1.65797	0.0277156	HTR1F	2.50974	0.00555487		NISCH	-1.4302	0	SMPDL3B	2.32216	8.08e-92		ARHGAP44	-1.69991	7.75e-07	RAC2	2.44688	1.18e-08		HSF4	-1.40216	1.65e-67	ZNF488	2.51023	4.31e-91		DGKQ	-1.51958	9.38e-38	SLC30A3	3.05071	2.35e-26		ZBTB16	-2.08805	1.92e-42	SAG	2.84954	7.25e-22		CHRM4
ATCAY	-1.83067	0.000955025	FGF13	2.40244	9.63e-33		PTBP2	-1.66917	2.2e-23	HAPLN1	2.50773	0.00706912		ASIC3	-1.43463	1.62e-62	VCX3A	2.31945	1.34e-06		BBS2	-1.7029	1.43e-28	SLC6A11	2.43172	0.00369462		NPY5R	-1.40579	3.5e-18	IL12B	2.50895	4.04e-46		UTRN	-1.52015	2.29e-58	MAB21L1	3.04589	3.17e-14		GLTP	-2.08919	3.34e-191	AFF2	2.84166	1.34e-74		RIMBP2
SDR16C5	-1.83352	0.000710045	ALDH3B2	2.40144	1.35e-08		ANK2	-1.6699	0.000323914	GRIN1	2.50605	0.000845811		CNGA1	-1.43795	9.63e-32	NREP	2.31366	3.55e-188		PRX	-1.71515	3.3e-15	MARVELD2	2.42856	2.29e-20		TENM3	-1.40603	9.66e-39	CHRND	2.50776	4.68e-12		S1PR1	-1.52574	4.4e-23	GRB7	3.0376	5.62e-27		EPS8L2	-2.09333	4.28e-150	PTGS2	2.84029	9.21e-71		VAMP2
GABBR1	-1.83401	9.36e-76	CDKN2D	2.39974	6.4e-151		GDPD5	-1.67488	2.28e-10	SIM2	2.5059	5.28e-07		IFRD1	-1.43818	4.61e-249	NTNG1	2.29879	3.1e-18		PCDHA2	-1.71918	0.0122879	MAL2	2.40055	2.7e-09		OR56B1	-1.40625	9.97e-09	ABHD17C	2.49866	0		CBL	-1.5296	4.07e-49	CENPF	3.01888	1.25e-57		SYT8	-2.09921	6.29e-32	OR10A2	2.82872	2.18e-37		GLRA2
NAV3	-1.83509	6.76e-17	PDE6G	2.39964	1.04e-65		CNTFR	-1.67586	0.0440525	TENM2	2.5043	0.0303489		OR5P2	-1.43933	0.00024078	ERBB3	2.28928	1.7e-118		KCNQ4	-1.7209	0.000761916	CCR4	2.39994	2.9e-05		DCC	-1.40688	1.14e-36	RXFP4	2.49494	9.18e-88		DDIT4	-1.53169	3.06e-19	HTR3B	3.01753	3.05e-14		FABP5	-2.10413	1.93e-75	PCDHB9	2.82794	3.67e-217		ZFYVE27
LAMA2	-1.83713	1.47e-21	PCDHB9	2.39506	3.52e-40		VIP	-1.68203	0.017382	CHRNA5	2.50226	2.28e-11		SOD2	-1.43954	4.51e-135	GATA3	2.28738	1.12e-80		NRXN3	-1.72804	0.00407009	TP73	2.39293	1.36e-07		FES	-1.40833	2.53e-152	PRDM12	2.49083	4.52e-143		BCL11B	-1.53172	1.19e-21	HOXA1	3.01609	4.15e-111		TACR1	-2.10503	1.5e-70	KCNQ1	2.82453	8.29e-111		NMT2
ALDH1A3	-1.83985	1.1e-14	ALDH1A2	2.39173	1.67e-14		RORB	-1.68423	0.00691215	KMO	2.49523	8.49e-05		PRIMA1	-1.44636	7e-41	GLRA2	2.28525	1.78e-05		PIK3R1	-1.73128	1.85e-07	OR2W6P	2.38947	0.00795353		MAOA	-1.40858	1.66e-79	LCN1	2.48899	3.75e-22		GPR88	-1.53239	9.1e-09	SYBU	3.01513	1.92e-62		TMIE	-2.10561	5.41e-71	EPHA7	2.81709	1.74e-34		RIMS4
UTS2	-1.85351	2.72e-07	SULF2	2.39102	4.52e-88		PTGDR	-1.68565	2.4e-06	RAC3	2.48819	1.42e-06		MMD2	-1.44812	2.58e-05	UTS2	2.28417	5.99e-24		CDNF	-1.73198	1.75e-11	USH1G	2.38793	0.00148661		SLC6A15	-1.40925	4.4e-13	FGGY	2.48789	7.9e-117		OR10AD1	-1.53435	1.22e-09	PDGFRA	3.0135	1.28e-66		PTK6	-2.11606	2.04e-82	NPB	2.81113	2.01e-88		KCNK10
LHX4	-1.85747	4.14e-39	SAG	2.3742	3.26e-12		MAPK8IP3	-1.68783	1.33e-18	CDK5R1	2.48337	1.76e-06		PLTP	-1.44817	9.34e-117	CACNA1B	2.28021	6.59e-26		GRM3	-1.73631	0.027118	CAMKV	2.37712	0.0173701		GSTM3	-1.41068	5.07e-47	CACNG8	2.48545	1.15e-77		SYN1	-1.54118	2.01e-13	PCDHGC4	2.9954	2.59e-12		SLC25A27	-2.12482	6.37e-126	TRABD2A	2.79559	3.33e-96		CHRNA10
BCAS1	-1.86339	2.16e-09	FSTL4	2.37057	4.4e-30		LRRC24	-1.69202	7.8e-07	GABRR1	2.48084	0.0473676		MT3	-1.45277	3.75e-14	KISS1	2.2757	3.06e-32		RORB	-1.7376	0.00276644	KIF20B	2.36807	7.24e-27		WNT16	-1.41196	6.21e-24	NDP	2.48519	8.94e-58		DRD2	-1.54151	6.69e-05	L1CAM	2.99489	8.15e-100		GDF7	-2.13346	6.83e-77	P2RX3	2.79192	8.74e-27		OR2B8P
S100A9	-1.86973	1.8e-12	SLC6A11	2.36385	1.16e-12		EDNRA	-1.69671	4.66e-10	CHRNB4	2.45757	0.00101155		DST	-1.45345	2.09e-114	FLRT3	2.27373	4.29e-34		NEURL1	-1.7378	0.00085133	WNT10A	2.36139	0.00116387		ROM1	-1.41309	4.94e-196	PARD6B	2.48174	1.3e-281		KCNAB2	-1.54347	2.71e-92	ACVRL1	2.98975	5.15e-84		SGCA	-2.14414	1.01e-59	VTN	2.7895	1.89e-31		BIN1
CNTNAP1	-1.89146	5.77e-32	SOX8	2.35988	6e-22		EZH1	-1.69685	7.4e-34	MYB	2.44872	0.000272737		FGF10	-1.45388	1.36e-18	CDH1	2.27136	2.64e-51		FGF9	-1.74307	0.0113968	BCO1	2.35404	0.00267638		GRIP1	-1.41614	8.22e-51	SYN3	2.47406	7.82e-49		GIPR	-1.5436	2.12e-28	FBN1	2.98972	1.96e-57		NPAS4	-2.15067	6.45e-52	NETO1	2.78637	2.32e-40		GRIP1
PKD1L3	-1.89283	1.72e-20	SLURP1	2.35945	2.05e-05		PDLIM4	-1.69858	3.04e-06	DLX6	2.44571	0.00361576		STX2	-1.45504	6.39e-287	ECT2	2.26696	2.23e-249		PCSK1N	-1.74317	0.00421501	LYPD6B	2.34831	0.000118354		VCL	-1.41638	3.42e-193	WNT3A	2.46549	3.64e-32		MAPK7	-1.55098	7.34e-72	NR2F2	2.98556	2.07e-70		RTP5	-2.16299	8.27e-35	RXFP3	2.77918	5.46e-32		ITSN1
ASIC2	-1.89534	3.92e-14	CST4	2.34332	0.00023072		CNTN2	-1.70234	0.0222927	NME1	2.44482	4.81e-28		GLTPD2	-1.45894	1.91e-43	OR2W6P	2.26076	6.56e-24		FZD4	-1.74491	2.65e-08	CDH1	2.34803	3.04e-11		GRIN2C	-1.41659	7.81e-42	PROX1	2.44808	2.75e-184		CACNB1	-1.55173	9.53e-66	NKX6-2	2.9815	1.64e-18		N4BP3	-2.17289	4.88e-148	MYT1	2.76843	6.95e-40		VCX3A
CDH2	-1.90301	1.29e-14	SPOCK1	2.33924	1.89e-37		STX1B	-1.71181	4.79e-06	NME2	2.43621	1.36e-12		KANK1	-1.45994	1.5e-141	STXBP5L	2.2556	1.09e-17		NPR1	-1.74767	3.4e-05	ACE2	2.33682	0.000397589		DLGAP3	-1.41666	2.1e-75	TTPA	2.44586	1.93e-88		TGFBR2	-1.56011	9.59e-81	PREX2	2.98124	3.69e-53		MRGPRX2	-2.17893	9.61e-20	OTP	2.76799	1.68e-26		ZIC5
GPR75	-1.90518	1.92e-58	FZD9	2.33717	6.53e-57		PKD2	-1.71257	7.59e-20	MESP1	2.42718	0.00809907		CPLX3	-1.46327	1.42e-09	HOXB1	2.24837	1.71e-17		MERTK	-1.74885	4.49e-09	OR10H1	2.33404	0.0233077		MYO5A	-1.41715	1.9e-211	NGEF	2.44302	1.58e-155		TAS2R20	-1.56636	8.99e-17	BCAR1	2.972	4.86e-56		FGF10	-2.18193	2.84e-61	NRCAM	2.76651	2.15e-81		SPOCK2
CXCL12	-1.90667	1.46e-21	FA2H	2.32519	2.81e-25		TACC2	-1.71909	1.49e-11	GRHL3	2.42225	0.000392917		SCN1B	-1.46554	4.72e-127	LTA	2.24548	4.97e-66		AVPR2	-1.74897	0.00017841	PADI2	2.32126	9.94e-05		PPP1R9A	-1.41738	2.46e-48	FGF8	2.41818	1.44e-25		SZT2	-1.5698	9.6e-97	PCDHA7	2.97152	3.22e-06		CERS3	-2.20258	2.31e-38	TNC	2.76489	4.02e-62		SPRY3
MYCBPAP	-1.90986	5.42e-23	RACGAP1	2.32057	5.63e-66		SDC2	-1.72258	6.26e-07	IL6	2.40523	0.00440992		SEMA6A	-1.4656	3.54e-56	NXPH4	2.24416	2.05e-40		TAS2R19	-1.75249	1.91e-05	ALCAM	2.31824	3.06e-05		TNC	-1.42101	4.44e-38	ATOH1	2.41472	3.09e-40		PACSIN2	-1.57438	6.87e-56	KCNJ11	2.96837	1.03e-38		GJB6	-2.2137	1.61e-41	CASP5	2.75434	1.3e-52		ZIC1
UNC5D	-1.92382	0.000557595	GPR143	2.31877	4.83e-51		GABRA2	-1.73382	0.0472421	SLC12A5	2.40362	0.00015007		CACNA1A	-1.4677	2.14e-78	CA10	2.24221	4.7e-07		SEMA5A	-1.75409	4.52e-05	CEL	2.31336	0.00623936		MAPK8IP3	-1.42287	4.41e-178	RTN4R	2.38974	3.05e-238		MYT1L	-1.57455	0.000166558	GRIP1	2.96643	6.24e-40		OR5K2	-2.22611	7.33e-61	CUX2	2.75313	5.42e-30		VPS13A
WNT2B	-1.92532	7.06e-86	NRN1	2.31732	5.64e-30		GPR156	-1.73462	0.000356938	FOXD1	2.39236	0.00871358		BEST2	-1.46848	6.53e-13	MAPK8IP2	2.23702	1.07e-60		KNDC1	-1.75532	0.00225358	TTPA	2.28702	0.0332643		CERS4	-1.43356	4.83e-60	SLC6A6	2.3863	4.63e-194		MAPK1	-1.5749	7.45e-134	IL33	2.95616	3.36e-39		GRIK3	-2.24467	9.29e-39	OR51B4	2.74704	7.9e-11		OR2D2
DLGAP1	-1.93148	5.85e-13	WNT10A	2.31537	1.66e-15		ANKS1B	-1.73635	0.000149025	GLP1R	2.39057	0.0441318		PENK	-1.4688	2.16e-17	GPR84	2.23667	1.85e-87		SCN3B	-1.75608	0.000397746	SLC18A1	2.27304	0.0245188		HCRTR1	-1.43386	9.05e-24	GPR35	2.38577	0		KDM6A	-1.57874	3.66e-80	PTPRG	2.95313	2.45e-78		GFRA1	-2.25419	3.72e-61	PCDHB11	2.74052	1.99e-124		DLGAP1
MAP3K5	-1.93172	9.99e-76	AMIGO3	2.31144	2.61e-05		BCO2	-1.73752	8.1e-06	ATP6V1B1	2.38661	0.0107604		LTB4R	-1.46962	1.93e-148	EZR	2.2322	2.17e-281		VAMP2	-1.76256	5.5e-37	HOXC8	2.27242	0.000417255		NEUROD6	-1.43519	2.07e-05	PIGR	2.37914	1.57e-34		ASIC3	-1.57915	5.04e-42	SNCAIP	2.93914	6.93e-25		NTF4	-2.25936	4.18e-70	GDF15	2.73975	1.47e-40		RASAL1
ATP8A2	-1.93807	6.98e-20	PADI2	2.30632	1.02e-19		GJC2	-1.73875	7.34e-09	H2AFX	2.38441	8.7e-16		OR2K2	-1.47303	1.29e-09	SIX1	2.22672	2.62e-42		TAS2R43	-1.76533	0.010663	NPW	2.26567	0.00596576		NAV3	-1.43611	1.92e-60	OTX2	2.37569	0.0127788		PCSK6	-1.58025	1.74e-12	NME2	2.93867	1.99e-83		SYT14P1	-2.26102	7.54e-33	PTPRO	2.73904	1.05e-91		CALM1
PTCHD1	-1.93991	1.4e-06	PCDHB10	2.30118	1.15e-42		WDR19	-1.74477	9.52e-27	GRM3	2.38038	0.0479302		HTR2A	-1.47536	1.5e-36	SLC9A3R1	2.22446	2.63e-106		KIF26A	-1.76748	2.24e-05	NMU	2.26152	5.37e-05		SRRM4	-1.44298	1.13e-17	WNT11	2.3702	2.81e-56		PRRT2	-1.58041	2.34e-26	NRN1	2.9348	4.65e-61		GABRA4	-2.26631	7.9e-27	VSTM5	2.72102	1.79e-96		OR1D2
CALY	-1.94279	0.00137798	TMEM100	2.29452	7.51e-41		TAS2R5	-1.74833	1.11e-07	MYH14	2.37911	7.34e-05		MAP1B	-1.4758	3.68e-90	FAM19A3	2.22273	3.2e-33		PKD1	-1.76844	1.76e-28	GNAT1	2.25355	0.00723693		NLGN4Y	-1.44347	2.46e-08	LHX2	2.36908	2.05e-54		PRKACA	-1.58092	9.71e-92	SYNGR3	2.93377	3.41e-114		LTB4R	-2.26775	6.33e-122	MSR1	2.71766	4.78e-115		CDON
LGI4	-1.94393	7.58e-23	SEMA3E	2.28759	4.9e-06		PDE6C	-1.75196	3.59e-10	CALR	2.37893	8.95e-32		CXCL12	-1.47669	7.79e-128	LPAR3	2.22185	1.47e-22		HSF4	-1.76977	3.11e-14	MET	2.24696	1.24e-08		DPF3	-1.44392	2.93e-51	GLRA2	2.36854	1.47e-33		EGLN1	-1.58283	7.67e-55	ROBO4	2.93056	2e-52		SLC6A11	-2.27757	5.8e-38	CXCL10	2.71692	2.9e-31		LIN7B
MICALL2	-1.94448	5.18e-70	OR2W5	2.28279	0.0102102		PCDH18	-1.75257	1.83e-08	SOX9	2.36388	0.00044591		MATN2	-1.47772	2.27e-52	PNOC	2.21366	1.65e-43		NBL1	-1.77256	2.06e-20	JAKMIP1	2.24182	0.000359869		PCDHB5	-1.44644	2.59e-78	EFNA4	2.36654	0		SCN1B	-1.58406	2.57e-18	FZD7	2.92688	3.46e-107		ALDH3B2	-2.278	2.53e-64	EPHB1	2.71504	1.09e-82		ZACN
SCN3A	-1.94874	5.41e-12	MAG	2.27766	8.75e-16		FGF13	-1.75327	1.79e-05	IGSF9	2.35849	3.74e-05		FEZ1	-1.47836	1.13e-111	NTSR1	2.2019	2.21e-21		CEP112	-1.77387	3.25e-09	PAX6	2.23145	1.38e-05		ABCD2	-1.44955	7.83e-46	CCL5	2.3538	1.3e-88		G6PD	-1.58801	8.16e-91	POU3F3	2.91633	2.84e-16		RNF112	-2.28082	4.46e-89	CACNA1E	2.70997	2.51e-50		OR2AJ1
SEMA3B	-1.96101	1.43e-21	LYPD6	2.27128	7.99e-15		DOCK11	-1.7539	7.23e-12	CDH3	2.3542	0.000417789		OR2L2	-1.47958	2.79e-05	NEUROD1	2.20036	0.00497365		DRD1	-1.77697	0.0125823	FANCD2	2.22905	4.85e-24		HTR7	-1.4525	2.85e-70	KIF20B	2.35369	0		PARP6	-1.58856	2.8e-160	TSKU	2.9132	2.88e-46		NDRG2	-2.30285	3.12e-160	FZD2	2.70974	8.6e-208		LRFN5
TENM2	-1.9697	8.1e-17	SERPINE2	2.26792	2.88e-28		PIK3R1	-1.7616	2.76e-12	FLRT3	2.33463	0.0013253		ZEB1	-1.47988	4.39e-184	SPINT2	2.19246	2.13e-117		FLNA	-1.77812	9.48e-12	SLC30A10	2.22873	0.0355301		SMARCA1	-1.45427	3.01e-113	RAB27B	2.35359	5.8e-84		ADORA2B	-1.59045	5.52e-24	GRIN2A	2.90758	2.51e-15		PTN	-2.30882	4.03e-82	PROM1	2.69728	5.72e-40		CHRM2
OR52N4	-1.97481	3.09e-13	HTR1D	2.26769	1.5e-07		SYBU	-1.76464	0.000560995	CDH1	2.33398	5.18e-07		VWC2	-1.48146	3.46e-19	VAV3	2.1811	1.96e-88		CAPRIN2	-1.77825	4.83e-18	PIGR	2.20895	0.0391184		GLRB	-1.4632	3.3e-64	CERS6	2.35113	0		TAS2R5	-1.59625	4.39e-13	FGD5	2.90374	5.28e-53		CTTNBP2	-2.36013	2.15e-71	DNAH5	2.67993	3.87e-79		STX1A
MAB21L2	-1.97496	0.000167062	GPRIN1	2.24886	7.32e-45		COL4A3	-1.76519	0.00664308	HLA-DRA	2.32871	0.000103052		KCNC4	-1.4833	3.48e-106	FEN1	2.17761	8.97e-276		CDON	-1.77915	1.38e-09	GRHL2	2.20778	3.65e-13		NCAN	-1.47692	1.2e-24	CADPS	2.35092	1.59e-87		ACVR1B	-1.59646	2.99e-50	PRDX1	2.90206	1.16e-268		IL11RA	-2.37122	1.07e-296	SLC6A7	2.66075	1.82e-34		PIP5K1C
SLC1A7	-1.98651	7.73e-21	GRM1	2.24687	9.89e-22		IGSF21	-1.76523	5.95e-05	LRRN4	2.3253	0.0125765		STX1B	-1.49295	3.96e-93	ASCL2	2.16881	4.05e-40		HRH4	-1.78209	0.000109403	LIF	2.20228	0.000134596		CC2D2A	-1.48518	8.56e-107	SLC7A5	2.34911	1.66e-145		FOXI1	-1.59664	0.000961386	CST2	2.8979	0.000305782		MAB21L2	-2.37347	6.09e-61	FOXJ1	2.65992	8.71e-36		SLC6A5
AKAP12	-1.99995	1.29e-25	CD36	2.24185	5.6e-28		CUBN	-1.76808	7.68e-09	OR2W6P	2.32125	0.0193138		TAS2R10	-1.49305	1.99e-50	ALB	2.16644	1.39e-09		EYA4	-1.78329	0.0121656	RAB27B	2.19689	3.29e-07		SEMA3B	-1.4853	1.58e-70	NME1	2.3491	5.58e-271		CSNK1D	-1.60023	5.62e-77	LRRC4C	2.89471	1.02e-17		NMU	-2.38771	1.08e-95	AGMAT	2.65881	2.45e-143		NTSR2
RTP5	-2.00298	7.03e-10	WDR62	2.23742	1.93e-50		WNT2B	-1.76912	5.73e-10	GPR143	2.31793	0.00110851		CNTNAP1	-1.50304	3.72e-160	GRHL2	2.16031	6.61e-88		APBA1	-1.79075	4.18e-11	DPF1	2.19653	0.00143909		LRTM2	-1.48653	7.18e-21	SATB2	2.3486	3.36e-148		NPPA	-1.60026	3.58e-05	MAS1	2.87972	3.71e-08		BOC	-2.38775	1.13e-122	MNX1	2.65859	4.67e-63		CLIC5
TUB	-2.00642	8.77e-44	AOC1	2.22641	6.13e-17		ZSWIM5	-1.77661	1.53e-06	MYO3B	2.31574	0.0160688		ARHGEF7	-1.5043	0	RIMBP3	2.15658	1.53e-59		TRIM3	-1.79163	1.22e-31	KISS1R	2.19548	0.0118179		KIF17	-1.48999	1.87e-88	NQO1	2.34736	5.05e-176		PIAS1	-1.60071	4.72e-111	HESX1	2.87619	2.95e-46		USH1G	-2.39388	2.68e-51	COL4A1	2.65827	8.13e-197		PPP1R9B
BCL6	-2.00749	4.44e-82	LINGO2	2.22321	2.92e-07		SYNGAP1	-1.7772	1.72e-28	LIF	2.31489	0.000149413		PTPRS	-1.50977	1.15e-131	STAP1	2.15656	4.7e-59		DRP2	-1.79281	1.36e-09	SLC7A5	2.19475	7.83e-05		MCF2	-1.4909	2.53e-60	CELSR3	2.33805	1.94e-205		LRRTM1	-1.60197	0.0029433	RTP1	2.86421	0.00291642		SLC2A4	-2.39414	5.08e-70	GRPR	2.65621	1.09e-28		NKX6-2
GABRA6	-2.02114	2.54e-07	BMP4	2.21953	4.71e-34		NPHP3	-1.77724	5.87e-29	WNT3	2.31271	1.21e-05		ELOVL3	-1.51312	9.12e-38	VWC2L	2.14874	1.06e-08		SYNDIG1	-1.79621	0.00128805	CBLN1	2.18809	0.0189019		TAS2R14	-1.49097	1.69e-122	INSM1	2.33546	1.57e-36		NRSN1	-1.6048	0.000335438	CHRD	2.86395	1.64e-65		ZNF536	-2.4039	1.45e-81	NPHS1	2.65265	6.96e-21		PRDM12
CER1	-2.02366	2.19e-07	H2BFS	2.2195	1.89e-41		ACTN1	-1.77798	4.86e-21	ESRP1	2.30514	2.75e-08		PKD1	-1.51348	1.59e-276	TACC3	2.14712	4e-200		DOCK11	-1.79843	2.6e-14	LST1	2.17191	8.81e-08		ADAM23	-1.49431	1.65e-86	PAX3	2.33184	4.96e-12		SERINC5	-1.60709	3.18e-62	STMN1	2.86317	1.28e-112		HSD3B2	-2.44847	2.85e-12	FN1	2.64666	3.2e-95		LHX4
SYT4	-2.02599	0.000253617	GJC1	2.19935	1.2e-78		OR1Q1	-1.78138	0.00306596	SPINT1	2.29903	1.57e-08		TLR4	-1.52211	1.6e-154	NPY1R	2.14389	1.79e-18		STXBP1	-1.79926	9.11e-12	H2AFX	2.17124	1.26e-15		2021-09-05	-1.49634	3.64e-141	DKK1	2.31922	3.63e-32		STON2	-1.61038	4.13e-14	MTHFD1L	2.8612	8.12e-172		CASQ1	-2.44864	1.42e-91	POU4F1	2.63871	1.59e-33		PDPK1
OR2A7	-2.02963	5.09e-15	NOS1	2.19562	3.61e-09		AKAP12	-1.78144	5.8e-06	CNR2	2.27999	0.0343939		HGF	-1.52251	1.41e-96	SLC1A6	2.1432	4.56e-08		PLAG1	-1.79959	2.23e-05	LRRC4	2.16321	0.00382243		CERS3	-1.49658	2.43e-26	MTHFD1L	2.30887	8.14e-266		NRBP2	-1.61359	1.22e-38	GJA4	2.85736	6.35e-44		MUSK	-2.47429	6.8e-94	MYBL2	2.63816	3.25e-259		NAALAD2
CNTN6	-2.04418	1.82e-13	PCDHB6	2.18217	1.15e-33		SOX8	-1.78335	0.000232617	KCNJ10	2.27533	0.00112473		EPHA5	-1.52341	4.84e-24	SYT12	2.14218	1.08e-41		TPH1	-1.8016	3.17e-05	DUSP10	2.16223	9.35e-08		CASR	-1.49788	1.71e-23	KPNA2	2.30169	0		IQGAP1	-1.61514	4.62e-82	PKD2L1	2.84279	1.6e-42		HTR3B	-2.48125	3.68e-27	IL1B	2.62404	3.87e-62		ADGRB3
BHMT	-2.04495	7.09e-22	GAL3ST1	2.18168	4.41e-16		MGLL	-1.78365	1.04e-07	NRCAM	2.27531	0.00708483		OR1L8	-1.52363	7.96e-41	SALL4	2.1399	2.07e-77		GUCA1B	-1.8039	5.15e-09	ASCL2	2.15734	3e-05		MARK1	-1.49857	4.25e-52	PLA2G10	2.29836	5.22e-92		CD3E	-1.61725	8.14e-25	PCDHA4	2.83582	5.16e-12		PIP	-2.49048	1.27e-14	LHX3	2.62355	5.99e-19		NPTN
OR51B4	-2.05249	1.48e-11	RBFOX1	2.17872	1.55e-10		DCLK1	-1.78523	0.000125685	EPHA1	2.2739	7.72e-07		PDGFRA	-1.52593	9.19e-102	PROKR2	2.13942	0.00241219		MAG	-1.80572	0.0205591	FZD9	2.14225	0.000963393		CORT	-1.50105	2.08e-80	TACC3	2.29741	0		TRIM3	-1.61986	4.5e-130	DLX6	2.83373	1.17e-05		RTP1	-2.51334	1.5e-23	MAS1	2.61688	1.05e-20		CHRM5
NR2F1	-2.05522	1.37e-44	LAMA1	2.16881	2.33e-14		CPLX1	-1.78539	2.34e-08	KISS1R	2.27289	0.0283566		OR56B1	-1.52621	5.64e-11	RASGRF1	2.12683	2.49e-40		FLRT2	-1.80574	0.000586499	HOXD1	2.14038	0.00151591		PIP5K1C	-1.50401	4.34e-294	LRP8	2.28634	3.37e-179		ZEB2	-1.62406	4.48e-88	NRCAM	2.83345	1.46e-45		LYNX1	-2.52757	1.99e-69	EYA4	2.61664	1.42e-57		CADPS2
USH2A	-2.05656	2.19e-11	KIF14	2.16855	6.1e-27		TACC1	-1.78701	5.73e-10	EFNA3	2.26297	5.33e-06		IL13	-1.5283	1.17e-22	CCR2	2.1212	3.65e-65		TGFBR2	-1.80933	1.37e-16	TFAP2A	2.13863	4.58e-09		PCDHB15	-1.50444	1.56e-79	SLC44A3	2.28466	7.52e-253		NRN1L	-1.62423	6.71e-19	PDLIM4	2.83218	5.26e-37		MT3	-2.53498	2.85e-48	GRM8	2.60541	2.6e-93		NRXN2
CAV3	-2.05885	1.71e-10	RTN4R	2.16849	3.5e-36		STXBP1	-1.79009	3.48e-10	RAB11FIP4	2.25928	1.29e-07		FFAR4	-1.5313	3.73e-68	PTK6	2.11873	2.25e-62		GRIK2	-1.81342	0.000726242	MYO1A	2.12215	0.0146592		POTEJ	-1.50883	9.25e-09	ESPN	2.284	3.85e-102		PDE4D	-1.62733	7.59e-31	DLX1	2.83094	3.59e-28		SMR3B	-2.53698	0.000440611	TGFB2	2.60289	5.65e-128		SCN3B
PRRT2	-2.06626	1.71e-40	NEFM	2.1642	2.87e-15		SYT11	-1.80079	5.13e-10	FASLG	2.2577	0.00310155		FOSL1	-1.53469	1.55e-52	RIMS2	2.1185	3.75e-18		HEY2	-1.81587	1.83e-06	CD38	2.11545	0.000450625		TUBB3	-1.51	1.71e-07	EZH2	2.27943	1.66e-229		GABRA6	-1.63074	0.0043133	SLC6A7	2.82917	1.77e-26		PSCA	-2.56995	3.64e-23	HAPLN4	2.59733	1.87e-58		PATE1
FABP7	-2.07323	9.85e-09	VWC2L	2.15847	1.9e-07		HSPG2	-1.80311	1.75e-19	SPINT2	2.25505	1.86e-08		POU3F3	-1.53549	5.03e-15	FGD3	2.11193	4.43e-74		HES7	-1.81872	0.00133654	GJB1	2.11387	0.0168295		ACER1	-1.51146	3.87e-27	PRR7	2.27117	5.81e-181		CSNK1G2	-1.63431	6.5e-78	KCNN1	2.82761	2.19e-27		CRTAC1	-2.58875	1.46e-45	GABRB1	2.59681	6.74e-19		CNTNAP1
NR4A2	-2.07802	5.13e-12	AFF2	2.15422	2.66e-18		NRTN	-1.80445	2.68e-05	GRB7	2.25457	7.35e-05		SGK1	-1.53556	3.41e-133	STMN1	2.10759	1.15e-192		OR10AD1	-1.85173	2.74e-05	TLR7	2.10567	4.77e-05		LRRTM1	-1.51183	1.73e-11	HCN1	2.26515	3.75e-39		CTDSP1	-1.6359	1.32e-156	SDR16C5	2.82729	5.52e-20		VIT	-2.61796	3.78e-43	RTP4	2.58513	1.77e-128		SLC6A1
GRIA2	-2.08668	3.15e-06	USH1C	2.15061	4.81e-08		DLGAP2	-1.80624	0.00350532	COCH	2.24998	0.00379668		SYNPO	-1.53678	2.02e-173	WDR62	2.09861	3.5e-128		KIF17	-1.864	6.82e-10	CTHRC1	2.09807	0.000132737		OR7A5	-1.51765	2.05e-10	TIFAB	2.26129	3.61e-51		VAV3	-1.64114	4.73e-74	ZIC1	2.8272	8.36e-14		CDHR1	-2.67744	4.96e-55	OR5M11	2.58445	1.22e-20		ZG16B
SHC3	-2.09754	6.95e-64	ADGRF1	2.14406	5.88e-07		ILK	-1.80805	1.23e-36	AGRP	2.24855	0.00444704		ADGRA2	-1.5378	1.13e-180	PCSK6	2.09593	1.13e-61		SYNGR1	-1.87137	4.45e-08	HAVCR2	2.09629	8.41e-06		ARHGEF4	-1.527	7.44e-39	PLCB4	2.25853	1.89e-103		OR5K2	-1.64186	4.55e-06	RRAS2	2.82643	6.47e-148		PDE6A	-2.68664	2.39e-54	ITGA6	2.58169	1.4e-266		PGK2
GLRA3	-2.10776	5.86e-06	OBP2A	2.1431	0.00111698		MPP2	-1.81809	3.2e-07	SHOX2	2.24768	0.00477094		APOD	-1.54064	1.1e-21	TH	2.07942	1.44e-14		FOXN4	-1.87395	0.0348325	RIMBP3C	2.09518	0.0037328		DRD4	-1.5282	2.03e-77	HCRT	2.24685	5.6e-24		SCGN	-1.64491	0.000301493	CENPU	2.82289	8.98e-71		ASPA	-2.71197	2.47e-113	MMP8	2.57995	4.07e-28		MAP3K12
MYO7A	-2.1108	1.08e-45	MDK	2.14093	9.03e-27		ATP2B4	-1.8182	3.4e-12	TFAP2A	2.24612	5.48e-05		SNCG	-1.5479	2.14e-37	LEF1	2.06762	6.11e-86		ANXA6	-1.87468	3.23e-15	TP63	2.0873	0.00125243		LSAMP	-1.52984	2.35e-68	COL1A1	2.23971	1.71e-150		PROM1	-1.64635	6.56e-07	UNC5C	2.82134	8.6e-43		APOD	-2.7322	1.57e-77	PCDH19	2.57721	8.28e-62		DRGX
LHCGR	-2.11341	1.78e-10	ADGRB1	2.13874	1.85e-12		OR10A6	-1.82165	0.043345	KCNN1	2.24271	0.0114373		MAS1	-1.54809	2.75e-13	LHX5	2.06759	7.41e-07		OPHN1	-1.87753	3.14e-25	GLS2	2.08625	4.19e-05		FGD2	-1.53494	6.91e-104	VAV3	2.22014	2.35e-87		GLUL	-1.64761	4.8e-39	CDK5R2	2.8157	1.71e-18		TMC1	-2.75662	3.82e-50	LIN28A	2.56895	3.31e-24		HDAC11
LTB4R2	-2.11389	2.18e-85	SNCA	2.13736	8.64e-21		ARHGEF9	-1.82214	4.03e-24	SHISA8	2.24211	0.0431861		C9orf72	-1.54959	3.36e-239	STRBP	2.06204	0		GPR88	-1.88194	0.000402272	TYMP	2.08615	2.4e-07		ITGA1	-1.53666	4.82e-192	ACSL6	2.19833	2.77e-13		ARRB1	-1.6522	1.55e-62	HOXD3	2.81055	1.62e-21		PCP4	-2.76481	8.91e-39	DNMT3B	2.56308	6.77e-201		CBX6
TAS2R3	-2.13072	9.23e-14	NMUR2	2.1307	0.00069978		PCDHGC5	-1.82379	0.000264764	GNAT2	2.23862	0.00548107		RETN	-1.54959	6.31e-29	ITPKA	2.05801	1.29e-44		LAMB2	-1.88266	2.26e-13	RAB11FIP4	2.08581	3.5e-11		PARP6	-1.538	9.59e-165	GABRA3	2.19091	3e-23		DLG5	-1.65284	5.88e-29	PARP1	2.79651	0		SCNN1G	-2.79536	8.96e-67	OR2B6	2.56022	2.11e-34		TRPV1
ATP1A2	-2.13615	3.78e-26	BRINP3	2.12939	0.00313936		GRIK2	-1.82637	0.000546567	PARD6B	2.23828	1.95e-07		PLXNB3	-1.54967	3.1e-86	APLP1	2.0552	1.31e-31		2021-09-04	-1.88329	6.92e-12	TF	2.08478	0.0354186		2021-09-04	-1.53839	3.3e-221	CMTM8	2.18919	0		GNRH1	-1.65467	8.95e-57	EFNB2	2.79206	1.41e-76		GRHL3	-2.81354	1.19e-116	ECT2	2.55971	0		ACSL6
FPR2	-2.17718	5.7e-15	NKD1	2.12706	2.03e-16		EFEMP1	-1.82693	0.000105507	DUSP10	2.22658	7.51e-05		CHRNE	-1.55019	1.05e-93	CYFIP2	2.04559	3.59e-83		NUMBL	-1.88892	1.14e-22	SPTSSB	2.08455	0.00770461		NCAM2	-1.5396	7.88e-75	SERINC5	2.18301	0		PLXDC1	-1.65602	6.36e-24	FGD6	2.79115	2.67e-141		KLF15	-2.81456	4e-84	OR8G3P	2.55584	9.14e-07		OR11H7
ESPN	-2.17771	4.08e-11	FGF5	2.12187	0.0264222		DCLK2	-1.84004	2.4e-07	ANOS1	2.2228	2.59e-05		OR11H6	-1.55348	0.00537084	SHROOM2	2.04049	1.29e-123		PTN	-1.89221	0.000639248	AGRN	2.08353	9.19e-10		CHRM5	-1.5438	1.01e-78	FEN1	2.18063	0		RAB27A	-1.66029	1.09e-107	GPR143	2.79069	1.02e-25		CHRDL1	-2.83538	5.79e-56	CDH11	2.55303	1.71e-163		RAPGEF5
RAPGEF4	-2.19199	8.81e-44	TRPC6	2.12176	3e-27		SEMA6D	-1.84378	2.16e-05	ZNF488	2.20015	0.00654282		ARNTL	-1.55893	3.04e-288	GABRA5	2.03539	1.47e-09		GLI2	-1.89644	5.78e-05	GCLM	2.07894	1.97e-06		ILK	-1.54524	0	DHCR24	2.18027	9.47e-216		STX1A	-1.66158	1.15e-27	TIMM8B	2.78265	3.46e-111		DUOXA1	-2.83619	4.25e-140	FOXD1	2.55198	2.42e-105		TSPEAR
ROBO3	-2.20802	2.69e-30	FOXN4	2.12052	4.36e-07		GNRH1	-1.84432	5.81e-17	PPFIA3	2.18859	1.11e-06		PDE7B	-1.56907	1.13e-123	ST14	2.03327	1.71e-114		EPHA7	-1.90022	0.00543101	PTPRZ1	2.07807	0.0143498		SYNGAP1	-1.54548	1.4e-268	BMP4	2.16801	7.15e-131		ZSWIM5	-1.66378	5.91e-29	ARX	2.76043	3.48e-13		PLP1	-2.8978	3.43e-46	AOC1	2.54701	3.66e-29		RNF165
DRD2	-2.2094	7.98e-08	GNGT1	2.11377	0.000112757		QRFP	-1.84584	1.36e-09	FANCD2	2.17356	4.38e-12		DDIT4	-1.57464	2.01e-94	CTHRC1	2.03008	4.41e-97		DACT1	-1.90216	1.2e-06	HMGB2	2.07776	6.08e-13		CAPRIN2	-1.54595	6.49e-210	EOMES	2.16574	1.04e-60		VLDLR	-1.66668	1.94e-17	RARB	2.75139	2.77e-50		ATOH8	-2.90432	1.07e-142	SOX14	2.54686	1.45e-12		PITPNM1
OR1E1	-2.23143	0.000137367	UGT2A1	2.11255	1.56e-06		PLXNB3	-1.84927	2.76e-07	SCNN1B	2.15748	0.00462993		OR13C6P	-1.57536	2.62e-05	TNF	2.02269	1.67e-50		PENK	-1.90281	0.0476738	SV2C	2.0573	0.0115682		AP3B2	-1.54828	4.24e-24	IL1B	2.15736	2.64e-34		SLC39A5	-1.66841	1.98e-10	COX7B	2.74997	1.15e-78		CXCR2	-2.91121	9.93e-81	BMPR1B	2.5371	2.51e-53		GIPR
LTK	-2.23896	8.48e-30	DPF1	2.10931	8e-17		P2RY12	-1.84955	0.000640803	IGHA2	2.153	0.0369666		STXBP1	-1.57663	5.97e-157	NKX2-5	2.02198	1.31e-09		TMC2	-1.90521	8.74e-05	TLR8	2.05615	0.00197832		NPY6R	-1.54956	1.12e-13	TFAP2A	2.15167	1.12e-55		NOTCH1	-1.66953	1e-40	BCAS1	2.74131	2.61e-45		SNTG2	-2.94503	1.74e-145	OTX1	2.5305	5.61e-130		OR52A1
SCNN1A	-2.28882	1.24e-18	RAB11FIP4	2.10288	2.29e-43		OSR2	-1.85363	1.41e-05	SKIL	2.14383	2.55e-11		NTF3	-1.57864	2.28e-23	SOX2	2.02071	6.83e-12		SEMA3G	-1.91312	5.9e-12	MYB	2.0529	2.78e-05		EFHC1	-1.55089	1.28e-244	GABRB2	2.148	1.19e-34		HACD4	-1.67291	1.36e-58	AURKA	2.73618	2.32e-81		RDH12	-2.96002	4.07e-82	BHLHE41	2.52567	3.44e-127		MAL
GPM6A	-2.29654	8.53e-26	MYO10	2.09873	9.17e-58		VCL	-1.8548	5.89e-23	FSCN1	2.13853	6.41e-06		OR11H12	-1.57895	0.020246	GPR1	2.01193	4.23e-44		MEIS2	-1.91733	7.98e-16	FABP5	2.04717	0.000175845		RPS6KA5	-1.55269	5.34e-183	POTEI	2.14479	9.84e-14		TAS2R3	-1.67343	0.0245095	PAX2	2.73563	4.2e-10		CMA1	-2.96696	3.28e-49	CCKAR	2.52166	2.25e-05		GRIK2
SSTR2	-2.30704	8.23e-42	OR2I1P	2.0802	3.77e-07		KIF26A	-1.8631	4.86e-06	RACGAP1	2.13705	1.54e-13		ITSN1	-1.57954	7.86e-297	EPHA10	2.01182	5.79e-58		OR51E2	-1.91923	0.000272009	DNAH5	2.04503	0.0025793		OR5K1	-1.55291	3.24e-06	DMRT3	2.12556	8.1e-25		ADGRF1	-1.67445	0.016118	SHROOM3	2.73184	2.42e-27		CNR1	-2.98154	8.76e-75	CDK6	2.52063	4.06e-178		FBXO31
KCNQ1	-2.32862	5.81e-38	IGHA2	2.06856	9.73e-08		AVPR2	-1.86665	2.56e-06	NPY4R	2.13054	0.0126518		EPHA2	-1.58468	4.8e-169	HACD3	2.0021	1.96e-300		WFS1	-1.91992	6.08e-23	WNT3A	2.04296	0.00652235		DLC1	-1.55677	3.59e-178	GRID2IP	2.11922	2.3e-117		ADGRV1	-1.6781	8.21e-08	UNC13A	2.72914	8.06e-31		ANXA1	-3.01557	6.13e-162	ALCAM	2.51585	4.66e-159		GRID2IP
TG	-2.33727	1.21e-29	NTN1	2.06183	3.55e-20		SCN1B	-1.87062	4.86e-13	POSTN	2.13016	0.00258705		F2	-1.58675	6.36e-20	BCAS1	1.99731	7.84e-31		LRP1	-1.92146	8.4e-19	BCL11A	2.0354	0.000282333		PMP22	-1.55721	1.66e-120	SYNDIG1	2.10781	2.16e-107		HES6	-1.67929	7.63e-11	ANK2	2.72654	5.63e-42		DLG2	-3.0284	1.4e-167	GABBR2	2.50013	1.23e-35		ARHGEF9
L1CAM	-2.33752	1.03e-07	PLXNC1	2.06123	9.85e-96		SOX6	-1.87264	0.000402659	ICAM1	2.13007	2.46e-05		OXTR	-1.59017	7.78e-30	FGF5	1.99656	3.09e-15		HOXD9	-1.92224	4.81e-16	HPRT1	2.03478	2.43e-19		WASF3	-1.55885	1.75e-44	MYO3B	2.10752	8.48e-52		GLRA2	-1.68487	0.0310865	ESPNL	2.71986	2.03e-41		S100A9	-3.02884	8.92e-73	MCHR2	2.49646	6.28e-12		GFRAL
SEMA3D	-2.34268	2.87e-21	TNFRSF12A	2.05277	1.52e-49		GRB10	-1.87977	5.09e-10	APOE	2.12609	0.000472417		SLC6A19	-1.59141	1.81e-07	CERS6	1.99524	4.88e-245		GNRH1	-1.92312	4.81e-19	HOXB8	2.03307	0.0125903		DCHS1	-1.55969	2.56e-155	RUNX3	2.10713	4.17e-108		NINJ2	-1.68669	1.35e-34	ADORA1	2.71323	1.29e-38		MAPT	-3.03913	1.05e-93	WNT11	2.49163	3.91e-50		CHAT
MOG	-2.35018	9.44e-11	EN2	2.05004	3.65e-13		REEP2	-1.88022	5.49e-07	DLX2	2.1239	0.0478032		TUB	-1.59812	1.48e-84	VCX	1.99397	5.43e-05		BCO2	-1.93696	5.95e-10	OPRD1	2.02263	0.00142683		DSCAM	-1.56291	1.47e-27	OR2T10	2.10101	8.02e-05		MARK2	-1.68679	1.89e-79	SHANK2	2.70621	6.13e-12		ADIPOQ	-3.11451	2.06e-20	OR10W1	2.48463	2.69e-10		OR2A7
SYT9	-2.35484	2.03e-20	XRCC2	2.04775	2.32e-57		HGF	-1.88101	0.000152406	MTHFD1L	2.1168	8.6e-18		NFATC4	-1.60478	1.17e-116	LCN1	1.99192	4.11e-20		CRLF1	-1.93831	0.000128858	LYN	2.01792	4.18e-10		NDRG4	-1.56338	3.74e-103	SLC44A5	2.09867	3.17e-31		VASP	-1.68843	3.73e-91	HEYL	2.70541	3.31e-61		SORCS1	-3.13087	8.68e-99	TAC3	2.48369	8.72e-17		PCSK1N
SRPX2	-2.36012	3.39e-34	SLC6A17	2.04422	2.03e-09		GAS7	-1.88609	4.19e-08	SLC7A5	2.11664	6.79e-05		NEUROD6	-1.60972	0.0263546	GABRD	1.9903	7.95e-88		PRKD1	-1.94669	3.75e-07	IDH2	2.01467	1.16e-12		AVPR1A	-1.56562	1.3e-48	GCHFR	2.09623	5.05e-171		LYN	-1.69341	9.26e-75	SCN11A	2.70268	7.23e-21		TMPRSS11E	-3.16608	1.3e-50	UTS2	2.48357	2.07e-26		NXPH3
GDA	-2.36204	8.61e-06	BCO1	2.0442	2.7e-08		MATN2	-1.88922	3.63e-06	SPTBN2	2.10639	6.42e-06		OR10W1	-1.61116	0.00429232	TLX2	1.99007	2.5e-18		SCN3A	-1.95235	0.0012835	ITGA3	2.01273	3.22e-05		PCDHA3	-1.56723	1.15e-46	UNC5A	2.09401	5.68e-46		LYZ	-1.70154	3.48e-20	FA2H	2.70233	5.24e-36		LHCGR	-3.18861	1.69e-55	GABRA3	2.47664	5.88e-49		WNT3A
GRIK1	-2.37376	1.94e-05	TPBG	2.04328	1.54e-26		OR2A42	-1.88928	0.00143306	BRCA1	2.10536	6.49e-13		PKD2	-1.61153	1.43040693e-315	CTSV	1.98444	2.37e-52		GATA2	-1.95838	5.87e-10	STON2	2.00858	1.73e-07		SNPH	-1.5684	8.98e-53	SLC6A18	2.07196	1.7e-25		HDAC5	-1.70155	3.29e-63	IGHG3	2.69814	2.83e-23		CBLN1	-3.23589	1.92e-65	GABRB2	2.47428	2.63e-31		STK26
ADGRV1	-2.37682	1.61e-19	EPHB1	2.03895	8.32e-23		FGF9	-1.89844	0.00789977	DPP4	2.09121	0.00470135		SMARCD3	-1.61241	4.51e-128	ADORA2A	1.98373	1.33e-49		USH2A	-1.95877	4.84e-09	SLIT1	1.99995	0.0156133		ADGRL2	-1.56876	5.5e-202	BRCA1	2.06277	1.54e-287		ITGB2	-1.70347	2.75e-74	NDN	2.69808	1.42e-58		SCN7A	-3.25483	7.76e-101	SLC30A3	2.47398	5.87e-46		SLC6A19
ASCL1	-2.38046	4.13e-15	SPARC	2.03848	1.03e-105		WASF3	-1.90363	1.97e-09	SLC9A3R1	2.08933	5.8e-08		RBFOX1	-1.61437	5.44e-13	LMX1B	1.97788	1.93e-58		SCARF1	-1.96046	8.45e-22	AKR1C1	1.99977	0.0385299		DRP2	-1.57479	5.27e-33	EPHA2	2.05491	5.8e-133		RSPO2	-1.70662	1.13e-05	GPM6A	2.69621	5.52e-24		P2RX1	-3.25577	6.15e-120	PPEF1	2.47309	1.52e-85		OR2L2
GALR1	-2.38861	5.71e-05	ISL2	2.03795	0.000375337		CLIC4	-1.90744	1.22e-20	ERBB2	2.08455	9.69e-05		HES4	-1.61949	6.98e-112	CDH11	1.97742	2.05e-106		PTCH1	-1.96068	7.16e-10	MTHFD1L	1.99392	1.34e-13		TPH1	-1.57675	1.38e-33	RAP1GAP	2.05396	8.62e-80		MOBP	-1.70856	9.07e-05	NPFF	2.69416	1.8e-09		NTRK3	-3.27931	1.38e-106	F2R	2.47121	2.83e-244		TAS2R42
MAB21L1	-2.41165	8.88e-13	GABRD	2.02527	3.31e-36		TRIM3	-1.90912	4.75e-33	SPINK5	2.08362	0.0191683		HOXD10	-1.62058	2.53e-68	ENC1	1.97688	1.07e-148		ADARB1	-1.96191	2.13e-14	SDC4	1.99091	5.84e-10		MEOX2	-1.57816	4.32e-55	MYRF	2.04917	2.88e-83		FGF17	-1.71128	7.22e-14	SLC1A4	2.69261	2.28e-143		S100A8	-3.29546	1.42e-70	ASCL2	2.46964	2.41e-74		RHO
RNF112	-2.41562	1.06e-29	NHLH2	2.02525	0.00026833		CSPG4	-1.91212	1.32e-07	EFNA4	2.07856	7.94e-13		GSC	-1.6221	2.73e-61	GRIP1	1.97256	2.01e-64		WNT9B	-1.96504	0.00566189	ADORA1	1.98654	0.000248013		RYR2	-1.57932	1.65e-42	HLA-DRA	2.03364	4.72e-86		CLN3	-1.71215	2.21e-08	ETV1	2.6915	2.84e-48		LGI1	-3.35698	5.95e-68	RIMS2	2.46904	3.04e-40		OR14L1P
P2RY4	-2.42102	3.47e-29	TNFRSF21	2.02315	1.3e-30		SMARCD3	-1.91355	6.56e-12	FGF12	2.07275	0.00800309		SEMA6B	-1.62462	2.79e-111	CTNND2	1.9716	3.68e-29		ARC	-1.96758	5.28e-05	NME1	1.98469	3.22e-23		SEMA6A	-1.57942	2.18e-70	TSPEAR	2.03234	1.67e-38		EPHB6	-1.71395	5.36e-40	TACR1	2.67989	2.59e-22		MYOC	-3.46394	7.84e-43	OR2B2	2.46856	6.98e-19		PCDHAC2
IL1RAPL2	-2.42672	3.94e-05	PCDHA2	2.02187	1.9e-12		SHANK3	-1.9161	8.28e-22	KIAA0319	2.07235	0.020493		SPTBN1	-1.62748	0	CHRNB2	1.97032	1.75e-18		RORA	-1.96962	1.08e-12	GCHFR	1.97964	3.78e-08		CACNG2	-1.58859	6.6e-12	NEUROD1	2.02469	3.31e-14		NPTXR	-1.71595	3.28e-30	GATM	2.65858	6.85e-52		RIC3	-3.56929	1.33e-168	RXFP4	2.4665	3.1e-25		DIXDC1
CHRD	-2.43927	8.33e-33	SH3GL2	2.0142	4.2e-14		RTP5	-1.91751	0.00202507	ALOXE3	2.06493	0.0134397		OR1N1	-1.62801	1.87e-08	RAX	1.96756	0.00690304		PBX1	-1.97262	1.66e-14	PDE6G	1.97401	0.000175803		TAS2R20	-1.58935	3.14e-79	PAX4	2.01807	4.48e-15		DOK6	-1.72499	1.05e-28	ARHGEF15	2.65835	1.79e-37		SPINK5	-3.6377	4.46e-78	LRRN1	2.4591	2.05e-56		OR2AG2
FGD2	-2.44002	7.47e-55	PCDHB11	2.01369	2.53e-30		CRYM	-1.91841	0.00129886	LTA	2.06378	0.000234698		GRM3	-1.62916	1.33e-44	LRP2	1.96624	6.6e-18		MDGA2	-1.97623	0.0293947	MYCL	1.97366	0.000201907		SLC4A5	-1.58962	2.29e-139	ERBB3	2.01441	4.96e-249		NXNL2	-1.72645	3.69e-12	CDH2	2.65827	2.36e-36		GFAP	-3.63807	2.31e-70	DKK1	2.45868	3.31e-25		FGF14
S100B	-2.44059	3.49e-20	CX3CL1	2.0095	4.05e-34		GSN	-1.92688	2.75e-19	ZACN	2.06358	1.14e-07		OR51I1	-1.63078	1.63e-06	SLC7A5	1.96383	1.11e-65		PLCL1	-1.97911	1.57e-11	DHCR24	1.97345	1.36e-09		PRKD1	-1.59045	9.14e-113	NHLH2	2.01245	3.35e-15		VAMP2	-1.7372	2.62e-97	AXL	2.65422	3.77e-58		SCNN1B	-3.67699	9.98e-104	PKLR	2.45857	3.96e-23		ADGRL1
CD38	-2.44988	3.4e-36	FN1	2.00306	4.23e-26		ELOVL2	-1.92748	1.7e-05	SYNGR3	2.06285	0.00500968		ATOH7	-1.63244	4.71e-31	RAB11FIP4	1.96003	3.16e-93		NR2E3	-1.98157	1.19e-07	PROM1	1.97336	0.0478683		EVL	-1.59281	5.18e-150	MYO1D	2.00655	3.23e-264		CHRM4	-1.74126	1.86e-10	CDKL3	2.65317	7.27e-63		LGI4	-3.76286	0	SHANK2	2.44726	1.03e-122		DDC
OR2A1	-2.4532	3.38e-22	NPAS1	2.00288	2.2e-22		BCL6	-1.93583	1.73e-21	GNAT1	2.0593	0.0274547		OR2AK2	-1.63402	8.87e-05	OTP	1.95892	5.1e-09		HGF	-1.99072	1.29e-05	BAK1	1.97217	1.65e-15		MGARP	-1.59942	9.29e-74	MYO1A	1.99409	1.07e-97		LEP	-1.75431	3.72e-07	DSCAML1	2.64948	4.96e-33		ATP1A2	-3.76379	1.02e-100	GABRR1	2.44179	9.37e-40		SS18L1
RETN	-2.45492	3.66e-12	SERPINI1	2.00271	2.18e-42		OR2A1	-1.93878	2.95e-05	HECW2	2.05342	4.48e-08		PRKAR2B	-1.63709	5.6e-91	SLC38A1	1.94915	4.35e-96		DNM1	-1.99283	1.22e-10	ITGB2	1.97208	2.54e-05		HOXD10	-1.60615	2.98e-31	GABRB1	1.9802	3.95e-25		TBL1X	-1.75523	3.93e-55	EML1	2.64452	1.11e-40		FAM107A	-3.81232	7.55e-177	SLC6A2	2.43662	3.44e-23		PREPL
GTF2A1L	-2.48566	4.38e-20	SLC7A11	2.00189	8.35e-17		ABL1	-1.94257	6.27e-51	RND1	2.04851	0.000138842		GRIN2B	-1.6371	1.25e-32	PCDHA1	1.94616	9.02e-20		BCL2	-1.99461	5.76e-09	XK	1.96237	0.000202427		PRX	-1.60694	5.73e-177	MYO10	1.97068	2.64e-290		PRKCH	-1.75832	4.77e-43	CD200	2.63783	3.34e-60		TMEM100	-3.87779	2.16e-265	OR8A1	2.43597	3.25e-07		ZIC2
SLC39A12	-2.48747	3.09e-22	RTP1	1.99669	7.75e-08		KCNK2	-1.94385	0.00221316	TYMP	2.04492	4.27e-05		DNM1	-1.63731	2.85e-150	SHH	1.9379	1.65e-12		PTPRM	-1.99538	3.31e-08	ITGA2	1.96122	8.12e-06		CBX6	-1.60848	3.42e-117	SEMA5A	1.96929	1.94e-129		NELL2	-1.75977	6.65e-18	KPNA2	2.63713	3.15e-169		RD3	-3.93649	2.9e-102	LINGO2	2.43111	1.03e-26		MYOC
CCL2	-2.48844	1.22e-28	N4BP3	1.99605	1.57e-33		RORA	-1.94577	8.07e-13	APLP1	2.03562	0.00897096		HEY1	-1.63886	2.26e-109	NKX6-1	1.93554	7.18e-25		MYCBPAP	-1.99557	3.08e-09	ZC3H12A	1.96045	3.16e-06		ROR1	-1.61146	5.68e-65	CHRNA1	1.96803	1.15e-42		CFLAR	-1.76048	4.18e-65	BPNT1	2.63367	1.37e-269		NPPA	-3.94794	2.21e-99	HECW1	2.43021	1.06e-91		GLTPD2
SLC26A5	-2.48894	1.06e-32	WNT7A	1.99452	4.07e-05		CNTNAP1	-1.94692	2.68e-15	RTP4	2.02534	0.000329474		DMRT3	-1.6482	1.34e-78	NTM	1.9316	1.06e-83		PALLD	-1.99867	1.43e-21	SLC44A5	1.95696	0.0317343		NISCH	-1.61443	0	GRP	1.96647	2.49e-42		CHRM5	-1.7808	4.06e-24	DOK5	2.63182	5.94e-19		ACER1	-3.96328	1.73e-64	NKX2-1	2.43003	8.79e-15		RIT2
CRH	-2.50038	0.000146232	BTG4	1.98583	4.69e-06		TSPAN2	-1.94762	5.77e-07	HOXB8	2.02482	0.0132523		TF	-1.65053	4.05e-26	PMCH	1.93069	2.45e-38		RUFY3	-2.00366	2.51e-53	GCH1	1.95676	4.14e-11		CRMP1	-1.61652	3.3e-149	EMX1	1.96237	4.94e-28		GABRR1	-1.78115	0.00382417	PIGR	2.62793	4.74e-25		EDN3	-4.0327	4.23e-55	GRM1	2.42449	6.04e-34		DRD3
NEUROG3	-2.5123	4.59e-15	SCG5	1.98334	8.7e-08		PRKAR2B	-1.95774	7.15e-08	KIF20B	2.01042	3.12e-14		TRPC6	-1.65722	1.68e-124	CIT	1.92895	1.96e-131		TGFB3	-2.0103	7.16e-15	SPTBN5	1.95365	2.52e-05		ZSWIM8	-1.61977	0	FANCD2	1.9603	6.69e-299		ELOVL3	-1.78122	8.7e-15	NRP1	2.62082	4.25e-56		SLC6A1	-4.12186	8.64e-213	NPY4R	2.42206	3.54e-37		PHLPP2
THBS1	-2.51672	1.09e-32	DLGAP3	1.98128	1.01e-30		THRA	-1.96327	8.71e-20	NREP	2.00917	9.07e-06		LPAR1	-1.6602	6.75e-172	HSD3B1	1.92558	4.55e-06		DIO3	-2.01291	0.00123977	PACSIN1	1.94622	0.00300491		CHRNB4	-1.62533	3.19e-63	GUCA1A	1.95822	1.13e-32		HPCA	-1.78727	3.14e-08	PCDHB14	2.61227	3.86e-36		RBFOX3	-4.28029	8.47e-153	TUBB3	2.42101	6.05e-30		NOS1AP
NPY1R	-2.55552	8.2e-50	GRIN2D	1.97979	6.37e-17		KANK1	-1.9635	5.6e-16	B3GNT5	2.00365	8.56e-08		DGKB	-1.66156	1.19e-39	TRIM67	1.92293	3.26e-16		PCDHB6	-2.01855	0.000116965	EGF	1.94504	0.0265244		ARHGAP33	-1.63391	9.42e-170	MDK	1.95189	3.2e-106		GRIK4	-1.78906	1.4e-07	RAN	2.60861	0		CPLX3	-4.29622	9.19e-121	GRK7	2.42059	1.97e-60		IGSF9B
PDGFRA	-2.56642	3e-33	CLIC5	1.97136	2.32e-15		SOX17	-1.96357	1.45e-11	MYCL	1.99384	0.000213912		MARCO	-1.66518	5.04e-31	CELSR2	1.91944	3.06e-66		WDR19	-2.01982	7.06e-36	SLC9A3R1	1.93436	8.73e-08		VAMP2	-1.64266	1.80286654747307e-310	SLITRK6	1.94713	8.06e-24		GAD2	-1.79175	0.000182455	SH3GL2	2.60715	9.2e-11		SLURP1	-4.54073	6.7e-77	OR51J1	2.41831	1.21e-08		KEL
GABRR2	-2.58688	1.12e-64	PDZD7	1.9698	2.89e-37		ZEB2	-1.97264	1.99e-19	SCN2A	1.99307	0.0425152		CHRM2	-1.67321	9.52e-08	SIAH2	1.9186	9.81e-126		FGD5	-2.02002	1.02e-13	CHODL	1.93101	0.00916827		CHRNA4	-1.64458	7.23e-14	RAB17	1.9452	6.57e-138		OR3A2	-1.79408	0.00121637	PCDHB2	2.60632	2.14e-27		MAL	-4.57064	1.23e-73	OR1F1	2.41661	2.83e-19		TMOD2
MOBP	-2.59829	7.73e-15	LHX3	1.96465	2.74e-05		GLI1	-1.98563	4.57e-07	CA2	1.98853	0.00674433		FYN	-1.67322	2.57e-248	TBR1	1.91425	1.93e-08		SNAI2	-2.02129	6.83e-11	ADORA2B	1.92892	8.17e-07		BMP6	-1.6451	1.27e-76	AGT	1.93018	1.52e-76		ARAP1	-1.79745	5.99e-89	WNT5B	2.60629	2.17e-67		ACTA1	-4.90541	1.04e-72	STRA6	2.41198	2.9e-68		OR5B12
CNKSR2	-2.61039	2.1e-20	JAKMIP1	1.9608	6.77e-08		LPAR1	-1.98599	3.04e-11	PTN	1.98301	0.0323697		VIM	-1.68039	2.12e-225	BRCA1	1.9104	3.87e-118		MAOB	-2.02386	8.82e-06	TRABD2A	1.92655	0.00432325		NUMBL	-1.64652	4.928708879e-314	F2R	1.90039	7.19e-218		TSHZ3	-1.79996	1.62e-35	PSMG1	2.60206	1.98e-224		P2RX2	-4.92212	4.43e-103	SOX9	2.40503	2.21e-102		ZNF365
TTBK1	-2.66906	3.57e-17	E2F1	1.9593	4.82e-80		NAALAD2	-1.99696	7.92e-09	DNMT3B	1.98139	2.09e-05		VEGFA	-1.68046	6.11e-152	NDP	1.91016	8.15e-16		TRIM9	-2.02524	3.59e-06	TCF7	1.92279	1.14e-06		CACNA1B	-1.65271	2.32e-26	LRRN1	1.89782	3.22e-35		GUCA1B	-1.80059	1.64e-37	BCL11A	2.60127	2.66e-146		INS	-5.84597	1.76e-87	DRGX	2.40366	3.82e-14		SFRP1
PAK3	-2.67289	2.35e-27	USH1G	1.95003	2.35e-27		SEMA3E	-1.99778	0.000132513	CYSLTR2	1.97881	0.00134462		OR1B1	-1.68357	1.03e-11	SLC52A3	1.89505	5.03e-80		HOXD3	-2.03004	5.15e-08	RUNX3	1.91731	1.33e-07		OMG	-1.65312	1.38e-57	BCAS1	1.89518	2.25e-59		SCN5A	-1.80235	1.09e-05	BOC	2.6011	1.27e-42		TFAP2B	-5.85554	2.5e-116	PCDHB16	2.40207	7.02e-126		WASF3
DCC	-2.67727	2.97e-12	HMGB2	1.94497	2.26e-84		MAG	-2.00082	0.0139595	EPHB2	1.97408	8.45e-05		PLAG1	-1.68372	3.46e-69	GSG1L	1.89374	1.49e-14		DLGAP1	-2.0435	0.00121648	GFI1	1.91532	9.53e-05		CA10	-1.65714	8.43e-27	GRM4	1.89514	5.03e-26		LRRN4	-1.80486	0.00911848	NFIB	2.59386	1.41e-48		LCN1	-6.5424	1.68e-20	PCDHA1	2.39715	1.11e-18		CALCA
PRLHR	-2.6823	0.00216093	SPP1	1.94329	3.95e-17		STX2	-2.01026	9.06e-20	OPRD1	1.9679	0.00296557		INS	-1.68416	0.0157388	FA2H	1.89124	3.56e-35		KCNMB2	-2.0473	3.79e-06	FBXO45	1.91528	1.62e-16		SSTR2	-1.65875	3.8e-88	OXTR	1.89163	1.41e-80		ANGPT1	-1.80929	7.37e-19	HOXD1	2.59164	2.19e-12					EPO	2.39476	3.07e-38		ADAM22
KCNK2	-2.69149	3.13e-21	RAB17	1.93942	3.09e-11		GPM6B	-2.01192	2.08e-10	ACAN	1.96674	0.0021831		MEIS2	-1.68546	2.71e-140	RTP4	1.87537	6.47e-50		2021-09-05	-2.04751	1.85e-08	ABHD17C	1.91482	1.99e-08		TCF15	-1.65877	8.42e-76	CHAC1	1.87611	3.99e-61		TSPO	-1.81393	5.04e-58	PCDH18	2.58373	3.6e-31					NELL1	2.39214	4.49e-37		OR4F3
COL4A3	-2.70149	1.97e-30	KCNA1	1.93919	6.22e-07		NCS1	-2.01734	7.11e-20	ANO1	1.96176	0.00276527		HES5	-1.68912	7.71e-47	GRIA2	1.86364	2.74e-09		NRBP2	-2.05033	5.15e-21	ZACN	1.90801	6.92e-07		EZH1	-1.66036	0	GSX1	1.87495	2.51e-07		NTN5	-1.8162	9.42e-24	ELFN1	2.58161	2.82e-34					GNG13	2.39195	1.31e-22		OR10A2
ST8SIA2	-2.70677	1.47e-06	CEL	1.9369	6.89e-18		PRKCB	-2.01839	1.15e-06	MANF	1.96038	1.75e-16		PLEKHG5	-1.69678	1.35e-198	LSR	1.85998	2.13e-171		FOXP2	-2.05129	9.43e-05	WNT2	1.90524	0.00136001		OR1E1	-1.66195	8.15e-05	BACE2	1.85804	8.69e-197		PLA2G6	-1.81808	1.14e-72	SGPP2	2.57665	9.24e-105					GABRA2	2.38972	2.39e-31		PPP1R9A
TAC1	-2.70999	3.05e-16	WNT5A	1.93592	4.75e-26		SLITRK3	-2.02332	0.0189358	FZD2	1.95445	2.07e-05		TYRO3	-1.69811	8.67e-164	STRA6	1.85966	5.33e-53		NRN1L	-2.05149	4.11e-15	SEMA7A	1.90044	7.46e-05		SLC8A1	-1.66262	2.84e-131	SLC29A2	1.8566	7.53e-202		ARC	-1.81994	4.39e-12	GJB2	2.57647	7.24e-27					PITX3	2.38662	2.83e-31		ASPA
TBX20	-2.71493	0.00507178	PHGDH	1.92071	5.46e-20		NRBP2	-2.03076	1.24e-20	SLC23A1	1.9513	0.0114719		NEXN	-1.69841	1.49e-162	NLRP5	1.85604	2.62e-07		UNC13C	-2.06423	0.0178006	ALOXE3	1.89627	0.00705028		CKB	-1.66449	4.09e-44	STMN1	1.84127	0		PTEN	-1.82114	4.73e-75	KIF20B	2.57559	8.73e-119					SLC12A2	2.38331	2.15e-137		HTR4
CA10	-2.72668	0.00404155	COL11A1	1.91837	5.06e-08		SRD5A2	-2.0356	0.0174006	CLDN1	1.94546	0.00377764		LRP1	-1.69962	1.3e-167	SRD5A2	1.85054	2.05e-24		SDC2	-2.0677	2.1e-09	KCNQ1	1.89561	0.000280992		PCP4	-1.66652	8.2e-17	LYN	1.84097	1.38e-143		ABHD17A	-1.82411	1.12e-104	WNT9A	2.57266	1.05e-27					AGT	2.38282	4.67e-45		NEFL
PCSK2	-2.77025	2.08e-10	STK26	1.91594	1.79e-29		DIO3	-2.03568	0.0051947	NPW	1.93961	0.0348249		DDIT3	-1.70521	3.88e-195	PCDHA4	1.84796	2.71e-24		TSKU	-2.07616	1.76e-26	FZD6	1.89046	1.21e-11		IGSF10	-1.66842	1.03e-44	POU3F2	1.84031	1.43e-21		CYP1A1	-1.82577	3.7e-06	OR51E2	2.56967	6.41e-10					SEZ6	2.38261	3.34e-28		PPP2R5B
TOX3	-2.78872	5.32e-09	OLIG2	1.91445	3.48e-07		CDKN1C	-2.04619	5.02e-07	TAS2R38	1.92823	0.0350984		ARHGEF4	-1.70751	1.36e-104	EFNA4	1.84479	4.66e-110		ADCY1	-2.08086	4.26e-07	S100A8	1.88776	0.0106292		SHANK3	-1.67499	1.59e-177	UNC5CL	1.83883	6.05e-112		PBX1	-1.82787	8.63e-15	OTOS	2.56742	0.000108309					FOXO6	2.37655	1.84e-117		CNTFR
KCNIP2	-2.8012	2.64e-69	NKX6-2	1.91053	1.76e-12		OR5P2	-2.04771	0.00356467	F2R	1.92601	4.97e-07		EPS8	-1.71147	1.21e-257	FKBP4	1.8438	1.63e-164		EPB41L3	-2.08215	5.51e-13	LTA	1.88336	9.72e-05		GPSM1	-1.67591	8.46e-153	LPAR3	1.83879	6.09e-26		CAMK1D	-1.8283	1.88e-26	EZH2	2.56571	5.35e-179					AGRN	2.3756	0		OR13C5
DLG2	-2.81273	2.26e-44	DPP4	1.90789	6.33e-22		SLC39A12	-2.05295	0.00337956	PADI2	1.92262	0.00296267		GRID1	-1.71379	1.45e-173	SALL3	1.82725	2e-10		NNAT	-2.08506	6.69e-09	GPR84	1.88048	6.22e-05		EFNA5	-1.67682	2.55e-53	PTPRD	1.83412	5.56e-55		JARID2	-1.82914	5.34e-68	AKAP12	2.565	4.37e-46					AMIGO3	2.37339	4.67e-18		EVL
STMN4	-2.81307	9.16e-10	SDC2	1.90598	4.66e-38		AQP1	-2.05462	6.87e-16	VCAN	1.92175	0.000655524		OR52N5	-1.71416	1.27e-06	CERKL	1.82385	2.13e-110		PRIMA1	-2.08614	8e-07	EOMES	1.87737	0.00256892		SLC6A19	-1.67891	1.46e-13	SERPINE2	1.83338	9.47e-64		IGHA1	-1.83176	4.78e-09	SLIT2	2.56127	2.9e-41					CCK	2.37257	6.79e-23		MAP1A
MUSK	-2.81539	5.66e-15	GAD2	1.90471	0.000432449		NANOS1	-2.07093	4.65e-08	PCSK6	1.91707	0.00116221		TPGS1	-1.71833	1.28e-144	CAMK4	1.8225	3.21e-94		PRDM16	-2.09164	1.08e-05	SOX9	1.87478	0.000243521		TRPV1	-1.68029	2.46e-37	HACD3	1.81875	0		ASAP1	-1.83188	1.39e-78	SV2B	2.55928	8.81e-30					SCG5	2.37213	4.95e-91		PRPH2
HCRTR1	-2.8279	2.92e-08	HES6	1.90069	3.85e-22		AKT3	-2.07706	1.1e-13	AREG	1.91185	0.0254794		CFLAR	-1.73453	0	FSTL4	1.82201	5.19e-32		NISCH	-2.09348	7.95e-54	PRKCG	1.87447	0.0319393		GNAL	-1.68593	1.22e-146	CCL3	1.81739	4.91e-35		NTF4	-1.83797	0.011678	GPR161	2.55561	1.88e-73					SLC7A11	2.3715	2.66e-60		CAMK2A
AVPR1A	-2.84463	1.12e-26	PCDHA5	1.89845	1e-08		GLI2	-2.07794	1.38e-07	ADAM8	1.89989	0.000171367		KAT2A	-1.74551	2.1e-306	NEFL	1.81995	3.27e-20		FBN1	-2.09749	1.64e-09	IL1RAP	1.84254	1.06e-06		SYP	-1.68833	1.87e-77	SRD5A1	1.80679	0		PHF24	-1.8395	6.93e-09	PRDM13	2.55239	0.000519736					OR7A5	2.37065	1.54e-15		EPS8L2
GNG8	-2.84468	3.15e-07	GABBR2	1.89819	2.76e-10		APOB	-2.08137	0.00448816	VAX2	1.89376	0.0103365		PTGDR2	-1.74713	2.21e-70	PRDM12	1.8192	3.55e-34		LRP5L	-2.10178	1.93e-28	ATP6V1B1	1.84121	0.0205318		PBX3	-1.6914	2.85e-259	WNT4	1.80317	9.48e-47		GLI1	-1.84071	5.68e-23	RPS6KA6	2.55233	6.41e-23					SCN8A	2.35154	2.92e-121		FGF5
CHRDL1	-2.85618	1.32e-19	FEZF2	1.89564	0.00111954		KCNIP2	-2.08208	9.31e-14	EGR2	1.88299	0.00068307		OR10A6	-1.74829	2.82e-07	LYPD1	1.81127	7.69e-58		THRA	-2.10415	5.42e-36	CDKN2C	1.8379	6.77e-06		NPTXR	-1.69551	6.08e-65	HPRT1	1.80143	3.126136899125e-312		DNM2	-1.84312	2.87e-187	KANK1	2.55152	2.35e-86					SYT12	2.33673	1.47e-75		TG
HSD3B2	-2.88292	2.96e-20	RIMBP3	1.8934	3.11e-22		DGKG	-2.09468	4.29e-07	IRX5	1.87361	0.0143474		SHROOM4	-1.75029	5.65e-215	GABRB3	1.81124	3.5e-16		GAB2	-2.10662	1.16e-17	ICAM1	1.82935	6.66e-05		PBX1	-1.7006	9.96e-135	IGSF9	1.79963	6.61e-68		CNTNAP2	-1.84332	9.39e-10	IFT57	2.54823	9e-174					FLRT3	2.33029	3.85e-67		GPR143
PROKR1	-2.88767	9.42e-12	VAX2	1.88941	5.4e-17		GLRA4	-2.1001	0.0145598	COL1A1	1.86885	0.000439947		OR3A3	-1.75059	1.07e-06	MYB	1.80899	1.08e-41		NR4A3	-2.10962	2.27e-07	C1QL1	1.82363	0.00638238		SV2A	-1.70079	3e-156	CASP5	1.79763	8.81e-57		ZSWIM8	-1.84521	1.35e-110	SDK1	2.54809	1.44e-29					SLC6A14	2.32612	8e-34		MYT1
GABRG2	-2.89655	6.63e-07	GAPDH	1.88853	4e-113		TIMP4	-2.10302	4.36e-06	ENC1	1.86614	1.8e-07		WNT8A	-1.76117	1.66e-10	UNC5A	1.80849	4.78e-23		EPHB6	-2.11249	2.84e-10	H3F3A	1.82077	1.27e-19		OR3A3	-1.70111	1.09e-09	RAX	1.79568	2.65e-10		ADGRB3	-1.85388	7.55e-10	PDZRN3	2.54748	2.72e-42					RIMBP3	2.31835	3.29e-61		MAB21L1
OXT	-2.89851	1.41e-16	FZD2	1.8866	2.25e-51		SLC8A1	-2.10909	8.55e-13	CCL2	1.86155	0.00103467		CHRND	-1.76718	9.48e-05	LINC01587	1.80562	1.25e-10		STX1B	-2.11256	2.84e-10	HOXA1	1.81651	0.000193996		NR2E3	-1.70186	2.53e-84	DHFR	1.7932	1.5e-272		WNT1	-1.8556	1.2e-17	PROX1	2.54566	3.59e-27					BTG4	2.31585	1.06e-21		WASF1
MPP4	-2.90616	2.38e-51	TSPAN12	1.88349	7.03e-27		EML1	-2.11156	7.47e-13	GPC2	1.8608	0.00294871		ID3	-1.76745	2.1e-202	LYPD6B	1.8036	7.19e-32		NODAL	-2.11554	5.16e-05	OVOL2	1.816	1.41e-06		ISL2	-1.70634	1.31e-76	GJB6	1.79259	2.86e-25		NINJ1	-1.86301	8.84e-52	SDC4	2.5454	6.11e-44					PLOD3	2.30648	2.16e-282		NTM
PCDH15	-2.92095	2.16e-22	SLC12A5	1.88304	4.1e-49		CRHBP	-2.11449	4.22e-05	KCND2	1.85241	0.00306128		MERTK	-1.76875	5.49e-225	SOX12	1.80332	1.13e-156		SYT14P1	-2.11873	0.00306523	VAX2	1.81539	0.000924686		TEAD3	-1.70901	0	ANXA3	1.78618	3.26e-137		OR52I1	-1.86399	0.0186514	GFRA1	2.53661	7.06e-26					CDH4	2.30235	9.83e-62		GRIA2
KCNE1	-2.96605	2.09e-44	DOK5	1.86952	4e-17		LHX8	-2.1155	0.0260892	TUBB	1.85088	3.16e-15		MAP3K12	-1.77316	0	PCSK9	1.80175	2.7e-23		SLC1A2	-2.11889	6.23e-06	MAP3K13	1.81411	5.34e-11		PGK2	-1.71066	3.83e-09	WNT8B	1.77481	4.25e-32		FCHSD1	-1.8649	7.69e-106	STIL	2.5311	3.79e-51					OR10A5	2.29964	6.18e-20		TAS2R50
CYP27C1	-2.96996	1.47e-25	ABAT	1.8641	3.37e-27		MEOX2	-2.11595	4.23e-05	GNGT1	1.8493	0.00902667		CPNE6	-1.77365	1.26e-19	SYT10	1.79916	1.17e-06		GLDN	-2.11999	2.79e-09	PTPRF	1.80247	1.11e-15		MAP2	-1.7121	1.14e-86	CASK	1.77401	0		FKBP1B	-1.86817	1.03e-20	MSH2	2.52569	4.59e-216					ELOVL2	2.29517	1.09e-47		DAB1
EDN3	-2.97144	2.51e-14	CHAT	1.86405	0.00132882		SHISA6	-2.12081	0.000714463	ERC2	1.84797	0.0210527		CSPG4	-1.7748	1.96e-103	LHX3	1.7988	0.00849759		B3GALT1	-2.12074	0.000695662	SYT17	1.79308	2.67e-05		TAS2R10	-1.71799	1e-54	SLC1A4	1.77104	3.02e-240		SYNJ1	-1.8848	1.29e-159	SCN2A	2.52202	2.93e-21					PTPRK	2.29493	0		SEMA6C
GRIN2B	-2.97679	1.19e-24	B3GALT1	1.86263	1.1e-08		OR4F29	-2.12094	0.0391244	TRABD2A	1.84755	0.0211073		RPE65	-1.78243	4.53e-22	ABHD17C	1.79452	9.48e-102		COLQ	-2.12694	2.31e-15	MSH2	1.79127	4.95e-29		ARNTL	-1.71853	1e-254	DDR1	1.76868	0		CCK	-1.88604	5.26e-05	ISL1	2.52198	2.81e-07					MPP4	2.29191	8.75e-43		SCT
CNTN2	-2.98847	3.03e-20	SEMA3A	1.86243	1.49e-10		OR4F16	-2.12094	0.0391244	GPR84	1.84535	0.000145979		SCN9A	-1.78524	5.81e-98	PAH	1.79135	3.2e-13		KRT1	-2.12792	0.00760169	VAV3	1.78933	6.65e-05		RIMS3	-1.71876	1.51e-72	NKX2-2	1.76586	4.95e-14		FLOT1	-1.88897	6.96e-90	SOX9	2.51516	1.51e-26					MFRP	2.28789	3.09e-78		NISCH
MARCO	-2.99668	5.84e-21	DMBX1	1.85894	3.32e-05		PDE4D	-2.12491	2.07e-16	PCDHB2	1.84155	0.0140724		FAT4	-1.78722	2.07e-169	PARP1	1.78387	1.69e-298		DLC1	-2.1297	8.22e-14	ESRP1	1.78672	3.99e-10		ESRRB	-1.72262	3.05e-45	NCOA7	1.76421	2.85e-147		WNT16	-1.89035	1.12e-18	NOTCH3	2.5134	1.19e-49					OR56B4	2.2869	2.28e-25		NEUROD6
VIT	-2.99874	3.19e-12	THY1	1.85848	1.87e-37		SEMA3A	-2.12612	4.47e-09	CNIH3	1.83906	0.00568286		SLC22A1	-1.79197	3.92e-84	KCNK10	1.78255	7.45e-18		SCNN1D	-2.13064	3.9e-14	KCNJ10	1.78121	0.00547257		GABRA6	-1.72356	6.29e-07	LHX9	1.76255	2.74e-11		VCL	-1.89905	5.15e-80	CBLN1	2.50816	2.96e-14					ETV5	2.2867	4.5e-134		BAG3
PPP1R17	-2.99882	2.93e-05	HOXD1	1.85461	1.25e-22		IL11RA	-2.13417	3.8e-23	HES6	1.83238	0.0101027		OR9Q1	-1.79415	0.000183154	RAB3B	1.78115	1.67e-20		TECTA	-2.13129	3.08e-17	SLC6A17	1.78077	0.0421703		GDF6	-1.72364	2.69e-68	LTF	1.7569	2.17e-43		SEC14L1	-1.90686	1.52e-56	IL18	2.50815	2.41e-119					BCAN	2.28562	7.6e-32		POU6F1
GRIA4	-3.07834	9.05e-18	KIF20B	1.84763	1.14e-56		HTR4	-2.14235	0.00412637	TMEM163	1.83146	0.0093215		2021-09-04	-1.79485	1.9e-196	RAC2	1.7801	5.75e-96		EPS8	-2.1358	7.3e-15	TMEM163	1.77933	0.0092482		OR2T8	-1.72521	1.04e-14	SLC45A3	1.75376	1.52e-91		VCX	-1.91055	0.000817204	ST14	2.50685	9.2e-83					ZFHX3	2.28284	0		SEMA4A
NNAT	-3.08761	1.29e-25	GPR1	1.84483	7.76e-18		MAB21L2	-2.1473	0.00818323	ACHE	1.83129	0.0200817		SOBP	-1.79557	5.58e-167	DCANP1	1.77693	2.12e-12		POTEJ	-2.13741	0.0190594	RAC3	1.77501	2.55e-05		COL4A5	-1.72919	4.25e-44	DPP4	1.74787	1.87e-54		ATP2B4	-1.91252	1.26e-74	TUSC3	2.5063	8.8e-26					PRR7	2.28013	2.42e-241		ITPKA
NTRK3	-3.12715	3.22e-51	SPINT1	1.84301	7.58e-17		PPFIA2	-2.15038	3.66e-05	HNF1B	1.81826	0.048394		GDPD5	-1.79614	3.08e-138	PLXNC1	1.77227	4.92e-144		PCDHB12	-2.13903	1.1e-10	CNR2	1.77317	0.00497486		VWC2L	-1.73065	1.6e-19	HES6	1.74056	8.1e-123		GABRB1	-1.91259	0.00497049	FEZ1	2.50252	1.36e-54					KIF14	2.27651	3.11e-190		NEDD4L
REG1A	-3.15464	6.52e-09	MARVELD2	1.84298	3.03e-26		MAGI2	-2.16405	3.58e-16	FUOM	1.81489	0.000194717		ACE2	-1.79757	4.57e-19	WNT2	1.77035	2.48e-48		SEMA6C	-2.14549	2.39e-15	OTOA	1.76919	0.000618338		SEMA6D	-1.73285	1.88e-73	PPEF1	1.73883	1.76e-69		UNC119	-1.91382	1.86e-97	GRM4	2.50183	5.94e-13					NEURL1	2.26225	1.96e-76		TAS2R13
ACSBG1	-3.17627	4.27e-33	FOXI1	1.84189	0.024389		ASIC3	-2.16597	1.7e-09	TBX1	1.8093	0.01249		LMX1A	-1.799	6.95e-38	FZD2	1.77034	1.52e-96		SPON2	-2.14738	9.68e-13	RDH10	1.76875	0.00136045		PRTG	-1.73491	4.24e-67	MMP8	1.73875	8.21e-10		RPS6KA5	-1.91511	5.47e-39	SGPP1	2.49413	6.58e-154					THY1	2.25392	3.17e-98		TAS2R20
SYT2	-3.20547	2.83e-11	FGFR1	1.83662	9.6e-63		ISL1	-2.16722	0.0177207	OVOL2	1.80261	8.72e-05		RP1L1	-1.80141	2e-93	IDH2	1.76497	5.74e-112		PCDHA3	-2.15277	0.000195821	SYT7	1.76572	0.00101933		NRN1L	-1.73523	1.9e-88	UTS2R	1.73754	3.46e-10		DUOX2	-1.91577	3.59e-08	FAM19A3	2.49254	1.13e-07					ATP1A3	2.25355	2.78e-77		GFRA4
VIP	-3.21102	2.48e-34	HTR1F	1.83656	1.16e-10		PPM1L	-2.1786	2.63e-18	ANXA3	1.79164	0.00441068		PPP1R17	-1.80149	6.42e-06	SARDH	1.76487	8.45e-51		CTTNBP2	-2.15438	3.75e-06	BID	1.76538	1.86e-12		TTBK2	-1.73705	0	CITED1	1.73543	1.95e-46		XK	-1.91717	1.54e-09	RRM1	2.4907	5.22e-179					TENM3	2.25102	1.4e-62		PICK1
LGI1	-3.21373	5.11e-12	GRPR	1.83467	6.02e-14		ABCD2	-2.1802	1.2e-08	CDH2	1.79109	0.0243147		FABP5	-1.8024	4.14e-112	MTNR1B	1.7631	0.000719157		NTNG1	-2.15441	0.00117123	POU3F1	1.76218	0.00794459		NRXN3	-1.74171	4.69e-45	CALR	1.73538	3.5725260508465e-311		SLITRK5	-1.92606	1.74e-13	TNFRSF21	2.48824	2.81e-43					OR56A5	2.24464	7.17e-13		PAX6
JPH4	-3.35824	9.53e-33	CAMKV	1.83161	0.000318667		ALDH8A1	-2.18462	2.68e-08	SCT	1.78853	0.0385173		ASTN1	-1.80859	3.53e-39	HES6	1.76041	2.3e-55		SYNGAP1	-2.15503	2.31e-45	SLC44A3	1.75935	2.07e-06		HACD4	-1.74298	9.83e-227	WT1	1.73217	2.54e-17		OR56B1	-1.93371	0.00010487	ENPP6	2.48564	3.48e-21					PLCB1	2.24382	1.35e-184		MAPK9
RIMS1	-3.36127	8.84e-12	INA	1.83069	5.89e-06		LAMC3	-2.18536	9.92e-10	P2RX5	1.76198	0.0289887		NLGN1	-1.81114	6.62e-36	ALCAM	1.75938	1.41e-57		ARG1	-2.15965	0.000605932	AKAP5	1.75695	1.13e-06		OBSL1	-1.74478	9.46e-86	IRX3	1.73101	5.85e-31		THRA	-1.93717	3.42e-100	RPL24	2.48535	1.41e-198					NTRK2	2.24047	1.1e-40		VCX
TRPM5	-3.382	1.5e-35	NPB	1.82721	0.00035226		STMN4	-2.18933	0.00523345	GPR1	1.75278	0.0173453		MMD	-1.81312	2.28e-161	TFAP2B	1.75921	7.21e-13		EML1	-2.16061	8.09e-13	RND1	1.74857	0.000710361		AXL	-1.74559	7.49e-200	FSCN1	1.73028	1.78e-56		CHRNA10	-1.93747	3.79e-36	AIMP2	2.47899	9.42e-275					TTPA	2.23677	1.03e-31		LPO
NPAS4	-3.40317	2.47e-16	LOXHD1	1.82696	1.92e-14		TRPC4	-2.19344	4.36e-14	AGAP2	1.75272	0.000474554		EDN1	-1.81439	2.72e-100	MCHR1	1.75864	1.64e-23		SPTBN4	-2.1615	4.66e-10	SPINT1	1.74507	1.13e-08		PIEZO2	-1.74814	4.25e-118	ALOXE3	1.73004	3.47e-28		SEMA4D	-1.94189	4.93e-56	COX17	2.47894	7.15e-212					SCN1A	2.23637	6.15e-15		SPINT2
NTRK1	-3.41755	3.7e-24	WNT5B	1.82186	1.23e-25		TACR1	-2.20443	4.59e-07	POLB	1.74718	1.67e-07		PTCHD1	-1.81597	2.46e-26	CA2	1.75033	1.13e-19		PCDHGC3	-2.16843	1.04e-14	CIB1	1.74375	7.53e-11		NRTN	-1.75003	1.08e-111	HSPD1	1.72422	1.47e-203		APAF1	-1.94331	3.9e-130	SEMA3D	2.47798	2.05e-25					OR8G5	2.23305	1.54e-08		DLG3
NPY5R	-3.4252	9.32e-54	LPO	1.81796	8.1e-08		ZNF536	-2.20595	0.00279292	PAX8	1.74446	0.0171426		ADRA2C	-1.81851	8.41e-60	SLC1A4	1.74841	3.04e-79		GRIK3	-2.17135	2.26e-06	FBN2	1.74362	0.0432499		RNF165	-1.75032	4.86e-50	RASGRF1	1.72388	1.08e-38		MYLK2	-1.94858	2.02e-05	GNG13	2.47584	2e-05					GPR156	2.23211	1.24e-51		PCSK2
SLC5A7	-3.42859	4.18e-18	DCANP1	1.81777	6.32e-07		EPHA5	-2.21275	0.00485972	ZSWIM4	1.7378	7.74e-09		SLC12A4	-1.81898	0	PDE6G	1.74528	3.94e-69		BRSK2	-2.1727	4.86e-06	NPAS1	1.73695	0.000553251		NXPH2	-1.753	1.09e-20	OR2AG2	1.71237	1.53e-19		OMP	-1.95791	0.000114808	WASF3	2.47553	7.15e-41					APOE	2.23181	3.79e-98		ICA1
CHRNA3	-3.47805	3.25e-09	GLRA2	1.81583	0.00105061		PLCB4	-2.21571	3.05e-07	SYT7	1.73534	0.00646756		USP53	-1.82024	0	DLG3	1.74393	4.83e-195		RGMA	-2.17533	7.08e-10	ARHGAP4	1.73686	2.77e-06		KCNK4	-1.75499	7.35e-31	TIMM8A	1.71215	1.27e-275		ADGRL1	-1.96749	4.74e-72	SMARCA1	2.47322	2.08e-52					CCL5	2.23163	1.21e-64		CDK5R1
GRM7	-3.50679	1.76e-11	TAS1R1	1.81456	1.85e-15		SLIT3	-2.21741	4.81e-09	FFAR4	1.72244	0.0269402		FAM126A	-1.82029	2.134822553e-314	BMP7	1.7439	9.63e-23		CNGA4	-2.17773	2.25e-07	CALR	1.73621	5.44e-20		DCT	-1.75554	5.96e-26	TRPV4	1.70834	2.32e-93		GRIA1	-1.96892	4.8e-08	BEND6	2.46564	1.85e-24					ACHE	2.22714	2.89e-29		CACNA1D
NEUROD4	-3.52174	3e-06	ALOXE3	1.81117	1.48e-06		ANXA6	-2.22611	4.46e-23	YWHAZ	1.70721	4.89e-09		OR5P3	-1.82035	9.99e-08	ITGA2	1.7426	1.04e-63		UNC5D	-2.18271	0.00821884	HES6	1.72738	0.000747783		ATP8A2	-1.75604	4.19e-127	CD3E	1.69788	9.1e-73		TAS2R30	-1.96979	0.000277984	PTS	2.46344	2.35e-106					EFNA2	2.22498	8.08e-25		ALS2
PPFIA2	-3.61123	8.66e-23	VCX3A	1.80968	3.84e-06		MAP3K12	-2.22768	2.18e-26	BID	1.7058	4.48e-11		SLC24A4	-1.82271	7.04e-131	KCNJ10	1.74128	2.41e-37		MGARP	-2.18404	2.93e-10	ACTL6A	1.72324	2.12e-13		FZD4	-1.75963	1.95e-216	CNIH3	1.69685	8.57e-136		UNC5CL	-1.97373	1.57e-48	ALDH5A1	2.46343	7.79e-58					RUNX3	2.21986	3.95e-102		CA10
CRHBP	-3.69751	5.93e-58	SIX3	1.80888	2.25e-05		DPYSL3	-2.22843	4.45e-11	HSPA5	1.70475	1.04e-19		EPHB6	-1.82548	9.32e-90	CDK5R1	1.73985	2.13e-85		DCC	-2.19329	6.44e-05	S100A1	1.7219	0.00697406		LINGO2	-1.76294	5.47e-48	GUCY2D	1.69601	3.1e-26		KIF1B	-1.97391	2.78e-64	ALDH1A3	2.46312	5.45e-18					PCDHB10	2.21716	5.22e-146		DRD2
PRIMA1	-3.81107	1.58e-26	SLC6A2	1.80792	2.78e-06		ITGA1	-2.23125	2.26e-21	ARHGAP11B	1.70215	2.49e-08		FGD4	-1.82724	0	NPBWR1	1.73765	9.66e-07		NLRP1	-2.20314	1.66e-20	CORO1A	1.72006	5.34e-06		CCL2	-1.76742	3.32e-54	TP53	1.69416	1.13e-174		MBP	-1.97412	2.58e-62	LTA	2.46274	2.07e-90					FGF21	2.21677	7.31e-09		CSMD3
TAGLN3	-3.87843	2.43e-15	JAG1	1.80385	7.5e-49		VAMP1	-2.23801	6.7e-27	MME	1.69822	0.0263725		PRKD1	-1.82758	1.86e-194	SOX4	1.73653	7.99e-131		PDE7B	-2.20388	7.13e-12	MIEN1	1.71878	7.69e-05		TCAP	-1.76883	3.63e-37	POSTN	1.68956	7.44e-59		MCTP1	-1.98026	5.43e-66	FGF2	2.45494	2.46e-34					APOA1	2.21612	8.01e-15		KIT
TLX2	-3.91106	0.000541109	LRFN2	1.79976	0.000125259		CTTNBP2	-2.23928	2.16e-05	SH3KBP1	1.69661	0.000110792		TMEM259	-1.82849	0	H2AFY2	1.73434	2.4e-52		DLGAP2	-2.21145	2.12e-06	ERBB2	1.71758	0.0022025		TMIE	-1.77217	3.72e-109	H2BFS	1.68138	3.53e-79		GABRA1	-1.98271	0.000108914	HOXA3	2.45137	4.61e-35					OPRM1	2.21303	4.78e-09		NAV3
FGF17	-3.917	8.28e-77	NKX2-1	1.79942	0.00248661		TAS2R3	-2.24961	0.0082165	SYT3	1.68766	0.0448305		DCT	-1.83161	5.47e-32	GRK1	1.73221	9.05e-14		CDHR1	-2.21235	8.8e-05	PRKCZ	1.71622	2.77e-18		PRKG1	-1.77353	7.61e-202	CRYBA4	1.6798	3.98e-19		CPEB4	-1.98639	6.38e-48	STMN4	2.44692	1.52e-13					QRFPR	2.20939	1.47e-19		KDM4C
LEP	-3.94239	5.33e-15	TPRN	1.79852	4.73e-85		CRHR2	-2.25273	4.89e-07	SULF1	1.6802	0.00311181		KCNQ4	-1.83288	2.27e-86	CALHM1	1.73183	1.07e-18		TAS2R40	-2.21843	0.0269289	CCL2	1.70764	0.00480638		TULP1	-1.77364	2.16e-61	RIMBP3C	1.67643	7.96e-17		ANKRD1	-1.98699	1.34e-07	MFRP	2.44609	1.02e-05					OTOF	2.2046	2.19e-46		OR2T33
PIP	-3.97279	1.41e-14	CNTN4	1.79032	9.23e-21		HACD1	-2.25802	2.37e-10	H3F3A	1.66335	2.21e-18		LRRTM2	-1.83715	1.23e-98	ANOS1	1.73034	9.25e-64		ID4	-2.21888	4.67e-09	ADD2	1.70729	0.0374645		PDE6C	-1.77782	1.33e-107	POFUT1	1.66831	2.9e-183		FRRS1L	-1.99296	4.26e-06	OTOA	2.4418	4.65e-38					ITGA4	2.20109	1.92e-131		PPP3CB
FEV	-4.01245	1.14e-10	EPHA3	1.78851	3.08e-16		RGS7BP	-2.26925	2.3e-05	HPRT1	1.66243	1.34e-10		EGFR	-1.8386	1.95e-67	LTF	1.72438	5.95e-12		DSCAML1	-2.22292	2.12e-05	NME2	1.7017	3.16e-09		WDR19	-1.78708	0	AGRN	1.66814	3.69e-192		S100A6	-2.00989	7.4e-86	PHGDH	2.43906	1.26e-44					IGKC	2.19962	3.13e-35		HECW2
FAM19A3	-4.12438	1.38e-10	FZD10	1.78753	1.85e-14		LRRC4B	-2.2799	2.08e-08	GAD1	1.65803	0.0319288		NMT2	-1.84779	5.53e-307	POTEE	1.72254	2.43e-15		TAS2R31	-2.23071	2.18e-08	RTN4R	1.6987	6.15e-08		TRIM3	-1.7889	0	SULF1	1.66642	1.27e-95		SLC6A13	-2.01333	1.75e-20	PTK2	2.43743	7.28e-119					PCDHB5	2.19817	2.95e-58		LYNX1
SHISA9	-4.17298	5.05e-22	CDH11	1.77479	5.58e-20		OR52D1	-2.29681	0.0190044	TCF7	1.65576	0.00027355		LRP5L	-1.85016	3.19e-235	VCAN	1.72168	3.24e-71		KALRN	-2.23198	9.12e-12	SLC6A8	1.69245	0.000216024		ACAP3	-1.79091	8.4e-298	GNAT3	1.66474	0.000151067		HIPK1	-2.0162	3.2e-132	MYT1	2.43605	3.89e-28					OR13H1	2.19343	9.87e-18		RBP4
CACNG3	-4.25136	1.93e-06	PRKCG	1.77193	7.51e-05		DLG2	-2.29713	2.71e-09	S100A6	1.65215	5.56e-05		GPR88	-1.85266	1.2e-22	PTK7	1.71429	1.85e-79		HAP1	-2.23417	2.63e-07	BCL11B	1.69103	0.000743879		NLGN3	-1.79331	1.61e-174	TRIM2	1.66348	1.03e-227		PAK1	-2.02192	9.2e-67	KIF17	2.43267	3.07e-35					HTR3A	2.19334	4.44e-20		TAS2R43
DUOXA1	-4.25801	1.02e-50	NPY6R	1.77053	4.91e-21		SPTBN4	-2.29967	2.18e-07	GRHL2	1.65066	5.36e-05		OR4F21	-1.85403	1.37e-05	DNAH11	1.70878	2.43e-15		SLC24A4	-2.23912	2.46e-09	RRM1	1.68483	1.44e-16		SCN1B	-1.79675	1.2e-185	OR5M11	1.65328	2.83e-14		CDC34	-2.02804	1.15e-36	PCDHB10	2.43137	4.37e-20					PADI2	2.19261	1.22e-46		RIC3
SST	-4.28522	5.9e-11	PIEZO2	1.76578	1.4e-17		OSTN	-2.30697	0.0220619	LRP8	1.64167	0.000166892		CRLF1	-1.85452	6.09e-78	ELAVL3	1.70395	2.04e-05		VWC2	-2.24387	0.00790365	CELF4	1.68435	0.00664229		ARC	-1.79754	1.8e-20	CALCA	1.65228	1.05e-13		SLC8A1	-2.02809	7.67e-33	CPT1C	2.42883	1.25e-50					NEU2	2.18977	6.73e-12		ELOVL4
SCN7A	-4.31974	2.35e-32	COX6B1	1.75751	1.16e-195		BMP5	-2.30842	0.000220533	CHDH	1.64139	0.00614206		LRFN5	-1.85859	8.88e-84	SGPP2	1.70044	1.19e-27		SNTG2	-2.24527	0.000388266	ADGRG1	1.68083	7.2e-10		RORB	-1.80429	1.71e-75	CDHR1	1.65225	4.05e-28		ATXN1	-2.03125	9.07e-97	KCNMB3	2.42755	3.73e-98					SYN3	2.18378	3.87e-34		NCOA7
ACTA1	-4.4002	4.73e-59	ZNF488	1.73653	2e-13		HSF4	-2.31146	3.32e-20	THY1	1.63671	2.87e-05		TAS2R5	-1.85908	1.97e-139	BRINP2	1.69946	1.72e-11		FRY	-2.24561	1.42e-17	AIF1	1.67242	5.37e-05		OR8G5	-1.80518	1.27e-11	FOXS1	1.64907	6.47e-76		ADIPOQ	-2.03143	4.05e-06	GPR1	2.42528	6.14e-16					B3GALT1	2.1823	1.34e-42		MYO5A
SLC24A2	-4.53166	2.46e-15	ZNF365	1.73421	4.85e-07		PDLIM7	-2.31707	2.18e-32	SRD5A1	1.63664	1.38e-06		CACNA1G	-1.86467	8.67e-62	SLC8A2	1.69708	5.99e-15		ISL1	-2.24713	5.19e-05	MTHFD1	1.66976	1.31e-20		ELOVL4	-1.81641	1.77e-207	SORL1	1.64653	2.77e-144		GRM2	-2.03407	2.6e-16	MYO6	2.42125	6.02e-72					APLP1	2.18195	1.29e-53		OR2C3
MYOC	-4.71617	9.55e-33	BLOC1S1	1.73336	2.12e-125		SLITRK2	-2.31875	0.0104955	B4GALT3	1.63204	3.08e-07		LTB4R2	-1.86499	4.67e-229	RXFP3	1.69496	5.73e-18		SPOCK1	-2.24782	2.51e-07	SPOCK2	1.66614	0.00177544		PCSK1N	-1.82198	1.18e-25	EFNA1	1.643	1.76e-169		PCDH8	-2.04368	4.47e-05	PCDHA3	2.41127	8.05e-06					ANOS1	2.17718	2.68e-102		TSC1
GABRA1	-4.73608	2.83e-14	FOXJ1	1.73066	5.07e-06		FGFR1	-2.3205	1.48e-11	VCAM1	1.62036	0.00250354		MAPK8IP3	-1.86903	1.29e-276	WNT4	1.69162	1.55e-32		ROBO4	-2.2527	1.84e-21	GAD1	1.66453	0.00388867		CXCL12	-1.82343	1.78e-103	H2AFX	1.64213	3.74e-181		DLG4	-2.04372	1.03e-61	AKAP5	2.41038	6.09e-77					HDAC9	2.16554	8.72e-101		GUCA1B
NRXN1	-4.82739	1.13e-51	GNAO1	1.73049	5.64e-13		NRP2	-2.3214	4.83e-20	SIX4	1.62005	2.48e-05		EPOR	-1.87537	2.14e-303	SLITRK1	1.68714	8.69e-05		PLXNA4	-2.2544	8.94e-06	GNAT2	1.66243	0.0291033		NRXN2	-1.82681	1.59e-59	GPRIN1	1.64084	3.32e-111		IL11RA	-2.04668	7.53e-82	PLTP	2.40927	2.26e-28					NPFFR1	2.16379	1.14e-46		DGKI
NPPA	-4.83451	3.31e-52	SCN5A	1.72994	2.54e-12		MITF	-2.32199	6.77e-15	SLC6A4	1.61948	0.0371833		CYP46A1	-1.87541	7.71e-154	EOMES	1.686	1.12e-35		SFRP1	-2.2558	4.11e-06	CASP3	1.65768	3.02e-16		B3GALT1	-1.82786	1.59e-35	SLC9A3R1	1.64002	9.34e-146		NHLH1	-2.04681	2.22e-23	MXRA8	2.40665	3.27e-89					STXBP5L	2.15931	9.93e-28		TTBK1
SOX10	-4.92764	5.86e-30	CRHR2	1.72212	2.27e-15		ROR2	-2.32327	1.25e-11	RIMBP3C	1.61799	0.0464282		OR2A14	-1.87915	5.34e-14	SLC1A1	1.68419	7.05e-23		SLC8A1	-2.25614	7.08e-14	DCDC2	1.6527	0.0365899		KCNK2	-1.83212	6.63e-50	TNFRSF12A	1.6365	9.19e-48		VEGFA	-2.04779	3.6e-35	TIMM10	2.40399	3.99e-132					DGKI	2.15548	7.99e-98		GDNF
KRT1	-4.95868	1.19e-27	HMGCS1	1.72134	1.98e-19		UNC5C	-2.32811	2.25e-10	GPNMB	1.61227	0.0211875		NPAS4	-1.88237	2.3e-41	LINGO1	1.67764	1.78e-32		BEX1	-2.26209	0.0015884	CEMIP	1.64903	0.012314		OR4D6	-1.83368	1.01e-08	PRDM1	1.63632	2.25e-89		CALY	-2.06432	7.57e-17	SIX1	2.40327	3.26e-15					OR1J4	2.15259	1.84e-21		KCNC4
HAND2	-5.12129	1.22e-18	SV2B	1.71295	1.27e-17		DOK6	-2.33139	2.84e-08	SLC52A3	1.60974	0.000567383		PDE6C	-1.885	2.17e-139	EZH2	1.67738	1.82e-132		CHD5	-2.26481	3.09e-07	EMB	1.64877	0.00108347		OR2H2	-1.83382	5.42e-31	RAC2	1.63317	4.68e-71		CTBP2	-2.06669	2.33e-203	CNTNAP1	2.40168	1.76e-78					RIMBP3B	2.15118	1.61e-19		RBFOX2
SCN2B	-5.24165	4.97e-76	FSCN1	1.70065	1.74e-34		C16orf45	-2.33712	1.56e-12	MIEN1	1.60703	7.99e-05		SCNN1D	-1.88904	3.72e-170	CRYM	1.67735	5.21e-14		ROR2	-2.27018	2.35e-08	CELSR1	1.64738	2.06e-07		NANOS1	-1.841	3.3e-126	SRPX2	1.63247	1.31e-57		GDF15	-2.06769	1.54e-10	DGKI	2.39573	4.14e-22					BRINP3	2.15063	1.65e-21		GABRG3
CARTPT	-5.48638	8.3e-18	SYT17	1.70017	8.43e-20		SLC24A4	-2.34229	1.17e-15	CABP4	1.60048	0.0137435		OR11H7	-1.89495	7.14e-45	DHCR24	1.67246	1.44e-83		ITPR1	-2.27209	4.53e-21	LRP8	1.63627	2.56e-06		FAT4	-1.84247	1.07e-140	ACPP	1.63128	1.44e-43		OXT	-2.07429	2.4e-09	SORCS1	2.39058	4.58e-15					TNFRSF12A	2.13974	2.64e-81		CNTN2
RIT2	-5.53509	1.86e-09	ATP2B1	1.69992	9.07e-48		IL2	-2.3506	0.0017406	WNT7B	1.60023	0.000941718		ADCY3	-1.89504	0	WNT7A	1.67127	3.6e-10		MAL	-2.27227	0.000509818	GSS	1.63613	8.48e-17		SEZ6	-1.84248	6.87e-35	MEGF11	1.62939	1.29e-28		SLC44A2	-2.07674	1.34e-111	DHFRP1	2.38857	1.3e-37					ELFN1	2.13598	9.17e-102		CYP1A1
ABCC8	-5.53575	3.87e-30	FGF21	1.69862	0.0028546		HDAC4	-2.35625	8.1e-39	PCDH1	1.59647	0.000236524		PEMT	-1.89513	1.15e-296	KCNQ2	1.66668	2.45e-07		KIF5A	-2.2725	4.33e-09	GUCY2D	1.63575	0.00819548		RELN	-1.84528	1.24e-67	DNMT3B	1.62826	5.52e-127		PICALM	-2.07941	2.86e-179	DNER	2.38511	6.95e-14					TRIM67	2.1358	8.48e-51		ATP2B1
FUT9	-5.61233	1.55e-16	IHH	1.69862	5.89e-11		PIRT	-2.36072	0.0134947	AGRN	1.59539	9.9e-07		PPARGC1A	-1.89844	4.08e-57	RTN4R	1.66303	4.08e-78		GPSM1	-2.27564	1.77e-19	SEMA4B	1.62448	4.41e-07		HOMER2	-1.84987	5.21e-50	SHROOM2	1.62435	4.39e-60		RBFOX3	-2.08071	1.77e-15	ATIC	2.38427	0					ADGRL3	2.13129	2.64e-82		FRY
TFAP2B	-5.67897	1.86e-16	NDN	1.68731	3.79e-16		NFASC	-2.38353	4.81e-13	MSH2	1.59533	3.11e-10		SHOX2	-1.90081	3.8e-216	ANK3	1.66116	1.01e-82		VIM	-2.28174	2.22e-17	NTM	1.61496	0.00287543		NDN	-1.85001	8.02e-189	RACGAP1	1.62399	1.39e-221		ZSWIM6	-2.08341	1.15e-133	SERPINE2	2.37831	3.45e-60					MYRF	2.13116	3.38e-27		DRD5
INSM1	-5.75835	1.06e-14	PLLP	1.68567	2.19e-50		ROR1	-2.39079	2.02e-11	RGS4	1.59241	0.0106534		HOXD9	-1.90271	1.27e-164	TPRN	1.66103	1.41e-151		IGSF21	-2.28835	6.86e-10	EFNA1	1.61458	1.75e-06		GRID2	-1.85247	5.96e-21	MSX1	1.62167	4.38e-43		SLC2A1	-2.08504	7.68e-23	SCN4A	2.3733	1.56e-27					NXPH4	2.12731	2.82e-61		SLC39A5
RD3	-5.83196	4.94e-15	ATP6V0A4	1.67922	6.93e-10		ADRA2B	-2.41291	3.39e-08	PRDM12	1.58616	0.0207388		CTTNBP2	-1.90925	9.35e-73	SLURP1	1.6598	2.69e-09		MYOC	-2.28969	0.00331884	EZR	1.612	1.49e-08		ROGDI	-1.86452	0	NIPSNAP1	1.61607	1.11e-259		STXBP5	-2.08648	4.37e-130	FGF14	2.37098	3.46e-14					GAL3ST1	2.12634	1e-35		OR13C2
CHRM1	-6.58963	2.3e-24	TRIM71	1.67358	6.04e-07		MEIS2	-2.42708	3.5e-22	LYPD6B	1.58307	0.00134879		NTF4	-1.90995	4.62e-54	METRN	1.65632	1.33e-64		NAV3	-2.29169	9.05e-07	ADGRF1	1.61108	0.028312		GAS7	-1.86629	1.57e-201	CDH11	1.6135	3.79e-119		CAMK2A	-2.08867	1.78e-08	STRBP	2.37037	2.7e-168					ELOVL3	2.12408	7.52e-44		CAPRIN2
CHGA	-6.72356	1.14e-24	ZNF423	1.67329	6.94e-38		SLC18A2	-2.42714	4.61e-08	ATF5	1.5815	3.14e-06		WNT9B	-1.91376	3.84e-76	H2AFX	1.65628	1.79e-178		VWC2L	-2.29877	0.000351337	COX6B1	1.60509	2.01e-16		CACNA1I	-1.86886	5.29e-40	MSH2	1.6076	2.15e-268		INS	-2.093	0.00118648	POU6F2	2.35931	0.000226021					CERKL	2.11986	9.97e-169		OPCML
MYT1L	-6.72558	4.62e-22	FGF8	1.66933	7.06e-05		SCN4A	-2.42852	3.1e-06	NMB	1.57441	9.29e-05		INSC	-1.91409	5.48e-29	PDE6B	1.6539	1.26e-46		UNC5C	-2.30301	4.81e-09	SKIL	1.60393	1.41e-08		TMOD2	-1.86943	9.02e-190	HECW1	1.606	6.5e-85		EMB	-2.09323	4.54e-111	COCH	2.35786	3.09e-35					TLX2	2.1197	2.94e-57		HCRTR2
ADIPOQ	-6.73572	1.92e-26	DHFR	1.66771	7.04e-57		P2RY4	-2.42866	5.04e-08	SLC44A4	1.57138	0.0434203		HACD1	-1.91551	4.4e-106	PPT1	1.65183	6.65e-162		SYT11	-2.30607	5.11e-22	NCOA7	1.59501	4.92e-05		CYP1A1	-1.87314	2.7e-08	NTF4	1.60407	1.26e-12		TIMP4	-2.09665	8.41e-12	ANKS1B	2.35494	2.29e-18					GUCA1A	2.11345	2.22e-25		PALM
PIRT	-6.86881	8.02e-31	PAX2	1.66107	6.84e-07		SCN3B	-2.43387	6.39e-08	PLAT	1.56656	0.0297183		P2RX1	-1.91592	3.72e-92	GPR37L1	1.65173	6.72e-21		LRRTM2	-2.30717	3.37e-10	RUNX1	1.59408	4.29e-11		PKD2	-1.87483	0	CTSH	1.60352	1.4e-169		CLMN	-2.09729	2.04e-53	LAMB2	2.35225	1.46e-72					LRP12	2.11173	1.21e-107		MYCBP2
PHOX2A	-7.2489	1.9e-15	LRRN1	1.65848	3.81e-10		IGSF10	-2.43478	3.39e-05	EMB	1.55954	0.00111312		IRS2	-1.91733	1.06e-112	MDK	1.65173	1.73e-51		DRD4	-2.31146	9.48e-17	PRDM12	1.58527	0.0117884		NRP2	-1.87546	3.52e-147	APCDD1	1.59992	3.02e-31		TH	-2.10125	0.000452007	SPARCL1	2.35208	2.79e-44					SLC12A5	2.111	3.42e-60		PTPRD
NPY	-7.92231	1.05e-25	RAB3A	1.65457	9.04e-32		MGARP	-2.4444	1.83e-11	HYOU1	1.5479	1.93e-11		SOX5	-1.92079	7.32e-90	ATP6V0A4	1.65159	3.03e-12		VSX1	-2.31956	0.00086399	FPR2	1.58171	0.0244581		AMPH	-1.87935	2.97e-106	FSTL4	1.5966	1.18e-26		PTK2B	-2.10153	8.69e-129	MDK	2.35125	3.09e-61					GRM7	2.11059	8.4e-22		BCAS1
INS	-7.98859	2.71e-46	DHFRP1	1.65354	6.32e-17		ITGB3	-2.45593	9.8e-14	PRKCZ	1.54779	4.62e-08		ADRB1	-1.9217	1.31e-31	CDK5	1.65054	8.95e-257		SCN1B	-2.32122	2.31e-17	HES2	1.58111	0.00401851		ADD2	-1.8805	4.22e-92	FUOM	1.5827	1.25e-89		NOTCH2	-2.10297	1.5e-75	CHN1	2.35031	1.72e-55					OR11H7	2.10939	8.74e-33		POTEF
TH	-8.16122	1.04e-26	GDF11	1.65312	4.83e-33		NPR1	-2.45837	1.9e-15	CFL1	1.54639	8.02e-18		RELN	-1.92443	1.44e-49	ADGRB2	1.64956	5.42e-47		ACVRL1	-2.32239	1.68e-25	PCP2	1.57809	0.000773807		SEZ6L	-1.88482	2.68e-38	EDNRA	1.58109	6.58e-72		ITGA4	-2.10302	3.26e-70	MTHFD1	2.34238	4.51e-254					CENPF	2.09724	7.29e-160		MYH14
OPRM1	-8.53313	1.38e-08	GPR37L1	1.6504	5.84e-10		MAP6	-2.46125	9.03e-11	EFNB2	1.54178	0.000128243		TRPV1	-1.9285	2.5e-77	NKX2-8	1.64862	2.22e-11		MEIS1	-2.32367	5.71e-17	EGR3	1.57796	0.010156		MYEF2	-1.88667	1.06e-65	SULT1B1	1.57981	3.23e-55		SLC6A14	-2.10614	0.0150035	DCLK1	2.34099	1.21e-25					IAPP	2.09708	1.27e-14		KCNQ4
SLC18A1	-8.64212	5.78e-30	ESRP1	1.64994	2.15e-07		PTCH1	-2.47245	1.21e-26	FJX1	1.5387	0.000507712		ZEB2	-1.92872	0	PYY	1.64473	9.69e-10		DNM3	-2.32478	6.17e-16	PPEF1	1.57766	0.0150941		MAGI2	-1.89036	5.17e-246	GPR157	1.57953	1.26e-191		PTPRC	-2.10904	7.95e-151	PTN	2.34033	2.17e-29					UTS2R	2.08936	2.9e-24		DRD4
DBH	-8.84222	8.72e-58	KBTBD8	1.64044	6.92e-18		PRKD1	-2.47587	9.04e-16	PRR7	1.53544	8.49e-05		IL33	-1.93156	1.36e-76	CHST8	1.6427	5.4e-16		PRICKLE1	-2.32512	4.33e-12	PDZD11	1.57505	1.15e-17		CAMK2B	-1.89111	8.16e-52	HOXC10	1.5783	4.14e-15		ITPK1	-2.11002	2.34e-85	ADGRL2	2.33925	4.06e-34					FEV	2.08814	1.07e-07		ATP1A3
GJD2	-8.9521	2.52e-15	VSTM2L	1.63124	5.43e-15		RGS9	-2.47649	3.63e-15	OPRL1	1.5315	0.00102908		SLC6A2	-1.93415	1.48e-29	PRLHR	1.64195	0.0297092		EZH1	-2.32729	1.88e-94	CLP1	1.57446	4.38e-29		MDGA1	-1.89257	8.46e-125	FAM19A3	1.57781	7.14e-21		ROGDI	-2.11168	8.65e-71	MYO3B	2.3374	2.14e-19					ISL1	2.08706	6.55e-15		DGKQ
PENK	-9.28648	3.57e-26	SFRP1	1.62374	4.56e-11		LIFR	-2.4843	4.64e-12	HOMER2	1.52974	0.00305805		PCDHB15	-1.93516	2.39e-217	ADAM8	1.63769	6.11e-62		FRZB	-2.32854	3.85e-10	ATF5	1.57223	2.3e-07		GSN	-1.89594	9.57e-175	ALDH5A1	1.5727	5.86e-175		KIF27	-2.11817	7.47e-33	MYO1D	2.33639	4.73e-106					SMPDL3B	2.08524	2.52e-69		NPY1R
PHOX2B	-9.48435	1.31e-23	PRR7	1.61954	1.31e-28		CNTN3	-2.48433	9.4e-07	GCLM	1.525	0.00112573		MGLL	-1.93987	5.59e-151	AK8	1.63686	6.5e-95		ARMC4	-2.32924	1.09e-07	CHRNA3	1.5713	0.0465957		CACNA1A	-1.90568	6.69e-101	SHROOM4	1.56641	3.86e-92		SLC9A3R1	-2.12004	7.06e-167	SOX4	2.33624	2.47e-87					CDH8	2.0838	1.7e-41		WNT2B
			OPCML	1.61743	1.2e-05		FGF17	-2.48644	3.67e-07	ADAM10	1.51565	3.63e-08		SERPINF1	-1.94019	2.71e-178	WNT10A	1.63367	2.16e-46		ADGRL3	-2.33369	1.31e-05	SIM2	1.56531	0.00125758		LAMA5	-1.90818	6.44e-124	PTPRN2	1.56538	2.83e-65		KDM7A	-2.12249	3.3e-93	SPP1	2.33465	8.95e-19					FGF20	2.08197	3e-16		CACNB3
			CX3CR1	1.61534	7.58e-15		NDNF	-2.48783	1.34e-06	TIMM10	1.51017	3.71e-14		NGFR	-1.95113	1.43e-82	PAK1	1.6326	4.09e-57		BCL6	-2.33407	8.61e-38	COX7B	1.56428	4.41e-13		NLRP1	-1.91884	1.29e-196	PSMG1	1.5623	6.23e-210		TGFB1	-2.12592	3.81e-152	SIX4	2.3294	6.47e-17					ADGRB2	2.0813	5.85e-94		OR52I1
			SLC2A1	1.61509	3.9e-44		JAM3	-2.49424	2.39e-17	SS18L2	1.50502	8.19e-18		TCAP	-1.95355	3.83e-45	PIEZO2	1.63198	7.51e-33		FABP7	-2.33436	0.0142089	FZD8	1.56192	0.00246468		PDGFRA	-1.92908	3.91e-185	TAS1R3	1.55074	9.71e-38		SYT4	-2.12946	6.5e-05	SPTBN2	2.326	1.74e-31					PFN2	2.07899	2.93e-112		OR2T8
			NXPH3	1.615	2.38e-15		ADGRA2	-2.50346	2.63e-23	EOMES	1.50436	0.0210194		OR2A25	-1.95407	1.17e-12	SPINT1	1.62966	6.11e-65		IL11RA	-2.34524	3.6e-23	TIGAR	1.56023	6.26e-12		NR4A3	-1.94182	2.27e-37	ARHGAP11B	1.54603	3.33e-130		SEZ6	-2.13144	3.22e-14	NGEF	2.31629	8.93e-18					ABCD1	2.0751	1.06e-260		OR2AK2
			GPC6	1.61424	4.12e-16		NRXN2	-2.52242	1.59e-12	SSTR3	1.50095	0.0371737		WNT2B	-1.95508	8.09e-255	TRPM5	1.62874	1.15e-08		ADGRB1	-2.35381	2.34e-06	ENC1	1.55818	0.000197083		PLCL1	-1.94558	2.92e-205	CDH9	1.54449	5.54e-06		FLOT2	-2.13544	8.07e-108	AFF2	2.3113	1.55e-34					OR10A4	2.07348	6.13e-19		POTEI
			ADAM2	1.61042	0.00583413		HTR1B	-2.52244	1.37e-06	STYXL1	1.50022	6.1e-13		ANXA1	-1.95599	2.1e-241	SHROOM3	1.62665	1.2e-68		MAP1B	-2.35417	1.31e-08	NANOS1	1.554	0.00133047		ADRB1	-1.95054	2.61e-52	CXCR2	1.54024	2.91e-23		EPOR	-2.13925	3e-59	RTN4IP1	2.30801	1.05e-174					UNC13A	2.06068	9.57e-40		BOK
			GRIN1	1.60937	0.000636802		RGS2	-2.52764	2.17e-17	COX6B1	1.49515	2.04e-16		MCTP1	-1.96256	9.92e-239	NIPSNAP1	1.62192	7.34e-172		OR8S1	-2.3634	0.000315007	CDK5R1	1.55258	6.3e-06		CNTN6	-1.95107	6.66e-43	B3GNT5	1.53533	1.28e-127		SUN2	-2.13982	6.56e-107	HPRT1	2.30471	2.44e-173					BEND6	2.05497	7.68e-68		PTK6
			RAB3B	1.60634	7.64e-10		POU6F1	-2.53142	8.82e-41	EPHA10	1.49429	0.0479878		JUN	-1.9643	2.82e-174	ELL3	1.61605	4.3e-71		NXNL2	-2.36955	9.7e-10	POSTN	1.54961	0.0390213		CDKN1C	-1.95348	1.67e-115	DIAPH1	1.53509	0		CDKL5	-2.14025	4.99e-76	FABP7	2.30266	7.67e-09					CTNNA2	2.05197	2.05e-12		MMP24
			PLOD3	1.60579	2.07e-119		SALL1	-2.54631	3.09e-07	HMGB2	1.49121	1.39e-05		FES	-1.97304	1.46e-297	GJB1	1.61409	5.31e-11		SYT10	-2.37003	0.0037111	KCNJ11	1.54827	0.00336803		PRKAR2B	-1.96134	1.22e-90	VCAN	1.53307	2.46e-88		RIN1	-2.14062	1.5e-65	SEMA3F	2.30145	2.73e-32					SLC12A7	2.05089	7.72e-167		KLC1
			SSTR5	1.60058	1.91e-08		MAOB	-2.54678	8.96e-08	MDM2	1.48978	0.00569435		ARMS2	-1.97706	1.34e-34	MDGA2	1.60527	1.97e-07		MEF2C	-2.37107	1.7e-25	GRB7	1.54307	0.00103907		DST	-1.9623	2.57e-276	SEMA7A	1.53212	4.39e-71		PDYN	-2.14089	9.26e-06	DAB2IP	2.29742	9.25e-68					EPHA8	2.04893	1.21e-20		CCL21
			EPHB2	1.59688	8.73e-18		NAV3	-2.55259	2.3e-11	APBA2	1.48613	0.022286		RYR2	-1.9801	5.63e-48	GAD1	1.60447	5.52e-14		TAS1R2	-2.3754	0.0422349	CBR3	1.54122	0.000129071		GRASP	-1.97092	6.53e-240	GDPD5	1.53044	3.59e-77		OR2L2	-2.14144	0.0205259	TBX20	2.29263	0.000107724					PCDHA4	2.04277	5.16e-32		NPTX1
			NTSR2	1.59306	3.26e-11		NFATC4	-2.55905	1.83e-25	EPHA2	1.48581	0.00115811		SPTA1	-1.98064	1.13e-105	OTOS	1.60238	2.5e-07		DCT	-2.37765	0.000602311	GAPDH	1.54116	3.86e-12		HSD3B2	-1.97107	6.28e-21	RCN1	1.52852	6.18e-259		GPR37L1	-2.1429	5.9e-19	RGS4	2.2882	6.48e-15					ISPD	2.04162	1.52e-156		GLS
			LRTM2	1.59257	9.84e-05		MEIS1	-2.56773	7.12e-30	XBP1	1.48213	1.51e-06		ZNF219	-1.98446	0	KIF20B	1.60135	5.52e-164		MYO15A	-2.38785	9.06e-18	NEDD4L	1.53974	1.78e-07		VWC2	-1.97944	1.94e-39	ELOVL7	1.515	8.89e-95		CXCL1	-2.14508	9.38e-15	PTK7	2.28531	3.71e-82					PCDHB12	2.04114	4.26e-96		LINGO2
			OR1F1	1.58988	4.65e-06		EYA1	-2.58268	1.41e-06	TNFRSF21	1.48147	0.000273808		CD34	-1.98703	0	SORCS3	1.60051	3.25e-08		PREX2	-2.39234	4e-13	MESP1	1.53939	0.00346468		TAL1	-1.98349	6.97e-165	LTA	1.50885	5.27e-47		AMIGO1	-2.14916	1.18e-50	N4BP3	2.28312	4.55e-46					ISLR2	2.04001	8.08e-64		KCNN1
			C1QL1	1.58887	2.31e-07		RNF180	-2.58364	1.77e-16	HAPLN3	1.4773	0.000379295		HHIP	-1.98871	1.71e-67	SYT7	1.59569	1.08e-49		SEMA6D	-2.39388	2.14e-06	ARPC1B	1.53615	1.41e-09		FGF17	-1.98486	2.57e-78	RUNX1	1.50852	7.01e-87		TAS2R38	-2.15222	4.05e-05	ABHD17C	2.28255	4.57e-57					AKR1C3	2.03953	1.12e-46		CIT
			LIN7A	1.58691	4.25e-16		DGKB	-2.59304	2.07e-05	SPOCK2	1.4757	0.0111605		MPP4	-1.99097	1.2e-128	WNT5A	1.59109	1.95e-39		PGK2	-2.3961	0.0223914	TIMM10	1.533	9.81e-18		NEFH	-1.98931	1.65e-140	BCL2A1	1.50501	2.97e-20		ACTN3	-2.15357	1.6e-07	NTRK2	2.28236	8.42e-23					NREP	2.03165	7.26e-175		TTBK2
			EFNA5	1.58575	5.92e-13		OR1L8	-2.59393	1.75e-06	S1PR5	1.47565	0.0152647		MMP3	-1.99237	4.12e-57	P2RX5	1.58812	1.03e-21		PM20D1	-2.40765	2.32e-08	CDK5	1.52772	5.01e-18		APOB	-1.99143	2.32e-20	OR5G3	1.50243	1.21e-13		PRKCQ	-2.15591	2.45e-64	RCN1	2.27996	6.55e-194					OR51E1	2.02766	1.62e-64		WNT1
			NRG3	1.58481	9.04e-16		PKD1	-2.5984	6.6e-62	GJB4	1.475	0.0458538		AGER	-1.99303	1.59e-288	H3F3A	1.58582	1.14e-228		TAS2R20	-2.42329	2.31e-25	FSCN1	1.52516	0.000946179		OR8D1	-1.99288	8.83e-06	PRRX1	1.49858	5.75e-68		BRSK2	-2.16691	5.42e-30	GCHFR	2.27894	1.15e-101					DLGAP3	2.02511	6.35e-76		NPY4R
			IDH2	1.57768	2.78e-38		NR2F1	-2.59941	1.75e-15	LST1	1.47092	0.000168503		CMA1	-1.99601	2.83e-48	FOXI1	1.57716	3.97e-10		PCDH18	-2.42533	2.96e-13	DNMT3B	1.52328	3.69e-05		PDE4D	-1.99305	1.59e-251	P2RX5	1.4979	1.63e-27		SCARF1	-2.17776	5.06e-24	GDF7	2.27769	3.35e-30					EOMES	2.01906	3.14e-58		XK
			SHROOM2	1.56788	1.28e-52		OR13J1	-2.60049	0.000436234	ARHGAP39	1.46951	1.6e-08		TAS2R20	-1.99785	1.01e-209	SLC12A2	1.56948	1.3e-43		P2RX7	-2.42823	4.01e-16	ITPKA	1.52192	0.00187715		KIT	-2.00104	4.68e-92	DRAXIN	1.49707	6.22e-56		OR4F17	-2.18127	0.0133487	UNC5D	2.27232	0.00022129					PCDH17	2.01697	1.35e-125		NRSN1
			SOX3	1.56754	3.62e-07		CSGALNACT1	-2.60632	1.4e-29	PTAFR	1.4695	0.000974055		ADCY5	-2.00055	7.67e-64	FAIM2	1.56673	9.61e-17		BOC	-2.44357	1.14e-08	PARP1	1.52133	6.87e-19		WNT5B	-2.0011	4.85e-94	PPARG	1.49677	1.56e-86		ACAP3	-2.18163	1.48e-140	LRP4	2.27193	1.54e-25					NOS1AP	2.01343	1.04e-105		DNAJC6
			PTK7	1.56451	1.14e-14		CLDN5	-2.60755	2.13e-19	HMGCS1	1.46635	2.85e-05		NTRK3	-2.00148	2.59e-53	POU3F2	1.5656	2.69e-08		OR2AE1	-2.46191	0.00116815	PLAT	1.51862	0.0129574		SLC1A6	-2.0016	8.98e-10	VCY	1.4957	0.0341812		GPR84	-2.18209	7.19e-20	AGMAT	2.26997	3.22e-59					SSTR1	2.01263	1.18e-18		SOCS7
			SNAP25	1.56333	7.81e-13		CRTAC1	-2.60921	6.06e-05	SPHK1	1.46416	0.000255242		RD3	-2.0037	2.99e-43	PCDHA6	1.56364	4.09e-15		DCLK2	-2.46225	2.29e-18	DDR1	1.51448	2.62e-11		TRPC6	-2.00421	4.86e-203	BZW2	1.4946	0		LRCH4	-2.18688	5.09e-182	NDUFS4	2.26654	2.82e-95					MSX1	2.00976	8.19e-92		CACNA1C
			CRMP1	1.56203	1.15e-07		APBB1	-2.61698	9.34e-19	STAC3	1.46264	1.11e-05		PGK2	-2.00457	1.34e-09	SDK2	1.56138	7.06e-18		TMOD2	-2.46618	3.11e-25	NMB	1.51403	0.000162433		SOX5	-2.00615	2.18e-181	PRKDC	1.48902	1.2e-252		OPRL1	-2.18854	2.28e-72	WNT7B	2.26393	7.11e-11					SULT1B1	2.00838	1.76e-21		HERC1
			HMGCR	1.56086	4.42e-30		TSHZ3	-2.61847	2.98e-17	TCF15	1.46129	0.0383132		GFRA3	-2.01099	2.47e-34	XBP1	1.55808	3.58e-77		CPLX1	-2.46793	4.54e-15	PTPRC	1.51356	0.000987197		SEMA6C	-2.00888	0	TGIF2	1.48762	4.26e-180		SEMA3B	-2.20093	6.67e-25	NR2F1	2.25447	3.81e-25					PCDHB2	2.00234	1.49e-65		TAS2R30
			SLC6A13	1.55732	3.18e-15		OLFM1	-2.61942	1.18e-10	MET	1.45408	0.000379087		DLGAP2	-2.01649	5.72e-75	SLC7A11	1.55725	1.53e-29		RHO	-2.47632	6.77e-06	BMP7	1.50829	0.0298607		MAP1A	-2.00991	3.56e-178	WNT5A	1.48635	1.91e-81		TRABD2A	-2.20995	6.25e-34	ACAN	2.24737	1.12e-16					PAX6	1.9954	6.35e-93		GFY
			PAX3	1.55223	0.00799047		CHRD	-2.62656	3.13e-22	RIMBP3	1.45356	0.0305297		ANKRD1	-2.01736	4.64e-36	ZNF804A	1.55548	3.53e-31		BHLHE22	-2.48282	3.57e-13	GATA3	1.50675	0.0129111		HDAC4	-2.01183	0	BCL2L1	1.48517	5.2e-227		SLC26A5	-2.21076	2.33e-07	ALDH7A1	2.24411	4.81e-51					UNC5A	1.99167	2.67e-30		CLSTN3
			COX7B	1.55084	2.37e-101		TRPA1	-2.62722	5.46e-06	LIMK1	1.44866	1.55e-11		ACTA1	-2.01785	2.79e-29	NME2	1.55522	1.25e-68		NPHP3	-2.49421	5.95e-74	BPNT1	1.50533	3.17e-15		TSPAN2	-2.0149	6.22e-118	POC1B	1.46255	4.44e-252		GRK7	-2.2145	1.27e-10	TFAP2A	2.23865	3.13e-18					CDH2	1.99141	1.3e-43		TAS2R46
			SNCG	1.54876	1.62e-20		MPZ	-2.63832	1.66e-21	PHGDH	1.44808	0.0042783		CNTNAP4	-2.01798	2e-29	SPTBN2	1.55342	1.28e-35		ANGPT1	-2.49665	2.07e-11	RAB39B	1.50148	0.00544241		NDRG2	-2.01934	7.505e-321	EZR	1.46054	1.71e-176		RAPGEFL1	-2.22598	2e-79	LAMA1	2.23643	4.89e-15					PKD2L1	1.98953	8.81e-33		PTGDR2
			MPPED2	1.54687	2.02e-24		ACTA1	-2.64349	3.43e-08	PPARG	1.44788	0.0050294		KALRN	-2.02183	3.7e-234	GPC4	1.55323	2.52e-46		FRRS1L	-2.49754	0.00307942	PRKCI	1.49764	1.42e-08		TMEM108	-2.02292	3.35e-198	POLB	1.45892	3.42e-188		FURIN	-2.22951	1.59e-67	MAGI1	2.23178	9.34e-35					FUT9	1.98706	1.5e-09		CYFIP2
			GRM4	1.54666	2.24e-06		TTLL7	-2.6452	1.08e-16	B3GNT2	1.44087	3.08e-10		CLIC5	-2.02338	1.55e-139	ADCY1	1.55313	5.15e-24		SHANK1	-2.50082	1.25e-08	MAPK8IP2	1.49667	0.00432118		CUBN	-2.02624	0	STK26	1.456	3.23e-215		NR4A2	-2.22996	3.34e-27	CBR3	2.23049	5.53e-67					KISS1R	1.98636	3.67e-30		POMC
			MYRF	1.54502	1.73e-21		PCSK2	-2.65601	0.00876543	CSK	1.44022	1.06e-14		EMX2	-2.0278	5.46e-138	NME1	1.54682	1.17e-93		PCDHGC4	-2.50734	1.64e-07	SLC2A1	1.49521	0.000104905		MDM1	-2.02757	0	HOMER1	1.45372	2.51e-85		SCN9A	-2.23448	2.11e-28	HRH1	2.23045	2.63e-31					NEUROD1	1.98358	1.15e-07		MC1R
			TACC3	1.54449	3.59e-37		CNR1	-2.65851	7.77e-06	ACTG1	1.43248	9.82e-18		OR2A42	-2.02961	1.3e-37	OTOG	1.54572	0.000108699		MSX1	-2.50789	8.71e-11	GPD2	1.49512	1.15e-13		SV2B	-2.02982	1.56e-120	PGK1	1.4533	2.32e-223		GPR155	-2.23655	3.63e-67	OSR2	2.22642	2.87e-20					SCT	1.98252	4.65e-23		GFRA3
			OR7C1	1.54378	3.12e-14		FAT4	-2.66281	9.48e-23	LYPLA2	1.43235	1.75e-14		ID4	-2.03043	1.52e-90	TGFB2	1.54101	5.37e-32		SOBP	-2.51179	5.1e-16	PLEKHA8P1	1.47979	8.11e-09		SLIT3	-2.0308	7.95e-154	SH3KBP1	1.45002	2.54e-143		LTK	-2.24282	1.94e-25	SLC22A2	2.22593	0.000758149					SNCB	1.98221	1.07e-21		GRIPAP1
			CXCR4	1.54307	2.29e-24		KCNK3	-2.66357	6.76e-08	ADGRG1	1.42992	6.29e-05		CX3CL1	-2.03086	5.62e-134	GPR37	1.53913	2.29e-38		SPRY1	-2.51251	4.33e-27	RIMBP3	1.46362	0.00507803		COL4A3	-2.031	2.25e-49	GHRH	1.44203	7.05e-07		OR10P1	-2.24367	0.00205407	OTOGL	2.22317	1.48e-06					RIMBP3C	1.98162	5.51e-19		GAD1
			MGARP	1.54295	9.31e-31		CYP46A1	-2.6708	1.48e-19	COL3A1	1.4228	0.00423974		CAMK1	-2.03177	0	ABAT	1.53906	2.8e-50		AKAP12	-2.51514	2.28e-13	RAN	1.46164	2.6e-27		KCNA2	-2.03201	2.1e-54	CDK5	1.4412	2.964093633e-314		FGF9	-2.24921	8.9e-16	NPTX2	2.22033	2.01e-21					NRG1	1.97997	5.75e-49		SGPP2
			BCL11B	1.53796	1.02e-14		EYA4	-2.67259	2.72e-09	EFNB3	1.41326	0.0422623		EZH1	-2.03198	0	ISL2	1.53273	4.46e-10		ZC4H2	-2.5225	6.58e-12	P2RX5	1.46127	0.0194293		CA7	-2.03299	2.69e-27	EFNB1	1.43994	7.32e-172		CXCR4	-2.2499	1.46e-57	STX19	2.2201	1.54e-06					SNCAIP	1.97607	6.91e-64		BCL11B
			BNIP3	1.53411	1.98e-44		PTCHD1	-2.67767	1.07e-05	ARPC5	1.41098	4.52e-16		CEP112	-2.03499	0	PRKCZ	1.52111	4.25e-88		GRIA4	-2.52797	1.96e-05	HACD2	1.45429	6.88e-10		ENPP6	-2.04388	2.42e-86	NEU1	1.43951	1.07e-171		NEUROD6	-2.25167	0.000504766	NRSN2	2.21921	8.99e-101					ARNT2	1.97482	4.87e-70		AFF2
			ALX1	1.53369	0.00847811		DAAM2	-2.68181	6.2e-23	CTSH	1.41014	0.000670503		PROX1	-2.03786	3.91e-84	SLC44A5	1.52043	5.13e-17		PRRX1	-2.53009	6.19e-13	S100A6	1.4493	7.92e-05		HOXB1	-2.0439	7.39e-24	PRKCZ	1.43903	8.93e-226		SDCBP	-2.25211	1.88e-97	MEOX2	2.21885	4.74e-20					CER1	1.97134	0.0239707		SHTN1
			FZD7	1.53216	1.31e-25		BIN1	-2.68392	8.06e-28	BCL2L1	1.40823	1.36e-06		MAFK	-2.04106	0	KIF5C	1.52004	1.9e-31		CNTNAP1	-2.53264	2.67e-36	UNC5B	1.44824	1.05e-05		SDK1	-2.04736	6.55e-141	LIMK1	1.4362	8.58e-287		FZD9	-2.25535	2.76e-16	DLG2	2.21772	9.59e-27					ADD2	1.96938	5.08e-39		OR51Q1
			BASP1	1.53136	2.92e-14		ASPA	-2.70371	7.07e-09	BAX	1.40662	1.2e-14		FRMPD4	-2.04154	7.45e-48	FBXO45	1.51886	4.63e-274		ARHGEF15	-2.53266	5.18e-31	SLC1A3	1.4392	0.0178656		GPR173	-2.04812	3.96e-212	PLOD3	1.43614	2.71e-238		THBS1	-2.256	3.58e-20	DLL1	2.20891	5.07e-58					ERC2	1.96861	3.1e-46		CAMKV
			GPR83	1.52704	1.14e-08		PDE1B	-2.70469	6.27e-09	ARPC4	1.4044	2e-12		NDN	-2.05057	1.07e-238	HRH3	1.51754	2.25e-05		DGKG	-2.53654	1.23e-08	SULF1	1.43737	0.00602682		SLC18A2	-2.04965	1.47e-85	YWHAZ	1.43496	0		FRY	-2.25905	2.83e-51	PRMT1	2.208	0					GPR176	1.96698	2.28e-82		SKOR1
			ADD2	1.52581	2.27e-07		SSTR1	-2.70971	2.29e-06	SGPL1	1.4014	5.75e-07		DLC1	-2.05063	2.25e-245	LYPD6	1.51663	2.97e-25		TSHZ3	-2.53795	4.39e-17	ADGRG6	1.43158	0.000955447		CAMK2G	-2.05102	0	SH3BP1	1.43463	8.43e-160		CLDN19	-2.27613	4.02e-06	FUOM	2.20693	1.36e-90					RET	1.96475	5.4e-51		SPX
			PCDHB3	1.52439	7.97e-16		GABRG1	-2.71361	0.0302148	SEMA5A	1.40073	0.0116786		SLC39A5	-2.05229	2.07e-137	NME5	1.51316	1.07e-33		ZDHHC15	-2.54215	2.07e-06	COX17	1.42304	5.84e-12		PACSIN1	-2.05454	1.11e-127	KISS1R	1.43416	2.8e-12		HIP1	-2.28049	5.25e-60	ENAH	2.20375	1.67e-48					ATOH7	1.9586	3.47e-28		CHRNB2
			SRD5A1	1.5227	2.71e-59		KCNAB1	-2.71589	7.67e-34	RTN4IP1	1.3899	0.000146442		SCN5A	-2.06077	2.96e-98	SFRP2	1.51221	1.76e-43		MXRA8	-2.54266	1.25e-17	TRIM67	1.41876	0.00397053		ARMC4	-2.0556	1.96e-63	SHOX2	1.43008	9.41e-24		STX11	-2.28403	2.48e-76	GLI3	2.19983	8.33e-40					ICAM1	1.95524	9.8e-78		GABRA5
			PCDHAC1	1.52203	7.09e-10		PRKG1	-2.72129	3.72e-24	MARVELD2	1.38331	4.5e-07		PPP1R16B	-2.06214	5.36e-146	FOXO6	1.50635	3.24e-55		NTN5	-2.54903	1.31e-15	DOK2	1.41604	0.000935181		IL1RAPL1	-2.05648	2.77e-52	STYXL1	1.42732	6.48e-166		MAPK8IP3	-2.28556	9.22e-124	CD34	2.1974	5.77e-37					CCDC88A	1.95467	5.56e-197		ACHE
			PTGDR2	1.52202	4.21e-11		NTN1	-2.72947	2.42e-12	RAG1	1.38069	0.0177132		SLC1A3	-2.06246	2.5e-167	KNDC1	1.50456	2.7e-10		NLGN2	-2.55172	1.46e-36	S100A9	1.41583	0.0361244		SSPO	-2.0565	5.93e-67	THY1	1.42592	5.38e-80		MYLIP	-2.28557	6.74e-74	TSPAN12	2.1907	2.64e-24					OTOA	1.95424	3.37e-39		KIAA1109
			BSG	1.51848	7.28e-81		RSPO2	-2.75663	8.55e-06	TRAF2	1.37412	7.51e-11		EFNB1	-2.06481	0	SHTN1	1.49987	1.55e-176		SSPO	-2.55319	9.25e-11	ZG16B	1.41543	0.0462642		SLIT2	-2.05702	4.24e-126	RAG1	1.42534	6.29e-76		SBF2	-2.29289	6.62e-124	BRCA1	2.18777	2.26e-133					FZD3	1.95424	1.06e-175		ERBB4
			KITLG	1.51613	8.52e-28		NEURL1	-2.76181	6.21e-08	AKR1B1	1.37188	0.0121284		SCN11A	-2.06538	1.69e-130	ZACN	1.49609	4.56e-20		TACC1	-2.56066	1.09e-51	STAC3	1.41238	2.5e-06		ZNF219	-2.05775	0	GJC3	1.42362	5.56e-40		CHRNB2	-2.29507	1.2e-18	CRMP1	2.18074	2.13e-47					SH3KBP1	1.95396	6.92e-177		SCN11A
			MSX1	1.51517	1.08e-42		OR5K2	-2.76937	1.51e-08	SLC1A4	1.36906	0.000266725		ACVRL1	-2.06825	0	ALDH3B2	1.49527	1.28e-15		EFNB3	-2.56408	9.45e-10	BAX	1.40897	9.75e-23		DMGDH	-2.05831	9.8e-107	GSS	1.42362	1.17e-260		EPO	-2.30798	4.26e-07	ADRA2C	2.17429	1.62e-22					PDZD7	1.95379	5.38e-62		TRPM1
			DMRTA2	1.51224	4.22e-05		GRIK1	-2.77451	1.36e-06	CPNE9	1.3644	0.0257089		NPY4R	-2.07761	2.72e-45	TAGLN3	1.49513	8.15e-07		FGF13	-2.5671	8.07e-09	OXTR	1.40392	0.00199099		RNF180	-2.05856	8.2e-267	IGKC	1.42044	4.48e-15		SPX	-2.31018	6.3e-21	TUBB	2.1726	3.1e-192					GPR35	1.94933	2.74e-33		EPB41L3
			PAFAH1B3	1.5069	5.21e-74		CACNB4	-2.77937	6.45e-11	OTOA	1.36254	0.0120314		BOC	-2.08048	1.21e-207	FGD6	1.49308	2.11e-84		PCDHB5	-2.57165	1.19e-08	TRAF2	1.39703	2.62e-09		SKOR1	-2.06381	6.94e-129	PRKCQ	1.4204	5.99e-53		MRGPRX2	-2.31366	6.14e-07	OR6S1	2.16924	0.0428478					LYPD6	1.94782	1.12e-89		DUOX2
			IL12B	1.50671	0.00011277		SOX5	-2.79334	8.04e-21	SDC4	1.35544	7.09e-05		MME	-2.08332	2.1e-101	MIEN1	1.49304	9.57e-34		CD34	-2.57599	7.49e-33	ERBB3	1.38759	1.71e-05		PRDM8	-2.06453	1.78e-75	TPRN	1.41922	4.44e-203		PFKFB3	-2.31742	3.52e-54	FGF10	2.16438	5.82e-07					SEMA3A	1.94556	3.8e-54		PTK2B
			PCDHB12	1.50465	6.62e-27		ATOH8	-2.81883	8.18e-11	ELOVL6	1.35432	0.000333202		AQP1	-2.08724	8.1e-214	S100A8	1.48661	2.79e-10		CNTNAP4	-2.57724	0.00408623	NDUFB9	1.38656	3.66e-17		LINC01587	-2.06623	4e-24	LYPD6	1.41528	1.42e-69		CCR2	-2.31829	5.86e-29	GABRB2	2.1638	1.06e-09					AMIGO2	1.94349	4.02e-87		KCNK3
			AGRN	1.50325	6.65e-29		NLGN1	-2.82045	4.21e-09	PAK4	1.35408	1.55e-08		PTF1A	-2.08766	1.45e-12	IGDCC3	1.48369	1.56e-10		MAP1A	-2.57929	1.19e-21	ALDH3B2	1.38364	0.0124685		NPHP3	-2.07293	0	CACNA1D	1.41304	1.45e-80		GATA2	-2.3243	1.99e-29	SLC12A2	2.16109	1.99e-172					TRIM2	1.94023	6.44e-103		SEMA4G
			NOVA1	1.49903	1.85e-14		GABBR1	-2.82072	8.91e-20	BAK1	1.35399	6.98e-07		PM20D1	-2.0877	7.17e-87	ERBB4	1.48014	2.75e-21		CYP1B1	-2.58648	7.59e-11	SPHK1	1.38343	0.000207962		COLQ	-2.08132	2.05e-269	SCT	1.41117	3.57e-19		PPP1R1B	-2.32484	1.34e-14	KLK6	2.15612	5.48e-07					PRKCA	1.93992	8.15e-170		VAMP1
			HEY1	1.49572	5.19e-22		PPEF2	-2.8353	0.00040305	CDK5	1.34885	3.16e-11		TRABD2A	-2.08867	4.54e-124	CACNA1D	1.47867	1.58e-35		PKD2	-2.58773	9.92e-74	PCDHB9	1.38303	0.013993		SPX	-2.08299	8.17e-54	MAGT1	1.40903	1.99e-265		SEZ6L	-2.33614	1.84e-19	PCDHB13	2.15561	6.01e-22					SYN1	1.939	4.39e-73		GNAO1
			UQCRQ	1.49486	2.2e-116		GPM6A	-2.83891	8.82e-08	GNG5	1.34736	2.22e-15		HES7	-2.08907	5.83e-54	ARHGAP11B	1.4781	1.3e-77		DLG2	-2.60115	1.27e-08	CELSR2	1.37907	2.23e-06		DIXDC1	-2.09579	0	TBX18	1.40571	6.33e-21		CHRM2	-2.33866	6.7e-06	SLC12A5	2.15159	1.14e-27					MAPK8IP2	1.93532	8.85e-74		CACNB1
			VIM	1.49043	2.33e-40		LRRK2	-2.84835	9.53e-28	GBA	1.34665	1.39e-07		CACNB2	-2.09154	4.6e-64	RIMBP3B	1.47768	2.45e-10		FAIM2	-2.60289	1.52e-11	SGPP2	1.36733	0.00423243		NTN5	-2.09602	3.89e-100	CLCN3	1.40561	5.4e-304		PPP2R5B	-2.34137	1.55e-65	METAP2	2.14774	3.87e-165					VAX2	1.93052	5.48e-49		NRGN
			EFNB3	1.48596	6.33e-06		PLXNA4	-2.86588	1.67e-11	MYRF	1.34461	0.0392497		BIN1	-2.09266	4.97e-250	POMK	1.47616	6.74e-51		RPS6KA6	-2.60513	1.89e-05	STRBP	1.36537	2.09e-10		P2RY1	-2.10266	1.48e-110	CNGA1	1.40517	3.36e-30		OR2L13	-2.34965	2.96e-06	NTF3	2.14456	3.1e-07					FGF12	1.92679	1.5e-55		PTCHD1
			SPX	1.48531	1.17e-11		SLC6A16	-2.86857	2.1e-12	ARPC1B	1.33142	2.44e-09		GAL3ST1	-2.09383	1.03e-64	MOXD1	1.47586	4.67e-49		OPCML	-2.60725	7.25e-07	GRHL3	1.36219	0.00629717		P2RY12	-2.1035	6.93e-108	ZSWIM4	1.39283	5.55e-188		AGER	-2.35588	4.57e-71	TMPRSS3	2.14117	2.7e-31					TAS2R42	1.92061	3.1e-24		PRKCE
			FEZ1	1.48467	2.11e-30		ITGA5	-2.87038	6.63e-39	TIMM8A	1.33006	3.28e-09		RIC3	-2.09693	6.93e-57	TNIK	1.47437	4.58e-35		LPAR1	-2.60784	5.95e-26	RANGAP1	1.36195	1.27e-14		OR1L8	-2.1051	9.65e-44	KCNJ11	1.38756	1.42e-71		VTN	-2.35869	1.59e-10	RBFOX2	2.14091	3.89e-50					FZD8	1.92009	4.74e-90		SGCA
			DPYSL4	1.48307	1.46e-10		PDGFRA	-2.87198	9.33e-23	ABHD17C	1.32699	5.67e-05		CCL21	-2.09797	2.54e-55	SYT6	1.47379	5.51e-26		GRIA1	-2.60887	0.000593287	APLP1	1.35836	0.0117608		SYT2	-2.1069	3.11e-83	NEUROG3	1.38439	2.58e-09		MOXD2P	-2.36186	0.00137492	NKX2-5	2.13906	6.8e-06					SEMA3E	1.91472	7.26e-26		NCS1
			DRD5	1.48021	0.00101417		GALR1	-2.89876	0.000123238	CNGA1	1.32694	0.0326865		PHF24	-2.1091	5.17e-79	FOXA2	1.47192	0.00568381		OR2A42	-2.61435	7.94e-08	CTSZ	1.35056	1.73e-06		ITPR1	-2.10796	0	ATIC	1.37488	0		TCF7	-2.36486	4.34e-34	UQCRQ	2.13696	1.29e-94					CACNA1A	1.91011	1.14e-50		TRIM3
			SCGN	1.47913	5.95e-08		SALL3	-2.9038	0.0118861	NEU1	1.32144	2.44e-06		DLL4	-2.1148	0	F2R	1.47051	2.13e-101		NGF	-2.61973	3.3e-07	ANOS1	1.34952	0.0167459		PTPRM	-2.11216	0	HECW2	1.37329	3.74e-67		BCL2L1	-2.36631	7.12e-22	ST8SIA2	2.13625	0.000823244					GCLM	1.90996	7.58e-76		AHI1
			SEMA5A	1.47418	2.58e-18		CKB	-2.90814	9.72e-15	TYRO3	1.31885	4.02e-05		CUBN	-2.11937	5.320636e-317	SAG	1.47	2.71e-15		PAK3	-2.62594	6.33e-06	WNT3	1.34754	0.0187899		SYT5	-2.11253	1.57e-66	COL3A1	1.3731	7.45e-69		ZNF746	-2.37178	3.02e-95	AK4	2.13163	9.32e-40					SDK1	1.90546	4.07e-64		TTLL7
			CRYBA4	1.47355	0.000205639		ADRA1A	-2.92154	0.000249216	ST8SIA4	1.31866	0.000927319		SHC3	-2.11988	9.8e-143	SORL1	1.46894	3.11e-72		RELN	-2.63628	5.36e-08	B2M	1.34711	3.7e-05		QRFP	-2.11383	6.4e-154	WNT3	1.36122	1.74e-90		OTX1	-2.3719	6.71e-17	SH3RF1	2.12428	7.37e-58					VCAM1	1.90257	6.76e-68		WNT11
			ABCD2	1.47187	2.01e-20		ITGA8	-2.92266	1.82e-23	FBXO45	1.31791	4.36e-10		FBXO31	-2.12007	0	DRGX	1.46804	9.42e-05		OR2K2	-2.63987	0.0490057	RASAL1	1.33853	0.0081246		CRHBP	-2.11643	1.42e-86	RAN	1.35607	0		GABRG1	-2.37912	7.98e-06	MYO7A	2.12356	2.28e-27					SLC6A5	1.90225	1.02e-12		FKBP1B
			GRIP1	1.47036	4.21e-18		ZEB1	-2.94407	2.95e-41	CD3E	1.3146	0.0162926		OR52N1	-2.12328	9.46e-11	NEUROG3	1.46592	3.49e-05		LRRC24	-2.64085	1.06e-19	FUOM	1.33714	9.59e-05		SLITRK5	-2.12075	1.16e-37	RIN1	1.34775	2.2e-141		TAC1	-2.38878	1.21e-06	TEAD2	2.12072	2.51e-48					CNIH2	1.90206	1.01e-63		SLC23A1
			RTN4RL2	1.46864	2.61e-21		B3GALT2	-2.94776	1.67e-11	LPCAT1	1.30568	0.00286999		SSTR1	-2.1262	8.15e-54	EGLN3	1.46479	5.67e-31		DLG4	-2.6455	1.98e-31	RTN4IP1	1.33688	5.46e-11		SOCS2	-2.12243	7.58e-203	BID	1.34397	2.43e-213		RAF1	-2.39024	3.51e-124	CEMIP	2.11828	9.54e-18					LRP5	1.89876	3.75e-211		KCNB1
			CHRFAM7A	1.46786	9.3e-05		CNTN1	-2.94946	5.79e-09	PEX13	1.29814	1.55e-08		PAK3	-2.1369	1.62e-124	SLC23A1	1.46311	1.17e-23		FGFR1	-2.6463	2.65e-17	HS6ST1	1.33409	1.24e-06		NXPH3	-2.14065	3.47e-78	RALA	1.34225	0		ALOXE3	-2.39256	1.04e-14	PLA2G10	2.1168	7.53e-06					DHFRP1	1.89504	2.42e-68		PCDHA5
			ESRRB	1.46486	2.42e-09		FGF2	-2.95016	5.65e-19	SNCG	1.29734	0.0295146		TBX18	-2.14116	1.01e-232	SOX9	1.45805	3.5e-38		GPM6B	-2.64968	2.16e-24	SHROOM2	1.33162	6.34e-06		CCKAR	-2.14066	5.06e-13	DOK4	1.34025	4.7e-186		SLC4A10	-2.39541	4.1e-14	CKB	2.11658	5.05e-54					CLIC5	1.89214	2.82e-38		COLQ
			LOXL3	1.46025	1.99e-18		NTNG1	-2.95517	9.43e-08	CHRNB1	1.29674	0.000863884		NR4A3	-2.14581	1.33e-90	FAM19A4	1.45443	2.1e-09		OR2H2	-2.65053	3.89e-07	GDF15	1.32857	0.0290093		PDE7B	-2.14403	9.4e-220	ITPKA	1.33262	1.78e-49		IGSF9B	-2.39607	5.22e-31	CNGB1	2.11366	3.79e-10					OR2AG2	1.89122	1.2e-16		EZH1
			OR51E2	1.45962	5.44e-05		GABRR2	-2.96133	5.72e-20	SLC44A3	1.29384	0.000344164		ANGPT1	-2.14669	1.03e-160	BEND6	1.44978	1.32e-59		S1PR1	-2.65077	1.57e-30	THOC6	1.32639	2.8e-15		GRIK2	-2.15185	4.92e-55	OR10H1	1.33073	7.51e-06		ITGA5	-2.39983	6.35e-78	CACNA1A	2.11136	1.04e-46					ATP2B1	1.89076	8.01e-276		SYT5
			SNTG2	1.45836	7.11e-08		REG1A	-2.96217	0.0239608	ACTL6A	1.29155	7.76e-12		NOVA1	-2.15204	8.79e-66	STYXL1	1.44508	3.71e-176		SCN10A	-2.65423	0.00297194	MALL	1.32202	0.00475331		NCS1	-2.16109	1.2e-148	RIMBP3	1.32936	3.31e-23		ALDH3B1	-2.40305	6.87e-101	ROR1	2.11067	1.04e-17					CASR	1.88947	2.14e-10		NR2E3
			EOMES	1.45824	2.65e-10		LMX1A	-2.9738	0.00193882	TTBK1	1.28775	0.0476093		NDRG4	-2.15245	1.06e-117	CXCR4	1.44295	7.12e-63		ATP2B2	-2.65948	3.21e-07	WEE1	1.32161	1.71e-07		APOA1	-2.16176	1.02e-18	ARHGEF28	1.32732	1.89e-131		EPHA1	-2.40458	1.98e-67	CACNA1D	2.10841	2.17e-33					SPARC	1.8867	1.66e-123		ELOVL7
			DDIT3	1.45705	1.09e-29		TMEM108	-2.99082	8.58e-11	SLC44A5	1.28411	0.0230247		OR56B2P	-2.16143	2.2e-08	DLX5	1.43945	8.69e-26		NFASC	-2.66236	4.24e-17	ARPC5	1.32146	3.15e-19		RTP5	-2.16432	7.19e-51	CHRNA5	1.32682	1.86e-88		ATP6V0A4	-2.40768	0.000174877	WDR62	2.10573	3.11e-64					LRFN1	1.88578	7.2e-77		NPFF
			TTPA	1.45661	4.66e-18		DCHS1	-2.99382	7.85e-39	GPR157	1.28162	0.0018641		NPHP3	-2.16388	0	SHANK2	1.43656	2.21e-45		PXK	-2.66579	1.05e-74	HSP90AA1	1.31982	5.5e-13		SCN3A	-2.16926	1.27e-108	RXFP3	1.32452	1.15e-12		MPZ	-2.40843	3.55e-83	CADPS2	2.10268	5.46e-25					BMP2	1.8847	3.41e-74		ULK1
			GAD1	1.45415	1.84e-16		IL1RAPL1	-3.0108	1.75e-08	NIPSNAP1	1.27434	1.2e-06		B3GALT1	-2.16857	1.4e-78	ADGRV1	1.43335	5.03e-16		AKT3	-2.66678	2.13e-20	TIMM8A	1.3188	5.34e-11		PREX2	-2.17062	2.15777466898e-313	SEMA4G	1.32441	2.26e-91		CDKN1C	-2.41714	3.46e-37	LIFR	2.10216	2.85e-26					CHRNA5	1.88211	2.98e-141		SYT13
			NDNF	1.45375	2.77e-07		FBXO32	-3.01098	4.04e-36	SH3BP1	1.27071	9.2e-05		PITX3	-2.16936	2.34e-55	N4BP3	1.43282	1.03e-59		PDE6C	-2.66751	3.35e-29	GM2A	1.318	2.5e-06		ATOH8	-2.17099	4.63e-80	ADAM8	1.32399	3.45e-41		COLQ	-2.42017	2.43e-43	SIX3	2.09901	1.64e-07					MYO10	1.87867	1.38e-304		TRIM46
			LHFPL4	1.4525	0.000764808		TUB	-3.01644	2.97e-19	BLOC1S2	1.26719	2.81e-09		NDRG2	-2.171	6.77e-192	POLB	1.43173	1.2e-76		WNT6	-2.67601	1.92e-11	TNIK	1.31225	0.0101482		GDF7	-2.17188	4.57e-123	LRP2	1.32079	7.36e-12		SCNN1D	-2.42272	9.4e-92	EED	2.09865	1.19e-196					PCDHB3	1.87829	4.92e-51		TRIM11
			WNT2	1.45002	0.000390235		ITPR1	-3.02039	1.98e-35	ARPC3	1.25523	1.22e-13		MOBP	-2.17473	2.45e-78	SLC12A5	1.42587	3.65e-22		HTR4	-2.67907	2.26e-05	STAP1	1.31079	0.00843915		RHO	-2.17274	2.08e-26	EGF	1.31994	1.73e-13		MMP24	-2.42295	3.05e-42	IMMP2L	2.09546	4.07e-82					EMB	1.87548	1.14e-89		GAS7
			FGF20	1.44853	2.77e-13		GRM7	-3.04363	2.01e-06	RAB27B	1.25456	0.0124046		OR2H1	-2.17511	2.68e-06	GBA	1.4242	1.93e-152		ELFN1	-2.68486	8.61e-22	STYXL1	1.30478	7.22e-10		CYP27C1	-2.17275	2.37e-155	EPHB4	1.3192	3.13e-224		EZH1	-2.4412	2.52e-188	SLC39A12	2.09407	0.00200677					CHODL	1.873	4.11e-26		NDRG4
			GM2A	1.44787	4.66e-63		ACTN3	-3.05177	7.2e-15	FZD5	1.25309	0.000690172		ADGRL3	-2.17819	5.46e-78	OR8G5	1.42248	0.00100914		NR2F2	-2.68797	2.11e-40	OPA3	1.30347	1.72e-13		CHRM4	-2.17683	1.63e-60	OR1F1	1.31849	2.27e-06		AGTPBP1	-2.44185	1.09e-150	FZD8	2.09401	2.94e-36					PROX1	1.873	1.14e-33		CDKN2D
			PPFIA3	1.44168	1.03e-45		LAMA2	-3.05887	2.56e-34	YES1	1.2505	3.74e-09		COL4A3	-2.18336	9.44e-88	CERS2	1.41932	4.17e-156		KIF5C	-2.68908	2.69e-14	PPFIA3	1.29446	0.000574249		TIMP4	-2.17793	6.76e-93	SLC38A3	1.31274	9.59e-17		DAO	-2.44343	6.47e-06	YAP1	2.09377	2.47e-32					GJD2	1.8722	6.7e-09		KIF1A
			FABP5	1.43913	9.14e-20		FOXP2	-3.05898	1.98e-13	TGIF2	1.25045	4.84e-05		ANK2	-2.18595	1.81e-208	SEMA4A	1.41881	8.21e-74		PCDHGC5	-2.6972	1.1e-08	AIMP2	1.29301	1.63e-12		CRLF1	-2.18169	5.42e-120	SCG5	1.31028	1.18e-34		CACNG8	-2.44984	3.23e-17	PCDHA6	2.09343	0.000268453					DNAJC6	1.86918	1.54e-76		JAG2
			ECEL1	1.43747	5.5e-07		SLC8A3	-3.06141	1.29e-09	MAGT1	1.24636	1.53e-15		PROKR1	-2.18887	2.94e-28	GRIN2D	1.41636	9.98e-34		OMG	-2.70194	6.03e-17	IER2	1.29215	2.3e-05		GABRA5	-2.18356	9.15e-13	NPBWR1	1.30835	2.1e-07		SGMS2	-2.45648	5.7e-60	PALLD	2.09315	3.45e-76					CHRM4	1.86812	2.8e-36		SPOCK1
			CXCL10	1.43385	2.32e-07		GPER1	-3.06899	4.06e-27	CCL3	1.24441	0.0219542		GABBR1	-2.20095	0	WNT3A	1.41621	1.88e-08		WASF3	-2.71159	3.18e-14	TUBB	1.29181	1.05e-11		CHODL	-2.18445	9.67e-78	CAMKMT	1.30423	7.86e-215		TTPA	-2.46181	0.00154346	TCF15	2.09281	9.28e-10					NRK	1.86143	1.21e-23		HTR1B
			TCF7	1.43249	1.1e-15		MAP1B	-3.0887	5.12e-26	TMED2	1.23841	1.49e-14		FOXP2	-2.21604	6.33e-148	SGPL1	1.41307	4.76e-188		PRPH2	-2.71701	6.45e-14	AGAP2	1.28793	0.00067631		RORA	-2.18468	0	S100A6	1.30364	3.51e-134		ARNTL	-2.46359	7.85e-149	MNAT1	2.09182	1.22e-130					LINGO1	1.85441	5.59e-73		CECR2
			STON2	1.43242	4.68e-12		GNAL	-3.09098	8.81e-25	RPGRIP1	1.23675	0.0192101		SLIT3	-2.21634	5.76e-258	ADGRF1	1.41269	9.23e-11		PTGDR	-2.71808	4.19e-22	SH3BP1	1.28519	1.73e-07		MITF	-2.1874	5.49e-196	GCM1	1.30336	6.27e-07		PKD1L3	-2.46851	9.69e-09	PNOC	2.08911	1.74e-56					HEY1	1.85075	3.12e-64		OR14I1
			POU4F2	1.42277	2.26e-05		NRXN1	-3.10564	4.22e-05	SPARC	1.2361	0.000737715		HTR3C	-2.22102	4.27e-26	CALR	1.41209	8.94e-207		PRTG	-2.72114	1.98e-10	AK4	1.28339	0.000184224		OLFM1	-2.19263	6.14e-133	HYOU1	1.30149	8.25e-146		SLC6A9	-2.47069	1.49e-13	CSPG4	2.08691	3.55e-28					ENAH	1.84876	1.65e-167		MYO3A
			SMPDL3B	1.42255	8.32e-09		KNDC1	-3.121	6.45e-10	INSIG1	1.23594	0.00250669		TWIST1	-2.22303	3.64e-146	GM2A	1.411	6.05e-125		EFHD1	-2.72123	9.68e-16	ARF6	1.28156	6.31e-15		PAK3	-2.193	1.03e-218	TMED2	1.29831	0		SEMA4B	-2.47147	3.03e-106	H2AFX	2.0842	6.06e-83					SLC18A1	1.84772	9.65e-08		SEMA6B
			ENPP7	1.42144	0.000367122		PRDM8	-3.12214	1.05e-20	PAX6	1.23417	0.0196682		CER1	-2.2272	6.94e-22	MBOAT7	1.40927	8.45e-131		NTRK1	-2.72763	2.56e-16	LYPLA2	1.27955	2.05e-14		ADGRL3	-2.19337	1.1e-102	ADORA2B	1.29829	7.6e-69		CARTPT	-2.47709	7.84e-07	SS18L2	2.07576	3.67e-160					IRS2	1.84765	5.47e-81		CDKL5
			VWA1	1.41371	5.47e-39		SNTG2	-3.13313	2.36e-09	ARF4	1.23395	2.68e-09		POU6F1	-2.22977	0	ENAH	1.40733	3.58e-117		CLSTN2	-2.73229	2.04e-10	PGK1	1.27753	1.47e-07		PLK5	-2.19496	1.45e-48	ELOVL6	1.29655	1.23e-76		OR1F2P	-2.48392	7.39e-07	TBX3	2.07245	9.46e-22					BCL2A1	1.84595	3.58e-38		TPRN
			CDC34	1.41045	2.99e-151		MAP1A	-3.14509	8.95e-34	SHROOM2	1.23242	0.00287003		TRPM3	-2.23434	3.3e-89	PRKACB	1.40646	6.77e-25		SLC6A3	-2.7323	8.27e-06	ARPC3	1.27393	2.28e-19		OR11H7	-2.19578	1.37e-46	MALL	1.29636	1.53e-58		FOXO3	-2.49163	4.88e-73	FZD4	2.07089	6.7e-33					OR9Q1	1.8442	1.52e-06		SLC4A10
			CHODL	1.40821	3.62e-05		SLIT2	-3.16922	3.12e-20	CASP3	1.22394	6.98e-10		PFKFB3	-2.23592	1.1e-196	STK26	1.40446	1.7e-51		STMN4	-2.73507	2.7e-07	TP53	1.26659	1.49e-08		BEST2	-2.19618	2.58e-26	S1PR5	1.2945	3.53e-46		GPR35	-2.49584	3.29e-76	FOXP2	2.06291	2.27e-10					UNC5D	1.8424	3.02e-16		ABCA7
			NTF4	1.40691	2.89e-05		GRIK3	-3.17125	3.65e-09	UHMK1	1.22199	1.38e-06		OR2L3	-2.24169	5.04e-16	TRIM46	1.40151	9.44e-39		ACTN3	-2.74027	1.51e-13	BZW2	1.2657	2.67e-09		APOD	-2.19663	3.05e-71	UNC5B	1.294	1.88e-94		B3GALT2	-2.50118	5.49e-24	B4GALT2	2.06215	5.64e-85					GNAT3	1.84201	0.00060911		HAPLN2
			HOXA1	1.40162	5.01e-28		STXBP5L	-3.17816	5.53e-07	GPR37L1	1.21645	0.039533		IL11RA	-2.24522	0	SCRT1	1.39927	3.99e-08		LHCGR	-2.74153	0.0404424	GSTP1	1.26141	1.12e-06		INSC	-2.20203	9.5e-64	SKIL	1.28909	3.65e-115		IGHA2	-2.52176	3.76e-13	GABRD	2.06212	9.19e-16					GRIN2B	1.84192	7.61e-20		CELSR3
			KIF3A	1.39724	7.87e-64		GRIK5	-3.1979	9.44e-16	LRFN1	1.21138	0.0233081		WNT11	-2.24741	2.75e-66	JPH3	1.39916	5.87e-15		SMARCD3	-2.74605	6.93e-27	EXT1	1.25574	1.86e-07		MDGA2	-2.20239	1.93e-61	MTHFD1	1.28855	7.82e-223		HLX	-2.52716	2.32e-77	PMP22	2.06034	3.47e-33					IGDCC3	1.83813	8.98e-18		TAS2R8
			TUBA1A	1.39179	9.97e-40		SPARCL1	-3.21223	5.2e-37	GSS	1.20997	3.71e-09		ACTN3	-2.24894	5.5e-46	UGT2A1	1.39138	0.043409		MAGI2	-2.74751	2.49e-33	UHMK1	1.25337	1.12e-10		C16orf45	-2.20343	7.08e-248	CASP8	1.28267	3.45e-228		ACVR1C	-2.52905	1.9e-34	ZNF423	2.05469	7.59e-18					OR10H1	1.8362	2.6e-11		ANKS1B
			MYLK2	1.39133	8.92e-10		NXPH3	-3.23008	7.63e-22	EPHB3	1.20938	0.0186899		NRBP2	-2.27012	0	ESPN	1.39049	2.17e-23		GPR173	-2.75152	1.77e-18	UQCRQ	1.25055	4.11e-14		HOXB2	-2.20376	2.46e-114	GPD2	1.282	2.45e-301		AVIL	-2.53149	1.84e-29	EGR3	2.05207	5.96e-17					NLGN4X	1.8357	3.04e-42		CNTNAP2
			WNT3	1.38897	1.65e-11		APOD	-3.25477	1.72e-11	CASP2	1.20812	1.06e-12		LHX6	-2.27074	3.02e-207	RUNX2	1.38846	5.51e-52		CRTAC1	-2.75818	3.09e-06	GPI	1.24576	1.81e-07		MCHR2	-2.20428	2e-21	TENM4	1.27939	4.61e-63		HGF	-2.53407	3.55e-39	PCDHA10	2.05207	1.6e-09					TENM2	1.8355	1.61e-21		CHRNA4
			NREP	1.38851	4.25e-31		TMEM100	-3.25784	7.35e-17	RAC2	1.20352	0.00589349		NRN1L	-2.27393	4.69e-184	ACSL3	1.3855	6.95e-107		NKX6-2	-2.76181	4.76e-08	CD200R1	1.24526	0.0276066		ROR2	-2.20777	1.65e-129	PCDHA4	1.27888	9.47e-15		PDLIM7	-2.53448	1.14e-97	GPC4	2.0509	2.64e-30					LRRTM2	1.83026	7.5e-107		RAP1GAP2
			HTR2A	1.38535	7.28e-06		OR10AD1	-3.25789	1.09e-08	ACTR2	1.20347	5.72e-17		PALM	-2.27424	6.52e-290	CELSR3	1.38448	2.53e-27		SMPDL3A	-2.77033	6.19e-27	NDE1	1.24445	8.06e-09		CNTN3	-2.2103	1.27e-56	PCSK6	1.27547	1.09e-70		SCN7A	-2.53812	2.6e-17	RASD2	2.04427	1.09e-14					CACNG8	1.82725	4.13e-33		COCH
			CHRND	1.38352	3.29e-08		SLC8A2	-3.26173	2.09e-13	SNCAIP	1.2016	0.0338936		GNRH1	-2.27866	0	LST1	1.38214	9.99e-81		GJA4	-2.77405	3.96e-25	SDCBP2	1.23942	0.00897421		DLG4	-2.21064	0	GFI1	1.2685	1.21e-29		LBX1	-2.54269	0.0166336	TWSG1	2.04274	7.94e-130					EGR3	1.82645	6.09e-33		HECW1
			SH3KBP1	1.37771	8.6e-77		OR1G1	-3.2726	0.0127865	IGSF8	1.19979	0.000122703		SKOR1	-2.27989	3.39e-219	IL18	1.37752	1.15e-50		AQP1	-2.78219	1.5e-25	BCL10	1.2379	5.77e-08		SNCG	-2.21094	1.43e-133	GSTP1	1.26167	4.91e-204		CACNA1E	-2.54927	2.27e-28	RND1	2.04213	2.76e-24					RFX4	1.82116	5.78e-12		N4BP3
			FLRT1	1.37682	2.92e-09		RYR2	-3.2938	1.71e-17	GLTP	1.19837	0.000189608		DOCK11	-2.28092	0	S100A9	1.36844	6.23e-10		NLGN4Y	-2.78856	0.0191828	PFN2	1.23444	0.0140432		SLC8A3	-2.21189	1.42e-137	EMB	1.25518	3.72e-27		PCSK1N	-2.56025	1.84e-15	SHOX2	2.03747	1.35e-20					CHRNA7	1.82039	7.76e-50		OR51J1
			PRDM12	1.37649	1.74e-12		LGI1	-3.29848	1.77e-05	CTSZ	1.19144	6.41e-06		SLC26A5	-2.28286	1.67e-72	FGF19	1.36706	5.12e-07		GLI1	-2.79134	2.35e-12	SLC38A1	1.23121	2.41e-07		SLC1A2	-2.21216	4.28e-95	GABRA4	1.25279	7.22e-10		TAS2R39	-2.56754	3.09e-05	BZW2	2.03137	1.01e-237					FFAR4	1.81979	9.15e-27		SDR16C5
			BHLHE22	1.37621	4.1e-07		NOVA1	-3.30312	1.08e-14	B2M	1.18942	0.00108709		PLA2G6	-2.28288	0	CD9	1.35815	7.82e-99		OR4F29	-2.79515	6.36e-05	ABCA7	1.23114	2.56e-05		OR2A1	-2.21505	8.57e-82	LRFN2	1.24761	3.62e-12		WLS	-2.56818	9.02e-45	MEF2C	2.02831	1.07e-88					OR8D2	1.81765	0.000241695		SCNN1D
			GABRA2	1.37009	3.06e-05		CHD5	-3.32024	4.08e-12	SLC45A3	1.18798	0.00422483		FGF2	-2.29313	6.42e-105	VANGL2	1.3541	2.96e-25		OR4F16	-2.79515	6.36e-05	GRIN2C	1.22456	0.0393981		LPAR1	-2.22733	2.41e-209	ARPC1B	1.24388	2.3e-169		SSH3	-2.57305	2.22e-132	TANC1	2.02572	6.36e-43					LHX8	1.81292	1.26e-12		GDPD5
			CNIH3	1.36995	5.93e-22		NPPA	-3.32248	4.44e-21	PCDHB9	1.18775	0.0235123		MEIS1	-2.29363	2.58e-305	NBN	1.35381	2.15e-179		MMP2	-2.81132	2.83e-19	PTPRO	1.22271	0.030088		PKD1	-2.22852	0	ETV5	1.24098	1.34e-53		CAV3	-2.57843	0.000607597	EFNA5	2.02557	1.88e-28					BCO1	1.80883	1.3e-37		BCO2
			GRK1	1.36952	0.000319282		FAIM2	-3.32369	1.4e-14	SLC29A2	1.18561	0.0124265		NMB	-2.30334	4.84e-276	FEZF1	1.35161	0.000221352		LAMC3	-2.8119	1.4e-17	PSMG1	1.22075	6.35e-09		NYAP1	-2.23066	7.33e-161	DRD5	1.23971	1.52e-05		RORA	-2.58954	2.09e-78	CNR2	2.02509	9.56e-55					EGFR	1.80671	1.08e-66		OR13A1
			SCNN1B	1.36392	9.82e-07		ABCC8	-3.32917	3.95e-06	PLXNC1	1.17643	0.000137111		KIF26A	-2.30408	3.41e-209	PFN2	1.35119	2.12e-63		TBX3	-2.81308	2.68e-21	GPR143	1.22049	0.00957582		AGER	-2.2341	8.32e-228	STRBP	1.23967	2.54e-258		DOK2	-2.59038	3.18e-99	PCDHA5	2.02367	0.0120788					CD38	1.80664	4.95e-49		ARRB1
			STIL	1.36246	1.57e-26		SLC26A5	-3.33816	5.44e-11	RALA	1.17405	8.95e-11		HOXA2	-2.30585	4.74e-116	RRM1	1.3506	2.98e-186		TIMP2	-2.81337	1.77e-32	PTPRK	1.22035	4.29e-07		LRRC4B	-2.23412	1.21e-250	CXCR4	1.2385	3.64e-30		FES	-2.59871	3.35e-95	ANOS1	2.0225	4.68e-23					ASPM	1.80539	5.13e-126		DAB2IP
			ACPP	1.35879	4.25e-16		CHRM3	-3.33865	2.49e-14	SEMA4A	1.17312	0.000699961		TACC1	-2.30736	7.9e-266	HACD4	1.34917	1.14e-46		SAG	-2.81744	1.04e-06	CXCR4	1.21983	0.00889369		NTSR2	-2.23736	3.73e-19	ATP13A2	1.23697	2.3e-184		LHX4	-2.60306	1.92e-33	CRX	2.02197	0.00189859					ENC1	1.80371	2.44e-73		GABRA2
			SORL1	1.35488	2.76e-18		FLNA	-3.35612	6.5e-61	RAP1GAP	1.17173	0.0347042		DGKG	-2.30807	1.18e-273	TPH2	1.34898	0.000418412		TAS2R3	-2.82396	8.54e-07	MFSD2A	1.21102	0.00397052		GPR156	-2.24848	2.36e-98	RPS7	1.23467	2.91e-191		OR9A4	-2.6081	0.00131247	TMEM100	2.02063	1.94e-15					BRCA1	1.80242	3.87e-169		RTN4RL1
			ELOVL7	1.35029	1.73e-12		NMUR1	-3.36221	2.33e-23	ETV1	1.16824	0.0104206		SPARCL1	-2.31477	0	DHFRP1	1.34867	3.58e-46		FGF14	-2.82685	2.48e-09	EFNA4	1.20962	7.07e-08		STX1B	-2.24993	1.39e-209	SDCBP2	1.23203	8.08e-38		CASP5	-2.61059	4.22e-25	VAV2	2.01644	1.17e-117					GPC6	1.80189	5.75e-73		LGI4
			MYOT	1.34716	3.35e-15		LRRTM1	-3.3715	2.88e-05	BASP1	1.16496	0.0465166		APOA1	-2.31568	1.14e-54	DLGAP1	1.34589	3.4e-12		SLITRK2	-2.83229	7.97e-06	NREP	1.20934	0.000854104		JAM3	-2.25111	0	RRM1	1.23122	4.89e-301		SORT1	-2.6166	3.78e-56	PDGFRB	2.01348	1.47e-50					PATE4	1.8016	3.85e-15		GALR3
			CDK5R2	1.34579	0.00273466		TMC2	-3.37389	5.21e-17	GATA3	1.16345	0.0183572		KCNAB1	-2.31825	3.59e-265	TAL2	1.34503	2.78e-13		GFRA2	-2.84015	1.31e-10	NIF3L1	1.2042	2.67e-12		OR2T33	-2.25411	1.72e-16	MCTP2	1.22907	5.99e-37		CUBN	-2.61663	2.1e-51	TMEM126A	2.01326	2.73e-92					OLIG2	1.79695	3.46e-11		SAMD14
			CRX	1.34505	0.000457263		ADARB1	-3.39166	1e-52	ERBB3	1.15921	0.00284226		SOCS2	-2.32762	1.39e-141	THY1	1.34095	8.59e-54		OR52P1P	-2.84212	0.0074164	ATP8B1	1.2026	1.34e-05		CHRNA3	-2.25703	2.92e-106	SLC6A12	1.22878	1.93e-27		LRRN3	-2.61713	1.8e-16	TAS1R3	2.01151	3.03e-31					CA2	1.79186	1.61e-34		CROCC
			NPFF	1.34458	0.000508149		PALLD	-3.43274	1.27e-67	SPTLC3	1.14703	0.0190113		SV2B	-2.33061	3.67e-141	GFRA1	1.33571	1.65e-14		SCN4A	-2.84501	1.51e-06	PHGDH	1.20106	0.00807427		TACR1	-2.25707	3.96e-104	PCDH1	1.22793	2.63e-136		RPGRIP1	-2.62532	1.53e-22	INHBA	2.00968	1.11e-16					PCDHA6	1.78723	3.01e-20		AP3B2
			SRD5A2	1.34388	6.72e-09		DMGDH	-3.43487	6.68e-37	CORO1A	1.13994	0.00549164		CDH23	-2.35004	1.59e-215	EMB	1.32771	5.32e-42		SHC3	-2.84922	3.2e-12	SEMA3F	1.19709	2.19e-05		CHST8	-2.25867	1.15e-74	SMPD2	1.22472	8.48e-242		GJB4	-2.62658	1.46e-06	AIFM1	2.00382	9.19e-287					PCDHB13	1.78315	1.35e-91		SHISA7
			AKR1C1	1.34322	1.85e-13		SYPL2	-3.43992	5.22e-21	ABHD12	1.13983	1.3e-05		MCOLN3	-2.35019	3.81e-113	XK	1.32607	1.69e-19		GABRA4	-2.85312	0.0193742	NIPSNAP1	1.19626	3.33e-09		NLGN2	-2.26122	6.64e-274	JAG2	1.22448	1.7e-67		SORL1	-2.62909	7.31e-66	KCND2	2.00292	8.06e-09					CLDN19	1.78003	3.84e-18		NR4A2
			OTOG	1.34274	0.00639844		KCNA2	-3.43992	2.73e-15	TIMM13	1.13936	1.8e-09		PTPRM	-2.36435	0	LRRN4	1.32556	6.58e-08		OR2A14	-2.85634	0.000241989	PARD6B	1.19116	8.05e-05		EPB41L3	-2.26831	8.98e-141	PCDHA11	1.22345	3.86e-08		ACER1	-2.63445	1.38e-33	HAPLN1	2.00034	0.000316565					HTR3C	1.7796	1.28e-10		RGS9
			PDZD11	1.34134	4.71e-128		SLC25A27	-3.45184	6.19e-30	ARTN	1.13564	0.0465901		LOXHD1	-2.36529	3e-216	GNAT2	1.32522	3.29e-15		ROR1	-2.86062	5.13e-17	AIFM1	1.19066	4.37e-09		CHRD	-2.2745	0	SIGMAR1	1.22243	1.94e-283		NUMB	-2.63616	2.03e-172	UBE2V2	1.99929	3.47e-184					SDK2	1.7777	1.11e-50		AGAP2
			GALR3	1.34084	0.000515963		NEXN	-3.4524	2e-45	ETV5	1.13393	0.00841902		AKR1C3	-2.36689	4.38e-140	BPNT1	1.32249	1.2e-185		GRIK5	-2.86655	7.03e-17	LLPH	1.18915	7.27e-17		THBS4	-2.27464	6.61e-40	SIX4	1.22136	8.56e-30		DNAJB1	-2.63838	5.81e-35	REEP2	1.99839	2.95e-43					C5AR1	1.777	4.61e-66		SLC4A5
			SYN3	1.32592	1.64e-07		DSCAML1	-3.45348	9.21e-11	PCDH17	1.13035	0.00650335		OR5K2	-2.3771	3.09e-111	MSH2	1.3168	5.36e-190		GABRR2	-2.86688	9.94e-23	SOX4	1.18804	0.000106945		ADARB1	-2.27554	1.7630525e-317	PLEKHA8P1	1.22098	2.66e-95		CHRNE	-2.63894	1.25e-61	NMB	1.99636	1.12e-83					SLC6A12	1.77656	3.53e-51		TRIM67
			TRABD2A	1.32339	3.27e-10		PLCL1	-3.46134	1.68e-47	ARF6	1.13007	2.01e-11		CHL1	-2.3859	1.36e-119	GRIK3	1.31592	7.87e-15		RNF180	-2.86747	1.56e-15	BLOC1S2	1.18245	6.37e-14		SSTR4	-2.27633	3.37e-23	SET	1.21911	0		RAB27B	-2.642	1.21e-35	PCDHB12	1.99607	3.87e-15					POU3F3	1.77434	2.58e-09		SLITRK5
			NETO1	1.32334	0.00323481		NPY2R	-3.47653	0.00689227	NQO1	1.1274	0.0284066		DMGDH	-2.39147	1.09e-255	DCDC2	1.31388	3.28e-11		RYR2	-2.87304	7.23e-13	HACD3	1.17836	7.64e-11		MAOB	-2.28044	9.47e-79	ADORA1	1.21805	1.8e-27		ALDH8A1	-2.64525	9.35e-44	NOLC1	1.99119	2.45e-236					TNF	1.77432	2.55e-30		CCDC85C
			RND1	1.32217	2.49e-14		CASR	-3.49224	4.52e-05	CMTM8	1.12565	0.0048103		HTR4	-2.39333	2.04e-58	SH3GL2	1.31218	1.26e-09		NDNF	-2.88253	1.63e-11	ARTN	1.17544	0.0426972		IL6R	-2.28383	2.4e-265	DLX5	1.21362	2.56e-15		LPO	-2.65211	9.18e-13	KMO	1.99076	2.52e-77					ABL2	1.77375	0		STAR
			SLC26A4	1.31969	4.08e-20		VSX1	-3.50357	5.97e-09	COX17	1.12482	8.11e-08		NGF	-2.39412	1.14e-182	AGT	1.31007	2.59e-14		HEYL	-2.89331	1.1e-21	DIABLO	1.17428	1.08e-28		EPHA5	-2.28478	3.78e-100	ATP8B1	1.21257	1.03e-95		GAS7	-2.67138	9.43e-85	NAP1L1	1.99037	5.04e-188					ETV1	1.77275	1.07e-68		TAGLN3
			NR0B1	1.31944	8.94e-21		BOC	-3.50971	3.84e-33	TIMM8B	1.12404	8.78e-10		FOXO1	-2.39997	0	SLC1A2	1.30736	2.07e-18		CNTN4	-2.90091	7.39e-17	MAK	1.17222	0.0329332		KIF5C	-2.28521	1.06e-130	TRPA1	1.21237	6.6e-16		WNT10B	-2.67296	1.13e-62	PAX6	1.9901	1.8e-36					CSF3	1.77214	8.67e-14		CHRNA2
			PLK5	1.31817	4.12e-06		KCNQ4	-3.5135	1.78e-25	FKBP4	1.12126	1.9e-06		HOXA3	-2.40748	2.11e-185	SULF2	1.30657	2.09e-46		FLRT1	-2.90812	1.4e-28	GATM	1.17142	0.0229159		TSHZ3	-2.2864	0	EFNB2	1.20971	1.47e-99		CEL	-2.67816	1.61e-22	GPRC5B	1.98859	1.78e-29					ATCAY	1.77085	2.03e-10		GRM3
			SLC52A3	1.31791	3.46e-12		CHRDL1	-3.51656	3.39e-10	YWHAE	1.11833	1.15e-09		KCNE1	-2.41099	5.67e-84	TUBB	1.30604	1.07e-222		APOB	-2.92781	0.000500895	NR2F6	1.17074	2.86e-07		MAP1B	-2.28912	1.74e-259	CDK6	1.208	1.39e-125		ADRB2	-2.68591	2.11e-69	TMIE	1.98807	1.14e-18					CITED1	1.76945	1.81e-38		VWC2
			SNAI2	1.3176	9.48e-25		EPHA7	-3.52799	4.1e-15	FGD3	1.11573	0.00844197		APCDD1	-2.41218	1.29e-229	LHX8	1.30511	2.64e-05		FGF2	-2.92864	7.33e-14	BLOC1S1	1.1699	1.36e-14		FEZ1	-2.29093	0	FGF21	1.20671	0.000230916		IFRD1	-2.70246	1.74e-85	SOX17	1.98721	8.85e-14					ADAM8	1.76831	9.88e-64		CHRD
			ZIC3	1.31705	0.00364308		ADGRB3	-3.54317	1.25e-11	SMARCB1	1.11481	2.23e-09		MSX1	-2.4151	1.08e-291	ITGA4	1.30384	1.32e-57		EVX1	-2.93727	1.24e-06	BACE2	1.16817	0.000269505		CACNA1G	-2.29123	3.3e-100	FOSL1	1.20533	5.73e-15		PPEF2	-2.70322	1.83e-23	DLAT	1.98681	7.21e-207					ARPC1B	1.76712	6.48e-162		ITPR1
			VCAM1	1.31563	1.43e-12		DIXDC1	-3.56491	1.55e-70	H2AFY2	1.10702	0.00203654		CPLX1	-2.42601	4.37e-296	OLIG3	1.30278	0.000764246		ULK4	-2.94902	8.7e-64	CDKN2D	1.16362	1.36e-05		HTR5A	-2.29172	1.03e-24	DPF1	1.20328	9.71e-28		PCP2	-2.70811	2.57e-66	OXCT1	1.98633	4.63e-175					CHRNG	1.76438	9.53e-43		ACTN3
			CDON	1.31543	1.28e-09		LHCGR	-3.5921	1.15e-06	SLC38A1	1.10468	6.53e-07		KIF17	-2.4275	0	MYH14	1.30144	3.43e-35		ADCY5	-2.96297	1.99e-11	HEY1	1.16306	0.0438852		PIP	-2.30066	2.2e-14	NOLC1	1.20089	8.55e-194		TLR6	-2.71165	1.26e-84	SYNPO	1.98261	1.33e-27					STIL	1.76318	6.82e-194		VIP
			FOXA1	1.31508	3.07e-07		SCRG1	-3.61801	2.15e-11	GIPC1	1.10185	4.66e-07		POMC	-2.43392	1.05e-137	EPHB3	1.29921	3.26e-28		FRMD7	-2.96321	1.73e-05	N4BP3	1.16214	0.00231333		SLC26A5	-2.30568	6.1e-81	BAX	1.19898	1.82e-208		PENK	-2.71349	8.97e-14	SMARCB1	1.98027	2.06e-257					ACTL6B	1.76183	3.25e-08		GJD2
			STMND1	1.31484	0.00642575		LRFN5	-3.65251	8.95e-16	NDUFB9	1.09614	1.17e-07		ACPP	-2.43617	1.28e-82	PBX1	1.29756	1.48e-75		OTOGL	-2.96403	1.4e-11	HSPA5	1.16189	3.3e-09		LRRC4C	-2.30919	3.79e-186	PHGDH	1.19889	4.23e-30		MYPN	-2.71608	2.71e-08	TIMM13	1.97233	3.59e-201					SLC1A4	1.76097	1.35e-104		WNT8B
			INSIG1	1.31347	8.95e-16		COL25A1	-3.67645	1.22e-09	PLXNA1	1.09102	0.000245499		SST	-2.43767	1.63e-05	HSPA8	1.29729	7.43e-143		SGIP1	-2.96413	4.57e-31	CSK	1.15642	5.35e-12		CNTN1	-2.31724	1.15e-116	OTP	1.19571	3.07e-07		KLF7	-2.72285	2.69e-104	NPB	1.96978	1.42e-09					GRK1	1.76018	7.59e-14		HES7
			HAP1	1.31338	6.06e-10		RNF112	-3.74889	5.58e-47	LYN	1.09047	0.00134432		WNT6	-2.43885	4.09e-94	CHRNA5	1.29603	3.65e-27		NDP	-2.9649	1.42e-08	PRDX1	1.1493	3.65e-07		CTF1	-2.32238	7.9e-146	ACTR2	1.19244	0		NTSR2	-2.73479	4.31e-07	PCDHB3	1.96959	1.97e-11					ITGA3	1.75885	3.34e-111		SST
			SYN1	1.31285	3.23e-10		GNAO1	-3.76321	8.18e-27	DPCD	1.08653	1.35e-06		DOC2B	-2.44124	3.33e-159	YWHAZ	1.29275	3.92e-117		PALM	-2.97193	1.37e-13	PCDH1	1.14634	0.00491262		UST	-2.32302	5.98e-98	CER1	1.18895	3.26e-06		DENND5A	-2.73567	4.84e-134	DST	1.96831	1.61e-57					SEMA4G	1.75298	7.22e-37		IQSEC2
			SLC1A3	1.31042	8.91e-16		MYOT	-3.79036	2.15e-21	TMEM223	1.0842	1.17e-09		ADGRB3	-2.44753	1.18e-100	CACNA1E	1.28894	1.17e-21		EDNRA	-2.97852	5.91e-25	LPAR3	1.14108	0.0477522		NGF	-2.3372	3.09e-146	ABHD12	1.18757	9e-150		DRAXIN	-2.73618	2.01e-35	OR51B4	1.96244	0.0453755					SLC26A5	1.75293	5.42e-32		CACNB2
			UTS2R	1.31014	0.0283898		PRIMA1	-3.85809	9.45e-16	CAMSAP3	1.06866	0.0043714		NTN5	-2.45462	1.29e-159	GUCY2D	1.2883	9.83e-21		MYOD1	-2.98769	0.0420675	CFL1	1.14107	1.97e-17		IGSF9B	-2.33735	1.32e-104	FBN2	1.1868	4.6e-36		MAPK14	-2.74847	5.61e-161	E2F1	1.95805	1.75e-31					AURKA	1.74901	5.92e-140		BRSK1
			IGDCC3	1.30862	5.04e-06		KLF15	-3.94017	1.06e-29	PRDX1	1.0654	5.42e-06		OR2A1	-2.46106	1.21e-145	CDH3	1.28107	9.06e-20		EPHA3	-2.99138	2.54e-09	EPHA2	1.13475	0.00184186		AKR1C1	-2.34208	1.87e-93	SHISA6	1.18207	3.74e-11		TLR4	-2.75234	5.72e-66	PEBP1	1.95624	1.25e-133					FABP7	1.74845	1.04e-11		CAMK1D
			UNC13C	1.30731	9.86e-05		ADCY5	-3.96132	4.24e-24	MBOAT7	1.06395	8.85e-05		TG	-2.47383	6.81e-143	TMED2	1.2798	2.45e-253		NDRG2	-2.99852	1.39e-33	MYO10	1.13372	5.55e-05		ADRB2	-2.34413	3.01e-118	HMGB2	1.18062	1.38e-121		FBN2	-2.77183	8.25e-45	ID3	1.9508	1.24e-68					FGF8	1.74372	2.02e-14		ROGDI
			RAB39B	1.3038	1.65e-09		LGI4	-3.96456	9.14e-56	SEMA3F	1.06129	0.00147473		SLITRK2	-2.48699	5.31e-99	BCL11B	1.27949	2.61e-25		RNF112	-2.99906	6.53e-25	PEX13	1.13084	1.89e-11		CMA1	-2.3458	1.58e-44	LZTS3	1.17943	5.97e-60		CLCN1	-2.7764	6.22e-24	SET	1.94715	0					ITPR3	1.73408	1.74e-233		KIRREL3
			NDUFS4	1.29931	8.37e-115		PDZRN3	-3.97097	2.55e-46	EDN1	1.06098	0.0483738		TGFBR2	-2.49622	0	TAS1R3	1.2782	7.89e-20		C16orf45	-3.00332	3.54e-25	CMTM8	1.11345	0.00532828		PALLD	-2.34618	6.08e-254	PCDHB9	1.17905	6.95e-31		AKR1C3	-2.78046	1.73e-46	IMPDH2	1.94677	1.45e-232					DLX5	1.733	1.12e-30		NYAP1
			APLP1	1.29889	1.05e-05		GFRA1	-3.97543	1.06e-18	VAV3	1.06055	0.028195		SYPL2	-2.49736	1.29e-283	FANCD2	1.27656	6.04e-80		NEXN	-3.00713	7.04e-21	PRKCQ	1.11326	0.0252792		SLC30A10	-2.34663	1.3e-33	PRPF19	1.179	0		TLR8	-2.79844	2.04e-48	OTOF	1.94481	1.98e-12					DRD1	1.72874	1.25e-19		SSTR3
			PRKACA	1.29447	5.34e-83		CPNE6	-3.99528	3.71e-13	EIF4A3	1.05968	7.27e-11		GABRR2	-2.50211	2.91e-231	ATIC	1.27493	6.61e-226		ZNF423	-3.00773	2.9e-25	RGS14	1.11185	1.77e-05		CDON	-2.34709	4.62e-184	PCP2	1.1789	9.68e-21		SCNN1A	-2.81068	1.08e-28	TNN	1.94478	1.59e-09					MCF2	1.72658	4.82e-22		SYT3
			S1PR5	1.29225	9.79e-16		NEGR1	-4.02465	1.66e-37	RAN	1.05546	3.18e-13		LRRTM1	-2.50607	2.24e-38	JCHAIN	1.27373	2.2e-13		SLIT2	-3.01196	3.1e-19	LGMN	1.11029	2.32e-06		TRPC4	-2.34868	3.3e-181	ZNF365	1.17723	2.27e-27		NEURL1	-2.83082	1.2e-38	SALL3	1.93946	9.31e-05					HAVCR2	1.72201	4.36e-81		SNPH
			SDK1	1.29195	5.5e-08		GTF2A1L	-4.02812	4.03e-30	RCAN1	1.05221	0.0035261		KLF4	-2.50825	6.73e-259	PYGO2	1.27331	4.87e-232		KCNC1	-3.01218	6.25e-09	MNAT1	1.10949	2.86e-07		RAPSN	-2.35676	2.27e-170	PPFIA3	1.17661	2.87e-119		NOG	-2.83122	3.84e-22	TMEM108	1.93532	7.74e-15					WNT8B	1.72088	9.28e-26		DAO
			STAP1	1.29012	5.83e-06		RIC3	-4.02906	1.26e-23	GNAI3	1.0496	2.55e-10		HSF4	-2.51502	0	PRKDC	1.27294	1.2e-106		SYN2	-3.01846	1.97e-08	CRIPT	1.1059	3.3e-14		MYO15A	-2.36411	0	XBP1	1.17334	2.18e-77		EDN3	-2.83854	4.43e-21	LAMC3	1.93436	3.76e-21					TPH2	1.71845	7.49e-09		ATP8A1
			RP1	1.28988	0.00172145		CACNA1C	-4.08638	2.65e-60	HAVCR2	1.04836	0.00970062		TAC1	-2.51832	9.31e-51	AIPL1	1.27159	0.0264005		DTNA	-3.0192	1.16e-15	CYSLTR1	1.10579	0.0132238		FGFR1	-2.36487	1.13e-294	SLC44A1	1.17222	2.53e-225		DISC1	-2.84329	4.43e-90	B4GAT1	1.93283	5.49e-135					CASK	1.71701	2.04e-275		CYP46A1
			EFNA4	1.2889	2.71e-35		SOBP	-4.14567	3.7e-59	HACD2	1.0417	8.79e-06		GJA4	-2.5337	0	TFAP2A	1.2676	6.1e-30		GABRA2	-3.03262	0.000213094	TLR3	1.10506	0.00396993		SNCA	-2.36594	2.6e-187	HAPLN1	1.16969	1.6e-13		KLF4	-2.84389	1.67e-69	RACGAP1	1.9328	8.63e-77					OR12D3	1.71572	0.00130665		SPINK5
			BARHL2	1.28883	0.000219055		PRRT2	-4.17412	3.23e-58	MYO10	1.04064	0.00920253		OR10Q1	-2.53382	1.99e-09	MAPT	1.26547	9.62e-23		P2RX2	-3.03451	7.76e-07	FGD3	1.10493	0.000449651		PCDHGC4	-2.37125	5.31e-128	GART	1.16664	1.35e-290		HDAC4	-2.84708	4.2e-148	CIB2	1.93036	2.29e-66					AGRP	1.71412	5.12e-17		SGIP1
			PLK2	1.28569	6.45e-27		MUSK	-4.22541	3.12e-17	ATP13A2	1.03511	5.18e-07		HOXD3	-2.5393	6.97e-231	BCL2A1	1.26278	1.21e-26		ASIC3	-3.03452	7.56e-32	C21orf91	1.10366	1.73e-05		KCNAB1	-2.37147	5.56e-169	OR51E1	1.16499	1.18e-22		MAOA	-2.84817	1.14e-15	DHFR	1.92801	2.88e-64					NRG3	1.70551	1.93e-12		SYN1
			PTPRD	1.28343	3.47e-06		DTNA	-4.24027	1.43e-32	BLOC1S3	1.03015	1.73e-06		HLX	-2.54657	0	CRYBA4	1.26275	1.18e-11		AVPR1A	-3.04307	1.84e-25	HSPA8	1.10141	2.6e-06		VSX1	-2.37289	1.32e-60	H3F3A	1.1649	1.12e-246		CASP8	-2.85179	5e-104	PFN2	1.92718	1.33e-39					STX1A	1.70186	9.11e-109		OR52W1
			LHX6	1.28249	2.02e-15		PRDM6	-4.35385	4.35e-53	SET	1.02994	2.57e-10		LRRC4B	-2.5483	3.69e-179	SKIL	1.26175	1.5e-72		DAB1	-3.04321	4.9e-12	YWHAH	1.09715	1.07e-14		LRRC24	-2.37474	3.38e-167	RPGRIP1L	1.16316	7.06e-195		SLC2A4	-2.85183	7.53e-24	LMX1B	1.92438	0.000190137					SALL1	1.70158	8.84e-36		CNGA4
			SNCAIP	1.27979	3.29e-09		DCT	-4.37342	7.15e-19	CXCR4	1.02867	0.0115206		GABRA2	-2.55059	3.2e-52	CORO1A	1.26109	4.37e-54		SLC6A16	-3.04602	3.14e-27	KLC3	1.09674	0.034611		SLC25A27	-2.37768	3.22e-187	ACTL6A	1.16261	0		LRRK2	-2.85337	1.02e-84	NPHP1	1.92357	4.62e-30					DAO	1.70098	2.54e-08		SYP
			LAMB1	1.27863	9.02e-36		NCAM1	-4.37467	2.37e-24	BCL10	1.02865	6.69e-07		HAND2	-2.55599	4.62e-268	DHFR	1.26089	6.42e-92		CLRN1	-3.06175	0.0430552	NEU1	1.09391	1.94e-06		CDH23	-2.38194	2.42e-203	GAPDH	1.15796	5.64e-184		CAMK2G	-2.85737	4.03e-185	INPP5F	1.92311	6.39e-168					RTN4RL2	1.69604	1.25e-84		SSTR2
			CCL5	1.27786	9.74e-11		NTRK3	-4.42817	3.32e-28	GCHFR	1.02392	0.00618564		TRPM1	-2.55609	4.42e-64	HLA-DRA	1.26007	3.1e-52		IGSF9B	-3.06337	2.02e-10	HOMER2	1.09363	0.018048		AZU1	-2.38357	2.03e-65	CAPRIN1	1.15593	0		PLXNC1	-2.85932	5.83e-115	GAP43	1.91706	6.5e-11					PLAG1	1.69501	7.46e-59		NHLH2
			TNR	1.27778	0.0107061		IGSF9B	-4.45244	1.54e-37	EFNA1	1.0239	0.012588		RTP5	-2.56664	1.72e-76	TNC	1.24712	1.28e-21		CLDN5	-3.06699	4.07e-20	CD9	1.09031	0.000113168		HPCAL4	-2.38642	2.39e-123	ASIC2	1.15457	1.56e-13		ACTN1	-2.86254	4.95e-125	GLMN	1.91048	1.18e-114					OR4K2	1.69245	0.00121153		KCNAB2
			EVX1	1.27731	2.89e-06		HSD3B2	-4.51859	7.78e-15	JARID2	1.02239	0.00111501		RGMA	-2.57144	1.0626235899e-313	PTAFR	1.24633	1.99e-48		APBB1	-3.06832	6.99e-32	ZNF385A	1.08728	0.000139744		FGFR2	-2.39006	2.66e-112	CASP2	1.15134	4.67e-301		CRB1	-2.87164	9.41e-11	ASAH2B	1.90975	1.27e-51					PCDHGC5	1.69171	6.5e-36		TAC1
			ANO1	1.27659	2.11e-24		MAPT	-4.55809	1e-39	PDZD11	1.0203	7.92e-09		SCN3A	-2.5733	1.23e-132	ALOXE3	1.24597	5.84e-14		PMP22	-3.0697	2.73e-36	CDK16	1.08198	2.54e-10		HLX	-2.39116	0	FKBP4	1.14903	9.15e-57		RGS14	-2.88189	1.23e-180	SEMA7A	1.90389	5.14e-42					CERS6	1.68844	1.72e-241		2021-09-05
			OVOL2	1.27254	0.00713886		SGCA	-4.56756	2.13e-40	CERKL	1.01551	0.002846		NPY	-2.60015	7.21e-12	ITGB2	1.2432	1.65e-45		NR2F1	-3.07161	7.67e-23	SCN8A	1.07788	0.0457967		LAMA2	-2.39308	4.27e-129	SPARC	1.14861	1.24e-68		CA2	-2.88596	4.21e-19	KCNMB4	1.89918	7.7e-48					FGD6	1.68577	2.15e-201		RNF112
			SLC30A3	1.27228	1.04e-05		CAMK2A	-4.57366	1.33e-52	SEMA4F	1.01479	0.000868179		IGSF10	-2.61265	1.22e-199	DNAH5	1.24006	3.04e-22		TAS2R30	-3.07183	1.64e-08	NDUFS3	1.07628	7.89e-13		CNKSR2	-2.39832	1.6e-113	CSK	1.144	1.67e-216		RNF10	-2.89118	1.16e-71	SLITRK1	1.8974	6.84e-05					ARL13B	1.68525	1.05e-245		TCAP
			CDKN2C	1.27069	2.56e-38		CACNB2	-4.61722	6.08e-72	PTK6	1.01433	0.0449274		CNKSR2	-2.62234	1.38e-236	POU4F3	1.23981	1.47e-07		TRPC4	-3.07287	2.08e-26	SGMS2	1.07544	0.000256437		DLG2	-2.40467	2.92e-186	TNFRSF21	1.14391	4.25e-122		EGF	-2.89784	1.29e-17	LRP5	1.89648	5.97e-45					EGF	1.68493	4.5e-29		RAPGEF4
			PDE4D	1.26754	4.22e-14		HAND2	-4.62826	6.58e-48	SMARCA4	1.01028	6.33e-08		WASF3	-2.63278	6.68e-307	MSR1	1.23702	1.03e-45		SOCS2	-3.07356	1.05e-24	MDK	1.07471	0.00252607		NTRK1	-2.41386	6.66e-132	NR2E1	1.14372	0.0267521		PREX1	-2.91948	2.04e-109	HTR3E	1.89367	0.0345727					KCNMB2	1.68438	4.38e-30		CRHR2
			FOXS1	1.26152	1.29e-20		LIMS2	-4.64961	6.67e-120	DNAJB1	1.00878	0.000275309		PPEF2	-2.63355	1.77e-122	DPCD	1.23673	2.85e-113		NYAP1	-3.08139	2.92e-18	ID1	1.07377	0.00990259		L1CAM	-2.41731	3.88e-81	GCH1	1.13787	4.06e-50		GUCY2F	-2.92435	5.33e-07	LPAR1	1.89231	1.25e-37					SEMA5B	1.68429	5.34e-50		PRLHR
			PAK4	1.26055	1.13e-105		SCN7A	-4.70186	5.19e-19	BCL2L11	1.00803	2.17e-05		PRDM16	-2.64312	5.59e-202	SLC6A9	1.23259	4.25e-30		KCNIP2	-3.08296	5.06e-42	DNAJC5	1.07157	8.7e-08		SNAP25	-2.42369	6.48e-65	RB1	1.13646	4.18e-172		OR52L2P	-2.92459	3.84e-08	SLITRK6	1.89127	0.000121971					AKAP5	1.68414	2.08e-144		STMN2
			FRMD7	1.25972	0.0108103		NPAS4	-4.70472	2.44e-16	PITPNM1	1.00766	0.000171394		EPAS1	-2.66122	0	SEMA3C	1.23222	1.08e-42		DIXDC1	-3.0839	2.48e-55	CASP8	1.06839	4.1e-07		KCNIP2	-2.42552	3.07e-158	SS18L2	1.13397	1.01e-179		PINK1	-2.92754	1.07e-80	CIT	1.89052	1.78e-27					XRCC2	1.68341	1.77e-100		ACAP3
			DPCD	1.25922	3.22e-68		KCNMB1	-4.71109	1.89e-70	NINJ2	1.00539	0.0222961		SCTR	-2.66633	4.36e-88	GAPDH	1.23082	1.22e-123		GRIA2	-3.0885	4.06e-06	SET	1.06785	1.59e-16		ADGRB1	-2.4283	2.51e-229	CRYM	1.13052	1.36e-32		BEX1	-2.93507	1.34e-15	FGF20	1.88922	0.00114511					GCM1	1.68041	5.37e-17		KCNA2
			RAC2	1.25799	1.56e-14		PCP4	-4.7449	2.87e-16	TCF3	1.00495	1.24e-06		SCARF1	-2.6783	0	SCG5	1.22912	1.03e-21		LRRK2	-3.10524	3.92e-21	SPTBN2	1.06374	0.00460179		ZDHHC15	-2.43464	2.5e-323	DBX1	1.12895	1.83e-06		LST1	-2.93875	5.67e-113	HMGB1	1.88601	2.02e-168					SLITRK6	1.67888	3.14e-29		CPLX4
			PQBP1	1.25799	9.63e-73		FGF10	-4.8204	9.74e-29	DHFR	1.00467	0.000151802		NRN1	-2.67963	0	CASK	1.22869	7.29e-88		ZEB2	-3.10772	1.04e-48	VASP	1.05893	1.86e-06		HTR2B	-2.43581	6.39e-85	USH1G	1.12366	2.71e-08		NEFM	-2.94799	1.61e-28	BMPR1A	1.88001	2.16e-123					RUNX2	1.67814	2.94e-76		ACTL6B
			SLC7A5	1.25597	3.26e-11		NPY6R	-4.85867	5.67e-23	DDR1	1.00337	0.000891887		STX11	-2.70159	0	CACNG5	1.22738	9.77e-07		NXPH3	-3.1093	3.91e-20	FADD	1.05836	4.83e-05		KCNE1	-2.43603	1.59e-94	SHTN1	1.11807	1.46e-180		OR52W1	-2.95116	5.5e-10	RPGRIP1L	1.87599	3.53e-76					FOXN4	1.67594	5.94e-09		MAPK8IP3
			ATP2B3	1.25451	9.31e-09		SORCS1	-4.88117	3.34e-31	STON2	1.0025	0.0233014		CHRNA2	-2.70256	2.34e-21	CLDN1	1.22644	1.76e-16		NTF3	-3.11218	8.41e-12	CYFIP2	1.05674	0.0181754		ZEB1	-2.43705	0	SPTLC2	1.11758	1.77e-178		NDEL1	-2.95422	1.29e-202	TPBG	1.87556	6.49e-30					TMEM106B	1.67518	0		ELAVL3
			HOXD9	1.25323	1.34e-30		CACNA1H	-4.89041	1.62e-69					GSN	-2.71198	0	PTPRO	1.22575	7.17e-45		GRASP	-3.12264	4.26e-47	ATP13A2	1.05483	1.54e-06		CNTNAP1	-2.43732	1.72e-178	HMGCR	1.11493	1.32e-114		IL6R	-2.96093	8.56e-89	HTR2B	1.86601	7.29e-14					SYT7	1.67412	1.6e-46		NRK
			PCDH1	1.25304	5.9e-19		FAM107A	-4.91052	5.75e-62					NODAL	-2.71358	7.65e-223	TUBA1A	1.22574	1.24e-70		GRM6	-3.12636	1.6e-11	EGR1	1.05346	0.0272491		PDLIM7	-2.43888	3.19e-273	CIT	1.11209	9.27e-69		KCNB1	-2.96192	2.92e-31	SPARC	1.86387	5.56e-25					RAC2	1.67116	8.25e-70		OR3A3
			AK8	1.25293	1.07e-25		PSD	-4.9419	2.59e-75					GABRG1	-2.71638	8.63e-72	BAK1	1.21883	2.41e-169		TAS2R5	-3.1378	1.61e-33	ACTR2	1.04986	1.05e-13		SOX17	-2.4402	1.95e-169	MANF	1.10261	6.07e-76		CSGALNACT1	-2.97881	9e-71	MDGA2	1.85653	0.000714518					TBR1	1.67071	8.37e-19		RTN4R
			DEGS2	1.25213	4.8e-14		TBX20	-5.0042	4.49e-31					CBLN1	-2.72455	7.06e-80	CHRNB4	1.21745	2.67e-09		DOK6	-3.138	3.54e-22	GNG5	1.0484	1.55e-13		TAS1R1	-2.44059	4.59e-94	PEX7	1.1017	5.44e-167		ABCA7	-2.97899	1.79e-78	CLIC4	1.85627	2.96e-87					GAD1	1.67027	3.45e-33		SHANK1
			MYT1	1.25028	1.76e-11		PLP1	-5.02997	7.22e-26					GABRA6	-2.73901	2.3e-15	AGRN	1.21294	8.39e-66		SHANK3	-3.14127	4.04e-84	SHTN1	1.04648	7.56e-06		NRG3	-2.44476	3.9e-135	PAX8	1.10169	2e-26		CERS3	-3.00609	8.78e-31	EIF2S1	1.85206	3.21e-178					SKIL	1.66983	1.06e-174		APBA1
			SLITRK6	1.25	5.28e-05		RD3	-5.05264	4.38e-30					GTF2A1L	-2.74176	2.41e-103	SSTR5	1.21227	0.00115782		MAB21L2	-3.14237	0.000147955	HSPD1	1.04595	7.38e-08		LRRTM3	-2.44697	6.93e-70	HMGB1	1.09946	3.61e-237		BEST2	-3.01626	1.09e-18	SCNN1B	1.83642	9.96e-13					NF1	1.66776	0		COL11A2
			FANCD2	1.248	2.83e-28		PRLHR	-5.13547	1.59e-06					SLC6A16	-2.74511	2.28e-250	TNFRSF12A	1.20845	1.43e-42		PCDHB15	-3.1495	3.71e-32	GART	1.04592	4.16e-15		OLFM3	-2.45922	5.64e-47	ACTG1	1.09861	2.54e-169		GRB10	-3.03425	6.09e-39	CDH3	1.83443	1.71e-13					CEBPB	1.66634	1.45e-123		FAIM2
			FRY	1.24647	1.74e-25		GUCA1C	-5.19547	0.0265878					ALDH1A2	-2.76509	1.2e-186	KBTBD8	1.20817	1.29e-52		OR2L13	-3.15522	0.00353171	EML2	1.04205	5.84e-05		GDF5	-2.46191	9.65e-67	BCL10	1.09744	6.11e-119		ANXA1	-3.0354	3.82e-108	ZNF521	1.83209	3.99e-31					RUNX1	1.66395	3.89e-197		KCNQ2
			SEZ6	1.24323	0.00194523		VIT	-5.20791	2.49e-20					CAV3	-2.77575	4.87e-43	COBL	1.2051	2.04e-24		BCAN	-3.16131	4.22e-09	MMD	1.04196	8.63e-05		ITGB3	-2.46254	1.64e-212	ITPR3	1.09656	2.74e-105		ITM2B	-3.04178	7.95e-171	GART	1.82925	3.57e-214					MAK	1.66252	4.15e-70		EPHA10
			HSPB1	1.23817	8.59e-19		ATP1A2	-5.28386	2.97e-29					HSD3B2	-2.78407	2.82e-48	KCNJ11	1.20291	1.96e-38		GAS7	-3.16478	1.04e-29	PCSK6	1.04181	0.0355475		AKT3	-2.46681	0	STX3	1.09351	3.52e-111		CNTFR	-3.07437	2.96e-16	HLA-DRA	1.82115	2.52e-60					FZD7	1.66123	1.94e-67		OR13J1
			LCN1	1.23654	0.0255499		HAPLN2	-5.33812	2.23e-54					P2RX6	-2.78499	5.39e-136	KCNC1	1.20126	1.72e-07		OR1E1	-3.16964	0.0303442	UCHL5	1.03775	1.47e-11		OR2L13	-2.4673	1.74e-42	ZIC1	1.0923	6.85e-05		APBA2	-3.08172	1.21e-82	DCC	1.8146	4.64e-05					TRPA1	1.6597	2.94e-26		OR2L5
			THOC6	1.23567	2.46e-113		CHRM2	-5.63364	2.6e-34					DLL1	-2.79203	0	SYN1	1.20063	6.4e-15		MPP4	-3.17022	7.34e-17	G6PD	1.0356	0.00888479		HTR3A	-2.46777	7.98e-56	RP1L1	1.09158	5.62e-17		OLIG2	-3.08674	9.83e-17	GNG12	1.81395	1.96e-21					PPT1	1.65777	4.53e-165		SLC24A2
			TRPM1	1.2356	0.0035117		ZBTB16	-5.69772	1.07e-54					LAMA2	-2.7978	0	NQO1	1.19732	7.85e-30		CUBN	-3.18862	1.82e-50	IRX3	1.02834	0.010929		HACD1	-2.46941	1.03e-167	DPCD	1.08578	6.35e-161		SPRY3	-3.10992	3.95e-85	FZD6	1.81154	1.7e-44					IL1RAPL1	1.65584	1.14e-25		CRTC1
			PCDHB4	1.23331	7.39e-15		SLC2A4	-5.79895	1.39e-79					FZD4	-2.79897	0	NPTXR	1.19698	2.66e-26		LIFR	-3.19004	2.11e-21	SEMA4A	1.02184	6.92e-05		EFHD1	-2.47211	7.83e-178	HSPA8	1.08262	7.39e-82		BMP6	-3.11228	2.59e-39	TGFB2	1.80835	1.17e-12					NEDD4L	1.65538	4.11e-104		LRRC7
			ELOVL2	1.22345	1.12e-11		SOX10	-6.52239	4.13e-25					CALB2	-2.79925	2.35e-119	OPRK1	1.19472	1.13e-05		ZNF521	-3.19156	6.22e-29	SLC29A2	1.01956	0.000349739		NNAT	-2.47455	1.7e-61	TLR7	1.07661	1.2e-28		B3GNT5	-3.1151	9.24e-75	HTR1D	1.80764	0.00155692					VAV2	1.65265	5.97e-203		GABBR1
			SDK2	1.22243	9.56e-06		P2RX1	-6.89494	9.99e-120					PREX2	-2.79928	0	PDZD11	1.19439	3.88e-172		DCHS1	-3.19333	4e-58	LILRB2	1.01938	0.0255915		NRBP2	-2.47793	0	TCF3	1.07483	2.46e-249		MCTP2	-3.13607	1.57e-124	HSPD1	1.80714	3.45e-52					MMP24	1.64866	2.12e-65		CDK5R2
			ITGA6	1.22211	1.3e-20		KCNB1	-6.96375	1.07e-95					PKD1L3	-2.79962	4.92e-238	SRD5A1	1.19288	1.37e-42		MPZ	-3.20182	2.32e-55	CAMK4	1.01442	0.0285329		POU3F3	-2.47843	8.63e-63	MYT1	1.07043	3.38e-15		FBXO7	-3.13972	2.6e-44	WNT11	1.80699	1.28e-19					GPR37L1	1.64725	6.39e-51		NEUROD2
			CHL1	1.22201	0.00539233		MYOC	-7.19626	1.68e-54					FERD3L	-2.80112	2.97e-21	HPRT1	1.1898	6.12e-120		OR52N4	-3.20529	1.6e-11	GPX1	1.01372	9.85e-06		NEFL	-2.47893	1.58e-49	KIF2A	1.0702	1.08e-215		GHSR	-3.14471	7.11e-10	TGFB3	1.80435	3.57e-85					KIF20B	1.64099	2.56e-165		CEND1
			POU6F2	1.22159	0.00458696		RBFOX3	-8.65569	2.24e-116					SCN3B	-2.80904	3.1e-181	DCX	1.18782	1.19e-05		TAL1	-3.2087	6.88e-33	FANCC	1.01234	9.83e-08		P2RX6	-2.48597	5.65e-122	FBXO45	1.06956	2.72e-261		IRS2	-3.14678	4.87e-56	PCDHB15	1.8028	1.31e-18					HTR6	1.63823	3.37e-25		ALB
			POU4F3	1.21747	1.53e-06									NLRP1	-2.81494	0	IGF1R	1.1874	3.51e-23		FAT4	-3.21816	5.08e-32	ABT1	1.01034	4.54e-11		SOBP	-2.48718	6.23e-183	CANX	1.06869	0		SSH2	-3.15242	1.12e-157	HOMER1	1.79305	3.7e-37					CMTM8	1.63716	8.39e-114		SHANK2
			ST8SIA4	1.21488	1.37e-14									DAAM2	-2.83795	0	HDAC11	1.18653	1.3e-74		RPE65	-3.22302	2.77e-06	PIK3CB	1.00493	1.19e-06		ARMS2	-2.48738	8.98e-49	NONO	1.06783	9.97e-287		PCSK9	-3.16625	2.06e-14	PTPRS	1.79271	9.27e-34					ECEL1	1.63558	3.66e-18		CEL
			WNT4	1.21211	3.38e-07									OR52N4	-2.8401	1.49e-142	HMGCR	1.1854	8.22e-134		ALDH1A2	-3.229	1.04e-14					VIP	-2.48906	1.03e-64	B3GNT2	1.0677	2.25e-168		RAPSN	-3.17252	6.23e-33	EPAS1	1.79261	1.21e-35					MTNR1B	1.63416	3.35e-06		SPTBN5
			PPEF1	1.21108	3.87e-07									TACR1	-2.84789	7.44e-182	BZW2	1.18527	1.71e-105		GTF2A1L	-3.23045	1.04e-11					SLITRK1	-2.48924	7.78e-38	SRD5A2	1.06725	8.4e-08		LTB4R2	-3.17854	6.48e-131	AGRN	1.79247	1.26e-55					REL	1.63198	3.85e-182		SNCA
			COL3A1	1.21044	6.14e-08									ROBO4	-2.85794	0	MED1	1.18346	3.51e-36		POU3F4	-3.23908	0.00272174					PTBP2	-2.49131	0	RDH12	1.06538	4.51e-25		IGF1R	-3.18329	2.35e-120	CTSH	1.78898	1.26e-92					SCRT2	1.62787	2.19e-06		ZNF536
			TCF15	1.21014	6.91e-19									AVPR1A	-2.86976	0	RDH12	1.17963	1.23e-20		CAMK2A	-3.2497	1.2e-17					RASD2	-2.492	2.22e-116	ELK1	1.06494	4.17e-223		OR52N4	-3.18449	1.24e-39	FGFR2	1.78822	6.05e-18					SEMA6D	1.62555	2.47e-47		NTN5
			CALM3	1.20856	3.91e-80									ZNF536	-2.89084	2.18e-65	ARMC4	1.17449	1.02e-09		TMEM100	-3.25433	9.89e-13					UCHL1	-2.49243	8.71e-138	FNBP1L	1.06438	3.14e-139		GLTPD2	-3.18901	4.41e-27	FAM162A	1.77814	1.38e-96					SPATA13	1.62502	3.8e-119		PPFIA3
			LSR	1.207	5.35e-17									KCNB1	-2.89261	2.48e-111	GJB4	1.17159	1.08e-06		ABCD2	-3.2549	5.19e-26					SLC17A8	-2.49394	3.12e-45	TIMM10	1.0635	1.48e-155		ADAM8	-3.22124	1.64e-139	GRIN2B	1.77813	3.41e-07					KIF4A	1.62048	2.41e-114		AKAP5
			ACVR1B	1.20586	3.58e-48									PROK2	-2.91131	1.99e-96	ATP8B1	1.17127	7.79e-83		SERPINF1	-3.25798	8.05e-32					CRHR2	-2.49869	9.17e-126	RNF6	1.05943	1.21e-150		AKR1C1	-3.22428	3.98e-22	KCNIP2	1.77645	4.14e-44					GATA3	1.61874	2.5e-24		NEGR1
			NOG	1.20512	2.71e-06									MYOT	-2.92067	1.83e-82	PTPRC	1.17043	2.67e-36		OR2A1	-3.26243	4.52e-21					PRKCB	-2.50127	9.65e-203	CPNE1	1.05522	5.97e-79		OMG	-3.22494	1.39e-81	RAD1	1.77571	1.32e-231					SATB2	1.61687	2.01e-86		WNT10B
			STX19	1.20356	1.52e-06									BCL6	-2.92658	0	ZMPSTE24	1.16716	8.38e-219		PCDHB4	-3.26286	1.03e-17					ALB	-2.50244	1.7e-19	PDZD11	1.05522	1.26e-217		TNFRSF1A	-3.23163	5.63e-208	NFASC	1.77465	4.53e-25					PLXNA1	1.61626	2.73e-150		KIF5C
			PRDM1	1.20295	7.1e-16									OR1E1	-2.95062	2.35e-36	TAS2R1	1.16687	2.19e-07		NPY1R	-3.28093	2.89e-10					SHISA7	-2.50442	6.82e-91	SMARCA4	1.04973	6.9e-298		APOB	-3.2473	4e-12	SOD1	1.77361	1.67e-55					LSR	1.614	3.28e-144		PRSS56
			ABCA4	1.19742	5.03e-12									PAX3	-2.95195	1.22e-109	TLR8	1.16499	4.56e-25		CNTN3	-3.28103	2.31e-13					CHD5	-2.50789	1.86e-112	ADAM2	1.04827	0.00260332		CEBPB	-3.25046	4.43e-100	NQO1	1.77204	5.22e-31					PCDHA10	1.6098	2.15e-20		SLC6A12
			EPHB3	1.19263	7.18e-11									NMUR1	-2.95275	1.06e-228	PRKCQ	1.16355	5.64e-28		KCNK3	-3.28609	7.7e-16					GABRA1	-2.51196	6.09e-38	SEMA4D	1.04228	2.03e-97		LIMK2	-3.25196	1.44e-149	NAB2	1.77087	4.65e-70					EXT1	1.60912	5.02e-208		LRRN4
			CERKL	1.19256	1.4e-18									NPY2R	-2.97093	4.49e-27	RND1	1.15952	7.04e-20		PRDM8	-3.2885	5.42e-30					ALDH8A1	-2.51603	5.66e-122	TRAF2	1.0412	1.03e-165		NRG1	-3.25212	2.24e-30	SCNN1G	1.7646	0.000111933					HACD3	1.609	5.03838007e-316		NRN1L
			BAIAP3	1.19119	1.4e-06									RBFOX3	-2.97806	1.83e-82	PAK4	1.15819	1.95e-83		NLGN1	-3.2985	1.64e-08					LRRK2	-2.517	8.01e-206	PTAFR	1.04053	7.95e-33		GRIA2	-3.26912	4.82e-13	DLC1	1.76143	5.19e-33					DACT1	1.60664	8.07e-65		SYT7
			HPRT1	1.18973	5.94e-68									LIFR	-2.98663	0	IGSF21	1.15799	1.25e-14		ASIC2	-3.30025	1.22e-08					AKAP12	-2.51979	2.99e-155	KIAA0319	1.03968	2.53e-17		RARA	-3.27251	1.75e-166	CITED1	1.76015	1.62e-13					RIMBP2	1.60594	4.61e-25		KIF5A
			RPL24	1.18862	4.62e-91									SPRY1	-3.00798	0	UNC5D	1.1506	0.00155199		LIN7A	-3.30186	1.19e-18					SCN1A	-2.52171	3.35e-46	STMND1	1.03959	6.03e-11		SCN2B	-3.28129	8.48e-25	CEP112	1.75985	1.96e-24					OXT	1.60428	7.72e-25		OR11H4
			NRXN2	1.18496	9.48e-06									ADRA2B	-3.01362	0	UHMK1	1.14891	2.33e-164		PTPRD	-3.31259	2.12e-12					NTSR1	-2.52467	2.81e-37	PIGT	1.03908	4.63e-155		LRRN1	-3.28199	3.74e-53	BCCIP	1.75836	9.9e-175					GUSBP3	1.60243	1.04e-90		REG1A
			P2RX5	1.18318	1.03e-09									ID1	-3.01542	0	GLP1R	1.14762	3.68e-09		MAB21L1	-3.31369	1.15e-08					DCLK2	-2.52668	1.31e-223	RAPGEFL1	1.03538	8.45e-39		SPON2	-3.28243	2.51e-51	B9D1	1.75366	1e-27					SLC44A1	1.59915	0		HSD3B2
			BMP7	1.18311	0.0483309									BMP6	-3.01639	0	OVOL2	1.14501	9.8e-32		HTR1E	-3.31464	0.0136807					NLGN4X	-2.52861	2.19e-224	SULF2	1.03448	5.65e-56		ADGRG1	-3.28801	2.81e-62	APLP1	1.75313	6.98e-14					ST8SIA4	1.59896	7.36e-88		CHRNA3
			NEU1	1.18212	4.1e-60									PDE1B	-3.02935	0	ACTR2	1.14464	2.1e-301		SOX5	-3.32792	3.93e-22					THRB	-2.52889	3.09e-127	TRPM5	1.03027	6.49e-11		NLGN3	-3.2963	5.45e-90	CACNG5	1.75307	0.0432569					GALC	1.59707	6.41e-98		MOBP
			DLG3	1.18178	4.55e-38									NYAP1	-3.04968	5.21e-221	ARTN	1.14303	2.25e-17		POU6F1	-3.33001	1.07e-84					ITGA5	-2.53087	3.06e-178	TWF1	1.0278	2.29e-230		KDM6B	-3.29683	9.84e-131	GM2A	1.75186	5.34e-47					PRDM12	1.59436	3.71e-31		GABRB3
			OLFM1	1.17729	3.33e-11									PRDM8	-3.09411	0	NPTX1	1.14246	1.85e-08		EMX2	-3.33114	1.33e-15					ROBO3	-2.54124	4.24e-240	HSP90AB1	1.0274	4e-127		ULK1	-3.29909	6.78e-173	SNCG	1.75088	8.52e-17					AP2B1	1.59361	6.47e-255		KCNJ11
			BEND6	1.17681	1.76e-10									PLK5	-3.112	6.93e-134	CSPG5	1.14034	6.13e-25		PRKG1	-3.33781	1.57e-35					OR10AD1	-2.54186	2.57e-77	FRMD7	1.02701	9.76e-06		ST3GAL4	-3.30982	3.6e-113	P2RX5	1.75069	3.57e-42					RASD2	1.5871	2.86e-41		SLIT3
			TIMM8A	1.1751	2.08e-87									BMP2	-3.12495	3.706213713965e-312	LIMK1	1.13874	9.73e-137		MAP3K12	-3.33792	1.04e-91					SCN3B	-2.54283	4.34e-156	TSPO	1.02097	3.82e-123		MME	-3.32204	1.67e-31	NPY5R	1.74998	0.000256346					DNER	1.58494	1.93e-19		OR2H2
			EPHA4	1.17315	3.27e-14									OR4D6	-3.13664	5.34e-13	NDE1	1.13687	1.28e-114		JAM3	-3.33841	1.08e-59					TECTA	-2.54745	0	HOXC8	1.02013	2.61e-07		CALB2	-3.33757	4e-08	GPRIN1	1.74998	7.29e-56					NCMAP	1.58213	1.14e-21		PHF24
			EPHA7	1.17283	0.000671275									OXT	-3.14668	4.76e-215	QRFPR	1.13395	4.74e-07		CRHR2	-3.3419	2.5e-12					FLRT1	-2.55151	1.33e-166	LYPLA2	1.0182	3.31e-237		PRKCG	-3.33804	1.75e-25	CACNA1C	1.74794	2.95e-32					TCF7	1.58018	4.49e-93		LGI1
			ROR1	1.17085	3.88e-18									CDKN1C	-3.15601	0	SLC30A1	1.13365	1.02e-79		PTF1A	-3.35466	0.0351873					CLU	-2.55398	5.72e-162	CHRNA7	1.01726	2.83e-12		KCNQ1	-3.3453	1.16e-115	FARP1	1.7474	2.36e-65					OR3A3	1.57958	0.038105		INPP5F
			GRID2	1.17045	0.000401404									LIMS2	-3.15878	0	UNC5C	1.1324	1.99e-21		FGF17	-3.35871	7.37e-19					HTR1E	-2.55662	5.63e-39	MYO6	1.01668	4.35e-211		SSPO	-3.36089	3.86e-73	ADGRA2	1.74409	1.17e-35					LRFN4	1.57568	2.67e-198		MBP
			CANX	1.16598	1.18e-69									DTX1	-3.16012	0	SNPH	1.13144	1.94e-13		LGI1	-3.37389	0.00442557					BCO2	-2.55735	1.86e-206	TIMM13	1.01647	2.21e-252		KNDC1	-3.37066	1.07e-32	PRSS56	1.74345	0.0402981					MTHFD1L	1.57481	3.69e-76		OR8S1
			ERBB3	1.16476	0.000781122									S100B	-3.18135	1.2e-149	NR2E1	1.12987	0.000411335		SCN5A	-3.38111	2.81e-20					C1QL1	-2.57444	1.03e-161	CADPS2	1.01571	5.08e-76		CALCA	-3.37253	3.2e-07	PRPF19	1.74206	1.49e-234					FOXC1	1.5694	2.75e-56		STXBP5
			CDK5	1.16381	1.32e-65									SPRY2	-3.20227	0	CAPRIN1	1.1295	1.49e-192		MATN2	-3.3841	3.86e-38					PTN	-2.57557	1.76e-221	CHD7	1.01481	1.06e-121		RGS2	-3.3726	2.09e-90	PARP2	1.737	9.71e-131					ATRX	1.5693	0		TIAM1
			ACTL6B	1.1626	0.0152416									SGCA	-3.22512	9.15e-243	SYT17	1.12814	2.96e-24		CACNA1C	-3.39103	1.08e-38					PDZRN3	-2.57737	2.46e-241	STK4	1.01083	4.38e-158		TULP1	-3.4157	1.55e-13	SHANK3	1.72946	8.28e-27					NPTXR	1.56678	1.29e-39		OR2L13
			EPHA10	1.16081	5.5e-11									SLC17A7	-3.22686	0	SET	1.12768	1.67e-285		RIMS4	-3.39939	6.05e-10					POU6F1	-2.58432	0	CLIC5	1.00992	2.23e-33		PTGDR	-3.41822	1.81e-59	DMBX1	1.72673	0.00168157					NRXN2	1.56431	2.36e-38		OPRK1
			PKD2L1	1.16016	4.63e-06									GIPR	-3.23855	0	PADI2	1.12671	8.62e-15		BCHE	-3.40794	2.63e-11					SMARCD3	-2.58596	0	EPS8L2	1.00888	2.69e-80		NODAL	-3.41969	1.67e-32	THBS4	1.72509	1.2e-16					CSPG4	1.5639	1.74e-38		RGS7BP
			MSI1	1.15975	3.88e-11									TMC2	-3.26177	5.54e-211	HAVCR2	1.12665	1.9e-51		PDGFRA	-3.42761	1.76e-33					SLC24A4	-2.58734	1.74e-229	KBTBD8	1.00837	1.85e-38		NLRP1	-3.42765	8.02e-108	RAB13	1.72206	6.53e-31					PRKDC	1.56065	1.67e-242		DLG4
			SOX9	1.15845	4.64e-07									GLDN	-3.26572	1.01e-211	SH3BP1	1.1234	4.23e-85		TRPM3	-3.43253	5.1e-10					GNG8	-2.58765	6.53e-66	IFT52	1.0057	4.65e-122		RXRA	-3.43204	2.38e-173	HOMER2	1.72175	1.72e-28					CRB1	1.55805	2.27e-14		BRINP1
			ARPC3	1.15018	1.04e-144									MPZ	-3.26575	3.55e-176	KCND2	1.12309	7.45e-17		ZEB1	-3.44227	3.01e-64					CPLX3	-2.58917	3.02e-48	ERBB2	1.00555	7.56e-80		GABBR1	-3.43435	7.18e-107	EPHA2	1.72126	2.32e-17					CEL	1.5552	9.04e-16		PPP3CA
			RELN	1.14477	0.00908394									ROBO3	-3.2816	0	NINJ1	1.12159	2.7e-111		SCN2B	-3.44245	2.16e-11					ATP2B4	-2.59422	3.908938e-316	IL18	1.00468	8.99e-35		IL1B	-3.43512	1.23e-33	BACE2	1.71802	1.16e-29					HIP1	1.55273	1.75e-134		FUT9
			PSPN	1.14426	4.62e-42									IL6	-3.31693	8.12e-136	CHRNA3	1.11661	5.95e-12		PDGFRB	-3.4488	1.75e-45					SYT6	-2.60545	6.41e-111	RTN4RL1	1.00397	2.03e-09		TRPM5	-3.43732	2.1e-23	PCDHGC5	1.71741	1.48e-06					GLS	1.54764	1.95e-150		MACROD2
			DRD4	1.14301	4.63e-10									SLC1A7	-3.34318	0	EPHA1	1.1111	4.54e-47		ADRA2C	-3.44904	1e-23					JPH3	-2.6091	1.57e-126	RANGAP1	1.003	7.7e-140		BCL6	-3.43816	1.48e-92	MYEF2	1.71482	2.25e-30					INSR	1.54754	8.95e-192		KLK8
			JAG2	1.13866	7.36e-29									SEMA3G	-3.35383	0	NDUFB9	1.11042	2.42e-83		RGS7BP	-3.47811	1.09e-08					CBLN2	-2.61361	3.95e-87					C9orf72	-3.44026	8.61e-153	TIMM9	1.71279	8.98e-152					TBX3	1.54609	6.74e-75		SYNGR1
			HEY2	1.13622	5.28e-19									MAOA	-3.36045	1.61e-236	RAB8A	1.10892	3.78e-213		INSC	-3.47817	2.48e-15					KCNC1	-2.6141	1.44e-128					PADI2	-3.46253	3.39e-52	NPTX1	1.71137	5.76e-12					HEYL	1.5454	2.84e-66		SLC6A13
			PRKCB	1.13573	7.39e-09									PLXNA4	-3.3662	3.54e-287	STX6	1.10386	3.85e-170		SLC25A27	-3.47872	6.14e-40					HAP1	-2.61852	1.29e-130					HPCAL4	-3.47003	1.64e-51	ARHGAP39	1.71099	5.21e-21					GIP	1.54526	1.77e-05		CDH23
			PCDHAC2	1.13405	2e-07									RNF112	-3.38686	0	PRDX1	1.1033	1.21e-109		OR2T33	-3.49741	0.00752075					TBX1	-2.61976	1.93e-161					GAB2	-3.48863	6.36e-108	CACNA1G	1.70931	6.04e-09					CYFIP2	1.54213	8.02e-56		PPFIA2
			NDUFB9	1.13399	3.69e-109									TCF15	-3.39109	1.15494039612e-312	CACNA2D2	1.09843	4.84e-23		CSMD3	-3.50319	7.56e-09					MMD2	-2.62286	6.1e-40					FGD3	-3.49144	8.11e-185	SLC1A3	1.70895	3.28e-18					POFUT1	1.54147	8.88e-256		DNM1
			BAX	1.13199	5.5e-66									SPX	-3.39603	1.42e-103	ROGDI	1.09628	8.7e-84		NRXN1	-3.50557	4.43e-08					ADRA2B	-2.62305	1.3e-208					ADM	-3.49385	2.63e-73	ECT2	1.70667	7.58e-46					BEST2	1.5384	1.8e-12		STXBP1
			SIM2	1.13188	1.11e-08									TAL1	-3.4025	0	GPR157	1.09563	3.62e-55		LRRC4C	-3.50568	5.05e-16					TF	-2.63462	8.76e-97					CA6	-3.49517	1.22e-18	SLC52A3	1.70618	1.86e-14					OR52B2	1.53615	1.2e-07		SYT9
			TUBB2B	1.1314	0.000191011									AKR1C1	-3.40486	1.83e-165	SLC44A3	1.09349	1.09e-33		NEGR1	-3.51261	3.36e-19					CSPG4	-2.64624	2.62e-241					SH3TC2	-3.5271	4.41e-41	NAE1	1.70258	2.5e-142					SPATA5	1.53578	4.69e-212		CNTN6
			PRRX1	1.12925	9.79e-09									ARHGEF15	-3.40629	0	CLCN3	1.09303	1.62e-136		PSD	-3.51661	7.59e-52					MYCBPAP	-2.65636	8.8e-200					CDKN2D	-3.53255	9.16e-199	2021-09-11	1.69464	5.84e-130					LIMK1	1.53463	2.23e-252		ATOH7
			PCDHB13	1.12918	7.35e-20									S1PR1	-3.41206	0	ARF6	1.09286	2.11e-152		EYA1	-3.51726	9.86e-10					MAP3K12	-2.6595	0					F2	-3.54145	7.32e-14	GABRQ	1.69066	1.9e-05					KMO	1.53371	2.52e-63		RIMS3
			IL13	1.12205	3.29e-05									SNTG2	-3.41411	3.38e-171	PCDH17	1.08749	1.14e-49		NOG	-3.52551	1.81e-15					NFASC	-2.66146	1.94e-247					PLCB2	-3.57495	4.41e-179	EGLN3	1.69011	1.12e-37					WDR62	1.53175	3.4e-131		ADCY5
			CD200	1.12136	1.16e-09									VIT	-3.41927	7.02e-195	SLC2A1	1.0865	2.43e-36		SRD5A2	-3.5464	1.88e-13					VAMP1	-2.66411	0					CNGA4	-3.57505	2.85e-52	PRKAR1B	1.69011	5.72e-55					LIF	1.53118	1.83e-28		OR5K2
			RAN	1.1208	1.3e-55									SCN7A	-3.45114	9.59e-250	OR2W3	1.08395	1.89e-11		GABBR1	-3.54733	1.26e-57					PTPRS	-2.67129	4.57e-190					LILRB2	-3.57611	9.92e-118	ZACN	1.68945	4.88e-06					PACSIN1	1.52869	8.53e-29		DLG2
			MAPT	1.11976	8.21e-05									BHMT	-3.47877	9.17e-185	PCDHA5	1.08103	2.21e-09		P2RY4	-3.55482	1.53e-26					AGTR2	-2.67333	4.92e-29					TAS2R60	-3.58717	1.74e-12	SCTR	1.68826	0.00294554					HLA-DRA	1.52588	3.34e-55		SYT12
			DOC2B	1.11488	4.23e-07									KCNA2	-3.48619	1.59e-248	RAB3A	1.07892	2.58e-42		SLITRK1	-3.55615	0.000102609					CD36	-2.68037	1.29e-121					TSPAN2	-3.60349	1.2e-91	SCG5	1.68799	1.15e-17					FADD	1.52467	7.71e-90		CALHM1
			SLITRK5	1.11378	0.00238631									CRHR2	-3.48797	1.42e-276	RAP1GAP	1.07775	8.1e-21		DCLK1	-3.56904	7.03e-21					TLX2	-2.6953	4.79e-107					AOC1	-3.60522	7.07e-16	NPY1R	1.68195	2.75e-10					SH3RF1	1.52322	2.59e-93		PROP1
			TWSG1	1.11259	6.34e-24									FGF8	-3.52502	1.56e-97	WWP1	1.07525	2.01e-51		MITF	-3.57237	8.54e-77					PRPH2	-2.70032	0					OR6N1	-3.64263	5.35e-10	EZR	1.68098	6.91e-121					GLP1R	1.51993	3.97e-13		HTR6
			CASK	1.11178	1.01e-71									FGF17	-3.53741	1.58e-244	SMARCC1	1.07423	1.36e-141		OR5K2	-3.58102	2.77e-21					NAALAD2	-2.70121	0					SMARCD3	-3.64857	2.32e-101	HRAS	1.68093	3.46e-146					ACER2	1.51873	4.17e-50		ANXA3
			CAMK1D	1.11142	2.86e-21									NAALAD2	-3.55421	0	SEMA7A	1.07259	3.26e-45		SLC1A7	-3.58114	4.28e-17					GFRA3	-2.7078	1.02e-77					TCAP	-3.66102	2.11e-22	SLC29A1	1.68083	1.38e-54					RTN4R	1.51812	7.8e-117		ONECUT2
			NAP1L2	1.10864	6.29e-10									OSTN	-3.59039	5.39e-68	GPD2	1.06841	1.73e-77		AMPH	-3.58717	1.59e-26					ATP2B2	-2.71095	7.84e-129					LTB4R	-3.66471	2.2e-280	ABCC8	1.68076	1.37e-08					PDE6G	1.51629	3.12e-40		DLGAP2
			FRZB	1.10843	7.43e-13									GFAP	-3.60045	4.12e-178	FRMD7	1.06828	4.13e-10		LSAMP	-3.59261	3.81e-28					GPER1	-2.71595	7.33e-152					BAIAP3	-3.6774	4.71e-48	SMN2	1.679	2.07e-23					NTSR2	1.51556	1.27e-07		MDGA1
			GLTP	1.10811	2.13e-66									GRASP	-3.60471	0	LRRC4C	1.06568	3.48e-15		IGDCC3	-3.59571	1.55e-13					CRB1	-2.72377	2.52e-107					KLK8	-3.67909	5.61e-07	SS18	1.67384	3.55e-242					CHDH	1.51555	2.4e-39		PTH2
			CERS4	1.10654	8.37e-13									HAPLN2	-3.60863	7.32e-238	CNIH3	1.06438	1.25e-46		DGKB	-3.6141	1.59e-09					PDLIM4	-2.72525	5.41e-270					RTP3	-3.68099	0.00119507	PRICKLE1	1.66604	2.44e-28					CECR2	1.51469	2.85e-24		USH1G
			PYY	1.10414	0.00226759									MEOX2	-3.62999	0	NEU1	1.06127	1.28e-115		FAM107A	-3.61514	6.69e-23					EML1	-2.72556	0					ALDH1A2	-3.69743	2.18e-55	NDUFV2	1.66217	1.33e-134					EFNB2	1.51159	9.65e-99		DNM3
			IGSF8	1.10383	1.4e-42									SLC25A27	-3.63922	0	NGEF	1.05812	5.09e-21		SLIT3	-3.61879	1.65e-30					HTR4	-2.72902	2.03e-65					CD36	-3.70144	1.35e-75	OR2T10	1.65948	0.0424727					SYNGR3	1.51068	1.71e-42		ADCY1
			ADM	1.10274	1.75e-06									EDNRB	-3.64046	0	GUCA1A	1.05789	3.9e-08		OR1L8	-3.63427	5.54e-13					SNCB	-2.742	5.09e-102					ESPN	-3.72726	1.54e-25	PRKD3	1.65676	4.21e-176					LZTS3	1.51061	1.39e-64		TAS2R1
			UBE2M	1.10213	4.64e-105									TENM1	-3.65303	4.31e-240	SLC6A17	1.0548	3.92e-10		MAP6	-3.64621	1.83e-37					FGF10	-2.74422	2.92e-200					FOS	-3.74883	4.31e-73	GAL3ST1	1.65674	4.56e-09					CXCL1	1.5094	5.6e-18		LPAR3
			AP3S1	1.10083	4.87e-85									HCRTR1	-3.67359	9.48e-208	RTN4IP1	1.05319	1.82e-53		ACER1	-3.65522	1.92e-10					GABRR2	-2.74653	3.08e-182					CLRN1	-3.75058	1.29e-13	KIF3A	1.65643	1.54e-91					HES6	1.50905	1.87e-53		EPHA7
			ONECUT2	1.09644	5.47e-13									AKAP12	-3.73769	0	CAMK2B	1.05195	5.66e-10		NPPA	-3.65902	6.75e-34					APBB1	-2.7544	0					OR2H2	-3.75525	5.27e-27	RIMS3	1.65541	1.99e-43					SHISA7	1.50638	1.31e-24		KLC3
			ABHD12	1.09479	1.29e-73									AVPR2	-3.78553	0	SALL2	1.04945	1.7e-37		NRXN2	-3.67614	3.27e-31					SPTBN4	-2.76415	2.97e-141					SLC12A6	-3.75565	1.24e-186	CPNE5	1.65302	8.36e-31					OR1F2P	1.50489	3.89e-08		CAMSAP3
			RIMBP3B	1.0944	0.00241311									PPARG	-3.78569	0	CDH8	1.04762	1.19e-14		ITGA8	-3.69369	4.2e-46					GABBR1	-2.76708	2.45e-266					FGD4	-3.81537	2.76e-143	IGSF9	1.64301	1.04e-10					ARSB	1.50382	3.26e-90		GABRA4
			PITX3	1.09329	0.000378764									ASPA	-3.79383	0	DDR1	1.04719	1.04e-59		OR56B1	-3.69946	0.00019858					GFAP	-2.77526	6.36e-58					NAIP	-3.82418	4.18e-85	FLRT2	1.64178	1.07e-10					CALHM1	1.50373	9.85e-14		SH3GL2
			RDH11	1.08955	2.75e-38									MAB21L1	-3.8101	0	CPLX4	1.04629	5.7e-06		EPO	-3.70362	5.17e-30					GLI3	-2.77994	2.52e-282					CACNA2D2	-3.82735	1.23e-100	AHI1	1.64106	2.88e-62					KIF3B	1.50329	0		CDH22
			RAB27B	1.0886	0.00343981									CNTFR	-3.8101	7.59e-185	SEMA4D	1.04454	2.33e-94		OSR2	-3.70805	1.17e-61					GABRG2	-2.78568	2.34e-67					GJB6	-3.83271	1.83e-34	TRPC6	1.63643	4.47e-10					FRS2	1.49947	1.23e-134		RPS6KA6
			GIPC1	1.08337	4.04e-112									GFRAL	-3.82637	4e-72	HSP90AA1	1.04297	6.33e-82		RIC3	-3.71606	1.78e-23					INA	-2.78621	1.03e-92					TENM1	-3.85881	3.26e-52	NCS1	1.63605	1.91e-24					OR8S1	1.49761	6.93e-07		SYT1
			MAL2	1.08252	1.36e-05									GALR1	-3.93552	1.94e-154	RTP3	1.03606	0.0167593		NDN	-3.72673	8.74e-48					SST	-2.78783	1.6e-50					NEFL	-3.8914	1.17e-43	MALL	1.63062	3.42e-15					LYN	1.49287	1.3e-72		CNTN4
			RTP4	1.08208	3.73e-13									ARG1	-3.97819	9.93e-236	RPGRIP1L	1.03337	1.32e-94		PDE1B	-3.72794	2.02e-51					FGF2	-2.79146	6.63e-238					SYN2	-3.90164	5.12e-58	ZNF804A	1.6276	1.92e-26					GJA10	1.49227	0.000272462		ACVR1C
			SH3RF1	1.08202	5.38e-46									MRGPRX2	-4.0075	4e-131	TWF1	1.03304	5.26e-142		HTR2A	-3.73231	6.73e-15					PCDHGC5	-2.79647	8.71e-195					ITGAM	-3.90444	3.64e-171	AFG3L2	1.62752	1.84e-179					OR11H6	1.49167	8.85e-08		MAPK8IP2
			CHN1	1.07586	7.76e-27									SHANK3	-4.00886	0	TENM2	1.0303	9.49e-11		SCRG1	-3.75168	9.7e-16					SLC39A12	-2.79817	5.63e-70					UGT2A1	-3.90484	1.71e-08	PRKD1	1.62715	5.82e-17					TLR7	1.48703	1.36e-43		ZIC3
			TWF1	1.07462	2.95e-109									CHRDL1	-4.08601	2.26e-299	MOG	1.03	0.00196498		MUSK	-3.75513	1.02e-10					CELF4	-2.79824	4.61e-114					VCAN	-3.93122	1.04e-71	SYPL1	1.62635	3.18e-142					GALR3	1.48596	1.25e-17		UNC5A
			EGR2	1.0744	1.01e-06									ABCD2	-4.10059	0	MYO6	1.02923	2.23e-70		NFATC4	-3.76873	3.09e-70					ACSBG1	-2.80299	1.88e-243					APOA1	-3.94786	4.27e-19	SOX12	1.62495	4.05e-59					OR2D3	1.48572	5.74e-10		TAS2R3
			SOX4	1.06949	1.96e-19									COL25A1	-4.21083	0	RIT2	1.02551	0.0171302		SALL1	-3.77602	1.74e-29					PROKR1	-2.80572	3.68e-123					GABRR2	-3.94865	1.05e-42	OLFM1	1.62341	1.26e-17					SEMA4F	1.48567	8.97e-129		GNRH1
			OR11H7	1.06924	2.84e-05									TMEM100	-4.25221	0	PREX1	1.02458	5.01e-28		WT1	-3.79298	3.45e-17					PHF24	-2.80759	2.59e-222					OR52K1	-3.97123	4.75e-20	GSTP1	1.62309	1.84e-77					LPCAT1	1.48495	1.36e-98		PKD1
			ECT2	1.06849	4.12e-21									FAM107A	-4.3144	0	GRB2	1.0203	7.65e-98		SYT9	-3.80113	9.48e-14					BRSK1	-2.81352	0					FSTL4	-3.97464	1.24e-26	NDUFS3	1.62261	5.86e-173					DLGAP1	1.48405	4.54e-21		MCF2
			TMEM230	1.06805	5.78e-74									ADM	-4.3164	0	SLC6A12	1.01932	1.96e-14		NPY6R	-3.80327	1.12e-18					FLNA	-2.81396	1.15e-276					OR2T33	-3.98577	3.37e-12	NOVA1	1.62163	2.01e-11					CLDN1	1.48138	8.59e-47		SRRM4
			COL1A1	1.06742	2.33e-06									CD36	-4.34926	2.817019654837e-312	DOCK10	1.01868	1.2e-47		CYP46A1	-3.80821	4.2e-42					MPPED2	-2.81522	4.87e-228					SLC18A2	-3.99067	5.19e-51	CELSR1	1.61978	6.14e-34					PAK2	1.48057	0		OTX2
			SLC38A1	1.06214	7.91e-12									VIP	-4.36461	0	GUSBP3	1.01696	5.22e-23		ADGRA2	-3.80987	2.24e-56					CYP46A1	-2.82068	0					DAAM2	-4.00506	3.59e-25	AARS	1.61909	3.56e-80					ARMS2	1.48021	1.38e-08		SCN8A
			P2RY11	1.06184	5.6e-35									ADRB2	-4.38005	0	NMUR2	1.01565	1.21e-05		NPAS4	-3.81897	2.66e-17					CAV3	-2.8257	3.6e-47					FKBP8	-4.0108	2.12e-70	RIMBP3C	1.61412	2.41e-07					NRP1	1.47679	5.57e-93		ADARB1
			CAMSAP3	1.06167	8.44e-13									SOX17	-4.39769	0	PDXDC1	1.01438	9.08e-114		LIMS2	-3.83232	3.32e-60					CACNA1C	-2.82636	7.04e-157					CDH23	-4.01293	8.74e-146	TMEM14B	1.60969	1.4e-83					KPNA2	1.47548	1.76e-152		HCN1
			BCHE	1.06073	0.000143572									NPR1	-4.47262	0	ARFGEF1	1.01393	3.12e-77		GRID1	-3.84581	2.13e-44					MEIS2	-2.82719	5.27e-179					BHMT	-4.01925	2.02e-10	TRAF2	1.60924	2.26e-132					MAP1S	1.47526	5.1e-192		RAPGEFL1
			LLPH	1.06033	6.18e-73									CNR1	-4.55381	2.15e-285	CANX	1.01366	4.79e-152		DAAM2	-3.86567	3.54e-49					PALM	-2.8321	3.02e-274					ITGB3	-4.0244	2.52e-38	SMAD1	1.60903	1.06e-27					TNN	1.47474	1.51e-17		GRIN2B
			CHRM3	1.0583	6.53e-08									SLC2A4	-4.58667	0	CHRNA4	1.01347	0.0116922		KCNMB1	-3.87372	2.13e-44					KIF5A	-2.83918	5.77e-202					LIN7A	-4.03389	7.62e-180	FEV	1.60718	0.0260902					FSCN1	1.47018	5.91e-51		SYN2
			NEU4	1.05686	0.00205071									ZBTB16	-4.59726	4.99e-297	TCF7	1.01194	1.28e-32		SLC5A7	-3.90125	0.00226796					MAG	-2.84138	4.16e-44					ARHGAP26	-4.04299	7.07e-201	RAPGEF4	1.6067	5.52e-13					TBL1XR1	1.46965	5.64e-280		BRSK2
			JCHAIN	1.05075	0.00121146									AVP	-4.60434	5.42e-86	DMBX1	1.01057	1.66e-08		SPARCL1	-3.91774	1.94e-54					CLDN5	-2.85519	2.58e-213					CHRNA2	-4.05482	2.41e-38	KIF3B	1.60668	6.32e-115					OR51Q1	1.45895	0.000154474		SNCB
			XRCC1	1.04977	1.58e-77									CRHBP	-4.65225	0	FGFR2	1.00871	3.22e-11		WNT16	-3.92529	6.13e-18					SCNN1G	-2.8576	8.16e-47					SLC6A6	-4.06129	3.42e-176	EIF2B3	1.60642	9.32e-104					CUX1	1.45844	2.81e-285		RS1
			DIABLO	1.04692	1.1e-56									KLF15	-4.83672	0	CYSLTR2	1.008	3.86e-26		TACR1	-3.92762	2.86e-29					RGS2	-2.87103	1.38e-210					RNF165	-4.09296	9.62e-82	EGFR	1.60218	1.55e-16					GAA	1.45704	3.87e-89		MYO15A
			AMPH	1.0427	2.5e-05									ATP1A2	-4.84686	8.18669435e-315	PRPF19	1.00595	1.22e-143		ANK2	-3.93396	5.79e-33					GRM6	-2.87379	4.01e-226					SLC6A8	-4.14473	1.44e-50	PDZD11	1.60102	2e-136					TAGLN3	1.45165	4.57e-13		NAPB
			FEN1	1.04227	2.09e-33									ACVR1C	-4.89382	0	CASP3	1.00221	1.77e-157		VIP	-3.94244	3.07e-48					DLGAP2	-2.87618	1.28e-183					AP3B2	-4.15345	5.76e-29	FBXO45	1.6004	1.81e-107					THBS4	1.45108	4.28e-18		ASIC3
			ADRA2C	1.04194	2.77e-06									NLGN4Y	-4.97964	6.97e-30	HYOU1	1.00203	2.21e-75		SYPL2	-3.94986	1.48e-44					SALL2	-2.87865	2.83e-281					2021-09-05	-4.15743	3.89e-106	FARP2	1.59981	2.63e-124					PIGT	1.45069	6.64e-271		GPR88
			BLOC1S3	1.04164	5.85e-69									LGI4	-4.98449	0					LAMA2	-4.00155	5.07e-52					TTYH1	-2.88139	5.39e-132					KLC3	-4.1719	5.56e-26	EFEMP1	1.59931	1.07e-10					GPR83	1.44797	5.36e-39		CHRNB3
			ACTB	1.03628	2.14e-68									NXNL1	-4.99669	1.22e-173					NAP1L2	-4.00764	1.05e-25					NFATC4	-2.88229	0					LRRC4	-4.19596	3.16e-94	CALR	1.59924	6.89e-96					FZD5	1.44183	1.55e-63		NEFH
			RS1	1.03463	0.00789894									SYN2	-5.04164	0					PPEF2	-4.03835	9.42e-24					OR51E2	-2.88628	1.04e-124					MBOAT7	-4.20983	6.41e-270	EYA4	1.59896	3.15e-05					ITGB1	1.433	6.07e-126		HSF4
			HEXB	1.03285	2.25e-64									NNAT	-5.04266	0					PDZRN3	-4.05507	1.07e-43					CAMK2A	-2.88736	2.45e-222					RBP4	-4.21176	2.9e-20	CPE	1.59529	8.16e-18					GABRD	1.43232	4.29e-39		FSTL4
			DBN1	1.03268	1.27e-12									GABRE	-5.17381	0					KCNAB1	-4.11536	8.14e-92					HTR3B	-2.89534	9.19e-45					AMPH	-4.21428	2e-30	WRN	1.59491	2.64e-77					TRPC4	1.43019	1.67e-45		CNTNAP4
			CALR	1.03222	4.91e-42									REG1A	-5.26231	5.89e-33					CNTFR	-4.1212	4.87e-15					NPR1	-2.89616	3.33e-273					MYOC	-4.21957	2.13e-32	CDK6	1.59354	1.09e-78					PLXNC1	1.42909	8.29e-82		SRCIN1
			ROBO2	1.02935	0.0132314									APOB	-5.32669	1.48e-259					ZNF536	-4.151	1.23e-09					CERS1	-2.89699	3.7e-194					STX3	-4.22273	1.74e-269	SMN1	1.59136	2.71e-111					SOX12	1.42668	9.17e-123		NEUROD1
			PLXDC1	1.02839	7.47e-16									ADRA1A	-5.42104	0					SLC2A4	-4.17095	1.87e-50					DTNA	-2.90503	3.17e-148					FGF21	-4.24897	0.00100445	RALA	1.58892	7.1e-141					OR7C1	1.4224	3.11e-07		SV2B
			PARD6B	1.02389	5.63e-23									TIMP4	-5.43718	0					CHRD	-4.18136	1.74e-50					NGFR	-2.90809	1.63e-170					SCRT2	-4.26536	1.17e-25	ITGA2	1.58773	1.29e-23					GAP43	1.41936	1.03e-18		PLEKHG5
			SALL4	1.02214	9.51e-06									LHCGR	-5.45109	1.3e-213					JPH4	-4.21549	4.31e-39					PCDH15	-2.90921	9.77e-121					OR52K2	-4.29126	6.97e-20	HACD2	1.58292	1.11e-93					CIT	1.41669	6.53e-127		ALDH8A1
			NELL1	1.02159	0.00918725									MYOC	-5.46696	8.48e-138					GRM7	-4.22723	4.46e-20					TTLL7	-2.91998	4.4e-227					ARRB2	-4.30914	0	ANP32B	1.58098	4.62e-93					SLC9A1	1.41077	2.8e-102		GRIN2A
			MACROD2	1.02125	3.09e-11									KCNIP2	-5.53208	0					ADCY8	-4.24364	5.88e-07					CEND1	-2.92083	1.6e-259					AREG	-4.31914	1.16e-31	PTPRK	1.58084	1e-40					NR4A3	1.41001	4.99e-14		SNCG
			PGK1	1.02108	3.49e-33									ATOH8	-5.53784	0					CACNA1H	-4.25336	1.15e-52					KCNQ4	-2.92581	1.16e-175					LRFN2	-4.32301	2.49e-34	TCOF1	1.57198	6.79e-173					ADGRV1	1.40953	4.48e-28		KIAA1107
			SEMA6B	1.02096	1.5e-12									RBP4	-5.6301	0					GRIA3	-4.26221	8.7e-43					GAP43	-2.92671	8.73e-143					PTGS2	-4.33493	6.2e-47	JRKL	1.57181	1.08e-91					VSTM2L	1.4084	4.17e-21		CNKSR2
			CSPG4	1.02058	1.83e-13									CLDN5	-5.88359	0					SLC18A2	-4.2653	1.09e-34					SYT4	-2.92903	1.46e-94					OR2B11	-4.35586	1.07e-22	UTP3	1.5712	2.84e-151					ADAM23	1.40816	4.77e-22		PATE4
			RXFP4	1.01935	0.00384365									ADIPOQ	-6.01895	4.01e-181					HTR1B	-4.28097	3.39e-24					OTOGL	-2.92965	6.1e-102					ATP1A2	-4.41438	7.05e-33	GSC	1.56979	3.9e-08					PTPRN2	1.40554	2.55e-23		PLA2G10
			TUBB3	1.01902	0.00956504									SCN4A	-6.02236	0					CNR1	-4.29379	1.29e-22					DAAM2	-2.93388	0					SLC1A7	-4.41458	2.97e-48	PLAT	1.56607	4.99e-13					DUSP10	1.4054	4.17e-85		DOK6
			BCL2L1	1.01842	2.21e-48									NPPA	-6.08115	0					SORCS1	-4.32416	5.59e-21					MAPT	-2.93433	1.7e-123					INSC	-4.43032	8.65e-71	ARL6	1.56056	3.41e-53					CHRM3	1.39918	1.23e-37		CACNG3
			CCL3	1.01686	8.36e-06									CSF3	-6.21256	1.35e-144					KLF15	-4.32634	5.78e-40					WNT6	-2.94074	2.92e-90					PKLR	-4.43536	1.6e-26	KCNQ3	1.56003	2.74e-14					NMB	1.39648	2.4e-64		LZTS3
			TBCB	1.01503	6.31e-84									LEP	-6.99112	2.07e-255					OSTN	-4.33206	1.32e-06					GRIA3	-2.95315	9.47e-233					TLR2	-4.52947	3e-123	KITLG	1.55994	3.76e-14					TWSG1	1.39543	7.14e-125		DMTN
			BMP2	1.01498	4.02e-09									CYP1A1	-7.00949	4.04e-297					NR0B1	-4.3591	7.21e-09					NPY	-2.95835	3.35e-80					OR2T8	-4.53182	2.61e-14	IL6	1.5573	1.12e-07					ACVR1	1.39279	3.76e-239		NTF3
			TFAP2A	1.01283	2.21e-08																NAALAD2	-4.37539	3.44e-118					JPH4	-2.95877	4.29e-295					GCM1	-4.56795	2.69e-49	AK8	1.55363	7.82e-14					ATRN	1.39072	2.19e-164		RGS14
			PDE6A	1.01088	2.33e-05																SHISA6	-4.37765	2.47e-22					GJC1	-2.96232	7.21e-308					SHISA7	-4.5843	8.84e-30	POTEI	1.55087	0.00456278					PRKCI	1.38778	3.36e-145		NXNL1
			SYT3	1.00386	1.15e-05																NPY5R	-4.38442	1.97e-13					REEP2	-2.9641	2.48e-296					NR2E1	-4.58942	1.08e-34	DTNBP1	1.55067	1.67e-134					PKD1L3	1.38273	2.48e-11		GABRA1
			CPTP	1.00328	9.24e-71																HAPLN4	-4.39857	1.92e-37					NTN1	-2.97024	6.65e-225					KIAA0319	-4.62407	1.46e-58	PACSIN1	1.54924	2.93e-20					VSX1	1.3778	9.31e-10		RPS6KA5
			SLITRK3	1.0018	0.0497043																MYOT	-4.42229	7.84e-33					GNRH1	-2.97485	0					STRADB	-4.64208	2.14e-51	DOCK7	1.54353	1.45e-78					KCNK4	1.37546	5.14e-11		EPHB6
			SLC8A2	1.00081	0.00462584																GPM6A	-4.42641	2e-18					LRFN5	-2.98395	1.18e-196					SLC22A1	-4.68567	1.8e-81	GFY	1.54177	0.00403876					TGIF2	1.37244	7.14e-125		TRPM3
																					CXCL12	-4.42824	3.37e-55					GRIN2A	-2.99221	2.55e-130					OR6K3	-4.69662	5.31e-17	DCLK2	1.54074	1.22e-13					LRRTM1	1.37164	3.51e-08		DOC2A
																					HAPLN2	-4.43576	1.56e-34					RGS9	-2.99238	1.28e-292					IL1RAP	-4.72024	4.72e-165	ZNF503	1.53941	9.3e-25					BID	1.36765	1.82e-171		LRTM2
																					GUCY2F	-4.45074	6.31e-09					RTP1	-2.99364	1.34e-48					CACNA1I	-4.73269	2.21e-77	CNTN2	1.53858	9.7e-08					ZNF488	1.36355	1.79e-39		GNAL
																					PCP4	-4.45319	2.58e-14					FOXP2	-2.99648	1.75e-132					LRFN1	-4.77592	5.2e-197	RPL38	1.53845	3.03e-91					BSN	1.35998	2.54e-42		SLC6A15
																					TUB	-4.45935	3.16e-41					FBXO32	-2.99994	1.19e-241					AVP	-4.80697	7.29e-16	SDHAF4	1.53397	7.32e-73					CADPS	1.35775	9.73e-16		NAP1L2
																					ATOH8	-4.46808	4.2e-50					ANKRD1	-3.00359	2.4e-57					LINGO2	-4.83501	2.02e-42	HRH3	1.53355	2.17e-05					BARHL2	1.35712	0.00016009		CPEB3
																					RBFOX3	-4.46922	6.9e-35					FAM19A4	-3.01681	4.25e-55					C5AR1	-4.86899	1.6e-214	CHRNA3	1.52808	7.18e-06					FZD6	1.35691	4.43e-115		HPCAL4
																					EDNRB	-4.47428	7.3e-70					RIMS4	-3.01758	4.45e-85					MAK	-4.88465	3.13e-84	MAP6	1.52744	1.06e-11					CNTN1	1.35619	4.93e-15		L1CAM
																					P2RX1	-4.48966	9.58e-56					S100B	-3.02155	2.16e-216					NTNG2	-4.91194	2.6e-191	SLC7A11	1.52718	7.71e-18					APP	1.35573	6.6e-150		CACNB4
																					ADGRB3	-4.50838	5.86e-20					PPEF2	-3.02734	1.28e-115					PTGDR2	-4.94447	1.04e-49	ERCC2	1.52529	6.31e-187					BASP1	1.35023	3.59e-36		BSN
																					VIT	-4.50919	1.2e-12					SYNGR1	-3.02859	4.19e-208					HSD3B2	-4.94647	5.12e-11	FANCC	1.52527	2.3e-102					PPARGC1A	1.34879	5.58e-25		NYAP2
																					CAV3	-4.51249	3.12e-14					KIF1A	-3.04207	1.25e-80					KCNE1	-4.96445	1.48e-72	NEUROG3	1.52435	0.000781895					CHN1	1.34741	7.68e-84		SH3GL3
																					MRGPRX2	-4.52102	2.63e-18					GFRA2	-3.04282	1.17e-221					LTF	-4.99917	1.67e-32	HSP90AB1	1.52234	1.83e-30					ASIC2	1.3464	1.22e-13		RAB3A
																					TIMP4	-4.53423	6.86e-25					BEX1	-3.04614	1.81e-75					HRH4	-5.04517	4.14e-22	TRPC5	1.52133	0.0438905					ISL2	1.34253	1.31e-60		JAKMIP1
																					RD3	-4.53509	4.97e-22					SPARCL1	-3.05872	0					SOX6	-5.04524	1.26e-48	GLIS2	1.52037	5.26e-23					THBS1	1.34193	1.47e-26		UNC13A
																					GALR1	-4.55514	8.58e-13					BOC	-3.07229	0					SLC24A4	-5.04547	2.38e-167	ADCY3	1.51873	8.84e-22					SLC45A3	1.33699	3.51e-49		TH
																					GRIK1	-4.59948	5.12e-33					ARG1	-3.0743	7.92e-65					NAMPT	-5.05496	7.03e-290	CNKSR2	1.51863	1.51e-25					DAB1	1.33581	3.17e-20		VSX1
																					MEOX2	-4.64457	1.94e-33					COL25A1	-3.0748	1.12e-134					ACSL6	-5.06177	1.81e-10	HAPLN2	1.51366	1.35e-06					KCNQ2	1.33578	7.83e-06		HTR3A
																					LRRTM3	-4.70443	2.41e-07					NEXN	-3.07689	7.99e-306					CX3CR1	-5.07314	1.49e-78	CASR	1.51323	2.01e-06					NEFL	1.33538	4.43e-10		MCTP1
																					ATP1A2	-4.75174	3.68e-26					BCL6	-3.08386	5e-324					S100A8	-5.1483	1.16e-56	TCF3	1.51258	1.01e-44					SPTBN1	1.33268	8.37e-107		SPTBN2
																					SGCA	-4.79276	2.12e-57					CARTPT	-3.08567	5.37e-57					SLURP1	-5.21665	2.01e-15	SRR	1.51203	1.12e-77					CNIH3	1.33244	2.63e-56		ALDH3B2
																					CACNB2	-4.7981	4.11e-116					GRIA1	-3.08678	8.45e-139					HRH2	-5.27955	1.19e-102	UNC13B	1.51101	4.16e-28					FSTL4	1.33236	6.01e-19		OLFM3
																					EPHA5	-4.82164	5.58e-16					ACTN3	-3.08866	2.97e-173					WNT7A	-5.311	6.38e-72	MAP4	1.51095	1.71e-87					CNKSR2	1.33102	1.08e-14		KNDC1
																					SLC6A1	-4.83467	2.06e-76					DNER	-3.09977	5.64e-113					NTSR1	-5.31784	2.55e-66	ATP8B1	1.50852	4.24e-20					MYH10	1.32996	2.74e-54		GNG13
																					KCNB1	-4.84363	1.45e-23					UNC5D	-3.10125	2.09e-94					P2RX1	-5.40138	9.08e-142	PIP	1.50843	0.00171239					RAB39B	1.32929	1.27e-29		ASIC2
																					KCNA1	-4.85841	4.05e-09					DPYSL5	-3.10719	1.8e-118					NRGN	-5.40248	3.19e-105	UCHL5	1.50775	3.35e-138					NRSN2	1.32564	8.91e-82		OR10AD1
																					GDF7	-4.8851	1.72e-43					MOBP	-3.10779	2.07e-135					RAP1GAP2	-5.56894	0	CCDC50	1.50222	1.2e-82					CHRNB3	1.32367	0.000240388		SMPD3
																					PTCHD1	-4.89495	1.56e-21					ANKS1B	-3.10783	1.51e-148					RAP1GAP	-5.59209	4.97e-27	RAP2A	1.49838	2.82e-41					RPE65	1.32354	1.13e-10		RASD2
																					PPFIA2	-5.09224	5.92e-58					SLC17A7	-3.11257	3.7e-308					FPR2	-5.61462	4.35e-137	P2RY12	1.49771	3.88e-16					RGS4	1.32183	2.77e-27		PLCB4
																					CHRDL1	-5.12028	1.18e-20					PRDM6	-3.13138	1.21e-276					S1PR5	-5.8152	2.3e-119	EPHB2	1.49643	2.15e-19					UNC5CL	1.32043	1.55e-18		2021-09-04
																					GFRA1	-5.13312	1.42e-37					KIRREL3	-3.13166	5.29e-154					OLIG1	-5.92746	9.16e-55	SLITRK2	1.4963	1.02e-07					DOK6	1.31968	8.26e-53		GABRG2
																					APOD	-5.13777	2.72e-44					SCNN1D	-3.13262	0					TAL1	-5.95945	2.22e-85	OBSL1	1.49544	7.61e-22					IL12B	1.31824	9.57e-14		SYNGR3
																					TRPM1	-5.16459	5.01e-17					STXBP5L	-3.13367	2.04e-78					LOXHD1	-6.01373	2.33e-117	AVPR1A	1.49384	7.59e-13					PTPRD	1.31748	1.81e-20		OR2L3
																					CRHBP	-5.16922	1.43e-69					CNTFR	-3.13499	4.75e-71					NMUR1	-6.11829	2.19e-137	PTPN11	1.49247	2.4e-234					LGALS1	1.3171	2.49e-48		GLRA4
																					ASPA	-5.17568	2.65e-47					ERBB4	-3.16995	1.55e-125					SPTB	-6.26209	3.48e-61	LHX6	1.48756	9.86e-08					TCF15	1.31543	7.25e-19		KIAA0319
																					CACNA1G	-5.30826	8.72e-77					MPP2	-3.17095	0					ZBTB16	-6.35149	5.49e-76	UBA5	1.48332	5.13e-143					C1QL3	1.31514	1.07e-26		SLC6A17
																					PRRT2	-5.3106	8.63e-137					NOS1	-3.17575	4.88e-107					S100A9	-6.44831	4.64e-133	CEP290	1.48046	5.13e-76					RTP2	1.31471	3.01e-11		RAB11FIP4
																					LRFN5	-5.33099	5.81e-57					DCLK1	-3.17949	2.77e-276					SULT1B1	-6.69387	7.85e-203	BDKRB1	1.48013	0.00241014					HTR1B	1.31451	2.1e-17		SEMA3G
																					NCAM1	-5.38674	7.21e-84					IL11RA	-3.17979	0					ACTA1	-7.02675	2.55e-27	DACT1	1.47791	1.14e-13					DRD5	1.3139	1.93e-15		CALB2
																					HAND2	-5.39798	4.8e-69					LRRC7	-3.18373	9.84e-264					ALB	-7.19266	1.31e-20	LLPH	1.47765	1.35e-174					C1QL1	1.30756	1.64e-23		SSTR4
																					CHRM2	-5.44366	3.7e-18					STMN2	-3.18403	1.63e-150					TAS2R40	-7.24544	2.53e-96	IGDCC3	1.47493	0.000358857					XK	1.30719	3.69e-27		EOMES
																					HSD3B2	-5.4635	8.28e-45					CACNG7	-3.20412	1.27e-112					SPTA1	-7.32841	5.1e-52	FOXC1	1.47086	9.61e-11					ADCY1	1.30203	2.97e-42		RAP1GAP
																					NOVA1	-5.46932	6.99e-68					SH3GL3	-3.20413	3.53e-101					RETN	-7.39076	2.12e-71	MSI1	1.47019	4.38e-06					CACNA1D	1.30194	1.05e-22		INS
																					ATCAY	-5.48309	7.08e-25					ASIC3	-3.21394	1.21e-249					SNCA	-7.42365	1.75e-74	BLOC1S6	1.46824	9.97e-98					ACSL4	1.30193	3.39e-84		STX1B
																					RBFOX1	-5.63274	8.89e-23					SCN11A	-3.2143	1.78e-241					DMTN	-7.65355	7.08e-112	HACD3	1.46531	8.15e-108					SARDH	1.29991	3.95e-37		KCNC1
																					PLP1	-5.63584	1.39e-24					ABCC8	-3.21459	1.3e-134					ANXA3	-7.87218	7.56e-196	HAAO	1.45763	4.66e-31					PCDHA2	1.29865	1.35e-08		CORT
																					LRRC4B	-5.64082	1.82e-110					LY6H	-3.22925	6.15e-140					KRT1	-8.66785	1.97e-63	TRAF3IP1	1.45697	6.56e-77					SH2B2	1.29262	4.67e-78		PRKCZ
																					ADRA1A	-5.86438	2.93e-14					SCNN1B	-3.24596	9.36e-101					SLC6A19	-8.83148	3.11e-21	KCNK10	1.45663	1.07e-06					GPNMB	1.29233	8.69e-28		SCN1B
																					CYP1A1	-6.23808	2.56e-34					SCN2B	-3.24654	3.83e-189					MMP8	-9.27249	3.71e-65	CNP	1.45473	2.21e-184					CADPS2	1.29195	7.05e-60		SYT10
																					LGI4	-6.25617	7.12e-231					GABRG1	-3.24779	5.97e-74					OR2W3	-10.3254	3.69e-99	OXTR	1.44751	6.47e-12					NLRP8	1.29087	0.00995653		SLURP1
																					PLK5	-6.26	3.43e-53					MOG	-3.26842	2.61e-55					AZU1	-11.1664	1.6e-93	PAFAH1B3	1.4465	1.12e-118					PRICKLE1	1.28912	3.98e-36		VTN
																					EDN3	-6.26519	4.22e-13					PYY	-3.2709	3.25e-39					PROK2	-11.258	2.84e-278	FPGS	1.4463	1.3e-110					CHRNB2	1.28468	5.11e-18		AVPR2
																					ABCC8	-6.39898	1.25e-39					FOXN4	-3.27542	8.68e-63					CXCR2	-11.5595	3.38e-281	GRIA3	1.44455	8.83e-07					GLRB	1.28427	1.19e-31		PPP1R16B
																					MAS1	-6.49503	6.98e-58					GPM6B	-3.28239	0					ARG1	-12.2367	7.77e-244	CYP27C1	1.44315	0.000928387					PCDHB14	1.28361	4.8e-68		SLC32A1
																					SCN7A	-6.65541	2.42e-51					CACNB2	-3.29004	3.14e-306								TERF2	1.44007	4.48e-131					GFI1	1.28305	1.53e-37		CHD5
																					NTRK3	-6.68503	1.4e-69					PDE1B	-3.29209	3.61e-277								MYH10	1.43676	3.17e-25					P3H1	1.2823	9.22e-141		INA
																					FGF10	-6.87507	1.49e-71					GRIA4	-3.29784	2.54e-176								MAP1B	1.43472	5.33e-13					MELK	1.28126	3.98e-76		TAS2R4
																					RSPO2	-7.06764	2.03e-50					PENK	-3.30415	2.37e-74								APBB2	1.43383	8.56e-30					INA	1.2807	8.31e-14		ATP2B2
																					ZBTB16	-7.13256	6.34e-95					GRIK1	-3.30598	6.49e-175								ARL13B	1.43193	5.28e-81					TERT	1.27732	3.46e-19		ALOXE3
																					SOX10	-7.15071	1.39e-12					ADIPOQ	-3.31057	5.23e-20								FAM173B	1.42976	2.41e-61					LTK	1.27594	1.44e-20		BHLHE22
																					SLITRK3	-7.16863	1.37e-24					HAPLN2	-3.32026	6.06e-114								CDON	1.42946	2.45e-15					PNKD	1.27334	1.73e-98		KCNK4
																					PRLHR	-8.95356	1.54e-18					SYN2	-3.32072	1.07e-116								VSTM2L	1.42718	2.97e-09					UNC5C	1.27259	7.58e-45		P2RX5
																												GRIA2	-3.35362	7.8e-200								SEMA3G	1.4269	2.92e-23					OR11A1	1.27004	0.00418666		SLITRK4
																												CHL1	-3.36276	5.32e-260								PTPRM	1.42482	2.48e-27					E2F1	1.26787	4.82e-113		FGF9
																												WNT9A	-3.36382	9.92e-230								PCDHB16	1.42136	9.31e-08					HSPG2	1.26759	2.67e-97		SPTBN4
																												NEGR1	-3.36409	0								COBL	1.42023	1.29e-07					DMRT3	1.26654	4.9e-11		STXBP5L
																												ACTL6B	-3.37582	6.12e-92								POTEF	1.41985	0.00174377					KCNMB3	1.26486	1.5e-79		NCDN
																												MAP6	-3.37949	0								PPFIA2	1.41578	0.000369995					BMPR2	1.26353	3.64e-260		FRMPD4
																												SYT9	-3.38957	6.99e-226								DCANP1	1.41397	8.03e-05					CLCN2	1.26347	2.87e-123		CACNA1E
																												LYNX1	-3.39157	0								CLU	1.41357	9.4e-15					ZNF148	1.26331	9e-267		PRKCB
																												ATP2B3	-3.39673	8.68e-125								PPP1CC	1.4118	1.23e-170					HAP1	1.25941	4.7e-21		NOS1
																												SLC8A2	-3.41463	1.33e-129								FAIM2	1.41024	2.23e-09					RCN1	1.25804	2.12e-125		SLC6A7
																												STAR	-3.42684	1.59e-185								MITF	1.41022	9.97e-30					OR2H1	1.25704	0.00070874		PTF1A
																												UNC13C	-3.4297	2.52e-125								FANCD2	1.40879	2.85e-65					ETS1	1.25702	3.54e-77		PKLR
																												SCN9A	-3.44108	1.86e-275								FUT9	1.40874	0.0064978					TPP1	1.25613	4.69e-246		PDE1B
																												SLC18A3	-3.44122	9.75e-99								PARK7	1.4065	4.6e-150					CEP290	1.25348	8.92e-124		JPH4
																												OR52N4	-3.44588	3.16e-112								ACAT1	1.40592	6.8e-39					OR51B5	1.25259	0.000849062		INPP5J
																												LHCGR	-3.45863	7.83e-73								HAPLN4	1.40288	8.6e-05					GPC4	1.25174	2.71e-47		FRRS1L
																												OSTN	-3.47033	7.41e-80								USP14	1.39785	1.89e-98					KCNA1	1.25096	8.02e-06		CACNG2
																												GSG1L	-3.47298	1.86e-183								TP53	1.39436	4.85e-84					TAS2R50	1.25062	4.3e-13		SSPO
																												SFRP1	-3.48555	1.24e-132								ABHD12	1.39422	3.73e-121					2021-09-11	1.24904	6.13e-149		RASGRF1
																												CUX2	-3.49315	3.96e-225								OPRK1	1.39043	0.0329692					NEDD4	1.24885	1.49e-117		SLC25A27
																												CRTAC1	-3.49391	1.67e-170								NPY	1.39036	0.0151548					SORL1	1.24762	1.92e-56		NEUROG2
																												SEMA3E	-3.51144	1.84e-107								PITX3	1.38686	0.00917293					PDE4B	1.24692	5.62e-43		GLRA1
																												ANK2	-3.51357	0								YWHAE	1.38654	3.43e-104					MYO5A	1.24386	3.03e-56		SCN2A
																												MPZ	-3.5143	0								MTMR2	1.38508	4.19e-101					TNIK	1.24351	1.51e-36		PSD
																												CHRDL1	-3.52541	9.35e-157								PFDN5	1.38491	1.08e-29					TBX1	1.24326	8.39e-20		PPP1R1B
																												DSCAML1	-3.52649	4.68e-141								LRRC4B	1.37741	3.28e-13					CDK1	1.24304	1.98e-75		PDE6C
																												TUB	-3.53133	0								SRSF1	1.37697	1.62e-231					FPR2	1.24063	1e-11		ABCC8
																												GDNF	-3.54437	4.6e-291								CAMSAP3	1.37655	1.71e-11					TCF12	1.23918	2.01e-186		CA7
																												FGF5	-3.54789	7.54e-70								COL2A1	1.37244	0.000228074					HPRT1	1.23606	6.18e-166		ADORA2A
																												GPR88	-3.54948	3.79e-229								USH1C	1.36995	0.00178162					OR1G1	1.23556	3.09e-05		CACNA2D2
																												NAP1L2	-3.55194	5.79e-304								H2AFY2	1.3641	2.11e-37					OR51E2	1.23468	1.15e-10		SHANK3
																												NRSN1	-3.564	4.57e-133								SLC8A3	1.36269	1.1e-08					CIB2	1.23361	2.32e-47		NPY6R
																												TFAP2B	-3.5717	8.52e-19								ZFHX3	1.36264	4.88e-30					TAS2R13	1.23242	2.28e-15		SV2C
																												FRRS1L	-3.58056	1.55e-191								PLAG1	1.36008	4.25e-28					PCSK9	1.23234	4.77e-24		KLHL1
																												POMC	-3.58849	1.65e-179								CTSV	1.36005	5.28e-10					CELF4	1.23051	6e-14		EPHA8
																												ASTN1	-3.59552	6.7e-187								MGLL	1.35817	6.23e-23					GRM3	1.22739	3.13e-12		OXT
																												RGMA	-3.59791	1.89e-283								MAB21L2	1.35475	6.57e-05					IL6	1.22718	1.24e-09		GJB6
																												RIT2	-3.59932	5.59e-121								MORN4	1.35239	1.19e-24					CLSTN1	1.22518	9.43e-163		CAMK2B
																												SORCS3	-3.61119	2.14e-129								WDR36	1.34989	6.56e-122					ECE1	1.2229	9.94e-130		GRM1
																												CALY	-3.69347	4.14e-157								HMGCS1	1.34861	2.97e-74					PTPRG	1.22223	1.15e-75		SYT4
																												CHAT	-3.7053	1.85e-140								GPC1	1.34652	2.57e-20					NTNG1	1.2211	1.06e-10		PRRT2
																												SYPL2	-3.70842	0								CCDC88A	1.34525	3.38e-44					FASLG	1.21902	1.19e-18		OR1F1
																												LEP	-3.71487	2.89e-37								ACTL6A	1.34347	7.85e-108					ADGRG1	1.21881	4.6e-122		ATP8A2
																												MYT1L	-3.72226	8.97e-146								PCDH19	1.33778	3.36e-05					PRDM16	1.21804	1.96e-20		CELF4
																												TAGLN3	-3.73341	4.54e-153								PCDHB5	1.33539	4.02e-06					ATF2	1.21635	1.48e-294		GRB7
																												NTRK3	-3.74829	9.91e-132								RBFOX1	1.33126	0.00135285					OR1P1	1.21324	3.27e-05		CPNE6
																												CACNA1H	-3.76038	0								NR2F6	1.32779	1.2e-33					WNT7A	1.21118	1.23e-09		GABRG1
																												TRIM9	-3.76441	2.9e-232								PCDHB4	1.3188	8.26e-07					PPP3CA	1.20876	4.45e-181		CRYM
																												CASQ1	-3.79018	6.36e-263								AMIGO2	1.31855	1.89e-51					OR2G3	1.20615	0.00500686		KCNAB1
																												ATCAY	-3.79923	2.13e-189								CRIM1	1.31797	1.16e-32					B2M	1.20517	2.52e-73		SNAP25
																												SNTG2	-3.80347	2.61e-261								EGR1	1.31686	2.08e-06					ITGA2	1.20496	1.8e-68		KCNIP2
																												NPY2R	-3.80787	6.94e-112								SDC2	1.31325	2.04e-11					PLEKHA3	1.20471	4.55e-263		ANK3
																												MEIS1	-3.82329	0								HDAC9	1.3125	1.06e-28					RARA	1.20385	1.55e-79		CPNE9
																												NEFM	-3.82531	3.3e-280								RGS7BP	1.30956	0.00046879					CTSV	1.20357	1.91e-22		BARHL1
																												PRRT2	-3.8432	0								JAG1	1.30894	6.88e-33					FARP1	1.20085	1.48e-71		NEFM
																												NTNG1	-3.84865	9.62e-152								SERF1A	1.30252	4.49e-05					GABRB3	1.19915	2.52e-12		AVP
																												PIRT	-3.86353	2.11e-144								GRM6	1.30228	0.0158123					PARD6B	1.1971	1.46e-23		DGKE
																												MUSK	-3.88906	2.06e-251								SOX2	1.30168	0.00166234					TLR8	1.19674	8.57e-19		GPR83
																												ZNF536	-3.90616	1.54e-243								XPA	1.29801	8.19e-89					GPR183	1.19646	4.01e-35		LHX1
																												TMEM100	-3.90783	1.47e-266								PCDHB11	1.28694	0.000122911					CERS2	1.19379	6.75e-202		DEGS2
																												OR5K2	-3.92256	1.25e-275								KCNAB1	1.28095	2.25e-15					SYNPO	1.19226	4.49e-66		NRXN3
																												MAB21L2	-3.92387	2.13e-288								UBE3A	1.28047	9.31e-120					GBX1	1.18858	0.000228523		SLC8A2
																												MRGPRX2	-3.93607	2.22e-74								JAG2	1.27847	4.31e-29					OR10Q1	1.18754	0.000159119		ARHGAP44
																												SCN4A	-3.94312	3.68e-174								SYT3	1.27766	3.72e-06					ACVR2B	1.18557	3.53e-93		ADRA2C
																												SGCA	-3.9614	3.07e-270								THRB	1.27541	1.21e-13					NPTX1	1.18448	1.57e-11		SCN2B
																												SLITRK2	-3.96455	1.67617e-318								DHCR24	1.27295	4.5e-24					TAS2R60	1.18399	7.62e-07		EPHA6
																												P2RX1	-3.96874	3.75e-256								CAMSAP2	1.27107	1.4e-27					NFIB	1.18291	6.54e-62		DLGAP3
																												CTNND2	-3.97615	1.5e-284								RAB3B	1.26968	1.21e-07					TSPEAR	1.18276	3.54e-13		SAG
																												RD3	-3.98174	2.73e-96								ATXN10	1.26857	1.07e-99					LRP6	1.18234	3.43e-121		MYT1L
																												LIMS2	-4.03363	0								SOX8	1.26667	2.19e-11					OR2L2	1.18168	0.00513554		NPHS1
																												LIFR	-4.03422	0								MATN2	1.26561	3e-13					KITLG	1.18122	1.57e-51		PCLO
																												BCHE	-4.03673	7.72e-191								PPFIA3	1.2605	4.99e-30					NEO1	1.17972	4.46e-80		SIX3
																												GALR1	-4.04885	4.35e-223								TCTN1	1.25823	3.68e-24					DOCK7	1.17701	7.65e-166		DRD1
																												OR8S1	-4.05947	1.38e-133								TRIM32	1.25502	7.92e-72					CACNG2	1.17561	0.0018589		GAD2
																												KLHL1	-4.06656	1.76e-130								CASP3	1.25479	2.83e-82					CEMIP	1.17499	1.25e-17		HPCA
																												KCNMB1	-4.07033	3.380703e-318								BTBD1	1.25257	3.13e-137					COL4A5	1.17483	1.23e-21		GABRB2
																												GFRA1	-4.0987	0								TARBP2	1.25241	1.56e-132					PRNP	1.17404	4.81e-56		OTOF
																												GNAO1	-4.10509	0								AKR1B1	1.25206	9.24e-91					TBC1D24	1.17393	5.36e-160		CALY
																												KLF15	-4.10902	4.58e-221								HYOU1	1.25075	3.07e-47					MYB	1.1729	3.15e-18		PIP
																												KRT1	-4.11884	8.63e-138								TIGAR	1.2483	3.42e-85					OR2L13	1.16989	0.00718628		RIMS2
																												PLXNB3	-4.11948	9.47e-231								C8orf37	1.2479	5.44e-38					SHISA9	1.16941	7.94e-12		HTR1E
																												SLC2A4	-4.12616	0								CTSZ	1.24512	2.21e-76					SMPD3	1.16882	6.36e-13		DOC2B
																												PHOX2A	-4.12641	3.4e-215								SERF1B	1.24347	6.58e-32					GLIS2	1.16588	8.3e-61		NEURL1
																												ALK	-4.13948	0								EPS8L2	1.24151	9.67e-31					MCHR1	1.16505	1.71e-10		CACNA1A
																												SLC6A16	-4.1581	0								CPLX1	1.24111	1.87e-10					SLIT1	1.16228	7.71e-22		CPLX1
																												ADCY5	-4.16239	0								PROKR1	1.23916	0.00508767					UHMK1	1.16162	1.36e-186		MAL2
																												GALR2	-4.1802	1.7e-160								CTF1	1.23853	2.63e-18					STK4	1.16066	6.46e-215		WNT8A
																												ASPA	-4.18391	0								ENPP7	1.23624	0.000468551					SCGN	1.1584	3.32e-05		SLC1A6
																												SCRG1	-4.18644	4.48e-180								RCAN1	1.23578	2.82e-52					GJC1	1.1578	3.28e-42		SCRT1
																												NCAM1	-4.20067	0								LSM1	1.23408	1.39e-51					MAP1B	1.15753	1.56e-28		PRKCG
																												MAB21L1	-4.20647	0								RP9	1.23366	5.8e-69					C2CD3	1.15678	2.44e-147		HTR5A
																												KCNK3	-4.24993	1.47e-249								ATP6V1B1	1.23353	4.61e-06					PTK2	1.15649	1.5e-194		SLITRK6
																												CNGB1	-4.25799	0								SHROOM2	1.23105	5.92e-05					TCF3	1.15646	5.68e-190		RIMS1
																												SLITRK3	-4.28533	3.93e-130								RIMBP2	1.2306	0.00163205					SPAST	1.15615	2.53e-219		JPH3
																												SCGN	-4.2905	1.78e-185								C12orf57	1.22977	4.85e-36					CHRNA3	1.15581	2.33e-19		GABRD
																												ELAVL3	-4.29546	2.3011095018554e-311								NDUFB9	1.22972	4.82e-66					TNFRSF21	1.15552	9.87e-39		PDZD7
																												GRIK5	-4.29641	0								COL4A5	1.22573	7.15e-08					HOOK3	1.15262	6.56e-167		NPFFR1
																												CNTNAP4	-4.30493	1.14e-91								UTS2	1.22453	0.000695834					PTK7	1.15215	3.67e-64		CPLX2
																												ADGRB3	-4.3175	0								RITA1	1.22199	6.8e-109					PDE4A	1.15099	1.03e-74		PPEF2
																												GTF2A1L	-4.32911	2.8e-192								ONECUT2	1.22175	0.0038572					CHGA	1.14973	9.77e-05		ACTA1
																												NLGN1	-4.34899	2.27e-261								GDF6	1.21715	0.000478268					NAV1	1.14913	7.94e-51		PACSIN1
																												PTPRZ1	-4.40593	2.23e-304								BCL2	1.21364	1.81e-27					SLC38A1	1.14753	1.78e-118		ATP2B3
																												PHOX2B	-4.42053	2.26e-185								CHGA	1.21316	8.14e-06					L1CAM	1.14711	3.12e-14		ADIPOQ
																												GRIK3	-4.44823	0								BMP2	1.21188	5.19e-10					FGF13	1.13899	3.49e-20		CALB1
																												TENM1	-4.44908	8.41e-204								RNLS	1.21121	4.26e-42					NEU1	1.13653	2.16e-62		CPLX3
																												NOVA1	-4.49951	0								NPFFR2	1.21057	0.0431614					ACTL6A	1.13616	1.83e-154		OR1F2P
																												RNF112	-4.50381	0								EIF4G1	1.20947	8.13e-88					SCTR	1.13565	2.98e-07		SLC26A5
																												VIT	-4.50869	4.67e-181								YWHAG	1.20556	9.14e-95					APBB2	1.13419	3.44e-97		FGF17
																												KCNA1	-4.55117	2.74e-173								LHFPL4	1.20546	0.000492211					LYPD1	1.13198	4.34e-14		SLC12A5
																												CNTN2	-4.55499	0								CACNB4	1.20136	8.26e-10					AKR1C1	1.13077	1.67e-10		GPR149
																												ADRA1A	-4.55595	0								ITPR1	1.19754	2e-64					LRFN3	1.13068	4.08e-122		PENK
																												FAM107A	-4.55905	0								CAMTA1	1.19676	1.43e-90					HIF1A	1.12655	8.8e-106		GRIN2C
																												EPHA7	-4.60094	6.6e-153								LAMA2	1.19656	8.33e-14					PDGFC	1.12648	8.76e-44		PCP4
																												EPHA6	-4.63428	5.46e-161								SMARCA4	1.19628	1.09e-98					MMD	1.12445	6.7e-58		RBFOX1
																												PTCHD1	-4.6481	1.39e-154								HEY1	1.19365	6.71e-09					HOMER1	1.12423	5.62e-85		KCNA1
																												PSD	-4.66813	0								EIF4E	1.19263	1.42e-77					GLTPD2	1.12397	5.07e-24		LOXHD1
																												SYT10	-4.6864	1.19e-298								EIF2B1	1.19123	9.97e-137					ARTN	1.12344	6.74e-16		TMC2
																												FUT9	-4.71487	7.33e-81								KDM1A	1.18806	1.81e-116					DENND1A	1.12109	2.92e-210		RELN
																												GPM6A	-4.74488	1.03e-145								FGF11	1.1864	2.06e-22					HTR2B	1.12031	2.1e-12		SHISA8
																												LGI4	-4.77534	0								NXPH3	1.18479	3.63e-08					TUBB	1.11603	6.12e-118		UNC13C
																												RSPO2	-4.78292	9.79e-217								XRCC6	1.18073	5.29e-138					VEGFC	1.11539	7.54e-32		GLS2
																												STMN4	-4.80176	1.5e-323								PLK2	1.18013	4.91e-18					PYY	1.11355	9.28e-05		CAMK4
																												SORCS1	-4.81242	0								HAP1	1.17974	3.77e-05					F2	1.11168	4.01e-05		HTR2C
																												SLC5A7	-4.82956	7.01e-208								SLC25A27	1.17734	6.94e-11					NDE1	1.11048	1.1e-128		UNCX
																												P2RX2	-4.83331	4.01e-176								ZPR1	1.17453	5.23e-103					OR52B6	1.10968	5.95e-07		GRIN1
																												POU3F4	-4.84287	1.31e-122								RTP4	1.17297	5.62e-28					OR1K1	1.10849	1.84e-06		CACNA1B
																												CHRM2	-4.85996	3.14e-102								ERCC8	1.17245	1.08e-46					TLR6	1.1047	2.34e-30		CACNA1I
																												FRMPD4	-5.01856	2.66e-204								COPS2	1.1711	2.28e-28					ADAM10	1.10203	4.92e-189		SPTB
																												NPAS4	-5.13275	0								PTPRF	1.16982	2.6e-09					MIB1	1.10069	1.08e-153		F2
																												HAND2	-5.18111	0								MARVELD2	1.16971	1.41e-09					TBX18	1.09949	2.83e-13		PCP2
																												MYOT	-5.26083	3.895174012055e-312								PTPRD	1.16922	1.75e-06					EPS8	1.09913	2.01e-44		PLK5
																												MAL	-5.29631	0								CHRDL1	1.1686	1.11e-07					AKAP9	1.0983	3.38e-63		STRC
																												NRXN1	-5.30741	3.91e-274								NTN1	1.16767	1.7e-09					MIEN1	1.09722	1.98e-23		RBFOX3
																												ZBTB16	-5.36559	7.92e-248								BLOC1S2	1.16663	1.56e-66					MED1	1.09721	4.31e-116		HRH3
																												CNR1	-5.4239	0								B3GNT2	1.16658	9.5e-28					NCOA6	1.09582	9.3525501454e-314		RYR2
																												PCSK2	-5.46679	5.83e-274								PCDHB6	1.16508	0.000697116					LEF1	1.09213	1.51e-36		OPRM1
																												MYOC	-5.56214	7.06e-161								SPHK1	1.16383	1.87e-21					PDS5B	1.08995	1.08e-202		NPAS4
																												RIC3	-5.61738	0								NPW	1.16231	2.03e-06					KRAS	1.08469	1.36e-30		PCSK9
																												NPPA	-5.67346	7.32e-275								ESRP1	1.16144	0.00031783					C8orf37	1.08088	1.43e-73		CBLN1
																												KCNB1	-5.67488	0								EEF2K	1.16138	1.81e-73					PHLPP2	1.07996	1.69e-85		TLX3
																												ATP1A2	-5.84473	8.77e-302								GAD1	1.15884	0.000105264					PCDHB4	1.07807	6.31e-28		SYT2
																												SOX10	-5.92833	1.3e-241								PRKG1	1.15645	2.86e-10					PLTP	1.07776	1.01e-28		KRT1
																												PRIMA1	-5.95751	4.47e-321								EN2	1.15613	0.00388357					PCDH18	1.0762	1.11e-43		BARHL2
																												SCN7A	-6.09817	4.19591485e-316								CLSTN1	1.15334	1.04e-66					MAP3K13	1.0731	5.63e-112		SLC5A7
																												NPTX1	-6.11523	2.63e-246								WDR5	1.15047	4.43e-144					OR51B2	1.07054	0.00380902		GRM4
																												LGI1	-6.16127	0								ATP8A2	1.14937	8.44e-11					FZD1	1.06972	1.12e-58		GABRA6
																												PLP1	-6.17036	0								PPP1R16B	1.14914	6.5e-24					HES4	1.06649	3.52e-44
																												ACTA1	-6.40272	0								SRC	1.1458	2.07e-18					HTR2A	1.06593	1.83e-16
																												RBFOX3	-6.73668	0								STAC3	1.14491	3.3e-15					NAV3	1.065	1.79e-18
																																						RIMBP3B	1.14472	0.00125534					TAS2R43	1.06339	3.68e-07
																																						APBA1	1.1435	3.16e-14					ESPNL	1.06168	1.4e-13
																																						PALM	1.14256	1.37e-10					FURIN	1.06091	1.53e-87
																																						BLOC1S5	1.14226	6.79e-80					SLC4A10	1.05953	7.48e-10
																																						SMARCE1	1.14211	8.46e-181					CD3E	1.05949	3.29e-20
																																						SMARCC1	1.13854	2.89e-112					CDH3	1.05936	2.08e-18
																																						MESP1	1.13768	3.28e-09					TGFBR1	1.0581	9.26e-98
																																						BBS7	1.13537	5.31e-48					ITGB2	1.05803	2.06e-24
																																						RAPH1	1.13226	1.05e-15					CAMKV	1.05722	1.05e-06
																																						SARDH	1.13134	3.67e-13					XRN2	1.05591	4.52e-190
																																						ITGA3	1.12396	3.37e-25					RAPGEF1	1.05508	7.08e-140
																																						IDE	1.12266	1e-75					BDNF	1.05435	4.35e-19
																																						TGIF2	1.12229	3.15e-59					OR4D10	1.05414	0.0285848
																																						SNAP47	1.11924	4.7e-116					YES1	1.05156	8.87e-116
																																						MANF	1.11876	9.76e-32					PRKG1	1.05081	2e-40
																																						C21orf91	1.11656	3.26e-54					SHCBP1	1.04956	4.42e-50
																																						TBL1XR1	1.11568	2.31e-63					PCDH12	1.04822	1.18e-50
																																						LRP6	1.11553	1.43e-19					PHF24	1.04471	2.24e-12
																																						GABRA4	1.115	0.00370135					OR1J1	1.04463	2.85e-06
																																						PDE6G	1.11417	5.39e-26					DAG1	1.04383	7.94e-92
																																						LRP12	1.10521	1.81e-16					KIF5B	1.04282	1.77e-122
																																						FZD3	1.10443	3.47e-22					OR5AP2	1.04142	0.03726
																																						DPYSL5	1.10333	0.0095257					FOXS1	1.0413	3.15e-31
																																						SLIT3	1.10251	4.68e-08					PRKACB	1.03929	1.26e-51
																																						DAG1	1.10117	3.21e-56					MCOLN3	1.03478	4.04e-21
																																						MICALL2	1.10017	1.41e-15					LYPD6B	1.03469	7.88e-18
																																						NYAP2	1.0975	0.0404658					OR5G3	1.03357	0.00514414
																																						SNCB	1.09728	0.000545179					PHOX2B	1.03316	0.0100236
																																						ATAD1	1.09679	7.79e-70					SHANK1	1.03256	2.54e-20
																																						IDH2	1.08977	1.16e-54					SYT6	1.03121	4.8e-11
																																						TBX1	1.0897	0.000630513					TFAP2D	1.02812	0.0426435
																																						NIF3L1	1.08826	4.56e-80					STK26	1.02754	2.56e-120
																																						ZNF488	1.08807	0.000776718					HSP90AA1	1.02667	2.14e-57
																																						NREP	1.08701	5.27e-22					BTBD3	1.02471	8.21e-90
																																						SATB2	1.07805	6.63e-14					LRTM2	1.02446	0.00163948
																																						AP3S1	1.07531	3.5e-50					PRKAA1	1.02425	2.35e-112
																																						THOC6	1.07357	1.43e-76					BEX1	1.02387	2.48e-06
																																						CSF1	1.0715	4.3e-15					RPGRIP1L	1.02374	1.02e-95
																																						NAB1	1.06834	2.1e-61					B3GALT2	1.02315	2.25e-21
																																						ARL3	1.06797	2.39e-42					HSP90AB1	1.02259	3.01e-100
																																						PAX3	1.06494	0.00699005					HOXD1	1.02257	3.17e-16
																																						PSMC5	1.0644	5.76e-153					SLC38A3	1.02244	4.67e-06
																																						RDH10	1.06288	1.89e-21					KCNQ3	1.02206	4.6e-23
																																						DIABLO	1.06285	1.19e-122					OPA1	1.0215	3.98e-168
																																						MFSD2A	1.05719	3.82e-17					MBOAT7	1.02036	1.47e-131
																																						FAM126A	1.05646	1.74e-49					GAD2	1.01993	0.000828286
																																						MKS1	1.0556	8.34e-52					GDNF	1.01993	1.76e-14
																																						GORAB	1.0545	2.7e-42					FA2H	1.01915	2.13e-09
																																						PQBP1	1.05377	1.37e-110					TAS2R30	1.01899	1.21e-09
																																						CD38	1.0533	5.54e-22					PAQR3	1.01884	6.28e-92
																																						NEDD4L	1.05125	2.47e-07					SPOCK2	1.01855	2.06e-24
																																						ICAM1	1.05079	6.55e-19					GSX2	1.01235	0.00104071
																																						PLCB4	1.04707	1.27e-08					SCN5A	1.01175	2.82e-15
																																						ENDOG	1.04663	8.39e-31					SEC16A	1.01131	3.4e-166
																																						YWHAQ	1.04537	7.55e-96					MCTP1	1.01038	1.63e-29
																																						HES5	1.045	0.00397103					PTCH1	1.00997	6.33e-41
																																						ITGA1	1.04356	1.26e-18					EFNB1	1.00993	1.33e-56
																																						SKIL	1.04088	7.54e-27					ANGPT1	1.00831	5.3e-18
																																						IGSF10	1.03967	8.34e-05					CAPRIN1	1.00587	1.97e-210
																																						CTTN	1.0393	3.39e-11					FNBP1L	1.00544	7.83e-70
																																						RRN3	1.0371	4.93e-78					HACD2	1.00405	7.45e-117
																																						LRIG1	1.03692	2.37e-25					YWHAH	1.00335	7.19e-129
																																						MAOB	1.03676	1.82e-07					PLXND1	1.00306	1.93e-56
																																						PREPL	1.0356	2.18e-53					ITM2C	1.00198	1.15e-41
																																						OPA3	1.03219	5.25e-40					EPHB4	1.00058	4.26e-64
																																						NPR1	1.03182	1.75e-05
																																						EFNB1	1.03174	4.01e-39
																																						LXN	1.02851	3.26e-15
																																						MPP4	1.02534	0.00175339
																																						OR2C1	1.02498	0.00985084
																																						SRCIN1	1.02293	9.29e-10
																																						SIM2	1.02156	3.43e-09
																																						RANGAP1	1.02095	4.22e-50
																																						DNAJA3	1.01991	1.9e-107
																																						DCDC2	1.01941	0.00259277
																																						IL2	1.01879	0.0228626
																																						JCHAIN	1.01847	9.78e-05
																																						LSR	1.01669	5.8e-17
																																						COX6B1	1.0157	1.3e-41
																																						FGFR1	1.01542	3.05e-17
																																						PTCH1	1.01521	1.86e-17
																																						PRPS1	1.01505	3.26e-78
																																						FUT10	1.0148	1.38e-22
																																						JPH3	1.01405	6.42e-06
																																						CNTN4	1.01211	0.000147941
																																						FGD1	1.01103	3.63e-24
																																						NAV2	1.0101	9.72e-10
																																						HDAC1	1.00979	1.88e-81
																																						LAMA5	1.00836	2.06e-16
																																						KIRREL3	1.00592	1.81e-07
																																						DNM1L	1.00578	1.19e-66
																																						TYRO3	1.00548	4.11e-08
																																						RBM45	1.00529	8.24e-66
																																						PPP5C	1.00311	5e-51
																																						TMEM231	1.00271	2.72e-14
																																						PDE7B	1.00266	6.1e-10
[truncated: 113 more columns]
