# Supplementary material for: Neural functions in cancer: Data analyses and database construction
Source: Front Genet. 2023 Feb 13;14:1062052. doi: 10.3389/fgene.2023.1062052 (PMC9968960; doi:10.3389/fgene.2023.1062052)
Supplement: Supplementary file 1 [file DataSheet1.ZIP › 0112 datasheet1/Supplementary Table_S6.xlsx]

## Sheet: Sheet1
cancer type	gene name	evidence of impact on survival of the cancer type
ACC	WDR62	NONE
	BMP4	http://ualcan.path.uab.edu/cgi-bin/TCGA-survival1.pl?genenam=BMP4&ctype=ACC
	KLHL17	http://ualcan.path.uab.edu/cgi-bin/TCGA-survival1.pl?genenam=KLHL17&ctype=ACC
BLCA	ACPP	https://www.genecards.org/cgi-bin/carddisp.pl?gene=ACP3&keywords=neoplasm&prefilter=function#function
	LHX5	PMID: 32158343
	MMP9	PMID: 28427222
	NR2E1	PMID: 28382148
	EPHA7	PMID: 22361633
	HTR2B	https://doi.org/10.1111/vco.12740
	MYPN	PMID: 26230496
	GRB7	PMID: 33162827
	RAC3	PMID: 34257551
	KCNJ10	https://e-century.us/files/ijcem/12/4/ijcem0076323.pdf
	FLRT2	PMID: 34512722
BRCA	TGFB2	PMID: 29320969
	PPP1R16B	PMID: 34181349
	ROBO3	PMID: 33193571
	CTHRC1	PMID: 35755862
	RIMBP3C	PMID: 31011629
	PLXNB3	https://doi.org/10.1101/2022.06.01.494315
CESC	GPR143	PMID: 33746610
	GRB10	http://ualcan.path.uab.edu/cgi-bin/TCGA-survival1.pl?genenam=GRB10&ctype=CESC
	MAB21L2	NONE
	KCND2	http://ualcan.path.uab.edu/cgi-bin/TCGA-survival1.pl?genenam=KCND2&ctype=CESC
	TNF	PMID: 35392242
COAD	SLC6A15	PMID: 32398064
	LZTS3	PMID: 31893510
	STX1B	PMID: 29187560
	SIX4	PMID: 28584719
	GABRG2	PMID: 32565954
	DGKB	PMID: 35600382
	FGF2	https://doi.org/10.1155/2020/2872479
	CACNA1C	PMID: 33113363
	RTP1	PMID: 35459784
	PMCH	PMID: 32293332
	JAG2	PMID: 31198409
	GNAT3	NONE
	LRRC24	http://ualcan.path.uab.edu/cgi-bin/TCGA-survival1.pl?genenam=LRRC24&ctype=COAD
	ARMS2	NONE
ESCA	CD38	PMID: 26294209
	SEC16A	NONE
	KCND2	NONE
	DLL1	PMID: 34733853
	TAS2R30	NONE
GBM	ACHE	http://ualcan.path.uab.edu/cgi-bin/TCGA-survival1.pl?genenam=ACHE&ctype=GBM
	IL1B	doi: https://doi.org/10.1101/2022.04.03.486888
	MMP24	PMID: 27022952
	TFAP2A	PMID: 23291739
	ACTA1	PMID: 27672311
	FABP5	PMID: 21346226
	RGS14	PMID: 30859746
	OR10A2	NONE
	QARS	PMID: 34024034
	GFRAL	PMID: 29467963
	LRRC24	NONE
	CCL5	PMID: 31747383
KIRC	ERBB3	PMID: 26998131
	CHRD	http://ualcan.path.uab.edu/cgi-bin/TCGA-survival1.pl?genenam=CHRD&ctype=KIRC
	CAPRIN2	https://assets.researchsquare.com/files/rs-24719/v1/981c412f-7e7c-4c2d-b5cc-b24a34a7dbbb.pdf?c=1631834280
	HRH2	PMID: 32095654
	FOXA2	PMID: 29805604
	MAPK8IP3	http://ualcan.path.uab.edu/cgi-bin/TCGA-survival1.pl?genenam=MAPK8IP3&ctype=KIRC
	GJB2	PMID: 33613617
KIRP	TYRO3	PMID: 26180925
	CHRNA5	http://ualcan.path.uab.edu/cgi-bin/TCGA-survival1.pl?genenam=CHRNA5&ctype=KIRP
	NPW	NONE
LGG	FSCN1	PMID: 35711849
	EPHA1	PMID: 25418012
	OR51Q1	NONE
	GPR156	https://www.malacards.org/card/glioma?limit[ClinicalTrial]=2071&limit[CnvdVariations]=1065&limit[RelatedGenes]=112
	SLIT1	PMID: 33552279
	NTNG2	PMID: 32251318
LIHC	SLC18A1	PMID: 32042760
	ZIC2	http://ualcan.path.uab.edu/cgi-bin/TCGA-survival1.pl?genenam=ZIC2&ctype=LIHC
	GAL	PMID: 32429087
	KCNN1	PMID: 32857728
	GJB6	PMID: 30814684
	SQSTM1	PMID: 23856904
	ADORA1	PMID: 33293832
LUAD	LAMB1	PMID: 33284895
	GAPDH	PMID: 33029490
	MAFK	PMID: 33490259
OV	SCT	NONE
	DCT	PMID: 27053106
	CA2	PMID: 22321069
	ATP1A3	PMID: 32684846
	GRIN2D	http://ualcan.path.uab.edu/cgi-bin/TCGA-survival1.pl?genenam=GRIN2D&ctype=OV
	ZSWIM4	NONE
	KISS1	PMID: 27861355
	NPB	PMID: 35011543
	PLA2G6	NONE
	LYPD6	PMID: 35247207
	WNT7B	NONE
	SCRT2	NONE
PAAD	PAX7	PMID: 32466362
	PAX2	PMID: 31622355
	TSPO	PMID: 32933996
	FOXJ1	PMID: 25151611
	RAC1	PMID: 21684285
	ALB	PMID: 30474926
	OR1K1	PMID: 32189581
	FOXI1	PMID: 19028990
	CDK1	PMID: 30898709
	CYSLTR1	PMID: 34299067
	NOG	PMID: 17786304
SKCM	NPAS4	https://cancer.sanger.ac.uk/cosmic/mutation/overview?id=105051613
	PSMG1	NONE
	CCK	PMID:19491193
STAD	SYT13	PMID: 29741294
	VCAN	PMID: 31939331
	RIMS1	PMID: 33976744
	ABCD1	doi: https://doi.org/10.1101/2020.12.20.423656
	RDH12	PMID: 34235071
	MIEN1	NONE
	OR10A5	PMID: 31359454
	PSCA	PMID: 32201541
	SOX14	PMID: 30914279
	SYT12	PMID: 29741294
THCA	MUSK	PMID: 25295214
	RETN	PMID: 34588926
	CLU	PMID: 34767591
	LHCGR	PMID: 32533406
	SORCS3	NONE
	CDH4	PMID: 35035429
	GLTPD2	https://www.proteinatlas.org/ENSG00000139433-GLTP/pathology
THYM	CASP5	http://ualcan.path.uab.edu/cgi-bin/TCGA-survival1.pl?genenam=CASP5&ctype=THYM
UCEC	CTTNBP2	PMID: 23015759
	EMB	NONE
	SDR16C5	http://ualcan.path.uab.edu/cgi-bin/TCGA-survival1.pl?genenam=SDR16C5&ctype=UCEC
	OR10AD1	NONE
	EPHA10	PMID: 35328669
	CD3E	PMID: 30306731
	SLC44A4	PMID: 28427185
UCS	SPOCK2	PMID: 32430715
	TRIM67	http://ualcan.path.uab.edu/cgi-bin/TCGA-survival1.pl?genenam=TRIM67&ctype=UCS
	SOX4	PMID: 26841870
	TRPC4	PMID: 25843679
	CPLX2	http://ualcan.path.uab.edu/cgi-bin/TCGA-survival1.pl?genenam=CPLX2&ctype=UCS
	TIMP4	https://doi.org/10.1016/j.mbplus.2022.100117
	GFRA2	PMID: 29245123
	CST1	PMID: 26485755
	ZFP36L1	NONE
	GRIN2B	NONE
