# Supplementary material for: Neural functions in cancer: Data analyses and database construction
Source: Front Genet. 2023 Feb 13;14:1062052. doi: 10.3389/fgene.2023.1062052 (PMC9968960; doi:10.3389/fgene.2023.1062052)
Supplement: Supplementary file 1 [file DataSheet1.ZIP › 0112 datasheet1/Supplementary Table_S8.xlsx]

## Sheet: ACC_feature neural genes
	gene	score	Reference
0	ARHGAP33	0.908571	PMID: 31121957
1	RALA	0.908571	PMID: 21170262
2	HOXC8	0.908571	PMID: 24810778
3	ASPM	0.908571	PMID: 18676753
4	ELOVL1	0.908571	PMID: 35912257
5	COMT	0.908571	PMID: 23880798
6	SFRP1	0.908571	PMID: 20033841
7	NUMBL	0.908571	PMID: 23440423
8	DKK1	0.908571	PMID: 28892080
9	CDC20	0.908571	PMID: 31081056
10	ARTN	0.908571	PMID: 28937965
11	SET	0.908571	PMID: 28677734
12	ANXA1	0.908571	PMID: 32737118
13	DBNL	0.908571	PMID: 26883358
14	ANP32B	0.908571	PMID: 26844697
15	MGARP	0.908571	PMID: 23209644
16	HES6	0.908571	PMID: 30015909
17	NSMF	0.908571	https://platform.opentargets.org/evidence/ENSG00000165802/EFO_0000311
18	METTL3	0.908571	PMID: 34497267
19	WNT10B	0.908571	PMID: 30563890
20	ENC1	0.908571	PMID: 33816464
21	HOXC10	0.908571	PMID: 28824453
22	NXPH4	0.908571	PMID: 35758021
23	GABRD	0.908571	PMID: 32891902
24	SULF2	0.908571	PMID: 25887999
25	MTOR	0.908571	PMID: 21190521
26	GPC2	0.908571	PMID: 34971569
27	CHMP4A	0.908571	PMID: 33805398
28	KMT2B	0.908571	PMID: 33302406

## Sheet: BLCA_feature neural genes
	gene	score	Reference
0	TIMP2	0.736437	PMID: 29941993
1	VCAN	0.736437	PMID: 28242813
2	RAB27B	0.736437	PMID: 26760980
3	PSD	0.736437	PMID: 25355626
4	CDH3	0.736437	PMID: 32873775
5	SCT	0.736437	https://doi.org/10.1007/s11670-001-0048-2
6	FGFR1	0.736437	PMID: 32380883
7	AKR1B1	0.736437	PMID: 28270406
8	DPYSL2	0.736437	PMID: 34517904
9	CHGA	0.736437	PMID: 31114331
10	NUMBL	0.736437	PMID: 23440423
11	WNT2	0.736437	PMID: 25232495
12	DNM1	0.736437	PMID: 28402939
13	CXCL12	0.736437	PMID: 31724498
14	COL1A1	0.736437	PMID: 29906404
15	CAPRIN2	0.736437	PMID: 34511033
16	ATN1	0.736437	PMID: 23564455
17	EFEMP1	0.736437	PMID: 25987128
18	FN1	0.736437	PMID: 20489157
19	PRRX1	0.736437	PMID: 34295164
20	NRP2	0.736437	PMID: 23689123
21	TGFB3	0.736437	PMID: 11205281
22	PCDHB12	0.736437	PMID: 32694982
23	RAC2	0.736437	PMID: 24770346
24	DLL4	0.736437	PMID: 31119445
25	PALLD	0.736437	https://www.uniprot.org/uniprotkb/L0R8B3/publications
26	FOXA1	0.736437	PMID: 31826955
27	UTP3	0.736437	PMID: 30425508
28	POSTN	0.736437	PMID: 29946533
29	IL6	0.736437	PMID: 20335016
30	SULF1	0.736437	PMID: 21599997
31	CDH11	0.736437	PMID: 23913163
32	DEGS1	0.736437	PMID: 19263436
33	LRIG1	0.736437	PMID: 23624915
34	SFRP2	0.736437	PMID: 27042933
35	THY1	0.736437	PMID: 28105220
36	C21orf91	0.736437	PMID: 33585557
37	B4GALT3	0.736437	PMID: 16361545
38	MXRA8	0.736437	PMID: 35141140
39	NEXN	0.736437	PMID: 27713484
40	VCAM1	0.736437	PMID: 22879387
41	ZC3H12A	0.736437	PMID: 35117224
42	PLXNB1	0.736437	PMID: 30981760
43	OSR2	0.736437	PMID: 27143812
44	CTHRC1	0.736437	PMID: 32848510
45	DACT1	0.736437	PMID: 33723425
46	FBN1	0.736437	PMID: 25749384
47	MAP1A	0.736437	PMID: 11278895
48	SHOX2	0.736437	PMID: 34465361
49	ATOH8	0.736437	PMID: 33049034
50	NLGN2	0.736437	PMID: 34804909
51	MAL	0.736437	PMID: 26622604
52	LRRN1	0.736437	PMID: 29893054
53	UNC119B	0.736437	PMID: 29552781
54	SPHK1	0.736437	PMID: 30365116
55	SLC2A4	0.736437	PMID: 28061796
56	GJC1	0.736437	PMID: 33603140
57	TBX1	0.736437	PMID: 34919666
58	JAG2	0.736437	PMID: 31198409
59	INPP5J	0.736437	PMID: 32420386
60	CACNA1H	0.736437	PMID: 31129098
61	SULF2	0.736437	PMID: 25887999
62	DIO3	0.736437	PMID: 23105110
63	ITGA1	0.736437	PMID: 28855593

## Sheet: BRCA_feature neural genes
	gene	score	Reference
0	EGR1	0.975093	PMID: 31312026
1	FOS	0.975093	PMID: 26387545
2	LTB4R	0.975093	PMID: 34229684

## Sheet: COAD_feature neural genes
	gene	score	Reference
0	TAC1	0.833972	PMID: 18316470
1	BAIAP3	0.833972	doi: https://doi.org/10.1101/2021.09.17.460812
2	GIPR	0.833972	PMID: 24238043
3	SYT7	0.833972	PMID: 29858600
4	TYMP	0.833972	PMID: 28530649
5	NGEF	0.833972	PMID: 33597305
6	SCT	0.833972	https://doi.org/10.1007/s11670-001-0048-2
7	NCK2	0.833972	PMID: 21992144
8	ALDH3A2	0.833972	PMID: 33148208
9	ACAT1	0.833972	PMID: 31423222
10	BMP7	0.833972	PMID: 17895257
11	USP14	0.833972	PMID: 26712154
12	PCSK1N	0.833972	http://ualcan.path.uab.edu/cgi-bin/TCGAExResultNew2.pl?genenam=PCSK1N&ctype=SKCM
13	CLN5	0.833972	PMID: 33777210
14	FZD3	0.833972	PMID: 30792348
15	HOXA3	0.833972	PMID: 33375038
16	STX1A	0.833972	PMID: 30672978
17	DKK1	0.833972	PMID: 28892080
18	CALCA	0.833972	PMID: 28881587
19	FOXA1	0.833972	PMID: 31826955
20	ELP3	0.833972	PMID: 29805303
21	MDM2	0.833972	PMID: 28817834
22	RTP4	0.833972	PMID: 23592719
23	ARRB1	0.833972	PMID: 33753990
24	NKD1	0.833972	PMID: 26097589
25	SHC1	0.833972	PMID: 35706930
26	PEF1	0.833972	PMID: 30216763
27	GFI1	0.833972	PMID: 33489916
28	VANGL2	0.833972	PMID: 24981109
29	EOMES	0.833972	PMID: 32625207
30	HEYL	0.833972	PMID: 31796022
31	SUN1	0.833972	PMID: 29465769
32	B2M	0.833972	PMID: 18506145
33	CXCL10	0.833972	PMID: 28670372
34	KISS1	0.833972	PMID: 29760678
35	NXPH4	0.833972	PMID: 35758021
36	EPHA10	0.833972	PMID: 32644283
37	ARC	0.833972	PMID: 22037876
38	PLXNB3	0.833972	PMID: 33669221
39	CD3E	0.833972	PMID: 33747959
40	AIF1	0.833972	PMID: 33824914
41	IGHG3	0.833972	PMID: 35480143
42	OR2I1P	0.833972	PMID: 31551495
43	TRNP1	0.833972	PMID: 34257652
44	CUX1	0.833972	PMID: 33344221
45	MC1R	0.833972	PMID: 12177778

## Sheet: KIRC_feature neural genes
	gene	score	Reference
0	SEMA3G	0.857664	PMID: 20947821
1	SLC22A2	0.857664	PMID: 27435027
2	SGK1	0.857664	PMID: 33542904
3	HOXD1	0.857664	PMID: 33375038
4	TFAP2A	0.857664	PMID: 33824285
5	ITPKA	0.857664	PMID: 28377279
6	ADCYAP1	0.857664	PMID: 34440169
7	NBL1	0.857664	PMID: 28811280
8	LRP5	0.857664	PMID: 25902418
9	MFSD2A	0.857664	PMID: 29844613
10	SLC6A19	0.857664	PMID: 23234856
11	AKAP5	0.857664	PMID: 29433456
12	CIB1	0.857664	PMID: 29017172
13	SLC44A4	0.857664	PMID: 32284764
14	AQP1	0.857664	PMID: 33644043

## Sheet: KIRP_feature neural genes
	gene	score	Reference
0	MAOB	0.942771	PMID: 29775160
1	BIRC5	0.942771	PMID: 33431968
2	VEGFA	0.942771	PMID: 25991856
3	CDC20	0.942771	PMID: 31081056
4	CENPF	0.942771	PMID: 31632198
5	CHL1	0.942771	PMID: 29089868
6	EPHA1	0.942771	PMID: 33007931
7	ADORA1	0.942771	PMID: 34093805
8	HEYL	0.942771	PMID: 31796022
9	RGS14	0.942771	https://platform.opentargets.org/evidence/ENSG00000169220/EFO_0002617
10	CDK1	0.942771	PMID: 32127012
11	FOXS1	0.942771	PMID: 30500980
12	SLC44A4	0.942771	PMID: 32284764

## Sheet: LUAD_feature neural genes
	gene	score	Reference
0	AAAS	0.940402	PMID: 27754849
1	YWHAE	0.940402	PMID: 27863420
2	NMNAT1	0.940402	PMID: 24385689
3	AP3M1	0.940402	PMID: 34565296

## Sheet: READ_feature neural genes
	gene	score	Reference
0	TAC1	0.810101	PMID: 18316470
1	HSP90AB1	0.810101	PMID: 30305727
2	GIT1	0.810101	PMID: 26462147
3	PPP1R9B	0.810101	PMID: 20360004
4	HDAC5	0.810101	PMID: 34178647
5	HTRA2	0.810101	PMID: 22923201
6	RRAS2	0.810101	PMID: 22535521
7	SERINC5	0.810101	PMID: 35433679
8	COL3A1	0.810101	PMID: 29050298
9	EFNA1	0.810101	PMID: 32745910
10	RAC3	0.810101	PMID: 29061650
11	NR2F1	0.810101	PMID: 34812843
12	CLDN5	0.810101	PMID: 28961379
13	PCDHGC3	0.810101	PMID: 31216007

## Sheet: STAD_feature neural genes
	gene	score	Reference
0	SH3BP1	0.846967	PMID: 26933917
1	COCH	0.846967	PMID: 33732351
2	IL1B	0.846967	PMID: 30670488
3	SLC7A11	0.846967	PMID: 33163260
4	CENPU	0.846967	PMID: 29888106
5	DDIT3	0.846967	PMID: 32189359
6	JUN	0.846967	PMID: 17672916

## Sheet: THCA_feature neural genes
	gene	score	Reference
0	BCCIP	0.897002	PMID: 24101097
1	PDE1B	0.897002	PMID: 33564309
2	CITED1	0.897002	PMID: 29928391
3	FLRT1	0.897002	PMID: 20421966
4	BIN1	0.897002	PMID: 19418541
5	PRKACB	0.897002	PMID: 23833645
6	SFRP2	0.897002	PMID: 27042933
7	PKNOX1	0.897002	PMID: 25157139
8	HAAO	0.897002	PMID: 34680327
9	BCL2	0.897002	PMID: 29844816
10	ID4	0.897002	PMID: 29921315
11	LIMK2	0.897002	PMID: 20047470
12	EPHA10	0.897002	PMID: 24403271
13	NAP1L2	0.897002	PMID: 35032339
14	SLIT1	0.897002	PMID: 29458143
15	IGHG3	0.897002	PMID: 35480143
