# Supplementary material for: Neural functions in cancer: Data analyses and database construction
Source: Front Genet. 2023 Feb 13;14:1062052. doi: 10.3389/fgene.2023.1062052 (PMC9968960; doi:10.3389/fgene.2023.1062052)
Supplement: Supplementary file 1 [file DataSheet1.ZIP › 0112 datasheet1/Supplementary Table_S9.xlsx]

## Sheet: Sheet1
	acetylcholine	cholecystokinin	dopamin	epinephrine	GABA	glycine	glutamate	histamine	neuropeptide	serotonin	substance P	vasopressin	parasympathetic nerve	sympathetic nerve	vagus afferent	vagus efferent
ACC	20	1	44	9	42	37	52	9	27	15	17	5	3	11	19	2
BLCA	6	0	11	4	16	23	24	5	14	3	12	1	3	7	4	0
BRCA	7	1	22	6	13	17	22	3	7	2	10	0	2	7	5	1
COAD	5	1	20	4	10	22	17	5	11	6	13	2	1	4	6	0
ESCA	20	2	40	11	39	35	48	7	19	11	19	4	2	11	14	1
KICH	11	0	29	7	31	26	31	5	12	12	13	6	4	9	8	0
KIRC	4	1	14	4	12	16	19	7	7	4	9	1	3	4	8	0
KIRP	9	0	24	5	21	19	30	3	11	5	16	1	2	4	13	2
LIHC	13	2	35	8	22	20	42	3	16	12	20	3	5	8	13	0
LUAD	13	1	23	4	19	26	39	4	18	13	14	3	1	14	15	3
LUSC	13	0	23	4	12	26	27	0	17	7	17	1	4	9	6	1
PAAD	18	2	43	10	30	33	52	11	19	14	21	5	9	12	20	2
READ	4	0	6	0	5	11	7	4	3	0	3	0	1	2	7	0
SKCM	7	1	15	5	18	19	28	4	10	5	14	4	2	6	6	0
STAD	12	1	27	8	25	18	29	4	19	7	18	1	6	12	14	0
THCA	10	1	30	5	17	27	29	6	17	9	18	2	4	9	7	2
