# Supplementary material for: Neural functions in cancer: Data analyses and database construction
Source: Front Genet. 2023 Feb 13;14:1062052. doi: 10.3389/fgene.2023.1062052 (PMC9968960; doi:10.3389/fgene.2023.1062052)
Supplement: Supplementary file 2 [file DataSheet2.ZIP]

Archive with 17 entries (16 files):
- SUP0906 datasheet2/
- SUP0906 datasheet2/Supplementary Table_S12.xlsx
- SUP0906 datasheet2/Supplementary Table_S13.xlsx
- SUP0906 datasheet2/Supplementary Table_S14.xlsx
- SUP0906 datasheet2/Supplementary Table_S15.xlsx
- SUP0906 datasheet2/Supplementary Table_S16.xlsx
- SUP0906 datasheet2/Supplementary Table_S17.xlsx
- SUP0906 datasheet2/Supplementary Table_S18.xlsx
- SUP0906 datasheet2/Supplementary Table_S19.xlsx
- SUP0906 datasheet2/Supplementary Table_S20.xlsx
- SUP0906 datasheet2/Supplementary Table_S21.xlsx
- SUP0906 datasheet2/Supplementary Table_S22.xlsx
- SUP0906 datasheet2/Supplementary Table_S23.xlsx
- SUP0906 datasheet2/Supplementary Table_S24.xlsx
- SUP0906 datasheet2/Supplementary Table_S25.xlsx
- SUP0906 datasheet2/Supplementary Table_S26.xlsx
- SUP0906 datasheet2/Supplementary Table_S27.xlsx
