# Supplementary material for: Neural functions in cancer: Data analyses and database construction
Source: Front Genet. 2023 Feb 13;14:1062052. doi: 10.3389/fgene.2023.1062052 (PMC9968960; doi:10.3389/fgene.2023.1062052)
Supplement: Supplementary file 2 [file DataSheet2.ZIP › SUP0906 datasheet2/Supplementary Table_S12.xlsx]

## Sheet: ACC_WGCNA_up_ng_cluster
	gene	color
0	AOC1	brown
1	HECW1	turquoise
2	ARX	turquoise
3	SOX8	blue
4	CX3CL1	blue
5	CACNA1G	blue
6	TNFRSF12A	turquoise
7	DLX6	blue
8	USH1C	green
9	BAIAP3	blue
10	SYN1	blue
11	PAX7	turquoise
12	SLC6A13	grey
13	DPF1	turquoise
14	SYT7	blue
15	GABRA3	grey
16	TACC3	turquoise
17	ACPP	green
18	SNAI2	brown
19	VIM	turquoise
20	STAP1	green
21	CASR	green
22	RTN4R	yellow
23	RAB27B	red
24	ZIC2	turquoise
25	EPHA3	blue
26	KITLG	brown
27	HEXB	turquoise
28	FSTL4	yellow
29	NPFFR2	yellow
30	PRDM1	red
31	RASGRF1	turquoise
32	COL11A1	yellow
33	SEZ6	blue
34	DMRT3	brown
35	CDON	green
36	SNCAIP	brown
37	NTN1	turquoise
38	ERBB3	green
39	CTNNA2	turquoise
40	ASPM	turquoise
41	MPPED2	grey
42	ATP2B3	blue
43	SDK2	turquoise
44	DRD4	blue
45	SCT	blue
46	CHAT	blue
47	ATP2B1	brown
48	MYO3B	brown
49	RDH11	yellow
50	PRKACA	turquoise
51	CRMP1	blue
52	XRCC1	turquoise
53	FRY	yellow
54	SNCB	blue
55	SEMA3A	brown
56	ADD2	brown
57	CACNG5	blue
58	FSCN1	turquoise
59	ACTB	red
60	WDR62	turquoise
61	PAX2	yellow
62	CAMSAP3	blue
63	ACTL6B	blue
64	FGFR1	brown
65	AMPH	brown
66	RBFOX1	grey
67	FGF20	yellow
68	BRINP1	grey
69	TP73	red
70	SLC1A3	yellow
71	PAFAH1B3	turquoise
72	SCGN	green
73	SCTR	green
74	TCF7	yellow
75	PCDHB4	turquoise
76	PCDHA6	turquoise
77	DLG3	green
78	LINC01587	blue
79	P2RX5	red
80	PPEF1	brown
81	BAX	turquoise
82	MT3	yellow
83	GNAO1	brown
84	AURKA	turquoise
85	TMEM230	turquoise
86	LHX5	blue
87	NOS1	red
88	BIRC5	turquoise
89	CERS4	turquoise
90	KIF4A	turquoise
91	DLL3	blue
92	POU4F3	yellow
93	LAMB1	brown
94	SLC26A4	turquoise
95	ITGA6	turquoise
96	CD200	turquoise
97	CMA1	green
98	PHGDH	brown
99	MYO3A	green
100	H2AFY2	turquoise
101	EFNA2	blue
102	CDC34	turquoise
103	MMP9	turquoise
104	ABHD12	turquoise
105	MYBL2	turquoise
106	RIMS4	turquoise
107	SALL4	turquoise
108	DOK5	brown
109	HRH3	blue
110	CHRNA4	turquoise
111	SLC52A3	brown
112	MYLK2	turquoise
113	JAG1	turquoise
114	E2F1	turquoise
115	CST4	yellow
116	LAMA1	yellow
117	GPR143	grey
118	GLRA2	yellow
119	SYP	blue
120	PQBP1	blue
121	RS1	blue
122	PGK1	blue
123	HTR2A	brown
124	CBLN1	turquoise
125	PLLP	turquoise
126	ZNF423	grey
127	FA2H	blue
128	SLC7A5	red
129	CRYM	brown
130	SALL1	green
131	SYT17	blue
132	SLC6A2	grey
133	RP1	brown
134	CALB1	grey
135	SFRP1	turquoise
136	ESRP1	turquoise
137	NEFM	turquoise
138	ADAM2	grey
139	KLC3	blue
140	SLC1A6	blue
141	TBCB	turquoise
142	APLP1	blue
143	MYH14	green
144	CRX	turquoise
145	ATP1A3	blue
146	GRIN2D	turquoise
147	FGF21	turquoise
148	CACNG7	blue
149	KCNN1	blue
150	RAB3A	blue
151	MAG	green
152	LSR	blue
153	DLX5	turquoise
154	PTN	brown
155	ATP6V0A4	turquoise
156	MET	yellow
157	WNT2	brown
158	HOXA1	yellow
159	TSPAN12	grey
160	EVX1	yellow
161	CRHR2	grey
162	HSPB1	grey
163	NPTX2	turquoise
164	PLOD3	turquoise
165	POU6F2	yellow
166	LHX2	turquoise
167	LHX6	blue
168	LHX3	blue
169	SH3GL2	turquoise
170	PKD2L1	yellow
171	FGF8	blue
172	PITX3	blue
173	DKK1	turquoise
174	WNT3	turquoise
175	COL1A1	brown
176	EFNB3	blue
177	NMU	red
178	NRXN2	yellow
179	MDK	turquoise
180	LIN7A	turquoise
181	WNT5B	brown
182	ARPC3	turquoise
183	KCNA1	blue
184	SLC38A1	red
185	FZD10	turquoise
186	GAPDH	turquoise
187	PRDM13	turquoise
188	PTK7	brown
189	CLIC5	grey
190	PCDHB2	brown
191	SEMA5A	turquoise
192	HMGCS1	yellow
193	CDH9	grey
194	SPARC	turquoise
195	HMGCR	yellow
196	PCDHB3	turquoise
197	PCDHB5	turquoise
198	PCDHB6	turquoise
199	THBS4	turquoise
200	IL12B	brown
201	PDE4D	red
202	ST8SIA4	turquoise
203	DBN1	blue
204	BCHE	turquoise
205	WNT5A	yellow
206	ECT2	turquoise
207	RPL24	turquoise
208	SLC30A3	blue
209	LOXL3	turquoise
210	FN1	brown
211	OTX1	blue
212	WNT6	blue
213	KISS1R	blue
214	VAX2	turquoise
215	EPHA4	turquoise
216	PRRX1	brown
217	TNR	grey
218	DLGAP3	turquoise
219	PADI2	grey
220	SLC2A1	yellow
221	CDC20	turquoise
222	STMN1	turquoise
223	CENPF	turquoise
224	APOA1	turquoise
225	SLC8A2	blue
226	KIF14	turquoise
227	ELOVL4	yellow
228	SPP1	brown
229	ONECUT2	yellow
230	ESRRB	grey
231	ELOVL3	turquoise
232	PCDHB10	turquoise
233	PCDHB12	turquoise
234	PDZD11	red
235	MYOT	turquoise
236	IAPP	brown
237	CXCR4	turquoise
238	SV2C	turquoise
239	OBP2A	turquoise
240	TWIST1	brown
241	EGR2	brown
242	CDKN2C	turquoise
243	GIPC1	turquoise
244	STIL	turquoise
245	GPR83	turquoise
246	SLC12A5	blue
247	PARD6B	green
248	CHST8	blue
249	NDP	blue
250	GRM4	grey
251	SOX4	brown
252	NRN1	turquoise
253	RAB17	green
254	MYRF	green
255	WNT1	turquoise
256	BMP4	turquoise
257	SOX9	grey
258	PSPN	turquoise
259	FOXA2	yellow
260	NKX2-2	turquoise
261	BMP2	green
262	OVOL2	green
263	TCF15	brown
264	GRPR	brown
265	SLURP1	grey
266	COX6B1	turquoise
267	FLRT1	blue
268	PRKCG	blue
269	SIX1	red
270	TIMM8A	turquoise
271	CANX	turquoise
272	BCL11B	turquoise
273	OR7C1	yellow
274	GNG13	blue
275	GNGT1	yellow
276	LRFN1	blue
277	GAL3ST1	blue
278	GALR3	blue
279	RAC2	red
280	VGF	blue
281	FEZF1	turquoise
282	HOXD1	brown
283	CHN1	turquoise
284	GAD1	blue
285	HOXD9	turquoise
286	HOXD10	turquoise
287	TWSG1	turquoise
288	DLL4	turquoise
289	ALDH1A2	yellow
290	MYOD1	blue
291	KCNC1	grey
292	CDKN2D	turquoise
293	FOXA1	red
294	EGLN3	red
295	FOXJ1	red
296	FGF13	turquoise
297	ACE2	blue
298	EPO	turquoise
299	GDF15	blue
300	OLFM1	red
301	SAG	turquoise
302	PAK4	turquoise
303	MNX1	green
304	PRDM12	blue
305	UBE2M	turquoise
306	NPAS1	blue
307	SMPDL3B	red
308	C1QL1	blue
309	PYY	brown
310	COX7B	turquoise
311	PRR7	blue
312	RAB11FIP4	blue
313	KIF3A	turquoise
314	ANO1	brown
315	THOC6	turquoise
316	LIN28A	grey
317	SLC6A11	blue
318	RAN	turquoise
319	SNAP25	turquoise
320	ALDH3B2	green
321	VSTM2L	turquoise
322	NMUR2	turquoise
323	PDE6A	grey
324	CHRM3	brown
325	POSTN	brown
326	BEX1	blue
327	EPHB2	turquoise
328	GSC	turquoise
329	CHL1	turquoise
330	TRPM1	brown
331	RAX	blue
332	SPX	turquoise
333	SOX3	blue
334	STK26	turquoise
335	NREP	turquoise
336	MSI1	blue
337	CD36	turquoise
338	EPHA7	yellow
339	GDF11	turquoise
340	BLOC1S1	grey
341	ACVR1B	green
342	HEY2	turquoise
343	EMX1	blue
344	BCO1	green
345	CHRND	turquoise
346	PAX3	blue
347	SERPINE2	turquoise
348	WNT10A	blue
349	PLXNC1	turquoise
350	MMD2	blue
351	NKX2-8	brown
352	NKX2-1	brown
353	RTP4	red
354	GAD2	blue
355	GABBR2	turquoise
356	CTSV	turquoise
357	LMX1B	turquoise
358	TFAP2A	red
359	HCRTR2	yellow
360	TUBB2B	blue
361	MGARP	green
362	TTPA	turquoise
363	SORL1	green
364	TRPC6	brown
365	BTG4	blue
366	UNC13C	grey
367	STRA6	turquoise
368	SLC44A5	blue
369	SIX3	green
370	KIF20B	turquoise
371	ZNF365	brown
372	CHRNA1	brown
373	GUCA1C	grey
374	SEMA7A	green
375	FGF5	brown
376	EGF	grey
377	COL2A1	turquoise
378	LLPH	turquoise
379	GLTP	turquoise
380	FOXN4	turquoise
381	NPFF	grey
382	ZIC5	turquoise
383	SSTR1	grey
384	NOVA1	blue
385	MDGA2	turquoise
386	STON2	brown
387	PCSK6	green
388	SH3GL3	brown
389	NKD1	turquoise
390	CDH11	brown
391	GRB7	green
392	SLC6A3	blue
393	CACNG8	blue
394	DMRTA2	blue
395	BARHL2	blue
396	EFNA3	blue
397	CNIH3	brown
398	SLC4A10	yellow
399	HES6	turquoise
400	FANCD2	turquoise
401	CNTN4	blue
402	SNCA	grey
403	SRD5A1	brown
404	MYO10	turquoise
405	PLK2	turquoise
406	HAPLN1	turquoise
407	N4BP3	turquoise
408	CPLX2	blue
409	GFRA3	green
410	TNFRSF21	red
411	TPBG	brown
412	SDK1	blue
413	SHROOM2	turquoise
414	SH3KBP1	brown
415	CASK	turquoise
416	HTR2C	yellow
417	CHRNB3	grey
418	CHRNA6	green
419	RSPO2	grey
420	MAL2	turquoise
421	NDUFB9	turquoise
422	VAX1	turquoise
423	INA	blue
424	NKX6-2	blue
425	ADM	green
426	SYT8	blue
427	FEZ1	blue
428	CDH22	grey
429	CNTN5	turquoise
430	KLHL1	turquoise
431	CDH8	green
432	LYPD6B	grey
433	SLC7A11	brown
434	TWF1	turquoise
435	POU4F2	blue
436	DPYSL4	blue
437	CENPU	turquoise
438	GABRA2	brown
439	BEND6	brown
440	POU4F1	turquoise
441	GRID2	turquoise
442	SPOCK1	turquoise
443	HOMER1	brown
444	GRM1	grey
445	MARVELD2	turquoise
446	JAKMIP1	blue
447	ZIC1	turquoise
448	FEZF2	grey
449	PTPRD	turquoise
450	THY1	brown
451	JPH3	turquoise
452	WNT3A	blue
453	SH3RF1	turquoise
454	CHODL	turquoise
455	WNT7A	grey
456	PIEZO2	green
457	EPHB1	grey
458	FZD7	green
459	ADCY8	blue
460	RAB39B	blue
461	AFF2	turquoise
462	GRIP1	green
463	PCDH1	blue
464	GDF6	turquoise
465	LRFN2	green
466	ZIC3	blue
467	LHFPL4	blue
468	ATP2B2	blue
469	SLC6A1	green
470	SYN2	grey
471	HTR5A	blue
472	KIT	turquoise
473	ACAN	turquoise
474	KCNB1	yellow
475	IGF2BP1	yellow
476	SIM2	turquoise
477	ISL2	yellow
478	AGRP	blue
479	CALM3	turquoise
480	LCN1	brown
481	NPHS1	blue
482	PLXDC1	brown
483	ZNF385A	yellow
484	RACGAP1	turquoise
485	SSTR5	blue
486	ZG16B	turquoise
487	AK4	blue
488	DRAXIN	red
489	WNT4	turquoise
490	BRINP3	blue
491	VCAM1	turquoise
492	IGSF8	turquoise
493	FRZB	green
494	EN1	turquoise
495	MSX1	turquoise
496	GABRG1	turquoise
497	KBTBD8	grey
498	FAM19A4	turquoise
499	ADORA1	yellow
500	IHH	blue
501	EOMES	grey
502	SERPINI1	grey
503	NKX6-1	blue
504	RTP3	turquoise
505	CAMKV	blue
506	HMGB2	turquoise
507	ELOVL7	green
508	NDUFS4	turquoise
509	ENPP6	turquoise
510	TERT	blue
511	UQCRQ	turquoise
512	TLX3	turquoise
513	HEY1	brown
514	FABP5	brown
515	EN2	turquoise
516	CSMD3	blue
517	CDK5	turquoise
518	CTHRC1	brown
519	PCDH19	brown
520	SLITRK5	blue
521	MELK	turquoise
522	GJB2	brown
523	FRMD7	brown
524	AK8	turquoise
525	HPRT1	turquoise
526	NELL1	yellow
527	KCNC2	turquoise
528	SPINT1	red
529	LRTM2	grey
530	DPCD	turquoise
531	TMEM100	brown
532	NETO1	green
533	PRKCB	turquoise
534	CHRFAM7A	turquoise
535	SCNN1G	brown
536	CACNG2	blue
537	SCG5	brown
538	ISLR2	blue
539	LOXHD1	brown
540	OR51E2	blue
541	LPO	blue
542	TUBA1A	brown
543	SEMA6B	turquoise
544	OR1F1	turquoise
545	PTF1A	turquoise
546	FOXI1	green
547	CX3CR1	brown
548	DEGS2	blue
549	SCNN1B	brown
550	FEN1	turquoise
551	GBX2	brown
552	COL3A1	brown
553	GDNF	yellow
554	CA7	blue
555	SHOX2	turquoise
556	HTR1E	blue
557	GRM5	blue
558	NTSR2	grey
559	VCX3A	grey
560	GSG1L	grey
561	IL13	grey
562	RAB3B	turquoise
563	CXCL10	brown
564	GPRIN1	blue
565	NR0B1	grey
566	IL1RAPL1	grey
567	SDC2	green
568	GJB1	green
569	DRD5	blue
570	LINGO1	turquoise
571	WNT10B	turquoise
572	FRMPD4	brown
573	TAS1R3	grey
574	GPR37L1	brown
575	CDK1	turquoise
576	CST2	blue
577	CST1	yellow
578	SEMA3E	yellow
579	KISS1	turquoise
580	GPR37	brown
581	CEL	green
582	OBP2B	turquoise
583	SHCBP1	turquoise
584	NPTX1	yellow
585	CDK5R2	blue
586	OTP	grey
587	ECEL1	blue
588	BCL2L1	turquoise
589	DSCAM	grey
590	ENC1	turquoise
591	FOXB1	turquoise
592	GAP43	turquoise
593	MACROD2	turquoise
594	BSG	turquoise
595	B3GALT1	turquoise
596	SNTG2	blue
597	RND1	brown
598	RXFP4	brown
599	ABCD2	yellow
600	SNCG	grey
601	NDNF	turquoise
602	CSPG4	brown
603	UGT2A1	grey
604	TAS1R1	turquoise
605	HAP1	blue
606	CHRNA9	red
607	VWC2L	green
608	CNTNAP2	turquoise
609	LINGO2	blue
610	IGDCC3	brown
611	UGT8	yellow
612	GPR149	grey
613	RTP1	grey
614	DDIT3	brown
615	CHRNA7	turquoise
616	LRRN1	brown
617	AMIGO3	blue
618	TPRN	blue
619	BNIP3	blue
620	BDNF	blue
621	BASP1	red
622	GRIN1	blue
623	SOX11	turquoise
624	LY6H	blue
625	PPFIA3	turquoise
626	NHLH2	grey
627	PCDHB9	turquoise
628	AP3S1	turquoise
629	SLITRK1	grey
630	NEUROG2	turquoise
631	STX19	blue
632	HTR1F	brown
633	ALOXE3	grey
634	CALR	turquoise
635	VWA1	blue
636	HTR1D	yellow
637	FOXS1	brown
638	F2	green
639	ALX1	blue
640	FZD2	brown
641	S1PR5	brown
642	OR51E1	brown
643	HOXC10	turquoise
644	BHLHE22	green
645	CHRM2	yellow
646	UTS2R	blue
647	USH1G	yellow
648	IDH2	green
649	ENPP7	blue
650	NXPH4	blue
651	NXPH3	grey
652	EPHB3	brown
653	NDN	turquoise
654	GJC1	brown
655	SOX1	turquoise
656	PCP4	blue
657	ABAT	grey
658	CAMK1D	turquoise
659	NKX2-5	blue
660	GPC6	brown
661	PTGDR2	blue
662	RIMBP3C	red
663	EPHA10	green
664	PMCH	blue
665	GPR1	brown
666	NOG	turquoise
667	OPCML	grey
668	NPBWR1	grey
669	SCN5A	blue
670	NPB	blue
671	DIABLO	turquoise
672	ADRA2C	turquoise
673	OLIG1	blue
674	EFNA5	red
675	KCND2	blue
676	POU3F2	blue
677	SLITRK6	brown
678	JAG2	red
679	ROBO2	turquoise
680	ROR1	green
681	SV2B	blue
682	PDE6G	turquoise
683	SYN3	grey
684	NRG3	blue
685	CALHM1	grey
686	GRK1	blue
687	PLK5	blue
688	GABRA5	yellow
689	NAP1L2	blue
690	INSIG1	yellow
691	TRABD2A	brown
692	PDZD7	blue
693	QRFPR	turquoise
694	MAPT	turquoise
695	RTN4RL2	blue
696	ZACN	brown
697	LYPD6	turquoise
698	AKR1C1	red
699	PCDHB13	turquoise
700	SLC18A3	blue
701	GABRD	blue
702	NRN1L	grey
703	WNT7B	brown
704	AGRN	red
705	OTOG	blue
706	OR7A5	yellow
707	SLC38A3	blue
708	CERKL	brown
709	HMX3	turquoise
710	VWC2	grey
711	FZD9	blue
712	HMX2	turquoise
713	DHFRP1	turquoise
714	RELN	yellow
715	BLOC1S3	turquoise
716	RASSF10	red
717	PAX5	blue
718	MYT1	turquoise
719	CRYBA4	grey
720	SPTSSB	grey
721	MME	red
722	SULF2	turquoise
723	XRCC2	turquoise
724	SLC30A10	yellow
725	GM2A	turquoise
726	POU3F4	brown
727	SLC6A17	grey
728	PCDHB11	grey
729	DMBX1	turquoise
730	DPP4	yellow
731	HES5	turquoise
732	ELOVL2	turquoise
733	TUBB3	turquoise
734	RYR2	yellow
735	ABCA4	brown
736	OR2W5	grey
737	HSD3B1	yellow
738	FOXO6	blue
739	NEU4	yellow
740	NEU1	turquoise
741	PCDHA8	blue
742	PCDHA7	turquoise
743	PCDHA5	turquoise
744	PCDHA4	grey
745	PCDHA2	blue
746	PCDHA1	brown
747	OLIG2	turquoise
748	TRIM71	blue
749	IGHA2	grey
750	SYT3	blue
751	SCRT2	blue
752	OR3A2	turquoise
753	CERS1	blue
754	CPTP	turquoise
755	NTF4	blue
756	NPY6R	green
757	DHFR	turquoise
758	STMND1	turquoise
759	H2BFS	grey
760	PRSS56	blue
761	OR2I1P	red
762	PCDHAC2	brown
763	EFNA4	turquoise
764	P2RY11	turquoise
765	PCDHAC1	brown
766	PCDHA11	grey
767	PCDHA10	blue
768	DCANP1	green
769	ARMS2	grey
770	PCDHA3	grey
771	TIFAB	green
772	SALL3	blue
773	OR11H7	grey
774	ZNF488	red
775	CCL5	red
776	DOC2B	yellow
777	PCDHB16	brown
778	LHX1	turquoise
779	RIMBP3B	red
780	RIMBP3	red
781	NEFL	yellow
782	CCL3	brown
783	SRD5A2	grey
784	SSTR3	green

## Sheet: BLCA_WGCNA_up_ng_cluster
	gene	color
0	SEMA3F	turquoise
1	AOC1	turquoise
2	FKBP4	turquoise
3	ARX	brown
4	TNFRSF12A	turquoise
5	DLX6	brown
6	RALA	turquoise
7	ETV1	turquoise
8	JARID2	turquoise
9	CELSR3	turquoise
10	SS18L2	turquoise
11	MAPK8IP2	brown
12	LYPLA2	turquoise
13	NME2	turquoise
14	DPF1	brown
15	SYT7	turquoise
16	GABRA3	turquoise
17	BRCA1	turquoise
18	LTF	blue
19	TACC3	turquoise
20	ACPP	grey
21	BID	turquoise
22	CHDH	turquoise
23	SYT13	brown
24	GCLM	turquoise
25	TYMP	blue
26	BAK1	blue
27	VCAN	blue
28	CDH1	turquoise
29	RTN4R	turquoise
30	RAB27B	turquoise
31	ZIC2	brown
32	HSPA5	turquoise
33	UTS2	turquoise
34	RASGRF1	turquoise
35	CAMK2B	turquoise
36	COL11A1	blue
37	CDH3	turquoise
38	GNAI3	turquoise
39	ERBB3	turquoise
40	ASPM	turquoise
41	PRKCZ	turquoise
42	GAL	turquoise
43	HES2	turquoise
44	POLB	turquoise
45	CNGB1	turquoise
46	TCF3	turquoise
47	MYO3B	grey
48	SNCB	blue
49	CACNG4	turquoise
50	FSCN1	turquoise
51	WDR62	turquoise
52	CAMSAP3	turquoise
53	TP73	brown
54	PAFAH1B3	turquoise
55	TCF7	brown
56	LRP2	turquoise
57	GRHL2	turquoise
58	IGSF9	turquoise
59	AKR1B1	blue
60	TMED2	turquoise
61	BAX	turquoise
62	AURKA	turquoise
63	DNMT3B	turquoise
64	LHX5	brown
65	BIRC5	turquoise
66	ICAM1	blue
67	LYZ	blue
68	KIF4A	turquoise
69	DLL3	brown
70	NRCAM	brown
71	TYRO3	turquoise
72	PHGDH	turquoise
73	MSH2	turquoise
74	H2AFY2	turquoise
75	EFNA2	turquoise
76	TIMM13	turquoise
77	SMARCB1	turquoise
78	SH3BP1	turquoise
79	XBP1	grey
80	COCH	brown
81	SIX4	turquoise
82	GSS	turquoise
83	MMP9	blue
84	ABHD12	turquoise
85	MYBL2	turquoise
86	SALL4	turquoise
87	CTSZ	blue
88	SLC52A3	turquoise
89	MYLK2	turquoise
90	E2F1	turquoise
91	CST4	brown
92	GPR143	brown
93	PCSK1N	brown
94	MAGT1	turquoise
95	CORO1A	blue
96	SLC7A5	turquoise
97	SLC6A2	grey
98	CSK	blue
99	CTSH	turquoise
100	CEMIP	blue
101	HOMER2	turquoise
102	CA2	turquoise
103	CALB1	turquoise
104	ESRP1	turquoise
105	KLC3	turquoise
106	SLC1A6	turquoise
107	APLP1	brown
108	MYH14	turquoise
109	ATP1A3	brown
110	GRIN2D	brown
111	KCNN1	brown
112	LSR	turquoise
113	DLX5	brown
114	ATP6V0A4	turquoise
115	MET	turquoise
116	WNT2	blue
117	CASP2	turquoise
118	EZH2	turquoise
119	LIMK1	turquoise
120	LHX2	brown
121	GATA3	blue
122	SPOCK2	blue
123	WNT3	turquoise
124	CCL2	blue
125	COL1A1	blue
126	YWHAE	turquoise
127	SLC9A3R1	turquoise
128	NMU	turquoise
129	FOLR1	turquoise
130	MDK	brown
131	PITPNM1	turquoise
132	ARPC3	turquoise
133	RASAL1	turquoise
134	SLC38A1	turquoise
135	NR2E1	turquoise
136	PCDHB2	turquoise
137	SEMA5A	turquoise
138	HMGCS1	turquoise
139	SPARC	blue
140	IL12B	blue
141	ST8SIA4	blue
142	FGF12	turquoise
143	ECT2	turquoise
144	PLXNA1	turquoise
145	CSPG5	brown
146	OTOF	brown
147	SLC30A3	brown
148	TLX2	brown
149	OTX1	turquoise
150	SLC1A4	turquoise
151	VAX2	brown
152	ATP6V1B1	turquoise
153	DHCR24	turquoise
154	OPRD1	blue
155	AGMAT	turquoise
156	HPCAL4	brown
157	MYCL	turquoise
158	KMO	blue
159	PADI2	turquoise
160	RGS4	blue
161	CDC20	turquoise
162	PRDX1	turquoise
163	FASLG	blue
164	STMN1	brown
165	CENPF	turquoise
166	CHRNB4	turquoise
167	KIF14	turquoise
168	MYB	turquoise
169	TGIF2	turquoise
170	SPP1	blue
171	PCDH17	blue
172	SET	turquoise
173	ONECUT2	brown
174	ELOVL3	turquoise
175	HOXB8	turquoise
176	MTHFD1L	turquoise
177	TNN	brown
178	PDZD11	turquoise
179	GJB6	turquoise
180	CXCR4	blue
181	INHBA	blue
182	EGR2	brown
183	CIT	turquoise
184	GIPC1	turquoise
185	STIL	turquoise
186	SLC12A5	brown
187	SDC4	turquoise
188	PARD6B	turquoise
189	CHST8	brown
190	GRM4	brown
191	PACSIN1	turquoise
192	OR2B6	turquoise
193	SOX4	turquoise
194	EFNB2	turquoise
195	SOX9	turquoise
196	MBOAT7	turquoise
197	OPRL1	turquoise
198	IL1B	blue
199	PAX8	grey
200	FLRT3	turquoise
201	OVOL2	turquoise
202	LRRN4	blue
203	COX6B1	turquoise
204	SIX1	brown
205	TIMM8A	turquoise
206	FGD3	turquoise
207	TRAF2	turquoise
208	SYNGR3	brown
209	SMARCA4	turquoise
210	GNGT1	turquoise
211	STYXL1	turquoise
212	RAC2	blue
213	LIF	blue
214	VGF	brown
215	FEZF1	brown
216	CHAC1	turquoise
217	KLK8	turquoise
218	FOXJ1	blue
219	SYT5	brown
220	APOE	blue
221	RTN4IP1	turquoise
222	ARPC1B	turquoise
223	PAK4	turquoise
224	MNX1	brown
225	SMPDL3B	turquoise
226	PRR7	turquoise
227	RAB11FIP4	turquoise
228	ANO1	turquoise
229	DNAJB1	turquoise
230	ZSWIM4	turquoise
231	SLC6A11	turquoise
232	PPARG	blue
233	RAN	turquoise
234	GUCY2D	brown
235	ALDH3B2	turquoise
236	VSTM2L	turquoise
237	POSTN	blue
238	EPHB2	turquoise
239	GNAT2	grey
240	TIMM10	turquoise
241	NREP	turquoise
242	HAVCR2	blue
243	MSI1	brown
244	AGAP2	turquoise
245	SEMA4F	turquoise
246	EMX1	brown
247	MDM2	grey
248	PLXNC1	blue
249	IL6	blue
250	NKX2-8	turquoise
251	ABHD17C	turquoise
252	RTP4	blue
253	ACTL6A	turquoise
254	TBR1	turquoise
255	SKIL	turquoise
256	GABBR2	turquoise
257	CTSV	turquoise
258	TFAP2A	turquoise
259	GCM1	turquoise
260	TUBB2B	brown
261	SULF1	blue
262	ADAM10	turquoise
263	GCHFR	turquoise
264	ACTR2	turquoise
265	SIX3	brown
266	KIF20B	turquoise
267	ZNF365	turquoise
268	MYPN	grey
269	HECW2	blue
270	CHRNA1	brown
271	COX17	turquoise
272	SEMA7A	brown
273	FGF5	blue
274	ANXA3	turquoise
275	FBN2	turquoise
276	COL2A1	brown
277	GLTP	turquoise
278	GPR84	blue
279	ZIC5	brown
280	RDH12	turquoise
281	BCL2A1	blue
282	PCSK6	turquoise
283	HAPLN3	blue
284	ST8SIA2	brown
285	EIF4A3	turquoise
286	ERBB2	turquoise
287	GRB7	turquoise
288	MIEN1	turquoise
289	EPHA2	turquoise
290	DMRTA2	turquoise
291	BCL10	turquoise
292	SLC44A3	turquoise
293	LHX9	turquoise
294	DUSP10	turquoise
295	S100A8	turquoise
296	EFNA3	brown
297	PKLR	turquoise
298	CNIH3	turquoise
299	HES6	brown
300	FANCD2	turquoise
301	MANF	turquoise
302	GLRA3	turquoise
303	SRD5A1	turquoise
304	MYO10	turquoise
305	HAPLN1	turquoise
306	TNFRSF21	turquoise
307	EPHA1	turquoise
308	SHROOM2	turquoise
309	SH3KBP1	turquoise
310	HTR2C	turquoise
311	CHRNA6	grey
312	CRH	turquoise
313	MAL2	turquoise
314	NDUFB9	turquoise
315	ARHGAP39	turquoise
316	INA	turquoise
317	FUOM	turquoise
318	TENM4	brown
319	GRIK4	brown
320	ST14	turquoise
321	HYOU1	turquoise
322	CNTN5	turquoise
323	LYPD1	brown
324	LYPD6B	blue
325	TIMM8B	turquoise
326	ADAM8	turquoise
327	CENPU	turquoise
328	TMEM163	brown
329	POU4F1	brown
330	CYSLTR2	blue
331	UHMK1	turquoise
332	MARVELD2	turquoise
333	BCL2L11	turquoise
334	LPCAT1	turquoise
335	THY1	blue
336	JPH3	brown
337	CERS3	turquoise
338	WNT7A	turquoise
339	OTOA	blue
340	SLC24A2	blue
341	PCDH1	turquoise
342	LRFN2	turquoise
343	LRP8	turquoise
344	ACAN	blue
345	GRHL3	turquoise
346	SLC45A3	turquoise
347	B4GALT3	turquoise
348	RCAN1	turquoise
349	IGF2BP1	turquoise
350	SIM2	brown
351	ATP13A2	turquoise
352	ISL2	brown
353	AGRP	brown
354	PIP	turquoise
355	TMPRSS3	turquoise
356	CHRNB2	brown
357	RACGAP1	turquoise
358	FGF11	turquoise
359	DRAXIN	brown
360	VCAM1	blue
361	ARPC5	turquoise
362	IGSF8	turquoise
363	PM20D1	blue
364	PEX13	turquoise
365	H3F3A	turquoise
366	EN1	brown
367	S100A9	turquoise
368	FZD5	turquoise
369	CLDN1	turquoise
370	CXCL1	turquoise
371	CAMKV	brown
372	HMGB2	turquoise
373	CASP3	turquoise
374	TERT	turquoise
375	TLX3	brown
376	EN2	turquoise
377	CDK5	turquoise
378	YWHAZ	turquoise
379	CTHRC1	blue
380	MELK	turquoise
381	GJB2	turquoise
382	ARF6	turquoise
383	HPRT1	turquoise
384	RAPSN	brown
385	NELL1	brown
386	SPINT1	turquoise
387	DPCD	turquoise
388	SGPL1	turquoise
389	RAG1	turquoise
390	B2M	blue
391	MESP1	turquoise
392	SCNN1G	turquoise
393	SCG5	blue
394	LPO	brown
395	SPINT2	turquoise
396	KLK6	turquoise
397	PNOC	blue
398	ARF4	turquoise
399	MFSD2A	turquoise
400	SCNN1B	turquoise
401	FEN1	turquoise
402	COL3A1	blue
403	TMEM223	turquoise
404	SHOX2	brown
405	VCX3A	brown
406	ATF5	blue
407	PCSK9	turquoise
408	EFNA1	turquoise
409	CXCL10	blue
410	GPRIN1	brown
411	PTAFR	blue
412	CHRNA5	turquoise
413	RAC3	turquoise
414	CHRNB1	turquoise
415	CMTM8	turquoise
416	CDK1	turquoise
417	B3GNT2	turquoise
418	CST2	blue
419	CST1	brown
420	SLC23A1	turquoise
421	KISS1	turquoise
422	ELOVL6	turquoise
423	EMB	blue
424	SHCBP1	turquoise
425	CDK5R2	brown
426	BCL2L1	turquoise
427	ENC1	blue
428	FOXB1	turquoise
429	RND1	grey
430	CFL1	turquoise
431	SYT12	turquoise
432	SPTBN2	turquoise
433	FBXO45	turquoise
434	GNG5	turquoise
435	CNTNAP2	turquoise
436	UGT8	turquoise
437	SLC29A2	turquoise
438	CNIH2	brown
439	CABP4	turquoise
440	FOSL1	turquoise
441	LRRN1	turquoise
442	YES1	turquoise
443	SPHK1	turquoise
444	B3GNT5	turquoise
445	CDK5R1	turquoise
446	IRX5	brown
447	GRIN1	brown
448	SOX11	brown
449	PPFIA3	brown
450	NHLH2	turquoise
451	GBA	turquoise
452	KCNJ10	blue
453	HTR1F	blue
454	ALOXE3	turquoise
455	CALR	turquoise
456	FJX1	turquoise
457	FZD2	turquoise
458	S1PR5	turquoise
459	GPR157	turquoise
460	OXTR	turquoise
461	F2R	blue
462	NXPH4	turquoise
463	KPNA2	turquoise
464	EPHB3	turquoise
465	VCX	grey
466	NTM	blue
467	GALR2	turquoise
468	GABRR3	grey
469	PMCH	brown
470	GPR1	blue
471	CCR4	blue
472	ACTG1	turquoise
473	TBX1	blue
474	NIPSNAP1	turquoise
475	OLIG1	turquoise
476	KCND2	brown
477	POU3F2	brown
478	FAM19A3	blue
479	ROBO2	brown
480	STAC3	blue
481	PDE6G	blue
482	INSIG1	turquoise
483	ZACN	blue
484	ESPN	turquoise
485	CCK	grey
486	GABRD	brown
487	ARHGAP11B	turquoise
488	WNT7B	turquoise
489	AGRN	turquoise
490	CERKL	blue
491	H2AFX	turquoise
492	HMX2	brown
493	BLOC1S3	turquoise
494	RASSF10	turquoise
495	BLOC1S2	turquoise
496	PAX5	blue
497	MYT1	turquoise
498	SEMA4A	turquoise
499	TUBB	turquoise
500	XRCC2	turquoise
501	TLR7	blue
502	POTEI	turquoise
503	DMBX1	turquoise
504	DPP4	turquoise
505	NMB	turquoise
506	S100A6	turquoise
507	KEL	blue
508	CACNA1E	brown
509	ABCA4	turquoise
510	CD3E	blue
511	HSD3B1	turquoise
512	NPY4R	turquoise
513	HLA-DRA	blue
514	NEU1	turquoise
515	LST1	blue
516	DDR1	turquoise
517	PCDHA1	brown
518	VCX3B	brown
519	IGKC	blue
520	IGHG3	blue
521	GPC2	turquoise
522	LTA	blue
523	DHFR	turquoise
524	TNF	blue
525	H2BFS	turquoise
526	OR2I1P	blue
527	NME1	turquoise
528	ARPC4	turquoise
529	EFNA4	turquoise
530	ETV5	turquoise
531	FOXD1	brown
532	LYN	blue
533	TIFAB	blue
534	GFY	brown
535	ZNF488	turquoise
536	GABRQ	turquoise
537	SLC6A14	turquoise
538	CCL5	blue
539	LHX1	brown

## Sheet: BRCA_WGCNA_up_ng_cluster
	gene	color
0	AOC1	green
1	FKBP4	turquoise
2	ARX	grey
3	TNFRSF12A	green
4	CACNA2D2	brown
5	SYN1	brown
6	TFAP2B	red
7	CELSR3	brown
8	MAPK8IP2	brown
9	PAX7	blue
10	CD9	turquoise
11	NME2	grey
12	SYT7	brown
13	GABRA3	blue
14	BRCA1	blue
15	LTF	yellow
16	TACC3	blue
17	SYT13	brown
18	GABRA1	brown
19	BAK1	blue
20	STAP1	yellow
21	SLC18A1	brown
22	VCAN	green
23	MSR1	yellow
24	CDH1	turquoise
25	DNAH5	turquoise
26	RTN4R	blue
27	RAB27B	turquoise
28	TNC	green
29	ZIC2	red
30	XK	blue
31	GUCA1A	blue
32	UTS2	yellow
33	FSTL4	brown
34	CYFIP2	brown
35	RASGRF1	blue
36	CAMK2B	brown
37	COL11A1	green
38	CDH3	blue
39	SEZ6	brown
40	SLC12A2	turquoise
41	BCAS1	turquoise
42	ERBB3	turquoise
43	PRKCQ	yellow
44	CTNNA2	red
45	NGEF	blue
46	ASPM	blue
47	FGFR2	grey
48	ARFGEF1	turquoise
49	PRKCZ	turquoise
50	SYT1	turquoise
51	ROGDI	turquoise
52	SDK2	blue
53	PLA2G10	turquoise
54	HES2	turquoise
55	SCT	green
56	PFN2	blue
57	POLB	turquoise
58	EPHA8	brown
59	TRPM5	red
60	MYO3B	turquoise
61	NDE1	blue
62	KCNQ2	brown
63	SEMA3C	turquoise
64	CELSR1	turquoise
65	CACNG5	brown
66	CACNG4	turquoise
67	WDR62	blue
68	PAX2	turquoise
69	GPC4	turquoise
70	RAP1GAP	brown
71	ACTL6B	brown
72	DCX	blue
73	PAFAH1B3	turquoise
74	RIMS1	turquoise
75	MOXD1	yellow
76	CHRNA3	brown
77	HSP90AA1	blue
78	TCF7	yellow
79	PTPRC	yellow
80	LRP2	brown
81	PCDHA6	turquoise
82	ATP8B1	turquoise
83	DLG3	turquoise
84	OPRK1	blue
85	LINC01587	blue
86	GRHL2	blue
87	P2RX5	yellow
88	ZMPSTE24	turquoise
89	IGSF9	blue
90	TMED2	turquoise
91	PPEF1	green
92	TMPRSS11E	turquoise
93	AURKA	blue
94	LHX5	blue
95	BIRC5	blue
96	LYZ	yellow
97	KIF4A	blue
98	DLL3	red
99	POU4F3	green
100	EZR	turquoise
101	TGFB2	green
102	MSH2	blue
103	H2AFY2	blue
104	EFNA2	brown
105	SH3BP1	yellow
106	SEZ6L	brown
107	XBP1	grey
108	KCNK10	blue
109	CHGA	brown
110	SIX4	turquoise
111	MMP9	green
112	MYBL2	blue
113	RIMS4	turquoise
114	SALL4	green
115	BMP7	red
116	HRH3	brown
117	NTSR1	blue
118	CHRNA4	brown
119	PTK6	turquoise
120	SLC52A3	turquoise
121	PROKR2	blue
122	SNPH	grey
123	E2F1	blue
124	CST4	grey
125	SYNDIG1	green
126	GPR143	turquoise
127	TLR8	yellow
128	GLRA2	brown
129	CORO1A	yellow
130	FA2H	blue
131	SLC7A5	blue
132	METRN	turquoise
133	CRYM	grey
134	TOX3	turquoise
135	RPGRIP1L	turquoise
136	SYT17	turquoise
137	CEMIP	green
138	CA2	grey
139	NBN	blue
140	TRPA1	turquoise
141	ESRP1	blue
142	ADAM2	grey
143	SLC1A6	blue
144	APLP1	brown
145	MYH14	blue
146	ATP1A3	brown
147	GRIN2D	blue
148	RAB3A	brown
149	LSR	blue
150	DNAH11	blue
151	DLX5	blue
152	ATP6V0A4	blue
153	WNT2	green
154	COBL	turquoise
155	EZH2	blue
156	LIMK1	yellow
157	SLC1A1	turquoise
158	LHX2	brown
159	LHX3	red
160	SH3GL2	red
161	GATA3	turquoise
162	UNC5B	green
163	NEURL1	brown
164	SLC6A4	turquoise
165	ASIC2	turquoise
166	COL1A1	green
167	SLC9A3R1	turquoise
168	SMR3A	grey
169	NMU	green
170	CLCN3	turquoise
171	HSPA8	blue
172	PRPF19	blue
173	SLC1A2	brown
174	MDK	blue
175	SYT10	brown
176	SLC6A12	brown
177	SLC38A1	turquoise
178	GAPDH	blue
179	GLP1R	blue
180	PRDM13	blue
181	NR2E1	blue
182	PTK7	blue
183	NME5	turquoise
184	HMGCR	turquoise
185	IL12B	yellow
186	GABRG2	brown
187	UNC5A	brown
188	WNT5A	green
189	ECT2	blue
190	CSPG5	brown
191	GPD2	turquoise
192	ITGA4	yellow
193	TLX2	red
194	FN1	green
195	OTX1	blue
196	DLX2	turquoise
197	SLC1A4	turquoise
198	KISS1R	turquoise
199	DHCR24	turquoise
200	TNR	brown
201	OPRD1	brown
202	AGMAT	blue
203	MYCL	yellow
204	KMO	turquoise
205	PADI2	blue
206	RGS4	green
207	IGSF21	turquoise
208	SLC2A1	blue
209	CDC20	blue
210	ARTN	yellow
211	PRDX1	blue
212	FASLG	yellow
213	STMN1	blue
214	CENPF	blue
215	CHRNB4	blue
216	SLC8A2	brown
217	KIF14	blue
218	MYB	turquoise
219	GHRH	grey
220	OLFM3	brown
221	SPP1	yellow
222	PCDH17	green
223	TRIM67	grey
224	SET	blue
225	ONECUT2	brown
226	PRLHR	brown
227	HOXB1	turquoise
228	GRIA2	brown
229	PDZD11	turquoise
230	GJB6	green
231	CCR2	yellow
232	GHSR	grey
233	CXCR4	yellow
234	OBP2A	grey
235	INHBA	green
236	NEUROG3	grey
237	CIT	blue
238	WWP1	turquoise
239	NEUROD4	brown
240	SARDH	turquoise
241	STIL	blue
242	ACSL3	turquoise
243	PREX1	turquoise
244	SLC12A5	brown
245	PARD6B	turquoise
246	CHST8	turquoise
247	NDP	brown
248	GRM4	brown
249	PACSIN1	blue
250	OR2B6	blue
251	SOX4	blue
252	RUNX2	green
253	SOX9	blue
254	MBOAT7	turquoise
255	IL1B	yellow
256	MED1	blue
257	FOXA2	red
258	NKX2-2	grey
259	FLRT3	turquoise
260	OVOL2	turquoise
261	LRRN4	brown
262	OTOR	grey
263	GRPR	turquoise
264	SLURP1	turquoise
265	SIX1	turquoise
266	CANX	turquoise
267	FGD3	turquoise
268	BCL11B	yellow
269	SYNGR3	blue
270	GNG13	turquoise
271	GNGT1	blue
272	STYXL1	turquoise
273	ADORA2A	grey
274	MCHR1	green
275	RAC2	yellow
276	VGF	brown
277	FEZF1	blue
278	GAD1	grey
279	ELL3	blue
280	KCNC1	brown
281	AIPL1	grey
282	FOXA1	turquoise
283	EGLN3	green
284	FOXJ1	turquoise
285	SYT5	brown
286	NCAN	blue
287	KIF1A	blue
288	RTN4IP1	blue
289	EPO	grey
290	UNC13A	brown
291	SAG	grey
292	PAK4	turquoise
293	MNX1	red
294	PRDM12	brown
295	SMPDL3B	blue
296	PYY	turquoise
297	PPT1	turquoise
298	RAB11FIP4	turquoise
299	NINJ1	turquoise
300	LIN28A	brown
301	SLC6A11	blue
302	DDC	brown
303	GUCY2D	blue
304	ALDH3B2	turquoise
305	VSTM2L	grey
306	SYT4	brown
307	NMUR2	grey
308	ATP8A2	brown
309	POSTN	green
310	BEX1	brown
311	PDE6B	turquoise
312	GNAT2	grey
313	SYT6	red
314	VAV3	turquoise
315	RAX	blue
316	GRP	green
317	SOX3	grey
318	STK26	blue
319	MTNR1B	grey
320	NREP	green
321	HAVCR2	yellow
322	CAPRIN1	turquoise
323	FAIM2	grey
324	EMX1	turquoise
325	AGT	brown
326	STX6	blue
327	DOCK10	yellow
328	WNT10A	yellow
329	PLXNC1	green
330	BZW2	blue
331	NKX2-8	brown
332	ABHD17C	turquoise
333	RTP4	yellow
334	TBR1	blue
335	SKIL	turquoise
336	GABBR2	blue
337	CTSV	blue
338	LMX1B	turquoise
339	TFAP2A	turquoise
340	HCRTR2	brown
341	KIAA0319	blue
342	SULF1	green
343	SORL1	turquoise
344	ITPKA	turquoise
345	STRA6	yellow
346	SLC44A5	turquoise
347	ACTR2	blue
348	SIX3	blue
349	LBX1	grey
350	KIF20B	blue
351	ZNF365	green
352	ATIC	turquoise
353	CHRNA1	green
354	SEMA7A	yellow
355	FGF5	grey
356	BMPR1B	turquoise
357	SHROOM3	turquoise
358	LEF1	turquoise
359	FBN2	blue
360	COL2A1	blue
361	TPH2	brown
362	ASCL1	brown
363	GPR84	yellow
364	ZIC5	red
365	MDGA2	blue
366	RDH12	grey
367	BCL2A1	yellow
368	IGF1R	turquoise
369	PCSK6	turquoise
370	CDH11	green
371	CBLN2	grey
372	ERBB2	blue
373	MIEN1	grey
374	DMRTA2	yellow
375	PRKACB	brown
376	SLC44A3	turquoise
377	CELSR2	turquoise
378	LHX9	red
379	CERS2	turquoise
380	S100A8	grey
381	EFNA3	blue
382	CNIH3	green
383	PARP1	blue
384	NXPH2	grey
385	SCN1A	grey
386	SLC4A10	turquoise
387	DLX1	grey
388	HES6	red
389	FANCD2	blue
390	TAGLN3	brown
391	STXBP5L	brown
392	SFRP2	green
393	SRD5A1	blue
394	HAPLN1	blue
395	N4BP3	turquoise
396	CPLX2	brown
397	TENM2	green
398	DCDC2	turquoise
399	TTBK1	red
400	EPHA1	blue
401	SHROOM2	turquoise
402	CASK	blue
403	HTR2C	brown
404	CHRNA6	grey
405	MAL2	blue
406	NDUFB9	blue
407	CACNA1B	red
408	VAX1	blue
409	INA	red
410	LRRC4C	green
411	PAK1	grey
412	ST14	blue
413	HYOU1	blue
414	CNTN5	grey
415	KLHL1	turquoise
416	CDH8	green
417	LYPD1	blue
418	LYPD6B	turquoise
419	IL18	yellow
420	SLC7A11	turquoise
421	ANK3	turquoise
422	TWF1	turquoise
423	PTPRO	yellow
424	ADAM8	yellow
425	CENPU	blue
426	GFRA1	turquoise
427	BEND6	green
428	POU4F1	red
429	CYSLTR2	yellow
430	RIT2	grey
431	UHMK1	turquoise
432	CAMK4	yellow
433	MARVELD2	turquoise
434	NRSN1	brown
435	JAKMIP1	yellow
436	ZIC1	blue
437	THY1	green
438	JPH3	brown
439	TNIK	turquoise
440	WNT3A	blue
441	ENAH	blue
442	NCAM2	turquoise
443	WNT7A	yellow
444	PIEZO2	turquoise
445	CA10	grey
446	SLC24A2	green
447	RAB39B	brown
448	GRIP1	turquoise
449	SORCS3	grey
450	LRFN2	turquoise
451	UNC5D	grey
452	ZIC3	grey
453	LHFPL4	brown
454	CACNA1D	turquoise
455	ACAN	grey
456	DPYSL5	red
457	GRHL3	blue
458	IGF2BP1	grey
459	GIP	turquoise
460	SIM2	blue
461	ISL2	blue
462	TMPRSS3	blue
463	ITGB2	yellow
464	LCN1	green
465	CHRNB2	brown
466	NPHS1	yellow
467	RACGAP1	blue
468	SSTR5	brown
469	ZG16B	turquoise
470	SHANK2	turquoise
471	FGF19	grey
472	DRAXIN	blue
473	WNT4	turquoise
474	LHX8	green
475	NTNG1	grey
476	BRINP3	grey
477	VANGL2	blue
478	BPNT1	blue
479	NEUROD1	brown
480	H3F3A	blue
481	SGPP2	blue
482	S100A9	grey
483	CLDN1	blue
484	PYGO2	blue
485	KBTBD8	yellow
486	FAM19A4	blue
487	TRIM46	blue
488	EOMES	yellow
489	HDAC11	turquoise
490	NKX6-1	green
491	ALB	yellow
492	RTP3	yellow
493	GRIK3	turquoise
494	NPY1R	turquoise
495	ITGA2	turquoise
496	CASP3	blue
497	CARTPT	brown
498	TERT	red
499	ACSL6	blue
500	FABP7	grey
501	TLX3	blue
502	TBX20	blue
503	SHH	brown
504	ADCY1	turquoise
505	CSMD3	turquoise
506	CDK5	turquoise
507	YWHAZ	blue
508	CTHRC1	green
509	STRBP	turquoise
510	MELK	blue
511	GJB2	green
512	ARF6	turquoise
513	DRGX	blue
514	FRMD7	green
515	AK8	turquoise
516	HPRT1	blue
517	RET	brown
518	SALL2	turquoise
519	NELL1	brown
520	KCNC2	brown
521	SPINT1	turquoise
522	LRTM2	brown
523	DPCD	turquoise
524	GABRB3	brown
525	SGPL1	turquoise
526	CPLX4	red
527	HTR3A	yellow
528	SCG5	brown
529	RRM1	blue
530	RAB8A	turquoise
531	TUBA1A	blue
532	SPINT2	turquoise
533	PSCA	grey
534	PNOC	yellow
535	OR1F1	blue
536	OR2W6P	blue
537	FOXI1	grey
538	KIF5C	turquoise
539	CX3CR1	green
540	DEGS2	turquoise
541	FEN1	blue
542	GBX2	red
543	COL3A1	green
544	HTR1E	brown
545	PMCHL2	grey
546	VCX3A	grey
547	ARMC4	grey
548	PCSK9	blue
549	GSG1L	green
550	RAB3B	brown
551	CXCL10	yellow
552	GPRIN1	blue
553	PTAFR	yellow
554	GJB1	turquoise
555	CHRNA5	blue
556	TAS2R1	grey
557	LINGO1	turquoise
558	CTNND2	turquoise
559	TAS1R3	grey
560	ALCAM	turquoise
561	GPR37L1	turquoise
562	CDK1	blue
563	CST2	grey
564	CST1	red
565	SLC30A1	turquoise
566	ZNF804A	brown
567	SLC23A1	turquoise
568	KISS1	grey
569	CDH2	green
570	EMB	turquoise
571	DLGAP1	blue
572	SYT9	turquoise
573	GPR37	blue
574	SDR16C5	turquoise
575	OBP2B	grey
576	SMR3B	grey
577	SHCBP1	blue
578	NPTX1	grey
579	CDK5R2	brown
580	NLRP5	turquoise
581	LPAR3	blue
582	OTP	red
583	ENC1	green
584	PAH	red
585	KNDC1	turquoise
586	FOXB1	yellow
587	CERS6	turquoise
588	ARNT2	brown
589	RND1	turquoise
590	SYT12	blue
591	INSM1	brown
592	SMARCC1	blue
593	SPTBN2	blue
594	FBXO45	blue
595	CHRNA9	grey
596	VWC2L	brown
597	CNTNAP2	turquoise
598	IGDCC3	turquoise
599	CNIH2	blue
600	LRRN1	green
601	TPRN	turquoise
602	RIMS2	brown
603	CDK5R1	red
604	SOX11	blue
605	OLIG3	grey
606	NHLH2	brown
607	GBA	blue
608	SOX12	turquoise
609	KCNJ10	yellow
610	GRB2	turquoise
611	SLITRK1	brown
612	NEUROG2	red
613	ERBB4	turquoise
614	OTOS	grey
615	ALOXE3	turquoise
616	CALR	blue
617	HTR1D	blue
618	GRM8	red
619	AKAP5	turquoise
620	PDXDC1	turquoise
621	TH	blue
622	FGD6	turquoise
623	GPR139	turquoise
624	FZD2	green
625	GPR157	blue
626	HOXC10	turquoise
627	NQO1	turquoise
628	F2R	green
629	SOX2	brown
630	SIAH2	turquoise
631	USH1G	blue
632	IDH2	blue
633	UNC5C	turquoise
634	NXPH4	brown
635	KPNA2	blue
636	EPHB3	blue
637	VCX	grey
638	RXFP3	green
639	NTM	green
640	ABAT	turquoise
641	NKX2-5	blue
642	GABRR3	grey
643	RIMBP3C	turquoise
644	EPHA10	turquoise
645	PMCH	yellow
646	GPR1	green
647	NPBWR1	red
648	ASCL2	red
649	CCR4	yellow
650	CNGA2	grey
651	NPW	grey
652	NIPSNAP1	blue
653	KCND2	brown
654	OR56A3	blue
655	POU3F2	blue
656	SLITRK6	turquoise
657	FAM19A3	blue
658	NELL2	turquoise
659	WT1	brown
660	ROBO2	brown
661	PDE6G	yellow
662	PBX1	turquoise
663	POMK	blue
664	CALHM1	brown
665	GRK1	red
666	TAL2	brown
667	GABRA5	blue
668	QRFPR	blue
669	MAPT	turquoise
670	ZACN	green
671	ESPN	turquoise
672	LYPD6	turquoise
673	KCNJ11	turquoise
674	GABRD	brown
675	SEMA4D	yellow
676	ARHGAP11B	blue
677	WNT7B	green
678	AGRN	blue
679	OTOG	grey
680	POTEE	grey
681	CERKL	yellow
682	H2AFX	blue
683	HMX3	red
684	HMX2	red
685	CNR2	yellow
686	DHFRP1	blue
687	GJB4	yellow
688	PAX5	yellow
689	MYT1	brown
690	SEMA4A	blue
691	TUBB	blue
692	ELAVL3	red
693	CRYBA4	grey
694	SLC6A9	blue
695	SPTSSB	grey
696	SULF2	green
697	XRCC2	blue
698	MYO6	turquoise
699	POTEF	grey
700	TLR7	yellow
701	GM2A	yellow
702	POTEI	grey
703	SLC6A17	blue
704	DMBX1	blue
705	ELOVL2	turquoise
706	CACNA1E	red
707	BRINP2	brown
708	CD3E	yellow
709	HSD3B1	grey
710	FOXO6	turquoise
711	HLA-DRA	yellow
712	SLC44A4	turquoise
713	NEU1	turquoise
714	LST1	yellow
715	DDR1	turquoise
716	MOG	blue
717	PCDHA5	turquoise
718	PCDHA4	turquoise
719	PCDHA1	turquoise
720	IGKC	yellow
721	IGHG3	yellow
722	GNAT3	grey
723	NPTXR	brown
724	POTEJ	grey
725	LTA	yellow
726	DHFR	blue
727	STMND1	turquoise
728	TNF	blue
729	H2BFS	blue
730	PRSS56	blue
731	SHISA9	turquoise
732	OR2I1P	yellow
733	OR2W3	red
734	NME1	blue
735	EFNA4	blue
736	PCDHA11	turquoise
737	DCANP1	yellow
738	GUSBP3	turquoise
739	PRKDC	blue
740	OR8G5	grey
741	OR8G3P	grey
742	TIFAB	yellow
743	SALL3	blue
744	SCRT1	brown
745	GFY	brown
746	GABRQ	grey
747	CCL5	yellow
748	LHX1	grey
749	RIMBP3B	turquoise
750	RIMBP3	turquoise
751	NEFL	green
752	SRD5A2	yellow
753	SSTR3	yellow

## Sheet: CESC_WGCNA_up_ng_cluster
	gene	color
0	SEMA3F	turquoise
1	AOC1	turquoise
2	CD38	blue
3	ARX	grey
4	ITGA3	turquoise
5	TNFRSF12A	turquoise
6	USH1C	grey
7	PAX6	turquoise
8	CELSR3	turquoise
9	MAPK8IP2	turquoise
10	PAX7	turquoise
11	CD9	turquoise
12	LYPLA2	turquoise
13	NME2	turquoise
14	DPF1	turquoise
15	SYT7	brown
16	GABRA3	brown
17	BRCA1	turquoise
18	TACC3	turquoise
19	BID	turquoise
20	MARCO	blue
21	SYT13	turquoise
22	MNAT1	turquoise
23	RUNX3	blue
24	GCLM	brown
25	TYMP	blue
26	BAK1	blue
27	STAP1	blue
28	HOXC8	turquoise
29	CDH1	turquoise
30	DNAH5	turquoise
31	RTN4R	turquoise
32	RAB27B	turquoise
33	ZIC2	brown
34	ADRB1	brown
35	HSPA5	turquoise
36	XK	turquoise
37	UTS2	blue
38	NEDD4L	turquoise
39	PIK3CB	turquoise
40	FSTL4	turquoise
41	KCNQ1	turquoise
42	CYFIP2	turquoise
43	CAMK2B	turquoise
44	CDH3	turquoise
45	CASP8	turquoise
46	DMRT3	turquoise
47	ABCA7	turquoise
48	ERBB3	turquoise
49	ASPM	turquoise
50	PRKCZ	turquoise
51	PLA2G10	turquoise
52	HES2	turquoise
53	PFN2	turquoise
54	CNGB1	blue
55	EPHA8	grey
56	TRPM5	grey
57	NDE1	turquoise
58	TP63	turquoise
59	PTGS2	turquoise
60	MAP3K13	turquoise
61	KCNQ2	grey
62	CELSR1	turquoise
63	CACNG4	turquoise
64	FSCN1	turquoise
65	WDR62	turquoise
66	TP73	turquoise
67	SLC1A3	blue
68	PAFAH1B3	turquoise
69	HSP90AA1	turquoise
70	TCF7	brown
71	PTPRC	blue
72	ATP8B1	turquoise
73	OPRK1	turquoise
74	GRHL2	turquoise
75	P2RX5	blue
76	GSTP1	turquoise
77	IGSF9	turquoise
78	PPEF1	brown
79	BAX	turquoise
80	AURKA	turquoise
81	DNMT3B	turquoise
82	LHX5	turquoise
83	BIRC5	turquoise
84	ARHGAP4	blue
85	ICAM1	blue
86	LYZ	blue
87	KIF4A	turquoise
88	DLL3	turquoise
89	PHGDH	turquoise
90	EZR	turquoise
91	GABRP	turquoise
92	MSH2	turquoise
93	MYO3A	turquoise
94	SH3BP1	turquoise
95	NEFH	turquoise
96	RANGAP1	turquoise
97	LGMN	blue
98	SIX4	turquoise
99	MTHFD1	turquoise
100	GSS	turquoise
101	MMP9	grey
102	MYBL2	turquoise
103	SALL4	turquoise
104	DNAJC5	turquoise
105	CTSZ	blue
106	NTSR1	turquoise
107	SLC52A3	turquoise
108	MYLK2	turquoise
109	E2F1	turquoise
110	CST4	brown
111	CELF4	turquoise
112	GPR143	turquoise
113	TLR8	blue
114	PGK1	turquoise
115	CDK16	turquoise
116	CORO1A	blue
117	CBLN1	grey
118	FA2H	turquoise
119	SLC7A5	turquoise
120	SYT17	turquoise
121	CSK	turquoise
122	CEMIP	grey
123	HOMER2	blue
124	CA2	turquoise
125	PLAT	turquoise
126	ESRP1	turquoise
127	SLC1A6	grey
128	GPI	turquoise
129	APLP1	turquoise
130	MYH14	turquoise
131	ATP1A3	turquoise
132	GRIN2D	turquoise
133	LSR	turquoise
134	MET	turquoise
135	WNT2	grey
136	HOXA1	turquoise
137	PTPRZ1	turquoise
138	AIMP2	turquoise
139	EZH2	turquoise
140	LHX2	grey
141	LHX3	turquoise
142	GATA3	blue
143	PKD2L1	blue
144	UNC5B	turquoise
145	SPOCK2	blue
146	FGF8	brown
147	WNT3	turquoise
148	CCL2	blue
149	MMD	turquoise
150	SLC9A3R1	turquoise
151	NMU	turquoise
152	HSPA8	turquoise
153	MDK	turquoise
154	TRPV4	turquoise
155	ARPC3	turquoise
156	RASAL1	turquoise
157	SLC38A1	turquoise
158	GAPDH	turquoise
159	NCOA7	turquoise
160	PRDM13	turquoise
161	NR2E1	blue
162	IL12B	blue
163	ECT2	turquoise
164	GNAT1	turquoise
165	CSPG5	brown
166	GPD2	turquoise
167	TLX2	turquoise
168	OTX1	turquoise
169	DLX2	brown
170	KISS1R	grey
171	VAX2	blue
172	ATP6V1B1	turquoise
173	DHCR24	turquoise
174	OPRD1	grey
175	UCHL5	turquoise
176	AGMAT	grey
177	HPCAL4	grey
178	MYCL	turquoise
179	KMO	brown
180	PADI2	blue
181	RGS4	grey
182	SLC2A1	turquoise
183	CDC20	turquoise
184	PRDX1	grey
185	FASLG	blue
186	STMN1	turquoise
187	CENPF	turquoise
188	CHRNB4	turquoise
189	KIF14	turquoise
190	MYB	brown
191	SPP1	blue
192	GDA	grey
193	TRIM67	turquoise
194	SET	turquoise
195	ONECUT2	turquoise
196	BCL11A	turquoise
197	CRIPT	turquoise
198	ELOVL3	turquoise
199	HOXB8	turquoise
200	MTHFD1L	turquoise
201	TNN	brown
202	PDZD11	turquoise
203	RDH10	turquoise
204	CXCR4	blue
205	SV2C	turquoise
206	INHBA	turquoise
207	EGR2	turquoise
208	CIT	turquoise
209	CDKN2C	turquoise
210	STIL	turquoise
211	SLC12A5	turquoise
212	SDC4	turquoise
213	PARD6B	turquoise
214	PACSIN1	blue
215	OR2B6	turquoise
216	SOX4	turquoise
217	MYRF	turquoise
218	SOX9	turquoise
219	IL1B	blue
220	OPA3	turquoise
221	EML2	turquoise
222	VASP	turquoise
223	SDCBP2	turquoise
224	OVOL2	turquoise
225	TCF15	turquoise
226	ID1	turquoise
227	COX6B1	turquoise
228	SIX1	turquoise
229	TIMM8A	turquoise
230	FGD3	blue
231	BCL11B	turquoise
232	TRAF2	blue
233	SYNGR3	turquoise
234	GNG13	grey
235	GNGT1	turquoise
236	STYXL1	turquoise
237	YWHAH	turquoise
238	RAC2	blue
239	LIF	turquoise
240	VGF	grey
241	LRRC4	turquoise
242	FEZF1	turquoise
243	HOXD1	turquoise
244	GAD1	brown
245	CDKN2D	turquoise
246	FOXA1	turquoise
247	EGLN3	turquoise
248	FOXJ1	turquoise
249	SYT5	grey
250	ACE2	grey
251	KIF1A	blue
252	RTN4IP1	turquoise
253	ARPC1B	blue
254	MNX1	turquoise
255	PRDM12	grey
256	NPAS1	turquoise
257	SMPDL3B	turquoise
258	SLC6A8	turquoise
259	C1QL1	turquoise
260	COX7B	turquoise
261	RAB11FIP4	turquoise
262	THOC6	turquoise
263	CA6	brown
264	GCH1	blue
265	SLC6A11	turquoise
266	RAN	turquoise
267	DDC	grey
268	GUCY2D	turquoise
269	ALDH3B2	turquoise
270	NMUR2	turquoise
271	ATP8A2	turquoise
272	EPHB2	turquoise
273	GSC	grey
274	VAV3	turquoise
275	PLEKHA8P1	turquoise
276	RAX	turquoise
277	GRP	turquoise
278	TIMM10	turquoise
279	NREP	turquoise
280	HAVCR2	blue
281	GLS2	turquoise
282	AGAP2	blue
283	BLOC1S1	turquoise
284	EMX1	turquoise
285	BCO1	turquoise
286	WNT10A	turquoise
287	IL6	grey
288	BZW2	turquoise
289	NKX2-8	grey
290	NKX2-1	grey
291	ABHD17C	turquoise
292	RTP4	blue
293	ACTL6A	turquoise
294	TBR1	turquoise
295	SKIL	turquoise
296	HS6ST1	turquoise
297	GAD2	turquoise
298	GABBR2	grey
299	LMX1B	turquoise
300	TFAP2A	turquoise
301	KIAA0319	turquoise
302	SULF1	turquoise
303	CASP5	grey
304	ITPKA	turquoise
305	SPTBN5	turquoise
306	GCHFR	turquoise
307	ACTR2	turquoise
308	LBX1	grey
309	KIF20B	turquoise
310	CHRNA1	turquoise
311	COX17	turquoise
312	SEMA7A	turquoise
313	ANXA3	turquoise
314	COL2A1	blue
315	LLPH	turquoise
316	GPR84	blue
317	ZIC5	brown
318	STON2	turquoise
319	DUOX2	turquoise
320	BCL2A1	blue
321	TP53	turquoise
322	ERBB2	turquoise
323	GRB7	grey
324	MIEN1	grey
325	EPHA2	turquoise
326	DMRTA2	turquoise
327	BCL10	turquoise
328	PTPRF	turquoise
329	SLC44A3	turquoise
330	CELSR2	turquoise
331	LHX9	brown
332	DUSP10	turquoise
333	S100A8	turquoise
334	PKLR	grey
335	PARP1	turquoise
336	MALL	turquoise
337	SLC4A10	blue
338	HSPD1	turquoise
339	HES6	turquoise
340	FANCD2	turquoise
341	TAGLN3	grey
342	MYO10	grey
343	HAPLN1	blue
344	N4BP3	turquoise
345	TNFRSF21	turquoise
346	ABT1	turquoise
347	TTBK1	grey
348	SHROOM2	turquoise
349	DOK2	blue
350	MAL2	turquoise
351	NDUFB9	turquoise
352	VAX1	turquoise
353	INA	turquoise
354	FUOM	turquoise
355	SYT8	blue
356	ST14	turquoise
357	MMP3	turquoise
358	LYPD1	turquoise
359	LYPD6B	turquoise
360	SLC7A11	brown
361	ADAM8	blue
362	CENPU	turquoise
363	TMEM163	brown
364	POU4F1	brown
365	UHMK1	turquoise
366	PTPRK	turquoise
367	MARVELD2	turquoise
368	JAKMIP1	blue
369	TNIK	turquoise
370	WNT3A	turquoise
371	C21orf91	turquoise
372	CHODL	turquoise
373	WNT7A	turquoise
374	OTOA	blue
375	RAB39B	blue
376	PCDH1	turquoise
377	AIFM1	grey
378	LRP8	turquoise
379	DPYSL5	blue
380	GRHL3	turquoise
381	FANCC	turquoise
382	GART	turquoise
383	RUNX1	turquoise
384	IGF2BP1	turquoise
385	CBR3	turquoise
386	SIM2	turquoise
387	ATP13A2	turquoise
388	NR2F6	turquoise
389	TMPRSS3	turquoise
390	G6PD	brown
391	ITGB2	blue
392	S100A1	turquoise
393	IER2	grey
394	NPHS1	blue
395	ZNF385A	turquoise
396	RACGAP1	turquoise
397	SSTR5	turquoise
398	FGF19	brown
399	AK4	turquoise
400	DRAXIN	turquoise
401	GFI1	blue
402	ARPC5	turquoise
403	BPNT1	turquoise
404	PEX13	turquoise
405	H3F3A	turquoise
406	EN1	turquoise
407	SGPP2	turquoise
408	CLDN1	turquoise
409	KBTBD8	blue
410	ADORA1	turquoise
411	EOMES	blue
412	PRKCI	turquoise
413	CXCL1	turquoise
414	ZC3H12A	turquoise
415	SGMS2	turquoise
416	CAMKV	turquoise
417	HMGB2	turquoise
418	ITGA2	turquoise
419	CASP3	turquoise
420	TLR3	turquoise
421	TERT	grey
422	UQCRQ	turquoise
423	TLX3	turquoise
424	FABP5	turquoise
425	EN2	grey
426	CDK5	turquoise
427	GBX1	turquoise
428	FZD6	turquoise
429	CTHRC1	turquoise
430	STRBP	turquoise
431	MELK	turquoise
432	ARF6	turquoise
433	DRGX	blue
434	HPRT1	turquoise
435	SPINT1	turquoise
436	WEE1	turquoise
437	B2M	blue
438	HTR3A	brown
439	MESP1	brown
440	MYO1A	grey
441	RRM1	turquoise
442	SPINT2	turquoise
443	FADD	turquoise
444	PNOC	blue
445	OR2W6P	turquoise
446	FOXI1	grey
447	MFSD2A	turquoise
448	FEN1	turquoise
449	GBX2	grey
450	ATF5	blue
451	PCSK9	turquoise
452	RAB3B	grey
453	RGS14	turquoise
454	EFNA1	turquoise
455	CXCL10	blue
456	GPRIN1	turquoise
457	PTAFR	blue
458	GJB1	grey
459	CHRNA5	turquoise
460	RAC3	turquoise
461	ALCAM	turquoise
462	CMTM8	turquoise
463	CDK1	turquoise
464	CST1	brown
465	ADORA2B	turquoise
466	KISS1	turquoise
467	EMB	blue
468	GPR37	turquoise
469	CEL	turquoise
470	SHCBP1	turquoise
471	NEUROD2	turquoise
472	OTP	turquoise
473	ECEL1	grey
474	ENC1	turquoise
475	GATM	turquoise
476	FOXB1	turquoise
477	CLP1	turquoise
478	RND1	turquoise
479	CFL1	turquoise
480	CYSLTR1	turquoise
481	SYT12	turquoise
482	INSM1	grey
483	SPTBN2	turquoise
484	FBXO45	turquoise
485	GNG5	turquoise
486	CHRNA9	turquoise
487	CNTNAP2	turquoise
488	UGT8	turquoise
489	SLC29A2	turquoise
490	PCP2	turquoise
491	CNIH2	turquoise
492	FOSL1	turquoise
493	SPHK1	turquoise
494	B3GNT5	turquoise
495	CDK5R1	turquoise
496	IRX5	turquoise
497	SOX11	blue
498	FZD8	turquoise
499	PPFIA3	turquoise
500	IRX3	turquoise
501	KCNJ10	blue
502	PCDHB9	turquoise
503	NEUROG2	brown
504	STX19	turquoise
505	ALOXE3	blue
506	CALR	turquoise
507	EGR3	turquoise
508	HTR1D	brown
509	GRM8	brown
510	AKAP5	blue
511	S1PR5	turquoise
512	HOXC10	turquoise
513	OXTR	turquoise
514	NQO1	grey
515	SOX2	turquoise
516	USH1G	turquoise
517	IDH2	turquoise
518	EXT1	turquoise
519	BACE2	turquoise
520	NXPH4	turquoise
521	KPNA2	turquoise
522	NTM	grey
523	NKX2-5	brown
524	RIMBP3C	turquoise
525	EPHA10	turquoise
526	PMCH	grey
527	PSMG1	turquoise
528	ASCL2	brown
529	CCR4	blue
530	NPW	turquoise
531	DIABLO	turquoise
532	NIPSNAP1	turquoise
533	NCMAP	turquoise
534	POU3F2	brown
535	SLITRK6	turquoise
536	SEMA4B	turquoise
537	CIB1	turquoise
538	STAC3	blue
539	PDE6G	blue
540	POU3F1	turquoise
541	FFAR4	grey
542	OR10H1	turquoise
543	TRABD2A	grey
544	ZACN	turquoise
545	CCK	turquoise
546	SLIT1	blue
547	LYPD6	turquoise
548	KCNJ11	turquoise
549	GABRD	turquoise
550	ARHGAP11B	turquoise
551	CLCN1	turquoise
552	WNT7B	turquoise
553	AGRN	turquoise
554	H2AFX	turquoise
555	NANOS1	turquoise
556	FZD9	turquoise
557	HMX2	turquoise
558	CNR2	blue
559	DHFRP1	turquoise
560	RASSF10	turquoise
561	GJB4	turquoise
562	BLOC1S2	turquoise
563	IL1RAP	turquoise
564	PAX5	blue
565	MYT1	brown
566	AKR1C3	grey
567	SEMA4A	turquoise
568	TUBB	turquoise
569	NIF3L1	turquoise
570	SPTSSB	turquoise
571	XRCC2	turquoise
572	TLR7	blue
573	GM2A	turquoise
574	DMBX1	turquoise
575	NMB	turquoise
576	S100A6	turquoise
577	ELOVL2	blue
578	CACNA1E	brown
579	ABCA4	grey
580	CD3E	blue
581	HLA-DRA	blue
582	SLC44A4	turquoise
583	NEU1	turquoise
584	AIF1	blue
585	LST1	blue
586	DDR1	turquoise
587	IGKC	blue
588	IGHA2	blue
589	IGHA1	blue
590	IGHG3	blue
591	NDUFS3	turquoise
592	LTA	blue
593	DHFR	turquoise
594	TNF	grey
595	GPX1	turquoise
596	H2BFS	turquoise
597	SHISA8	brown
598	OR2I1P	blue
599	NME1	turquoise
600	EFNA4	turquoise
601	FOXD1	turquoise
602	LYN	turquoise
603	TIFAB	blue
604	GFY	brown
605	ZNF488	turquoise
606	SLC6A14	turquoise
607	CCL5	blue
608	RIMBP3	turquoise
609	NEFL	turquoise
610	CCL3	blue
611	SSTR3	blue

## Sheet: COAD_WGCNA_up_ng_cluster
	gene	color
0	AOC1	turquoise
1	HECW1	blue
2	ICA1	turquoise
3	FKBP4	turquoise
4	ARX	grey
5	TNFRSF12A	turquoise
6	DLX6	grey
7	RALA	turquoise
8	USH1C	turquoise
9	PROM1	turquoise
10	CELSR3	turquoise
11	SS18L2	turquoise
12	PAX7	grey
13	LYPLA2	turquoise
14	NME2	turquoise
15	DPF1	brown
16	SYT7	turquoise
17	GABRA3	grey
18	BRCA1	turquoise
19	LTF	brown
20	TACC3	turquoise
21	ACPP	turquoise
22	BID	turquoise
23	CHDH	turquoise
24	SYT13	turquoise
25	RUNX3	blue
26	SLC18A1	grey
27	HOXC8	blue
28	VCAN	blue
29	CDH1	turquoise
30	RTN4R	turquoise
31	RAB27B	turquoise
32	ZIC2	turquoise
33	GUCA1A	blue
34	UTS2	grey
35	RCN1	turquoise
36	FSTL4	grey
37	KCNQ1	turquoise
38	PRDM1	blue
39	RASGRF1	grey
40	COL11A1	blue
41	CDH3	turquoise
42	CASP8	turquoise
43	DMRT3	grey
44	SLC12A2	turquoise
45	BCAS1	turquoise
46	ERBB3	turquoise
47	PRKCQ	turquoise
48	NGEF	turquoise
49	ASPM	turquoise
50	PRKCZ	turquoise
51	KIF2A	turquoise
52	PLA2G10	turquoise
53	HES2	grey
54	SCT	brown
55	SLC44A1	turquoise
56	POLB	turquoise
57	EPHA8	grey
58	TRPM5	grey
59	TCF3	turquoise
60	MYO3B	grey
61	CELSR1	turquoise
62	WNT8B	turquoise
63	CACNG4	blue
64	FSCN1	blue
65	WDR62	turquoise
66	PAX2	brown
67	CAMSAP3	turquoise
68	RAP1GAP	turquoise
69	FGF20	grey
70	TP73	turquoise
71	PAFAH1B3	turquoise
72	TCF7	turquoise
73	LRP2	brown
74	CADPS2	turquoise
75	ATP8B1	turquoise
76	GRHL2	turquoise
77	P2RX5	brown
78	GSTP1	turquoise
79	IGSF9	turquoise
80	WNT11	grey
81	TMED2	turquoise
82	PPEF1	blue
83	BAX	turquoise
84	TMPRSS11E	blue
85	AURKA	turquoise
86	DNMT3B	turquoise
87	LZTS3	turquoise
88	LHX5	brown
89	BIRC5	turquoise
90	LYZ	turquoise
91	EFNB1	turquoise
92	KIF4A	turquoise
93	DLL3	brown
94	ITGA6	turquoise
95	PHGDH	turquoise
96	EZR	turquoise
97	GABRP	turquoise
98	MSH2	turquoise
99	SEMA4G	turquoise
100	HSP90AB1	turquoise
101	ITPR3	turquoise
102	EFNA2	turquoise
103	TIMM13	turquoise
104	SH3BP1	turquoise
105	XBP1	grey
106	TSPO	turquoise
107	RANGAP1	turquoise
108	SPTLC2	turquoise
109	SIX4	brown
110	MTHFD1	turquoise
111	GSS	turquoise
112	MMP9	blue
113	ABHD12	turquoise
114	IFT52	turquoise
115	MYBL2	turquoise
116	STK4	turquoise
117	SALL4	blue
118	BMP7	turquoise
119	PTK6	turquoise
120	SLC52A3	turquoise
121	PLCB4	turquoise
122	POFUT1	turquoise
123	E2F1	turquoise
124	CST4	grey
125	SYNDIG1	blue
126	GPR143	turquoise
127	GLRA2	brown
128	PGK1	turquoise
129	MAGT1	turquoise
130	SRPX2	turquoise
131	FA2H	turquoise
132	SLC7A5	turquoise
133	CRYM	turquoise
134	TOX3	turquoise
135	RPGRIP1L	turquoise
136	CSK	turquoise
137	CTSH	turquoise
138	CEMIP	turquoise
139	RP1	blue
140	EYA1	grey
141	TRPA1	blue
142	CALB1	grey
143	ESRP1	turquoise
144	ADAM2	grey
145	KLC3	brown
146	MYH14	turquoise
147	GRIN2D	turquoise
148	FGF21	brown
149	LSR	turquoise
150	CDK6	blue
151	DLX5	blue
152	ATP6V0A4	blue
153	MET	turquoise
154	WNT2	blue
155	EVX1	grey
156	CASP2	turquoise
157	PAX4	brown
158	PLOD3	turquoise
159	EZH2	turquoise
160	POU6F2	blue
161	LIMK1	turquoise
162	LHX2	brown
163	LHX3	brown
164	UNC5B	blue
165	FGF8	grey
166	DKK1	blue
167	RAPGEFL1	grey
168	WNT3	turquoise
169	SLC6A4	turquoise
170	ASIC2	grey
171	COL1A1	blue
172	SLC9A3R1	turquoise
173	GABRA4	grey
174	NMU	grey
175	AREG	turquoise
176	CLCN3	turquoise
177	TRIM2	turquoise
178	DBX1	brown
179	HSPA8	turquoise
180	PRPF19	turquoise
181	FOLR1	grey
182	MDK	turquoise
183	CALCA	grey
184	SLC6A12	blue
185	TRPV4	blue
186	SCNN1A	turquoise
187	RASAL1	grey
188	FZD10	grey
189	GAPDH	turquoise
190	NCOA7	turquoise
191	PRDM13	grey
192	ALDH5A1	turquoise
193	NR2E1	brown
194	PEX7	turquoise
195	PTK7	turquoise
196	CLIC5	turquoise
197	TBX18	blue
198	SEMA5A	turquoise
199	CDH9	brown
200	SPARC	blue
201	HMGCR	turquoise
202	IL12B	blue
203	UNC5A	brown
204	WNT5A	blue
205	ECT2	turquoise
206	GPD2	turquoise
207	REG1A	grey
208	OTX1	turquoise
209	SLC1A4	turquoise
210	KISS1R	grey
211	PRRX1	blue
212	DHCR24	turquoise
213	AGMAT	turquoise
214	MYCL	turquoise
215	SLC2A1	blue
216	CDC20	turquoise
217	FASLG	blue
218	STMN1	turquoise
219	PROX1	turquoise
220	CENPF	turquoise
221	MMP8	grey
222	KIF14	turquoise
223	MYB	turquoise
224	GHRH	brown
225	TGIF2	turquoise
226	SPP1	blue
227	SATB2	turquoise
228	GDA	turquoise
229	SET	turquoise
230	ONECUT2	turquoise
231	HOXB8	grey
232	MTHFD1L	turquoise
233	PDZD11	turquoise
234	GJB6	blue
235	CXCR4	blue
236	OBP2A	grey
237	INHBA	blue
238	NEUROG3	turquoise
239	CIT	turquoise
240	STIL	turquoise
241	PIGT	turquoise
242	PARD6B	turquoise
243	NDP	blue
244	GRM4	brown
245	UNC5CL	turquoise
246	SOX4	turquoise
247	RAB17	turquoise
248	MYRF	turquoise
249	DOK4	turquoise
250	EFNB2	turquoise
251	BMP4	turquoise
252	SOX9	turquoise
253	IL1B	blue
254	PAX8	blue
255	SDCBP2	turquoise
256	FOXA2	turquoise
257	NKX2-2	brown
258	OVOL2	turquoise
259	LRRN4	grey
260	CITED1	turquoise
261	PRKCG	grey
262	ELK1	turquoise
263	SIX1	brown
264	TIMM8A	turquoise
265	CANX	turquoise
266	BCL11B	turquoise
267	TRAF2	turquoise
268	SMARCA4	turquoise
269	RNF6	turquoise
270	GNGT1	blue
271	STYXL1	turquoise
272	RAC2	blue
273	VGF	brown
274	FEZF1	grey
275	GAD1	turquoise
276	CHAC1	turquoise
277	KLK8	blue
278	FOXA1	turquoise
279	FOXJ1	grey
280	ACE2	turquoise
281	ARPC1B	turquoise
282	GDF15	turquoise
283	MNX1	turquoise
284	PRDM12	brown
285	SMPDL3B	turquoise
286	PRR7	turquoise
287	RAB11FIP4	turquoise
288	SLC6A6	turquoise
289	DIAPH1	turquoise
290	CA6	blue
291	PPP1R1B	grey
292	GCH1	turquoise
293	ZSWIM4	blue
294	PPARG	turquoise
295	RAN	turquoise
296	DDC	turquoise
297	GUCY2D	blue
298	ALDH3B2	grey
299	NMUR2	brown
300	POSTN	blue
301	EPHB2	turquoise
302	GNAT2	grey
303	VAV3	turquoise
304	PLEKHA8P1	turquoise
305	RAX	brown
306	GRP	blue
307	LRP4	turquoise
308	STK26	turquoise
309	TIMM10	turquoise
310	CAPRIN1	turquoise
311	GLS2	turquoise
312	SMPD2	turquoise
313	EMX1	grey
314	AGT	turquoise
315	CHRND	grey
316	PAX3	grey
317	SERPINE2	turquoise
318	WNT10A	blue
319	BZW2	turquoise
320	NKX2-8	grey
321	NKX2-1	grey
322	ABHD17C	turquoise
323	ACTL6A	turquoise
324	SKIL	turquoise
325	CTSV	turquoise
326	TFAP2A	turquoise
327	KIAA0319	turquoise
328	GCM1	grey
329	TTPA	turquoise
330	SULF1	blue
331	SORL1	turquoise
332	CASP5	turquoise
333	ITPKA	turquoise
334	STRA6	turquoise
335	GCHFR	turquoise
336	FNBP1L	turquoise
337	SLC44A5	turquoise
338	ACTR2	turquoise
339	SIX3	grey
340	KIF20B	turquoise
341	ZNF365	blue
342	ATIC	turquoise
343	HECW2	blue
344	CHRNA1	grey
345	SEMA7A	blue
346	ANXA3	turquoise
347	LEF1	blue
348	EGF	grey
349	FBN2	blue
350	COL2A1	grey
351	POC1B	turquoise
352	SLC39A5	turquoise
353	RB1	turquoise
354	ZIC5	turquoise
355	RDH12	grey
356	DUOX2	grey
357	BCL2A1	blue
358	PCSK6	turquoise
359	MCTP2	turquoise
360	NKD1	turquoise
361	CDH11	blue
362	TP53	turquoise
363	ERBB2	grey
364	GRB7	grey
365	CACNG8	grey
366	EPHA2	turquoise
367	DMRTA2	grey
368	BCL10	turquoise
369	SLC44A3	turquoise
370	LHX9	brown
371	EFNA3	turquoise
372	PKLR	turquoise
373	CNIH3	blue
374	CAMKMT	turquoise
375	MALL	turquoise
376	HSPD1	turquoise
377	HES6	turquoise
378	FANCD2	turquoise
379	MANF	turquoise
380	SRD5A1	turquoise
381	MYO10	turquoise
382	HAPLN1	turquoise
383	GABRB2	grey
384	DCDC2	turquoise
385	TNFRSF21	turquoise
386	GABRR1	grey
387	EPHA1	turquoise
388	SHROOM2	turquoise
389	SH3KBP1	turquoise
390	CASK	turquoise
391	NONO	turquoise
392	HTR2C	grey
393	CHRNA6	grey
394	MAL2	turquoise
395	CER1	brown
396	SIGMAR1	turquoise
397	CDHR1	turquoise
398	VAX1	grey
399	NPFFR1	turquoise
400	FUOM	turquoise
401	SYT8	blue
402	TENM4	blue
403	DRD2	turquoise
404	ST14	turquoise
405	HYOU1	turquoise
406	MMP3	blue
407	LYPD6B	turquoise
408	IL18	turquoise
409	SLC7A11	brown
410	TWF1	turquoise
411	PTPRO	turquoise
412	EDNRA	blue
413	ADAM8	blue
414	CENPU	turquoise
415	POU4F1	grey
416	HOMER1	turquoise
417	MARVELD2	turquoise
418	ZIC1	grey
419	PTPRD	turquoise
420	THY1	blue
421	WNT3A	brown
422	WNT7A	blue
423	APCDD1	turquoise
424	PTPRN2	turquoise
425	PCDH1	turquoise
426	LRFN2	turquoise
427	LRP8	turquoise
428	CACNA1D	turquoise
429	ACAN	blue
430	MEGF11	brown
431	GRHL3	grey
432	SHROOM4	turquoise
433	GDPD5	turquoise
434	SLC45A3	turquoise
435	GART	turquoise
436	RUNX1	blue
437	IGF2BP1	grey
438	SIM2	turquoise
439	ATP13A2	turquoise
440	TMPRSS3	blue
441	LCN1	grey
442	AZGP1	turquoise
443	NPHS1	brown
444	HCRT	grey
445	RACGAP1	turquoise
446	SSTR5	grey
447	ZG16B	grey
448	FGF19	blue
449	DRAXIN	brown
450	WNT4	grey
451	GFI1	blue
452	PIGR	turquoise
453	NEUROD1	brown
454	H3F3A	turquoise
455	EN1	brown
456	SGPP2	turquoise
457	MSX1	grey
458	GABRB1	grey
459	CLDN1	turquoise
460	KBTBD8	turquoise
461	ADORA1	blue
462	IHH	turquoise
463	EOMES	blue
464	CADPS	turquoise
465	CXCL1	blue
466	CAMKV	brown
467	HMGB2	turquoise
468	ITGA2	turquoise
469	ELOVL7	turquoise
470	SERINC5	turquoise
471	TERT	turquoise
472	SLC6A18	brown
473	ACSL6	turquoise
474	TLX3	grey
475	TBX20	turquoise
476	HCN1	grey
477	SHH	turquoise
478	EN2	grey
479	CDK5	turquoise
480	YWHAZ	turquoise
481	CTHRC1	blue
482	STRBP	turquoise
483	MELK	turquoise
484	GJB2	blue
485	OTX2	brown
486	DRGX	brown
487	FRMD7	blue
488	HPRT1	turquoise
489	SPINT1	turquoise
490	DPCD	turquoise
491	NOLC1	turquoise
492	RAG1	blue
493	MYO1A	turquoise
494	STX3	turquoise
495	SCG5	grey
496	RRM1	turquoise
497	LPO	grey
498	SPINT2	turquoise
499	PSCA	blue
500	KLK6	blue
501	OR1F1	brown
502	PTF1A	grey
503	FOXI1	brown
504	DEGS2	turquoise
505	FEN1	turquoise
506	GBX2	grey
507	COL3A1	blue
508	SHOX2	brown
509	SOX14	grey
510	PCSK9	turquoise
511	EFNA1	turquoise
512	CXCL10	blue
513	SH3TC2	blue
514	GPRIN1	turquoise
515	PTAFR	blue
516	GJB1	turquoise
517	DRD5	grey
518	CHRNA5	turquoise
519	GSX1	brown
520	TAS1R3	turquoise
521	CMTM8	turquoise
522	CDK1	turquoise
523	B3GNT2	turquoise
524	CST2	grey
525	CST1	grey
526	ADORA2B	turquoise
527	KISS1	blue
528	ELOVL6	turquoise
529	EMB	blue
530	SDR16C5	turquoise
531	CEL	turquoise
532	OBP2B	grey
533	SHCBP1	turquoise
534	CHD7	turquoise
535	LPAR3	grey
536	OTP	brown
537	BCL2L1	turquoise
538	ENC1	turquoise
539	PAH	grey
540	RPS7	turquoise
541	FOXB1	brown
542	ATOH1	grey
543	CERS6	turquoise
544	FGGY	grey
545	RXFP4	turquoise
546	SYT12	blue
547	INSM1	brown
548	SULT1B1	turquoise
549	SPTBN2	turquoise
550	FBXO45	turquoise
551	CNTNAP2	turquoise
552	UGT8	turquoise
553	SLC29A2	turquoise
554	PCP2	grey
555	RIN1	turquoise
556	CHRNA7	grey
557	FOSL1	blue
558	TSPEAR	turquoise
559	LRRN1	blue
560	TPRN	turquoise
561	FOXG1	grey
562	GJC3	turquoise
563	B3GNT5	turquoise
564	MYO1D	turquoise
565	IRX5	grey
566	EPS8L2	turquoise
567	PPFIA3	turquoise
568	IRX3	grey
569	NHLH2	brown
570	PCDHB9	turquoise
571	NEUROG2	turquoise
572	GPR35	turquoise
573	STX19	turquoise
574	ALOXE3	blue
575	CALR	turquoise
576	HTR1D	turquoise
577	GRM8	turquoise
578	FOXS1	blue
579	TH	grey
580	ALX1	brown
581	S1PR5	blue
582	GPR157	turquoise
583	OR51E1	grey
584	HOXC10	brown
585	CXCR2	blue
586	OXTR	blue
587	NQO1	turquoise
588	F2R	blue
589	UTS2R	grey
590	USH1G	brown
591	BACE2	turquoise
592	NXPH4	grey
593	KPNA2	turquoise
594	EPHB3	turquoise
595	RXFP3	brown
596	SOX1	grey
597	RIMBP3C	blue
598	PMCH	turquoise
599	PSMG1	turquoise
600	RP1L1	blue
601	NPBWR1	brown
602	ASCL2	turquoise
603	CCR4	blue
604	NPW	grey
605	ACTG1	turquoise
606	OR2T10	grey
607	NIPSNAP1	turquoise
608	NCMAP	turquoise
609	POU3F2	brown
610	SLITRK6	grey
611	FAM19A3	blue
612	JAG2	turquoise
613	WT1	grey
614	ROBO2	turquoise
615	SYN3	turquoise
616	RTN4RL1	grey
617	GRK1	grey
618	FFAR4	turquoise
619	OR10H1	brown
620	TRABD2A	turquoise
621	ESPN	turquoise
622	LYPD6	turquoise
623	NPSR1	grey
624	KCNJ11	turquoise
625	GABRD	brown
626	SEMA4D	blue
627	ARHGAP11B	turquoise
628	CLCN1	grey
629	WNT7B	blue
630	OR2AG2	blue
631	AGRN	turquoise
632	SLC38A3	grey
633	H2AFX	turquoise
634	SHISA6	grey
635	DHFRP1	turquoise
636	HMGB1	turquoise
637	RASSF10	turquoise
638	GJB4	blue
639	PAX5	brown
640	MYT1	brown
641	EPHB4	turquoise
642	CRYBA4	grey
643	SPTSSB	blue
644	MME	grey
645	SULF2	blue
646	XRCC2	turquoise
647	MYO6	turquoise
648	POTEF	grey
649	TLR7	blue
650	POTEI	brown
651	DMBX1	turquoise
652	DPP4	turquoise
653	S100A6	turquoise
654	CNGA1	blue
655	CD3E	blue
656	HSD3B1	grey
657	HLA-DRA	blue
658	SLC44A4	turquoise
659	NEU1	turquoise
660	DDR1	turquoise
661	PCDHA4	grey
662	TRIM71	grey
663	IGKC	blue
664	IGHG3	blue
665	CPNE1	turquoise
666	GNAT3	grey
667	ARHGEF28	turquoise
668	GRID2IP	turquoise
669	NTF4	brown
670	LTA	blue
671	DHFR	turquoise
672	STMND1	turquoise
673	H2BFS	grey
674	PRSS56	grey
675	OR2I1P	blue
676	NME1	turquoise
677	OR5G3	blue
678	EFNA4	turquoise
679	ETV5	blue
680	PCDHA11	grey
681	FOXD1	turquoise
682	PRKDC	turquoise
683	LYN	turquoise
684	OR5M11	grey
685	TIFAB	blue
686	SALL3	grey
687	TAS2R38	grey
688	GFY	brown
689	ZNF488	turquoise
690	SLC6A14	blue
691	CCL5	blue
692	GRIN2B	turquoise
693	LHX1	brown
694	HNF1B	turquoise
695	RIMBP3	blue
696	CCL3	blue
697	SRD5A2	brown

## Sheet: DLBC_WGCNA_up_ng_cluster
	gene	color
0	SEMA3F	turquoise
1	HECW1	yellow
2	CD38	turquoise
3	KDM1A	turquoise
4	ARX	blue
5	SOX8	black
6	ITGA3	blue
7	ABCC8	black
8	CACNG3	yellow
9	CX3CL1	blue
10	CACNA1G	brown
11	DLX6	pink
12	RALA	red
13	ETV1	brown
14	FARP2	turquoise
15	USH1C	magenta
16	ARHGAP44	green
17	CDKL3	turquoise
18	SCN4A	greenyellow
19	PAX6	greenyellow
20	SYPL1	black
21	SS18L2	red
22	SEMA3G	turquoise
23	NME2	red
24	SLC6A7	brown
25	MKS1	turquoise
26	DPF1	red
27	PPP5C	turquoise
28	BRCA1	turquoise
29	STMN4	magenta
30	ISL1	yellow
31	CHDH	black
32	SNAI2	blue
33	MNAT1	red
34	MUSK	black
35	STAP1	purple
36	CASR	greenyellow
37	HOXC8	green
38	TNC	green
39	ZIC2	pink
40	EPHA3	pink
41	PREX2	yellow
42	DTNBP1	red
43	MAP4	turquoise
44	HDAC9	turquoise
45	GUCA1A	brown
46	KITLG	blue
47	ERCC8	turquoise
48	UTS2	green
49	RCN1	blue
50	NEDD4L	green
51	LAMC3	purple
52	BCAR1	blue
53	FOXC1	turquoise
54	RASGRF1	turquoise
55	CAMK2B	pink
56	RIMBP2	blue
57	COL11A1	brown
58	CDH3	black
59	GPC1	blue
60	DMRT3	black
61	CDON	turquoise
62	SLC12A2	turquoise
63	SNCAIP	black
64	BTBD1	turquoise
65	BCAS1	yellow
66	NTN1	black
67	CTNNA2	yellow
68	NGEF	turquoise
69	ASPM	turquoise
70	FGFR2	magenta
71	EML1	black
72	MAOB	brown
73	PLA2G10	yellow
74	HES2	red
75	LRP6	turquoise
76	PFN2	magenta
77	FGF10	greenyellow
78	CNGB1	black
79	EIF2B3	red
80	TCOF1	turquoise
81	TCF3	yellow
82	MYO3B	blue
83	RPS6KA6	brown
84	CRMP1	pink
85	TP63	yellow
86	SMARCE1	turquoise
87	GLI2	brown
88	NOTCH3	blue
89	TEAD2	turquoise
90	EED	blue
91	SNCB	magenta
92	MGLL	yellow
93	SEMA3A	green
94	ACAT1	red
95	CELSR1	green
96	FSCN1	yellow
97	WDR62	red
98	PAX2	turquoise
99	GPC4	blue
100	CAMSAP3	pink
101	RARB	green
102	FGFR1	brown
103	RBFOX1	pink
104	FGF20	pink
105	TP73	turquoise
106	SLC1A3	yellow
107	LXN	brown
108	PAFAH1B3	red
109	RIMS1	pink
110	MOXD1	purple
111	SCTR	brown
112	CHRNA3	black
113	MEF2C	black
114	UBA5	turquoise
115	CADPS2	blue
116	PCDHB4	blue
117	PCDHA6	black
118	ATP8B1	magenta
119	MPP4	yellow
120	SEMA5B	green
121	P2RX5	blue
122	OXCT1	turquoise
123	GSTP1	greenyellow
124	IGSF9	yellow
125	AKR1B1	brown
126	RRN3	turquoise
127	CTTN	brown
128	WNT11	brown
129	MTMR2	turquoise
130	PSMC5	red
131	MMP2	brown
132	DNM1L	turquoise
133	AURKA	turquoise
134	PEBP1	turquoise
135	BIRC5	red
136	ICAM1	yellow
137	CHRD	brown
138	EFNB1	blue
139	AARS	turquoise
140	KIF4A	turquoise
141	DLL3	blue
142	NRCAM	blue
143	LAMB1	blue
144	RAPGEF4	blue
145	CD200	magenta
146	TYRO3	magenta
147	PHGDH	turquoise
148	EZR	turquoise
149	TGFB2	yellow
150	MSH2	turquoise
151	MYO3A	magenta
152	HSP90AB1	turquoise
153	NRP1	blue
154	H2AFY2	brown
155	TIMM13	red
156	PALM	blue
157	SMARCB1	blue
158	RASD2	blue
159	RBFOX2	blue
160	RANGAP1	red
161	KCNK10	blue
162	COCH	turquoise
163	TIMM9	red
164	LGMN	yellow
165	CHGA	magenta
166	SIX4	purple
167	SLC8A3	pink
168	MTHFD1	turquoise
169	BDKRB1	blue
170	NFATC4	blue
171	PLTP	turquoise
172	ABHD12	turquoise
173	MYBL2	red
174	DOK5	grey
175	BMP7	black
176	CTSZ	yellow
177	HRH3	greenyellow
178	SLC52A3	turquoise
179	PLCB4	black
180	KIF3B	turquoise
181	JAG1	blue
182	E2F1	red
183	PPP1R16B	turquoise
184	SYNDIG1	brown
185	USP14	turquoise
186	LAMA1	brown
187	GPR143	yellow
188	CHRDL1	turquoise
189	SMARCA1	blue
190	PQBP1	red
191	FGD1	green
192	SRPX2	brown
193	FGF14	yellow
194	CBLN1	magenta
195	ZNF423	blue
196	FA2H	turquoise
197	CRYM	pink
198	EEF2K	turquoise
199	DNAJA3	turquoise
200	RPGRIP1L	turquoise
201	SYT17	purple
202	CTSH	turquoise
203	CEMIP	blue
204	HOMER2	yellow
205	BLOC1S6	yellow
206	MYEF2	black
207	FZD3	turquoise
208	TRPA1	brown
209	PLAT	brown
210	ESRP1	greenyellow
211	TUSC3	green
212	ERCC2	greenyellow
213	EBI3	blue
214	APLP1	magenta
215	CRX	green
216	PTPRS	purple
217	KCNN1	blue
218	MAG	magenta
219	LSR	yellow
220	CDK6	blue
221	DLX5	pink
222	PTN	magenta
223	MET	blue
224	WNT2	brown
225	HOXA1	brown
226	HOXA3	purple
227	TSPAN12	purple
228	COBL	green
229	NPTX2	magenta
230	AIMP2	red
231	EZH2	turquoise
232	MEOX2	turquoise
233	POU6F2	green
234	GLI3	yellow
235	SLC1A1	blue
236	LHX2	yellow
237	LHX6	turquoise
238	KANK1	yellow
239	NCS1	brown
240	LHX3	purple
241	APBA1	black
242	SH3GL2	green
243	CXCL12	blue
244	PKD2L1	turquoise
245	UNC5B	blue
246	BMPR1A	turquoise
247	PITX3	yellow
248	BCCIP	turquoise
249	SORCS1	black
250	WNT3	greenyellow
251	B9D1	magenta
252	CCL2	blue
253	CNTNAP1	turquoise
254	COL1A1	brown
255	PPY	turquoise
256	YWHAE	turquoise
257	PMP22	brown
258	PHOX2B	blue
259	GABRA4	greenyellow
260	NMU	blue
261	IL2	black
262	CPE	blue
263	ZPR1	red
264	PRPF19	red
265	MDK	blue
266	METAP2	pink
267	WNT5B	yellow
268	CUX2	blue
269	RASAL1	blue
270	EIF2B1	turquoise
271	FZD10	green
272	C12orf57	turquoise
273	BMP5	blue
274	PRDM13	turquoise
275	SIM1	yellow
276	ALDH5A1	yellow
277	EYA4	red
278	SOBP	purple
279	SLC22A2	green
280	PTK7	brown
281	SLC29A1	turquoise
282	PCDHB2	blue
283	SEMA5A	green
284	HMGCS1	turquoise
285	SPARC	brown
286	PCDHB3	green
287	PCDHB5	brown
288	PCDHB6	green
289	PCDHB15	green
290	GRM6	green
291	THBS4	brown
292	IL12B	brown
293	RAD1	turquoise
294	LIFR	black
295	DPYSL3	brown
296	PDGFRB	blue
297	ARL6	turquoise
298	FAM162A	red
299	UBE3A	turquoise
300	WNT5A	blue
301	ECT2	turquoise
302	RPL24	red
303	IFT57	black
304	PLXNA1	blue
305	EIF4G1	turquoise
306	OTOF	yellow
307	TANC1	yellow
308	SLC30A3	turquoise
309	TLX2	turquoise
310	TACR1	turquoise
311	CCDC88A	turquoise
312	EFEMP1	brown
313	FN1	brown
314	WNT6	blue
315	PRKD3	green
316	SLC1A4	greenyellow
317	EPAS1	blue
318	VAX2	magenta
319	ATP6V1B1	blue
320	PRRX1	blue
321	DHCR24	blue
322	MARK1	pink
323	PARK7	red
324	HDAC1	purple
325	DOCK7	turquoise
326	UCHL5	turquoise
327	AGMAT	magenta
328	KMO	purple
329	RIMS3	green
330	RGS4	black
331	KIF17	yellow
332	ID3	blue
333	CDC20	red
334	B4GALT2	turquoise
335	PRDX1	red
336	STMN1	blue
337	PROX1	green
338	CENPF	turquoise
339	CHRNB4	black
340	KIF14	turquoise
341	CAMSAP2	blue
342	NRP2	yellow
343	CNR1	pink
344	TGIF2	greenyellow
345	SPP1	red
346	PCDH17	blue
347	SATB2	green
348	SET	turquoise
349	TRIM32	turquoise
350	ONECUT2	black
351	TGFB3	yellow
352	BCL11A	purple
353	IDE	turquoise
354	KCNIP2	purple
355	MTHFD1L	turquoise
356	PCDHB10	blue
357	PCDHB14	blue
358	PCDHB12	green
359	TNN	purple
360	GORAB	turquoise
361	PDZD11	greenyellow
362	EGR1	blue
363	CLU	brown
364	RDH10	black
365	PDZRN3	brown
366	NPY	magenta
367	FAM126A	blue
368	INHBA	blue
369	TWIST1	blue
370	NEUROG3	pink
371	EGR2	yellow
372	CIT	turquoise
373	BHLHE41	blue
374	PFDN5	red
375	SARDH	black
376	STIL	turquoise
377	OBSL1	brown
378	SLC12A5	turquoise
379	SDC4	yellow
380	NDP	blue
381	GRM4	magenta
382	PACSIN1	yellow
383	SOX4	brown
384	CPNE5	yellow
385	NRN1	pink
386	RAP2A	turquoise
387	EFNB2	green
388	SOX9	pink
389	GRIA3	brown
390	C3	brown
391	OPA3	turquoise
392	NRSN2	blue
393	BMP2	black
394	OVOL2	greenyellow
395	TCF15	pink
396	CITED1	magenta
397	COX6B1	red
398	PRMT1	turquoise
399	GLIS2	brown
400	SIX1	purple
401	SGPP1	turquoise
402	TIMM8A	red
403	TRAF2	greenyellow
404	SYNGR3	purple
405	GNG13	blue
406	SMARCA4	turquoise
407	GAL3ST1	turquoise
408	MCHR1	blue
409	VGF	magenta
410	FOXP2	pink
411	SMO	turquoise
412	HOXD1	green
413	HOXD3	green
414	CHN1	green
415	GAD1	yellow
416	HOXD9	turquoise
417	HOXD10	turquoise
418	TWSG1	turquoise
419	ELL3	turquoise
420	DLL4	green
421	PALLD	green
422	PARP2	turquoise
423	EGLN3	yellow
424	APOE	turquoise
425	RTN4IP1	greenyellow
426	MAS1	green
427	UNC13A	blue
428	OLFM1	black
429	ATXN10	red
430	MNX1	turquoise
431	LAMA5	green
432	NPAS1	red
433	AKAP12	brown
434	COX7B	red
435	LRRC4B	black
436	PDLIM4	brown
437	KIF3A	turquoise
438	ANO1	brown
439	THOC6	red
440	MAP1B	magenta
441	RAN	turquoise
442	SERPINF1	brown
443	UTP3	turquoise
444	MATN2	black
445	REEP2	magenta
446	TERF2	yellow
447	NES	blue
448	HAPLN2	magenta
449	VSTM2L	purple
450	ATP8A2	yellow
451	WASF3	turquoise
452	MYH10	green
453	DCLK1	green
454	TRPC4	brown
455	POSTN	black
456	EPHB2	green
457	RRAS2	purple
458	GSC	brown
459	EIF2S1	turquoise
460	CNTN6	brown
461	CHL1	black
462	MEIS2	turquoise
463	YWHAQ	turquoise
464	RAX	brown
465	SOX5	turquoise
466	LRP4	yellow
467	TIMM10	red
468	PDGFRA	brown
469	NREP	greenyellow
470	WDR36	turquoise
471	MSI1	magenta
472	TBX3	blue
473	DTX1	blue
474	FAIM2	magenta
475	AHI1	green
476	KCNMB4	blue
477	PAX3	yellow
478	HTR2B	brown
479	SERPINE2	black
480	WNT10A	turquoise
481	GPNMB	yellow
482	RAPGEF5	blue
483	IL6	blue
484	BZW2	turquoise
485	ABHD17C	turquoise
486	CIB2	red
487	SRSF1	turquoise
488	RTP4	brown
489	ACTL6A	turquoise
490	SCN2A	yellow
491	SKIL	turquoise
492	DAB2IP	turquoise
493	FPGS	red
494	XPA	blue
495	ANP32B	red
496	CTSV	blue
497	LMX1B	brown
498	IL33	green
499	CCL21	black
500	TFAP2A	blue
501	TMEM14B	red
502	TUBB2B	yellow
503	MGARP	greenyellow
504	MYO7A	green
505	SULF1	brown
506	TRPC6	blue
507	YAP1	green
508	STRA6	brown
509	GCHFR	red
510	ADCY3	turquoise
511	PREPL	turquoise
512	SIX3	blue
513	ATAD1	turquoise
514	ARL3	red
515	KIF20B	turquoise
516	ATIC	red
517	NAB1	yellow
518	CHRNA1	brown
519	COX17	red
520	SEMA7A	brown
521	FGF2	yellow
522	BBS7	turquoise
523	SEPT11	green
524	SHROOM3	blue
525	PRICKLE1	green
526	AMIGO2	turquoise
527	COL2A1	brown
528	PPFIA2	brown
529	LLPH	red
530	ASCL1	black
531	RITA1	turquoise
532	TARBP2	red
533	ACVRL1	blue
534	NPFF	grey
535	ZIC5	magenta
536	NOVA1	black
537	MDGA2	pink
538	ST8SIA2	blue
539	ZFHX3	turquoise
540	CDH11	brown
541	SS18	turquoise
542	AFG3L2	turquoise
543	TP53	turquoise
544	CBLN2	brown
545	GRB7	greenyellow
546	CACNA1A	yellow
547	SOD1	red
548	PRDM16	yellow
549	EPHA2	green
550	HSPG2	blue
551	PTPRF	green
552	GPR161	blue
553	RAB13	brown
554	SNAP47	purple
555	PARP1	purple
556	WNT9A	turquoise
557	GDF7	turquoise
558	NPHP1	turquoise
559	MALL	turquoise
560	DLX1	purple
561	HSPD1	turquoise
562	ESPNL	greenyellow
563	FANCD2	turquoise
564	CNTN4	black
565	PTPRG	turquoise
566	LRIG1	green
567	BOC	blue
568	TMEM108	black
569	MANF	blue
570	SLIT2	green
571	ANK2	black
572	GLRA3	black
573	PLK2	blue
574	HAPLN1	yellow
575	GABRB2	turquoise
576	N4BP3	blue
577	GFRA3	turquoise
578	DCDC2	brown
579	TNFRSF21	green
580	TTBK1	yellow
581	TPBG	blue
582	SDK1	purple
583	EGFR	black
584	NLGN4X	green
585	SHROOM2	brown
586	PRPS1	turquoise
587	CHRNA6	yellow
588	SYBU	black
589	LRP12	blue
590	NDUFB9	red
591	ARHGAP39	blue
592	NFIB	green
593	NTRK2	yellow
594	SLC39A12	green
595	NPFFR1	yellow
596	INA	yellow
597	FUOM	turquoise
598	NKX6-2	magenta
599	LRRC4C	green
600	TENM4	brown
601	HTR3B	blue
602	ST14	greenyellow
603	HYOU1	blue
604	FEZ1	turquoise
605	KIRREL3	brown
606	MMP3	greenyellow
607	CNKSR2	green
608	PCDH15	pink
609	CTF1	purple
610	LYPD1	pink
611	LYPD6B	pink
612	GPM6A	magenta
613	VEGFC	blue
614	DLG2	pink
615	FAM173B	turquoise
616	DLAT	turquoise
617	TIMM8B	red
618	IL18	brown
619	PTS	red
620	CRIM1	green
621	ITPR1	black
622	SLC7A11	blue
623	CACNA1C	green
624	THRB	green
625	EIF4E	turquoise
626	MAGI1	green
627	EDNRA	blue
628	CENPU	blue
629	GFRA1	pink
630	DST	yellow
631	BEND6	brown
632	TMEM163	brown
633	POU4F1	pink
634	HOMER1	turquoise
635	CCDC50	turquoise
636	GRIA4	greenyellow
637	IGSF10	turquoise
638	SPARCL1	turquoise
639	FARP1	green
640	PTPRK	green
641	CNTNAP4	yellow
642	MARVELD2	blue
643	ZIC1	blue
644	SLC25A27	blue
645	PTPRD	brown
646	SEMA3D	black
647	THY1	brown
648	JPH3	turquoise
649	ROBO4	blue
650	CEP112	blue
651	UCHL1	yellow
652	ENAH	blue
653	SH3RF1	blue
654	C21orf91	yellow
655	CHODL	yellow
656	NCAM2	blue
657	FGD5	brown
658	PIEZO2	turquoise
659	RBM45	turquoise
660	OTOA	turquoise
661	FZD7	green
662	AFF2	purple
663	GRIP1	yellow
664	C8orf37	turquoise
665	GDF6	pink
666	UNC5D	pink
667	AIFM1	greenyellow
668	LHFPL4	yellow
669	MMP14	brown
670	CACNA1D	yellow
671	DGKI	green
672	ACAN	blue
673	DPYSL5	magenta
674	FANCC	turquoise
675	NBL1	brown
676	GART	turquoise
677	RCAN1	blue
678	IGF2BP1	turquoise
679	CBR3	turquoise
680	SIM2	blue
681	NAE1	turquoise
682	PIP	pink
683	NR2F6	red
684	TMPRSS3	yellow
685	VAV2	turquoise
686	LCN1	blue
687	NPHS1	black
688	RACGAP1	turquoise
689	FGF11	green
690	SHANK2	black
691	LRP5	turquoise
692	AK4	blue
693	MXRA8	brown
694	LHX8	purple
695	NTNG1	pink
696	BRINP3	pink
697	VCAM1	black
698	VANGL2	black
699	BPNT1	purple
700	HAAO	brown
701	PIGR	magenta
702	FRZB	pink
703	EN1	black
704	SGPP2	turquoise
705	MSX1	brown
706	KBTBD8	turquoise
707	FAM19A4	yellow
708	ADORA1	magenta
709	FEV	turquoise
710	NFASC	black
711	CADPS	yellow
712	HESX1	grey
713	APBB2	black
714	HEYL	green
715	NPY1R	pink
716	NPY5R	black
717	ITGA2	turquoise
718	RNF180	yellow
719	NDUFS4	red
720	ENPP6	yellow
721	CASP3	turquoise
722	TERT	turquoise
723	UQCRQ	red
724	FABP7	magenta
725	TBX20	yellow
726	RP9	magenta
727	HEY1	green
728	FABP5	turquoise
729	SOX17	turquoise
730	DLC1	blue
731	ADCY1	yellow
732	EN2	magenta
733	MICALL2	brown
734	ALDH7A1	yellow
735	OSR2	brown
736	FZD6	turquoise
737	CTHRC1	brown
738	PCDH19	brown
739	STRBP	black
740	NLGN4Y	turquoise
741	MELK	turquoise
742	LRFN5	pink
743	WRN	turquoise
744	GJB2	yellow
745	DACT1	brown
746	ZNF503	blue
747	AK8	turquoise
748	HPRT1	greenyellow
749	OTOGL	brown
750	SLC6A5	purple
751	NELL1	pink
752	GPR176	green
753	FBN1	brown
754	AVPR1A	blue
755	CKB	pink
756	NOLC1	turquoise
757	COPS2	turquoise
758	TMEM100	blue
759	PRTG	turquoise
760	WEE1	turquoise
761	HTR3A	brown
762	MESP1	turquoise
763	SCNN1G	brown
764	NAV2	yellow
765	NAB2	turquoise
766	SCG5	magenta
767	ENDOG	greenyellow
768	ISLR2	brown
769	GPRC5B	green
770	RRM1	turquoise
771	OR51E2	magenta
772	GNG8	greenyellow
773	AXL	brown
774	PSCA	magenta
775	SRR	purple
776	KLK6	magenta
777	PNOC	pink
778	OR2C1	turquoise
779	SCN11A	pink
780	MFSD2A	yellow
781	SCNN1B	greenyellow
782	FEN1	red
783	COL3A1	brown
784	SHOX2	green
785	CPLX1	turquoise
786	ROR2	yellow
787	ATF5	turquoise
788	UBE2V2	turquoise
789	CPT1C	yellow
790	RAB3B	brown
791	CXCL10	blue
792	GPRIN1	turquoise
793	KCNAB1	brown
794	P2RY12	black
795	ARL13B	turquoise
796	PTK2	blue
797	NPR1	turquoise
798	SDC2	blue
799	CLIC4	black
800	PROKR1	blue
801	CHRNA5	red
802	NLGN1	pink
803	LINGO1	blue
804	ROBO1	blue
805	CTNND2	yellow
806	TAS1R3	blue
807	YWHAG	turquoise
808	CDK1	turquoise
809	B3GNT2	greenyellow
810	SMAD1	yellow
811	CST2	red
812	CST1	greenyellow
813	DCLK2	green
814	ZNF804A	turquoise
815	CDH2	green
816	DLGAP1	turquoise
817	SDR16C5	pink
818	ALK	brown
819	KCNMB3	blue
820	MORN4	black
821	TMEM126A	red
822	SHCBP1	purple
823	NPTX1	yellow
824	PDE7B	black
825	CDK5R2	green
826	MAP6	pink
827	OTP	blue
828	ECEL1	black
829	CLSTN1	turquoise
830	CAMTA1	red
831	GATM	turquoise
832	BCL2	green
833	RPS7	red
834	FOXB1	blue
835	SYNPO	yellow
836	GAP43	magenta
837	LAMB2	brown
838	SERF1A	green
839	SMN1	turquoise
840	MACROD2	yellow
841	ARNT2	turquoise
842	GNG12	blue
843	FUT9	magenta
844	RND1	yellow
845	FUT10	turquoise
846	RPL38	red
847	RAPH1	yellow
848	SYT12	purple
849	SNCG	green
850	DAG1	green
851	INSM1	turquoise
852	SMARCC1	turquoise
853	PTPRM	green
854	CSPG4	blue
855	TAS1R1	yellow
856	CNP	turquoise
857	HAP1	blue
858	SPTBN2	turquoise
859	FBXO45	turquoise
860	CD34	turquoise
861	IGDCC3	magenta
862	UGT8	turquoise
863	B4GAT1	turquoise
864	HRAS	red
865	FZD4	turquoise
866	GLMN	turquoise
867	RTP1	greenyellow
868	LSM1	turquoise
869	NR2F1	turquoise
870	FOXG1	blue
871	SPHK1	brown
872	MYO1D	turquoise
873	SOX11	magenta
874	LY6H	turquoise
875	DSCAML1	green
876	EPS8L2	turquoise
877	FZD8	purple
878	PPFIA3	pink
879	TBL1XR1	turquoise
880	SOX12	blue
881	KCNJ10	yellow
882	PCDHB9	magenta
883	AP3S1	blue
884	IMPDH2	red
885	NDUFV2	red
886	SLITRK1	pink
887	NEUROG2	brown
888	ERBB4	black
889	OTOS	brown
890	STX19	pink
891	CALR	greenyellow
892	PTPN11	turquoise
893	EGR3	turquoise
894	VWA1	blue
895	FJX1	blue
896	HTR1D	yellow
897	GRM8	brown
898	FOXS1	pink
899	AKAP5	yellow
900	FGD6	turquoise
901	GSX2	red
902	SSTR2	yellow
903	MAB21L1	black
904	OR51E1	blue
905	BHLHE22	blue
906	OXTR	blue
907	NQO1	yellow
908	UTS2R	turquoise
909	SOX2	black
910	MAB21L2	blue
911	TMIE	magenta
912	PLAG1	black
913	IDH2	purple
914	ENPP7	blue
915	UNC5C	green
916	BACE2	pink
917	GABRG3	black
918	NXPH4	blue
919	CACNB4	blue
920	KPNA2	turquoise
921	NXPH3	pink
922	NDN	brown
923	NTM	blue
924	TSKU	brown
925	GRID1	red
926	GJC1	turquoise
927	NKX2-5	yellow
928	GPC6	brown
929	RIMBP3C	turquoise
930	EPHA10	magenta
931	JRKL	turquoise
932	PMCH	pink
933	GRIN2A	blue
934	PSMG1	red
935	GPR1	brown
936	NPW	purple
937	NPB	red
938	DIABLO	turquoise
939	TBX1	green
940	CNTN2	magenta
941	KCNQ3	black
942	ADRA2C	green
943	ALDH1A3	turquoise
944	PRKD1	blue
945	SLIT3	blue
946	EFNA5	purple
947	CSF1	green
948	KCND2	brown
949	CEND1	yellow
950	SLITRK6	black
951	FAM19A3	black
952	RNLS	turquoise
953	IMMP2L	purple
954	JAG2	blue
955	ROBO2	pink
956	ANKS1B	magenta
957	FLRT2	green
958	INPP5J	pink
959	STAC3	greenyellow
960	ROR1	blue
961	SV2B	pink
962	PDE6G	turquoise
963	PRKG1	blue
964	NR2F2	yellow
965	LSAMP	pink
966	NTF3	blue
967	POU3F1	greenyellow
968	NRG3	yellow
969	PTCH1	turquoise
970	CALHM1	brown
971	SLITRK2	green
972	GABRA5	yellow
973	PPP1CC	turquoise
974	RGS7BP	brown
975	CYP27C1	black
976	ZACN	blue
977	MITF	yellow
978	NAP1L1	red
979	DCC	yellow
980	PCDHB13	green
981	KCNJ11	greenyellow
982	COL4A1	blue
983	GJA4	green
984	HAPLN4	grey
985	ERC2	turquoise
986	GABRD	magenta
987	P2RX2	purple
988	DNER	purple
989	WNT7B	greenyellow
990	COL4A5	green
991	AGRN	blue
992	PRKAR1B	purple
993	BLOC1S5	turquoise
994	H2AFX	red
995	NANOS1	pink
996	CNR2	turquoise
997	DHFRP1	turquoise
998	APOD	magenta
999	PCDH18	blue
1000	HMGB1	turquoise
1001	BLOC1S2	brown
1002	PAX5	turquoise
1003	MYT1	turquoise
1004	TUBB	turquoise
1005	NIF3L1	turquoise
1006	WDR5	turquoise
1007	XRCC6	red
1008	CRYBA4	green
1009	LAMA2	blue
1010	XRCC2	turquoise
1011	MYO6	greenyellow
1012	POTEF	blue
1013	TCF4	turquoise
1014	HRH1	blue
1015	GM2A	yellow
1016	POTEI	blue
1017	SRC	yellow
1018	DIO3	pink
1019	PCDHB11	blue
1020	DMBX1	turquoise
1021	NMB	magenta
1022	HES5	red
1023	ELOVL2	blue
1024	LPAR1	black
1025	CEP290	turquoise
1026	DLL1	yellow
1027	UNC13B	yellow
1028	ZNF521	blue
1029	INPP5F	magenta
1030	ARHGEF15	turquoise
1031	L1CAM	green
1032	POU3F3	turquoise
1033	TRAF3IP1	green
1034	ASAH2B	blue
1035	HLA-DRA	green
1036	TCTN1	green
1037	PCDHA7	green
1038	PCDHA5	pink
1039	PCDHA4	black
1040	PCDHA1	green
1041	TMEM231	yellow
1042	SMN2	brown
1043	SERF1B	green
1044	IGHG3	magenta
1045	SYT3	green
1046	NDUFS3	red
1047	ITGA1	green
1048	TENM3	yellow
1049	ELFN1	blue
1050	LTA	brown
1051	DHFR	turquoise
1052	SHISA8	purple
1053	OR2I1P	yellow
1054	NME1	red
1055	PCDHGC3	yellow
1056	PCDHGC5	green
1057	PCDHGC4	blue
1058	PCDHAC2	black
1059	ETV5	turquoise
1060	PCDHAC1	black
1061	TMEM150C	black
1062	PCDHA10	green
1063	SHANK3	turquoise
1064	DCANP1	brown
1065	FOXD1	blue
1066	PCDHA3	green
1067	TIFAB	yellow
1068	SALL3	blue
1069	MFRP	blue
1070	GFY	magenta
1071	ZNF488	pink
1072	S1PR2	pink
1073	GABRQ	green
1074	PCDHB16	blue
1075	GRIN2B	blue
1076	RIMBP3B	red
1077	HNF1B	turquoise
1078	SRCIN1	purple

## Sheet: ESCA_WGCNA_up_ng_cluster
	gene	color
0	AOC1	yellow
1	HECW1	turquoise
2	PLXND1	turquoise
3	CD38	turquoise
4	ARX	yellow
5	ITGA3	turquoise
6	AP2B1	turquoise
7	TNFRSF12A	turquoise
8	DLX6	blue
9	ETV1	yellow
10	USH1C	turquoise
11	PROM1	turquoise
12	PAX6	turquoise
13	SYN1	yellow
14	CELSR3	brown
15	MAPK8IP2	turquoise
16	PAX7	turquoise
17	SLC6A7	yellow
18	DPF1	turquoise
19	SYT7	yellow
20	GABRA3	brown
21	BRCA1	turquoise
22	BID	turquoise
23	ISL1	yellow
24	CHDH	brown
25	CNTN1	turquoise
26	SYT13	yellow
27	RUNX3	turquoise
28	SPAST	turquoise
29	GCLM	turquoise
30	SLC18A1	yellow
31	CASR	brown
32	HOXC8	green
33	VCAN	turquoise
34	MSR1	turquoise
35	DNAH5	blue
36	BEST2	grey
37	PHLPP2	turquoise
38	RTN4R	turquoise
39	TNC	turquoise
40	ZIC2	turquoise
41	XK	turquoise
42	HDAC9	turquoise
43	GUCA1A	turquoise
44	KITLG	turquoise
45	UTS2	blue
46	RCN1	turquoise
47	NEDD4L	brown
48	FSTL4	turquoise
49	KCNQ1	turquoise
50	FOXC1	red
51	GALC	brown
52	CYFIP2	brown
53	MCOLN3	brown
54	NPFFR2	brown
55	RASGRF1	green
56	RIMBP2	yellow
57	COL11A1	turquoise
58	CDH3	turquoise
59	LTK	yellow
60	SEZ6	yellow
61	DMRT3	turquoise
62	SLC12A2	yellow
63	SNCAIP	brown
64	PDE4A	turquoise
65	CTNNA2	yellow
66	ASPM	turquoise
67	NEO1	turquoise
68	SYT1	yellow
69	NAV3	turquoise
70	ACSL4	blue
71	SDK2	turquoise
72	GAL	blue
73	PLA2G10	turquoise
74	NEDD4	turquoise
75	LRP6	red
76	SCT	turquoise
77	PFN2	turquoise
78	SLC44A1	turquoise
79	CNGB1	turquoise
80	CHAT	turquoise
81	EPHA8	yellow
82	ATP2B1	turquoise
83	TRPM5	yellow
84	TCF3	turquoise
85	NDE1	turquoise
86	PTGS2	grey
87	MAP3K13	turquoise
88	GLI2	turquoise
89	SNCB	blue
90	KCNQ2	green
91	SEMA3A	green
92	SEMA3C	green
93	WNT8B	red
94	ADD2	turquoise
95	CACNG5	grey
96	CACNG4	turquoise
97	FSCN1	turquoise
98	WDR62	turquoise
99	PAX2	brown
100	GPC4	red
101	ACTL6B	yellow
102	FGF20	grey
103	SCGN	yellow
104	SCTR	brown
105	CHRNA3	green
106	HSP90AA1	turquoise
107	TCF7	brown
108	LRP2	brown
109	CADPS2	brown
110	PCDHB4	red
111	PCDHA6	blue
112	MPP4	blue
113	OPRK1	grey
114	SEMA5B	turquoise
115	PDS5B	turquoise
116	APOB	brown
117	ATRX	turquoise
118	WNT11	turquoise
119	PPEF1	turquoise
120	ACHE	turquoise
121	AURKA	turquoise
122	DNMT3B	turquoise
123	ATRN	turquoise
124	LZTS3	brown
125	XRN2	turquoise
126	LHX5	turquoise
127	SLC9A1	turquoise
128	ICAM1	turquoise
129	LYZ	yellow
130	EFNB1	turquoise
131	KIF4A	turquoise
132	DLL3	yellow
133	NRCAM	red
134	ITGA6	turquoise
135	TGFB2	turquoise
136	SEMA4G	brown
137	HSP90AB1	turquoise
138	ITPR3	turquoise
139	NRP1	turquoise
140	EFNA2	yellow
141	CECR2	blue
142	LGALS1	turquoise
143	RASD2	turquoise
144	COCH	grey
145	CHGA	yellow
146	SIX4	turquoise
147	HIF1A	turquoise
148	PLTP	turquoise
149	MMP9	grey
150	VSX1	red
151	MYBL2	turquoise
152	STK4	turquoise
153	SALL4	brown
154	NTSR1	grey
155	POFUT1	brown
156	KIF3B	brown
157	OXT	yellow
158	E2F1	turquoise
159	CST4	yellow
160	SYNDIG1	turquoise
161	CELF4	blue
162	LAMA1	turquoise
163	MIB1	turquoise
164	TLR8	turquoise
165	GLRA2	brown
166	MCF2	blue
167	ABCD1	brown
168	PCSK1N	yellow
169	HTR2A	turquoise
170	SMPD3	turquoise
171	FA2H	turquoise
172	SALL1	turquoise
173	TOX3	turquoise
174	RPGRIP1L	turquoise
175	SLC6A2	turquoise
176	CEMIP	grey
177	RP1	blue
178	CA2	grey
179	FZD3	green
180	TRPA1	red
181	CALB1	grey
182	SLC1A6	blue
183	APLP1	yellow
184	CRX	blue
185	ATP1A3	yellow
186	GRIN2D	turquoise
187	FGF21	blue
188	LSR	brown
189	CDK6	turquoise
190	DLX5	grey
191	MET	turquoise
192	WNT2	turquoise
193	EVX1	grey
194	STX1A	grey
195	PAX4	yellow
196	PLOD3	turquoise
197	TMEM106B	green
198	POU6F2	red
199	LIMK1	turquoise
200	LHX2	turquoise
201	TGFBR1	turquoise
202	LHX3	turquoise
203	RAPGEF1	turquoise
204	GATA3	green
205	PKD2L1	blue
206	SPOCK2	turquoise
207	FGF8	blue
208	PITX3	turquoise
209	NEURL1	yellow
210	DKK1	brown
211	CSF3	grey
212	ASIC2	yellow
213	COL1A1	turquoise
214	MMD	turquoise
215	VTN	brown
216	PHOX2B	blue
217	TRIM2	turquoise
218	GLRB	green
219	PPARGC1A	grey
220	P2RX3	green
221	NRXN2	turquoise
222	MDK	brown
223	CALCA	yellow
224	DAO	blue
225	GLI1	turquoise
226	SLC6A12	brown
227	CUX2	red
228	KCNA1	red
229	SLC38A1	turquoise
230	RFX4	blue
231	MAK	green
232	OPRM1	blue
233	GLP1R	yellow
234	PRDM13	turquoise
235	SIM1	turquoise
236	EYA4	turquoise
237	NR2E1	blue
238	OR12D3	blue
239	PTK7	turquoise
240	CLIC5	turquoise
241	TBX18	turquoise
242	PCDHB2	red
243	CDH9	green
244	SPARC	turquoise
245	PCDHB3	brown
246	PCDHB5	brown
247	PCDHB6	green
248	ARSB	turquoise
249	THBS4	turquoise
250	IL12B	grey
251	GABRG2	green
252	SLC12A7	turquoise
253	ST8SIA4	turquoise
254	PCDH12	turquoise
255	UNC5A	grey
256	GRK7	blue
257	FGF12	blue
258	ECT2	turquoise
259	PLXNA1	turquoise
260	ACVR2B	brown
261	CLCN2	yellow
262	ADAM23	turquoise
263	OTOF	brown
264	ACVR1	turquoise
265	SLC30A3	yellow
266	ITGA4	turquoise
267	TLX2	turquoise
268	SPTBN1	brown
269	CCDC88A	turquoise
270	REG1A	grey
271	FN1	turquoise
272	GLS	turquoise
273	NEU2	grey
274	OTX1	blue
275	DLX2	red
276	SLC1A4	turquoise
277	ATF2	turquoise
278	KISS1R	green
279	VAX2	red
280	PLEKHA3	turquoise
281	OPRD1	yellow
282	DLGAP3	yellow
283	DOCK7	turquoise
284	DNAJC6	yellow
285	RPE65	turquoise
286	AGMAT	brown
287	KMO	turquoise
288	PADI2	red
289	RGS4	yellow
290	ECE1	turquoise
291	P3H1	turquoise
292	ARTN	turquoise
293	FASLG	blue
294	PROX1	brown
295	CENPF	turquoise
296	MMP8	grey
297	APOA1	brown
298	KIF14	turquoise
299	MYB	red
300	GHRH	yellow
301	TGIF2	red
302	OLFM3	green
303	SPP1	turquoise
304	PCDH17	turquoise
305	SATB2	yellow
306	GDA	brown
307	TRIM67	blue
308	NR4A3	turquoise
309	DENND1A	turquoise
310	ONECUT2	yellow
311	ELOVL3	brown
312	HOXB8	yellow
313	MTHFD1L	turquoise
314	PCDHB10	turquoise
315	PCDHB14	turquoise
316	PCDHB12	turquoise
317	TNN	green
318	IAPP	blue
319	OBP2A	blue
320	INHBA	turquoise
321	NEUROG3	yellow
322	EGR2	grey
323	CIT	turquoise
324	BHLHE41	turquoise
325	NEUROD4	green
326	SARDH	turquoise
327	STIL	turquoise
328	NRK	turquoise
329	ACVR1C	turquoise
330	GPR83	blue
331	SLC12A5	yellow
332	PIGT	brown
333	PARD6B	brown
334	NDP	grey
335	GRM4	yellow
336	PACSIN1	yellow
337	UNC5CL	brown
338	OR2B6	brown
339	SOX4	turquoise
340	RUNX2	turquoise
341	MYRF	brown
342	EFNB2	turquoise
343	SOX9	grey
344	MBOAT7	turquoise
345	IL1B	grey
346	MED1	turquoise
347	FOXA2	brown
348	NKX2-2	yellow
349	NRSN2	turquoise
350	BMP2	grey
351	FLRT3	turquoise
352	LRRN4	brown
353	TCF15	turquoise
354	CITED1	yellow
355	MMP24	yellow
356	GRPR	blue
357	LRFN3	turquoise
358	PRKCG	brown
359	GLIS2	turquoise
360	SIX1	turquoise
361	OR7C1	blue
362	SYNGR3	green
363	GNG13	green
364	PNKD	brown
365	AKAP9	grey
366	GNGT1	turquoise
367	HIP1	turquoise
368	LRFN1	brown
369	GAL3ST1	brown
370	YWHAH	turquoise
371	MCHR1	brown
372	GALR3	blue
373	RAC2	turquoise
374	LIF	turquoise
375	VGF	yellow
376	FEZF1	turquoise
377	HOXD1	yellow
378	CHN1	turquoise
379	GAD1	green
380	HOXD10	turquoise
381	TWSG1	turquoise
382	FOXJ1	brown
383	FGF13	blue
384	SYT5	green
385	APOE	brown
386	KIF1A	green
387	MAS1	green
388	EPO	turquoise
389	ARPC1B	turquoise
390	UNC13A	yellow
391	MAP1S	turquoise
392	GDF15	yellow
393	SAG	blue
394	MNX1	brown
395	PRDM12	blue
396	SMPDL3B	brown
397	C1QL1	turquoise
398	PYY	blue
399	PRR7	turquoise
400	PPT1	blue
401	ANO1	turquoise
402	CA6	red
403	MAP1B	turquoise
404	RARA	grey
405	PPP1R1B	grey
406	LIN28A	blue
407	PRKAA1	turquoise
408	DDC	yellow
409	BTBD3	yellow
410	BCAN	red
411	VSTM2L	yellow
412	NMUR2	grey
413	ATP8A2	red
414	CHRM3	turquoise
415	MYH10	turquoise
416	TRPC4	yellow
417	POSTN	turquoise
418	BEX1	yellow
419	EPHB2	brown
420	KRAS	green
421	GSC	turquoise
422	SYT6	blue
423	NAV1	turquoise
424	CRB1	blue
425	GRP	turquoise
426	STK26	turquoise
427	MTNR1B	brown
428	ETS1	turquoise
429	NREP	turquoise
430	HAVCR2	turquoise
431	MSI1	red
432	TBX3	brown
433	HTR1B	grey
434	EPHA7	turquoise
435	GJA10	blue
436	CAPRIN1	turquoise
437	SEMA4F	turquoise
438	EMX1	yellow
439	BCO1	turquoise
440	AGT	brown
441	PAX3	turquoise
442	HTR2B	blue
443	ITM2C	yellow
444	PLXNC1	turquoise
445	PCDH8	turquoise
446	GPNMB	turquoise
447	IL6	turquoise
448	NKX2-1	yellow
449	CIB2	turquoise
450	RTP4	turquoise
451	ACTL6A	turquoise
452	SCN2A	brown
453	TBR1	blue
454	SKIL	turquoise
455	GAD2	brown
456	OR1J1	blue
457	GABBR2	green
458	CTSV	green
459	LMX1B	turquoise
460	KIAA0319	turquoise
461	GCM1	brown
462	TTPA	green
463	SULF1	turquoise
464	SORL1	turquoise
465	BTG4	blue
466	CASP5	turquoise
467	THBS1	turquoise
468	ITPKA	brown
469	ADAM10	turquoise
470	STRA6	grey
471	SEMA6D	blue
472	FNBP1L	brown
473	SIX3	green
474	LBX1	brown
475	KIF20B	turquoise
476	RBP4	brown
477	CHRNA1	turquoise
478	FGF5	turquoise
479	BMPR1B	turquoise
480	SEPT11	turquoise
481	LEF1	red
482	EGF	yellow
483	PPP3CA	turquoise
484	FBN2	blue
485	PRICKLE1	green
486	AMIGO2	turquoise
487	COL2A1	turquoise
488	TPH2	blue
489	ASCL1	yellow
490	FOXN4	green
491	SLC39A5	brown
492	ZIC5	turquoise
493	SSTR1	brown
494	MDGA2	green
495	TCF12	turquoise
496	BCL2A1	red
497	ST8SIA2	blue
498	FURIN	brown
499	ZFHX3	turquoise
500	CDH11	turquoise
501	CBLN2	grey
502	MIEN1	grey
503	CACNA1A	yellow
504	APP	turquoise
505	CACNG8	brown
506	PRDM16	brown
507	HSPG2	turquoise
508	PRKACB	turquoise
509	BARHL2	blue
510	ABL2	turquoise
511	LHX9	turquoise
512	CERS2	brown
513	DUSP10	turquoise
514	PKLR	brown
515	CNIH3	turquoise
516	NXPH2	turquoise
517	SCN1A	blue
518	SLC4A10	yellow
519	DLX1	red
520	HES6	yellow
521	ESPNL	yellow
522	PTPRG	brown
523	TAGLN3	yellow
524	STXBP5L	turquoise
525	SPATA5	turquoise
526	PDGFC	green
527	GLRA3	blue
528	MYO10	turquoise
529	HAPLN1	green
530	GABRB2	yellow
531	CPLX2	yellow
532	TENM2	turquoise
533	LRRTM2	red
534	DCDC2	brown
535	TNFRSF21	grey
536	TTBK1	yellow
537	GABRR1	turquoise
538	SDK1	turquoise
539	EGFR	turquoise
540	NLGN4X	brown
541	SH3KBP1	turquoise
542	CASK	turquoise
543	HTR2C	turquoise
544	CHRNB3	blue
545	CHRNA6	turquoise
546	LRP12	turquoise
547	NFIB	red
548	CER1	yellow
549	NTRK2	turquoise
550	SEC16A	turquoise
551	CACNA1B	turquoise
552	VAX1	red
553	NPFFR1	yellow
554	INA	yellow
555	MMP3	grey
556	CNKSR2	turquoise
557	CNTN5	turquoise
558	ITGB1	turquoise
559	PCDH15	green
560	KLHL1	green
561	CDH8	turquoise
562	LYPD1	brown
563	LYPD6B	brown
564	VEGFC	turquoise
565	SLC7A11	turquoise
566	PTPRO	grey
567	EPS8	turquoise
568	ADAM8	blue
569	GABRA2	green
570	BEND6	turquoise
571	MCHR2	blue
572	TMEM163	turquoise
573	POU4F1	yellow
574	GRID2	brown
575	UHMK1	turquoise
576	HOMER1	turquoise
577	FARP1	turquoise
578	GRM1	blue
579	PTPRK	turquoise
580	CNTNAP4	blue
581	ZIC1	turquoise
582	LPCAT1	turquoise
583	PTPRD	turquoise
584	SEMA3D	green
585	THY1	turquoise
586	ANGPT1	green
587	PRKCA	brown
588	UCHL1	red
589	TNIK	brown
590	ENAH	turquoise
591	SH3RF1	brown
592	CHODL	turquoise
593	WNT7A	turquoise
594	EPHB1	blue
595	PTPRN2	yellow
596	OTOA	blue
597	FZD7	blue
598	SLC24A2	turquoise
599	ADCY8	turquoise
600	RAB39B	yellow
601	AFF2	blue
602	C8orf37	green
603	UNC5D	blue
604	ZIC3	blue
605	SST	yellow
606	NRG1	turquoise
607	FZD1	red
608	CACNA1D	yellow
609	DGKI	turquoise
610	ACAN	brown
611	DPYSL5	turquoise
612	SLC45A3	brown
613	HTR6	red
614	RUNX1	turquoise
615	IGF2BP1	brown
616	GIP	blue
617	GJD2	blue
618	ISL2	blue
619	AGRP	yellow
620	TMPRSS3	brown
621	ITGB2	turquoise
622	VAV2	turquoise
623	CHRNB2	yellow
624	SH2B2	turquoise
625	NPHS1	blue
626	SHANK1	turquoise
627	SSTR5	yellow
628	TBC1D24	turquoise
629	NTN3	red
630	SHANK2	turquoise
631	LRP5	grey
632	FGF19	red
633	DRAXIN	red
634	LHX8	green
635	B3GALT2	green
636	NTNG1	red
637	BRINP3	green
638	GFI1	yellow
639	VCAM1	turquoise
640	PIGR	turquoise
641	REL	turquoise
642	LRRTM1	blue
643	NEUROD1	yellow
644	EN1	turquoise
645	MSX1	brown
646	FZD5	brown
647	GABRB1	red
648	PAQR3	turquoise
649	CLDN1	turquoise
650	CCKAR	green
651	FEV	yellow
652	IHH	brown
653	EOMES	blue
654	PRKCI	turquoise
655	CADPS	yellow
656	APBB2	green
657	CXCL1	yellow
658	RTP3	turquoise
659	ZNF148	turquoise
660	HEYL	turquoise
661	CLDN19	brown
662	BSN	yellow
663	CAMKV	brown
664	HHIP	turquoise
665	ITGA2	turquoise
666	TERT	green
667	SLC6A18	yellow
668	FABP7	blue
669	TLX3	turquoise
670	TBX20	turquoise
671	HEY1	turquoise
672	SHH	red
673	ADCY1	turquoise
674	EN2	turquoise
675	CSMD3	green
676	GBX1	brown
677	FZD6	turquoise
678	CTHRC1	turquoise
679	PCDH19	turquoise
680	OR1K1	blue
681	MELK	turquoise
682	PHOX2A	red
683	OTX2	blue
684	DRGX	yellow
685	DACT1	turquoise
686	HPRT1	turquoise
687	RET	yellow
688	OR4K2	blue
689	SLC6A5	blue
690	NELL1	yellow
691	C1QL3	yellow
692	GPR176	turquoise
693	LRTM2	yellow
694	GABRB3	grey
695	FRS2	green
696	TPP1	turquoise
697	NETO1	turquoise
698	RAG1	turquoise
699	OR10A5	blue
700	B2M	turquoise
701	HTR3A	brown
702	CACNG2	turquoise
703	TAC3	green
704	MYO1A	brown
705	SCG5	brown
706	ISLR2	turquoise
707	OR51E2	yellow
708	OR51Q1	blue
709	ATCAY	grey
710	C2CD3	turquoise
711	FADD	turquoise
712	OR1F1	blue
713	OR2W6P	brown
714	OR2B2	brown
715	HOOK3	turquoise
716	FOXI1	blue
717	GBX2	green
718	COL3A1	turquoise
719	GDNF	green
720	CA7	blue
721	SHOX2	red
722	SOX14	yellow
723	GRM5	blue
724	NTSR2	green
725	VCX3A	brown
726	PCSK9	turquoise
727	RAB3B	yellow
728	CXCL10	turquoise
729	GPRIN1	turquoise
730	NR0B1	turquoise
731	IL1RAPL1	blue
732	ARL13B	turquoise
733	PTK2	turquoise
734	SCN9A	turquoise
735	GPR183	turquoise
736	GJB1	brown
737	DRD5	turquoise
738	CHRNA5	yellow
739	LINGO1	grey
740	ALCAM	turquoise
741	GPR37L1	yellow
742	CMTM8	brown
743	CDK1	turquoise
744	CST2	turquoise
745	CST1	brown
746	SEMA3E	green
747	KISS1	blue
748	CDH2	brown
749	EMB	green
750	DLGAP1	red
751	SLC26A5	blue
752	KIF5B	green
753	OR10A4	blue
754	OR10A2	blue
755	CEL	yellow
756	FPR2	grey
757	OR13H1	blue
758	OBP2B	red
759	INSR	yellow
760	KCNMB3	grey
761	SHCBP1	turquoise
762	NPTX1	turquoise
763	GAA	turquoise
764	CDK5R2	yellow
765	NLRP5	blue
766	NEUROD2	grey
767	OTP	blue
768	ECEL1	blue
769	DSCAM	blue
770	CLSTN1	turquoise
771	ENC1	brown
772	PAH	brown
773	PRNP	turquoise
774	FOXB1	blue
775	SYNPO	turquoise
776	GAP43	turquoise
777	CEBPB	turquoise
778	ATOH1	yellow
779	CERS6	turquoise
780	B3GALT1	blue
781	ARNT2	red
782	FUT9	green
783	OR10W1	blue
784	RXFP4	yellow
785	SYT12	turquoise
786	DAG1	brown
787	INSM1	yellow
788	DAB1	yellow
789	CSPG4	turquoise
790	SULT1B1	brown
791	UGT2A1	grey
792	LRFN4	turquoise
793	HAP1	turquoise
794	TLR6	turquoise
795	CHRNA9	blue
796	SLC6A19	yellow
797	CNTNAP2	turquoise
798	LINGO2	turquoise
799	IGDCC3	brown
800	UGT8	brown
801	CNIH2	green
802	GPR149	turquoise
803	CHRNA7	brown
804	MCTP1	turquoise
805	GPR156	turquoise
806	TSPEAR	yellow
807	LRRN1	red
808	AMIGO3	blue
809	YES1	turquoise
810	OR11H4	turquoise
811	OR11H6	turquoise
812	RIMS2	green
813	BDNF	blue
814	BASP1	turquoise
815	SOX11	red
816	ACER2	green
817	FZD8	red
818	OR2G3	blue
819	VCX2	brown
820	TBL1XR1	turquoise
821	SOX12	turquoise
822	PCDHB9	turquoise
823	HTR3C	blue
824	SLITRK1	green
825	OR2D3	blue
826	NEUROG2	blue
827	GPR35	turquoise
828	CDH4	turquoise
829	EGR3	turquoise
830	SLC17A8	blue
831	HTR1D	yellow
832	GRM8	yellow
833	NLRP8	blue
834	FOXS1	turquoise
835	ATOH7	yellow
836	AKAP5	blue
837	F2	brown
838	FGD6	turquoise
839	ALX1	green
840	FZD2	brown
841	PAK2	turquoise
842	OR10Q1	brown
843	GSX2	blue
844	CHRM4	green
845	OR51E1	yellow
846	HOXC10	brown
847	OR56B4	blue
848	F2R	turquoise
849	UTS2R	blue
850	PLAG1	blue
851	ENPP7	brown
852	UNC5C	turquoise
853	EXT1	turquoise
854	GABRG3	red
855	GLTPD2	brown
856	NXPH4	turquoise
857	KCNK4	red
858	KPNA2	turquoise
859	VCX	brown
860	PLCB1	turquoise
861	RXFP3	turquoise
862	SPATA13	turquoise
863	GJC1	turquoise
864	SOX1	turquoise
865	OR1G1	blue
866	NKX2-5	red
867	GPC6	turquoise
868	RIMBP3C	blue
869	OR51B4	blue
870	NPBWR1	turquoise
871	ASCL2	yellow
872	SCN5A	brown
873	NPW	yellow
874	NPB	brown
875	TBX1	green
876	KCNQ3	red
877	OR51J1	blue
878	KCND2	turquoise
879	NCMAP	brown
880	OR56A3	turquoise
881	POU3F2	red
882	SLITRK6	green
883	PDE4B	red
884	NELL2	turquoise
885	DRD1	yellow
886	WT1	turquoise
887	OR6C70	blue
888	PDE6G	blue
889	PRKG1	turquoise
890	SYN3	green
891	NRG3	green
892	TAS2R60	blue
893	POMK	turquoise
894	PTCH1	turquoise
895	CALHM1	yellow
896	IRS2	turquoise
897	GRK1	yellow
898	HTR3E	blue
899	TAS2R42	blue
900	FFAR4	yellow
901	OR9Q1	blue
902	OR10H1	blue
903	TRABD2A	yellow
904	PDZD7	brown
905	QRFPR	turquoise
906	RTN4RL2	brown
907	CCK	yellow
908	SLIT1	yellow
909	LYPD6	brown
910	AKR1C1	turquoise
911	NPSR1	blue
912	DCC	turquoise
913	PCDHB13	turquoise
914	COL4A1	turquoise
915	HAPLN4	red
916	ERC2	turquoise
917	SLC18A3	turquoise
918	GABRD	grey
919	OR52B6	blue
920	SHISA7	turquoise
921	DNER	turquoise
922	OR2AG2	brown
923	COL4A5	turquoise
924	AGRN	turquoise
925	OTOG	brown
926	POTEE	green
927	OR7A5	blue
928	HES4	turquoise
929	SLC38A3	yellow
930	CERKL	turquoise
931	HMX3	red
932	OR56A5	blue
933	HMX2	red
934	DHFRP1	turquoise
935	IL1RAPL2	turquoise
936	PCDH18	red
937	OR2L13	blue
938	PAX5	yellow
939	OR8A1	green
940	MYT1	yellow
941	AKR1C3	turquoise
942	TUBB	turquoise
943	GRM7	blue
944	OR8D1	brown
945	EPHB4	turquoise
946	MME	blue
947	XRCC2	turquoise
948	POTEF	green
949	SLC30A10	brown
950	TLR7	turquoise
951	NF1	turquoise
952	CHRNG	blue
953	POTEI	yellow
954	SCN8A	brown
955	OR8S1	blue
956	C5AR1	turquoise
957	PCDHB11	turquoise
958	MYO5A	turquoise
959	KCNMB2	yellow
960	DMBX1	yellow
961	DPP4	yellow
962	NMB	turquoise
963	ELOVL2	yellow
964	TUBB3	turquoise
965	CACNA1E	green
966	RTP2	yellow
967	NCOA6	turquoise
968	ABCA4	turquoise
969	CEP290	turquoise
970	GRM3	blue
971	OPA1	turquoise
972	CD3E	blue
973	L1CAM	grey
974	POU3F3	yellow
975	NOS1AP	grey
976	OR1F2P	blue
977	OR2L2	blue
978	HSD3B1	brown
979	FOXO6	red
980	NEU4	turquoise
981	NPY4R	grey
982	BMPR2	turquoise
983	HLA-DRA	grey
984	SLC44A4	brown
985	NEU1	brown
986	OR2H1	blue
987	OR11A1	blue
988	PCDHA8	yellow
989	PCDHA5	blue
990	PCDHA4	brown
991	PCDHA2	yellow
992	PCDHA1	yellow
993	OLIG2	red
994	DOK6	turquoise
995	TRIM71	brown
996	IGKC	grey
997	IGHG3	blue
998	TAS2R50	blue
999	TAS2R13	blue
1000	VSTM5	brown
1001	GNAT3	blue
1002	ISPD	turquoise
1003	SCRT2	yellow
1004	TENM3	turquoise
1005	NPTXR	turquoise
1006	ELFN1	turquoise
1007	TNF	blue
1008	PATE4	blue
1009	PRSS56	blue
1010	SHISA9	turquoise
1011	OR2I1P	grey
1012	OR1J4	grey
1013	PCDHGC5	turquoise
1014	OR5G3	blue
1015	OR51B5	blue
1016	PCDHAC2	brown
1017	ETV5	red
1018	PCDHAC1	brown
1019	PCDHA11	brown
1020	PCDHA10	yellow
1021	FOXD1	turquoise
1022	GUSBP3	yellow
1023	PRKDC	turquoise
1024	LYN	turquoise
1025	OR4D10	blue
1026	ARMS2	green
1027	OR5M11	brown
1028	OR8G5	brown
1029	OR52B2	blue
1030	TAS2R43	blue
1031	OR8G3P	brown
1032	TAS2R30	blue
1033	SALL3	red
1034	TAS2R38	turquoise
1035	CUX1	turquoise
1036	OR9A4	blue
1037	OR11H7	turquoise
1038	MFRP	turquoise
1039	GFY	green
1040	OR1P1	blue
1041	ZNF488	turquoise
1042	SLC6A14	turquoise
1043	CCL5	blue
1044	PCDHB16	turquoise
1045	GRIN2B	yellow
1046	LHX1	grey
1047	RIMBP3B	blue
1048	HNF1B	brown
1049	RIMBP3	blue
1050	PKD1L3	yellow
1051	NEFL	turquoise
1052	CCL3	grey
1053	OR51B2	blue
1054	OR8D2	brown

## Sheet: GBM_WGCNA_up_ng_cluster
	gene	color
0	AOC1	grey
1	WNT16	grey
2	PLXND1	blue
3	CD38	grey
4	ARX	grey
5	SOX8	turquoise
6	ITGA3	brown
7	TNFRSF12A	turquoise
8	RALA	turquoise
9	ALDH3B1	brown
10	PROM1	grey
11	BAIAP3	grey
12	TEAD3	blue
13	SYPL1	turquoise
14	PAX7	brown
15	CD9	grey
16	NME2	turquoise
17	BRCA1	turquoise
18	LTF	brown
19	ELOVL5	turquoise
20	TACC3	grey
21	ACPP	brown
22	MARCO	brown
23	SNAI2	blue
24	HGF	blue
25	RUNX3	brown
26	TYMP	brown
27	VIM	turquoise
28	SLC4A7	turquoise
29	RNF19A	grey
30	STAP1	brown
31	TIMP2	turquoise
32	SLC18A1	grey
33	HOXC8	grey
34	VCAN	turquoise
35	MSR1	brown
36	CDH1	grey
37	CTNS	turquoise
38	RAB27B	grey
39	MYO16	turquoise
40	TNC	turquoise
41	CTNNA1	turquoise
42	EPHA3	blue
43	HSPA5	turquoise
44	CC2D2A	turquoise
45	KITLG	turquoise
46	ERCC8	turquoise
47	UTS2	brown
48	RCN1	turquoise
49	HEXB	brown
50	LAMC3	blue
51	KCNQ1	brown
52	MCOLN3	blue
53	ATP2B4	grey
54	COL11A1	blue
55	CASP8	turquoise
56	DMRT3	grey
57	NGFR	blue
58	HMG20B	turquoise
59	GNAI3	turquoise
60	NTN1	turquoise
61	ASPM	turquoise
62	ELOVL1	brown
63	TNFRSF1A	turquoise
64	RHOA	turquoise
65	GAL	grey
66	MAOB	grey
67	HES2	grey
68	NEDD4	turquoise
69	FGF10	blue
70	WDR1	turquoise
71	TCF3	turquoise
72	MYO3B	grey
73	ACTN1	turquoise
74	FCGR2B	brown
75	NDE1	turquoise
76	TP63	grey
77	SMARCE1	turquoise
78	PTGS2	brown
79	GLI2	blue
80	NOTCH3	blue
81	TEAD2	blue
82	SEMA3A	blue
83	SEMA3C	brown
84	CELSR1	blue
85	CACNG5	grey
86	CACNG4	turquoise
87	FSCN1	turquoise
88	ACTB	turquoise
89	WDR62	turquoise
90	GPC4	blue
91	DCX	turquoise
92	LXN	blue
93	MOXD1	grey
94	DCT	turquoise
95	TCF7	grey
96	PTPRC	brown
97	ATP8B1	blue
98	STRADB	turquoise
99	KCNK2	grey
100	SEMA5B	turquoise
101	LINC01587	grey
102	ZMPSTE24	turquoise
103	REST	turquoise
104	GSTP1	turquoise
105	RAB10	turquoise
106	IGSF9	turquoise
107	TMED2	turquoise
108	PPEF1	blue
109	BAX	blue
110	MMP2	blue
111	AURKA	turquoise
112	XRN2	turquoise
113	TMEM230	turquoise
114	BIRC5	turquoise
115	ICAM1	brown
116	LYZ	brown
117	MUL1	turquoise
118	EFNB1	blue
119	KIF4A	turquoise
120	DLL3	turquoise
121	NRCAM	turquoise
122	LAMB1	blue
123	ITGA6	turquoise
124	NLRP1	grey
125	SLC17A6	grey
126	RPGRIP1	brown
127	EZR	grey
128	TGFB2	turquoise
129	NRP1	blue
130	LGALS1	blue
131	XBP1	grey
132	HMOX1	brown
133	TSPO	blue
134	PRMT5	turquoise
135	LGMN	brown
136	HIF1A	turquoise
137	PLTP	brown
138	MMP9	blue
139	IFT52	turquoise
140	MYBL2	turquoise
141	DOK5	turquoise
142	BMP7	turquoise
143	CTSZ	brown
144	NTSR1	blue
145	MYLK2	blue
146	POFUT1	turquoise
147	JAG1	turquoise
148	E2F1	turquoise
149	LAMA1	grey
150	GUCY2F	grey
151	TLR8	brown
152	ABCD1	turquoise
153	PGK1	turquoise
154	MAGT1	turquoise
155	GABRE	grey
156	SRPX2	blue
157	ZDHHC15	turquoise
158	CLN5	turquoise
159	SALL1	turquoise
160	TOX3	turquoise
161	SYT17	turquoise
162	SLC6A2	grey
163	CTSH	brown
164	CA2	grey
165	TRPA1	blue
166	PLAT	turquoise
167	STK3	blue
168	RETN	brown
169	EBI3	brown
170	PRKD2	blue
171	TGFB1	blue
172	CDK6	turquoise
173	NAMPT	brown
174	DNAH11	grey
175	DLX5	blue
176	PTN	turquoise
177	MET	grey
178	WNT2	brown
179	HOXA1	grey
180	HOXA2	grey
181	HOXA3	grey
182	TSPAN12	turquoise
183	EVX1	blue
184	NPTX2	grey
185	PTPRZ1	turquoise
186	AIMP2	turquoise
187	PLOD3	blue
188	TMEM106B	turquoise
189	EZH2	turquoise
190	MEOX2	blue
191	GLI3	blue
192	LHX2	turquoise
193	TGFBR1	brown
194	LHX3	grey
195	GATA3	brown
196	CXCL12	blue
197	PKD2L1	brown
198	DKK1	brown
199	PFN1	blue
200	CCL2	brown
201	NAGLU	turquoise
202	COL1A1	blue
203	PPY	grey
204	EFNB3	grey
205	PMP22	turquoise
206	PHOX2B	blue
207	NMU	grey
208	AREG	brown
209	GAB1	turquoise
210	P2RX3	grey
211	ST3GAL4	blue
212	FOLR1	grey
213	IL10RA	brown
214	MDK	blue
215	SOX6	turquoise
216	CORO1C	turquoise
217	TRPV4	blue
218	ARPC3	brown
219	GAPDH	turquoise
220	RFX4	turquoise
221	TULP1	blue
222	SOD2	brown
223	BMP5	blue
224	PRDM13	grey
225	SIM1	blue
226	EYA4	grey
227	NR2E1	turquoise
228	PTK7	blue
229	VEGFA	grey
230	SLC29A1	grey
231	PCDHB2	grey
232	SEMA5A	turquoise
233	SPARC	turquoise
234	PCDHB3	grey
235	PCDHB5	grey
236	ARSB	turquoise
237	THBS4	grey
238	ST8SIA4	brown
239	PCDH12	blue
240	DPYSL3	turquoise
241	PDGFRB	blue
242	BCHE	turquoise
243	WNT5A	turquoise
244	HES1	turquoise
245	ECT2	turquoise
246	GNAI2	turquoise
247	IFT57	turquoise
248	GNB4	turquoise
249	CSPG5	turquoise
250	ACTR3	turquoise
251	SLC30A3	grey
252	ITGA4	blue
253	TLX2	grey
254	LOXL3	blue
255	DOK1	blue
256	TACR1	grey
257	EFEMP1	brown
258	FN1	blue
259	OTX1	turquoise
260	ID2	grey
261	PRKD3	turquoise
262	DLX2	blue
263	KISS1R	grey
264	ATP6V1B1	blue
265	PRRX1	blue
266	HDAC1	turquoise
267	WLS	turquoise
268	RPE65	grey
269	AGMAT	brown
270	MYCL	turquoise
271	KMO	brown
272	RAB29	turquoise
273	ECE1	turquoise
274	ID3	grey
275	CDC20	turquoise
276	FASLG	brown
277	CENPF	turquoise
278	CHRNB4	grey
279	KIF14	turquoise
280	NRP2	turquoise
281	TGIF2	blue
282	SPP1	brown
283	PCDH17	turquoise
284	SATB2	turquoise
285	GDA	grey
286	HOXB8	grey
287	HOXB3	grey
288	PCDHB10	turquoise
289	TNN	turquoise
290	PDZD11	turquoise
291	EGR1	grey
292	SOCS2	turquoise
293	CLU	grey
294	RDH10	brown
295	TSHZ3	blue
296	PDZRN3	turquoise
297	CCR2	brown
298	CXCR4	blue
299	OBP2A	grey
300	FAM126A	turquoise
301	TWIST1	blue
302	EGR2	blue
303	CDKN2C	turquoise
304	NEUROD4	turquoise
305	STIL	turquoise
306	SLC12A4	turquoise
307	PIGT	blue
308	EDN3	blue
309	OR2B6	grey
310	SOX4	turquoise
311	RUNX2	brown
312	SOX9	turquoise
313	IL1B	brown
314	PAX8	brown
315	C3	brown
316	VASP	blue
317	FOXA2	blue
318	NKX2-2	turquoise
319	BMP2	grey
320	OTOR	grey
321	CITED1	turquoise
322	GDF5	grey
323	ID1	grey
324	GRPR	blue
325	SIX1	blue
326	CANX	turquoise
327	FGD3	brown
328	RAP1B	grey
329	HIP1	turquoise
330	STYXL1	grey
331	MCHR1	brown
332	RAC2	brown
333	LIF	brown
334	VGF	grey
335	SMO	grey
336	HOXD3	turquoise
337	HOXD9	grey
338	HOXD10	grey
339	TWSG1	turquoise
340	PALLD	turquoise
341	FOXA1	grey
342	EGLN3	grey
343	FOXJ1	grey
344	NCAN	turquoise
345	ARPC1B	brown
346	GDF15	grey
347	MNX1	turquoise
348	LILRB2	brown
349	C1QL1	grey
350	GFAP	grey
351	PPT1	turquoise
352	PDLIM4	grey
353	NINJ1	brown
354	CA6	grey
355	RARA	turquoise
356	ZSWIM4	turquoise
357	SLC6A11	turquoise
358	RAN	turquoise
359	SERPINF1	blue
360	MATN2	turquoise
361	NES	turquoise
362	BCAN	turquoise
363	AP3B1	turquoise
364	NMUR2	grey
365	CHRM3	turquoise
366	PEMT	turquoise
367	TRPC4	grey
368	POSTN	blue
369	EPHB2	turquoise
370	GSC	grey
371	CHL1	turquoise
372	GNAT2	grey
373	SYT6	turquoise
374	VAV3	turquoise
375	NOTCH2	blue
376	PLEKHA8P1	turquoise
377	NAV1	turquoise
378	SOX5	turquoise
379	SOX3	grey
380	PDGFRA	grey
381	ETS1	turquoise
382	ANXA1	brown
383	HAVCR2	brown
384	MSI1	turquoise
385	CD36	grey
386	AVIL	grey
387	BLOC1S1	turquoise
388	STX11	brown
389	MDM2	grey
390	BCO1	grey
391	PAX3	blue
392	DOCK10	turquoise
393	HTR2B	blue
394	ITM2C	grey
395	WNT10A	grey
396	EDNRB	turquoise
397	GPNMB	brown
398	IL6	brown
399	BZW2	turquoise
400	CIB2	turquoise
401	RTP4	brown
402	ACTL6A	turquoise
403	TBR1	grey
404	SCN7A	blue
405	SKIL	turquoise
406	HLX	blue
407	TLR4	brown
408	CTSV	blue
409	LMX1B	grey
410	IL33	grey
411	TFAP2A	grey
412	TUBB2B	turquoise
413	TLR2	brown
414	MYO7A	brown
415	SULF1	blue
416	TRPC6	blue
417	YAP1	blue
418	CASP5	brown
419	THBS1	brown
420	PLCB2	brown
421	STRA6	blue
422	SEMA6D	turquoise
423	SLC44A5	turquoise
424	CYP1B1	blue
425	CHRNA1	grey
426	LEF1	blue
427	EGF	grey
428	FBN2	blue
429	ETV6	turquoise
430	AMIGO2	grey
431	COL2A1	blue
432	ASCL1	turquoise
433	FOXN4	turquoise
434	ACVRL1	blue
435	GPR84	brown
436	RB1	turquoise
437	TCF12	turquoise
438	BCL2A1	brown
439	HAPLN3	blue
440	ST8SIA2	grey
441	MCTP2	blue
442	IQGAP1	turquoise
443	ZFHX3	blue
444	CDH11	blue
445	TP53	turquoise
446	EIF4A3	turquoise
447	ERBB2	turquoise
448	SH3GL1	turquoise
449	EPHA2	blue
450	DMRTA2	turquoise
451	HSPG2	blue
452	BCL10	turquoise
453	LMO4	turquoise
454	GPR161	turquoise
455	CASQ1	grey
456	LHX9	blue
457	RAB13	turquoise
458	S100A8	brown
459	SNAPIN	turquoise
460	DEGS1	turquoise
461	CNIH3	turquoise
462	DLX1	blue
463	HES6	turquoise
464	FANCD2	turquoise
465	CTDSP1	turquoise
466	LRIG1	turquoise
467	BOC	blue
468	TMEM108	turquoise
469	MANF	turquoise
470	EPHA5	grey
471	SFRP2	brown
472	PDGFC	turquoise
473	GLRA3	grey
474	MYO10	turquoise
475	HAPLN1	grey
476	KCNMB1	brown
477	TNFRSF21	turquoise
478	FGD2	brown
479	GABRR1	blue
480	DYNLT1	turquoise
481	SDK1	grey
482	EGFR	turquoise
483	SHROOM2	turquoise
484	SH3KBP1	turquoise
485	DOCK11	blue
486	RPL10	blue
487	CSGALNACT1	blue
488	DOK2	brown
489	RSPO2	grey
490	GSN	brown
491	NOTCH1	turquoise
492	HTR7	brown
493	FUOM	brown
494	ADM	grey
495	LRRC4C	turquoise
496	SYT8	grey
497	TENM4	turquoise
498	ST14	brown
499	MMP3	grey
500	ITGB1	blue
501	CTF1	blue
502	HNMT	brown
503	LYPD1	turquoise
504	TIMM8B	turquoise
505	IL18	brown
506	FOXO1	turquoise
507	TWF1	turquoise
508	PTPRO	turquoise
509	EDNRA	blue
510	CENPU	turquoise
511	POU4F1	grey
512	BCL2L11	blue
513	ASAP1	turquoise
514	SEMA3D	grey
515	IMPACT	turquoise
516	ROBO4	blue
517	ANGPT1	blue
518	ENAH	turquoise
519	SH3RF1	turquoise
520	CHODL	grey
521	APCDD1	grey
522	MARVELD1	blue
523	OTOA	grey
524	NODAL	grey
525	FBXO32	brown
526	TIMP4	grey
527	MMP14	blue
528	FZD1	blue
529	ACAN	grey
530	GRHL3	grey
531	WASF2	turquoise
532	CLSTN2	turquoise
533	GART	turquoise
534	RCAN1	brown
535	RUNX1	blue
536	IGF2BP1	blue
537	ISL2	blue
538	ITGB2	brown
539	VAV2	turquoise
540	LCN1	grey
541	SHC1	blue
542	AZGP1	grey
543	ITGA5	blue
544	RACGAP1	turquoise
545	FGF11	grey
546	LRP5	blue
547	FGF19	grey
548	DRAXIN	turquoise
549	WNT4	grey
550	MXRA8	brown
551	GFI1	brown
552	VCAM1	blue
553	ARPC5	brown
554	BPNT1	turquoise
555	PM20D1	grey
556	HAAO	blue
557	DISC1	turquoise
558	FRZB	grey
559	EN1	grey
560	PDLIM5	turquoise
561	MSX1	grey
562	S100A9	brown
563	FZD5	turquoise
564	CCKAR	blue
565	FEV	grey
566	TGFBR2	brown
567	NKX6-1	grey
568	CLRN1	grey
569	HESX1	brown
570	RYK	turquoise
571	GRIK3	turquoise
572	HEYL	blue
573	SPRY1	turquoise
574	HMGB2	turquoise
575	SCRG1	grey
576	HAND2	blue
577	ITGA2	turquoise
578	RNF180	turquoise
579	SERINC5	turquoise
580	ENPP6	grey
581	CASP3	turquoise
582	TLR3	brown
583	TERT	grey
584	UQCRQ	turquoise
585	FABP7	turquoise
586	TBX20	blue
587	HEY1	turquoise
588	FABP5	grey
589	SHH	grey
590	OSR2	blue
591	CTHRC1	blue
592	PCDH19	blue
593	ATP7A	blue
594	MELK	turquoise
595	SPTSSA	grey
596	PHOX2A	grey
597	GJB2	grey
598	AK8	grey
599	OTOGL	grey
600	FBN1	blue
601	AVPR1A	blue
602	TMEM100	grey
603	TPP1	brown
604	DCHS1	turquoise
605	NETO1	grey
606	RAG1	turquoise
607	PRTG	blue
608	WEE1	turquoise
609	GALR1	turquoise
610	B2M	brown
611	RRM1	turquoise
612	OR51E2	grey
613	TUBA1A	turquoise
614	AXL	brown
615	SRR	turquoise
616	ULK4	turquoise
617	FADD	turquoise
618	PNOC	grey
619	OR2W6P	grey
620	CX3CR1	brown
621	ARF4	turquoise
622	SEPT2	turquoise
623	MFSD2A	blue
624	SCNN1B	grey
625	FEN1	turquoise
626	GBX2	turquoise
627	COL3A1	blue
628	STAT3	turquoise
629	SHOX2	turquoise
630	ROR2	blue
631	ARMC4	blue
632	ATF5	grey
633	CXCL10	brown
634	NR0B1	grey
635	P2RY12	brown
636	PTAFR	brown
637	PTPN9	turquoise
638	NPR1	grey
639	CLIC4	turquoise
640	GPR183	brown
641	CHRNA5	turquoise
642	NLGN1	turquoise
643	GSX1	turquoise
644	P2RY1	turquoise
645	ITGAM	brown
646	ALCAM	turquoise
647	CDK1	turquoise
648	SMAD1	turquoise
649	CST2	brown
650	CST1	grey
651	SEMA3E	grey
652	DCLK2	turquoise
653	CDH2	turquoise
654	EMB	brown
655	GPR37	grey
656	FPR2	brown
657	ALK	turquoise
658	GRIK1	turquoise
659	SHCBP1	turquoise
660	GAA	brown
661	OTP	grey
662	ENC1	turquoise
663	FOXB1	grey
664	GAP43	turquoise
665	LAMB2	turquoise
666	QARS	turquoise
667	ID4	turquoise
668	CEBPB	brown
669	SPTLC3	blue
670	GNG12	turquoise
671	CLP1	turquoise
672	LRRN3	turquoise
673	CYSLTR1	brown
674	NDNF	grey
675	DAG1	turquoise
676	CSPG4	turquoise
677	NMNAT1	turquoise
678	TAS1R1	grey
679	HOXB2	grey
680	NRROS	brown
681	GNG5	turquoise
682	TLR6	brown
683	CHRNA9	brown
684	VWC2L	grey
685	FBXW8	turquoise
686	RTP1	grey
687	NPPA	grey
688	CHRNA7	grey
689	CCDC14	turquoise
690	CLCF1	brown
691	CABP4	grey
692	FOSL1	brown
693	GPR156	turquoise
694	LRRN1	turquoise
695	YES1	turquoise
696	FOXG1	turquoise
697	SPHK1	brown
698	OR4N2	grey
699	B3GNT5	turquoise
700	IRX5	grey
701	SOX11	turquoise
702	FZD8	blue
703	OLIG3	grey
704	GBA	brown
705	PCDHB9	turquoise
706	IMPDH2	turquoise
707	OTOS	grey
708	CALR	turquoise
709	CDH4	turquoise
710	VWA1	blue
711	FJX1	turquoise
712	SLC17A8	grey
713	FOXS1	blue
714	ALX1	blue
715	FZD2	blue
716	OR10Q1	grey
717	GSX2	grey
718	GPR157	brown
719	OR51E1	blue
720	HOXC10	grey
721	CXCR2	brown
722	OXTR	grey
723	BBS12	turquoise
724	F2R	turquoise
725	SOX2	turquoise
726	MAB21L2	grey
727	IDH2	turquoise
728	ENPP7	grey
729	CREB3L2	blue
730	RGMA	turquoise
731	BACE2	blue
732	NXPH4	grey
733	KPNA2	turquoise
734	FES	brown
735	CSF1R	brown
736	TSKU	blue
737	NKX2-5	grey
738	GPC6	blue
739	GABRR3	grey
740	RIMBP3C	blue
741	PMCH	brown
742	GPR1	grey
743	ASCL2	brown
744	CCR4	brown
745	NPW	blue
746	ACTG1	turquoise
747	TBX1	blue
748	OLIG1	turquoise
749	PRKD1	turquoise
750	GDF3	grey
751	CSF1	brown
752	NCMAP	grey
753	POU3F2	turquoise
754	PDE4B	turquoise
755	FAM19A3	grey
756	IMMP2L	grey
757	WT1	blue
758	CIB1	brown
759	NPY2R	grey
760	SCN10A	grey
761	PDE6G	brown
762	ZFP36L1	turquoise
763	FFAR4	brown
764	GLDN	brown
765	CYP27C1	blue
766	RTN4RL2	grey
767	CCK	grey
768	MITF	brown
769	SLIT1	turquoise
770	NPSR1	grey
771	DCC	turquoise
772	COL4A1	blue
773	TRPV2	brown
774	P2RX2	grey
775	ARHGAP11B	turquoise
776	AGRN	turquoise
777	POTEE	turquoise
778	OR7A5	grey
779	SLC38A3	turquoise
780	BLOC1S5	turquoise
781	H2AFX	turquoise
782	COL25A1	blue
783	HMX3	brown
784	OSTN	grey
785	HMX2	grey
786	DHFRP1	turquoise
787	PCDH18	blue
788	RASSF10	grey
789	IL1RAP	turquoise
790	PAX5	grey
791	FAT4	blue
792	TUBB	turquoise
793	NLGN3	turquoise
794	EPHB4	blue
795	CRYBA4	grey
796	SLC6A9	turquoise
797	SULF2	turquoise
798	LAMA2	blue
799	XRCC2	turquoise
800	HRH1	turquoise
801	TLR7	brown
802	GM2A	brown
803	POU3F4	grey
804	PDLIM7	brown
805	FLNA	turquoise
806	C5AR1	brown
807	DMBX1	grey
808	DPP4	blue
809	NMB	grey
810	S100A6	brown
811	ELOVL2	turquoise
812	NTRK1	grey
813	ARC	turquoise
814	DLL1	turquoise
815	BRINP2	turquoise
816	CD3E	brown
817	NEU4	turquoise
818	MAFB	brown
819	HLA-DRA	brown
820	NEU1	blue
821	AIF1	brown
822	LST1	brown
823	DDR1	turquoise
824	TCTN1	turquoise
825	TMEM231	grey
826	OLIG2	turquoise
827	IGKC	brown
828	IGHA2	brown
829	IGHA1	brown
830	IGHG3	brown
831	GPC2	turquoise
832	ITGA1	blue
833	NPS	blue
834	SKOR2	turquoise
835	NTF4	blue
836	ELFN1	grey
837	DHFR	turquoise
838	TNF	brown
839	GPX1	brown
840	PIRT	grey
841	H2BFS	grey
842	OR2I1P	brown
843	NME1	turquoise
844	PCDHGC3	turquoise
845	AQP1	grey
846	ARPC4	turquoise
847	GTF2A1L	grey
848	EFNA4	blue
849	ETV5	turquoise
850	FOXD1	grey
851	LYN	brown
852	OMP	turquoise
853	ARMS2	grey
854	TIFAB	brown
855	SALL3	turquoise
856	MFRP	grey
857	ITGB3	blue
858	S1PR2	blue
859	GABRQ	grey
860	SLC6A14	grey
861	CCL5	brown
862	PCDHB16	grey
863	CYFIP1	turquoise
864	RIMBP3B	blue
865	RIMBP3	blue
866	CCL3	brown
867	SRD5A2	blue

## Sheet: KICH_WGCNA_up_ng_cluster
	gene	color
0	ICA1	brown
1	SOX8	blue
2	CX3CL1	brown
3	RALA	blue
4	ARHGAP44	blue
5	SYPL1	brown
6	CD9	brown
7	SYT7	grey
8	ISL1	brown
9	SYT13	brown
10	NRXN3	brown
11	GAB2	brown
12	STAP1	brown
13	MSR1	yellow
14	CDH1	brown
15	RTN4R	yellow
16	RAB27B	brown
17	MYO16	yellow
18	ZIC2	yellow
19	ADRB1	brown
20	EPHA3	green
21	XK	brown
22	KITLG	blue
23	NEDD4L	brown
24	KCNQ1	brown
25	CAMK2B	brown
26	COL11A1	green
27	NGFR	brown
28	CDON	green
29	SLC12A2	brown
30	SNCAIP	brown
31	BTBD1	blue
32	NTN1	brown
33	PDE4A	blue
34	CTNNA2	brown
35	ASPM	yellow
36	MPPED2	brown
37	ARFGEF1	blue
38	MEF2A	brown
39	SDK2	brown
40	VPS35	blue
41	PLA2G10	brown
42	PFN2	brown
43	DGCR2	blue
44	CNGB1	brown
45	ATP2B1	yellow
46	WDR1	brown
47	MYO3B	blue
48	SLC6A15	brown
49	RDH11	brown
50	SDHA	brown
51	PICALM	brown
52	SLC24A1	brown
53	SEMA3C	yellow
54	ACAT1	brown
55	ADD2	blue
56	FSCN1	green
57	ACTB	green
58	RAP1GAP	brown
59	CTTNBP2	brown
60	MAP2	brown
61	SLC1A3	yellow
62	RIMS1	yellow
63	CHRNA3	grey
64	PSEN1	blue
65	IGSF9B	brown
66	TCF7	green
67	PCDHA6	brown
68	ATP8B1	brown
69	DLG3	brown
70	OPRK1	grey
71	GSK3B	blue
72	GRHL2	brown
73	OXCT1	brown
74	ZMPSTE24	brown
75	REST	blue
76	RRN3	blue
77	WNT11	grey
78	TMED2	blue
79	TMPRSS11E	brown
80	MT3	yellow
81	AURKA	yellow
82	ATRN	blue
83	XRN2	yellow
84	SLC9A1	blue
85	SPTLC1	blue
86	LYZ	green
87	MUL1	blue
88	CERS4	brown
89	KIF4A	yellow
90	POU4F3	blue
91	NRCAM	brown
92	SLC26A4	brown
93	ITGA6	brown
94	TGFB2	blue
95	ARCN1	blue
96	CRTAC1	brown
97	MAPK1	blue
98	SEZ6L	grey
99	MICALL1	yellow
100	PACSIN2	blue
101	TSPO	yellow
102	RASD2	brown
103	SYNGR1	blue
104	CACNA1I	yellow
105	COCH	brown
106	SPTLC2	brown
107	LGMN	brown
108	ITPK1	brown
109	SIX4	blue
110	BDKRB1	grey
111	MMP9	green
112	VSX1	yellow
113	ABHD12	blue
114	RIMS4	brown
115	CTSZ	yellow
116	SLC52A3	blue
117	PLCB4	blue
118	POFUT1	blue
119	E2F1	yellow
120	CST4	grey
121	ADNP2	blue
122	MIB1	blue
123	GPR143	yellow
124	TLR8	yellow
125	MAGT1	blue
126	CDK16	blue
127	FGF14	brown
128	FGF9	brown
129	PLLP	brown
130	NDRG4	grey
131	FA2H	brown
132	METRN	green
133	TOX3	brown
134	SYT17	brown
135	SLC6A2	brown
136	ACSBG1	grey
137	RAB11A	brown
138	VPS18	brown
139	CA2	blue
140	STK3	brown
141	ESRP1	brown
142	ADAM2	brown
143	KLC3	brown
144	GPI	blue
145	MYH14	brown
146	ATP1A3	grey
147	MEGF8	brown
148	GRIN2D	green
149	FGF21	yellow
150	KCNN1	blue
151	RAB3A	brown
152	MAG	brown
153	LSR	brown
154	SCN1B	yellow
155	DNAH11	brown
156	MTPN	blue
157	ATP6V0A4	brown
158	OGDH	brown
159	MET	blue
160	WNT2	yellow
161	COBL	brown
162	TMEM106B	blue
163	LIMK1	yellow
164	LHX2	brown
165	TGFBR1	blue
166	CPEB3	brown
167	NEURL1	grey
168	LGI1	brown
169	SLC6A4	brown
170	ASIC2	grey
171	COL1A1	green
172	MMD	blue
173	AREG	blue
174	CLCN3	brown
175	TRIM2	brown
176	GLRB	brown
177	RAPGEF2	brown
178	PPARGC1A	brown
179	DBX1	yellow
180	P2RX3	brown
181	ST3GAL4	blue
182	SLC1A2	brown
183	MDK	green
184	AMBRA1	blue
185	CALCA	grey
186	ASIC1	brown
187	SYT10	brown
188	LIN7A	brown
189	SCNN1A	brown
190	SLC38A1	brown
191	FZD10	brown
192	UST	brown
193	SIM1	brown
194	TMEM30A	blue
195	MAN2A1	blue
196	THBS4	brown
197	IL12B	brown
198	ST8SIA4	green
199	CPEB4	brown
200	HRH2	blue
201	DBN1	yellow
202	UNC5A	yellow
203	CNTN3	brown
204	ARL6	brown
205	FAM162A	brown
206	FGF12	brown
207	CSPG5	yellow
208	GPD2	blue
209	ACVR1	yellow
210	RTN4	blue
211	FN1	yellow
212	DLX2	yellow
213	VAX2	brown
214	ATP6V1B1	brown
215	PRRX1	green
216	CHD5	yellow
217	WLS	brown
218	RPE65	grey
219	RGS4	brown
220	CENPF	yellow
221	NRP2	yellow
222	ELOVL4	brown
223	ZNF430	blue
224	PCDH17	blue
225	NR4A3	grey
226	KDSR	blue
227	ONECUT2	yellow
228	SV2C	grey
229	TWIST1	green
230	EGR2	grey
231	ACVR1C	grey
232	ACSL3	brown
233	SLC12A5	green
234	SDC4	brown
235	ATP8A1	brown
236	USP9X	blue
237	SOX4	green
238	OPA3	brown
239	EML2	blue
240	SDCBP2	brown
241	NKX2-2	grey
242	OTOR	grey
243	MMP24	blue
244	GRPR	yellow
245	SIX1	brown
246	TIMM8A	blue
247	FGD3	blue
248	SYNGR3	brown
249	AKAP9	brown
250	GNGT1	yellow
251	STYXL1	blue
252	YWHAH	blue
253	LRRC4	brown
254	FEZF1	green
255	TWSG1	blue
256	EIF2AK4	blue
257	TMOD2	brown
258	CHAC1	brown
259	KCNC1	green
260	FGF13	brown
261	ZSWIM6	blue
262	MAP1S	yellow
263	PAK4	brown
264	GFAP	grey
265	PYY	blue
266	COX7B	brown
267	KIF3A	blue
268	MAP1B	yellow
269	SLC6A11	brown
270	KRAS	blue
271	SPINK5	brown
272	ELP3	brown
273	CNTN6	grey
274	CHL1	brown
275	RAX	brown
276	GRP	brown
277	SOX5	brown
278	SPX	brown
279	LRP4	yellow
280	DTNA	brown
281	CD36	green
282	DOCK10	blue
283	GPNMB	blue
284	ABHD17C	brown
285	CIB2	grey
286	RTP4	brown
287	DAB2IP	brown
288	GABBR2	green
289	TUBB2B	blue
290	SORL1	brown
291	UNC13C	brown
292	ITPKA	yellow
293	ADAM10	blue
294	ATAD1	blue
295	TACC2	blue
296	CHRNA1	green
297	BMPR1B	brown
298	SCARB2	blue
299	SHROOM3	brown
300	PPP3CA	blue
301	FBN2	yellow
302	FGD4	brown
303	AMIGO2	blue
304	COL2A1	grey
305	ASCL1	brown
306	GLTP	brown
307	CYP1A1	brown
308	IQGAP1	blue
309	ZFHX3	brown
310	AFG3L2	brown
311	ADCYAP1	brown
312	ARRB2	blue
313	APP	blue
314	AKT1	blue
315	CACNG8	green
316	PRKACB	brown
317	PTPRF	yellow
318	LHX9	brown
319	WNT9A	grey
320	LRIG1	blue
321	TMEM108	green
322	STXBP5L	brown
323	SLIT2	brown
324	SFRP2	green
325	GLRA3	brown
326	SRD5A1	blue
327	MYO10	brown
328	HAPLN1	brown
329	N4BP3	brown
330	EGFR	blue
331	NLGN4X	green
332	SHROOM2	brown
333	MCPH1	blue
334	CSGALNACT1	brown
335	CHRNA6	blue
336	CRH	grey
337	SYBU	blue
338	LRP12	yellow
339	NDUFB9	blue
340	VLDLR	brown
341	HTR7	yellow
342	ADM	brown
343	ST14	brown
344	CDH22	grey
345	CDH8	green
346	VEGFC	yellow
347	DLG2	brown
348	DLAT	brown
349	IL18	brown
350	FOXO1	brown
351	ITPR1	brown
352	SLC7A11	brown
353	THRB	brown
354	TWF1	blue
355	EPS8	brown
356	CENPU	yellow
357	TMEM163	brown
358	CYSLTR2	brown
359	GRID2	brown
360	SPARCL1	brown
361	GRM1	brown
362	MERTK	brown
363	ANGPT1	brown
364	TNIK	brown
365	NCAM2	brown
366	PLCL2	brown
367	EPHB1	yellow
368	GRIA1	grey
369	OTOA	green
370	SLC24A2	brown
371	GRIP1	brown
372	PCDH1	brown
373	GDF6	brown
374	LRFN2	grey
375	NPTN	brown
376	FBXO32	brown
377	ZIC3	grey
378	LHFPL4	grey
379	SST	brown
380	ATP2B2	brown
381	MMP14	green
382	CACNA1D	brown
383	KIT	brown
384	DGKI	brown
385	ACAN	green
386	PPP1R9A	brown
387	DMTN	brown
388	RUNX1	green
389	CBR3	yellow
390	GJD2	grey
391	AMFR	brown
392	SPON2	brown
393	PIP	grey
394	ARHGAP35	brown
395	ITGB2	green
396	RDH13	brown
397	SPTBN4	brown
398	ZNF385A	green
399	SHANK1	yellow
400	RACGAP1	blue
401	TBC1D24	brown
402	NTN3	yellow
403	ZG16B	yellow
404	SHANK2	blue
405	FGF19	grey
406	DRAXIN	yellow
407	NEXN	blue
408	LRRTM1	brown
409	EN1	green
410	SGPP2	brown
411	MSX1	green
412	PAQR3	blue
413	KBTBD8	brown
414	CCKAR	brown
415	HDAC11	blue
416	SERPINI1	brown
417	PPM1L	brown
418	CD200R1	green
419	CADPS	brown
420	NKX6-1	brown
421	ABHD6	brown
422	GRIK3	brown
423	PRKCD	brown
424	BSN	yellow
425	ELOVL7	brown
426	HTR4	brown
427	SERINC5	blue
428	HEY1	brown
429	ADCY1	blue
430	OXR1	brown
431	FZD6	brown
432	CTHRC1	green
433	STRBP	brown
434	ATP7A	brown
435	LRFN5	brown
436	WRN	blue
437	PHOX2A	grey
438	DACT1	brown
439	HPRT1	brown
440	ZNF219	brown
441	SPINT1	brown
442	FBN1	green
443	AVPR1A	brown
444	CKB	brown
445	TPP1	green
446	GALR1	brown
447	CHRFAM7A	grey
448	B2M	brown
449	HTR3A	yellow
450	PBX3	blue
451	GPRC5B	brown
452	LOXHD1	yellow
453	RRM1	blue
454	PSCA	grey
455	EEF2	yellow
456	SEMA6B	brown
457	PAFAH1B2	blue
458	FOXI1	brown
459	PXK	brown
460	CX3CR1	blue
461	FEN1	yellow
462	CHRM1	brown
463	TMEM223	green
464	CA7	green
465	OR13J1	brown
466	MAP2K1	blue
467	VCX3A	green
468	ROR2	green
469	ARMC4	yellow
470	RAB3B	yellow
471	ADRB2	brown
472	NR0B1	grey
473	P2RY12	blue
474	SDC2	brown
475	GPR183	green
476	CHRNA5	yellow
477	FRMPD4	brown
478	ALCAM	blue
479	B3GNT2	blue
480	SMAD1	blue
481	SEMA3E	brown
482	DCLK2	brown
483	ELOVL6	brown
484	EMB	yellow
485	GPR37	brown
486	CEL	blue
487	INSR	brown
488	OR1L8	brown
489	OR1N1	brown
490	DSCAM	brown
491	NXNL1	blue
492	BCL2	brown
493	KNDC1	blue
494	NINJ2	brown
495	MAL	brown
496	EIF2AK3	blue
497	BSG	brown
498	ARNT2	brown
499	LRFN4	green
500	SPTBN2	brown
501	CHRNA9	green
502	CNTNAP2	brown
503	UGT8	brown
504	SLC29A2	brown
505	DDIT3	brown
506	MCTP1	yellow
507	RIMS2	yellow
508	B3GNT5	yellow
509	CDK5R1	yellow
510	GRIN1	yellow
511	SOX11	yellow
512	OR51T1	brown
513	DEAF1	blue
514	NHLH2	green
515	HTR1F	green
516	CALR	blue
517	PTPN11	blue
518	GATA2	brown
519	LYNX1	brown
520	MAB21L1	grey
521	CHRM4	grey
522	GPR157	blue
523	TMIE	brown
524	PLAG1	yellow
525	SLC2A4	brown
526	IDH2	blue
527	BACE2	brown
528	CLN8	brown
529	NXPH4	yellow
530	CSF1R	green
531	VCX	green
532	TRAK1	brown
533	GJC1	yellow
534	CAMK1D	yellow
535	EPHA10	yellow
536	PMCH	brown
537	RP1L1	yellow
538	BTBD9	blue
539	CNGA2	blue
540	OLIG1	grey
541	ALDH1A3	blue
542	KCND2	yellow
543	CEND1	grey
544	SORCS2	blue
545	INPP5J	brown
546	SCN10A	green
547	SV2B	grey
548	LSAMP	blue
549	NRG3	brown
550	POMK	blue
551	IRS2	brown
552	FFAR4	green
553	GLDN	brown
554	ARAP1	brown
555	FSCN2	brown
556	MITF	brown
557	LYPD6	brown
558	KCNJ11	brown
559	COL4A1	blue
560	CYP26C1	grey
561	GABRD	green
562	SLC4A5	brown
563	FZD9	green
564	PCDH18	brown
565	ELAVL3	grey
566	TLR7	green
567	GM2A	green
568	POU3F4	brown
569	POTEI	brown
570	MYO5A	brown
571	BCO2	brown
572	KIF13B	brown
573	MBP	blue
574	ELOVL2	blue
575	RTP2	brown
576	ZNF536	grey
577	SLC9A6	blue
578	LRRTM3	brown
579	HLA-DRA	green
580	NEU1	blue
581	DDR1	brown
582	MOG	brown
583	VCX3B	green
584	OLIG2	brown
585	SYNJ2BP	brown
586	ISPD	blue
587	TENM3	green
588	NPTXR	green
589	CERS1	yellow
590	NPY6R	grey
591	STMND1	brown
592	ARPC1A	blue
593	PCDHA10	brown
594	TIFAB	green
595	FRRS1L	brown
596	GFY	yellow
597	S1PR2	green
598	GABRQ	brown
599	RIMBP3	yellow
600	NR2E3	brown

## Sheet: KIRC_WGCNA_up_ng_cluster
	gene	color
0	AOC1	blue
1	PLXND1	turquoise
2	ARX	turquoise
3	CX3CL1	turquoise
4	DLX6	brown
5	SCN4A	turquoise
6	CDKL5	blue
7	TENM1	blue
8	GABRA3	brown
9	BRCA1	brown
10	UFL1	blue
11	SYT13	blue
12	RUNX3	yellow
13	VIM	turquoise
14	LRRC7	blue
15	MYOC	blue
16	SLC18A1	turquoise
17	VCAN	blue
18	MSR1	yellow
19	RAB27B	blue
20	ZIC2	brown
21	EPHA3	turquoise
22	PREX2	turquoise
23	UTS2	yellow
24	RCN1	blue
25	PRDM1	turquoise
26	ATP2B4	blue
27	COL11A1	brown
28	DMRT3	brown
29	CDON	blue
30	SLC12A2	turquoise
31	ERBB3	blue
32	ASPM	brown
33	KIF2A	blue
34	MAOB	blue
35	NEDD4	blue
36	CHAT	brown
37	MAP4K4	turquoise
38	NOTCH3	turquoise
39	SEMA3A	brown
40	ADD2	brown
41	CACNG5	blue
42	FSCN1	turquoise
43	PLXNA2	turquoise
44	DCX	turquoise
45	MAP2	turquoise
46	EDN1	turquoise
47	FGF20	yellow
48	BRINP1	blue
49	TP73	turquoise
50	SLC1A3	yellow
51	SCGN	turquoise
52	DCT	blue
53	EPHA6	yellow
54	MEF2C	turquoise
55	PTPRC	yellow
56	PCDHB4	turquoise
57	PCDHA6	turquoise
58	SEMA5B	turquoise
59	LINC01587	blue
60	APOB	blue
61	TMED2	blue
62	PPEF1	brown
63	MT3	blue
64	P2RX7	yellow
65	BIRC5	brown
66	LYZ	yellow
67	KIF4A	brown
68	TF	brown
69	CD200	turquoise
70	RPGRIP1	turquoise
71	SEMA6A	blue
72	EZR	blue
73	DPYSL2	blue
74	TGFB2	turquoise
75	MYO3A	blue
76	NRP1	turquoise
77	MAPK1	blue
78	SEZ6L	brown
79	LGALS1	brown
80	RASD2	turquoise
81	TRIM9	blue
82	MMP9	brown
83	VSX1	blue
84	MYBL2	brown
85	CTSZ	yellow
86	PTK6	turquoise
87	PROKR2	yellow
88	JAG1	turquoise
89	E2F1	brown
90	TLR8	yellow
91	PGK1	blue
92	FGF14	brown
93	HTR2A	brown
94	HSF4	blue
95	CORO1A	yellow
96	CBLN1	turquoise
97	RPGRIP1L	blue
98	EYA1	blue
99	NBN	blue
100	TRPA1	blue
101	NDRG1	blue
102	STMN2	brown
103	SLC1A6	turquoise
104	EBI3	yellow
105	CRX	turquoise
106	ATP1A3	brown
107	GRIN2D	brown
108	KCNN1	turquoise
109	DNAH11	blue
110	DLX5	turquoise
111	MET	blue
112	TSPAN12	blue
113	GRB10	turquoise
114	CRHR2	brown
115	NPTX2	blue
116	MEOX2	brown
117	LHX2	turquoise
118	TGFBR1	blue
119	UNC5B	turquoise
120	CDH23	turquoise
121	COL1A1	brown
122	PMP22	turquoise
123	NMU	brown
124	AREG	brown
125	CPE	turquoise
126	P2RX3	turquoise
127	IL10RA	yellow
128	DDX6	blue
129	MDK	brown
130	CORO1C	blue
131	SLC38A1	blue
132	FZD10	turquoise
133	GAPDH	blue
134	GLP1R	turquoise
135	NR2E1	turquoise
136	SLC22A2	blue
137	VEGFA	turquoise
138	PCDHB2	blue
139	SPARC	turquoise
140	PCDHB3	turquoise
141	PCDHB5	blue
142	PCDHB6	blue
143	PCDHB15	turquoise
144	ARSB	blue
145	THBS4	brown
146	ST8SIA4	turquoise
147	PCDH12	turquoise
148	DPYSL3	brown
149	HRH2	blue
150	UNC5A	turquoise
151	FGF12	turquoise
152	GNB4	yellow
153	ITGA4	yellow
154	CCDC88A	blue
155	REG1A	blue
156	FN1	brown
157	DLX2	turquoise
158	SLC1A4	turquoise
159	KISS1R	turquoise
160	PRRX1	brown
161	TNR	brown
162	RPE65	turquoise
163	KMO	blue
164	RGS4	brown
165	SLC2A1	turquoise
166	FASLG	yellow
167	CENPF	brown
168	KIF14	brown
169	NRP2	turquoise
170	MYB	turquoise
171	PCDH17	turquoise
172	ONECUT2	turquoise
173	BCL11A	turquoise
174	PRLHR	turquoise
175	PCDHB10	blue
176	PCDHB14	blue
177	PCDHB12	turquoise
178	TNN	turquoise
179	CLU	turquoise
180	GJB6	blue
181	CCR2	yellow
182	HPCA	blue
183	CXCR4	turquoise
184	SV2C	turquoise
185	OBP2A	grey
186	INHBA	turquoise
187	EGR2	blue
188	CDKN2C	blue
189	BHLHE41	blue
190	NEUROD4	blue
191	PDE1B	turquoise
192	LRP1	blue
193	PREX1	turquoise
194	SLC12A5	brown
195	NRN1	turquoise
196	RUNX2	brown
197	RAP2A	blue
198	EFNB2	turquoise
199	INSIG2	blue
200	C3	yellow
201	FOXA2	turquoise
202	BMP2	blue
203	GRPR	blue
204	SIX1	brown
205	CANX	blue
206	BCL11B	yellow
207	GNGT1	blue
208	GAL3ST1	blue
209	YWHAH	turquoise
210	MCHR1	brown
211	RAC2	yellow
212	FOXP2	blue
213	ARHGAP22	yellow
214	TMOD2	turquoise
215	DLL4	turquoise
216	AIPL1	turquoise
217	FOXA1	turquoise
218	EGLN3	turquoise
219	SYT5	brown
220	ACE2	blue
221	EPO	brown
222	SAG	turquoise
223	MNX1	turquoise
224	SLC6A8	blue
225	LILRB2	yellow
226	PPT1	blue
227	ANO1	turquoise
228	MAP1B	turquoise
229	SLC6A11	brown
230	PER2	turquoise
231	SNAP25	brown
232	SYT11	turquoise
233	PDE6A	turquoise
234	DCLK1	blue
235	POSTN	brown
236	PDE6B	blue
237	SPINK5	turquoise
238	GSC	brown
239	CNTN6	brown
240	NOTCH2	blue
241	NGF	turquoise
242	GRP	brown
243	LRP4	turquoise
244	ETS1	turquoise
245	NREP	turquoise
246	ANXA1	blue
247	HAVCR2	blue
248	CD36	turquoise
249	EPHA7	blue
250	AGAP2	yellow
251	HEY2	turquoise
252	MDM2	blue
253	BCO1	blue
254	CHRND	turquoise
255	DOCK10	yellow
256	PLXNC1	yellow
257	EDNRB	turquoise
258	GPNMB	blue
259	RAPGEF5	turquoise
260	RTP4	yellow
261	HLX	turquoise
262	GAD2	grey
263	GABBR2	turquoise
264	IL33	turquoise
265	KIAA0319	blue
266	MGARP	blue
267	SULF1	turquoise
268	TRPC6	turquoise
269	CASP5	yellow
270	ITPKA	brown
271	ADAM10	blue
272	ACTR2	blue
273	KIF20B	blue
274	ZNF365	blue
275	HECW2	turquoise
276	CHRNA1	brown
277	FGF2	blue
278	FBN2	brown
279	RB1	blue
280	ZIC5	brown
281	MDGA2	turquoise
282	BCL2A1	yellow
283	PCSK6	blue
284	MCTP2	blue
285	IQGAP1	blue
286	CDH11	brown
287	TP53	turquoise
288	RNF165	turquoise
289	SLC6A3	turquoise
290	CACNG8	turquoise
291	HSPG2	turquoise
292	GPR161	turquoise
293	ABL2	turquoise
294	LHX9	turquoise
295	DUSP10	yellow
296	EFNA3	blue
297	DEGS1	blue
298	MALL	turquoise
299	SLC4A10	turquoise
300	DLX1	turquoise
301	CNTN4	turquoise
302	LRIG1	turquoise
303	SFRP2	turquoise
304	PLK2	turquoise
305	HAPLN1	brown
306	PAM	blue
307	KCNMB1	turquoise
308	EGFR	blue
309	NLGN4X	brown
310	CHRNA6	turquoise
311	SYBU	blue
312	LRP12	blue
313	NFIB	turquoise
314	GSN	turquoise
315	ZEB1	turquoise
316	CDHR1	yellow
317	HTR7	yellow
318	NPFFR1	yellow
319	ADM	turquoise
320	LRRC4C	turquoise
321	NCAM1	turquoise
322	GRIK4	blue
323	DOC2A	blue
324	ITGB1	turquoise
325	CDH8	turquoise
326	HNMT	blue
327	VEGFC	turquoise
328	DIXDC1	blue
329	CRIM1	blue
330	SLC7A11	brown
331	EDNRA	turquoise
332	CENPU	brown
333	POU4F1	turquoise
334	CYSLTR2	yellow
335	GRIA4	blue
336	SPARCL1	turquoise
337	MBNL1	blue
338	PTPRK	turquoise
339	JAKMIP1	yellow
340	LPCAT1	blue
341	LGI4	blue
342	THY1	turquoise
343	PIEZO2	turquoise
344	OTOA	yellow
345	ADCY8	blue
346	AFF2	blue
347	SORCS3	blue
348	GDF6	turquoise
349	SST	blue
350	ATP2B2	blue
351	SLC6A1	turquoise
352	MMP14	brown
353	FZD1	blue
354	DGKI	blue
355	ACAN	turquoise
356	NCK1	blue
357	KCNB1	blue
358	HTR6	turquoise
359	RUNX1	brown
360	TMPRSS3	turquoise
361	ITGB2	yellow
362	LCN1	grey
363	PLXDC1	turquoise
364	ITGA5	turquoise
365	FGF11	turquoise
366	NFIA	blue
367	LHX8	brown
368	VCAM1	blue
369	DISC1	turquoise
370	FRZB	turquoise
371	EN1	brown
372	GABRG1	turquoise
373	CLDN1	yellow
374	EOMES	yellow
375	SERPINI1	turquoise
376	CD200R1	yellow
377	GRIK3	turquoise
378	HEYL	turquoise
379	SPRY1	turquoise
380	ELOVL7	blue
381	TLR3	blue
382	TERT	grey
383	SLC6A18	blue
384	FABP7	blue
385	HEY1	turquoise
386	FABP5	brown
387	EN2	blue
388	GPER1	turquoise
389	CTHRC1	brown
390	SLITRK5	blue
391	MELK	brown
392	GJB2	blue
393	C1QL3	yellow
394	GPR176	turquoise
395	JAM3	turquoise
396	FBN1	brown
397	TMEM100	blue
398	TPP1	blue
399	NETO1	turquoise
400	GALR1	blue
401	B2M	yellow
402	MYO1A	yellow
403	SCG5	brown
404	OR51E2	turquoise
405	TUBA1A	turquoise
406	AXL	brown
407	DDIT4	turquoise
408	CX3CR1	yellow
409	GBX2	brown
410	COL3A1	brown
411	GFRA2	turquoise
412	SHOX2	brown
413	CXCL10	yellow
414	GPRIN1	brown
415	KCNAB1	turquoise
416	IL1RAPL1	turquoise
417	P2RY12	yellow
418	PTAFR	yellow
419	SCN9A	blue
420	CLIC4	blue
421	GPR183	yellow
422	ZEB2	turquoise
423	CHRNA5	brown
424	NLGN1	blue
425	LINGO1	turquoise
426	ROBO1	turquoise
427	P2RY1	turquoise
428	ITGAM	yellow
429	CDK1	brown
430	B3GNT2	blue
431	FOS	turquoise
432	CST2	yellow
433	CST1	brown
434	SEMA3E	turquoise
435	SLC30A1	blue
436	ADORA2B	brown
437	CDH2	blue
438	EMB	yellow
439	SYT9	blue
440	GPR37	blue
441	S1PR1	turquoise
442	INSR	turquoise
443	KCNK3	blue
444	CDK5R2	brown
445	LPAR3	brown
446	OTP	turquoise
447	OR2AT4	turquoise
448	DSCAM	turquoise
449	ENC1	turquoise
450	BCL2	blue
451	FOXB1	turquoise
452	SYNPO	turquoise
453	GAP43	turquoise
454	B3GALT1	turquoise
455	SMPDL3A	blue
456	LRRN3	brown
457	CYSLTR1	turquoise
458	ABCD2	yellow
459	SYT12	blue
460	SNCG	blue
461	PTPRM	turquoise
462	CSPG4	turquoise
463	NRROS	turquoise
464	CD34	turquoise
465	VWC2L	blue
466	FZD4	turquoise
467	RTP1	turquoise
468	MCTP1	turquoise
469	PRIMA1	blue
470	BNIP3	blue
471	B3GNT5	blue
472	BDNF	turquoise
473	SOX11	turquoise
474	LY6H	turquoise
475	IRX3	blue
476	TBL1XR1	blue
477	PCDHB9	blue
478	HTR1F	turquoise
479	CALR	blue
480	CDH4	turquoise
481	EGR3	turquoise
482	VWA1	turquoise
483	SLITRK4	blue
484	HTR1D	turquoise
485	GRM8	blue
486	FOXS1	turquoise
487	F2	blue
488	FGD6	yellow
489	OR10Q1	blue
490	OR2A4	blue
491	CHRM4	yellow
492	S1PR5	turquoise
493	OR51E1	turquoise
494	BHLHE22	brown
495	OXTR	brown
496	F2R	turquoise
497	OR52P1P	blue
498	NXPH4	turquoise
499	NXPH3	turquoise
500	CSF1R	yellow
501	PLCB1	blue
502	NTM	turquoise
503	GRID1	turquoise
504	GJC1	turquoise
505	SOX1	blue
506	CAMK1D	turquoise
507	GPC6	blue
508	RIMBP3C	brown
509	PMCH	yellow
510	GRIN2A	brown
511	GPR1	brown
512	NOG	brown
513	OPCML	turquoise
514	CCR4	yellow
515	KCND2	yellow
516	SLITRK6	brown
517	FAM19A3	brown
518	NELL2	yellow
519	ANKS1B	turquoise
520	SCN10A	turquoise
521	ROR1	blue
522	PRKG1	turquoise
523	POU3F1	brown
524	NRG3	turquoise
525	POMK	blue
526	IRS2	blue
527	TAL2	blue
528	FFAR4	yellow
529	RGS7BP	turquoise
530	OR9Q1	turquoise
531	TRABD2A	brown
532	QRFPR	blue
533	PCDHB13	blue
534	COL4A1	turquoise
535	GJA4	turquoise
536	TRPV2	yellow
537	SLC18A3	brown
538	GABRD	turquoise
539	OTOG	turquoise
540	GLRA4	turquoise
541	LRRK2	blue
542	RELN	blue
543	IL1RAP	blue
544	PAX5	turquoise
545	MYT1	turquoise
546	FAT4	blue
547	TUBB	brown
548	GRM7	turquoise
549	ELAVL3	turquoise
550	XRCC2	brown
551	TCF4	turquoise
552	HRH1	brown
553	SLC30A10	turquoise
554	TLR7	yellow
555	GM2A	yellow
556	PCDHB11	blue
557	DMBX1	brown
558	NMB	brown
559	HES5	turquoise
560	ELOVL2	turquoise
561	RTP2	blue
562	ATL1	turquoise
563	RYR2	blue
564	GJC2	turquoise
565	CD3E	yellow
566	PJA2	blue
567	NPY4R	yellow
568	BMPR2	turquoise
569	HLA-DRA	yellow
570	LST1	yellow
571	PCDHA7	turquoise
572	PCDHA5	turquoise
573	PCDHA4	blue
574	OLIG2	grey
575	KCTD11	turquoise
576	ITGA1	turquoise
577	ISPD	blue
578	OR3A2	turquoise
579	NPY6R	blue
580	LTA	yellow
581	H2BFS	brown
582	SHISA9	blue
583	OR2I1P	yellow
584	PCDHGC3	blue
585	PCDHGC4	blue
586	PCDHAC2	turquoise
587	PCDHAC1	turquoise
588	LYN	yellow
589	PCDHA3	turquoise
590	TIFAB	yellow
591	OR13A1	turquoise
592	GABRQ	turquoise
593	CCL5	yellow
594	PCDHB16	turquoise
595	GRIN2B	blue
596	RIMBP3B	turquoise
597	RIMBP3	blue
598	NEFL	blue
599	CCL3	yellow

[truncated: 16 more sheets: KIRP_WGCNA_up_ng_cluster, LGG_WGCNA_up_ng_cluster, LIHC_WGCNA_up_ng_cluster, LUAD_WGCNA_up_ng_cluster, LUSC_WGCNA_up_ng_cluster, OV_WGCNA_up_ng_cluster, PAAD_WGCNA_up_ng_cluster, PRAD_WGCNA_up_ng_cluster, READ_WGCNA_up_ng_cluster, SKCM_WGCNA_up_ng_cluster, STAD_WGCNA_up_ng_cluster, TGCT_WGCNA_up_ng_cluster, THCA_WGCNA_up_ng_cluster, THYM_WGCNA_up_ng_cluster, UCEC_WGCNA_up_ng_cluster, UCS_WGCNA_up_ng_cluster]
