# Supplementary material for: Neural functions in cancer: Data analyses and database construction
Source: Front Genet. 2023 Feb 13;14:1062052. doi: 10.3389/fgene.2023.1062052 (PMC9968960; doi:10.3389/fgene.2023.1062052)
Supplement: Supplementary file 2 [file DataSheet2.ZIP › SUP0906 datasheet2/Supplementary Table_S13.xlsx]

## Sheet: ACC_module_BP
	ID	Description	GeneRatio	BgRatio	pvalue	p.adjust	qvalue	geneID	Count
0	GO:0043583	ear development	9/55	219/18670	1.42053e-08	2.28989e-05	1.75098e-05	SALL1/ROR1/BMP2/FRZB/TIFAB/USH1C/DCANP1/MYO3A/FOXI1	9
1	GO:0042471	ear morphogenesis	7/55	118/18670	5.31581e-08	2.9345e-05	2.24389e-05	SALL1/FRZB/TIFAB/USH1C/DCANP1/MYO3A/FOXI1	7
2	GO:0090596	sensory organ morphogenesis	9/55	256/18670	5.46123e-08	2.9345e-05	2.24389e-05	CDON/SALL1/FRZB/TIFAB/USH1C/DCANP1/SIX3/MYO3A/FOXI1	9
3	GO:0048839	inner ear development	8/55	192/18670	8.70591e-08	3.50848e-05	2.68279e-05	ROR1/BMP2/FRZB/TIFAB/USH1C/DCANP1/MYO3A/FOXI1	8
4	GO:0048562	embryonic organ morphogenesis	9/55	288/18670	1.49116e-07	4.80751e-05	3.67611e-05	SALL1/OVOL2/FRZB/TIFAB/USH1C/DCANP1/SIX3/MYO3A/FOXI1	9
5	GO:0048568	embryonic organ development	10/55	428/18670	4.19982e-07	9.71824e-05	7.43115e-05	SALL1/OVOL2/ADM/FRZB/TIFAB/USH1C/DCANP1/SIX3/MYO3A/FOXI1	10
6	GO:0042472	inner ear morphogenesis	6/55	98/18670	4.22008e-07	9.71824e-05	7.43115e-05	FRZB/TIFAB/USH1C/DCANP1/MYO3A/FOXI1	6
7	GO:0090103	cochlea morphogenesis	4/55	24/18670	6.85441e-07	0.000138116	0.000105612	FRZB/TIFAB/DCANP1/MYO3A	4
8	GO:0042063	gliogenesis	8/55	290/18670	1.98915e-06	0.000356279	0.000272432	ROR1/IDH2/BMP2/STAP1/ERBB3/MAG/MYRF/F2	8
9	GO:0048634	regulation of muscle organ development	6/55	156/18670	6.38956e-06	0.00102745	0.000785648	CDON/BMP2/ERBB3/FZD7/TIFAB/DCANP1	6
10	GO:0010721	negative regulation of cell development	8/55	344/18670	7.01112e-06	0.00102745	0.000785648	SORL1/IDH2/STAP1/FRZB/MAG/SEMA7A/F2/SIX3	8
11	GO:0007351	tripartite regional subdivision	3/55	15/18670	1.07346e-05	0.00133109	0.00101783	TIFAB/DCANP1/PCSK6	3
12	GO:0008595	anterior/posterior axis specification, embryo	3/55	15/18670	1.07346e-05	0.00133109	0.00101783	TIFAB/DCANP1/PCSK6	3
13	GO:0021545	cranial nerve development	4/55	51/18670	1.51967e-05	0.00163313	0.00124879	SALL1/ERBB3/TIFAB/DCANP1	4
14	GO:0090102	cochlea development	4/55	51/18670	1.51967e-05	0.00163313	0.00124879	FRZB/TIFAB/DCANP1/MYO3A	4
15	GO:0071625	vocalization behavior	3/55	18/18670	1.91313e-05	0.00192748	0.00147386	TIFAB/MYH14/DCANP1	3
16	GO:0007350	blastoderm segmentation	3/55	19/18670	2.2671e-05	0.00214974	0.00164382	TIFAB/DCANP1/PCSK6	3
17	GO:0050768	negative regulation of neurogenesis	7/55	295/18670	2.4279e-05	0.00217432	0.00166261	SORL1/IDH2/STAP1/MAG/SEMA7A/F2/SIX3	7
18	GO:0014013	regulation of gliogenesis	5/55	124/18670	3.17851e-05	0.00269672	0.00206207	IDH2/BMP2/STAP1/MAG/F2	5
19	GO:0051961	negative regulation of nervous system development	7/55	315/18670	3.68995e-05	0.0029741	0.00227417	SORL1/IDH2/STAP1/MAG/SEMA7A/F2/SIX3	7
20	GO:0010001	glial cell differentiation	6/55	218/18670	4.25552e-05	0.00317597	0.00242854	ROR1/BMP2/ERBB3/MAG/MYRF/F2	6
21	GO:0009952	anterior/posterior pattern specification	6/55	219/18670	4.36555e-05	0.00317597	0.00242854	CDON/BMP2/TIFAB/DCANP1/PCSK6/SIX3	6
22	GO:0007389	pattern specification process	8/55	446/18670	4.53147e-05	0.00317597	0.00242854	CDON/BMP2/ACVR1B/OVOL2/TIFAB/DCANP1/PCSK6/SIX3	8
23	GO:0003002	regionalization	7/55	351/18670	7.30605e-05	0.00478798	0.00366117	CDON/BMP2/OVOL2/TIFAB/DCANP1/PCSK6/SIX3	7
24	GO:0090092	regulation of transmembrane receptor protein serine/threonine kinase signaling pathway	6/55	241/18670	7.42552e-05	0.00478798	0.00366117	SORL1/BMP2/ACVR1B/OVOL2/VWC2L/PCSK6	6
25	GO:0021675	nerve development	4/55	79/18670	8.5954e-05	0.00532915	0.00407498	SALL1/ERBB3/TIFAB/DCANP1	4
26	GO:0048708	astrocyte differentiation	4/55	81/18670	9.47639e-05	0.00565776	0.00432626	ROR1/BMP2/MAG/F2	4
27	GO:0048710	regulation of astrocyte differentiation	3/55	31/18670	0.000102565	0.00590482	0.00451518	BMP2/MAG/F2	3
28	GO:0009798	axis specification	4/55	85/18670	0.000114327	0.00635502	0.00485943	TIFAB/DCANP1/PCSK6/SIX3	4
29	GO:0050954	sensory perception of mechanical stimulus	5/55	165/18670	0.000123523	0.00663732	0.00507529	ROR1/MYH14/USH1C/PIEZO2/MYO3A	5
30	GO:0031128	developmental induction	3/55	34/18670	0.000135689	0.00705583	0.00539531	SALL1/BMP2/SIX3	3
31	GO:0000578	embryonic axis specification	3/55	36/18670	0.000161228	0.00812186	0.00621046	TIFAB/DCANP1/PCSK6	3
32	GO:0032941	secretion by tissue	3/55	37/18670	0.000175089	0.00855281	0.00653999	CEL/TIFAB/DCANP1	3
33	GO:0007517	muscle organ development	7/55	410/18670	0.000191382	0.00907373	0.00693832	CDON/BMP2/ERBB3/FZD7/TIFAB/MYH14/DCANP1	7
34	GO:0021983	pituitary gland development	3/55	42/18670	0.000256008	0.011791	0.0090161	SALL1/BMP2/SIX3	3
35	GO:0050804	modulation of chemical synaptic transmission	7/55	436/18670	0.00027838	0.012298	0.00940376	SLC6A1/SCTR/CEL/LRFN2/SCGN/NETO1/CHRNA6	7
36	GO:0099177	regulation of trans-synaptic signaling	7/55	437/18670	0.000282274	0.012298	0.00940376	SLC6A1/SCTR/CEL/LRFN2/SCGN/NETO1/CHRNA6	7
37	GO:0014014	negative regulation of gliogenesis	3/55	45/18670	0.00031447	0.0133402	0.0102007	IDH2/STAP1/F2	3
38	GO:0021562	vestibulocochlear nerve development	2/55	10/18670	0.000377682	0.0148493	0.0113547	TIFAB/DCANP1	2
39	GO:0030432	peristalsis	2/55	10/18670	0.000377682	0.0148493	0.0113547	TIFAB/DCANP1	2
40	GO:0098598	learned vocalization behavior or vocal learning	2/55	10/18670	0.000377682	0.0148493	0.0113547	TIFAB/DCANP1	2
41	GO:0009948	anterior/posterior axis specification	3/55	50/18670	0.000429865	0.0164986	0.0126158	TIFAB/DCANP1/PCSK6	3
42	GO:1901077	regulation of relaxation of muscle	2/55	11/18670	0.000460739	0.0172723	0.0132075	TIFAB/DCANP1	2
43	GO:0050885	neuromuscular process controlling balance	3/55	52/18670	0.000482681	0.0176837	0.013522	TIFAB/USH1C/DCANP1	3
44	GO:0035270	endocrine system development	4/55	127/18670	0.000532542	0.0179983	0.0137626	SALL1/BMP2/MNX1/SIX3	4
45	GO:0007178	transmembrane receptor protein serine/threonine kinase signaling pathway	6/55	349/18670	0.000547666	0.0179983	0.0137626	SORL1/BMP2/ACVR1B/OVOL2/VWC2L/PCSK6	6
46	GO:0002024	diet induced thermogenesis	2/55	12/18670	0.000551842	0.0179983	0.0137626	SORL1/SCTR	2
47	GO:0021559	trigeminal nerve development	2/55	12/18670	0.000551842	0.0179983	0.0137626	TIFAB/DCANP1	2
48	GO:0046541	saliva secretion	2/55	12/18670	0.000551842	0.0179983	0.0137626	TIFAB/DCANP1	2
49	GO:0061098	positive regulation of protein tyrosine kinase activity	3/55	55/18670	0.000569426	0.0179983	0.0137626	DLG3/STAP1/ERBB3	3
50	GO:0097120	receptor localization to synapse	3/55	55/18670	0.000569426	0.0179983	0.0137626	DLG3/NETO1/GRIP1	3
51	GO:0042445	hormone metabolic process	5/55	232/18670	0.000595304	0.0184544	0.0141114	BCO1/BMP2/ADM/CMA1/PCSK6	5
52	GO:0021978	telencephalon regionalization	2/55	13/18670	0.000650945	0.0190786	0.0145886	BMP2/SIX3	2
53	GO:0031223	auditory behavior	2/55	13/18670	0.000650945	0.0190786	0.0145886	TIFAB/DCANP1	2
54	GO:0048711	positive regulation of astrocyte differentiation	2/55	13/18670	0.000650945	0.0190786	0.0145886	BMP2/MAG	2
55	GO:0031644	regulation of neurological system process	4/55	137/18670	0.000708116	0.0203836	0.0155865	MAG/MYRF/ACPP/NETO1	4
56	GO:0035112	genitalia morphogenesis	2/55	14/18670	0.000758001	0.0214368	0.0163919	TIFAB/DCANP1	2
57	GO:0009880	embryonic pattern specification	3/55	62/18670	0.000809011	0.0223994	0.0171279	TIFAB/DCANP1/PCSK6	3
58	GO:0031646	positive regulation of neurological system process	3/55	63/18670	0.000847697	0.0223994	0.0171279	MAG/MYRF/NETO1	3
59	GO:0021537	telencephalon development	5/55	251/18670	0.000848714	0.0223994	0.0171279	CDON/SALL1/BMP2/SEMA7A/SIX3	5
60	GO:0030900	forebrain development	6/55	381/18670	0.00086586	0.0223994	0.0171279	CDON/SALL1/BMP2/SEMA7A/SIX3/SSTR3	6
61	GO:0007638	mechanosensory behavior	2/55	15/18670	0.000872965	0.0223994	0.0171279	TIFAB/DCANP1	2
62	GO:0007605	sensory perception of sound	4/55	145/18670	0.00087541	0.0223994	0.0171279	ROR1/MYH14/USH1C/MYO3A	4
63	GO:0010566	regulation of ketone biosynthetic process	2/55	16/18670	0.000995791	0.0250815	0.0191788	BMP2/ADM	2
64	GO:0016202	regulation of striated muscle tissue development	4/55	152/18670	0.00104316	0.0258704	0.0197821	CDON/BMP2/ERBB3/FZD7	4
65	GO:1901861	regulation of muscle tissue development	4/55	155/18670	0.00112153	0.0267031	0.0204188	CDON/BMP2/ERBB3/FZD7	4
66	GO:0031643	positive regulation of myelination	2/55	17/18670	0.00112643	0.0267031	0.0204188	MAG/MYRF	2
67	GO:1903975	regulation of glial cell migration	2/55	17/18670	0.00112643	0.0267031	0.0204188	IDH2/STAP1	2
68	GO:0030509	BMP signaling pathway	4/55	157/18670	0.00117602	0.0274746	0.0210087	SORL1/BMP2/VWC2L/PCSK6	4
69	GO:0097094	craniofacial suture morphogenesis	2/55	18/18670	0.00126485	0.0291276	0.0222727	TIFAB/DCANP1	2
70	GO:0045685	regulation of glial cell differentiation	3/55	73/18670	0.00130037	0.0295239	0.0225758	BMP2/MAG/F2	3
71	GO:0060485	mesenchyme development	5/55	278/18670	0.00133743	0.0298663	0.0228376	BMP2/ERBB3/OVOL2/FRZB/SEMA7A	5
72	GO:0006081	cellular aldehyde metabolic process	3/55	74/18670	0.00135251	0.0298663	0.0228376	BCO1/IDH2/BMP2	3
73	GO:0021536	diencephalon development	3/55	75/18670	0.00140594	0.0299277	0.0228845	SALL1/BMP2/SIX3	3
74	GO:0060231	mesenchymal to epithelial transition	2/55	19/18670	0.00141098	0.0299277	0.0228845	SALL1/FZD7	2
75	GO:0060457	negative regulation of digestive system process	2/55	19/18670	0.00141098	0.0299277	0.0228845	TIFAB/DCANP1	2
76	GO:0071772	response to BMP	4/55	170/18670	0.00157633	0.0325775	0.0249107	SORL1/BMP2/VWC2L/PCSK6	4
77	GO:0071773	cellular response to BMP stimulus	4/55	170/18670	0.00157633	0.0325775	0.0249107	SORL1/BMP2/VWC2L/PCSK6	4
78	GO:0048608	reproductive structure development	6/55	431/18670	0.00162915	0.0332429	0.0254195	SALL1/OVOL2/ADM/TIFAB/DCANP1/GJB1	6
79	GO:0061458	reproductive system development	6/55	434/18670	0.00168738	0.0340008	0.025999	SALL1/OVOL2/ADM/TIFAB/DCANP1/GJB1	6
80	GO:0014821	phasic smooth muscle contraction	2/55	21/18670	0.00172626	0.0343546	0.0262696	TIFAB/DCANP1	2
81	GO:0022010	central nervous system myelination	2/55	22/18670	0.0018953	0.03681	0.0281471	MAG/MYRF	2
82	GO:0032291	axon ensheathment in central nervous system	2/55	22/18670	0.0018953	0.03681	0.0281471	MAG/MYRF	2
83	GO:0034308	primary alcohol metabolic process	3/55	85/18670	0.00201425	0.0383535	0.0293274	BCO1/BMP2/ALDH3B2	3
84	GO:0061138	morphogenesis of a branching epithelium	4/55	182/18670	0.00202236	0.0383535	0.0293274	SALL1/BMP2/ADM/CASR	4
85	GO:2000726	negative regulation of cardiac muscle cell differentiation	2/55	23/18670	0.00207189	0.038836	0.0296963	BMP2/FZD7	2
86	GO:0030308	negative regulation of cell growth	4/55	186/18670	0.00218862	0.0405524	0.0310088	ACVR1B/FRZB/MAG/SEMA7A	4
87	GO:0061097	regulation of protein tyrosine kinase activity	3/55	88/18670	0.002224	0.0407397	0.031152	DLG3/STAP1/ERBB3	3
88	GO:0021871	forebrain regionalization	2/55	24/18670	0.00225599	0.0408613	0.031245	BMP2/SIX3	2
89	GO:0014033	neural crest cell differentiation	3/55	90/18670	0.0023711	0.042469	0.0324743	OVOL2/FRZB/SEMA7A	3
90	GO:0030510	regulation of BMP signaling pathway	3/55	91/18670	0.00244685	0.0431779	0.0330164	SORL1/VWC2L/PCSK6	3
91	GO:0007409	axonogenesis	6/55	468/18670	0.00246425	0.0431779	0.0330164	PARD6B/GFRA3/GRB7/MAG/SEMA7A/EPHA10	6
92	GO:0060562	epithelial tube morphogenesis	5/55	322/18670	0.00254145	0.0435323	0.0332874	SALL1/BMP2/OVOL2/ADM/CASR	5
93	GO:0007589	body fluid secretion	3/55	93/18670	0.00260283	0.0435323	0.0332874	CEL/TIFAB/DCANP1	3
94	GO:0050769	positive regulation of neurogenesis	6/55	474/18670	0.00262546	0.0435323	0.0332874	CDON/BMP2/VWC2L/MAG/SEMA7A/GRIP1	6
95	GO:0001763	morphogenesis of a branching structure	4/55	196/18670	0.00264519	0.0435323	0.0332874	SALL1/BMP2/ADM/CASR	4
96	GO:0006700	C21-steroid hormone biosynthetic process	2/55	26/18670	0.00264651	0.0435323	0.0332874	BMP2/ADM	2
97	GO:0010996	response to auditory stimulus	2/55	26/18670	0.00264651	0.0435323	0.0332874	TIFAB/DCANP1	2
98	GO:0002021	response to dietary excess	2/55	27/18670	0.00285284	0.0455325	0.0348169	SORL1/SCTR	2
99	GO:0046885	regulation of hormone biosynthetic process	2/55	27/18670	0.00285284	0.0455325	0.0348169	BMP2/ADM	2
100	GO:1905208	negative regulation of cardiocyte differentiation	2/55	27/18670	0.00285284	0.0455325	0.0348169	BMP2/FZD7	2
101	GO:0022604	regulation of cell morphogenesis	6/55	484/18670	0.00291168	0.0460159	0.0351865	MYH14/MAG/SEMA7A/SDC2/F2/GRIP1	6
102	GO:0001708	cell fate specification	3/55	99/18670	0.00310719	0.0486133	0.0371727	CDON/FZD7/MNX1	3
103	GO:0022600	digestive system process	3/55	100/18670	0.00319666	0.0486133	0.0371727	CEL/TIFAB/DCANP1	3
104	GO:0035282	segmentation	3/55	100/18670	0.00319666	0.0486133	0.0371727	TIFAB/DCANP1/PCSK6	3
105	GO:0055024	regulation of cardiac muscle tissue development	3/55	100/18670	0.00319666	0.0486133	0.0371727	BMP2/ERBB3/FZD7	3
106	GO:0021602	cranial nerve morphogenesis	2/55	29/18670	0.00328745	0.0495268	0.0378712	TIFAB/DCANP1	2
0	GO:0090596	sensory organ morphogenesis	15/108	256/18670	2.12559e-11	5.40112e-08	4.16839e-08	WNT2/PTK7/MYO3B/FGFR1/PRRX1/TRPM1/PTN/CTHRC1/TWIST1/SLITRK6/GBX2/FZD2/POU3F4/THY1/RP1	15
1	GO:0050808	synapse organization	17/108	408/18670	1.89912e-10	2.41283e-07	1.86214e-07	HOMER1/FRMPD4/PCDHB2/GABRA2/CHRNA1/PCDHB16/SLC7A11/EPHB3/PTN/TUBA1A/SLITRK6/WNT7B/ZNF365/ADD2/TPBG/LRRN1/CX3CR1	17
2	GO:0060485	mesenchyme development	14/108	278/18670	7.60448e-10	6.44099e-07	4.97093e-07	WNT2/PTK7/NKX2-1/HEY1/FGFR1/FN1/KITLG/TCF15/SNAI2/TWIST1/GBX2/SEMA3A/COL1A1/TMEM100	14
3	GO:0042471	ear morphogenesis	10/108	118/18670	1.59062e-09	1.01044e-06	7.79823e-07	PTK7/MYO3B/FGFR1/PRRX1/CTHRC1/TWIST1/SLITRK6/GBX2/FZD2/POU3F4	10
4	GO:0050954	sensory perception of mechanical stimulus	11/108	165/18670	3.02723e-09	1.53844e-06	1.18731e-06	CRYM/MYO3B/FGFR1/SLC52A3/LOXHD1/GJB2/SNAI2/SLITRK6/POU3F4/COL1A1/HTR2A	11
5	GO:0043583	ear development	12/108	219/18670	5.20497e-09	1.68452e-06	1.30005e-06	PTK7/MYO3B/FGFR1/PRRX1/GJB2/TCF15/CTHRC1/TWIST1/SLITRK6/GBX2/FZD2/POU3F4	12
6	GO:0048762	mesenchymal cell differentiation	12/108	219/18670	5.20497e-09	1.68452e-06	1.30005e-06	WNT2/NKX2-1/HEY1/FGFR1/FN1/KITLG/SNAI2/TWIST1/GBX2/SEMA3A/COL1A1/TMEM100	12
7	GO:0042472	inner ear morphogenesis	9/108	98/18670	5.30348e-09	1.68452e-06	1.30005e-06	PTK7/MYO3B/FGFR1/PRRX1/CTHRC1/SLITRK6/GBX2/FZD2/POU3F4	9
8	GO:0007605	sensory perception of sound	10/108	145/18670	1.18219e-08	3.33772e-06	2.57594e-06	CRYM/MYO3B/FGFR1/SLC52A3/LOXHD1/GJB2/SNAI2/SLITRK6/POU3F4/COL1A1	10
9	GO:0042063	gliogenesis	12/108	290/18670	1.16269e-07	2.95439e-05	2.28009e-05	CCL3/NKX2-1/CSPG4/SOX4/PHGDH/LAMB1/PTN/ZNF365/EGR2/FGF5/GPR37L1/CX3CR1	12
10	GO:0019233	sensory perception of pain	8/108	104/18670	1.56879e-07	3.44384e-05	2.65783e-05	IL12B/HOXD1/CCL3/ANO1/IAPP/FABP5/TMEM100/HTR2A	8
11	GO:0048839	inner ear development	10/108	192/18670	1.69258e-07	3.44384e-05	2.65783e-05	PTK7/MYO3B/FGFR1/PRRX1/GJB2/CTHRC1/SLITRK6/GBX2/FZD2/POU3F4	10
12	GO:0048568	embryonic organ development	14/108	428/18670	1.7619e-07	3.44384e-05	2.65783e-05	WNT2/PTK7/MYO3B/HEY1/FGFR1/PRRX1/KITLG/CTHRC1/TWIST1/SLITRK6/WNT7B/GBX2/FZD2/POU3F4	14
13	GO:0090103	cochlea morphogenesis	5/108	24/18670	2.29759e-07	4.17013e-05	3.21836e-05	PTK7/MYO3B/CTHRC1/FZD2/POU3F4	5
14	GO:0090102	cochlea development	6/108	51/18670	4.7479e-07	8.04294e-05	6.20725e-05	PTK7/MYO3B/CTHRC1/SLITRK6/FZD2/POU3F4	6
15	GO:0060317	cardiac epithelial to mesenchymal transition	5/108	32/18670	1.04923e-06	0.000156828	0.000121034	WNT2/HEY1/SNAI2/TWIST1/TMEM100	5
16	GO:0071295	cellular response to vitamin	5/108	32/18670	1.04923e-06	0.000156828	0.000121034	POSTN/PTN/SNAI2/ATP2B1/COL1A1	5
17	GO:0033273	response to vitamin	7/108	93/18670	1.12128e-06	0.000158288	0.000122161	POSTN/CXCL10/SPP1/PTN/SNAI2/ATP2B1/COL1A1	7
18	GO:0048880	sensory system development	12/108	371/18670	1.59533e-06	0.000213355	0.000164659	WNT2/TRPM1/WNT5B/SLC7A11/PTN/TWIST1/SLITRK6/WNT7B/ATP2B1/SEMA3A/THY1/RP1	12
19	GO:0030900	forebrain development	12/108	381/18670	2.10246e-06	0.000255784	0.000197405	NKX2-1/FGFR1/COL3A1/SRD5A1/LAMB1/SLC7A11/EPHB3/PTN/WNT7B/GBX2/SEMA3A/GNAO1	12
20	GO:2000027	regulation of animal organ morphogenesis	10/108	253/18670	2.11392e-06	0.000255784	0.000197405	WNT2/PTK7/FGFR1/DMRT3/PTN/CTHRC1/SNAI2/TWIST1/GPC6/FZD2	10
21	GO:0033280	response to vitamin D	5/108	37/18670	2.21953e-06	0.000256356	0.000197846	CXCL10/SPP1/PTN/SNAI2/ATP2B1	5
22	GO:0007409	axonogenesis	13/108	468/18670	3.0859e-06	0.000340925	0.000263114	NKX2-1/DOK5/CDH11/FN1/SPP1/EPHB3/SH3KBP1/SLITRK6/NKX2-8/GBX2/SEMA3A/EGR2/THY1	13
23	GO:0050807	regulation of synapse organization	9/108	218/18670	4.9206e-06	0.000520969	0.000402065	HOMER1/FRMPD4/SLC7A11/EPHB3/PTN/TUBA1A/SLITRK6/TPBG/LRRN1	9
24	GO:0048483	autonomic nervous system development	5/108	45/18670	5.99653e-06	0.000587879	0.000453704	SOX4/FN1/GBX2/SEMA3A/EGR2	5
25	GO:0003002	regionalization	11/108	351/18670	6.01529e-06	0.000587879	0.000453704	WNT2/NKX2-1/HEY1/FGFR1/DDIT3/DMRT3/TCF15/WNT7B/GBX2/SEMA3A/EGR2	11
26	GO:0048562	embryonic organ morphogenesis	10/108	288/18670	6.67714e-06	0.000619753	0.000478303	PTK7/MYO3B/FGFR1/PRRX1/CTHRC1/TWIST1/SLITRK6/GBX2/FZD2/POU3F4	10
27	GO:0050803	regulation of synapse structure or activity	9/108	227/18670	6.82924e-06	0.000619753	0.000478303	HOMER1/FRMPD4/SLC7A11/EPHB3/PTN/TUBA1A/SLITRK6/TPBG/LRRN1	9
28	GO:0030324	lung development	8/108	172/18670	7.09418e-06	0.000621597	0.000479726	WNT2/PTK7/NKX2-1/FGFR1/SLC7A11/PTN/NKX2-8/WNT7B	8
29	GO:0014032	neural crest cell development	6/108	81/18670	7.4352e-06	0.000629762	0.000486027	FN1/KITLG/SNAI2/TWIST1/GBX2/SEMA3A	6
30	GO:0001654	eye development	11/108	362/18670	8.05147e-06	0.000659961	0.000509334	WNT2/TRPM1/WNT5B/SLC7A11/PTN/TWIST1/SLITRK6/WNT7B/ATP2B1/THY1/RP1	11
31	GO:0030323	respiratory tube development	8/108	176/18670	8.39768e-06	0.000666828	0.000514634	WNT2/PTK7/NKX2-1/FGFR1/SLC7A11/PTN/NKX2-8/WNT7B	8
32	GO:0007416	synapse assembly	8/108	177/18670	8.75343e-06	0.000667274	0.000514978	PCDHB2/GABRA2/PCDHB16/EPHB3/SLITRK6/ADD2/TPBG/LRRN1	8
33	GO:0150063	visual system development	11/108	366/18670	8.9285e-06	0.000667274	0.000514978	WNT2/TRPM1/WNT5B/SLC7A11/PTN/TWIST1/SLITRK6/WNT7B/ATP2B1/THY1/RP1	11
34	GO:0014031	mesenchymal cell development	6/108	85/18670	9.83411e-06	0.000679752	0.000524608	FN1/KITLG/SNAI2/TWIST1/GBX2/SEMA3A	6
35	GO:0048864	stem cell development	6/108	85/18670	9.83411e-06	0.000679752	0.000524608	FN1/KITLG/SNAI2/TWIST1/GBX2/SEMA3A	6
36	GO:1905330	regulation of morphogenesis of an epithelium	8/108	180/18670	9.898e-06	0.000679752	0.000524608	WNT2/PTK7/CXCL10/FGFR1/CTHRC1/SNAI2/GPC6/FZD2	8
37	GO:0021953	central nervous system neuron differentiation	8/108	183/18670	1.11664e-05	0.000746678	0.00057626	WNT2/NKX2-1/SOX4/CDH11/EPHB3/DMRT3/GBX2/SEMA3A	8
38	GO:0072132	mesenchyme morphogenesis	5/108	52/18670	1.23525e-05	0.000804814	0.000621127	HEY1/FGFR1/SNAI2/TWIST1/TMEM100	5
39	GO:0014033	neural crest cell differentiation	6/108	90/18670	1.36764e-05	0.000868793	0.000670503	FN1/KITLG/SNAI2/TWIST1/GBX2/SEMA3A	6
40	GO:0043010	camera-type eye development	10/108	314/18670	1.41776e-05	0.000878663	0.00067812	WNT2/WNT5B/SLC7A11/PTN/TWIST1/SLITRK6/WNT7B/ATP2B1/THY1/RP1	10
41	GO:0001837	epithelial to mesenchymal transition	7/108	140/18670	1.70194e-05	0.00102967	0.000794665	WNT2/NKX2-1/HEY1/SNAI2/TWIST1/COL1A1/TMEM100	7
42	GO:0001755	neural crest cell migration	5/108	57/18670	1.94494e-05	0.00111579	0.000861126	FN1/KITLG/TWIST1/GBX2/SEMA3A	5
43	GO:0001503	ossification	11/108	398/18670	1.9494e-05	0.00111579	0.000861126	CCL3/CDH11/SPP1/PTN/CTHRC1/SNAI2/TWIST1/WNT7B/ATP2B1/EGR2/COL1A1	11
44	GO:0060541	respiratory system development	8/108	198/18670	1.97601e-05	0.00111579	0.000861126	WNT2/PTK7/NKX2-1/FGFR1/SLC7A11/PTN/NKX2-8/WNT7B	8
45	GO:0030278	regulation of ossification	8/108	203/18670	2.36404e-05	0.00130588	0.00100783	CCL3/PTN/CTHRC1/SNAI2/TWIST1/WNT7B/ATP2B1/EGR2	8
46	GO:0060070	canonical Wnt signaling pathway	10/108	335/18670	2.47194e-05	0.00133643	0.00103141	WNT2/PTK7/SOX4/DDIT3/WNT5B/CTHRC1/SNAI2/WNT7B/FZD2/COL1A1	10
47	GO:0016331	morphogenesis of embryonic epithelium	7/108	150/18670	2.65855e-05	0.00140737	0.00108616	WNT2/PTK7/SOX4/CTHRC1/TWIST1/WNT7B/FZD2	7
48	GO:0010721	negative regulation of cell development	10/108	344/18670	3.09745e-05	0.00160625	0.00123965	POSTN/HEY1/COL3A1/SPP1/PTN/TRPC6/ZNF365/SEMA3A/THY1/GPR37L1	10
49	GO:0010975	regulation of neuron projection development	12/108	499/18670	3.17147e-05	0.00161174	0.00124388	PTK7/FGFR1/PRRX1/FN1/SPP1/EPHB3/PTN/FRMD7/TRPC6/ZNF365/SEMA3A/THY1	12
50	GO:0070570	regulation of neuron projection regeneration	4/108	32/18670	3.36099e-05	0.00167456	0.00129237	PRRX1/SPP1/PTN/THY1	4
51	GO:0021510	spinal cord development	6/108	106/18670	3.47735e-05	0.00169922	0.0013114	PLXDC1/SOX4/PHGDH/SRD5A1/DMRT3/PTN	6
52	GO:0010464	regulation of mesenchymal cell proliferation	4/108	33/18670	3.8076e-05	0.0018164	0.00140184	WNT2/FGFR1/PRRX1/PTN	4
53	GO:0032526	response to retinoic acid	6/108	108/18670	3.86438e-05	0.0018164	0.00140184	WNT2/PTK7/GJB2/WNT5B/WNT7B/COL1A1	6
54	GO:0010001	glial cell differentiation	8/108	218/18670	3.93161e-05	0.0018164	0.00140184	NKX2-1/SOX4/PHGDH/PTN/ZNF365/EGR2/FGF5/GPR37L1	8
55	GO:0021915	neural tube development	7/108	160/18670	4.02018e-05	0.00182415	0.00140782	PTK7/SOX4/PHGDH/CTHRC1/TWIST1/GBX2/FZD2	7
56	GO:0051480	regulation of cytosolic calcium ion concentration	10/108	357/18670	4.23802e-05	0.00188927	0.00145807	CXCL10/CCL3/IAPP/DDIT3/TRPM1/TRPC6/ATP2B1/THY1/CX3CR1/HTR2A	10
57	GO:0031214	biomineral tissue development	7/108	163/18670	4.52527e-05	0.00198254	0.00153005	CCL3/HEY1/SPP1/PTN/TWIST1/ATP2B1/COL1A1	7
58	GO:0003203	endocardial cushion morphogenesis	4/108	35/18670	4.82894e-05	0.00207972	0.00160505	HEY1/SNAI2/TWIST1/TMEM100	4
59	GO:0071300	cellular response to retinoic acid	5/108	69/18670	4.94088e-05	0.00209246	0.00161489	WNT2/PTK7/WNT5B/WNT7B/COL1A1	5
60	GO:0021794	thalamus development	3/108	13/18670	5.1615e-05	0.00215006	0.00165934	SRD5A1/PTN/GBX2	3
61	GO:0050768	negative regulation of neurogenesis	9/108	295/18670	5.41543e-05	0.00218414	0.00168564	HEY1/COL3A1/SPP1/PTN/TRPC6/ZNF365/SEMA3A/THY1/GPR37L1	9
62	GO:0007156	homophilic cell adhesion via plasma membrane adhesion molecules	7/108	168/18670	5.48221e-05	0.00218414	0.00168564	PCDHAC1/PCDHB2/CDH11/PCDHA1/PCDHAC2/PCDHB16/PCDH19	7
63	GO:0007389	pattern specification process	11/108	446/18670	5.50117e-05	0.00218414	0.00168564	WNT2/NKX2-1/HEY1/FGFR1/DDIT3/DMRT3/TCF15/WNT7B/GBX2/SEMA3A/EGR2	11
64	GO:0031670	cellular response to nutrient	5/108	74/18670	6.92164e-05	0.00268534	0.00207245	POSTN/PTN/SNAI2/ATP2B1/COL1A1	5
65	GO:0072089	stem cell proliferation	6/108	120/18670	6.97491e-05	0.00268534	0.00207245	FGFR1/KITLG/PTN/SNAI2/WNT7B/CX3CR1	6
66	GO:0021536	diencephalon development	5/108	75/18670	7.38215e-05	0.00279971	0.00216071	NKX2-1/SRD5A1/PTN/GBX2/SEMA3A	5
67	GO:0051928	positive regulation of calcium ion transport	6/108	123/18670	8.00148e-05	0.00298996	0.00230755	HOMER1/CXCL10/CCL3/TRPC6/ATP2B1/THY1	6
68	GO:0090177	establishment of planar polarity involved in neural tube closure	3/108	15/18670	8.14252e-05	0.00299857	0.00231419	PTK7/CTHRC1/FZD2	3
69	GO:0051961	negative regulation of nervous system development	9/108	315/18670	8.95305e-05	0.00324996	0.0025082	HEY1/COL3A1/SPP1/PTN/TRPC6/ZNF365/SEMA3A/THY1/GPR37L1	9
70	GO:0060119	inner ear receptor cell development	4/108	41/18670	9.09387e-05	0.00325458	0.00251177	FGFR1/CTHRC1/SLITRK6/FZD2	4
71	GO:0050769	positive regulation of neurogenesis	11/108	474/18670	9.46711e-05	0.0033411	0.00257854	PTK7/CCL3/FGFR1/FN1/PTN/SH3GL3/TRPC6/ZNF365/SEMA3A/BEND6/CX3CR1	11
72	GO:0007204	positive regulation of cytosolic calcium ion concentration	9/108	319/18670	9.85439e-05	0.00343014	0.00264726	CXCL10/CCL3/IAPP/DDIT3/TRPM1/TRPC6/THY1/CX3CR1/HTR2A	9
73	GO:0002088	lens development in camera-type eye	5/108	80/18670	0.000100496	0.00345082	0.00266322	WNT2/WNT5B/SLC7A11/SLITRK6/WNT7B	5
74	GO:0060562	epithelial tube morphogenesis	9/108	322/18670	0.000105794	0.00358429	0.00276623	WNT2/PTK7/CXCL10/NKX2-1/SOX4/CTHRC1/TWIST1/GBX2/FZD2	9
75	GO:0022604	regulation of cell morphogenesis	11/108	484/18670	0.00011381	0.0037963	0.00292985	POSTN/CCL3/FN1/SPP1/EPHB3/PTN/SH3KBP1/TRPC6/SEMA3A/RND1/THY1	11
76	GO:0048871	multicellular organismal homeostasis	11/108	485/18670	0.000115894	0.0037963	0.00292985	ABCA4/HOMER1/SCNN1B/SCNN1G/IAPP/DDIT3/LCN1/SPP1/FABP5/RP1/HTR2A	11
77	GO:0003197	endocardial cushion development	4/108	44/18670	0.000120288	0.0037963	0.00292985	HEY1/SNAI2/TWIST1/TMEM100	4
78	GO:0010463	mesenchymal cell proliferation	4/108	44/18670	0.000120288	0.0037963	0.00292985	WNT2/FGFR1/PRRX1/PTN	4
79	GO:0042249	establishment of planar polarity of embryonic epithelium	3/108	17/18670	0.000120669	0.0037963	0.00292985	PTK7/CTHRC1/FZD2	3
80	GO:0007187	G protein-coupled receptor signaling pathway, coupled to cyclic nucleotide second messenger	8/108	256/18670	0.000121016	0.0037963	0.00292985	CXCL10/CHRM3/HTR1F/IAPP/GNAO1/GPR37/GPR37L1/HTR2A	8
81	GO:0007517	muscle organ development	10/108	410/18670	0.000133435	0.00413486	0.00319113	WNT2/HOMER1/CXCL10/FGFR1/COL3A1/CHRNA1/TCF15/TWIST1/EGR2/FZD2	10
82	GO:0001754	eye photoreceptor cell differentiation	4/108	46/18670	0.000143319	0.00438763	0.00338621	TRPM1/PTN/THY1/RP1	4
83	GO:0060021	roof of mouth development	5/108	89/18670	0.000166517	0.00503714	0.00388748	PRRX1/EPHB3/SNAI2/TWIST1/FZD2	5
84	GO:0043491	protein kinase B signaling	8/108	269/18670	0.000170004	0.00503799	0.00388814	CCL3/FGFR1/IAPP/DDIT3/KITLG/FGF5/TMEM100/CX3CR1	8
85	GO:0060219	camera-type eye photoreceptor cell differentiation	3/108	19/18670	0.00017051	0.00503799	0.00388814	PTN/THY1/RP1	3
86	GO:0045165	cell fate commitment	8/108	270/18670	0.000174364	0.00509264	0.00393032	WNT2/IL12B/NKX2-1/FGFR1/PRRX1/WNT5B/DMRT3/WNT7B	8
87	GO:0008347	glial cell migration	4/108	49/18670	0.000183621	0.00530204	0.00409193	CCL3/CSPG4/LAMB1/CX3CR1	4
88	GO:0048608	reproductive structure development	10/108	431/18670	0.000199936	0.00570828	0.00440544	WNT2/NKX2-1/HEY1/SRD5A1/GJB2/SPP1/KITLG/PTN/WNT7B/SEMA3A	10
89	GO:0006816	calcium ion transport	10/108	434/18670	0.000211395	0.00581412	0.00448713	HOMER1/CXCL10/CCL3/DDIT3/TRPM1/TRPC6/ATP2B1/GNAO1/THY1/HTR2A	10
90	GO:0048732	gland development	10/108	434/18670	0.000211395	0.00581412	0.00448713	WNT2/NKX2-1/FGFR1/SRD5A1/EPHB3/PTN/SNAI2/NKX2-8/WNT7B/SEMA3A	10
91	GO:0061458	reproductive system development	10/108	434/18670	0.000211395	0.00581412	0.00448713	WNT2/NKX2-1/HEY1/SRD5A1/GJB2/SPP1/KITLG/PTN/WNT7B/SEMA3A	10
92	GO:0061351	neural precursor cell proliferation	6/108	147/18670	0.000212795	0.00581412	0.00448713	WNT2/FGFR1/PTN/GBX2/GPR37L1/CX3CR1	6
93	GO:0070167	regulation of biomineral tissue development	5/108	94/18670	0.00021523	0.00581808	0.00449018	CCL3/HEY1/PTN/TWIST1/ATP2B1	5
94	GO:0009612	response to mechanical stimulus	7/108	210/18670	0.000219999	0.00588438	0.00454135	POSTN/CXCL10/COL3A1/PTN/SLITRK6/COL1A1/HTR2A	7
95	GO:0048592	eye morphogenesis	6/108	149/18670	0.00022895	0.00601728	0.00464392	WNT2/TRPM1/PTN/TWIST1/THY1/RP1	6
96	GO:0003179	heart valve morphogenesis	4/108	52/18670	0.000231519	0.00601728	0.00464392	HEY1/SOX4/SNAI2/TWIST1	4
97	GO:0140058	neuron projection arborization	3/108	21/18670	0.000232071	0.00601728	0.00464392	PTN/ZNF365/SEMA3A	3
98	GO:0010771	negative regulation of cell morphogenesis involved in differentiation	5/108	97/18670	0.000249254	0.00639753	0.00493738	POSTN/SPP1/TRPC6/SEMA3A/THY1	5
99	GO:0001890	placenta development	6/108	152/18670	0.000254979	0.00647902	0.00500028	WNT2/HEY1/GJB2/SPP1/PTN/WNT7B	6
100	GO:0009314	response to radiation	10/108	448/18670	0.000272456	0.00685455	0.0052901	IL12B/ABCA4/CXCL10/COL3A1/TRPM1/SLC7A11/PTN/PPEF1/SNAI2/RP1	10
101	GO:0007601	visual perception	7/108	218/18670	0.000276274	0.00688247	0.00531165	ABCA4/MYO3B/TRPM1/GJC1/SLITRK6/COL1A1/RP1	7
102	GO:0007584	response to nutrient	7/108	219/18670	0.000284055	0.00700762	0.00540823	POSTN/CXCL10/SPP1/PTN/SNAI2/ATP2B1/COL1A1	7
103	GO:0007200	phospholipase C-activating G protein-coupled receptor signaling pathway	5/108	100/18670	0.000287221	0.00701759	0.00541592	HOMER1/GRPR/ANO1/CX3CR1/HTR2A	5
104	GO:0007188	adenylate cyclase-modulating G protein-coupled receptor signaling pathway	7/108	221/18670	0.000300147	0.00719353	0.00555171	CXCL10/CHRM3/HTR1F/IAPP/GNAO1/GPR37/GPR37L1	7
105	GO:0060445	branching involved in salivary gland morphogenesis	3/108	23/18670	0.000306431	0.00719353	0.00555171	FGFR1/SNAI2/SEMA3A	3
106	GO:0071305	cellular response to vitamin D	3/108	23/18670	0.000306431	0.00719353	0.00555171	PTN/SNAI2/ATP2B1	3
107	GO:0050953	sensory perception of light stimulus	7/108	222/18670	0.000308463	0.00719353	0.00555171	ABCA4/MYO3B/TRPM1/GJC1/SLITRK6/COL1A1/RP1	7
108	GO:0060113	inner ear receptor cell differentiation	4/108	56/18670	0.000308577	0.00719353	0.00555171	FGFR1/CTHRC1/SLITRK6/FZD2	4
109	GO:0060402	calcium ion transport into cytosol	6/108	158/18670	0.000313997	0.00725334	0.00559787	CXCL10/CCL3/DDIT3/TRPM1/THY1/HTR2A	6
110	GO:0006874	cellular calcium ion homeostasis	10/108	458/18670	0.000324598	0.00743067	0.00573473	CXCL10/CCL3/IAPP/DDIT3/TRPM1/TRPC6/ATP2B1/THY1/CX3CR1/HTR2A	10
111	GO:0018958	phenol-containing compound metabolic process	5/108	103/18670	0.000329424	0.00745647	0.00575464	CRYM/SRD5A1/SLC7A11/SNCAIP/GPR37	5
112	GO:0001649	osteoblast differentiation	7/108	225/18670	0.000334529	0.00745647	0.00575464	CCL3/SPP1/CTHRC1/SNAI2/TWIST1/WNT7B/COL1A1	7
113	GO:0045665	negative regulation of neuron differentiation	7/108	225/18670	0.000334529	0.00745647	0.00575464	HEY1/SPP1/TRPC6/ZNF365/SEMA3A/THY1/GPR37L1	7
114	GO:0007218	neuropeptide signaling pathway	5/108	104/18670	0.000344484	0.00757385	0.00584522	SCG5/GRPR/PYY/RXFP4/GPR1	5
115	GO:0003181	atrioventricular valve morphogenesis	3/108	24/18670	0.000348737	0.00757385	0.00584522	HEY1/SOX4/TWIST1	3
116	GO:0046697	decidualization	3/108	24/18670	0.000348737	0.00757385	0.00584522	GJB2/SPP1/PTN	3
117	GO:0001841	neural tube formation	5/108	105/18670	0.000360061	0.00775351	0.00598388	PTK7/SOX4/CTHRC1/TWIST1/FZD2	5
118	GO:0099173	postsynapse organization	6/108	163/18670	0.000370938	0.00792062	0.00611285	HOMER1/FRMPD4/SLC7A11/EPHB3/PTN/ZNF365	6
119	GO:0031102	neuron projection regeneration	4/108	59/18670	0.000377322	0.00798979	0.00616623	PRRX1/SPP1/PTN/THY1	4
120	GO:0050905	neuromuscular process	5/108	107/18670	0.000392806	0.00815245	0.00629176	CHRNA1/TCF15/SLITRK6/FOXS1/IGDCC3	5
121	GO:0002053	positive regulation of mesenchymal cell proliferation	3/108	25/18670	0.000394628	0.00815245	0.00629176	WNT2/FGFR1/PRRX1	3
122	GO:0014829	vascular smooth muscle contraction	3/108	25/18670	0.000394628	0.00815245	0.00629176	CHRM3/ATP2B1/HTR2A	3
123	GO:0055074	calcium ion homeostasis	10/108	471/18670	0.000404642	0.00829189	0.00639938	CXCL10/CCL3/IAPP/DDIT3/TRPM1/TRPC6/ATP2B1/THY1/CX3CR1/HTR2A	10
124	GO:0003170	heart valve development	4/108	61/18670	0.000428827	0.008648	0.00667422	HEY1/SOX4/SNAI2/TWIST1	4
125	GO:0042490	mechanoreceptor differentiation	4/108	61/18670	0.000428827	0.008648	0.00667422	FGFR1/CTHRC1/SLITRK6/FZD2	4
126	GO:0003171	atrioventricular valve development	3/108	26/18670	0.00044423	0.00881866	0.00680592	HEY1/SOX4/TWIST1	3
127	GO:0010996	response to auditory stimulus	3/108	26/18670	0.00044423	0.00881866	0.00680592	CXCL10/PTN/SLITRK6	3
128	GO:0003407	neural retina development	4/108	62/18670	0.000456375	0.0089334	0.00689448	PTN/ATP2B1/THY1/RP1	4
129	GO:0031669	cellular response to nutrient levels	7/108	237/18670	0.000457041	0.0089334	0.00689448	POSTN/SRD5A1/PTN/SNAI2/ATP2B1/COL1A1/AOC1	7
130	GO:0060401	cytosolic calcium ion transport	6/108	171/18670	0.00047853	0.00926915	0.0071536	CXCL10/CCL3/DDIT3/TRPM1/THY1/HTR2A	6
131	GO:0048593	camera-type eye morphogenesis	5/108	112/18670	0.000484509	0.00926915	0.0071536	WNT2/PTN/TWIST1/THY1/RP1	5
132	GO:0046530	photoreceptor cell differentiation	4/108	63/18670	0.000485162	0.00926915	0.0071536	TRPM1/PTN/THY1/RP1	4
133	GO:0070838	divalent metal ion transport	10/108	483/18670	0.000492533	0.00933975	0.00720808	HOMER1/CXCL10/CCL3/DDIT3/TRPM1/TRPC6/ATP2B1/GNAO1/THY1/HTR2A	10
134	GO:0072511	divalent inorganic cation transport	10/108	489/18670	0.000542108	0.0101562	0.00783822	HOMER1/CXCL10/CCL3/DDIT3/TRPM1/TRPC6/ATP2B1/GNAO1/THY1/HTR2A	10
135	GO:0051896	regulation of protein kinase B signaling	7/108	244/18670	0.000543584	0.0101562	0.00783822	CCL3/FGFR1/IAPP/DDIT3/KITLG/FGF5/CX3CR1	7
136	GO:0051897	positive regulation of protein kinase B signaling	6/108	176/18670	0.000557213	0.0103349	0.00797609	CCL3/FGFR1/IAPP/KITLG/FGF5/CX3CR1	6
137	GO:0021987	cerebral cortex development	5/108	116/18670	0.000568788	0.0104731	0.00808278	NKX2-1/COL3A1/SRD5A1/LAMB1/SEMA3A	5
138	GO:0072503	cellular divalent inorganic cation homeostasis	10/108	493/18670	0.000577407	0.0105138	0.00811417	CXCL10/CCL3/IAPP/DDIT3/TRPM1/TRPC6/ATP2B1/THY1/CX3CR1/HTR2A	10
139	GO:0021872	forebrain generation of neurons	4/108	66/18670	0.000579273	0.0105138	0.00811417	NKX2-1/FGFR1/GBX2/SEMA3A	4
140	GO:0048771	tissue remodeling	6/108	179/18670	0.000609037	0.0109756	0.00847059	IL12B/CSPG4/IAPP/SPP1/PTN/CTHRC1	6
141	GO:0006929	substrate-dependent cell migration	3/108	29/18670	0.000616491	0.0110317	0.00851389	FN1/SNAI2/SEMA3A	3
142	GO:0046677	response to antibiotic	8/108	327/18670	0.000627247	0.0111089	0.00857342	SRD5A1/GJB2/TRPC6/COL1A1/GNAO1/AOC1/GPR37/GPR37L1	8
143	GO:0031667	response to nutrient levels	10/108	499/18670	0.000633918	0.0111089	0.00857342	POSTN/CXCL10/SRD5A1/DDIT3/SPP1/PTN/SNAI2/ATP2B1/COL1A1/AOC1	10
144	GO:0050900	leukocyte migration	10/108	499/18670	0.000633918	0.0111089	0.00857342	CXCL10/CCL3/FN1/KITLG/SLC7A11/PTN/ADD2/COL1A1/THY1/CX3CR1	10
145	GO:0021537	telencephalon development	7/108	251/18670	0.000642713	0.0111858	0.00863284	NKX2-1/COL3A1/SRD5A1/LAMB1/SLC7A11/EPHB3/SEMA3A	7
146	GO:0051965	positive regulation of synapse assembly	4/108	68/18670	0.000648787	0.0112147	0.00865514	EPHB3/SLITRK6/TPBG/LRRN1	4
147	GO:0061138	morphogenesis of a branching epithelium	6/108	182/18670	0.000664528	0.0114092	0.00880523	WNT2/NKX2-1/FGFR1/SNAI2/GBX2/SEMA3A	6
148	GO:0051924	regulation of calcium ion transport	7/108	254/18670	0.000689362	0.0117562	0.00907299	HOMER1/CXCL10/CCL3/TRPC6/ATP2B1/GNAO1/THY1	7
149	GO:0072091	regulation of stem cell proliferation	4/108	70/18670	0.000724018	0.0122649	0.00946558	KITLG/PTN/SNAI2/CX3CR1	4
150	GO:0048863	stem cell differentiation	7/108	257/18670	0.00073866	0.01243	0.00959305	FN1/KITLG/PTN/SNAI2/TWIST1/GBX2/SEMA3A	7
151	GO:0070306	lens fiber cell differentiation	3/108	31/18670	0.000752038	0.0125719	0.00970254	WNT5B/SLC7A11/WNT7B	3
152	GO:0001838	embryonic epithelial tube formation	5/108	124/18670	0.000769851	0.0125918	0.00971787	PTK7/SOX4/CTHRC1/TWIST1/FZD2	5
153	GO:0014013	regulation of gliogenesis	5/108	124/18670	0.000769851	0.0125918	0.00971787	CCL3/PTN/ZNF365/GPR37L1/CX3CR1	5
154	GO:0051209	release of sequestered calcium ion into cytosol	5/108	124/18670	0.000769851	0.0125918	0.00971787	CXCL10/CCL3/DDIT3/THY1/HTR2A	5
155	GO:0003007	heart morphogenesis	7/108	259/18670	0.000773048	0.0125918	0.00971787	WNT2/HEY1/SOX4/SNAI2/TWIST1/FZD2/TMEM100	7
156	GO:0051283	negative regulation of sequestering of calcium ion	5/108	126/18670	0.00082749	0.0133927	0.010336	CXCL10/CCL3/DDIT3/THY1/HTR2A	5
157	GO:0001101	response to acid chemical	8/108	343/18670	0.000855527	0.0137588	0.0106186	WNT2/PTK7/COL3A1/GJB2/WNT5B/PTN/WNT7B/COL1A1	8
158	GO:0002687	positive regulation of leukocyte migration	5/108	128/18670	0.00088829	0.0141072	0.0108874	CXCL10/CCL3/KITLG/PTN/THY1	5
159	GO:0051282	regulation of sequestering of calcium ion	5/108	128/18670	0.00088829	0.0141072	0.0108874	CXCL10/CCL3/DDIT3/THY1/HTR2A	5
160	GO:0003281	ventricular septum development	4/108	75/18670	0.000938782	0.0145208	0.0112067	PTK7/HEY1/SOX4/FZD2	4
161	GO:0031668	cellular response to extracellular stimulus	7/108	268/18670	0.000943812	0.0145208	0.0112067	POSTN/SRD5A1/PTN/SNAI2/ATP2B1/COL1A1/AOC1	7
162	GO:0001763	morphogenesis of a branching structure	6/108	196/18670	0.00097724	0.0145208	0.0112067	WNT2/NKX2-1/FGFR1/SNAI2/GBX2/SEMA3A	6
163	GO:0002685	regulation of leukocyte migration	6/108	196/18670	0.00097724	0.0145208	0.0112067	CXCL10/CCL3/KITLG/PTN/THY1/CX3CR1	6
164	GO:0060249	anatomical structure homeostasis	9/108	437/18670	0.000983608	0.0145208	0.0112067	ABCA4/HOMER1/IAPP/CHRNA1/LCN1/SPP1/ZNF365/ATP2B1/RP1	9
165	GO:0099177	regulation of trans-synaptic signaling	9/108	437/18670	0.000983608	0.0145208	0.0112067	HOMER1/CDH11/SLC7A11/PTN/FABP5/SNCAIP/EGR2/CX3CR1/HTR2A	9
166	GO:0051208	sequestering of calcium ion	5/108	131/18670	0.00098565	0.0145208	0.0112067	CXCL10/CCL3/DDIT3/THY1/HTR2A	5
167	GO:0030500	regulation of bone mineralization	4/108	76/18670	0.000986567	0.0145208	0.0112067	CCL3/PTN/TWIST1/ATP2B1	4
168	GO:0048844	artery morphogenesis	4/108	76/18670	0.000986567	0.0145208	0.0112067	HEY1/SOX4/COL3A1/PRRX1	4
169	GO:0007435	salivary gland morphogenesis	3/108	34/18670	0.000988628	0.0145208	0.0112067	FGFR1/SNAI2/SEMA3A	3
170	GO:0007603	phototransduction, visible light	3/108	34/18670	0.000988628	0.0145208	0.0112067	ABCA4/PPEF1/RP1	3
171	GO:0031128	developmental induction	3/108	34/18670	0.000988628	0.0145208	0.0112067	WNT2/NKX2-1/FGFR1	3
172	GO:0098664	G protein-coupled serotonin receptor signaling pathway	3/108	34/18670	0.000988628	0.0145208	0.0112067	CHRM3/HTR1F/HTR2A	3
173	GO:0003158	endothelium development	5/108	132/18670	0.0010198	0.0147234	0.011363	CXCL10/HEY1/PTN/WNT7B/TMEM100	5
174	GO:0042476	odontogenesis	5/108	132/18670	0.0010198	0.0147234	0.011363	LAMB1/DMRT3/TWIST1/COL1A1/GNAO1	5
175	GO:0072175	epithelial tube formation	5/108	132/18670	0.0010198	0.0147234	0.011363	PTK7/SOX4/CTHRC1/TWIST1/FZD2	5
176	GO:0031589	cell-substrate adhesion	8/108	354/18670	0.00104807	0.0149738	0.0115562	POSTN/COL3A1/FN1/LAMB1/EPHB3/PTN/COL1A1/THY1	8
177	GO:0098742	cell-cell adhesion via plasma-membrane adhesion molecules	7/108	273/18670	0.00105078	0.0149738	0.0115562	PCDHAC1/PCDHB2/CDH11/PCDHA1/PCDHAC2/PCDHB16/PCDH19	7
178	GO:0009581	detection of external stimulus	5/108	133/18670	0.00105482	0.0149738	0.0115562	ABCA4/ANO1/PPEF1/RP1/HTR2A	5
179	GO:0001893	maternal placenta development	3/108	35/18670	0.00107678	0.0150336	0.0116024	GJB2/SPP1/PTN	3
180	GO:0035909	aorta morphogenesis	3/108	35/18670	0.00107678	0.0150336	0.0116024	HEY1/SOX4/COL3A1	3
181	GO:0042462	eye photoreceptor cell development	3/108	35/18670	0.00107678	0.0150336	0.0116024	TRPM1/THY1/RP1	3
182	GO:0021954	central nervous system neuron development	4/108	78/18670	0.00108722	0.0150628	0.0116249	CDH11/EPHB3/GBX2/SEMA3A	4
183	GO:0032355	response to estradiol	5/108	134/18670	0.00109073	0.0150628	0.0116249	POSTN/SRD5A1/GJB2/PTN/COL1A1	5
184	GO:0007411	axon guidance	7/108	276/18670	0.00111941	0.0153752	0.011866	NKX2-1/DOK5/EPHB3/SH3KBP1/GBX2/SEMA3A/EGR2	7
185	GO:0060359	response to ammonium ion	5/108	135/18670	0.00112754	0.0154036	0.011888	HOMER1/CHRM3/GNAO1/AOC1/HTR2A	5
186	GO:0001570	vasculogenesis	4/108	79/18670	0.00114016	0.0154494	0.0119233	HEY1/GJC1/WNT7B/TMEM100	4
187	GO:0097485	neuron projection guidance	7/108	277/18670	0.00114305	0.0154494	0.0119233	NKX2-1/DOK5/EPHB3/SH3KBP1/GBX2/SEMA3A/EGR2	7
188	GO:0009582	detection of abiotic stimulus	5/108	136/18670	0.00116526	0.015644	0.0120734	ABCA4/ANO1/PPEF1/RP1/HTR2A	5
189	GO:0060428	lung epithelium development	3/108	36/18670	0.00116976	0.015644	0.0120734	WNT2/NKX2-1/WNT7B	3
190	GO:0030111	regulation of Wnt signaling pathway	8/108	363/18670	0.00123018	0.016366	0.0126307	PTK7/SOX4/DDIT3/WNT5B/CTHRC1/SNAI2/TRABD2A/COL1A1	8
191	GO:0110110	positive regulation of animal organ morphogenesis	4/108	81/18670	0.00125141	0.0165617	0.0127817	WNT2/FGFR1/PTN/TWIST1	4
192	GO:0007431	salivary gland development	3/108	37/18670	0.00126764	0.0166035	0.012814	FGFR1/SNAI2/SEMA3A	3
193	GO:1905314	semi-lunar valve development	3/108	37/18670	0.00126764	0.0166035	0.012814	HEY1/SNAI2/TWIST1	3
194	GO:0097553	calcium ion transmembrane import into cytosol	5/108	140/18670	0.00132555	0.0172729	0.0133306	CXCL10/CCL3/DDIT3/THY1/HTR2A	5
195	GO:0051216	cartilage development	6/108	209/18670	0.00135914	0.0175308	0.0135296	FGFR1/PRRX1/WNT5B/SNAI2/WNT7B/COL1A1	6
196	GO:0071229	cellular response to acid chemical	6/108	209/18670	0.00135914	0.0175308	0.0135296	WNT2/PTK7/COL3A1/WNT5B/WNT7B/COL1A1	6
197	GO:0001738	morphogenesis of a polarized epithelium	5/108	141/18670	0.00136805	0.0175437	0.0135396	PTK7/TCF15/CTHRC1/GPC6/FZD2	5
198	GO:0060828	regulation of canonical Wnt signaling pathway	7/108	286/18670	0.00137394	0.0175437	0.0135396	PTK7/SOX4/DDIT3/WNT5B/CTHRC1/SNAI2/COL1A1	7
199	GO:0003183	mitral valve morphogenesis	2/108	10/18670	0.00144743	0.0182075	0.0140519	SOX4/TWIST1	2
200	GO:0021924	cell proliferation in external granule layer	2/108	10/18670	0.00144743	0.0182075	0.0140519	GBX2/GPR37L1	2
201	GO:0021930	cerebellar granule cell precursor proliferation	2/108	10/18670	0.00144743	0.0182075	0.0140519	GBX2/GPR37L1	2
202	GO:0048813	dendrite morphogenesis	5/108	143/18670	0.00145605	0.0182257	0.0140659	EPHB3/PTN/TRPC6/ZNF365/SEMA3A	5
203	GO:0007210	serotonin receptor signaling pathway	3/108	39/18670	0.00147854	0.0183267	0.0141439	CHRM3/HTR1F/HTR2A	3
204	GO:0051930	regulation of sensory perception of pain	3/108	39/18670	0.00147854	0.0183267	0.0141439	CCL3/FABP5/TMEM100	3
205	GO:0030534	adult behavior	5/108	144/18670	0.00150158	0.0185219	0.0142945	HOMER1/SLC7A11/DMRT3/SLITRK6/HTR2A	5
206	GO:0009410	response to xenobiotic stimulus	7/108	292/18670	0.00154711	0.0189914	0.0146569	HOMER1/PHGDH/SRD5A1/GJB2/GNAO1/AOC1/HTR2A	7
207	GO:0051931	regulation of sensory perception	3/108	40/18670	0.00159174	0.0194013	0.0149732	CCL3/FABP5/TMEM100	3
208	GO:0042542	response to hydrogen peroxide	5/108	146/18670	0.00159578	0.0194013	0.0149732	TRPC6/COL1A1/GNAO1/GPR37/GPR37L1	5
209	GO:0035148	tube formation	5/108	148/18670	0.00169425	0.0202637	0.0156388	PTK7/SOX4/CTHRC1/TWIST1/FZD2	5
210	GO:0048644	muscle organ morphogenesis	4/108	88/18670	0.00170062	0.0202637	0.0156388	WNT2/COL3A1/TCF15/FZD2	4
211	GO:0003174	mitral valve development	2/108	11/18670	0.00176241	0.0202637	0.0156388	SOX4/TWIST1	2
212	GO:0016264	gap junction assembly	2/108	11/18670	0.00176241	0.0202637	0.0156388	GJB2/GJC1	2
213	GO:0021534	cell proliferation in hindbrain	2/108	11/18670	0.00176241	0.0202637	0.0156388	GBX2/GPR37L1	2
214	GO:0021561	facial nerve development	2/108	11/18670	0.00176241	0.0202637	0.0156388	SEMA3A/EGR2	2
215	GO:0021604	cranial nerve structural organization	2/108	11/18670	0.00176241	0.0202637	0.0156388	SEMA3A/EGR2	2
216	GO:0021610	facial nerve morphogenesis	2/108	11/18670	0.00176241	0.0202637	0.0156388	SEMA3A/EGR2	2
217	GO:0042670	retinal cone cell differentiation	2/108	11/18670	0.00176241	0.0202637	0.0156388	THY1/RP1	2
218	GO:0046549	retinal cone cell development	2/108	11/18670	0.00176241	0.0202637	0.0156388	THY1/RP1	2
219	GO:0060837	blood vessel endothelial cell differentiation	2/108	11/18670	0.00176241	0.0202637	0.0156388	HEY1/TMEM100	2
220	GO:0061314	Notch signaling involved in heart development	2/108	11/18670	0.00176241	0.0202637	0.0156388	HEY1/SNAI2	2
221	GO:0007193	adenylate cyclase-inhibiting G protein-coupled receptor signaling pathway	4/108	89/18670	0.00177281	0.0202915	0.0156603	CHRM3/HTR1F/GPR37/GPR37L1	4
222	GO:0008360	regulation of cell shape	5/108	150/18670	0.00179712	0.0203861	0.0157333	CCL3/FN1/PTN/SH3KBP1/RND1	5
223	GO:0035567	non-canonical Wnt signaling pathway	5/108	150/18670	0.00179712	0.0203861	0.0157333	PTK7/CTHRC1/GPC6/FZD2/GNAO1	5
224	GO:0010769	regulation of cell morphogenesis involved in differentiation	7/108	301/18670	0.00183831	0.0205855	0.0158872	POSTN/FN1/SPP1/EPHB3/TRPC6/SEMA3A/THY1	7
225	GO:0001843	neural tube closure	4/108	90/18670	0.00184711	0.0205855	0.0158872	PTK7/CTHRC1/TWIST1/FZD2	4
226	GO:0045778	positive regulation of ossification	4/108	90/18670	0.00184711	0.0205855	0.0158872	PTN/CTHRC1/WNT7B/ATP2B1	4
227	GO:0046849	bone remodeling	4/108	90/18670	0.00184711	0.0205855	0.0158872	IAPP/SPP1/PTN/CTHRC1	4
228	GO:0030902	hindbrain development	5/108	152/18670	0.0019045	0.0211325	0.0163093	PTN/ZNF365/GBX2/EGR2/GPR37L1	5
229	GO:0060606	tube closure	4/108	91/18670	0.00192353	0.0212508	0.0164006	PTK7/CTHRC1/TWIST1/FZD2	4
230	GO:0021795	cerebral cortex cell migration	3/108	43/18670	0.0019634	0.0215974	0.0166681	NKX2-1/LAMB1/SEMA3A	3
231	GO:0010959	regulation of metal ion transport	8/108	394/18670	0.00205894	0.022516	0.017377	HOMER1/CXCL10/CCL3/TRPC6/ATP2B1/GNAO1/THY1/HTR2A	8
232	GO:0001894	tissue homeostasis	6/108	227/18670	0.00206463	0.022516	0.017377	ABCA4/HOMER1/IAPP/LCN1/SPP1/RP1	6
233	GO:0010977	negative regulation of neuron projection development	5/108	155/18670	0.00207428	0.0225219	0.0173816	SPP1/TRPC6/ZNF365/SEMA3A/THY1	5
234	GO:1901655	cellular response to ketone	4/108	93/18670	0.0020829	0.0225219	0.0173816	SRD5A1/GJB2/SPP1/ATP2B1	4
235	GO:0060412	ventricular septum morphogenesis	3/108	44/18670	0.00209827	0.0225893	0.0174336	HEY1/SOX4/FZD2	3
236	GO:1903909	regulation of receptor clustering	2/108	12/18670	0.00210692	0.0225893	0.0174336	SLC7A11/PTN	2
237	GO:0001764	neuron migration	5/108	157/18670	0.00219345	0.0234183	0.0180734	NKX2-1/FGFR1/COL3A1/TWIST1/SEMA3A	5
238	GO:0009416	response to light stimulus	7/108	314/18670	0.00233219	0.0247953	0.0191361	IL12B/ABCA4/TRPM1/SLC7A11/PTN/PPEF1/RP1	7
239	GO:0070588	calcium ion transmembrane transport	7/108	315/18670	0.00237404	0.0250419	0.0193265	CXCL10/CCL3/DDIT3/TRPM1/TRPC6/THY1/HTR2A	7
240	GO:0046661	male sex differentiation	5/108	160/18670	0.00238146	0.0250419	0.0193265	NKX2-1/SRD5A1/KITLG/DMRT3/SEMA3A	5
241	GO:0060711	labyrinthine layer development	3/108	46/18670	0.00238495	0.0250419	0.0193265	WNT2/HEY1/WNT7B	3
242	GO:0014020	primary neural tube formation	4/108	97/18670	0.00242859	0.0253953	0.0195992	PTK7/CTHRC1/TWIST1/FZD2	4
243	GO:0060560	developmental growth involved in morphogenesis	6/108	235/18670	0.00245475	0.0255636	0.0197291	PTK7/POSTN/FN1/SPP1/WNT7B/SEMA3A	6
244	GO:0090179	planar cell polarity pathway involved in neural tube closure	2/108	13/18670	0.00248061	0.0256229	0.0197748	PTK7/FZD2	2
245	GO:1900272	negative regulation of long-term synaptic potentiation	2/108	13/18670	0.00248061	0.0256229	0.0197748	PTN/CX3CR1	2
246	GO:0031960	response to corticosteroid	5/108	162/18670	0.00251314	0.0258538	0.0199531	SRD5A1/GJB2/WNT7B/ATP2B1/COL1A1	5
247	GO:0042461	photoreceptor cell development	3/108	47/18670	0.00253692	0.0259932	0.0200606	TRPM1/THY1/RP1	3
248	GO:0060537	muscle tissue development	8/108	408/18670	0.00255433	0.0260665	0.0201172	WNT2/HOMER1/FGFR1/COL3A1/CHRNA1/GJC1/TWIST1/EGR2	8
249	GO:0016339	calcium-dependent cell-cell adhesion via plasma membrane cell adhesion molecules	3/108	48/18670	0.00269476	0.0272421	0.0210245	PCDHB2/CDH11/PCDHB16	3
250	GO:0035272	exocrine system development	3/108	48/18670	0.00269476	0.0272421	0.0210245	FGFR1/SNAI2/SEMA3A	3
251	GO:0034446	substrate adhesion-dependent cell spreading	4/108	100/18670	0.00271242	0.0272421	0.0210245	POSTN/FN1/LAMB1/EPHB3	4
252	GO:0060840	artery development	4/108	100/18670	0.00271242	0.0272421	0.0210245	HEY1/SOX4/COL3A1/PRRX1	4
253	GO:0034329	cell junction assembly	6/108	241/18670	0.00278197	0.0278306	0.0214787	CDH11/FN1/GJB2/GJC1/SNAI2/THY1	6
254	GO:0007631	feeding behavior	4/108	101/18670	0.00281187	0.0278557	0.0214981	PYY/IAPP/TCF15/RXFP4	4
255	GO:0060042	retina morphogenesis in camera-type eye	3/108	49/18670	0.00285853	0.0278557	0.0214981	PTN/THY1/RP1	3
256	GO:0003188	heart valve formation	2/108	14/18670	0.00288314	0.0278557	0.0214981	HEY1/TWIST1	2
257	GO:0035358	regulation of peroxisome proliferator activated receptor signaling pathway	2/108	14/18670	0.00288314	0.0278557	0.0214981	TWIST1/FABP5	2
258	GO:0045198	establishment of epithelial cell apical/basal polarity	2/108	14/18670	0.00288314	0.0278557	0.0214981	PTK7/TCF15	2
259	GO:0070307	lens fiber cell development	2/108	14/18670	0.00288314	0.0278557	0.0214981	WNT5B/WNT7B	2
260	GO:0090178	regulation of establishment of planar polarity involved in neural tube closure	2/108	14/18670	0.00288314	0.0278557	0.0214981	PTK7/FZD2	2
261	GO:1901626	regulation of postsynaptic membrane organization	2/108	14/18670	0.00288314	0.0278557	0.0214981	SLC7A11/PTN	2
262	GO:2001212	regulation of vasculogenesis	2/108	14/18670	0.00288314	0.0278557	0.0214981	HEY1/TMEM100	2
263	GO:0060425	lung morphogenesis	3/108	50/18670	0.0030283	0.0291474	0.0224949	WNT2/NKX2-1/WNT7B	3
264	GO:0003205	cardiac chamber development	5/108	171/18670	0.00317198	0.0304151	0.0234733	WNT2/PTK7/HEY1/SOX4/FZD2	5
265	GO:0021545	cranial nerve development	3/108	51/18670	0.00320416	0.0306081	0.0236223	SLITRK6/SEMA3A/EGR2	3
266	GO:0021543	pallium development	5/108	172/18670	0.00325217	0.0308473	0.0238068	NKX2-1/COL3A1/SRD5A1/LAMB1/SEMA3A	5
267	GO:0071560	cellular response to transforming growth factor beta stimulus	6/108	249/18670	0.00326789	0.0308473	0.0238068	WNT2/POSTN/NKX2-1/COL3A1/COL1A1/CX3CR1	6
268	GO:0007216	G protein-coupled glutamate receptor signaling pathway	2/108	15/18670	0.00331417	0.0308473	0.0238068	HOMER1/TRPM1	2
269	GO:0043518	negative regulation of DNA damage response, signal transduction by p53 class mediator	2/108	15/18670	0.00331417	0.0308473	0.0238068	SNAI2/TWIST1	2
270	GO:0050961	detection of temperature stimulus involved in sensory perception	2/108	15/18670	0.00331417	0.0308473	0.0238068	ANO1/HTR2A	2
271	GO:0050965	detection of temperature stimulus involved in sensory perception of pain	2/108	15/18670	0.00331417	0.0308473	0.0238068	ANO1/HTR2A	2
272	GO:0070571	negative regulation of neuron projection regeneration	2/108	15/18670	0.00331417	0.0308473	0.0238068	SPP1/THY1	2
273	GO:0051963	regulation of synapse assembly	4/108	106/18670	0.00334676	0.0310369	0.0239532	EPHB3/SLITRK6/TPBG/LRRN1	4
274	GO:2000677	regulation of transcription regulatory region DNA binding	3/108	52/18670	0.00338616	0.0312881	0.024147	HEY1/DDIT3/TWIST1	3
275	GO:0071496	cellular response to external stimulus	7/108	339/18670	0.00356431	0.0325944	0.0251552	POSTN/SRD5A1/PTN/SNAI2/ATP2B1/COL1A1/AOC1	7
276	GO:0021879	forebrain neuron differentiation	3/108	53/18670	0.00357437	0.0325944	0.0251552	NKX2-1/GBX2/SEMA3A	3
277	GO:0060563	neuroepithelial cell differentiation	3/108	53/18670	0.00357437	0.0325944	0.0251552	SOX4/FGFR1/SLITRK6	3
278	GO:0060071	Wnt signaling pathway, planar cell polarity pathway	4/108	108/18670	0.00357884	0.0325944	0.0251552	PTK7/CTHRC1/GPC6/FZD2	4
279	GO:0071559	response to transforming growth factor beta	6/108	255/18670	0.00367196	0.0333231	0.0257175	WNT2/POSTN/NKX2-1/COL3A1/COL1A1/CX3CR1	6
280	GO:0021761	limbic system development	4/108	109/18670	0.00369888	0.0334479	0.0258139	NKX2-1/FGFR1/SRD5A1/SEMA3A	4
281	GO:0007611	learning or memory	6/108	256/18670	0.00374276	0.0337247	0.0260275	GRPR/SLC7A11/PTN/EGR2/CX3CR1/HTR2A	6
282	GO:0042447	hormone catabolic process	2/108	16/18670	0.00377337	0.0338803	0.0261476	SRD5A1/SPP1	2
283	GO:0090175	regulation of establishment of planar polarity	4/108	110/18670	0.00382163	0.0340828	0.0263038	PTK7/CTHRC1/GPC6/FZD2	4
284	GO:0050804	modulation of chemical synaptic transmission	8/108	436/18670	0.00382274	0.0340828	0.0263038	HOMER1/CDH11/SLC7A11/PTN/SNCAIP/EGR2/CX3CR1/HTR2A	8
285	GO:0048736	appendage development	5/108	179/18670	0.00385502	0.034131	0.0263411	SOX4/FGFR1/PRRX1/SLC7A11/TWIST1	5
286	GO:0060173	limb development	5/108	179/18670	0.00385502	0.034131	0.0263411	SOX4/FGFR1/PRRX1/SLC7A11/TWIST1	5
287	GO:0043113	receptor clustering	3/108	55/18670	0.00396968	0.0350242	0.0270304	SLC7A11/PTN/THY1	3
288	GO:0002065	columnar/cuboidal epithelial cell differentiation	4/108	112/18670	0.00407535	0.0357085	0.0275586	SOX4/FGFR1/PYY/SLITRK6	4
289	GO:0003279	cardiac septum development	4/108	112/18670	0.00407535	0.0357085	0.0275586	PTK7/HEY1/SOX4/FZD2	4
290	GO:0022029	telencephalon cell migration	3/108	56/18670	0.00417692	0.0362237	0.0279562	NKX2-1/LAMB1/SEMA3A	3
291	GO:0060688	regulation of morphogenesis of a branching structure	3/108	56/18670	0.00417692	0.0362237	0.0279562	WNT2/FGFR1/SNAI2	3
292	GO:1903202	negative regulation of oxidative stress-induced cell death	3/108	56/18670	0.00417692	0.0362237	0.0279562	SLC7A11/GPR37/GPR37L1	3
293	GO:0050770	regulation of axonogenesis	5/108	183/18670	0.0042334	0.0363277	0.0280364	FN1/SPP1/EPHB3/SEMA3A/THY1	5
294	GO:0003198	epithelial to mesenchymal transition involved in endocardial cushion formation	2/108	17/18670	0.0042604	0.0363277	0.0280364	SNAI2/TMEM100	2
295	GO:0021783	preganglionic parasympathetic fiber development	2/108	17/18670	0.0042604	0.0363277	0.0280364	SEMA3A/EGR2	2
296	GO:0048532	anatomical structure arrangement	2/108	17/18670	0.0042604	0.0363277	0.0280364	SEMA3A/EGR2	2
297	GO:1903975	regulation of glial cell migration	2/108	17/18670	0.0042604	0.0363277	0.0280364	CCL3/CX3CR1	2
298	GO:0030282	bone mineralization	4/108	114/18670	0.00434024	0.0367619	0.0283715	CCL3/PTN/TWIST1/ATP2B1	4
299	GO:0045446	endothelial cell differentiation	4/108	114/18670	0.00434024	0.0367619	0.0283715	HEY1/PTN/WNT7B/TMEM100	4
300	GO:1900408	negative regulation of cellular response to oxidative stress	3/108	57/18670	0.00439061	0.0370649	0.0286054	SLC7A11/GPR37/GPR37L1	3
301	GO:0001505	regulation of neurotransmitter levels	7/108	354/18670	0.00451109	0.0379559	0.029293	PHGDH/SRD5A1/GABRA2/SLC7A11/SNCAIP/CX3CR1/HTR2A	7
302	GO:0019229	regulation of vasoconstriction	3/108	58/18670	0.00461083	0.0384135	0.0296462	CHRM3/ATP2B1/HTR2A	3
303	GO:0035904	aorta development	3/108	58/18670	0.00461083	0.0384135	0.0296462	HEY1/SOX4/COL3A1	3
304	GO:0071385	cellular response to glucocorticoid stimulus	3/108	58/18670	0.00461083	0.0384135	0.0296462	SRD5A1/GJB2/ATP2B1	3
305	GO:0031345	negative regulation of cell projection organization	5/108	188/18670	0.00474283	0.0390131	0.0301089	SPP1/TRPC6/ZNF365/SEMA3A/THY1	5
306	GO:0035089	establishment of apical/basal cell polarity	2/108	18/18670	0.00477492	0.0390131	0.0301089	PTK7/TCF15	2
307	GO:0048339	paraxial mesoderm development	2/108	18/18670	0.00477492	0.0390131	0.0301089	FGFR1/TCF15	2
308	GO:0060117	auditory receptor cell development	2/108	18/18670	0.00477492	0.0390131	0.0301089	FGFR1/SLITRK6	2
309	GO:1905276	regulation of epithelial tube formation	2/108	18/18670	0.00477492	0.0390131	0.0301089	PTK7/FZD2	2
310	GO:2000647	negative regulation of stem cell proliferation	2/108	18/18670	0.00477492	0.0390131	0.0301089	PTN/SNAI2	2
311	GO:0007602	phototransduction	3/108	59/18670	0.00483762	0.0390235	0.0301169	ABCA4/PPEF1/RP1	3
312	GO:0021885	forebrain cell migration	3/108	59/18670	0.00483762	0.0390235	0.0301169	NKX2-1/LAMB1/SEMA3A	3
313	GO:1902883	negative regulation of response to oxidative stress	3/108	59/18670	0.00483762	0.0390235	0.0301169	SLC7A11/GPR37/GPR37L1	3
314	GO:2000756	regulation of peptidyl-lysine acetylation	3/108	59/18670	0.00483762	0.0390235	0.0301169	SOX4/SNAI2/TWIST1	3
315	GO:0006936	muscle contraction	7/108	360/18670	0.00493888	0.0397143	0.03065	HOMER1/CHRM3/CHRNA1/GJC1/ATP2B1/GNAO1/HTR2A	7
316	GO:0071478	cellular response to radiation	5/108	191/18670	0.00506862	0.0406289	0.0313559	TRPM1/PTN/PPEF1/SNAI2/RP1	5
317	GO:0061448	connective tissue development	6/108	273/18670	0.00510813	0.0408143	0.031499	FGFR1/PRRX1/WNT5B/SNAI2/WNT7B/COL1A1	6
318	GO:0018108	peptidyl-tyrosine phosphorylation	7/108	363/18670	0.00516393	0.0408143	0.031499	IL12B/CSPG4/FGFR1/KITLG/EPHB3/THY1/HTR2A	7
319	GO:0022612	gland morphogenesis	4/108	120/18670	0.00520413	0.0408143	0.031499	FGFR1/PTN/SNAI2/SEMA3A	4
320	GO:0043270	positive regulation of ion transport	6/108	275/18670	0.00528997	0.0408143	0.031499	HOMER1/CXCL10/CCL3/TRPC6/ATP2B1/THY1	6
321	GO:0007219	Notch signaling pathway	5/108	193/18670	0.00529445	0.0408143	0.031499	POSTN/HEY1/SNAI2/BEND6/TMEM100	5
322	GO:1901654	response to ketone	5/108	193/18670	0.00529445	0.0408143	0.031499	SRD5A1/GJB2/SPP1/PTN/ATP2B1	5
323	GO:0007405	neuroblast proliferation	3/108	61/18670	0.00531117	0.0408143	0.031499	FGFR1/PTN/CX3CR1	3
324	GO:0045123	cellular extravasation	3/108	61/18670	0.00531117	0.0408143	0.031499	ADD2/THY1/CX3CR1	3
325	GO:0071384	cellular response to corticosteroid stimulus	3/108	61/18670	0.00531117	0.0408143	0.031499	SRD5A1/GJB2/ATP2B1	3
326	GO:0016048	detection of temperature stimulus	2/108	19/18670	0.00531662	0.0408143	0.031499	ANO1/HTR2A	2
327	GO:0030859	polarized epithelial cell differentiation	2/108	19/18670	0.00531662	0.0408143	0.031499	PTK7/TCF15	2
328	GO:0048486	parasympathetic nervous system development	2/108	19/18670	0.00531662	0.0408143	0.031499	SEMA3A/EGR2	2
329	GO:0060716	labyrinthine layer blood vessel development	2/108	19/18670	0.00531662	0.0408143	0.031499	WNT2/HEY1	2
330	GO:0060973	cell migration involved in heart development	2/108	19/18670	0.00531662	0.0408143	0.031499	SNAI2/TWIST1	2
331	GO:0018212	peptidyl-tyrosine modification	7/108	366/18670	0.00539662	0.0413037	0.0318767	IL12B/CSPG4/FGFR1/KITLG/EPHB3/THY1/HTR2A	7
332	GO:0030198	extracellular matrix organization	7/108	368/18670	0.00555608	0.0422842	0.0326334	POSTN/COL3A1/FN1/SPP1/LAMB1/TCF15/COL1A1	7
333	GO:0009584	detection of visible light	3/108	62/18670	0.00555802	0.0422842	0.0326334	ABCA4/PPEF1/RP1	3
334	GO:0035690	cellular response to drug	7/108	369/18670	0.00563712	0.042758	0.0329991	CHRM3/SRD5A1/GJB2/TRPC6/AOC1/GPR37/GPR37L1	7
335	GO:0045666	positive regulation of neuron differentiation	7/108	371/18670	0.00580187	0.0435078	0.0335778	PTK7/FGFR1/FN1/PTN/SH3GL3/TRPC6/BEND6	7
336	GO:0001736	establishment of planar polarity	4/108	124/18670	0.0058399	0.0435078	0.0335778	PTK7/CTHRC1/GPC6/FZD2	4
337	GO:0007043	cell-cell junction assembly	4/108	124/18670	0.0058399	0.0435078	0.0335778	CDH11/GJB2/GJC1/SNAI2	4
338	GO:0007164	establishment of tissue polarity	4/108	124/18670	0.0058399	0.0435078	0.0335778	PTK7/CTHRC1/GPC6/FZD2	4
339	GO:0042474	middle ear morphogenesis	2/108	20/18670	0.00588516	0.0435078	0.0335778	FGFR1/PRRX1	2
340	GO:0048148	behavioral response to cocaine	2/108	20/18670	0.00588516	0.0435078	0.0335778	HOMER1/HTR2A	2
341	GO:0061162	establishment of monopolar cell polarity	2/108	20/18670	0.00588516	0.0435078	0.0335778	PTK7/TCF15	2
342	GO:0007626	locomotory behavior	5/108	198/18670	0.00589008	0.0435078	0.0335778	NKX2-1/DMRT3/SLITRK6/GNAO1/GPR37	5
343	GO:0031099	regeneration	5/108	198/18670	0.00589008	0.0435078	0.0335778	POSTN/PRRX1/SPP1/PTN/THY1	5
344	GO:0045600	positive regulation of fat cell differentiation	3/108	64/18670	0.00607214	0.0445934	0.0344156	WNT5B/SNAI2/HTR2A	3
345	GO:0060135	maternal process involved in female pregnancy	3/108	64/18670	0.00607214	0.0445934	0.0344156	GJB2/SPP1/PTN	3
346	GO:0045667	regulation of osteoblast differentiation	4/108	126/18670	0.00617637	0.0450981	0.0348051	CTHRC1/SNAI2/TWIST1/WNT7B	4
347	GO:0048706	embryonic skeletal system development	4/108	126/18670	0.00617637	0.0450981	0.0348051	HOXD1/PRRX1/TWIST1/COL1A1	4
348	GO:0014823	response to activity	3/108	65/18670	0.00633951	0.0460248	0.0355203	POSTN/SRD5A1/PTN	3
349	GO:0048663	neuron fate commitment	3/108	65/18670	0.00633951	0.0460248	0.0355203	NKX2-1/PRRX1/DMRT3	3
350	GO:0050678	regulation of epithelial cell proliferation	7/108	378/18670	0.00640703	0.0462535	0.0356968	WNT2/FGFR1/LAMB1/PTN/SNAI2/TWIST1/NKX2-8	7
351	GO:0035357	peroxisome proliferator activated receptor signaling pathway	2/108	21/18670	0.00648022	0.0462535	0.0356968	TWIST1/FABP5	2
352	GO:0048485	sympathetic nervous system development	2/108	21/18670	0.00648022	0.0462535	0.0356968	SOX4/SEMA3A	2
353	GO:0050951	sensory perception of temperature stimulus	2/108	21/18670	0.00648022	0.0462535	0.0356968	ANO1/HTR2A	2
354	GO:0061339	establishment or maintenance of monopolar cell polarity	2/108	21/18670	0.00648022	0.0462535	0.0356968	PTK7/TCF15	2
355	GO:2000678	negative regulation of transcription regulatory region DNA binding	2/108	21/18670	0.00648022	0.0462535	0.0356968	HEY1/DDIT3	2
356	GO:0003206	cardiac chamber morphogenesis	4/108	129/18670	0.00670488	0.0475897	0.036728	WNT2/HEY1/SOX4/FZD2	4
357	GO:0071482	cellular response to light stimulus	4/108	129/18670	0.00670488	0.0475897	0.036728	TRPM1/PTN/PPEF1/RP1	4
358	GO:0034330	cell junction organization	6/108	290/18670	0.00680875	0.0481923	0.0371931	CDH11/FN1/GJB2/GJC1/SNAI2/THY1	6
359	GO:0003231	cardiac ventricle development	4/108	130/18670	0.0068875	0.048533	0.037456	PTK7/HEY1/SOX4/FZD2	4
360	GO:0050909	sensory perception of taste	3/108	67/18670	0.00689508	0.048533	0.037456	SCNN1B/SCNN1G/LCN1	3
361	GO:0050679	positive regulation of epithelial cell proliferation	5/108	206/18670	0.00693909	0.0487078	0.037591	WNT2/FGFR1/LAMB1/PTN/TWIST1	5
362	GO:0048545	response to steroid hormone	7/108	385/18670	0.00705819	0.0491686	0.0379465	SRD5A1/GJB2/SPP1/PTN/WNT7B/ATP2B1/COL1A1	7
363	GO:0046887	positive regulation of hormone secretion	4/108	131/18670	0.00707339	0.0491686	0.0379465	ANO1/SOX4/FGFR1/SPP1	4
364	GO:0001759	organ induction	2/108	22/18670	0.00710148	0.0491686	0.0379465	WNT2/FGFR1	2
365	GO:0021854	hypothalamus development	2/108	22/18670	0.00710148	0.0491686	0.0379465	SRD5A1/SEMA3A	2
366	GO:0042359	vitamin D metabolic process	2/108	22/18670	0.00710148	0.0491686	0.0379465	FGFR1/SNAI2	2
0	GO:0050804	modulation of chemical synaptic transmission	29/177	436/18670	1.24265e-16	1.72666e-13	1.40746e-13	PRKCG/TUBB2B/CNTN4/DBN1/CACNG2/GRIN1/CACNG5/SYN1/SLC8A2/ADCY8/CACNG7/NTF4/DRD4/CPLX2/NRG3/EFNB3/BDNF/HAP1/BAIAP3/CX3CL1/DRD5/RAB3A/SYT7/CA7/WNT3A/CACNG8/SYP/GRM5/SCT	29
1	GO:0099177	regulation of trans-synaptic signaling	29/177	437/18670	1.32058e-16	1.72666e-13	1.40746e-13	PRKCG/TUBB2B/CNTN4/DBN1/CACNG2/GRIN1/CACNG5/SYN1/SLC8A2/ADCY8/CACNG7/NTF4/DRD4/CPLX2/NRG3/EFNB3/BDNF/HAP1/BAIAP3/CX3CL1/DRD5/RAB3A/SYT7/CA7/WNT3A/CACNG8/SYP/GRM5/SCT	29
2	GO:0030900	forebrain development	27/177	381/18670	3.21252e-16	2.80024e-13	2.28258e-13	DMRTA2/EMX1/GRIN1/POU3F2/SALL3/BNIP3/NRG3/HAP1/OTX1/SLITRK5/KCNA1/FGF8/RTN4RL2/HTR5A/PAX5/SOX3/SLC6A3/LHX3/SCN5A/WNT3A/LHX5/FEZ1/LHX6/RAX/CDK5R2/SCT/EFNA2	27
3	GO:0021537	telencephalon development	21/177	251/18670	3.08417e-14	2.01627e-11	1.64354e-11	DMRTA2/EMX1/GRIN1/POU3F2/SALL3/BNIP3/NRG3/SLITRK5/KCNA1/FGF8/RTN4RL2/HTR5A/PAX5/SCN5A/WNT3A/LHX5/FEZ1/LHX6/CDK5R2/SCT/EFNA2	21
4	GO:0006836	neurotransmitter transport	20/177	269/18670	1.19464e-12	6.24797e-10	5.09294e-10	PRKCG/GAD2/SLC6A11/SYN1/CHAT/DRD4/GAD1/CPLX2/BAIAP3/SV2B/RAB3A/SLC6A3/SYT8/SYT17/SYT7/STX19/HRH3/SLC1A6/SYP/SLC18A3	20
5	GO:0050808	synapse organization	23/177	408/18670	6.9886e-12	3.04586e-09	2.48279e-09	DBN1/LHFPL4/CACNG2/GRIN1/SYN1/BDNF/LRFN1/CX3CL1/CAMKV/SEZ6/SLITRK5/FLRT1/INA/RAB3A/AMIGO3/LINGO2/FZD9/SDK1/WNT3A/SNCB/RAB39B/GRM5/C1QL1	23
6	GO:0050769	positive regulation of neurogenesis	24/177	474/18670	2.24412e-11	8.38339e-09	6.8336e-09	EPHA3/NAP1L2/TUBB2B/DMRTA2/DBN1/NKX6-2/SOX8/CACNG7/BDNF/HAP1/FOXO6/CX3CL1/MMD2/ISLR2/NKX2-5/SYT17/PLK5/NKX6-1/WNT3A/BRINP3/FEZ1/POU4F2/SYT3/PCP4	24
7	GO:0010975	regulation of neuron projection development	24/177	499/18670	6.49424e-11	2.09133e-08	1.70472e-08	EPHA3/TUBB2B/BARHL2/DBN1/GRIN1/POU3F2/CACNG7/EFNB3/BDNF/FOXO6/CX3CL1/SEZ6/ISLR2/CSMD3/CRMP1/RTN4RL2/SYT17/PLK5/NKX6-1/SDK1/WNT3A/FEZ1/POU4F2/SYT3	24
8	GO:0007269	neurotransmitter secretion	15/177	169/18670	7.35179e-11	2.09133e-08	1.70472e-08	PRKCG/GAD2/SYN1/CHAT/GAD1/CPLX2/BAIAP3/RAB3A/SYT8/SYT17/SYT7/STX19/HRH3/SYP/SLC18A3	15
9	GO:0099643	signal release from synapse	15/177	170/18670	7.99745e-11	2.09133e-08	1.70472e-08	PRKCG/GAD2/SYN1/CHAT/GAD1/CPLX2/BAIAP3/RAB3A/SYT8/SYT17/SYT7/STX19/HRH3/SYP/SLC18A3	15
10	GO:0021543	pallium development	15/177	172/18670	9.44788e-11	2.24602e-08	1.83081e-08	DMRTA2/EMX1/GRIN1/POU3F2/BNIP3/KCNA1/FGF8/HTR5A/PAX5/WNT3A/LHX5/FEZ1/LHX6/CDK5R2/SCT	15
11	GO:0045666	positive regulation of neuron differentiation	20/177	371/18670	3.96123e-10	8.63218e-08	7.03639e-08	EPHA3/NAP1L2/TUBB2B/DBN1/CACNG7/BDNF/FOXO6/CX3CL1/MMD2/ISLR2/NKX2-5/SYT17/PLK5/NKX6-1/WNT3A/BRINP3/FEZ1/POU4F2/SYT3/PCP4	20
12	GO:0017158	regulation of calcium ion-dependent exocytosis	12/177	112/18670	7.03204e-10	1.41452e-07	1.15303e-07	PRKCG/SYN1/CPLX2/BAIAP3/RAB3A/SYT8/SYT17/SYT7/CACNA1G/SYP/CDK5R2/SYT3	12
13	GO:0035637	multicellular organismal signaling	15/177	204/18670	1.03951e-09	1.94166e-07	1.58272e-07	CACNG2/CACNG5/SLC8A2/CACNG7/KCND2/ATP2B3/DRD5/KCNA1/NKX2-5/ATP1A3/SCN5A/CACNA1G/ACE2/CACNG8/ATP2B2	15
14	GO:0001505	regulation of neurotransmitter levels	19/177	354/18670	1.20189e-09	2.0953e-07	1.70795e-07	PRKCG/GAD2/SLC6A11/SYN1/CHAT/DRD4/GAD1/CPLX2/BAIAP3/RAB3A/SLC6A3/SYT8/SYT17/SYT7/STX19/HRH3/SLC1A6/SYP/SLC18A3	19
15	GO:0061337	cardiac conduction	13/177	146/18670	1.36245e-09	2.22676e-07	1.81511e-07	CACNG2/CACNG5/SLC8A2/CACNG7/KCND2/ATP2B3/NKX2-5/ATP1A3/SCN5A/CACNA1G/ACE2/CACNG8/ATP2B2	13
16	GO:0017156	calcium ion regulated exocytosis	13/177	154/18670	2.62893e-09	4.04392e-07	3.29634e-07	PRKCG/SYN1/CPLX2/BAIAP3/RAB3A/SYT8/SYT17/SYT7/STX19/CACNA1G/SYP/CDK5R2/SYT3	13
17	GO:0007409	axonogenesis	21/177	468/18670	3.82998e-09	5.56411e-07	4.5355e-07	EPHA3/TUBB2B/BARHL2/CNTN4/DBN1/EFNA3/GRIN1/POU3F2/EFNB3/BDNF/ISLR2/SLITRK5/FGF8/RAB3A/CRMP1/LHX3/NKX6-1/WNT3A/FEZ1/POU4F2/EFNA2	21
18	GO:0007626	locomotory behavior	14/177	198/18670	6.34118e-09	8.46167e-07	6.89741e-07	GRIN1/OTOG/ADCY8/NTF4/KCND2/DRD4/GAD1/EFNB3/SEZ6/NOVA1/SLC6A3/GRM5/PITX3/C1QL1	14
19	GO:0045165	cell fate commitment	16/177	270/18670	6.47164e-09	8.46167e-07	6.89741e-07	OLIG1/WNT10A/BARHL2/DMRTA2/NKX6-2/SOX8/POU3F2/NTF4/WNT6/NKX2-5/FGF8/MYOD1/LHX3/NKX6-1/WNT3A/IHH	16
20	GO:0021761	limbic system development	11/177	109/18670	6.98817e-09	8.70193e-07	7.09325e-07	POU3F2/HAP1/KCNA1/HTR5A/SOX3/WNT3A/LHX5/FEZ1/RAX/CDK5R2/SCT	11
21	GO:0061351	neural precursor cell proliferation	12/177	147/18670	1.60178e-08	1.90393e-06	1.55196e-06	DMRTA2/EMX1/DBN1/POU3F2/CX3CL1/KCNA1/FGF8/TRIM71/FZD9/WNT3A/LHX5/PITX3	12
22	GO:0023061	signal release	20/177	462/18670	1.68477e-08	1.91551e-06	1.5614e-06	PRKCG/GAD2/SYN1/ADCY8/CHAT/GAD1/CPLX2/BAIAP3/VGF/RAB3A/SYT8/SYT17/SYT7/STX19/SSTR5/NKX6-1/HRH3/SYP/SLC18A3/SCT	20
23	GO:0019226	transmission of nerve impulse	9/177	72/18670	2.57143e-08	2.80179e-06	2.28384e-06	CACNG2/CACNG5/CACNG7/KCND2/DRD5/KCNA1/SCN5A/CACNA1G/CACNG8	9
24	GO:0048167	regulation of synaptic plasticity	13/177	187/18670	2.74958e-08	2.87606e-06	2.34437e-06	CNTN4/DBN1/GRIN1/SLC8A2/ADCY8/CPLX2/CX3CL1/DRD5/RAB3A/SYT7/SYP/GRM5/SCT	13
25	GO:1903305	regulation of regulated secretory pathway	12/177	160/18670	4.1368e-08	4.16067e-06	3.39151e-06	PRKCG/SYN1/CPLX2/BAIAP3/RAB3A/SYT8/SYT17/SYT7/CACNA1G/SYP/CDK5R2/SYT3	12
26	GO:0007218	neuropeptide signaling pathway	10/177	104/18670	5.5004e-08	5.32724e-06	4.34242e-06	NPB/GALR3/KISS1R/UTS2R/ECEL1/AGRP/SSTR5/NXPH4/PTGDR2/PMCH	10
27	GO:0050768	negative regulation of neurogenesis	15/177	295/18670	1.47037e-07	1.37322e-05	1.11936e-05	CNTN4/NKX6-2/SOX8/NRG3/EFNB3/CX3CL1/CRMP1/RTN4RL2/SOX3/NKX6-1/WNT3A/DLL3/POU4F2/PITX3/TERT	15
28	GO:0050890	cognition	15/177	296/18670	1.5362e-07	1.37703e-05	1.12247e-05	PRKCG/GRIN1/SLC8A2/GALR3/ADCY8/JAKMIP1/NTF4/BDNF/FOXO6/DRD5/FZD9/SLC12A5/HRH3/GRM5/C1QL1	15
29	GO:0017157	regulation of exocytosis	13/177	217/18670	1.57977e-07	1.37703e-05	1.12247e-05	PRKCG/SYN1/CPLX2/HAP1/BAIAP3/RAB3A/SYT8/SYT17/SYT7/CACNA1G/SYP/CDK5R2/SYT3	13
30	GO:0048639	positive regulation of developmental growth	12/177	184/18670	1.92368e-07	1.62271e-05	1.32273e-05	DBN1/POU3F2/CACNG7/BDNF/ISLR2/FGF8/MYOD1/SLC6A3/SYT17/WNT3A/POU4F2/SYT3	12
31	GO:0048638	regulation of developmental growth	16/177	347/18670	2.11174e-07	1.72569e-05	1.40667e-05	BARHL2/DBN1/POU3F2/CACNG7/GDF15/BDNF/ISLR2/NKX2-5/FGF8/MYOD1/SLC6A3/SYT17/NKX6-1/WNT3A/POU4F2/SYT3	16
32	GO:0051961	negative regulation of nervous system development	15/177	315/18670	3.41682e-07	2.70757e-05	2.20704e-05	CNTN4/NKX6-2/SOX8/NRG3/EFNB3/CX3CL1/CRMP1/RTN4RL2/SOX3/NKX6-1/WNT3A/DLL3/POU4F2/PITX3/TERT	15
33	GO:0097485	neuron projection guidance	14/177	277/18670	4.18165e-07	3.21618e-05	2.62162e-05	EPHA3/TUBB2B/CNTN4/EFNA3/EFNB3/BDNF/DPYSL4/FGF8/CRMP1/LHX3/WNT3A/FEZ1/POU4F2/EFNA2	14
34	GO:0010976	positive regulation of neuron projection development	14/177	281/18670	4.9701e-07	3.71338e-05	3.0269e-05	EPHA3/TUBB2B/DBN1/CACNG7/BDNF/FOXO6/CX3CL1/ISLR2/SYT17/PLK5/WNT3A/FEZ1/POU4F2/SYT3	14
35	GO:0021536	diencephalon development	8/177	75/18670	5.47015e-07	3.97346e-05	3.23891e-05	POU3F2/HAP1/OTX1/FGF8/SOX3/SLC6A3/LHX3/RAX	8
36	GO:0050806	positive regulation of synaptic transmission	11/177	168/18670	6.06598e-07	4.17435e-05	3.40266e-05	CACNG2/GRIN1/CACNG5/SLC8A2/ADCY8/CACNG7/DRD4/HAP1/BAIAP3/CA7/CACNG8	11
37	GO:1990138	neuron projection extension	11/177	168/18670	6.06598e-07	4.17435e-05	3.40266e-05	BARHL2/EMX1/DBN1/CACNG7/ISLR2/FLRT1/SYT17/NKX6-1/WNT3A/POU4F2/SYT3	11
38	GO:0060359	response to ammonium ion	10/177	135/18670	6.44671e-07	4.3226e-05	3.5235e-05	PRKCG/GRIN1/ADCY8/DRD4/DRD5/LY6H/SLC6A3/SDK1/HRH3/PITX3	10
39	GO:0072347	response to anesthetic	8/177	78/18670	7.42086e-07	4.80281e-05	3.91494e-05	PRKCG/GRIN1/ADCY8/DRD4/DRD5/SLC6A3/SDK1/PITX3	8
40	GO:0051963	regulation of synapse assembly	9/177	106/18670	7.53021e-07	4.80281e-05	3.91494e-05	LHFPL4/GRIN1/BDNF/LRFN1/SLITRK5/FLRT1/AMIGO3/LINGO2/WNT3A	9
41	GO:0008016	regulation of heart contraction	13/177	251/18670	8.34133e-07	5.19347e-05	4.23338e-05	CACNG2/CACNG5/SLC8A2/CACNG7/KCND2/ATP2B3/NKX2-5/ATP1A3/SCN5A/CACNA1G/ACE2/CACNG8/ATP2B2	13
42	GO:1903522	regulation of blood circulation	14/177	297/18670	9.63551e-07	5.85973e-05	4.77648e-05	CACNG2/CACNG5/SLC8A2/CACNG7/KCND2/ATP2B3/OR51E2/NKX2-5/ATP1A3/SCN5A/CACNA1G/ACE2/CACNG8/ATP2B2	14
43	GO:0010721	negative regulation of cell development	15/177	344/18670	1.03886e-06	6.05032e-05	4.93183e-05	CNTN4/NKX6-2/SOX8/NRG3/EFNB3/CX3CL1/CRMP1/RTN4RL2/SOX3/NKX6-1/WNT3A/DLL3/POU4F2/PITX3/TERT	15
44	GO:0007611	learning or memory	13/177	256/18670	1.04116e-06	6.05032e-05	4.93183e-05	PRKCG/GRIN1/SLC8A2/GALR3/ADCY8/NTF4/BDNF/FOXO6/DRD5/FZD9/SLC12A5/GRM5/C1QL1	13
45	GO:0030534	adult behavior	10/177	144/18670	1.16756e-06	6.56948e-05	5.35502e-05	GRIN1/OTOG/NTF4/DRD4/EFNB3/SEZ6/SLITRK5/AGRP/PAX5/SDK1	10
46	GO:0050807	regulation of synapse organization	12/177	218/18670	1.18075e-06	6.56948e-05	5.35502e-05	DBN1/LHFPL4/GRIN1/BDNF/LRFN1/CAMKV/SLITRK5/FLRT1/AMIGO3/LINGO2/FZD9/WNT3A	12
47	GO:0007389	pattern specification process	17/177	446/18670	1.24623e-06	6.78936e-05	5.53425e-05	DMRTA2/EMX1/NKX6-2/NTF4/NRG3/OTX1/WNT6/NKX2-5/FGF8/ALX1/LHX3/ZIC3/NKX6-1/WNT3A/RAX/DLL3/IHH	17
48	GO:0050770	regulation of axonogenesis	11/177	183/18670	1.4138e-06	7.54505e-05	6.15024e-05	TUBB2B/BARHL2/DBN1/GRIN1/POU3F2/EFNB3/BDNF/ISLR2/NKX6-1/WNT3A/POU4F2	11
49	GO:0050803	regulation of synapse structure or activity	12/177	227/18670	1.80465e-06	9.43831e-05	7.6935e-05	DBN1/LHFPL4/GRIN1/BDNF/LRFN1/CAMKV/SLITRK5/FLRT1/AMIGO3/LINGO2/FZD9/WNT3A	12
50	GO:2000177	regulation of neural precursor cell proliferation	8/177	88/18670	1.87706e-06	9.62455e-05	7.84531e-05	DMRTA2/EMX1/CX3CL1/TRIM71/FZD9/WNT3A/LHX5/PITX3	8
51	GO:0016079	synaptic vesicle exocytosis	9/177	119/18670	1.99624e-06	0.000100388	8.18297e-05	PRKCG/SYN1/CPLX2/RAB3A/SYT8/SYT17/SYT7/STX19/SYP	9
52	GO:0007411	axon guidance	13/177	276/18670	2.40387e-06	0.000118606	9.668e-05	EPHA3/TUBB2B/CNTN4/EFNA3/EFNB3/BDNF/FGF8/CRMP1/LHX3/WNT3A/FEZ1/POU4F2/EFNA2	13
53	GO:0048588	developmental cell growth	12/177	234/18670	2.47569e-06	0.000118857	9.68849e-05	BARHL2/EMX1/DBN1/CACNG7/BDNF/ISLR2/FLRT1/SYT17/NKX6-1/WNT3A/POU4F2/SYT3	12
54	GO:0099504	synaptic vesicle cycle	11/177	194/18670	2.49987e-06	0.000118857	9.68849e-05	PRKCG/SYN1/CPLX2/RAB3A/SYT8/SYT17/SYT7/STX19/WNT3A/SNCB/SYP	11
55	GO:0060560	developmental growth involved in morphogenesis	12/177	235/18670	2.58765e-06	0.000120728	9.84097e-05	BARHL2/EMX1/DBN1/CACNG7/BDNF/ISLR2/FLRT1/SYT17/NKX6-1/WNT3A/POU4F2/SYT3	12
56	GO:0099590	neurotransmitter receptor internalization	5/177	24/18670	2.65798e-06	0.000120728	9.84097e-05	CACNG2/CACNG5/CACNG7/DRD4/CACNG8	5
57	GO:0048663	neuron fate commitment	7/177	65/18670	2.67772e-06	0.000120728	9.84097e-05	OLIG1/DMRTA2/NKX6-2/POU3F2/LHX3/NKX6-1/IHH	7
58	GO:0060047	heart contraction	13/177	280/18670	2.81653e-06	0.000124834	0.000101757	CACNG2/CACNG5/SLC8A2/CACNG7/KCND2/ATP2B3/NKX2-5/ATP1A3/SCN5A/CACNA1G/ACE2/CACNG8/ATP2B2	13
59	GO:0051952	regulation of amine transport	8/177	95/18670	3.35532e-06	0.000146236	0.000119202	DRD4/SLC38A3/SYT8/SYT17/SYT7/ACE2/HRH3/SYT3	8
60	GO:0031346	positive regulation of cell projection organization	15/177	383/18670	3.8995e-06	0.000167167	0.000136264	EPHA3/TUBB2B/DBN1/CACNG7/BDNF/HAP1/FOXO6/CX3CL1/ISLR2/SYT17/PLK5/WNT3A/FEZ1/POU4F2/SYT3	15
61	GO:0036465	synaptic vesicle recycling	7/177	69/18670	4.01964e-06	0.000169538	0.000138196	RAB3A/SYT8/SYT17/SYT7/WNT3A/SNCB/SYP	7
62	GO:0003015	heart process	13/177	290/18670	4.13555e-06	0.000171658	0.000139925	CACNG2/CACNG5/SLC8A2/CACNG7/KCND2/ATP2B3/NKX2-5/ATP1A3/SCN5A/CACNA1G/ACE2/CACNG8/ATP2B2	13
63	GO:0099003	vesicle-mediated transport in synapse	11/177	207/18670	4.67403e-06	0.000190978	0.000155673	PRKCG/SYN1/DRD4/CPLX2/RAB3A/SYT8/SYT17/SYT7/STX19/SNCB/SYP	11
64	GO:0015837	amine transport	8/177	102/18670	5.72227e-06	0.000230212	0.000187654	DRD4/SLC38A3/SYT8/SYT17/SYT7/ACE2/HRH3/SYT3	8
65	GO:0007416	synapse assembly	10/177	177/18670	7.46688e-06	0.000295847	0.000241155	LHFPL4/GRIN1/BDNF/LRFN1/SLITRK5/FLRT1/AMIGO3/LINGO2/SDK1/WNT3A	10
66	GO:0051937	catecholamine transport	7/177	77/18670	8.40704e-06	0.000328126	0.000267467	DRD4/SLC6A3/SYT8/SYT17/SYT7/HRH3/SYT3	7
67	GO:0015696	ammonium transport	8/177	108/18670	8.75343e-06	0.000336621	0.000274392	DRD4/SLC6A3/SYT8/SYT17/SYT7/HRH3/SLC18A3/SYT3	8
68	GO:0015872	dopamine transport	6/177	52/18670	9.45814e-06	0.000348353	0.000283955	DRD4/SLC6A3/SYT8/SYT17/SYT7/SYT3	6
69	GO:0048168	regulation of neuronal synaptic plasticity	6/177	52/18670	9.45814e-06	0.000348353	0.000283955	DBN1/GRIN1/SLC8A2/RAB3A/SYP/GRM5	6
70	GO:2000179	positive regulation of neural precursor cell proliferation	6/177	52/18670	9.45814e-06	0.000348353	0.000283955	DMRTA2/CX3CL1/FZD9/WNT3A/LHX5/PITX3	6
71	GO:0010038	response to metal ion	14/177	364/18670	1.01662e-05	0.000369229	0.000300972	CACNG2/ADCY8/BNIP3/SLC30A3/KCNA1/SLC6A3/SYT8/SYT17/SYT7/SCN5A/CACNA1G/SNCB/SYT3/TERT	14
72	GO:0045927	positive regulation of growth	12/177	270/18670	1.06755e-05	0.000382418	0.000311723	DBN1/POU3F2/CACNG7/BDNF/ISLR2/FGF8/MYOD1/SLC6A3/SYT17/WNT3A/POU4F2/SYT3	12
73	GO:0043524	negative regulation of neuron apoptotic process	9/177	147/18670	1.1321e-05	0.000399213	0.000325412	PRKCG/GRIN1/NTF4/BDNF/CX3CL1/FGF8/FZD9/SNCB/TERT	9
74	GO:0043279	response to alkaloid	8/177	112/18670	1.14497e-05	0.000399213	0.000325412	PRKCG/GRIN1/ADCY8/DRD4/DRD5/SLC6A3/SDK1/PITX3	8
75	GO:0021766	hippocampus development	7/177	81/18670	1.17755e-05	0.000405171	0.000330269	KCNA1/HTR5A/WNT3A/LHX5/FEZ1/CDK5R2/SCT	7
76	GO:0021987	cerebral cortex development	8/177	116/18670	1.48143e-05	0.000490392	0.000399736	DMRTA2/EMX1/GRIN1/POU3F2/BNIP3/PAX5/LHX6/CDK5R2	8
77	GO:0048489	synaptic vesicle transport	9/177	152/18670	1.48149e-05	0.000490392	0.000399736	PRKCG/SYN1/CPLX2/RAB3A/SYT8/SYT17/SYT7/STX19/SYP	9
78	GO:0097480	establishment of synaptic vesicle localization	9/177	152/18670	1.48149e-05	0.000490392	0.000399736	PRKCG/SYN1/CPLX2/RAB3A/SYT8/SYT17/SYT7/STX19/SYP	9
79	GO:0048665	neuron fate specification	5/177	34/18670	1.61149e-05	0.000526757	0.000429379	DMRTA2/NKX6-2/POU3F2/LHX3/NKX6-1	5
80	GO:0021700	developmental maturation	12/177	284/18670	1.76806e-05	0.000570801	0.00046528	SOX8/GRIN1/BAIAP3/CX3CL1/SEZ6/RAB3A/NKX6-1/LHX6/SYP/CDK5R2/C1QL1/IHH	12
81	GO:0051402	neuron apoptotic process	11/177	239/18670	1.81531e-05	0.000578908	0.000471889	PRKCG/GRIN1/BNIP3/NTF4/BDNF/CX3CL1/FGF8/FZD9/SNCB/PITX3/TERT	11
82	GO:0042063	gliogenesis	12/177	290/18670	2.17416e-05	0.00068499	0.00055836	OLIG1/FA2H/EMX1/NKX6-2/SOX8/POU3F2/BNIP3/CX3CL1/NKX6-1/CDK5R2/PITX3/TERT	12
83	GO:0015844	monoamine transport	7/177	90/18670	2.35552e-05	0.000733296	0.000597736	DRD4/SLC6A3/SYT8/SYT17/SYT7/HRH3/SYT3	7
84	GO:0097479	synaptic vesicle localization	9/177	163/18670	2.58453e-05	0.000795123	0.000648133	PRKCG/SYN1/CPLX2/RAB3A/SYT8/SYT17/SYT7/STX19/SYP	9
85	GO:0003407	neural retina development	6/177	62/18670	2.64078e-05	0.00080298	0.000654537	SOX8/RAB11FIP4/RS1/SDK1/POU4F2/IHH	6
86	GO:0035270	endocrine system development	8/177	127/18670	2.86143e-05	0.000855992	0.00069775	NKX6-2/POU3F2/NKX2-5/FGF8/SOX3/SLC6A3/LHX3/NKX6-1	8
87	GO:0070997	neuron death	13/177	348/18670	2.88059e-05	0.000855992	0.00069775	PRKCG/GRIN1/BNIP3/NTF4/BDNF/CX3CL1/DPYSL4/FGF8/FZD9/WNT3A/SNCB/PITX3/TERT	13
88	GO:1901215	negative regulation of neuron death	10/177	208/18670	3.03144e-05	0.000890699	0.00072604	PRKCG/GRIN1/NTF4/BDNF/CX3CL1/FGF8/FZD9/WNT3A/SNCB/TERT	10
89	GO:0003002	regionalization	13/177	351/18670	3.14864e-05	0.00091113	0.000742694	DMRTA2/EMX1/NKX6-2/NTF4/OTX1/NKX2-5/FGF8/ALX1/LHX3/ZIC3/NKX6-1/WNT3A/DLL3	13
90	GO:1900449	regulation of glutamate receptor signaling pathway	6/177	64/18670	3.17066e-05	0.00091113	0.000742694	CACNG2/GRIN1/CACNG5/CACNG7/CX3CL1/CACNG8	6
91	GO:0043523	regulation of neuron apoptotic process	10/177	210/18670	3.2891e-05	0.000934892	0.000762063	PRKCG/GRIN1/NTF4/BDNF/CX3CL1/FGF8/FZD9/SNCB/PITX3/TERT	10
92	GO:0001708	cell fate specification	7/177	99/18670	4.36979e-05	0.00122871	0.00100156	DMRTA2/NKX6-2/POU3F2/LHX3/NKX6-1/WNT3A/IHH	7
93	GO:0021983	pituitary gland development	5/177	42/18670	4.63361e-05	0.00128315	0.00104594	POU3F2/FGF8/SOX3/SLC6A3/LHX3	5
94	GO:0007215	glutamate receptor signaling pathway	7/177	100/18670	4.66155e-05	0.00128315	0.00104594	CACNG2/GRIN1/CACNG5/CACNG7/CX3CL1/CACNG8/GRM5	7
95	GO:0070588	calcium ion transmembrane transport	12/177	315/18670	4.87003e-05	0.00132658	0.00108134	CACNG2/GRIN1/CACNG5/SLC8A2/CACNG7/DRD4/HAP1/CX3CL1/CACNA1G/WNT3A/CACNG8/ATP2B2	12
96	GO:0021854	hypothalamus development	4/177	22/18670	4.99811e-05	0.00134743	0.00109834	POU3F2/HAP1/SOX3/RAX	4
97	GO:0008361	regulation of cell size	9/177	179/18670	5.38411e-05	0.00143668	0.00117109	BARHL2/DBN1/BDNF/ISLR2/NKX6-1/SLC12A5/WNT3A/POU4F2/SCT	9
98	GO:0051588	regulation of neurotransmitter transport	8/177	139/18670	5.45853e-05	0.00144182	0.00117528	PRKCG/SYN1/DRD4/CPLX2/BAIAP3/RAB3A/HRH3/SYP	8
99	GO:0021953	central nervous system neuron differentiation	9/177	183/18670	6.38916e-05	0.00167076	0.0013619	EMX1/NKX6-2/SALL3/FGF8/LHX3/NKX6-1/WNT3A/LHX5/LHX6	9
100	GO:1903779	regulation of cardiac conduction	6/177	73/18670	6.70967e-05	0.00173721	0.00141606	SLC8A2/ATP2B3/NKX2-5/ATP1A3/ACE2/ATP2B2	6
101	GO:0042391	regulation of membrane potential	14/177	434/18670	7.00101e-05	0.00177744	0.00144885	CACNG2/GRIN1/GABRD/BNIP3/KCND2/DRD4/SEZ6/KCNA1/ATP1A3/FZD9/SCN5A/CACNA1G/SLC1A6/GRM5	14
102	GO:0048732	gland development	14/177	434/18670	7.00101e-05	0.00177744	0.00144885	WNT10A/FA2H/POU3F2/NRG3/NKX2-5/FGF8/SOX3/SLC6A3/LHX3/ZIC3/WNT3A/LSR/AK4/IHH	14
103	GO:2000311	regulation of AMPA receptor activity	4/177	25/18670	8.45349e-05	0.00211179	0.00172139	CACNG2/CACNG5/CACNG7/CACNG8	4
104	GO:0051668	localization within membrane	8/177	148/18670	8.49668e-05	0.00211179	0.00172139	DBN1/LHFPL4/CACNG2/CACNG5/CACNG7/DRD4/FZD9/CACNG8	8
105	GO:0061387	regulation of extent of cell growth	7/177	110/18670	8.56021e-05	0.00211179	0.00172139	BARHL2/DBN1/BDNF/ISLR2/NKX6-1/WNT3A/POU4F2	7
106	GO:0008344	adult locomotory behavior	6/177	77/18670	9.0575e-05	0.00219472	0.00178899	GRIN1/OTOG/NTF4/DRD4/EFNB3/SEZ6	6
107	GO:0022037	metencephalon development	7/177	111/18670	9.06424e-05	0.00219472	0.00178899	GRIN1/HAP1/SEZ6/OTX1/SCN5A/LHX5/CDK5R2	7
108	GO:0099632	protein transport within plasma membrane	4/177	26/18670	9.91684e-05	0.0023575	0.00192168	CACNG2/CACNG5/CACNG7/CACNG8	4
109	GO:0099637	neurotransmitter receptor transport	4/177	26/18670	9.91684e-05	0.0023575	0.00192168	CACNG2/CACNG5/CACNG7/CACNG8	4
110	GO:0001964	startle response	4/177	27/18670	0.000115557	0.00272236	0.00221909	GRIN1/KCNA1/SLC6A3/NPAS1	4
111	GO:0001764	neuron migration	8/177	157/18670	0.000128212	0.00297222	0.00242276	TUBB2B/BARHL2/NRG3/CX3CL1/NKX6-1/LHX6/SCRT2/CDK5R2	8
112	GO:0021521	ventral spinal cord interneuron specification	3/177	11/18670	0.000130709	0.00297222	0.00242276	NKX6-2/LHX3/NKX6-1	3
113	GO:0031915	positive regulation of synaptic plasticity	3/177	11/18670	0.000130709	0.00297222	0.00242276	DBN1/ADCY8/CPLX2	3
114	GO:0060573	cell fate specification involved in pattern specification	3/177	11/18670	0.000130709	0.00297222	0.00242276	NKX6-2/LHX3/NKX6-1	3
115	GO:0021846	cell proliferation in forebrain	4/177	28/18670	0.000133823	0.00301679	0.00245909	POU3F2/FGF8/WNT3A/LHX5	4
116	GO:0071277	cellular response to calcium ion	6/177	83/18670	0.000137593	0.00307525	0.00250675	ADCY8/SYT8/SYT17/SYT7/SCN5A/SYT3	6
117	GO:0010769	regulation of cell morphogenesis involved in differentiation	11/177	301/18670	0.000145392	0.00322204	0.0026264	TUBB2B/BARHL2/DBN1/GRIN1/POU3F2/EFNB3/BDNF/ISLR2/NKX6-1/WNT3A/POU4F2	11
118	GO:0072089	stem cell proliferation	7/177	120/18670	0.000147834	0.00324863	0.00264807	DMRTA2/CX3CL1/KCNA1/TRIM71/FZD9/WNT3A/TERT	7
119	GO:0050772	positive regulation of axonogenesis	6/177	85/18670	0.000156961	0.00339639	0.00276852	TUBB2B/DBN1/BDNF/ISLR2/WNT3A/POU4F2	6
120	GO:0021515	cell differentiation in spinal cord	5/177	54/18670	0.000157156	0.00339639	0.00276852	NKX6-2/LHX3/NKX6-1/WNT3A/LHX5	5
121	GO:0007187	G protein-coupled receptor signaling pathway, coupled to cyclic nucleotide second messenger	10/177	256/18670	0.000170765	0.00358895	0.00292548	HTR1E/GALR3/ADCY8/DRD4/DRD5/HTR5A/APLP1/SSTR5/PTGDR2/HRH3	10
122	GO:0090596	sensory organ morphogenesis	10/177	256/18670	0.000170765	0.00358895	0.00292548	DLX6/PDZD7/SOX8/OTX1/FGF8/RS1/SDK1/WNT3A/PITX3/IHH	10
123	GO:0042220	response to cocaine	5/177	55/18670	0.000171556	0.00358895	0.00292548	DRD4/DRD5/SLC6A3/SDK1/PITX3	5
124	GO:0097120	receptor localization to synapse	5/177	55/18670	0.000171556	0.00358895	0.00292548	DBN1/CACNG2/CACNG5/CACNG7/CACNG8	5
125	GO:0099566	regulation of postsynaptic cytosolic calcium ion concentration	3/177	12/18670	0.000173065	0.00359179	0.00292779	FZD9/GRM5/ATP2B2	3
126	GO:0050954	sensory perception of mechanical stimulus	8/177	165/18670	0.000180586	0.00371836	0.00303097	PDZD7/OTOG/PAX3/KCNA1/RAB3A/TPRN/ATP2B2/POU4F2	8
127	GO:0007193	adenylate cyclase-inhibiting G protein-coupled receptor signaling pathway	6/177	89/18670	0.000202145	0.00412976	0.00336631	HTR1E/ADCY8/DRD4/HTR5A/PTGDR2/HRH3	6
128	GO:1901214	regulation of neuron death	11/177	313/18670	0.000204173	0.00413885	0.00337372	PRKCG/GRIN1/NTF4/BDNF/CX3CL1/FGF8/FZD9/WNT3A/SNCB/PITX3/TERT	11
129	GO:0043010	camera-type eye development	11/177	314/18670	0.00020987	0.00422162	0.00344119	SOX8/PRSS56/WNT6/RAB11FIP4/NDP/RS1/SDK1/RAX/POU4F2/PITX3/IHH	11
130	GO:0030307	positive regulation of cell growth	8/177	169/18670	0.000212722	0.00424059	0.00345666	DBN1/CACNG7/BDNF/ISLR2/SYT17/WNT3A/POU4F2/SYT3	8
131	GO:0070838	divalent metal ion transport	14/177	483/18670	0.000214057	0.00424059	0.00345666	CACNG2/GRIN1/CACNG5/SLC8A2/CACNG7/DRD4/SLC30A3/HAP1/ATP2B3/CX3CL1/CACNA1G/WNT3A/CACNG8/ATP2B2	14
132	GO:0022604	regulation of cell morphogenesis	14/177	484/18670	0.000218634	0.0042987	0.00350402	TUBB2B/BARHL2/DBN1/GRIN1/POU3F2/CACNG7/EFNB3/BDNF/ISLR2/SYT17/NKX6-1/WNT3A/POU4F2/SYT3	14
133	GO:0021520	spinal cord motor neuron cell fate specification	3/177	13/18670	0.000223418	0.00435998	0.00355398	NKX6-2/LHX3/NKX6-1	3
134	GO:0051968	positive regulation of synaptic transmission, glutamatergic	4/177	32/18670	0.000228186	0.00442005	0.00360294	CACNG2/CACNG5/CACNG7/CACNG8	4
135	GO:0072511	divalent inorganic cation transport	14/177	489/18670	0.000242806	0.00466867	0.0038056	CACNG2/GRIN1/CACNG5/SLC8A2/CACNG7/DRD4/SLC30A3/HAP1/ATP2B3/CX3CL1/CACNA1G/WNT3A/CACNG8/ATP2B2	14
136	GO:0035249	synaptic transmission, glutamatergic	6/177	93/18670	0.000257014	0.00484903	0.00395262	CACNG2/GRIN1/CACNG5/CACNG7/CACNG8/GRM5	6
137	GO:0014072	response to isoquinoline alkaloid	4/177	33/18670	0.00025775	0.00484903	0.00395262	PRKCG/GRIN1/ADCY8/PITX3	4
138	GO:0043278	response to morphine	4/177	33/18670	0.00025775	0.00484903	0.00395262	PRKCG/GRIN1/ADCY8/PITX3	4
139	GO:0006816	calcium ion transport	13/177	434/18670	0.000263197	0.00491615	0.00400732	CACNG2/GRIN1/CACNG5/SLC8A2/CACNG7/DRD4/HAP1/ATP2B3/CX3CL1/CACNA1G/WNT3A/CACNG8/ATP2B2	13
140	GO:0001947	heart looping	5/177	61/18670	0.00028025	0.00516094	0.00420686	NKX2-5/FGF8/ZIC3/WNT3A/IHH	5
141	GO:0007405	neuroblast proliferation	5/177	61/18670	0.00028025	0.00516094	0.00420686	DMRTA2/CX3CL1/KCNA1/FZD9/WNT3A	5
142	GO:0021527	spinal cord association neuron differentiation	3/177	14/18670	0.000282371	0.00516363	0.00420906	LHX3/WNT3A/LHX5	3
143	GO:0019228	neuronal action potential	4/177	34/18670	0.000289968	0.0051936	0.00423349	KCND2/KCNA1/SCN5A/CACNA1G	4
144	GO:0032594	protein transport within lipid bilayer	4/177	34/18670	0.000289968	0.0051936	0.00423349	CACNG2/CACNG5/CACNG7/CACNG8	4
145	GO:0098664	G protein-coupled serotonin receptor signaling pathway	4/177	34/18670	0.000289968	0.0051936	0.00423349	HTR1E/DRD4/HTR5A/HRH3	4
146	GO:2001257	regulation of cation channel activity	8/177	178/18670	0.000302402	0.00532316	0.0043391	CACNG2/GRIN1/CACNG5/CACNG7/DRD4/HAP1/KCNA1/CACNG8	8
147	GO:0050433	regulation of catecholamine secretion	5/177	62/18670	0.000302517	0.00532316	0.0043391	SYT8/SYT17/SYT7/HRH3/SYT3	5
148	GO:0043270	positive regulation of ion transport	10/177	275/18670	0.000303308	0.00532316	0.0043391	CACNG2/GRIN1/DRD4/HAP1/CX3CL1/KCNA1/NKX2-5/SLC38A3/SCN5A/ACE2	10
149	GO:0030516	regulation of axon extension	6/177	96/18670	0.000305359	0.00532343	0.00433931	BARHL2/DBN1/ISLR2/NKX6-1/WNT3A/POU4F2	6
150	GO:0048709	oligodendrocyte differentiation	6/177	97/18670	0.000322967	0.0055931	0.00455913	OLIG1/FA2H/NKX6-2/SOX8/BNIP3/NKX6-1	6
151	GO:0048172	regulation of short-term neuronal synaptic plasticity	3/177	15/18670	0.000350508	0.00592251	0.00482765	SLC8A2/RAB3A/SYP	3
152	GO:0060579	ventral spinal cord interneuron fate commitment	3/177	15/18670	0.000350508	0.00592251	0.00482765	NKX6-2/LHX3/NKX6-1	3
153	GO:0060581	cell fate commitment involved in pattern specification	3/177	15/18670	0.000350508	0.00592251	0.00482765	NKX6-2/LHX3/NKX6-1	3
154	GO:0050432	catecholamine secretion	5/177	64/18670	0.000351048	0.00592251	0.00482765	SYT8/SYT17/SYT7/HRH3/SYT3	5
155	GO:0060078	regulation of postsynaptic membrane potential	7/177	140/18670	0.000381004	0.0063867	0.00520602	GRIN1/GABRD/KCND2/DRD4/SEZ6/KCNA1/GRM5	7
156	GO:0016358	dendrite development	9/177	233/18670	0.000392134	0.0065314	0.00532398	DBN1/GRIN1/FOXO6/SEZ6/SLITRK5/CSMD3/FLRT1/SLC12A5/SDK1	9
157	GO:0007631	feeding behavior	6/177	101/18670	0.000401503	0.00658214	0.00536533	GRIN1/GALR3/GDF15/AGRP/ACE2/PMCH	6
158	GO:0071542	dopaminergic neuron differentiation	4/177	37/18670	0.000403909	0.00658214	0.00536533	DMRTA2/FGF8/WNT3A/PITX3	4
159	GO:0021872	forebrain generation of neurons	5/177	66/18670	0.000405248	0.00658214	0.00536533	SALL3/FGF8/WNT3A/LHX5/LHX6	5
160	GO:0099072	regulation of postsynaptic membrane neurotransmitter receptor levels	5/177	66/18670	0.000405248	0.00658214	0.00536533	CACNG2/CACNG5/CACNG7/DRD4/CACNG8	5
161	GO:0048791	calcium ion-regulated exocytosis of neurotransmitter	3/177	16/18670	0.000428394	0.00691512	0.00563676	SYT8/SYT17/SYT7	3
162	GO:0003143	embryonic heart tube morphogenesis	5/177	67/18670	0.000434605	0.00691913	0.00564003	NKX2-5/FGF8/ZIC3/WNT3A/IHH	5
163	GO:0061371	determination of heart left/right asymmetry	5/177	67/18670	0.000434605	0.00691913	0.00564003	NKX2-5/FGF8/ZIC3/WNT3A/IHH	5
164	GO:0048562	embryonic organ morphogenesis	10/177	288/18670	0.00043658	0.00691913	0.00564003	DLX6/PDZD7/OTX1/NKX2-5/FGF8/PAX5/ALX1/ZIC3/WNT3A/IHH	10
165	GO:0060041	retina development in camera-type eye	7/177	144/18670	0.000451558	0.0071134	0.00579838	SOX8/RAB11FIP4/NDP/RS1/SDK1/POU4F2/IHH	7
166	GO:0051650	establishment of vesicle localization	10/177	290/18670	0.00046086	0.00718166	0.00585403	PRKCG/SYN1/CPLX2/HAP1/RAB3A/SYT8/SYT17/SYT7/STX19/SYP	10
167	GO:0035914	skeletal muscle cell differentiation	5/177	68/18670	0.000465537	0.00718166	0.00585403	DMRTA2/SOX8/MYOD1/PAX5/WNT3A	5
168	GO:0051965	positive regulation of synapse assembly	5/177	68/18670	0.000465537	0.00718166	0.00585403	BDNF/SLITRK5/FLRT1/AMIGO3/LINGO2	5
169	GO:0071248	cellular response to metal ion	8/177	190/18670	0.000467814	0.00718166	0.00585403	ADCY8/BNIP3/KCNA1/SYT8/SYT17/SYT7/SCN5A/SYT3	8
170	GO:0046928	regulation of neurotransmitter secretion	6/177	104/18670	0.000469623	0.00718166	0.00585403	PRKCG/SYN1/CPLX2/BAIAP3/RAB3A/SYP	6
171	GO:0009410	response to xenobiotic stimulus	10/177	292/18670	0.000486253	0.00739274	0.00602608	PRKCG/GRIN1/ADCY8/DRD4/LPO/DRD5/SLITRK5/SLC6A3/SDK1/PITX3	10
172	GO:0007210	serotonin receptor signaling pathway	4/177	39/18670	0.000495656	0.00749214	0.00610711	HTR1E/DRD4/HTR5A/HRH3	4
173	GO:0021514	ventral spinal cord interneuron differentiation	3/177	17/18670	0.000516576	0.00776348	0.00632829	NKX6-2/LHX3/NKX6-1	3
174	GO:0021510	spinal cord development	6/177	106/18670	0.000519818	0.00776756	0.00633161	NKX6-2/ACTL6B/LHX3/NKX6-1/WNT3A/LHX5	6
175	GO:0051592	response to calcium ion	7/177	148/18670	0.000532175	0.00786485	0.00641092	CACNG2/ADCY8/SYT8/SYT17/SYT7/SCN5A/SYT3	7
176	GO:0051966	regulation of synaptic transmission, glutamatergic	5/177	70/18670	0.000532344	0.00786485	0.00641092	CACNG2/CACNG5/CACNG7/CACNG8/GRM5	5
177	GO:0050905	neuromuscular process	6/177	107/18670	0.000546431	0.00789824	0.00643813	NKX6-2/GRIN1/KCNA1/SLC6A3/NPAS1/POU4F2	6
178	GO:0014046	dopamine secretion	4/177	40/18670	0.000546685	0.00789824	0.00643813	SYT8/SYT17/SYT7/SYT3	4
179	GO:0014059	regulation of dopamine secretion	4/177	40/18670	0.000546685	0.00789824	0.00643813	SYT8/SYT17/SYT7/SYT3	4
180	GO:0061462	protein localization to lysosome	4/177	40/18670	0.000546685	0.00789824	0.00643813	CACNG2/CACNG5/CACNG7/CACNG8	4
181	GO:0030902	hindbrain development	7/177	152/18670	0.000623859	0.00896369	0.00730662	GRIN1/HAP1/SEZ6/OTX1/SCN5A/LHX5/CDK5R2	7
182	GO:2001222	regulation of neuron migration	4/177	42/18670	0.00065976	0.00942772	0.00768487	NRG3/CX3CL1/NKX6-1/SCRT2	4
183	GO:0031623	receptor internalization	6/177	111/18670	0.000663639	0.00943161	0.00768804	CACNG2/CACNG5/CACNG7/DRD4/WNT3A/CACNG8	6
184	GO:0099601	regulation of neurotransmitter receptor activity	5/177	74/18670	0.000687286	0.00971488	0.00791895	CACNG2/GRIN1/CACNG5/CACNG7/CACNG8	5
185	GO:0001654	eye development	11/177	362/18670	0.000695605	0.00976868	0.00796279	SOX8/PRSS56/WNT6/RAB11FIP4/NDP/RS1/SDK1/RAX/POU4F2/PITX3/IHH	11
186	GO:0051648	vesicle localization	10/177	306/18670	0.000698563	0.00976868	0.00796279	PRKCG/SYN1/CPLX2/HAP1/RAB3A/SYT8/SYT17/SYT7/STX19/SYP	10
187	GO:0034765	regulation of ion transmembrane transport	13/177	483/18670	0.00072162	0.0100374	0.00818186	CACNG2/GRIN1/CACNG5/CACNG7/KCND2/DRD4/HAP1/CX3CL1/KCNA1/SCN5A/CACNA1G/CACNG8/GRM5	13
188	GO:0042693	muscle cell fate commitment	3/177	19/18670	0.000725929	0.0100439	0.00818716	NKX2-5/MYOD1/WNT3A	3
189	GO:0007422	peripheral nervous system development	5/177	75/18670	0.000730797	0.0100581	0.00819869	FA2H/SOX8/POU3F2/NTF4/BDNF	5
190	GO:0016049	cell growth	13/177	484/18670	0.000735503	0.0100698	0.00820829	BARHL2/EMX1/DBN1/CACNG7/NRG3/BDNF/ISLR2/FLRT1/SYT17/NKX6-1/WNT3A/POU4F2/SYT3	13
191	GO:0150063	visual system development	11/177	366/18670	0.000761183	0.0103672	0.00845063	SOX8/PRSS56/WNT6/RAB11FIP4/NDP/RS1/SDK1/RAX/POU4F2/PITX3/IHH	11
192	GO:0048568	embryonic organ development	12/177	428/18670	0.000811271	0.0109921	0.00896004	DLX6/TUBB2B/PDZD7/OTX1/NKX2-5/FGF8/PAX5/ALX1/ZIC3/WNT3A/SCT/IHH	12
193	GO:0035050	embryonic heart tube development	5/177	77/18670	0.000823956	0.0111064	0.00905324	NKX2-5/FGF8/ZIC3/WNT3A/IHH	5
194	GO:0048880	sensory system development	11/177	371/18670	0.000850309	0.0114029	0.00929488	SOX8/PRSS56/WNT6/RAB11FIP4/NDP/RS1/SDK1/RAX/POU4F2/PITX3/IHH	11
195	GO:0014014	negative regulation of gliogenesis	4/177	45/18670	0.000859054	0.0114251	0.00931302	NKX6-2/NKX6-1/PITX3/TERT	4
196	GO:0032412	regulation of ion transmembrane transporter activity	9/177	260/18670	0.000860707	0.0114251	0.00931302	CACNG2/GRIN1/CACNG5/CACNG7/DRD4/HAP1/KCNA1/CACNG8/GRM5	9
197	GO:0072503	cellular divalent inorganic cation homeostasis	13/177	493/18670	0.000870905	0.0114397	0.00932488	GRIN1/SLC8A2/ADCY8/BNIP3/DRD4/SLC30A3/HAP1/ATP2B3/CX3CL1/DRD5/FZD9/GRM5/ATP2B2	13
198	GO:2000300	regulation of synaptic vesicle exocytosis	5/177	78/18670	0.000873723	0.0114397	0.00932488	PRKCG/SYN1/CPLX2/RAB3A/SYP	5
199	GO:0007613	memory	6/177	117/18670	0.000874927	0.0114397	0.00932488	GRIN1/SLC8A2/ADCY8/NTF4/BDNF/FOXO6	6
200	GO:0001504	neurotransmitter uptake	4/177	46/18670	0.000933972	0.0121509	0.00990465	SLC6A11/DRD4/SLC6A3/SLC1A6	4
201	GO:0015893	drug transport	8/177	214/18670	0.00101769	0.0131745	0.010739	DRD4/SLC38A3/SLC6A3/SYT8/SYT17/SYT7/SLC1A6/SYT3	8
202	GO:0048675	axon extension	6/177	121/18670	0.00104227	0.0134263	0.0109442	BARHL2/DBN1/ISLR2/NKX6-1/WNT3A/POU4F2	6
203	GO:0022898	regulation of transmembrane transporter activity	9/177	268/18670	0.00106475	0.0136486	0.0111254	CACNG2/GRIN1/CACNG5/CACNG7/DRD4/HAP1/KCNA1/CACNG8/GRM5	9
204	GO:0072666	establishment of protein localization to vacuole	4/177	48/18670	0.0010974	0.0139985	0.0114107	CACNG2/CACNG5/CACNG7/CACNG8	4
205	GO:0071241	cellular response to inorganic substance	8/177	217/18670	0.00111279	0.0141259	0.0115145	ADCY8/BNIP3/KCNA1/SYT8/SYT17/SYT7/SCN5A/SYT3	8
206	GO:0021513	spinal cord dorsal/ventral patterning	3/177	22/18670	0.00112984	0.0141365	0.0115232	NKX6-2/LHX3/NKX6-1	3
207	GO:0021516	dorsal spinal cord development	3/177	22/18670	0.00112984	0.0141365	0.0115232	LHX3/WNT3A/LHX5	3
208	GO:0031629	synaptic vesicle fusion to presynaptic active zone membrane	3/177	22/18670	0.00112984	0.0141365	0.0115232	CPLX2/RAB3A/STX19	3
209	GO:0010001	glial cell differentiation	8/177	218/18670	0.00114602	0.0142707	0.0116325	OLIG1/FA2H/EMX1/NKX6-2/SOX8/POU3F2/BNIP3/NKX6-1	8
210	GO:0014013	regulation of gliogenesis	6/177	124/18670	0.00118312	0.0146316	0.0119267	EMX1/NKX6-2/SOX8/NKX6-1/PITX3/TERT	6
211	GO:0060042	retina morphogenesis in camera-type eye	4/177	49/18670	0.00118619	0.0146316	0.0119267	SOX8/RS1/SDK1/IHH	4
212	GO:1902803	regulation of synaptic vesicle transport	5/177	84/18670	0.00122076	0.0149873	0.0122167	PRKCG/SYN1/CPLX2/RAB3A/SYP	5
213	GO:0007188	adenylate cyclase-modulating G protein-coupled receptor signaling pathway	8/177	221/18670	0.0012505	0.0152806	0.0124557	HTR1E/ADCY8/DRD4/DRD5/HTR5A/APLP1/PTGDR2/HRH3	8
214	GO:0099500	vesicle fusion to plasma membrane	3/177	23/18670	0.00129031	0.0156211	0.0127333	CPLX2/RAB3A/STX19	3
215	GO:1903861	positive regulation of dendrite extension	3/177	23/18670	0.00129031	0.0156211	0.0127333	CACNG7/SYT17/SYT3	3
216	GO:0048013	ephrin receptor signaling pathway	5/177	86/18670	0.00135637	0.0163452	0.0133236	EPHA3/EFNA3/GRIN1/EFNB3/EFNA2	5
217	GO:0045665	negative regulation of neuron differentiation	8/177	225/18670	0.00140146	0.0168111	0.0137033	CNTN4/SOX8/EFNB3/CRMP1/RTN4RL2/SOX3/WNT3A/POU4F2	8
218	GO:0006874	cellular calcium ion homeostasis	12/177	458/18670	0.00144741	0.017283	0.014088	GRIN1/SLC8A2/ADCY8/BNIP3/DRD4/HAP1/ATP2B3/CX3CL1/DRD5/FZD9/GRM5/ATP2B2	12
219	GO:0021511	spinal cord patterning	3/177	24/18670	0.00146442	0.0173279	0.0141246	NKX6-2/LHX3/NKX6-1	3
220	GO:0021871	forebrain regionalization	3/177	24/18670	0.00146442	0.0173279	0.0141246	DMRTA2/EMX1/FGF8	3
221	GO:0032409	regulation of transporter activity	9/177	283/18670	0.0015524	0.0182862	0.0149057	CACNG2/GRIN1/CACNG5/CACNG7/DRD4/HAP1/KCNA1/CACNG8/GRM5	9
222	GO:0021879	forebrain neuron differentiation	4/177	53/18670	0.00159193	0.0185843	0.0151487	SALL3/FGF8/LHX5/LHX6	4
223	GO:1903307	positive regulation of regulated secretory pathway	4/177	53/18670	0.00159193	0.0185843	0.0151487	RAB3A/SYT7/CACNA1G/CDK5R2	4
224	GO:1904062	regulation of cation transmembrane transport	10/177	342/18670	0.00161379	0.0187558	0.0152885	CACNG2/GRIN1/CACNG5/CACNG7/DRD4/HAP1/CX3CL1/KCNA1/SCN5A/CACNG8	10
225	GO:0045956	positive regulation of calcium ion-dependent exocytosis	3/177	25/18670	0.00165259	0.0190375	0.0155182	SYT7/CACNA1G/CDK5R2	3
226	GO:1903859	regulation of dendrite extension	3/177	25/18670	0.00165259	0.0190375	0.0155182	CACNG7/SYT17/SYT3	3
227	GO:0009953	dorsal/ventral pattern formation	5/177	90/18670	0.00166052	0.019045	0.0155243	NKX6-2/FGF8/LHX3/NKX6-1/WNT3A	5
228	GO:0043954	cellular component maintenance	4/177	55/18670	0.00182711	0.0207978	0.016953	CAMSAP3/RAB3A/TPRN/C1QL1	4
229	GO:0055074	calcium ion homeostasis	12/177	471/18670	0.00182925	0.0207978	0.016953	GRIN1/SLC8A2/ADCY8/BNIP3/DRD4/HAP1/ATP2B3/CX3CL1/DRD5/FZD9/GRM5/ATP2B2	12
230	GO:0042481	regulation of odontogenesis	3/177	26/18670	0.00185521	0.0209111	0.0170453	WNT10A/WNT6/FGF8	3
231	GO:0048169	regulation of long-term neuronal synaptic plasticity	3/177	26/18670	0.00185521	0.0209111	0.0170453	GRIN1/SYP/GRM5	3
232	GO:0022029	telencephalon cell migration	4/177	56/18670	0.00195328	0.0217354	0.0177173	POU3F2/NRG3/LHX6/CDK5R2	4
233	GO:0048488	synaptic vesicle endocytosis	4/177	56/18670	0.00195328	0.0217354	0.0177173	SYT8/SYT17/SNCB/SYP	4
234	GO:0140238	presynaptic endocytosis	4/177	56/18670	0.00195328	0.0217354	0.0177173	SYT8/SYT17/SNCB/SYP	4
235	GO:0002021	response to dietary excess	3/177	27/18670	0.00207266	0.0229662	0.0187205	GDF15/VGF/SCT	3
236	GO:0044070	regulation of anion transport	5/177	95/18670	0.00210774	0.0232267	0.0189329	SLC38A3/CA7/ACE2/HRH3/GRM5	5
237	GO:0001558	regulation of cell growth	11/177	416/18670	0.00211394	0.0232267	0.0189329	BARHL2/DBN1/CACNG7/NRG3/BDNF/ISLR2/SYT17/NKX6-1/WNT3A/POU4F2/SYT3	11
238	GO:0008333	endosome to lysosome transport	4/177	59/18670	0.00236775	0.0257986	0.0210293	CACNG2/CACNG5/CACNG7/CACNG8	4
239	GO:0021885	forebrain cell migration	4/177	59/18670	0.00236775	0.0257986	0.0210293	POU3F2/NRG3/LHX6/CDK5R2	4
240	GO:0043112	receptor metabolic process	7/177	192/18670	0.00240637	0.025988	0.0211838	CACNG2/CACNG5/CACNG7/DRD4/ACE2/WNT3A/CACNG8	7
241	GO:0048839	inner ear development	7/177	192/18670	0.00240637	0.025988	0.0211838	DLX6/PDZD7/OTX1/FGF8/TPRN/LHX3/WNT3A	7
242	GO:0042472	inner ear morphogenesis	5/177	98/18670	0.00241495	0.025988	0.0211838	DLX6/PDZD7/OTX1/FGF8/WNT3A	5
243	GO:0010644	cell communication by electrical coupling	3/177	29/18670	0.00255354	0.0271444	0.0221263	DBN1/KCNA1/ATP1A3	3
244	GO:0021799	cerebral cortex radially oriented cell migration	3/177	29/18670	0.00255354	0.0271444	0.0221263	POU3F2/LHX6/CDK5R2	3
245	GO:0021884	forebrain neuron development	3/177	29/18670	0.00255354	0.0271444	0.0221263	SALL3/FGF8/LHX6	3
246	GO:0006865	amino acid transport	6/177	145/18670	0.00261754	0.0274894	0.0224076	SLC6A11/RAB3A/SLC38A3/ACE2/HRH3/SLC1A6	6
247	GO:0007605	sensory perception of sound	6/177	145/18670	0.00261754	0.0274894	0.0224076	PDZD7/OTOG/PAX3/TPRN/ATP2B2/POU4F2	6
248	GO:0007612	learning	6/177	145/18670	0.00261754	0.0274894	0.0224076	GRIN1/SLC8A2/DRD5/SLC12A5/GRM5/C1QL1	6
249	GO:2001023	regulation of response to drug	5/177	100/18670	0.00263705	0.0275835	0.0224843	DRD4/SYT8/SYT17/SYT7/SYT3	5
250	GO:0046513	ceramide biosynthetic process	4/177	61/18670	0.00267541	0.0278733	0.0227205	FA2H/CERS1/GAL3ST1/DEGS2	4
251	GO:0010830	regulation of myotube differentiation	4/177	62/18670	0.00283906	0.0294609	0.0240146	GDF15/BDNF/NKX2-5/MYOD1	4
252	GO:0032535	regulation of cellular component size	10/177	370/18670	0.00285751	0.0295352	0.0240752	BARHL2/DBN1/BDNF/ISLR2/NKX6-1/SLC12A5/WNT3A/NPHS1/POU4F2/SCT	10
253	GO:0021549	cerebellum development	5/177	102/18670	0.00287359	0.0295845	0.0241153	HAP1/SEZ6/SCN5A/LHX5/CDK5R2	5
254	GO:0050773	regulation of dendrite development	6/177	149/18670	0.00299649	0.0307287	0.025048	DBN1/GRIN1/FOXO6/SEZ6/CSMD3/SDK1	6
255	GO:0019098	reproductive behavior	3/177	31/18670	0.003098	0.0316456	0.0257955	GRIN1/DRD5/NPAS1	3
256	GO:0034764	positive regulation of transmembrane transport	7/177	204/18670	0.00336998	0.0340138	0.0277259	CACNG2/DRD4/HAP1/CX3CL1/KCNA1/POU4F2/TERT	7
257	GO:0072665	protein localization to vacuole	4/177	65/18670	0.00337087	0.0340138	0.0277259	CACNG2/CACNG5/CACNG7/CACNG8	4
258	GO:0001975	response to amphetamine	3/177	32/18670	0.00339488	0.0340138	0.0277259	GRIN1/DRD4/DRD5	3
259	GO:0007616	long-term memory	3/177	32/18670	0.00339488	0.0340138	0.0277259	GRIN1/ADCY8/NTF4	3
260	GO:0032228	regulation of synaptic transmission, GABAergic	3/177	32/18670	0.00339488	0.0340138	0.0277259	HAP1/BAIAP3/CA7	3
261	GO:0097164	ammonium ion metabolic process	7/177	205/18670	0.00346187	0.0345527	0.0281651	CHAT/DRD4/SLC44A5/SLC6A3/DEGS2/SNCB/ENPP7	7
262	GO:0010770	positive regulation of cell morphogenesis involved in differentiation	6/177	154/18670	0.00352616	0.0350605	0.0285791	TUBB2B/DBN1/BDNF/ISLR2/WNT3A/POU4F2	6
263	GO:0060562	epithelial tube morphogenesis	9/177	322/18670	0.00368847	0.036322	0.0296073	SOX8/WNT6/NKX2-5/FGF8/TRIM71/ALX1/ZIC3/WNT3A/IHH	9
264	GO:0048011	neurotrophin TRK receptor signaling pathway	3/177	33/18670	0.00370859	0.036322	0.0296073	NTF4/BDNF/HAP1	3
265	GO:0048854	brain morphogenesis	3/177	33/18670	0.00370859	0.036322	0.0296073	EMX1/OTX1/FGF8	3
266	GO:0051955	regulation of amino acid transport	3/177	33/18670	0.00370859	0.036322	0.0296073	SLC38A3/ACE2/HRH3	3
267	GO:0015801	aromatic amino acid transport	2/177	10/18670	0.00382568	0.0365115	0.0297618	SLC38A3/ACE2	2
268	GO:0021548	pons development	2/177	10/18670	0.00382568	0.0365115	0.0297618	GRIN1/CDK5R2	2
269	GO:0060371	regulation of atrial cardiac muscle cell membrane depolarization	2/177	10/18670	0.00382568	0.0365115	0.0297618	SCN5A/CACNA1G	2
270	GO:0060923	cardiac muscle cell fate commitment	2/177	10/18670	0.00382568	0.0365115	0.0297618	NKX2-5/WNT3A	2
271	GO:0086070	SA node cell to atrial cardiac muscle cell communication	2/177	10/18670	0.00382568	0.0365115	0.0297618	SCN5A/CACNA1G	2
272	GO:1902513	regulation of organelle transport along microtubule	2/177	10/18670	0.00382568	0.0365115	0.0297618	HAP1/FEZ1	2
273	GO:2001225	regulation of chloride transport	2/177	10/18670	0.00382568	0.0365115	0.0297618	CA7/GRM5	2
274	GO:0010765	positive regulation of sodium ion transport	3/177	34/18670	0.00403943	0.0379968	0.0309725	DRD4/NKX2-5/SCN5A	3
275	GO:0021522	spinal cord motor neuron differentiation	3/177	34/18670	0.00403943	0.0379968	0.0309725	NKX6-2/LHX3/NKX6-1	3
276	GO:0031128	developmental induction	3/177	34/18670	0.00403943	0.0379968	0.0309725	SOX8/FGF8/WNT3A	3
277	GO:0070050	neuron cellular homeostasis	3/177	34/18670	0.00403943	0.0379968	0.0309725	ATP2B3/CX3CL1/ATP2B2	3
278	GO:0071300	cellular response to retinoic acid	4/177	69/18670	0.00418019	0.0391799	0.0319369	EPHA3/WNT6/WNT3A/BRINP3	4
279	GO:0007519	skeletal muscle tissue development	6/177	160/18670	0.00425025	0.0396553	0.0323244	DMRTA2/SOX8/MYOD1/PAX5/WNT3A/NPHS1	6
280	GO:0014902	myotube differentiation	5/177	112/18670	0.00429156	0.0396553	0.0323244	GDF15/BDNF/NKX2-5/MYOD1/NPHS1	5
281	GO:0048593	camera-type eye morphogenesis	5/177	112/18670	0.00429156	0.0396553	0.0323244	SOX8/RS1/SDK1/PITX3/IHH	5
282	GO:0098693	regulation of synaptic vesicle cycle	5/177	112/18670	0.00429156	0.0396553	0.0323244	PRKCG/SYN1/CPLX2/RAB3A/SYP	5
283	GO:0051954	positive regulation of amine transport	3/177	35/18670	0.00438766	0.0402587	0.0328163	DRD4/SLC38A3/ACE2	3
284	GO:0097484	dendrite extension	3/177	35/18670	0.00438766	0.0402587	0.0328163	CACNG7/SYT17/SYT3	3
285	GO:0098742	cell-cell adhesion via plasma-membrane adhesion molecules	8/177	273/18670	0.004599	0.0416142	0.0339212	PCDHA8/CNTN4/CX3CL1/PCDHA10/PCDH1/AMIGO3/SDK1/PCDHA2	8
286	GO:0001778	plasma membrane repair	2/177	11/18670	0.00464679	0.0416142	0.0339212	RAB3A/SYT7	2
287	GO:0006681	galactosylceramide metabolic process	2/177	11/18670	0.00464679	0.0416142	0.0339212	FA2H/GAL3ST1	2
288	GO:0048672	positive regulation of collateral sprouting	2/177	11/18670	0.00464679	0.0416142	0.0339212	BDNF/WNT3A	2
289	GO:0048853	forebrain morphogenesis	2/177	11/18670	0.00464679	0.0416142	0.0339212	OTX1/FGF8	2
290	GO:0086016	AV node cell action potential	2/177	11/18670	0.00464679	0.0416142	0.0339212	SCN5A/CACNA1G	2
291	GO:0086027	AV node cell to bundle of His cell signaling	2/177	11/18670	0.00464679	0.0416142	0.0339212	SCN5A/CACNA1G	2
292	GO:0043583	ear development	7/177	219/18670	0.00495933	0.0442616	0.0360792	DLX6/PDZD7/OTX1/FGF8/TPRN/LHX3/WNT3A	7
293	GO:0060485	mesenchyme development	8/177	278/18670	0.00512092	0.0455483	0.037128	EPHA3/WNT10A/SOX8/NKX2-5/FGF8/ALX1/WNT3A/DLL3	8
294	GO:0051153	regulation of striated muscle cell differentiation	5/177	117/18670	0.00516153	0.0457539	0.0372956	GDF15/BDNF/NKX2-5/MYOD1/WNT3A	5
295	GO:0042471	ear morphogenesis	5/177	118/18670	0.00534945	0.0470543	0.0383556	DLX6/PDZD7/OTX1/FGF8/WNT3A	5
296	GO:0007156	homophilic cell adhesion via plasma membrane adhesion molecules	6/177	168/18670	0.00537966	0.0470543	0.0383556	PCDHA8/CNTN4/PCDHA10/PCDH1/SDK1/PCDHA2	6
297	GO:0060538	skeletal muscle organ development	6/177	169/18670	0.0055349	0.0470543	0.0383556	DMRTA2/SOX8/MYOD1/PAX5/WNT3A/NPHS1	6
298	GO:0016188	synaptic vesicle maturation	2/177	12/18670	0.00554153	0.0470543	0.0383556	RAB3A/SYP	2
299	GO:0019374	galactolipid metabolic process	2/177	12/18670	0.00554153	0.0470543	0.0383556	FA2H/GAL3ST1	2
300	GO:0032230	positive regulation of synaptic transmission, GABAergic	2/177	12/18670	0.00554153	0.0470543	0.0383556	HAP1/CA7	2
301	GO:0038003	opioid receptor signaling pathway	2/177	12/18670	0.00554153	0.0470543	0.0383556	ADCY8/SYP	2
302	GO:0038180	nerve growth factor signaling pathway	2/177	12/18670	0.00554153	0.0470543	0.0383556	NTF4/BDNF	2
303	GO:0086067	AV node cell to bundle of His cell communication	2/177	12/18670	0.00554153	0.0470543	0.0383556	SCN5A/CACNA1G	2
304	GO:0098974	postsynaptic actin cytoskeleton organization	2/177	12/18670	0.00554153	0.0470543	0.0383556	DBN1/INA	2
305	GO:0099550	trans-synaptic signaling, modulating synaptic transmission	2/177	12/18670	0.00554153	0.0470543	0.0383556	EFNB3/GRM5	2
306	GO:2001223	negative regulation of neuron migration	2/177	12/18670	0.00554153	0.0470543	0.0383556	NRG3/CX3CL1	2
307	GO:0007368	determination of left/right symmetry	5/177	119/18670	0.00554215	0.0470543	0.0383556	NKX2-5/FGF8/ZIC3/WNT3A/IHH	5
0	GO:0030900	forebrain development	40/265	381/18670	2.45553e-23	9.6748e-20	6.98405e-20	ARX/CDK5/SEMA5A/TACC3/WNT4/SOX1/DKK1/CNTNAP2/STIL/KIF14/BAX/EPHB2/FEZF1/ASPM/NOG/VAX2/FGF13/E2F1/LHX2/OLIG2/TWSG1/ROBO2/LHX1/CXCR4/FOXB1/MDK/GSC/WNT1/HES5/DPCD/DLX5/KCNC2/UQCRQ/HPRT1/POU4F1/XRCC1/BMP4/BCL11B/WDR62/MSX1	40
1	GO:0021953	central nervous system neuron differentiation	29/265	183/18670	3.55271e-22	6.99884e-19	5.05233e-19	ARX/FOXN4/CDK5/EPHA4/SOX1/NKX2-2/DKK1/SPOCK1/EPHB2/OLIG2/ROBO2/LHX1/DLL4/HOXD10/PAX7/WNT1/CBLN1/SFRP1/WNT3/HES5/DLX5/UQCRQ/HPRT1/MAPT/POU4F1/HOXC10/MDGA2/BCL11B/GRID2	29
2	GO:0007409	axonogenesis	41/265	468/18670	6.27958e-21	8.24718e-18	5.95348e-18	ARX/TUBB3/CHN1/TNFRSF12A/CDK5/SEMA5A/EFNA4/SHOX2/KIF3A/NDN/EPHA4/PLXNC1/CHODL/NTN1/PSPN/EPHB2/CTNNA2/FEZF1/LINGO1/NOG/VAX2/FGF13/VSTM2L/LHX2/SEMA6B/ROBO2/RPL24/LHX1/CXCR4/FOXB1/WNT3/CHL1/VAX1/DLX5/STMN1/MYOT/GAP43/BSG/MAPT/POU4F1/BCL11B	41
3	GO:0003002	regionalization	33/265	351/18670	6.62021e-18	6.52091e-15	4.70732e-15	FOXN4/NKD1/SOX1/NKX2-2/DKK1/HOXD9/FEZF1/NOG/VAX2/LHX2/HEY2/ROBO2/AURKA/LMX1B/LHX1/FOXB1/PRKACA/DLL4/GSC/XRCC2/HOXD10/PAX7/GDF11/WNT1/SFRP1/WNT3/HES5/DPCD/HES6/HOXC10/EN1/BMP4/MSX1	33
4	GO:0007389	pattern specification process	36/265	446/18670	2.6462e-17	2.08521e-14	1.50527e-14	FOXN4/ZIC1/SIM2/NKD1/SOX1/NKX2-2/DKK1/STIL/HOXD9/FEZF1/NOG/VAX2/LHX2/HEY2/ROBO2/AURKA/LMX1B/LHX1/FOXB1/PRKACA/DLL4/GSC/XRCC2/HOXD10/PAX7/GDF11/WNT1/SFRP1/WNT3/HES5/DPCD/HES6/HOXC10/EN1/BMP4/MSX1	36
5	GO:0007411	axon guidance	29/265	276/18670	3.80688e-17	2.36373e-14	1.70633e-14	ARX/TUBB3/CHN1/CDK5/SEMA5A/EFNA4/KIF3A/EPHA4/PLXNC1/NTN1/PSPN/EPHB2/FEZF1/NOG/VSTM2L/LHX2/SEMA6B/ROBO2/RPL24/LHX1/CXCR4/WNT3/CHL1/VAX1/DLX5/MYOT/GAP43/BSG/BCL11B	29
6	GO:0097485	neuron projection guidance	29/265	277/18670	4.19952e-17	2.36373e-14	1.70633e-14	ARX/TUBB3/CHN1/CDK5/SEMA5A/EFNA4/KIF3A/EPHA4/PLXNC1/NTN1/PSPN/EPHB2/FEZF1/NOG/VSTM2L/LHX2/SEMA6B/ROBO2/RPL24/LHX1/CXCR4/WNT3/CHL1/VAX1/DLX5/MYOT/GAP43/BSG/BCL11B	29
7	GO:0050769	positive regulation of neurogenesis	36/265	474/18670	1.83601e-16	8.45912e-14	6.10647e-14	TNFRSF12A/SEMA5A/SHOX2/EPHA4/CAMK1D/SERPINE2/NKX2-2/DKK1/PLXNC1/CHODL/NTN1/EPHB2/FEZF1/ASPM/SOX11/ECT2/LLPH/ITGA6/E2F1/OLIG2/ROBO2/CXCR4/MDK/GDF6/XRCC2/TWF1/WNT3/NDNF/PTPRD/EPO/MAPT/ADRA2C/KIT/KIF20B/BMP4/CRX	36
8	GO:0045165	cell fate commitment	28/265	270/18670	1.93229e-16	8.45912e-14	6.10647e-14	TLX3/ARX/FOXN4/PTF1A/JAG1/WNT4/SOX1/ESRP1/NKX2-2/DKK1/LOXL3/FGF13/OLIG2/HEY2/DLL4/GSC/HOXD10/PAX7/WNT1/SFRP1/WNT3/HES5/WNT10B/GAP43/POU4F1/HOXC10/BMP4/BCL11B	28
9	GO:0010975	regulation of neuron projection development	35/265	499/18670	5.61696e-15	2.21308e-12	1.59758e-12	CHN1/SNAP25/TNFRSF12A/CDK5/SEMA5A/SHOX2/EPHA4/CAMK1D/DKK1/PLXNC1/CHODL/VIM/NTN1/SPOCK1/CDC20/EPHB2/CTNNA2/LINGO1/PLK2/LLPH/ITGA6/FGF13/SEMA6B/ROBO2/CXCR4/MDK/TWF1/SFRP1/WNT3/HECW1/NDNF/PTPRD/EPO/MAPT/GRID2	35
10	GO:0021510	spinal cord development	18/265	106/18670	9.70024e-15	3.47445e-12	2.50814e-12	FOXN4/ZIC1/SOX1/NKX2-2/SOX11/NOG/LOXL3/OLIG2/ROBO2/LHX1/FOXB1/DLL4/HOXD10/PAX7/GDF11/WNT1/HOXC10/MDGA2	18
11	GO:0048663	neuron fate commitment	15/265	65/18670	1.41539e-14	4.6472e-12	3.35472e-12	TLX3/FOXN4/PTF1A/SOX1/ESRP1/NKX2-2/OLIG2/DLL4/HOXD10/PAX7/WNT1/POU4F1/HOXC10/BMP4/BCL11B	15
12	GO:0021537	telencephalon development	25/265	251/18670	2.18549e-14	6.62373e-12	4.78154e-12	ARX/CDK5/TACC3/CNTNAP2/KIF14/BAX/EPHB2/FEZF1/ASPM/FGF13/LHX2/ROBO2/LHX1/CXCR4/FOXB1/MDK/HES5/DPCD/DLX5/UQCRQ/HPRT1/XRCC1/BMP4/BCL11B/WDR62	25
13	GO:0090596	sensory organ morphogenesis	25/265	256/18670	3.44598e-14	9.69797e-12	7.00078e-12	FOXN4/PTF1A/STRA6/JAG1/ZIC1/NKD1/SOX1/NTN1/BAX/EPHB2/SOX11/NOG/VAX2/LHX1/SDK2/HMX3/GSC/GDF11/WNT1/SHROOM2/COL2A1/DLX5/HMX2/BMP4/MSX1	25
14	GO:0051961	negative regulation of nervous system development	27/265	315/18670	7.61689e-14	2.0007e-11	1.44427e-11	TLX3/JAG1/CDK5/SEMA5A/EPHA4/NKX2-2/DKK1/VIM/NTN1/SPOCK1/EPHB2/LINGO1/PLK2/ASPM/SOX11/NOG/FGF13/LHX2/SEMA6B/OLIG2/ROBO2/PRKACA/GDF11/WNT3/HES5/VAX1/CALR	27
15	GO:0001764	neuron migration	20/265	157/18670	9.12127e-14	2.24611e-11	1.62143e-11	TLX3/ARX/CDK5/NDN/SOX1/SH3RF1/NTN1/SPOCK1/BAX/CTNNA2/FEZF1/ASPM/FGF13/LHX1/CXCR4/MDK/CHL1/NDNF/VAX1/KIF20B	20
16	GO:0009953	dorsal/ventral pattern formation	16/265	90/18670	1.4494e-13	3.3592e-11	2.42494e-11	FOXN4/SOX1/NKX2-2/NOG/VAX2/LHX2/LMX1B/LHX1/PRKACA/DLL4/GSC/PAX7/SFRP1/WNT3/EN1/BMP4	16
17	GO:0045666	positive regulation of neuron differentiation	28/265	371/18670	6.01082e-13	1.3157e-10	9.4978e-11	TNFRSF12A/SEMA5A/SHOX2/EPHA4/CAMK1D/NKX2-2/DKK1/PLXNC1/CHODL/NTN1/FEZF1/SOX11/ECT2/LLPH/ITGA6/ROBO2/CXCR4/MDK/GDF6/TWF1/WNT3/NDNF/PTPRD/EPO/MAPT/ADRA2C/BMP4/CRX	28
18	GO:0050768	negative regulation of neurogenesis	25/265	295/18670	8.62728e-13	1.78902e-10	1.29146e-10	TLX3/JAG1/CDK5/SEMA5A/EPHA4/NKX2-2/DKK1/VIM/NTN1/SPOCK1/EPHB2/LINGO1/PLK2/ASPM/SOX11/NOG/FGF13/LHX2/SEMA6B/OLIG2/GDF11/WNT3/HES5/VAX1/CALR	25
19	GO:0021536	diencephalon development	14/265	75/18670	2.47638e-12	4.87848e-10	3.52168e-10	ARX/SEMA5A/WNT4/CNTNAP2/BAX/NOG/OLIG2/FOXB1/WNT1/KCNC2/UQCRQ/POU4F1/BMP4/MSX1	14
20	GO:0010721	negative regulation of cell development	26/265	344/18670	4.08574e-12	7.66562e-10	5.53367e-10	TTPA/TLX3/JAG1/CDK5/SEMA5A/EPHA4/NKX2-2/DKK1/VIM/NTN1/SPOCK1/EPHB2/LINGO1/PLK2/ASPM/SOX11/NOG/FGF13/LHX2/SEMA6B/OLIG2/GDF11/WNT3/HES5/VAX1/CALR	26
21	GO:0070997	neuron death	26/265	348/18670	5.30853e-12	9.5071e-10	6.86299e-10	DIABLO/CHRNA7/CDK5/CDC34/DKK1/KIF14/FGF21/BAX/CD200/VSTM2L/FOXB1/MYBL2/MDK/XRCC2/EN2/WNT1/CHL1/GAPDH/NDNF/EPO/UBE2M/MAPT/POU4F1/BCL2L1/EN1/GRID2	26
22	GO:0009952	anterior/posterior pattern specification	21/265	219/18670	5.93411e-12	9.74182e-10	7.03244e-10	NKD1/DKK1/HOXD9/FEZF1/NOG/HEY2/AURKA/LHX1/FOXB1/XRCC2/HOXD10/GDF11/WNT1/SFRP1/WNT3/HES5/HES6/HOXC10/EN1/BMP4/MSX1	21
23	GO:0043583	ear development	21/265	219/18670	5.93411e-12	9.74182e-10	7.03244e-10	LIN7A/STRA6/JAG1/ZIC1/EPHA4/ESRP1/SPARC/NTN1/EPHB2/NOG/HEY2/HMX3/GSC/WNT1/SHROOM2/HES5/COL2A1/DLX5/HMX2/BMP4/MSX1	21
24	GO:0007416	synapse assembly	19/265	177/18670	8.5487e-12	1.34728e-09	9.72573e-10	CDK5/PCDHB6/DKK1/CNTN5/PCDHB13/PCDHB3/NTN1/EPHB2/ROBO2/SDK2/PCDHB5/CBLN1/PCDHB10/PTPRD/PCDHB9/GAP43/PCDHB4/POU4F1/GRID2	19
25	GO:0045665	negative regulation of neuron differentiation	21/265	225/18670	9.97262e-12	1.51123e-09	1.09093e-09	TLX3/JAG1/CDK5/SEMA5A/EPHA4/NKX2-2/DKK1/VIM/NTN1/SPOCK1/EPHB2/LINGO1/PLK2/ASPM/FGF13/SEMA6B/OLIG2/GDF11/WNT3/HES5/CALR	21
26	GO:1901214	regulation of neuron death	24/265	313/18670	2.10973e-11	3.07864e-09	2.22241e-09	CHRNA7/CDK5/CDC34/DKK1/KIF14/FGF21/BAX/CD200/VSTM2L/FOXB1/MYBL2/MDK/XRCC2/EN2/WNT1/CHL1/NDNF/EPO/UBE2M/MAPT/POU4F1/BCL2L1/EN1/GRID2	24
27	GO:0050804	modulation of chemical synaptic transmission	28/265	436/18670	2.87105e-11	4.03997e-09	2.91638e-09	CHRNA7/RIMS4/CASK/SNAP25/CDK5/EPHA4/CHRNA4/GIPC1/SERPINE2/DKK1/JPH3/CALM3/BCHE/CDC20/EPHB2/KISS1/PLK2/RASGRF1/RAB3B/PRKCB/PRKACA/CBLN1/GRIN2D/NPTX2/MAPT/KIT/PPFIA3/GRID2	28
28	GO:0099177	regulation of trans-synaptic signaling	28/265	437/18670	3.02942e-11	4.11583e-09	2.97114e-09	CHRNA7/RIMS4/CASK/SNAP25/CDK5/EPHA4/CHRNA4/GIPC1/SERPINE2/DKK1/JPH3/CALM3/BCHE/CDC20/EPHB2/KISS1/PLK2/RASGRF1/RAB3B/PRKCB/PRKACA/CBLN1/GRIN2D/NPTX2/MAPT/KIT/PPFIA3/GRID2	28
29	GO:0050808	synapse organization	27/265	408/18670	3.35306e-11	4.40368e-09	3.17893e-09	CHRNA7/CDK5/EPHA4/PCDHB6/DKK1/CNTN5/PCDHB13/SPARC/PCDHB3/NTN1/CDC20/EPHB2/CTNNA2/ROBO2/SDK2/PCDHB5/CBLN1/DLGAP3/PCDHB10/PTPRD/MYOT/PCDHB9/GAP43/PCDHB4/MAPT/POU4F1/GRID2	27
30	GO:0050890	cognition	23/265	296/18670	4.30705e-11	5.47412e-09	3.95166e-09	STRA6/CHRNA7/SNAP25/CDK5/CHRNA4/AFF2/DKK1/CNTNAP2/JPH3/BCHE/EPHB2/PLK2/RASGRF1/GM2A/FGF13/FOXB1/MDK/FEN1/CHL1/NPTX2/MAPT/KIT/EN1	23
31	GO:0030902	hindbrain development	17/265	152/18670	5.7114e-11	7.03216e-09	5.07638e-09	PTF1A/CDK5/SERPINE2/KIF14/CTNNA2/NOG/KLHL1/LHX1/MDK/EN2/WNT1/CBLN1/UQCRQ/POU4F1/XRCC1/EN1/GRID2	17
32	GO:0007611	learning or memory	21/265	256/18670	1.14312e-10	1.36482e-08	9.85235e-09	STRA6/CHRNA7/SNAP25/CDK5/AFF2/DKK1/CNTNAP2/JPH3/BCHE/EPHB2/PLK2/RASGRF1/GM2A/FGF13/FOXB1/MDK/FEN1/NPTX2/MAPT/KIT/EN1	21
33	GO:0048880	sensory system development	25/265	371/18670	1.27356e-10	1.47583e-08	1.06538e-08	FOXN4/PTF1A/STRA6/JAG1/NKD1/SOX1/VIM/BAX/EPHB2/SOX11/VAX2/LHX2/TWSG1/RPL24/LHX1/SDK2/DLL4/BLOC1S3/GDF11/SHROOM2/HES5/VAX1/POU4F1/BMP4/BCL11B	25
34	GO:0048167	regulation of synaptic plasticity	18/265	187/18670	1.89301e-10	2.13099e-08	1.53832e-08	CHRNA7/RIMS4/SNAP25/CDK5/EPHA4/GIPC1/SERPINE2/JPH3/CDC20/EPHB2/PLK2/RASGRF1/CBLN1/GRIN2D/MAPT/KIT/PPFIA3/GRID2	18
35	GO:0021515	cell differentiation in spinal cord	11/265	54/18670	2.13683e-10	2.33865e-08	1.68822e-08	FOXN4/SOX1/NKX2-2/OLIG2/LHX1/DLL4/HOXD10/PAX7/WNT1/HOXC10/MDGA2	11
36	GO:0098742	cell-cell adhesion via plasma-membrane adhesion molecules	21/265	273/18670	3.75497e-10	3.99854e-08	2.88647e-08	PCDHB12/PCDHB6/PCDHB13/PCDHA6/PCDHB3/VCAM1/PCDHA7/PCDHA5/VSTM2L/ROBO2/SDK2/PCDHB5/APOA1/CBLN1/PCDHB10/PTPRD/MYOT/PCDHB9/BSG/PCDHB4/GRID2	21
37	GO:0001654	eye development	24/265	362/18670	4.23182e-10	4.38773e-08	3.16742e-08	FOXN4/PTF1A/STRA6/JAG1/NKD1/SOX1/VIM/BAX/EPHB2/SOX11/VAX2/LHX2/TWSG1/RPL24/LHX1/SDK2/DLL4/BLOC1S3/GDF11/SHROOM2/HES5/VAX1/BMP4/BCL11B	24
38	GO:0048568	embryonic organ development	26/265	428/18670	5.06201e-10	5.11393e-08	3.69165e-08	TTPA/FOXN4/STRA6/ZIC1/SHOX2/STIL/NTN1/HOXD9/EPHB2/SOX11/NOG/VAX2/HEY2/LHX1/HMX3/GSC/HOXD10/EN2/WNT1/COL2A1/DLX5/KIT/HMX2/EN1/BMP4/MSX1	26
39	GO:0150063	visual system development	24/265	366/18670	5.28392e-10	5.20467e-08	3.75715e-08	FOXN4/PTF1A/STRA6/JAG1/NKD1/SOX1/VIM/BAX/EPHB2/SOX11/VAX2/LHX2/TWSG1/RPL24/LHX1/SDK2/DLL4/BLOC1S3/GDF11/SHROOM2/HES5/VAX1/BMP4/BCL11B	24
40	GO:0043010	camera-type eye development	22/265	314/18670	8.33028e-10	8.0052e-08	5.7788e-08	FOXN4/PTF1A/STRA6/JAG1/SOX1/VIM/BAX/EPHB2/SOX11/VAX2/LHX2/TWSG1/RPL24/LHX1/SDK2/DLL4/GDF11/SHROOM2/HES5/VAX1/BMP4/BCL11B	22
41	GO:0048562	embryonic organ morphogenesis	21/265	288/18670	9.96363e-10	9.34683e-08	6.7473e-08	FOXN4/STRA6/ZIC1/SHOX2/STIL/NTN1/HOXD9/EPHB2/SOX11/NOG/VAX2/LHX1/HMX3/GSC/HOXD10/WNT1/COL2A1/DLX5/HMX2/BMP4/MSX1	21
42	GO:0021915	neural tube development	16/265	160/18670	1.13106e-09	1.02094e-07	7.37e-08	STIL/SOX11/NOG/LHX2/FOXB1/PRKACA/GSC/PAX7/WNT1/SFRP1/HES5/SALL4/KIF20B/EN1/BMP4/PLOD3	16
43	GO:0008038	neuron recognition	10/265	48/18670	1.14014e-09	1.02094e-07	7.37e-08	SEMA5A/NDN/EPHA4/CNTNAP2/EPHB2/VSTM2L/ROBO2/CXCR4/GAP43/BSG	10
44	GO:0051402	neuron apoptotic process	19/265	239/18670	1.53253e-09	1.34181e-07	9.6863e-08	DIABLO/CDK5/CDC34/KIF14/BAX/VSTM2L/FOXB1/MYBL2/MDK/XRCC2/EN2/CHL1/GAPDH/NDNF/UBE2M/POU4F1/BCL2L1/EN1/GRID2	19
45	GO:0021549	cerebellum development	13/265	102/18670	2.15153e-09	1.84283e-07	1.3303e-07	PTF1A/CDK5/SERPINE2/KIF14/KLHL1/LHX1/MDK/WNT1/CBLN1/UQCRQ/XRCC1/EN1/GRID2	13
46	GO:0010769	regulation of cell morphogenesis involved in differentiation	21/265	301/18670	2.20834e-09	1.85124e-07	1.33638e-07	CHN1/TNFRSF12A/CDK5/SEMA5A/SHOX2/EPHA4/PLXNC1/CHODL/NTN1/EPHB2/LINGO1/FGF13/SEMA6B/ROBO2/MDK/APOA1/WNT3/HECW1/PTPRD/MAPT/CALR	21
47	GO:0007156	homophilic cell adhesion via plasma membrane adhesion molecules	16/265	168/18670	2.31817e-09	1.90283e-07	1.37362e-07	PCDHB12/PCDHB6/PCDHB13/PCDHA6/PCDHB3/PCDHA7/PCDHA5/VSTM2L/ROBO2/SDK2/PCDHB5/PCDHB10/MYOT/PCDHB9/BSG/PCDHB4	16
48	GO:0035107	appendage morphogenesis	15/265	148/18670	3.14227e-09	2.47611e-07	1.78745e-07	SHOX2/DKK1/BAX/HOXD9/SOX11/NOG/HOXD10/WNT3/COL2A1/DLX5/SALL4/HOXC10/EN1/BMP4/MSX1	15
49	GO:0035108	limb morphogenesis	15/265	148/18670	3.14227e-09	2.47611e-07	1.78745e-07	SHOX2/DKK1/BAX/HOXD9/SOX11/NOG/HOXD10/WNT3/COL2A1/DLX5/SALL4/HOXC10/EN1/BMP4/MSX1	15
50	GO:0048592	eye morphogenesis	15/265	149/18670	3.45014e-09	2.6654e-07	1.9241e-07	FOXN4/PTF1A/STRA6/JAG1/NKD1/SOX1/BAX/EPHB2/SOX11/VAX2/LHX1/SDK2/GDF11/SHROOM2/BMP4	15
51	GO:0048736	appendage development	16/265	179/18670	5.8307e-09	4.33452e-07	3.12901e-07	SHOX2/DKK1/BAX/HOXD9/SOX11/NOG/ITGA6/HOXD10/WNT3/COL2A1/DLX5/SALL4/HOXC10/EN1/BMP4/MSX1	16
52	GO:0060173	limb development	16/265	179/18670	5.8307e-09	4.33452e-07	3.12901e-07	SHOX2/DKK1/BAX/HOXD9/SOX11/NOG/ITGA6/HOXD10/WNT3/COL2A1/DLX5/SALL4/HOXC10/EN1/BMP4/MSX1	16
53	GO:0022037	metencephalon development	13/265	111/18670	6.16806e-09	4.5004e-07	3.24875e-07	PTF1A/CDK5/SERPINE2/KIF14/KLHL1/LHX1/MDK/WNT1/CBLN1/UQCRQ/XRCC1/EN1/GRID2	13
54	GO:0022604	regulation of cell morphogenesis	26/265	484/18670	6.70396e-09	4.80247e-07	3.46681e-07	CHN1/TNFRSF12A/CDK5/SEMA5A/SHOX2/EPHA4/MYO10/PLXNC1/CHODL/SPARC/NTN1/EPHB2/LINGO1/FGF13/SEMA6B/ROBO2/HEXB/CXCR4/MDK/APOA1/WNT3/HECW1/PTPRD/MAPT/KIT/CALR	26
55	GO:0048593	camera-type eye morphogenesis	13/265	112/18670	6.89067e-09	4.84808e-07	3.49973e-07	FOXN4/PTF1A/STRA6/JAG1/SOX1/BAX/EPHB2/SOX11/LHX1/SDK2/GDF11/SHROOM2/BMP4	13
56	GO:0060560	developmental growth involved in morphogenesis	18/265	235/18670	7.52355e-09	5.11176e-07	3.69008e-07	TNFRSF12A/CDK5/SEMA5A/NKD1/NDN/NTN1/LLPH/FGF13/LHX2/SEMA6B/AURKA/LHX1/CXCR4/SFRP1/WNT3/MAPT/SH3GL2/BMP4	18
57	GO:1901215	negative regulation of neuron death	17/265	208/18670	7.52492e-09	5.11176e-07	3.69008e-07	CDK5/KIF14/FGF21/BAX/CD200/VSTM2L/FOXB1/MDK/XRCC2/EN2/WNT1/CHL1/NDNF/EPO/POU4F1/BCL2L1/EN1	17
58	GO:0050770	regulation of axonogenesis	16/265	183/18670	8.0182e-09	5.35453e-07	3.86533e-07	CHN1/TNFRSF12A/CDK5/SEMA5A/SHOX2/EPHA4/PLXNC1/CHODL/NTN1/EPHB2/LINGO1/FGF13/SEMA6B/ROBO2/WNT3/MAPT	16
59	GO:0043523	regulation of neuron apoptotic process	17/265	210/18670	8.69003e-09	5.70645e-07	4.11938e-07	CDK5/CDC34/KIF14/BAX/VSTM2L/FOXB1/MYBL2/MDK/XRCC2/EN2/CHL1/NDNF/UBE2M/POU4F1/BCL2L1/EN1/GRID2	17
60	GO:0048839	inner ear development	16/265	192/18670	1.59365e-08	1.02934e-06	7.43063e-07	LIN7A/JAG1/ZIC1/EPHA4/ESRP1/SPARC/NTN1/EPHB2/HEY2/HMX3/WNT1/HES5/COL2A1/DLX5/HMX2/BMP4	16
61	GO:0021695	cerebellar cortex development	9/265	47/18670	1.73691e-08	1.10378e-06	7.96797e-07	CDK5/SERPINE2/KIF14/KLHL1/LHX1/MDK/CBLN1/UQCRQ/GRID2	9
62	GO:0051098	regulation of binding	22/265	373/18670	1.9717e-08	1.23309e-06	8.90148e-07	CDK5/EPHA4/RAN/DKK1/CALM3/BAX/PLK2/SOX11/NOG/E2F1/LHX2/HEY2/MMP9/AURKA/HMGB2/PRKACA/PAX7/CD36/STMN1/POU4F1/BMP4/MSX1	22
63	GO:0021517	ventral spinal cord development	9/265	48/18670	2.11143e-08	1.29985e-06	9.38335e-07	FOXN4/SOX1/NKX2-2/OLIG2/LHX1/DLL4/HOXD10/HOXC10/MDGA2	9
64	GO:0010976	positive regulation of neuron projection development	19/265	281/18670	2.18419e-08	1.32396e-06	9.55739e-07	TNFRSF12A/SEMA5A/SHOX2/EPHA4/CAMK1D/PLXNC1/CHODL/NTN1/LLPH/ITGA6/ROBO2/CXCR4/MDK/TWF1/WNT3/NDNF/PTPRD/EPO/MAPT	19
65	GO:0007517	muscle organ development	23/265	410/18670	2.35322e-08	1.4048e-06	1.0141e-06	STRA6/CHRND/CENPF/CDK5/SHOX2/DKK1/CHODL/IGSF8/HOXD9/SOX11/NOG/HEY2/DLL4/GSC/HOXD10/PAX7/MYLK2/WNT10B/VAX1/POU4F1/CDK1/BMP4/MSX1	23
66	GO:0030326	embryonic limb morphogenesis	13/265	125/18670	2.63648e-08	1.52761e-06	1.10275e-06	SHOX2/DKK1/BAX/HOXD9/NOG/HOXD10/WNT3/DLX5/SALL4/HOXC10/EN1/BMP4/MSX1	13
67	GO:0035113	embryonic appendage morphogenesis	13/265	125/18670	2.63648e-08	1.52761e-06	1.10275e-06	SHOX2/DKK1/BAX/HOXD9/NOG/HOXD10/WNT3/DLX5/SALL4/HOXC10/EN1/BMP4/MSX1	13
68	GO:0031346	positive regulation of cell projection organization	22/265	383/18670	3.16243e-08	1.80579e-06	1.30357e-06	TNFRSF12A/SEMA5A/SHOX2/EPHA4/CAMK1D/PLXNC1/CHODL/NTN1/LLPH/ITGA6/FSCN1/ROBO2/CXCR4/MDK/TWF1/WNT1/WNT3/NDNF/PTPRD/EPO/MAPT/KIT	22
69	GO:0007052	mitotic spindle organization	12/265	106/18670	3.51629e-08	1.97917e-06	1.42872e-06	TACC3/RAN/STIL/CDC20/PLK2/RACGAP1/AURKA/KIF4A/MYBL2/BIRC5/STMN1/WDR62	12
70	GO:0050905	neuromuscular process	12/265	107/18670	3.91103e-08	2.17035e-06	1.56673e-06	STRA6/CHRND/JPH3/CTNNA2/GM2A/HEXB/HMX3/HOXD10/GRIN2D/POU4F1/HOXC10/GRID2	12
71	GO:0021587	cerebellum morphogenesis	8/265	37/18670	4.00804e-08	2.19329e-06	1.58329e-06	CDK5/SERPINE2/KIF14/LHX1/WNT1/CBLN1/XRCC1/GRID2	8
72	GO:0010770	positive regulation of cell morphogenesis involved in differentiation	14/265	154/18670	4.29021e-08	2.31554e-06	1.67154e-06	TNFRSF12A/SEMA5A/SHOX2/EPHA4/PLXNC1/CHODL/NTN1/ROBO2/MDK/APOA1/WNT3/PTPRD/MAPT/CALR	14
73	GO:0061053	somite development	11/265	89/18670	5.25924e-08	2.80019e-06	2.0214e-06	NKD1/WNT4/DKK1/SOX11/NOG/LOXL3/LHX1/FOXB1/XRCC2/WNT1/SFRP1	11
74	GO:0001655	urogenital system development	20/265	330/18670	5.70565e-08	2.99737e-06	2.16374e-06	STRA6/JAG1/CENPF/EPHA4/WNT4/BAX/EPHB2/SOX11/NOG/ITGA6/ROBO2/MMP9/LHX1/FOXB1/GDF11/WNT1/SFRP1/HES5/BMP4/SULF2	20
75	GO:0030901	midbrain development	11/265	90/18670	5.91704e-08	3.06752e-06	2.21438e-06	DKK1/CALM3/COX6B1/FOXB1/EN2/WNT1/SFRP1/WNT3/UQCRQ/EN1/MSX1	11
76	GO:0021575	hindbrain morphogenesis	8/265	41/18670	9.44396e-08	4.83236e-06	3.48839e-06	CDK5/SERPINE2/KIF14/LHX1/WNT1/CBLN1/XRCC1/GRID2	8
77	GO:0008344	adult locomotory behavior	10/265	77/18670	1.33229e-07	6.72975e-06	4.85808e-06	ZIC1/EPHA4/HOXD9/KLHL1/DMBX1/HOXD10/CHL1/GRIN2D/ABHD12/EN1	10
78	GO:0030534	adult behavior	13/265	144/18670	1.42624e-07	7.11317e-06	5.13486e-06	ZIC1/CDK5/EPHA4/CHRNA4/CNTNAP2/HOXD9/KLHL1/DMBX1/HOXD10/CHL1/GRIN2D/ABHD12/EN1	13
79	GO:0007612	learning	13/265	145/18670	1.54712e-07	7.61955e-06	5.50041e-06	STRA6/SNAP25/CDK5/DKK1/CNTNAP2/JPH3/BCHE/EPHB2/FGF13/FOXB1/NPTX2/KIT/EN1	13
80	GO:0060562	epithelial tube morphogenesis	19/265	322/18670	1.87459e-07	9.03603e-06	6.52294e-06	FOXN4/EPHA4/WNT4/STIL/NTN1/SOX11/NOG/LHX2/LHX1/CXCR4/PRKACA/MDK/DLL4/WNT1/SFRP1/HES5/SALL4/KIF20B/BMP4	19
81	GO:0042063	gliogenesis	18/265	290/18670	1.88059e-07	9.03603e-06	6.52294e-06	CDK5/NDN/EPHA4/SERPINE2/NKX2-2/CDKN2C/VIM/SOX11/NOG/E2F1/OLIG2/HEXB/CXCR4/MDK/HES5/GAP43/MAPT/CDK1	18
82	GO:0072001	renal system development	18/265	293/18670	2.19133e-07	1.04022e-05	7.50915e-06	STRA6/JAG1/CENPF/EPHA4/WNT4/BAX/SOX11/NOG/ITGA6/ROBO2/MMP9/LHX1/GDF11/WNT1/SFRP1/HES5/BMP4/SULF2	18
83	GO:0061311	cell surface receptor signaling pathway involved in heart development	7/265	32/18670	2.66503e-07	1.22987e-05	8.87817e-06	JAG1/DKK1/NOG/HEY2/DLL4/BMP4/MSX1	7
84	GO:0048489	synaptic vesicle transport	13/265	152/18670	2.68448e-07	1.22987e-05	8.87817e-06	TMEM230/LIN7A/RIMS4/CASK/SNAP25/CDK5/CHRNA4/GIPC1/CALM3/AP3S1/PRKCB/BLOC1S3/PPFIA3	13
85	GO:0097480	establishment of synaptic vesicle localization	13/265	152/18670	2.68448e-07	1.22987e-05	8.87817e-06	TMEM230/LIN7A/RIMS4/CASK/SNAP25/CDK5/CHRNA4/GIPC1/CALM3/AP3S1/PRKCB/BLOC1S3/PPFIA3	13
86	GO:0099003	vesicle-mediated transport in synapse	15/265	207/18670	2.83347e-07	1.2832e-05	9.26319e-06	TMEM230/LIN7A/RIMS4/CASK/SNAP25/CDK5/CHRNA4/GIPC1/CALM3/AP3S1/PRKCB/CANX/BLOC1S3/SH3GL2/PPFIA3	15
87	GO:0010977	negative regulation of neuron projection development	13/265	155/18670	3.36805e-07	1.50797e-05	1.08857e-05	CDK5/SEMA5A/EPHA4/DKK1/VIM/NTN1/SPOCK1/EPHB2/LINGO1/PLK2/FGF13/SEMA6B/WNT3	13
88	GO:1902850	microtubule cytoskeleton organization involved in mitosis	12/265	131/18670	3.70382e-07	1.63271e-05	1.17862e-05	TACC3/RAN/STIL/CDC20/PLK2/RACGAP1/AURKA/KIF4A/MYBL2/BIRC5/STMN1/WDR62	12
89	GO:0006687	glycosphingolipid metabolic process	9/265	66/18670	3.72954e-07	1.63271e-05	1.17862e-05	NEU1/GLTP/BAX/ST8SIA4/B3GALT1/GM2A/HEXB/KIT/CPTP	9
90	GO:0045995	regulation of embryonic development	12/265	132/18670	4.02342e-07	1.74201e-05	1.25752e-05	NKD1/WNT4/DKK1/RACGAP1/LHX1/PRKACA/APOA1/WNT1/SFRP1/HES5/CDK1/BMP4	12
91	GO:0060537	muscle tissue development	21/265	408/18670	4.10226e-07	1.75684e-05	1.26823e-05	STRA6/CHRND/CENPF/CDK5/SHOX2/DKK1/IGSF8/HOXD9/SOX11/NOG/HEY2/DLL4/HOXD10/PAX7/MYLK2/WNT10B/VAX1/POU4F1/CDK1/BMP4/CALR	21
92	GO:0048665	neuron fate specification	7/265	34/18670	4.15746e-07	1.76133e-05	1.27147e-05	TLX3/SOX1/ESRP1/NKX2-2/HOXD10/POU4F1/HOXC10	7
93	GO:0001822	kidney development	17/265	278/18670	5.11265e-07	2.14296e-05	1.54696e-05	STRA6/JAG1/CENPF/EPHA4/WNT4/BAX/SOX11/NOG/ROBO2/MMP9/LHX1/GDF11/WNT1/SFRP1/HES5/BMP4/SULF2	17
94	GO:0010001	glial cell differentiation	15/265	218/18670	5.5075e-07	2.28416e-05	1.64889e-05	CDK5/EPHA4/SERPINE2/NKX2-2/CDKN2C/VIM/SOX11/NOG/OLIG2/CXCR4/MDK/HES5/GAP43/MAPT/CDK1	15
95	GO:0097479	synaptic vesicle localization	13/265	163/18670	6.01356e-07	2.46806e-05	1.78165e-05	TMEM230/LIN7A/RIMS4/CASK/SNAP25/CDK5/CHRNA4/GIPC1/CALM3/AP3S1/PRKCB/BLOC1S3/PPFIA3	13
96	GO:0021681	cerebellar granular layer development	5/265	13/18670	6.50596e-07	2.64263e-05	1.90766e-05	SERPINE2/KIF14/MDK/CBLN1/GRID2	5
97	GO:0021987	cerebral cortex development	11/265	116/18670	8.07691e-07	3.24725e-05	2.34413e-05	ARX/CDK5/TACC3/CNTNAP2/KIF14/BAX/ASPM/FGF13/LHX2/MDK/WDR62	11
98	GO:0014706	striated muscle tissue development	20/265	390/18670	8.26921e-07	3.29098e-05	2.3757e-05	CHRND/CENPF/CDK5/SHOX2/DKK1/IGSF8/HOXD9/SOX11/NOG/HEY2/DLL4/HOXD10/PAX7/MYLK2/WNT10B/VAX1/POU4F1/CDK1/BMP4/CALR	20
99	GO:1990138	neuron projection extension	13/265	168/18670	8.49031e-07	3.34518e-05	2.41482e-05	TNFRSF12A/CDK5/SEMA5A/NDN/NTN1/LLPH/LHX2/SEMA6B/AURKA/CXCR4/WNT3/MAPT/SH3GL2	13
100	GO:0045685	regulation of glial cell differentiation	9/265	73/18670	8.97127e-07	3.49968e-05	2.52635e-05	EPHA4/SERPINE2/NKX2-2/NOG/OLIG2/CXCR4/MDK/HES5/CDK1	9
101	GO:0060538	skeletal muscle organ development	13/265	169/18670	9.08291e-07	3.5085e-05	2.53272e-05	STRA6/CHRND/CDK5/SHOX2/DKK1/IGSF8/HOXD9/SOX11/HOXD10/PAX7/MYLK2/WNT10B/VAX1	13
102	GO:0007626	locomotory behavior	14/265	198/18670	9.54513e-07	3.63275e-05	2.62241e-05	ZIC1/SNAP25/EPHA4/CHRNA4/HOXD9/HEXB/KLHL1/DMBX1/HOXD10/CHL1/GRIN2D/ABHD12/HPRT1/EN1	14
103	GO:0042471	ear morphogenesis	11/265	118/18670	9.58898e-07	3.63275e-05	2.62241e-05	ZIC1/NTN1/EPHB2/NOG/HMX3/GSC/WNT1/COL2A1/DLX5/HMX2/MSX1	11
104	GO:0007051	spindle organization	13/265	170/18670	9.71212e-07	3.64436e-05	2.63079e-05	TACC3/RAN/STIL/CDC20/PLK2/ASPM/RACGAP1/AURKA/KIF4A/MYBL2/BIRC5/STMN1/WDR62	13
105	GO:0021543	pallium development	13/265	172/18670	1.10883e-06	4.12149e-05	2.97523e-05	ARX/CDK5/TACC3/CNTNAP2/KIF14/BAX/ASPM/FGF13/LHX2/MDK/UQCRQ/XRCC1/WDR62	13
106	GO:0016358	dendrite development	15/265	233/18670	1.27734e-06	4.62763e-05	3.34059e-05	CHRNA7/CDK5/EPHA4/CAMK1D/NTN1/CDC20/EPHB2/CTNNA2/PLK2/LLPH/PAK4/KLHL1/HECW1/PTPRD/HPRT1	15
107	GO:0043524	negative regulation of neuron apoptotic process	12/265	147/18670	1.28023e-06	4.62763e-05	3.34059e-05	KIF14/BAX/VSTM2L/FOXB1/MDK/XRCC2/EN2/CHL1/NDNF/POU4F1/BCL2L1/EN1	12
108	GO:0061351	neural precursor cell proliferation	12/265	147/18670	1.28023e-06	4.62763e-05	3.34059e-05	ARX/SHCBP1/KIF14/MELK/ASPM/FGF13/RACGAP1/LHX2/MDK/DLL4/WNT1/VAX1	12
109	GO:0048678	response to axon injury	9/265	77/18670	1.4189e-06	5.08224e-05	3.66877e-05	EPHA4/NREP/BAX/DHFR/DHFRP1/APOA1/EPO/GAP43/CDK1	9
110	GO:0001708	cell fate specification	10/265	99/18670	1.43912e-06	5.10823e-05	3.68754e-05	TLX3/SOX1/ESRP1/NKX2-2/DKK1/OLIG2/GSC/HOXD10/POU4F1/HOXC10	10
111	GO:0001838	embryonic epithelial tube formation	11/265	124/18670	1.57241e-06	5.47552e-05	3.95267e-05	WNT4/STIL/SOX11/NOG/LHX2/PRKACA/SFRP1/HES5/SALL4/KIF20B/BMP4	11
112	GO:0014013	regulation of gliogenesis	11/265	124/18670	1.57241e-06	5.47552e-05	3.95267e-05	EPHA4/SERPINE2/NKX2-2/SOX11/NOG/E2F1/OLIG2/CXCR4/MDK/HES5/CDK1	11
113	GO:0021954	central nervous system neuron development	9/265	78/18670	1.58429e-06	5.47552e-05	3.95267e-05	ARX/CDK5/EPHA4/SOX1/EPHB2/ROBO2/UQCRQ/HPRT1/MAPT	9
114	GO:0016049	cell growth	22/265	484/18670	1.72948e-06	5.92535e-05	4.2774e-05	CDKN2D/TNFRSF12A/CDK5/SEMA5A/NDN/SERPINE2/KIF14/CDKN2C/NTN1/SPOCK1/LLPH/PAK4/FGF13/LHX2/SEMA6B/AURKA/CXCR4/SFRP1/WNT3/MAPT/SH3GL2/MSX1	22
115	GO:0048706	embryonic skeletal system development	11/265	126/18670	1.84246e-06	6.258e-05	4.51753e-05	SHOX2/HOXD9/SOX11/NOG/LHX1/GSC/HOXD10/PAX7/COL2A1/BMP4/SULF2	11
116	GO:0110110	positive regulation of animal organ morphogenesis	9/265	81/18670	2.18404e-06	7.35479e-05	5.30928e-05	JAG1/WNT4/DKK1/BAX/NOG/ROBO2/LHX1/MDK/BMP4	9
117	GO:0008045	motor neuron axon guidance	6/265	28/18670	2.23959e-06	7.47797e-05	5.3982e-05	CHN1/CDK5/EPHA4/NTN1/NOG/LHX1	6
118	GO:0072175	epithelial tube formation	11/265	132/18670	2.9122e-06	9.61061e-05	6.93772e-05	WNT4/STIL/SOX11/NOG/LHX2/PRKACA/SFRP1/HES5/SALL4/KIF20B/BMP4	11
119	GO:0006665	sphingolipid metabolic process	12/265	159/18670	2.92709e-06	9.61061e-05	6.93772e-05	NEU1/CERS4/ELOVL3/GLTP/BAX/ST8SIA4/B3GALT1/GM2A/ELOVL2/HEXB/KIT/CPTP	12
120	GO:0003184	pulmonary valve morphogenesis	5/265	17/18670	2.98577e-06	9.69246e-05	6.9968e-05	STRA6/JAG1/HEY2/ROBO2/BMP4	5
121	GO:0031345	negative regulation of cell projection organization	13/265	188/18670	3.00122e-06	9.69246e-05	6.9968e-05	CDK5/SEMA5A/EPHA4/DKK1/VIM/NTN1/SPOCK1/EPHB2/LINGO1/PLK2/FGF13/SEMA6B/WNT3	13
122	GO:0007519	skeletal muscle tissue development	12/265	160/18670	3.12503e-06	0.000100102	7.2262e-05	CHRND/CDK5/SHOX2/DKK1/IGSF8/HOXD9/SOX11/HOXD10/PAX7/MYLK2/WNT10B/VAX1	12
123	GO:0009798	axis specification	9/265	85/18670	3.28079e-06	0.000103411	7.46501e-05	STIL/VAX2/HEY2/AURKA/LHX1/WNT1/SFRP1/WNT3/BMP4	9
124	GO:0050772	positive regulation of axonogenesis	9/265	85/18670	3.28079e-06	0.000103411	7.46501e-05	TNFRSF12A/SEMA5A/SHOX2/PLXNC1/CHODL/NTN1/ROBO2/WNT3/MAPT	9
125	GO:0021696	cerebellar cortex morphogenesis	6/265	30/18670	3.44672e-06	0.00010693	7.71905e-05	CDK5/SERPINE2/KIF14/LHX1/CBLN1/GRID2	6
126	GO:0021772	olfactory bulb development	6/265	30/18670	3.44672e-06	0.00010693	7.71905e-05	ARX/KIF14/FEZF1/LHX2/ROBO2/DLX5	6
127	GO:0021872	forebrain generation of neurons	8/265	66/18670	4.17909e-06	0.000128165	9.25202e-05	ARX/SOX1/ASPM/ROBO2/HES5/DLX5/UQCRQ/BCL11B	8
128	GO:0021988	olfactory lobe development	6/265	31/18670	4.22335e-06	0.000128165	9.25202e-05	ARX/KIF14/FEZF1/LHX2/ROBO2/DLX5	6
129	GO:0048732	gland development	20/265	434/18670	4.22881e-06	0.000128165	9.25202e-05	PTF1A/STRA6/WNT4/SERPINE2/NTN1/BAX/HOXD9/NOG/TWSG1/AURKA/FOXB1/MDK/APOA1/WNT1/SFRP1/WNT3/BMP4/BCL11B/MSX1/SULF2	20
130	GO:0050954	sensory perception of mechanical stimulus	12/265	165/18670	4.3025e-06	0.000129403	9.34139e-05	CDKN2D/ATP6V0A4/NDUFB9/SERPINE2/CNTN5/MARVELD2/HEXB/CXCR4/BIRC5/COL2A1/SLC26A4/KIT	12
131	GO:0003007	heart morphogenesis	15/265	259/18670	4.71494e-06	0.000140701	0.000101569	FOXN4/JAG1/SHOX2/DKK1/STIL/SOX11/NOG/HEY2/ROBO2/DLL4/MYLK2/COL2A1/POU4F1/BMP4/MSX1	15
132	GO:0016339	calcium-dependent cell-cell adhesion via plasma membrane cell adhesion molecules	7/265	48/18670	4.80305e-06	0.000140701	0.000101569	PCDHB6/PCDHB13/PCDHB3/PCDHB5/PCDHB10/PCDHB9/PCDHB4	7
133	GO:0048640	negative regulation of developmental growth	10/265	113/18670	4.8199e-06	0.000140701	0.000101569	CDK5/SEMA5A/NKD1/NTN1/NOG/FGF13/SEMA6B/SFRP1/WNT3/BMP4	10
134	GO:0032465	regulation of cytokinesis	9/265	89/18670	4.82096e-06	0.000140701	0.000101569	GIPC1/KIF14/CALM3/PLK2/ECT2/RACGAP1/AURKA/KIF20B/BCL2L1	9
135	GO:0072073	kidney epithelium development	11/265	140/18670	5.16261e-06	0.000149052	0.000107598	JAG1/EPHA4/WNT4/NOG/ROBO2/LHX1/GDF11/WNT1/SFRP1/HES5/BMP4	11
136	GO:0051302	regulation of cell division	12/265	168/18670	5.18276e-06	0.000149052	0.000107598	GIPC1/KIF14/CALM3/PLK2/ASPM/ECT2/RACGAP1/THBS4/AURKA/MDK/KIF20B/BCL2L1	12
137	GO:0031099	regeneration	13/265	198/18670	5.30703e-06	0.00015152	0.000109379	EPHA4/NREP/DHFR/AURKA/DHFRP1/MDK/APOA1/PAX7/WNT1/WNT10B/GAP43/CDK1/SULF2	13
138	GO:0030510	regulation of BMP signaling pathway	9/265	91/18670	5.7997e-06	0.000162725	0.000117468	DKK1/SOX11/NOG/TWSG1/WNT1/SFRP1/HES5/BMP4/MSX1	9
139	GO:0071772	response to BMP	12/265	170/18670	5.85415e-06	0.000162725	0.000117468	DKK1/SOX11/NOG/TWSG1/GDF6/WNT1/SFRP1/HES5/COL2A1/DLX5/BMP4/MSX1	12
140	GO:0071773	cellular response to BMP stimulus	12/265	170/18670	5.85415e-06	0.000162725	0.000117468	DKK1/SOX11/NOG/TWSG1/GDF6/WNT1/SFRP1/HES5/COL2A1/DLX5/BMP4/MSX1	12
141	GO:0050771	negative regulation of axonogenesis	8/265	69/18670	5.86469e-06	0.000162725	0.000117468	CDK5/SEMA5A/NTN1/EPHB2/LINGO1/FGF13/SEMA6B/WNT3	8
142	GO:0090068	positive regulation of cell cycle process	16/265	298/18670	5.97539e-06	0.000164637	0.000118848	WNT4/GIPC1/KIF14/BAX/PLK2/ECT2/RACGAP1/E2F1/AURKA/PRKACA/FEN1/WNT10B/POU4F1/CDK1/KIF20B/MSX1	16
143	GO:0048588	developmental cell growth	14/265	234/18670	6.77117e-06	0.000185267	0.000133741	TNFRSF12A/CDK5/SEMA5A/NDN/NTN1/LLPH/FGF13/LHX2/SEMA6B/AURKA/CXCR4/WNT3/MAPT/SH3GL2	14
144	GO:0048704	embryonic skeletal system morphogenesis	9/265	93/18670	6.94397e-06	0.000188684	0.000136208	SHOX2/HOXD9/SOX11/NOG/LHX1/GSC/HOXD10/COL2A1/BMP4	9
145	GO:0031128	developmental induction	6/265	34/18670	7.44391e-06	0.000200884	0.000145014	WNT4/DKK1/ROBO2/WNT1/WNT3/BMP4	6
146	GO:0048705	skeletal system morphogenesis	14/265	239/18670	8.621e-06	0.000231066	0.000166802	SHOX2/HOXD9/SOX11/NOG/LHX1/GSC/HOXD10/SFRP1/COL2A1/WNT10B/DLX5/BMP4/ACAN/MSX1	14
147	GO:0035148	tube formation	11/265	148/18670	8.80453e-06	0.000234391	0.000169202	WNT4/STIL/SOX11/NOG/LHX2/PRKACA/SFRP1/HES5/SALL4/KIF20B/BMP4	11
148	GO:0003177	pulmonary valve development	5/265	21/18670	9.37233e-06	0.000247832	0.000178905	STRA6/JAG1/HEY2/ROBO2/BMP4	5
149	GO:0021879	forebrain neuron differentiation	7/265	53/18670	9.46551e-06	0.000248627	0.000179479	ARX/SOX1/ROBO2/HES5/DLX5/UQCRQ/BCL11B	7
150	GO:0016331	morphogenesis of embryonic epithelium	11/265	150/18670	1.0006e-05	0.000261084	0.000188471	WNT4/STIL/SOX11/NOG/LHX2/PRKACA/SFRP1/HES5/SALL4/KIF20B/BMP4	11
151	GO:0051101	regulation of DNA binding	10/265	124/18670	1.10511e-05	0.000286457	0.000206788	CALM3/SOX11/E2F1/LHX2/HEY2/MMP9/HMGB2/PAX7/POU4F1/MSX1	10
152	GO:0060272	embryonic skeletal joint morphogenesis	4/265	11/18670	1.21068e-05	0.00031177	0.000225061	SHOX2/NOG/COL2A1/BMP4	4
153	GO:0060323	head morphogenesis	6/265	37/18670	1.24165e-05	0.000313596	0.000226379	STRA6/DKK1/NOG/WNT3/DLX5/MSX1	6
154	GO:0071542	dopaminergic neuron differentiation	6/265	37/18670	1.24165e-05	0.000313596	0.000226379	DKK1/LMX1B/WNT1/SFRP1/WNT3/EN1	6
155	GO:1905314	semi-lunar valve development	6/265	37/18670	1.24165e-05	0.000313596	0.000226379	STRA6/JAG1/HEY2/ROBO2/DLL4/BMP4	6
156	GO:0008037	cell recognition	13/265	215/18670	1.29215e-05	0.000324272	0.000234085	SEMA5A/NDN/EPHA4/PCDHB6/CNTNAP2/PCDHA7/EPHB2/VSTM2L/ROBO2/CXCR4/CD36/GAP43/BSG	13
157	GO:0045926	negative regulation of growth	14/265	249/18670	1.37098e-05	0.000341877	0.000246795	CDKN2D/CDK5/SEMA5A/NKD1/SERPINE2/CDKN2C/NTN1/NOG/FGF13/SEMA6B/SFRP1/WNT3/BMP4/MSX1	14
158	GO:0043393	regulation of protein binding	13/265	217/18670	1.42626e-05	0.000353426	0.000255131	CDK5/EPHA4/RAN/DKK1/BAX/PLK2/NOG/MMP9/AURKA/PRKACA/CD36/STMN1/BMP4	13
159	GO:0050807	regulation of synapse organization	13/265	218/18670	1.49779e-05	0.000368831	0.000266252	CDK5/EPHA4/DKK1/SPARC/NTN1/CDC20/EPHB2/CTNNA2/ROBO2/CBLN1/PTPRD/GAP43/GRID2	13
160	GO:0050673	epithelial cell proliferation	19/265	434/18670	1.52027e-05	0.000372041	0.000268569	CASK/SEMA5A/SPARC/BAX/SOX11/NOG/THBS4/HMGB2/MDK/DLL4/APOA1/SFRP1/HES5/WNT10B/DLX5/KIT/BMP4/BCL11B/SULF2	19
161	GO:0030509	BMP signaling pathway	11/265	157/18670	1.54065e-05	0.000374701	0.000270489	DKK1/SOX11/NOG/TWSG1/GDF6/WNT1/SFRP1/HES5/DLX5/BMP4/MSX1	11
162	GO:0048762	mesenchymal cell differentiation	13/265	219/18670	1.57246e-05	0.000380091	0.00027438	JAG1/SEMA5A/WNT4/SOX11/NOG/LOXL3/SEMA6B/HEY2/MDK/GSC/SFRP1/BMP4/MSX1	13
163	GO:0021675	nerve development	8/265	79/18670	1.61936e-05	0.000389042	0.000280842	SERPINE2/NKX2-2/VCAM1/EPHB2/RPL24/CTSV/POU4F1/SULF2	8
164	GO:2000027	regulation of animal organ morphogenesis	14/265	253/18670	1.63938e-05	0.000391463	0.00028259	JAG1/NKD1/WNT4/DKK1/BAX/NOG/ROBO2/LHX1/MDK/WNT1/SFRP1/BMP4/MSX1/SULF2	14
165	GO:0003231	cardiac ventricle development	10/265	130/18670	1.67483e-05	0.000397519	0.000286961	STRA6/JAG1/SOX11/NOG/HEY2/ROBO2/DLL4/SALL4/POU4F1/BMP4	10
166	GO:0099150	regulation of postsynaptic specialization assembly	4/265	12/18670	1.79577e-05	0.00042115	0.00030402	CBLN1/PTPRD/GAP43/GRID2	4
167	GO:0150052	regulation of postsynapse assembly	4/265	12/18670	1.79577e-05	0.00042115	0.00030402	CBLN1/PTPRD/GAP43/GRID2	4
168	GO:0051650	establishment of vesicle localization	15/265	290/18670	1.81861e-05	0.000423983	0.000306065	TMEM230/LIN7A/RIMS4/CASK/SNAP25/CDK5/KIF3A/CHRNA4/GIPC1/CALM3/AP3S1/PRKCB/BLOC1S3/SHROOM2/PPFIA3	15
169	GO:0001841	neural tube formation	9/265	105/18670	1.87128e-05	0.000433079	0.000312631	STIL/SOX11/NOG/LHX2/PRKACA/SFRP1/SALL4/KIF20B/BMP4	9
170	GO:0021511	spinal cord patterning	5/265	24/18670	1.8906e-05	0.000433079	0.000312631	FOXN4/SOX1/NKX2-2/DLL4/GDF11	5
171	GO:0021871	forebrain regionalization	5/265	24/18670	1.8906e-05	0.000433079	0.000312631	FEZF1/LHX2/LHX1/WNT1/BMP4	5
172	GO:0090287	regulation of cellular response to growth factor stimulus	15/265	292/18670	1.97097e-05	0.000447949	0.000323366	CASK/WNT4/GIPC1/DKK1/NREP/SOX11/NOG/TWSG1/PRKCB/WNT1/SFRP1/HES5/BMP4/MSX1/SULF2	15
173	GO:0021532	neural tube patterning	6/265	40/18670	1.97825e-05	0.000447949	0.000323366	PRKACA/GSC/PAX7/WNT1/EN1/BMP4	6
174	GO:0007224	smoothened signaling pathway	10/265	133/18670	2.04393e-05	0.000460176	0.000332192	ZIC1/SHOX2/SERPINE2/NKX2-2/STIL/PRKACA/SFRP1/HES5/WNT10B/BMP4	10
175	GO:0099504	synaptic vesicle cycle	12/265	194/18670	2.22361e-05	0.000497476	0.000359118	RIMS4/CASK/SNAP25/CDK5/CHRNA4/GIPC1/CALM3/RAB3B/PRKCB/CANX/SH3GL2/PPFIA3	12
176	GO:0000280	nuclear division	18/265	407/18670	2.23485e-05	0.000497476	0.000359118	CENPF/FANCD2/TACC3/WNT4/RAN/KIF14/CDC20/ASPM/RACGAP1/AURKA/RPL24/KIF4A/MYBL2/BIRC5/KIF20B/BMP4/MSX1/CALR	18
177	GO:0035136	forelimb morphogenesis	6/265	41/18670	2.29002e-05	0.000505661	0.000365027	SHOX2/HOXD9/HOXD10/WNT3/EN1/MSX1	6
178	GO:0050803	regulation of synapse structure or activity	13/265	227/18670	2.29729e-05	0.000505661	0.000365027	CDK5/EPHA4/DKK1/SPARC/NTN1/CDC20/EPHB2/CTNNA2/ROBO2/CBLN1/PTPRD/GAP43/GRID2	13
179	GO:0007498	mesoderm development	10/265	135/18670	2.32707e-05	0.000509369	0.000367704	DKK1/NOG/LHX2/TWSG1/LHX1/PRKACA/GDF11/WNT3/POU4F1/BMP4	10
180	GO:0071156	regulation of cell cycle arrest	9/265	108/18670	2.34734e-05	0.000510969	0.000368858	CDK5/BAX/PLK2/E2F1/AURKA/PRKACA/POU4F1/CDK1/CALR	9
181	GO:0048285	organelle fission	19/265	449/18670	2.43077e-05	0.000523687	0.00037804	CENPF/FANCD2/TACC3/WNT4/RAN/KIF14/CDC20/ASPM/RACGAP1/AURKA/RPL24/KIF4A/MYBL2/BIRC5/MAPT/KIF20B/BMP4/MSX1/CALR	19
182	GO:0003170	heart valve development	7/265	61/18670	2.43235e-05	0.000523687	0.00037804	STRA6/JAG1/SHOX2/HEY2/ROBO2/DLL4/BMP4	7
183	GO:0021761	limbic system development	9/265	109/18670	2.5273e-05	0.000541172	0.000390662	CDK5/CNTNAP2/KIF14/BAX/FGF13/FOXB1/MDK/UQCRQ/XRCC1	9
184	GO:0060070	canonical Wnt signaling pathway	16/265	335/18670	2.5513e-05	0.000543332	0.000392221	SEMA5A/NKD1/WNT4/DKK1/ASPM/NOG/MDK/WNT1/SFRP1/WNT3/HECW1/WNT10B/DLX5/LYPD6/FZD10/SULF2	16
185	GO:0021794	thalamus development	4/265	13/18670	2.56497e-05	0.000543332	0.000392221	CNTNAP2/OLIG2/FOXB1/UQCRQ	4
186	GO:0006664	glycolipid metabolic process	9/265	110/18670	2.71883e-05	0.000572845	0.000413526	NEU1/GLTP/BAX/ST8SIA4/B3GALT1/GM2A/HEXB/KIT/CPTP	9
187	GO:0050806	positive regulation of synaptic transmission	11/265	168/18670	2.89812e-05	0.000607373	0.000438451	CHRNA7/RIMS4/SNAP25/CDK5/EPHA4/SERPINE2/EPHB2/KISS1/PLK2/RAB3B/GRIN2D	11
188	GO:1903509	liposaccharide metabolic process	9/265	111/18670	2.92254e-05	0.000609249	0.000439805	NEU1/GLTP/BAX/ST8SIA4/B3GALT1/GM2A/HEXB/KIT/CPTP	9
189	GO:0050678	regulation of epithelial cell proliferation	17/265	378/18670	3.06544e-05	0.000635676	0.000458883	CASK/SEMA5A/SPARC/BAX/SOX11/NOG/THBS4/HMGB2/MDK/DLL4/SFRP1/HES5/WNT10B/DLX5/BMP4/BCL11B/SULF2	17
190	GO:0001837	epithelial to mesenchymal transition	10/265	140/18670	3.18618e-05	0.000657254	0.000474459	JAG1/WNT4/NOG/LOXL3/HEY2/MDK/GSC/SFRP1/BMP4/MSX1	10
191	GO:0051648	vesicle localization	15/265	306/18670	3.39269e-05	0.000693024	0.00050028	TMEM230/LIN7A/RIMS4/CASK/SNAP25/CDK5/KIF3A/CHRNA4/GIPC1/CALM3/AP3S1/PRKCB/BLOC1S3/SHROOM2/PPFIA3	15
192	GO:0000910	cytokinesis	11/265	171/18670	3.41235e-05	0.000693024	0.00050028	GIPC1/KIF14/CALM3/PLK2/ECT2/RACGAP1/AURKA/KIF4A/STMN1/KIF20B/BCL2L1	11
193	GO:0003205	cardiac chamber development	11/265	171/18670	3.41235e-05	0.000693024	0.00050028	STRA6/JAG1/SHOX2/SOX11/NOG/HEY2/ROBO2/DLL4/SALL4/POU4F1/BMP4	11
194	GO:0003197	endocardial cushion development	6/265	44/18670	3.46939e-05	0.000700994	0.000506034	JAG1/NOG/HEY2/ROBO2/BMP4/MSX1	6
195	GO:0072498	embryonic skeletal joint development	4/265	14/18670	3.55094e-05	0.000713812	0.000515287	SHOX2/NOG/COL2A1/BMP4	4
196	GO:0048644	muscle organ morphogenesis	8/265	88/18670	3.5747e-05	0.000714941	0.000516102	SHOX2/NOG/HEY2/DLL4/GSC/PAX7/MYLK2/POU4F1	8
197	GO:0007050	cell cycle arrest	13/265	237/18670	3.6031e-05	0.000716981	0.000517575	CDKN2D/CDK5/CDKN2C/BAX/PLK2/E2F1/AURKA/PRKACA/WNT10B/POU4F1/CDK1/KIF20B/CALR	13
198	GO:0060021	roof of mouth development	8/265	89/18670	3.88015e-05	0.00076823	0.00055457	EPHB2/SOX11/LOXL3/GDF11/COL2A1/VAX1/DLX5/MSX1	8
199	GO:0048638	regulation of developmental growth	16/265	347/18670	3.90045e-05	0.000768389	0.000554685	ARX/TNFRSF12A/CDK5/SEMA5A/NKD1/NTN1/NOG/FGF13/SEMA6B/HEY2/CXCR4/SFRP1/WNT3/MAPT/CDK1/BMP4	16
200	GO:0003180	aortic valve morphogenesis	5/265	28/18670	4.17326e-05	0.000816878	0.000589688	JAG1/HEY2/ROBO2/DLL4/BMP4	5
201	GO:0001843	neural tube closure	8/265	90/18670	4.20708e-05	0.000816878	0.000589688	STIL/NOG/LHX2/PRKACA/SFRP1/SALL4/KIF20B/BMP4	8
202	GO:0006643	membrane lipid metabolic process	12/265	207/18670	4.20879e-05	0.000816878	0.000589688	NEU1/CERS4/ELOVL3/GLTP/BAX/ST8SIA4/B3GALT1/GM2A/ELOVL2/HEXB/KIT/CPTP	12
203	GO:0090092	regulation of transmembrane receptor protein serine/threonine kinase signaling pathway	13/265	241/18670	4.284e-05	0.000827105	0.000597071	GIPC1/DKK1/NREP/SOX11/NOG/TWSG1/GDF6/GDF11/WNT1/SFRP1/HES5/BMP4/MSX1	13
204	GO:0007605	sensory perception of sound	10/265	145/18670	4.30346e-05	0.000827105	0.000597071	CDKN2D/ATP6V0A4/NDUFB9/CNTN5/MARVELD2/HEXB/BIRC5/COL2A1/SLC26A4/KIT	10
205	GO:0045787	positive regulation of cell cycle	17/265	389/18670	4.3902e-05	0.00083968	0.000606149	WNT4/GIPC1/KIF14/BAX/PLK2/ECT2/RACGAP1/E2F1/AURKA/PRKACA/FEN1/WNT10B/POU4F1/CDK1/KIF20B/MSX1/CALR	17
206	GO:0060606	tube closure	8/265	91/18670	4.55668e-05	0.00086731	0.000626094	STIL/NOG/LHX2/PRKACA/SFRP1/SALL4/KIF20B/BMP4	8
207	GO:0051216	cartilage development	12/265	209/18670	4.62159e-05	0.000872984	0.00063019	SHOX2/NOG/MDK/GDF6/PAX7/HES5/COL2A1/WNT10B/BMP4/ACAN/MSX1/SULF2	12
208	GO:0060485	mesenchyme development	14/265	278/18670	4.6308e-05	0.000872984	0.00063019	JAG1/SEMA5A/WNT4/SOX11/NOG/LOXL3/SEMA6B/HEY2/ROBO2/MDK/GSC/SFRP1/BMP4/MSX1	14
209	GO:0060579	ventral spinal cord interneuron fate commitment	4/265	15/18670	4.78827e-05	0.000894112	0.000645442	FOXN4/SOX1/NKX2-2/DLL4	4
210	GO:0060581	cell fate commitment involved in pattern specification	4/265	15/18670	4.78827e-05	0.000894112	0.000645442	FOXN4/SOX1/NKX2-2/DLL4	4
211	GO:0031589	cell-substrate adhesion	16/265	354/18670	4.95005e-05	0.000919962	0.000664103	JAG1/CASK/TNFRSF12A/CDK5/WNT4/KIF14/SPOCK1/VCAM1/ITGA6/MDK/APOA1/CD36/WNT1/SFRP1/NDNF/CALR	16
212	GO:0016079	synaptic vesicle exocytosis	9/265	119/18670	5.06991e-05	0.000937815	0.00067699	RIMS4/CASK/SNAP25/CDK5/CHRNA4/GIPC1/CALM3/PRKCB/PPFIA3	9
213	GO:0022612	gland morphogenesis	9/265	120/18670	5.41401e-05	0.000992148	0.000716213	WNT4/NTN1/BAX/NOG/TWSG1/MDK/SFRP1/BMP4/SULF2	9
214	GO:0072089	stem cell proliferation	9/265	120/18670	5.41401e-05	0.000992148	0.000716213	ASPM/SOX11/FGF13/RACGAP1/HMGB2/WNT1/WNT3/WNT10B/VAX1	9
215	GO:0048675	axon extension	9/265	121/18670	5.77759e-05	0.00105388	0.000760773	TNFRSF12A/CDK5/SEMA5A/NDN/NTN1/LHX2/SEMA6B/WNT3/MAPT	9
216	GO:0001503	ossification	17/265	398/18670	5.82808e-05	0.00105819	0.000763884	JAG1/SHOX2/ATP6V0A4/WNT4/DKK1/SPARC/SOX11/NOG/TWSG1/PRKACA/MDK/SFRP1/WNT3/COL2A1/WNT10B/DLX5/BMP4	17
217	GO:0099068	postsynapse assembly	5/265	30/18670	5.91253e-05	0.0010686	0.000771399	EPHB2/CBLN1/PTPRD/GAP43/GRID2	5
218	GO:0010810	regulation of cell-substrate adhesion	12/265	215/18670	6.0774e-05	0.00109338	0.000789288	JAG1/CASK/WNT4/SPOCK1/ITGA6/MDK/APOA1/CD36/WNT1/SFRP1/NDNF/CALR	12
219	GO:0009954	proximal/distal pattern formation	5/265	31/18670	6.96834e-05	0.00124579	0.000899312	HOXD9/HOXD10/HES5/HOXC10/EN1	5
220	GO:0007369	gastrulation	11/265	185/18670	6.98781e-05	0.00124579	0.000899312	DKK1/NOG/TWSG1/MMP9/LHX1/PRKACA/GSC/APOA1/SFRP1/WNT3/BMP4	11
221	GO:0001657	ureteric bud development	8/265	97/18670	7.20225e-05	0.00126119	0.000910431	WNT4/NOG/ROBO2/LHX1/GDF11/WNT1/SFRP1/BMP4	8
222	GO:0010771	negative regulation of cell morphogenesis involved in differentiation	8/265	97/18670	7.20225e-05	0.00126119	0.000910431	CDK5/SEMA5A/NTN1/EPHB2/LINGO1/FGF13/SEMA6B/WNT3	8
223	GO:0014020	primary neural tube formation	8/265	97/18670	7.20225e-05	0.00126119	0.000910431	STIL/NOG/LHX2/PRKACA/SFRP1/SALL4/KIF20B/BMP4	8
224	GO:0048709	oligodendrocyte differentiation	8/265	97/18670	7.20225e-05	0.00126119	0.000910431	CDK5/NKX2-2/CDKN2C/SOX11/OLIG2/CXCR4/MDK/HES5	8
225	GO:0010171	body morphogenesis	6/265	50/18670	7.27351e-05	0.00126804	0.000915372	STRA6/DKK1/NOG/WNT3/DLX5/MSX1	6
226	GO:0030308	negative regulation of cell growth	11/265	186/18670	7.33525e-05	0.00127317	0.000919075	CDKN2D/CDK5/SEMA5A/SERPINE2/CDKN2C/NTN1/FGF13/SEMA6B/SFRP1/WNT3/MSX1	11
227	GO:0042472	inner ear morphogenesis	8/265	98/18670	7.74749e-05	0.00132718	0.000958065	ZIC1/NTN1/EPHB2/HMX3/WNT1/COL2A1/DLX5/HMX2	8
228	GO:0072163	mesonephric epithelium development	8/265	98/18670	7.74749e-05	0.00132718	0.000958065	WNT4/NOG/ROBO2/LHX1/GDF11/WNT1/SFRP1/BMP4	8
229	GO:0072164	mesonephric tubule development	8/265	98/18670	7.74749e-05	0.00132718	0.000958065	WNT4/NOG/ROBO2/LHX1/GDF11/WNT1/SFRP1/BMP4	8
230	GO:0045667	regulation of osteoblast differentiation	9/265	126/18670	7.91959e-05	0.00135079	0.000975107	JAG1/WNT4/SOX11/NOG/TWSG1/PRKACA/SFRP1/WNT10B/BMP4	9
231	GO:0030856	regulation of epithelial cell differentiation	10/265	156/18670	7.98346e-05	0.00135581	0.000978735	JAG1/ESRP1/MACROH2A2/HEY2/MMP9/LHX1/HES5/WNT10B/CTSV/BMP4	10
232	GO:0031103	axon regeneration	6/265	51/18670	8.1462e-05	0.00135721	0.000979747	EPHA4/NREP/DHFR/DHFRP1/APOA1/GAP43	6
233	GO:0003176	aortic valve development	5/265	32/18670	8.16366e-05	0.00135721	0.000979747	JAG1/HEY2/ROBO2/DLL4/BMP4	5
234	GO:0060325	face morphogenesis	5/265	32/18670	8.16366e-05	0.00135721	0.000979747	STRA6/DKK1/NOG/DLX5/MSX1	5
235	GO:0021514	ventral spinal cord interneuron differentiation	4/265	17/18670	8.16396e-05	0.00135721	0.000979747	FOXN4/SOX1/NKX2-2/DLL4	4
236	GO:1904948	midbrain dopaminergic neuron differentiation	4/265	17/18670	8.16396e-05	0.00135721	0.000979747	DKK1/WNT1/SFRP1/WNT3	4
237	GO:0035282	segmentation	8/265	100/18670	8.94106e-05	0.00147397	0.00106403	NKD1/DKK1/LHX1/FOXB1/XRCC2/SFRP1/HES5/BMP4	8
238	GO:0060840	artery development	8/265	100/18670	8.94106e-05	0.00147397	0.00106403	STRA6/JAG1/NOG/HEY2/ROBO2/MDK/DLL4/BMP4	8
239	GO:0003179	heart valve morphogenesis	6/265	52/18670	9.10029e-05	0.00149396	0.00107846	STRA6/JAG1/HEY2/ROBO2/DLL4/BMP4	6
240	GO:0003281	ventricular septum development	7/265	75/18670	9.34813e-05	0.00152828	0.00110324	STRA6/SOX11/NOG/HEY2/ROBO2/SALL4/BMP4	7
241	GO:0001649	osteoblast differentiation	12/265	225/18670	9.38775e-05	0.00152842	0.00110334	JAG1/SHOX2/WNT4/SOX11/NOG/TWSG1/PRKACA/SFRP1/WNT3/WNT10B/DLX5/BMP4	12
242	GO:0003206	cardiac chamber morphogenesis	9/265	129/18670	9.49929e-05	0.00152947	0.0011041	JAG1/SHOX2/SOX11/NOG/HEY2/ROBO2/DLL4/POU4F1/BMP4	9
243	GO:0030513	positive regulation of BMP signaling pathway	5/265	33/18670	9.51067e-05	0.00152947	0.0011041	SOX11/TWSG1/HES5/BMP4/MSX1	5
244	GO:0035115	embryonic forelimb morphogenesis	5/265	33/18670	9.51067e-05	0.00152947	0.0011041	SHOX2/HOXD9/WNT3/EN1/MSX1	5
245	GO:0001558	regulation of cell growth	17/265	416/18670	0.000100001	0.00160164	0.00115619	CDKN2D/TNFRSF12A/CDK5/SEMA5A/SERPINE2/KIF14/CDKN2C/NTN1/SPOCK1/PAK4/FGF13/SEMA6B/CXCR4/SFRP1/WNT3/MAPT/MSX1	17
246	GO:0060563	neuroepithelial cell differentiation	6/265	53/18670	0.000101412	0.00161625	0.00116674	JAG1/WNT4/ESRP1/SOX11/HEY2/HES5	6
247	GO:0048844	artery morphogenesis	7/265	76/18670	0.000101733	0.00161625	0.00116674	STRA6/JAG1/NOG/HEY2/MDK/DLL4/BMP4	7
248	GO:0001823	mesonephros development	8/265	102/18670	0.000102831	0.00162713	0.00117459	WNT4/NOG/ROBO2/LHX1/GDF11/WNT1/SFRP1/BMP4	8
249	GO:0140014	mitotic nuclear division	13/265	264/18670	0.000108144	0.00170434	0.00123033	CENPF/TACC3/RAN/KIF14/CDC20/RACGAP1/AURKA/RPL24/KIF4A/MYBL2/BIRC5/KIF20B/BMP4	13
250	GO:0021522	spinal cord motor neuron differentiation	5/265	34/18670	0.000110221	0.00173016	0.00124897	NKX2-2/OLIG2/HOXD10/HOXC10/MDGA2	5
251	GO:0045747	positive regulation of Notch signaling pathway	6/265	54/18670	0.000112745	0.0017558	0.00126748	JAG1/ROBO2/DLL4/WNT1/HES5/KIT	6
252	GO:1904645	response to amyloid-beta	6/265	54/18670	0.000112745	0.0017558	0.00126748	CHRNA7/CDK5/EPHA4/VCAM1/MMP9/CD36	6
253	GO:2001234	negative regulation of apoptotic signaling pathway	12/265	230/18670	0.000115577	0.00179281	0.0012942	CDKN2D/WNT4/SH3RF1/BAX/NOG/ITGA6/MMP9/HMGB2/COL2A1/EPO/BCL2L1/BMP4	12
254	GO:0019233	sensory perception of pain	8/265	104/18670	0.000117877	0.0018142	0.00130963	CDK5/NDN/SPX/CHRNA4/CXCR4/GRIN2D/ADRA2C/NMUR2	8
255	GO:0090100	positive regulation of transmembrane receptor protein serine/threonine kinase signaling pathway	8/265	104/18670	0.000117877	0.0018142	0.00130963	GIPC1/SOX11/TWSG1/GDF6/GDF11/HES5/BMP4/MSX1	8
256	GO:0043062	extracellular structure organization	17/265	422/18670	0.000118826	0.00182169	0.00131504	SPARC/VCAM1/ITGA6/LOXL3/FSCN1/MMP9/PRKACA/APOA1/CD36/HAPLN1/COL2A1/NDNF/CTSV/BSG/ACAN/SULF2/PLOD3	17
257	GO:2000300	regulation of synaptic vesicle exocytosis	7/265	78/18670	0.000120017	0.00183281	0.00132307	RIMS4/CASK/CDK5/CHRNA4/GIPC1/CALM3/PRKCB	7
258	GO:1905332	positive regulation of morphogenesis of an epithelium	5/265	35/18670	0.000127112	0.00193367	0.00139588	WNT4/NOG/LHX1/MDK/BMP4	5
259	GO:0001573	ganglioside metabolic process	4/265	19/18670	0.000130015	0.00196268	0.00141682	NEU1/ST8SIA4/GM2A/HEXB	4
260	GO:0021533	cell differentiation in hindbrain	4/265	19/18670	0.000130015	0.00196268	0.00141682	NOG/LHX1/CBLN1/GRID2	4
261	GO:0051963	regulation of synapse assembly	8/265	106/18670	0.000134697	0.00202559	0.00146223	DKK1/NTN1/EPHB2/ROBO2/CBLN1/PTPRD/GAP43/GRID2	8
262	GO:0060688	regulation of morphogenesis of a branching structure	6/265	56/18670	0.000138421	0.00207368	0.00149695	SHOX2/NOG/LHX1/MDK/SFRP1/BMP4	6
263	GO:0010453	regulation of cell fate commitment	5/265	36/18670	0.000145915	0.00216946	0.00156609	ESRP1/DKK1/LOXL3/PAX7/BMP4	5
264	GO:0035137	hindlimb morphogenesis	5/265	36/18670	0.000145915	0.00216946	0.00156609	HOXD9/HOXD10/WNT3/BMP4/MSX1	5
265	GO:0007178	transmembrane receptor protein serine/threonine kinase signaling pathway	15/265	349/18670	0.00014824	0.00219574	0.00158506	GIPC1/DKK1/VIM/NREP/SOX11/NOG/TWSG1/GDF6/GDF11/WNT1/SFRP1/HES5/DLX5/BMP4/MSX1	15
266	GO:0048708	astrocyte differentiation	7/265	81/18670	0.000152366	0.00224774	0.0016226	EPHA4/SERPINE2/NKX2-2/VIM/NOG/HES5/MAPT	7
267	GO:0048608	reproductive structure development	17/265	431/18670	0.000152892	0.00224774	0.0016226	TTPA/STRA6/WNT4/SERPINE2/BAX/ASPM/NOG/HEY2/ROBO2/HMGB2/LHX1/SFRP1/CTSV/BSG/KIT/BCL2L1/BMP4	17
268	GO:0007269	neurotransmitter secretion	10/265	169/18670	0.000154901	0.00226041	0.00163175	LIN7A/RIMS4/CASK/SNAP25/CDK5/CHRNA4/GIPC1/CALM3/PRKCB/PPFIA3	10
269	GO:0051100	negative regulation of binding	10/265	169/18670	0.000154901	0.00226041	0.00163175	DKK1/BAX/SOX11/NOG/E2F1/LHX2/HEY2/AURKA/STMN1/MSX1	10
270	GO:0030278	regulation of ossification	11/265	203/18670	0.000159456	0.00231828	0.00167353	JAG1/WNT4/DKK1/SOX11/NOG/TWSG1/PRKACA/MDK/SFRP1/WNT10B/BMP4	11
271	GO:0098698	postsynaptic specialization assembly	4/265	20/18670	0.000160713	0.00232797	0.00168052	CBLN1/PTPRD/GAP43/GRID2	4
272	GO:0099643	signal release from synapse	10/265	170/18670	0.000162562	0.00234613	0.00169363	LIN7A/RIMS4/CASK/SNAP25/CDK5/CHRNA4/GIPC1/CALM3/PRKCB/PPFIA3	10
273	GO:0060415	muscle tissue morphogenesis	7/265	82/18670	0.000164597	0.00235822	0.00170235	SHOX2/NOG/HEY2/DLL4/PAX7/MYLK2/POU4F1	7
274	GO:0071158	positive regulation of cell cycle arrest	7/265	82/18670	0.000164597	0.00235822	0.00170235	BAX/PLK2/E2F1/AURKA/PRKACA/POU4F1/CDK1	7
275	GO:0061458	reproductive system development	17/265	434/18670	0.000166008	0.00236982	0.00171073	TTPA/STRA6/WNT4/SERPINE2/BAX/ASPM/NOG/HEY2/ROBO2/HMGB2/LHX1/SFRP1/CTSV/BSG/KIT/BCL2L1/BMP4	17
276	GO:0061387	regulation of extent of cell growth	8/265	110/18670	0.0001743	0.00247922	0.0017897	TNFRSF12A/CDK5/SEMA5A/NTN1/FGF13/SEMA6B/WNT3/MAPT	8
277	GO:0031102	neuron projection regeneration	6/265	59/18670	0.000185393	0.00262751	0.00189675	EPHA4/NREP/DHFR/DHFRP1/APOA1/GAP43	6
278	GO:1902803	regulation of synaptic vesicle transport	7/265	84/18670	0.000191441	0.00270351	0.00195161	RIMS4/CASK/CDK5/CHRNA4/GIPC1/CALM3/PRKCB	7
279	GO:0021697	cerebellar cortex formation	4/265	21/18670	0.000196323	0.00273897	0.00197721	CDK5/LHX1/CBLN1/GRID2	4
280	GO:2000678	negative regulation of transcription regulatory region DNA binding	4/265	21/18670	0.000196323	0.00273897	0.00197721	SOX11/LHX2/HEY2/MSX1	4
281	GO:0002065	columnar/cuboidal epithelial cell differentiation	8/265	112/18670	0.000197428	0.00273897	0.00197721	JAG1/WNT4/ESRP1/NKX2-2/SOX11/HEY2/HES5/BMP4	8
282	GO:0003279	cardiac septum development	8/265	112/18670	0.000197428	0.00273897	0.00197721	STRA6/JAG1/SOX11/NOG/HEY2/ROBO2/SALL4/BMP4	8
283	GO:0098693	regulation of synaptic vesicle cycle	8/265	112/18670	0.000197428	0.00273897	0.00197721	RIMS4/CASK/CDK5/CHRNA4/GIPC1/CALM3/RAB3B/PRKCB	8
284	GO:0045682	regulation of epidermis development	7/265	85/18670	0.00020613	0.00284966	0.00205712	ESRP1/MACROH2A2/HEY2/HES5/WNT10B/CTSV/BMP4	7
285	GO:0044344	cellular response to fibroblast growth factor stimulus	9/265	143/18670	0.000208056	0.00286622	0.00206907	SHCBP1/WNT4/ESRP1/FGF21/NOG/LHX1/DLL4/SFRP1/SULF2	9
286	GO:0048713	regulation of oligodendrocyte differentiation	5/265	39/18670	0.000215251	0.00294475	0.00212576	NKX2-2/OLIG2/CXCR4/MDK/HES5	5
287	GO:2000826	regulation of heart morphogenesis	5/265	39/18670	0.000215251	0.00294475	0.00212576	JAG1/DKK1/NOG/ROBO2/BMP4	5
288	GO:0060041	retina development in camera-type eye	9/265	144/18670	0.000219222	0.0029887	0.00215748	FOXN4/PTF1A/BAX/VAX2/LHX2/RPL24/LHX1/SDK2/DLL4	9
289	GO:0060291	long-term synaptic potentiation	7/265	86/18670	0.000221716	0.00301228	0.00217451	CHRNA7/SNAP25/EPHA4/SERPINE2/EPHB2/PLK2/GRIN2D	7
290	GO:0045604	regulation of epidermal cell differentiation	6/265	61/18670	0.000223124	0.003021	0.0021808	ESRP1/MACROH2A2/HEY2/HES5/CTSV/BMP4	6
291	GO:0046660	female sex differentiation	8/265	115/18670	0.000236798	0.00316917	0.00228776	STRA6/WNT4/BAX/ROBO2/LHX1/SFRP1/KIT/BCL2L1	8
292	GO:0002089	lens morphogenesis in camera-type eye	4/265	22/18670	0.000237286	0.00316917	0.00228776	SOX1/SOX11/SHROOM2/BMP4	4
293	GO:0010842	retina layer formation	4/265	22/18670	0.000237286	0.00316917	0.00228776	FOXN4/PTF1A/LHX1/SDK2	4
294	GO:0021513	spinal cord dorsal/ventral patterning	4/265	22/18670	0.000237286	0.00316917	0.00228776	FOXN4/SOX1/NKX2-2/DLL4	4
295	GO:0051781	positive regulation of cell division	7/265	87/18670	0.000238238	0.00317114	0.00228918	GIPC1/KIF14/ECT2/RACGAP1/THBS4/MDK/KIF20B	7
296	GO:2001233	regulation of apoptotic signaling pathway	16/265	406/18670	0.000240838	0.00319495	0.00230637	CDKN2D/TNFRSF12A/WNT4/SH3RF1/BAX/NOG/ITGA6/E2F1/MMP9/HMGB2/SFRP1/COL2A1/EPO/BCL2L1/BMP4/MSX1	16
297	GO:0055123	digestive system development	9/265	146/18670	0.000243051	0.00320437	0.00231318	PTF1A/STRA6/SHOX2/NKX2-2/SOX11/ITGA6/SFRP1/KIT/BMP4	9
298	GO:0032467	positive regulation of cytokinesis	5/265	40/18670	0.000243175	0.00320437	0.00231318	GIPC1/KIF14/ECT2/RACGAP1/KIF20B	5
299	GO:0060393	regulation of pathway-restricted SMAD protein phosphorylation	6/265	62/18670	0.000244128	0.00320622	0.00231451	DKK1/NOG/TWSG1/GDF6/GDF11/BMP4	6
300	GO:0030177	positive regulation of Wnt signaling pathway	10/265	179/18670	0.000247059	0.00322322	0.00232678	SEMA5A/NKD1/DKK1/ASPM/SFRP1/WNT3/WNT10B/DLX5/LYPD6/SULF2	10
301	GO:0051099	positive regulation of binding	10/265	179/18670	0.000247059	0.00322322	0.00232678	CDK5/EPHA4/RAN/CALM3/PLK2/MMP9/HMGB2/STMN1/POU4F1/BMP4	10
302	GO:2000177	regulation of neural precursor cell proliferation	7/265	88/18670	0.000255737	0.00332542	0.00240056	SHCBP1/ASPM/LHX2/LHX1/MDK/DLL4/VAX1	7
303	GO:0007613	memory	8/265	117/18670	0.000266452	0.00345336	0.00249292	CHRNA7/JPH3/PLK2/RASGRF1/FGF13/MDK/FEN1/MAPT	8
304	GO:0007413	axonal fasciculation	4/265	23/18670	0.000284053	0.00363366	0.00262307	SEMA5A/NDN/EPHA4/EPHB2	4
305	GO:0048714	positive regulation of oligodendrocyte differentiation	4/265	23/18670	0.000284053	0.00363366	0.00262307	NKX2-2/OLIG2/CXCR4/MDK	4
306	GO:0097150	neuronal stem cell population maintenance	4/265	23/18670	0.000284053	0.00363366	0.00262307	JAG1/FANCD2/ASPM/HES5	4
307	GO:0106030	neuron projection fasciculation	4/265	23/18670	0.000284053	0.00363366	0.00262307	SEMA5A/NDN/EPHA4/EPHB2	4
308	GO:0014033	neural crest cell differentiation	7/265	90/18670	0.000293838	0.00374667	0.00270465	JAG1/SEMA5A/SOX11/SEMA6B/GSC/SFRP1/BMP4	7
309	GO:0071774	response to fibroblast growth factor	9/265	150/18670	0.000297184	0.00377711	0.00272662	SHCBP1/WNT4/ESRP1/FGF21/NOG/LHX1/DLL4/SFRP1/SULF2	9
310	GO:0030517	negative regulation of axon extension	5/265	42/18670	0.000307196	0.00388116	0.00280174	CDK5/SEMA5A/NTN1/SEMA6B/WNT3	5
311	GO:0032147	activation of protein kinase activity	14/265	333/18670	0.000307341	0.00388116	0.00280174	CHRNA7/KIF14/ECT2/PAK4/FGF13/CXCR4/PRKACA/PDE6G/EPO/ADRA2C/KIT/CDK1/STK26/BMP4	14
312	GO:0060389	pathway-restricted SMAD protein phosphorylation	6/265	65/18670	0.000316596	0.00398526	0.00287688	DKK1/NOG/TWSG1/GDF6/GDF11/BMP4	6
313	GO:0048863	stem cell differentiation	12/265	257/18670	0.000322604	0.00404796	0.00292214	JAG1/SEMA5A/BCHE/SOX11/SEMA6B/GSC/SFRP1/WNT3/HES5/KIT/BMP4/MSX1	12
314	GO:0001704	formation of primary germ layer	8/265	121/18670	0.000334895	0.00417559	0.00301428	DKK1/NOG/TWSG1/MMP9/LHX1/PRKACA/WNT3/BMP4	8
315	GO:0010811	positive regulation of cell-substrate adhesion	8/265	121/18670	0.000334895	0.00417559	0.00301428	WNT4/ITGA6/MDK/APOA1/CD36/SFRP1/NDNF/CALR	8
316	GO:0003272	endocardial cushion formation	4/265	24/18670	0.000337082	0.00417642	0.00301488	NOG/HEY2/ROBO2/MSX1	4
317	GO:0021904	dorsal/ventral neural tube patterning	4/265	24/18670	0.000337082	0.00417642	0.00301488	PRKACA/GSC/PAX7/BMP4	4
318	GO:0045687	positive regulation of glial cell differentiation	5/265	43/18670	0.000343627	0.00424417	0.00306379	SERPINE2/NKX2-2/OLIG2/CXCR4/MDK	5
319	GO:0072080	nephron tubule development	7/265	93/18670	0.00035941	0.00442524	0.00319449	JAG1/WNT4/NOG/LHX1/WNT1/HES5/BMP4	7
320	GO:0017156	calcium ion regulated exocytosis	9/265	154/18670	0.000360932	0.00443013	0.00319803	RIMS4/CASK/SNAP25/CDK5/CHRNA4/GIPC1/CALM3/PRKCB/PPFIA3	9
321	GO:1901342	regulation of vasculature development	16/265	422/18670	0.000369663	0.0045232	0.00326521	CHRNA7/TNFRSF12A/SEMA5A/WNT4/SPARC/PLK2/PAK4/THBS4/HEY2/PRKCB/CXCR4/MDK/DLL4/SFRP1/KIT/BMP4	16
322	GO:0002062	chondrocyte differentiation	8/265	123/18670	0.000374136	0.00456376	0.00329449	SHOX2/MDK/GDF6/COL2A1/WNT10B/BMP4/ACAN/SULF2	8
323	GO:0060412	ventricular septum morphogenesis	5/265	44/18670	0.000383234	0.00465161	0.00335791	SOX11/NOG/HEY2/ROBO2/BMP4	5
324	GO:1901216	positive regulation of neuron death	7/265	94/18670	0.000383699	0.00465161	0.00335791	CDK5/CDC34/DKK1/BAX/MYBL2/UBE2M/MAPT	7
325	GO:0021680	cerebellar Purkinje cell layer development	4/265	25/18670	0.000396839	0.0047669	0.00344114	KIF14/KLHL1/LHX1/UQCRQ	4
326	GO:0030325	adrenal gland development	4/265	25/18670	0.000396839	0.0047669	0.00344114	STRA6/WNT4/MDK/APOA1	4
327	GO:0072273	metanephric nephron morphogenesis	4/265	25/18670	0.000396839	0.0047669	0.00344114	WNT4/LHX1/HES5/BMP4	4
328	GO:0034599	cellular response to oxidative stress	13/265	302/18670	0.000401284	0.00480565	0.00346911	DIABLO/FANCD2/MELK/ECT2/DHFR/MMP9/DHFRP1/CD36/WNT1/KCNC2/MAPT/CDK1/STK26	13
329	GO:0061326	renal tubule development	7/265	95/18670	0.000409283	0.00488659	0.00352753	JAG1/WNT4/NOG/LHX1/WNT1/HES5/BMP4	7
330	GO:0001101	response to acid chemical	14/265	343/18670	0.000413656	0.00492388	0.00355446	CDKN2D/DKK1/SPARC/BCHE/FGF21/DHFR/E2F1/DHFRP1/CD36/SFRP1/WNT3/WNT10B/BCL2L1/FZD10	14
331	GO:0009950	dorsal/ventral axis specification	3/265	11/18670	0.000428791	0.00502809	0.00362968	VAX2/SFRP1/WNT3	3
332	GO:0060174	limb bud formation	3/265	11/18670	0.000428791	0.00502809	0.00362968	SOX11/WNT3/COL2A1	3
333	GO:0061314	Notch signaling involved in heart development	3/265	11/18670	0.000428791	0.00502809	0.00362968	JAG1/HEY2/DLL4	3
334	GO:0098883	synapse pruning	3/265	11/18670	0.000428791	0.00502809	0.00362968	CDK5/EPHA4/DKK1	3
335	GO:0099151	regulation of postsynaptic density assembly	3/265	11/18670	0.000428791	0.00502809	0.00362968	CBLN1/PTPRD/GRID2	3
336	GO:0030516	regulation of axon extension	7/265	96/18670	0.000436212	0.00509993	0.00368154	TNFRSF12A/CDK5/SEMA5A/NTN1/SEMA6B/WNT3/MAPT	7
337	GO:0032970	regulation of actin filament-based process	15/265	388/18670	0.000458843	0.00534865	0.00386109	CDK5/SEMA5A/WNT4/ARPC3/CTNNA2/ECT2/FGF13/FSCN1/MDK/APOA1/TWF1/SFRP1/MYLK2/STMN1/FZD10	15
338	GO:0010996	response to auditory stimulus	4/265	26/18670	0.000463793	0.00537533	0.00388035	STRA6/CNTNAP2/MDK/ABHD12	4
339	GO:0035270	endocrine system development	8/265	127/18670	0.000463861	0.00537533	0.00388035	STRA6/WNT4/NKX2-2/NOG/MDK/APOA1/BMP4/MSX1	8
340	GO:0050919	negative chemotaxis	5/265	46/18670	0.000472686	0.00544203	0.0039285	SEMA5A/NTN1/SEMA6B/ROBO2/APOA1	5
341	GO:1904036	negative regulation of epithelial cell apoptotic process	5/265	46/18670	0.000472686	0.00544203	0.0039285	SEMA5A/FGF21/PAK4/MDK/NDNF	5
342	GO:0001756	somitogenesis	6/265	70/18670	0.000473761	0.00544203	0.0039285	NKD1/DKK1/LHX1/FOXB1/XRCC2/SFRP1	6
343	GO:0006836	neurotransmitter transport	12/265	269/18670	0.000486115	0.00556771	0.00401923	LIN7A/RIMS4/CASK/SNAP25/CDK5/CHRNA4/GIPC1/CALM3/SV2C/RAB3B/PRKCB/PPFIA3	12
344	GO:0042391	regulation of membrane potential	16/265	434/18670	0.000501825	0.00573099	0.00413709	CHRNA7/RIMS4/CHRND/CDK5/CHRNA4/BAX/FGF13/CD36/CBLN1/GRIN2D/GABRG1/KCNC2/MAPT/CHRFAM7A/BCL2L1/GRID2	16
345	GO:0061383	trabecula morphogenesis	5/265	47/18670	0.000522895	0.00595435	0.00429833	NOG/HEY2/DLL4/SFRP1/WNT10B	5
346	GO:0060384	innervation	4/265	27/18670	0.000538422	0.00611349	0.00441321	SERPINE2/VCAM1/POU4F1/SULF2	4
347	GO:0061180	mammary gland epithelium development	6/265	72/18670	0.00055138	0.00624263	0.00450644	WNT4/NTN1/BAX/FOXB1/WNT3/MSX1	6
348	GO:0061448	connective tissue development	12/265	273/18670	0.000554185	0.0062437	0.0045072	SHOX2/NOG/MDK/GDF6/PAX7/HES5/COL2A1/WNT10B/BMP4/ACAN/MSX1/SULF2	12
349	GO:0060079	excitatory postsynaptic potential	7/265	100/18670	0.000558418	0.0062437	0.0045072	CHRNA7/CHRND/CDK5/CHRNA4/CBLN1/GRIN2D/GRID2	7
350	GO:0001505	regulation of neurotransmitter levels	14/265	354/18670	0.000565453	0.0062437	0.0045072	LIN7A/RIMS4/CASK/SNAP25/CDK5/CHRNA4/GIPC1/CALM3/BCHE/RAB3B/PRKCB/CD36/ENPP6/PPFIA3	14
351	GO:0014831	gastro-intestinal system smooth muscle contraction	3/265	12/18670	0.000565736	0.0062437	0.0045072	SPX/KIT/SULF2	3
352	GO:0021889	olfactory bulb interneuron differentiation	3/265	12/18670	0.000565736	0.0062437	0.0045072	ARX/ROBO2/DLX5	3
353	GO:0048934	peripheral nervous system neuron differentiation	3/265	12/18670	0.000565736	0.0062437	0.0045072	HOXD9/HOXD10/POU4F1	3
354	GO:0048935	peripheral nervous system neuron development	3/265	12/18670	0.000565736	0.0062437	0.0045072	HOXD9/HOXD10/POU4F1	3
355	GO:0072178	nephric duct morphogenesis	3/265	12/18670	0.000565736	0.0062437	0.0045072	EPHA4/LHX1/BMP4	3
356	GO:2000121	regulation of removal of superoxide radicals	3/265	12/18670	0.000565736	0.0062437	0.0045072	DHFR/DHFRP1/CD36	3
357	GO:0009311	oligosaccharide metabolic process	5/265	48/18670	0.000577009	0.00633263	0.0045714	NEU1/ST8SIA4/B3GALT1/GM2A/HEXB	5
358	GO:0060324	face development	5/265	48/18670	0.000577009	0.00633263	0.0045714	STRA6/DKK1/NOG/DLX5/MSX1	5
359	GO:0003208	cardiac ventricle morphogenesis	6/265	73/18670	0.000593717	0.00649791	0.00469071	JAG1/SOX11/NOG/HEY2/DLL4/POU4F1	6
360	GO:0007093	mitotic cell cycle checkpoint	9/265	165/18670	0.000596564	0.00651097	0.00470015	CENPF/CDC20/BAX/PLK2/E2F1/AURKA/RPL24/CDK1/BCL2L1	9
361	GO:0035094	response to nicotine	5/265	49/18670	0.000635218	0.00685512	0.00494858	CHRNA7/CHRND/CHRNA4/VCAM1/MSX1	5
362	GO:0048546	digestive tract morphogenesis	5/265	49/18670	0.000635218	0.00685512	0.00494858	STRA6/SHOX2/SOX11/SFRP1/BMP4	5
363	GO:0051445	regulation of meiotic cell cycle	5/265	49/18670	0.000635218	0.00685512	0.00494858	WNT4/CDC20/ASPM/MSX1/CALR	5
364	GO:0014015	positive regulation of gliogenesis	6/265	74/18670	0.000638535	0.00685512	0.00494858	SERPINE2/NKX2-2/E2F1/OLIG2/CXCR4/MDK	6
365	GO:0072078	nephron tubule morphogenesis	6/265	74/18670	0.000638535	0.00685512	0.00494858	WNT4/NOG/LHX1/WNT1/HES5/BMP4	6
366	GO:0072395	signal transduction involved in cell cycle checkpoint	6/265	74/18670	0.000638535	0.00685512	0.00494858	BAX/PLK2/SOX11/E2F1/AURKA/CDK1	6
367	GO:0048565	digestive tract development	8/265	134/18670	0.000662447	0.0070925	0.00511994	STRA6/SHOX2/NKX2-2/SOX11/ITGA6/SFRP1/KIT/BMP4	8
368	GO:0034614	cellular response to reactive oxygen species	9/265	168/18670	0.00067906	0.00725067	0.00523412	ECT2/DHFR/MMP9/DHFRP1/CD36/KCNC2/MAPT/CDK1/STK26	9
369	GO:0001707	mesoderm formation	6/265	75/18670	0.000685931	0.00730424	0.00527279	DKK1/NOG/TWSG1/PRKACA/WNT3/BMP4	6
370	GO:0009948	anterior/posterior axis specification	5/265	50/18670	0.000697716	0.0074097	0.00534892	HEY2/AURKA/LHX1/WNT3/BMP4	5
371	GO:0046822	regulation of nucleocytoplasmic transport	7/265	104/18670	0.00070641	0.00746181	0.00538654	ZIC1/CDK5/RAN/ECT2/PRKACA/CD36/BMP4	7
372	GO:0046928	regulation of neurotransmitter secretion	7/265	104/18670	0.00070641	0.00746181	0.00538654	RIMS4/CASK/CDK5/CHRNA4/GIPC1/CALM3/PRKCB	7
373	GO:0007271	synaptic transmission, cholinergic	4/265	29/18670	0.00071262	0.00746735	0.00539054	CHRNA7/CHRND/CHRNA4/CHRFAM7A	4
374	GO:0007628	adult walking behavior	4/265	29/18670	0.00071262	0.00746735	0.00539054	ZIC1/EPHA4/KLHL1/ABHD12	4
375	GO:0021884	forebrain neuron development	4/265	29/18670	0.00071262	0.00746735	0.00539054	ARX/SOX1/ROBO2/UQCRQ	4
376	GO:0030111	regulation of Wnt signaling pathway	14/265	363/18670	0.000722675	0.00752594	0.00543283	SEMA5A/NKD1/DKK1/ASPM/NOG/MDK/GSC/SFRP1/WNT3/HECW1/WNT10B/DLX5/LYPD6/SULF2	14
377	GO:0009313	oligosaccharide catabolic process	3/265	13/18670	0.000727762	0.00752594	0.00543283	NEU1/GM2A/HEXB	3
378	GO:0021554	optic nerve development	3/265	13/18670	0.000727762	0.00752594	0.00543283	NKX2-2/EPHB2/RPL24	3
379	GO:1990403	embryonic brain development	3/265	13/18670	0.000727762	0.00752594	0.00543283	EN2/WNT1/EN1	3
380	GO:2000052	positive regulation of non-canonical Wnt signaling pathway	3/265	13/18670	0.000727762	0.00752594	0.00543283	NKD1/DKK1/SFRP1	3
381	GO:0060411	cardiac septum morphogenesis	6/265	76/18670	0.000736005	0.00757144	0.00546567	JAG1/SOX11/NOG/HEY2/ROBO2/BMP4	6
382	GO:0072088	nephron epithelium morphogenesis	6/265	76/18670	0.000736005	0.00757144	0.00546567	WNT4/NOG/LHX1/WNT1/HES5/BMP4	6
383	GO:0008593	regulation of Notch signaling pathway	7/265	105/18670	0.000747864	0.0076734	0.00553928	JAG1/HEY2/ROBO2/DLL4/WNT1/HES5/KIT	7
384	GO:0032102	negative regulation of response to external stimulus	14/265	365/18670	0.000762237	0.00780055	0.00563107	CASK/SEMA5A/EPHA4/SPX/WNT4/SERPINE2/CTNNA2/CD200/SEMA6B/ROBO2/MDK/APOA1/WNT3/GRID2	14
385	GO:0007566	embryo implantation	5/265	51/18670	0.0007647	0.00780548	0.00563463	MMP9/HMX3/EPO/BSG/CALR	5
386	GO:0048332	mesoderm morphogenesis	6/265	77/18670	0.000788859	0.00803128	0.00579763	DKK1/NOG/TWSG1/PRKACA/WNT3/BMP4	6
387	GO:0008584	male gonad development	8/265	138/18670	0.000803598	0.00816025	0.00589073	WNT4/BAX/ASPM/HMGB2/SFRP1/CTSV/KIT/BCL2L1	8
388	GO:0003209	cardiac atrium morphogenesis	4/265	30/18670	0.000813158	0.0082361	0.00594548	SHOX2/NOG/HEY2/DLL4	4
389	GO:0030198	extracellular matrix organization	14/265	368/18670	0.000825007	0.00829852	0.00599054	SPARC/VCAM1/ITGA6/LOXL3/FSCN1/MMP9/HAPLN1/COL2A1/NDNF/CTSV/BSG/ACAN/SULF2/PLOD3	14
390	GO:0060828	regulation of canonical Wnt signaling pathway	12/265	286/18670	0.000833288	0.00829852	0.00599054	SEMA5A/NKD1/DKK1/ASPM/NOG/MDK/SFRP1/HECW1/WNT10B/DLX5/LYPD6/SULF2	12
391	GO:0030514	negative regulation of BMP signaling pathway	5/265	52/18670	0.00083637	0.00829852	0.00599054	DKK1/NOG/TWSG1/WNT1/SFRP1	5
392	GO:0048168	regulation of neuronal synaptic plasticity	5/265	52/18670	0.00083637	0.00829852	0.00599054	JPH3/EPHB2/RASGRF1/KIT/PPFIA3	5
393	GO:0050885	neuromuscular process controlling balance	5/265	52/18670	0.00083637	0.00829852	0.00599054	JPH3/GM2A/HEXB/HMX3/POU4F1	5
394	GO:1990089	response to nerve growth factor	5/265	52/18670	0.00083637	0.00829852	0.00599054	ARPC3/E2F1/KCNC2/MAPT/SH3GL2	5
395	GO:2000179	positive regulation of neural precursor cell proliferation	5/265	52/18670	0.00083637	0.00829852	0.00599054	ASPM/LHX2/LHX1/MDK/DLL4	5
396	GO:2000677	regulation of transcription regulatory region DNA binding	5/265	52/18670	0.00083637	0.00829852	0.00599054	SOX11/LHX2/HEY2/POU4F1/MSX1	5
397	GO:0046546	development of primary male sexual characteristics	8/265	139/18670	0.000842413	0.00829852	0.00599054	WNT4/BAX/ASPM/HMGB2/SFRP1/CTSV/KIT/BCL2L1	8
398	GO:0051588	regulation of neurotransmitter transport	8/265	139/18670	0.000842413	0.00829852	0.00599054	RIMS4/CASK/CDK5/CHRNA4/GIPC1/CALM3/RAB3B/PRKCB	8
399	GO:0061333	renal tubule morphogenesis	6/265	78/18670	0.000844596	0.00829852	0.00599054	WNT4/NOG/LHX1/WNT1/HES5/BMP4	6
400	GO:0072028	nephron morphogenesis	6/265	78/18670	0.000844596	0.00829852	0.00599054	WNT4/NOG/LHX1/WNT1/HES5/BMP4	6
401	GO:0060078	regulation of postsynaptic membrane potential	8/265	140/18670	0.000882719	0.00862002	0.00622263	CHRNA7/CHRND/CDK5/CHRNA4/CBLN1/GRIN2D/GABRG1/GRID2	8
402	GO:0051225	spindle assembly	7/265	108/18670	0.00088388	0.00862002	0.00622263	CDC20/ASPM/RACGAP1/AURKA/KIF4A/MYBL2/BIRC5	7
403	GO:0099565	chemical synaptic transmission, postsynaptic	7/265	108/18670	0.00088388	0.00862002	0.00622263	CHRNA7/CHRND/CDK5/CHRNA4/CBLN1/GRIN2D/GRID2	7
404	GO:0003151	outflow tract morphogenesis	6/265	79/18670	0.000903321	0.00872377	0.00629752	JAG1/SOX11/NOG/HEY2/ROBO2/BMP4	6
405	GO:0007162	negative regulation of cell adhesion	12/265	289/18670	0.000912125	0.00872377	0.00629752	JAG1/CASK/SEMA5A/SERPINE2/PLXNC1/SPOCK1/LOXL3/TWSG1/MDK/APOA1/WNT1/BMP4	12
406	GO:0003128	heart field specification	3/265	14/18670	0.000916558	0.00872377	0.00629752	DKK1/ROBO2/BMP4	3
407	GO:0021527	spinal cord association neuron differentiation	3/265	14/18670	0.000916558	0.00872377	0.00629752	LHX1/PAX7/WNT1	3
408	GO:0021781	glial cell fate commitment	3/265	14/18670	0.000916558	0.00872377	0.00629752	NKX2-2/OLIG2/HES5	3
409	GO:0046479	glycosphingolipid catabolic process	3/265	14/18670	0.000916558	0.00872377	0.00629752	NEU1/GM2A/HEXB	3
410	GO:1900452	regulation of long-term synaptic depression	3/265	14/18670	0.000916558	0.00872377	0.00629752	CBLN1/MAPT/GRID2	3
411	GO:1901213	regulation of transcription from RNA polymerase II promoter involved in heart development	3/265	14/18670	0.000916558	0.00872377	0.00629752	NOG/BMP4/MSX1	3
412	GO:1904889	regulation of excitatory synapse assembly	3/265	14/18670	0.000916558	0.00872377	0.00629752	CBLN1/PTPRD/GRID2	3
413	GO:0040020	regulation of meiotic nuclear division	4/265	31/18670	0.000923302	0.00872377	0.00629752	WNT4/CDC20/MSX1/CALR	4
414	GO:0048710	regulation of astrocyte differentiation	4/265	31/18670	0.000923302	0.00872377	0.00629752	EPHA4/SERPINE2/NOG/HES5	4
415	GO:0060292	long-term synaptic depression	4/265	31/18670	0.000923302	0.00872377	0.00629752	PLK2/CBLN1/MAPT/GRID2	4
416	GO:0090659	walking behavior	4/265	31/18670	0.000923302	0.00872377	0.00629752	ZIC1/EPHA4/KLHL1/ABHD12	4
417	GO:0072009	nephron epithelium development	7/265	109/18670	0.000933311	0.00879724	0.00635056	JAG1/WNT4/NOG/LHX1/WNT1/HES5/BMP4	7
418	GO:0072006	nephron development	8/265	142/18670	0.000967973	0.00910218	0.00657069	JAG1/WNT4/NOG/LHX1/WNT1/HES5/BMP4/SULF2	8
419	GO:0043392	negative regulation of DNA binding	5/265	54/18670	0.000994579	0.00930794	0.00671922	SOX11/E2F1/LHX2/HEY2/MSX1	5
420	GO:0061005	cell differentiation involved in kidney development	5/265	54/18670	0.000994579	0.00930794	0.00671922	JAG1/WNT4/MMP9/LHX1/BMP4	5
421	GO:0030879	mammary gland development	8/265	143/18670	0.00101301	0.00943556	0.00681135	WNT4/NTN1/BAX/HOXD9/FOXB1/WNT3/BMP4/MSX1	8
422	GO:0048813	dendrite morphogenesis	8/265	143/18670	0.00101301	0.00943556	0.00681135	CHRNA7/CDK5/EPHA4/EPHB2/CTNNA2/HECW1/PTPRD/HPRT1	8
423	GO:0021766	hippocampus development	6/265	81/18670	0.00103016	0.00957273	0.00691037	CDK5/KIF14/FGF13/MDK/UQCRQ/XRCC1	6
424	GO:1904019	epithelial cell apoptotic process	7/265	111/18670	0.00103869	0.00960642	0.00693469	SEMA5A/FGF21/PAK4/E2F1/MDK/NDNF/BCL2L1	7
425	GO:0003338	metanephros morphogenesis	4/265	32/18670	0.00104354	0.00960642	0.00693469	WNT4/LHX1/HES5/BMP4	4
426	GO:0042491	inner ear auditory receptor cell differentiation	4/265	32/18670	0.00104354	0.00960642	0.00693469	JAG1/ESRP1/HEY2/HES5	4
427	GO:0060317	cardiac epithelial to mesenchymal transition	4/265	32/18670	0.00104354	0.00960642	0.00693469	JAG1/NOG/HEY2/MSX1	4
428	GO:0000075	cell cycle checkpoint	10/265	216/18670	0.00107204	0.00984579	0.00710748	CENPF/CDC20/BAX/PLK2/SOX11/E2F1/AURKA/RPL24/CDK1/BCL2L1	10
429	GO:0042306	regulation of protein import into nucleus	5/265	55/18670	0.00108153	0.00990984	0.00715372	ZIC1/RAN/ECT2/CD36/BMP4	5
430	GO:0017158	regulation of calcium ion-dependent exocytosis	7/265	112/18670	0.00109478	0.010008	0.00722455	RIMS4/CASK/CDK5/CHRNA4/GIPC1/CALM3/PRKCB	7
431	GO:0032386	regulation of intracellular transport	15/265	423/18670	0.00110535	0.0100774	0.0072747	ZIC1/RIMS4/CASK/CDK5/CHRNA4/GIPC1/RAN/CALM3/ECT2/PRKCB/PRKACA/CD36/MYLK2/KIF20B/BMP4	15
432	GO:1905330	regulation of morphogenesis of an epithelium	9/265	180/18670	0.00110749	0.0100774	0.0072747	NKD1/WNT4/DKK1/NOG/LHX1/MDK/WNT1/SFRP1/BMP4	9
433	GO:0072148	epithelial cell fate commitment	3/265	15/18670	0.00113373	0.0102451	0.00739577	ARX/ESRP1/NKX2-2	3
434	GO:1905874	regulation of postsynaptic density organization	3/265	15/18670	0.00113373	0.0102451	0.00739577	CBLN1/PTPRD/GRID2	3
435	GO:2000095	regulation of Wnt signaling pathway, planar cell polarity pathway	3/265	15/18670	0.00113373	0.0102451	0.00739577	NKD1/DKK1/SFRP1	3
436	GO:2000241	regulation of reproductive process	8/265	146/18670	0.00115824	0.0104211	0.0075228	WNT4/CDC20/ASPM/AURKA/SFRP1/BMP4/MSX1/CALR	8
437	GO:0006977	DNA damage response, signal transduction by p53 class mediator resulting in cell cycle arrest	5/265	56/18670	0.00117399	0.0104211	0.0075228	BAX/PLK2/E2F1/AURKA/CDK1	5
438	GO:0022029	telencephalon cell migration	5/265	56/18670	0.00117399	0.0104211	0.0075228	ARX/CDK5/FGF13/CXCR4/FOXB1	5
439	GO:0060113	inner ear receptor cell differentiation	5/265	56/18670	0.00117399	0.0104211	0.0075228	JAG1/ESRP1/HEY2/HES5/BMP4	5
440	GO:0090183	regulation of kidney development	5/265	56/18670	0.00117399	0.0104211	0.0075228	WNT4/NOG/MMP9/LHX1/BMP4	5
441	GO:0090307	mitotic spindle assembly	5/265	56/18670	0.00117399	0.0104211	0.0075228	CDC20/RACGAP1/KIF4A/MYBL2/BIRC5	5
442	GO:0099084	postsynaptic specialization organization	4/265	33/18670	0.00117436	0.0104211	0.0075228	CBLN1/PTPRD/GAP43/GRID2	4
443	GO:2000352	negative regulation of endothelial cell apoptotic process	4/265	33/18670	0.00117436	0.0104211	0.0075228	SEMA5A/FGF21/PAK4/NDNF	4
444	GO:0043525	positive regulation of neuron apoptotic process	5/265	57/18670	0.00127218	0.0112134	0.00809471	CDK5/CDC34/BAX/MYBL2/UBE2M	5
445	GO:0072431	signal transduction involved in mitotic G1 DNA damage checkpoint	5/265	57/18670	0.00127218	0.0112134	0.00809471	BAX/PLK2/E2F1/AURKA/CDK1	5
446	GO:1902400	intracellular signal transduction involved in G1 DNA damage checkpoint	5/265	57/18670	0.00127218	0.0112134	0.00809471	BAX/PLK2/E2F1/AURKA/CDK1	5
447	GO:0048639	positive regulation of developmental growth	9/265	184/18670	0.00129123	0.0113559	0.00819762	ARX/TNFRSF12A/SEMA5A/NTN1/HEY2/CXCR4/WNT3/MAPT/CDK1	9
448	GO:0032956	regulation of actin cytoskeleton organization	13/265	343/18670	0.00129943	0.0114025	0.00823127	CDK5/SEMA5A/WNT4/ARPC3/CTNNA2/ECT2/FSCN1/MDK/APOA1/TWF1/SFRP1/STMN1/FZD10	13
449	GO:0044706	multi-multicellular organism process	10/265	222/18670	0.00131735	0.0115286	0.00832224	WNT4/SERPINE2/HEXB/MMP9/HMX3/CTSV/EPO/BSG/ADRA2C/CALR	10
450	GO:0050773	regulation of dendrite development	8/265	149/18670	0.00131964	0.0115286	0.00832224	CDK5/EPHA4/CAMK1D/CDC20/PLK2/LLPH/HECW1/PTPRD	8
451	GO:0014031	mesenchymal cell development	6/265	85/18670	0.00132449	0.0115453	0.00833435	JAG1/SEMA5A/SOX11/SEMA6B/HEY2/BMP4	6
452	GO:0021782	glial cell development	7/265	116/18670	0.00134331	0.0116835	0.00843411	CDK5/NKX2-2/VIM/SOX11/MDK/HES5/MAPT	7
453	GO:0007281	germ cell development	11/265	262/18670	0.00135339	0.0117453	0.00847868	WNT4/BAX/ASPM/HEXB/AURKA/HMGB2/PRKACA/MDK/KIT/BCL2L1/BMP4	11
454	GO:0098930	axonal transport	5/265	58/18670	0.00137629	0.0118525	0.0085561	KIF3A/AP3S1/KIF4A/BLOC1S3/MAPT	5
455	GO:1904589	regulation of protein import	5/265	58/18670	0.00137629	0.0118525	0.0085561	ZIC1/RAN/ECT2/CD36/BMP4	5
456	GO:0019377	glycolipid catabolic process	3/265	16/18670	0.00138079	0.0118525	0.0085561	NEU1/GM2A/HEXB	3
457	GO:0072176	nephric duct development	3/265	16/18670	0.00138079	0.0118525	0.0085561	EPHA4/LHX1/BMP4	3
458	GO:1990000	amyloid fibril formation	3/265	16/18670	0.00138079	0.0118525	0.0085561	CHRNA7/CD36/MAPT	3
459	GO:0048013	ephrin receptor signaling pathway	6/265	86/18670	0.0014072	0.0120389	0.00869065	CHN1/EFNA4/EPHA4/ARPC3/EPHB2/MMP9	6
460	GO:0097191	extrinsic apoptotic signaling pathway	10/265	224/18670	0.00140861	0.0120389	0.00869065	DIABLO/TNFRSF12A/SH3RF1/BAX/ITGA6/HMGB2/SFRP1/COL2A1/BCL2L1/BMP4	10
461	GO:0003203	endocardial cushion morphogenesis	4/265	35/18670	0.00146968	0.0125066	0.00902825	NOG/HEY2/ROBO2/MSX1	4
462	GO:0003230	cardiac atrium development	4/265	35/18670	0.00146968	0.0125066	0.00902825	SHOX2/NOG/HEY2/DLL4	4
463	GO:0001658	branching involved in ureteric bud morphogenesis	5/265	59/18670	0.00148656	0.0125151	0.0090344	WNT4/NOG/LHX1/WNT1/BMP4	5
464	GO:0021885	forebrain cell migration	5/265	59/18670	0.00148656	0.0125151	0.0090344	ARX/CDK5/FGF13/CXCR4/FOXB1	5
465	GO:0072413	signal transduction involved in mitotic cell cycle checkpoint	5/265	59/18670	0.00148656	0.0125151	0.0090344	BAX/PLK2/E2F1/AURKA/CDK1	5
466	GO:1902402	signal transduction involved in mitotic DNA damage checkpoint	5/265	59/18670	0.00148656	0.0125151	0.0090344	BAX/PLK2/E2F1/AURKA/CDK1	5
467	GO:1902403	signal transduction involved in mitotic DNA integrity checkpoint	5/265	59/18670	0.00148656	0.0125151	0.0090344	BAX/PLK2/E2F1/AURKA/CDK1	5
468	GO:0016202	regulation of striated muscle tissue development	8/265	152/18670	0.00149844	0.0125645	0.00907007	CENPF/SHOX2/DKK1/NOG/HEY2/WNT10B/CDK1/BMP4	8
469	GO:0051783	regulation of nuclear division	9/265	188/18670	0.00149881	0.0125645	0.00907007	CENPF/TACC3/WNT4/CDC20/AURKA/KIF20B/BMP4/MSX1/CALR	9
470	GO:0019932	second-messenger-mediated signaling	15/265	439/18670	0.00159325	0.0133278	0.00962109	CDC34/JPH3/CALM3/VCAM1/CXCR4/PRKACA/P2RY11/CD36/GRIN2D/NDNF/KCNC2/MAPT/ADRA2C/NDUFS4/NMUR2	15
471	GO:0090322	regulation of superoxide metabolic process	4/265	36/18670	0.00163515	0.0136494	0.00985321	DHFR/DHFRP1/CD36/MAPT	4
472	GO:0003198	epithelial to mesenchymal transition involved in endocardial cushion formation	3/265	17/18670	0.00165918	0.0137624	0.00993483	NOG/HEY2/MSX1	3
473	GO:0030540	female genitalia development	3/265	17/18670	0.00165918	0.0137624	0.00993483	STRA6/BAX/LHX1	3
474	GO:0097107	postsynaptic density assembly	3/265	17/18670	0.00165918	0.0137624	0.00993483	CBLN1/PTPRD/GRID2	3
475	GO:0030098	lymphocyte differentiation	13/265	353/18670	0.00167788	0.0138884	0.0100257	FANCD2/WNT4/SH3RF1/VCAM1/BAX/LOXL3/MDK/DLL4/WNT1/SFRP1/KIT/BMP4/BCL11B	13
476	GO:1901861	regulation of muscle tissue development	8/265	155/18670	0.00169595	0.0139791	0.0100913	CENPF/SHOX2/DKK1/NOG/HEY2/WNT10B/CDK1/BMP4	8
477	GO:2001236	regulation of extrinsic apoptotic signaling pathway	8/265	155/18670	0.00169595	0.0139791	0.0100913	TNFRSF12A/SH3RF1/ITGA6/HMGB2/SFRP1/COL2A1/BCL2L1/BMP4	8
478	GO:0007548	sex differentiation	11/265	270/18670	0.00171782	0.0141298	0.0102001	STRA6/WNT4/BAX/ASPM/ROBO2/HMGB2/LHX1/SFRP1/CTSV/KIT/BCL2L1	11
479	GO:0042490	mechanoreceptor differentiation	5/265	61/18670	0.00172642	0.014171	0.0102298	JAG1/ESRP1/HEY2/HES5/BMP4	5
480	GO:0048634	regulation of muscle organ development	8/265	156/18670	0.00176617	0.0144672	0.0104436	CENPF/SHOX2/DKK1/NOG/HEY2/WNT10B/CDK1/BMP4	8
481	GO:0001656	metanephros development	6/265	90/18670	0.00177803	0.014504	0.0104702	WNT4/ROBO2/LHX1/GDF11/HES5/BMP4	6
482	GO:0042475	odontogenesis of dentin-containing tooth	6/265	90/18670	0.00177803	0.014504	0.0104702	BAX/ITGA6/BSG/BMP4/BCL11B/MSX1	6
483	GO:0019827	stem cell population maintenance	8/265	157/18670	0.00183867	0.0149677	0.0108049	JAG1/FANCD2/ASPM/NOG/SFRP1/HES5/SALL4/KIT	8
484	GO:0022412	cellular process involved in reproduction in multicellular organism	13/265	357/18670	0.00185288	0.0150193	0.0108421	WNT4/BAX/ASPM/ROBO2/HEXB/AURKA/HMGB2/PRKACA/MDK/SFRP1/KIT/BCL2L1/BMP4	13
485	GO:0003407	neural retina development	5/265	62/18670	0.00185645	0.0150193	0.0108421	FOXN4/PTF1A/LHX1/SDK2/DLL4	5
486	GO:0032835	glomerulus development	5/265	62/18670	0.00185645	0.0150193	0.0108421	JAG1/NOG/LHX1/BMP4/SULF2	5
487	GO:0009314	response to radiation	15/265	448/18670	0.00193935	0.0156579	0.0113031	CDKN2D/CDK5/FANCD2/VCAM1/BAX/ECT2/SAG/FOXB1/XRCC2/PDE6G/SFRP1/FEN1/KCNC2/KIT/BCL2L1	15
488	GO:0021756	striatum development	3/265	18/18670	0.00197025	0.015818	0.0114187	CNTNAP2/HPRT1/BCL11B	3
489	GO:0072077	renal vesicle morphogenesis	3/265	18/18670	0.00197025	0.015818	0.0114187	WNT4/LHX1/BMP4	3
490	GO:0007098	centrosome cycle	7/265	124/18670	0.00197123	0.015818	0.0114187	KIF3A/STIL/PLK2/AURKA/XRCC2/CDK1/WDR62	7
491	GO:0006672	ceramide metabolic process	6/265	92/18670	0.00198912	0.0158421	0.0114361	NEU1/CERS4/ST8SIA4/B3GALT1/GM2A/HEXB	6
492	GO:0098727	maintenance of cell number	8/265	159/18670	0.00199072	0.0158421	0.0114361	JAG1/FANCD2/ASPM/NOG/SFRP1/HES5/SALL4/KIT	8
493	GO:0031571	mitotic G1 DNA damage checkpoint	5/265	63/18670	0.0019935	0.0158421	0.0114361	BAX/PLK2/E2F1/AURKA/CDK1	5
494	GO:0044819	mitotic G1/S transition checkpoint	5/265	63/18670	0.0019935	0.0158421	0.0114361	BAX/PLK2/E2F1/AURKA/CDK1	5
495	GO:0001763	morphogenesis of a branching structure	9/265	196/18670	0.00199434	0.0158421	0.0114361	SHOX2/WNT4/NOG/LHX1/MDK/DLL4/WNT1/SFRP1/BMP4	9
496	GO:0016572	histone phosphorylation	4/265	38/18670	0.00200411	0.0158877	0.011469	CDK5/AURKA/PRKCB/CDK1	4
497	GO:2000134	negative regulation of G1/S transition of mitotic cell cycle	7/265	125/18670	0.00206343	0.0163145	0.0117771	CDKN2D/CDKN2C/BAX/PLK2/E2F1/AURKA/CDK1	7
498	GO:0006979	response to oxidative stress	15/265	451/18670	0.00206781	0.0163145	0.0117771	DIABLO/FANCD2/CHRNA4/MELK/ECT2/DHFR/MMP9/DHFRP1/CD36/WNT1/KCNC2/MAPT/CDK1/STK26/XRCC1	15
499	GO:0046661	male sex differentiation	8/265	160/18670	0.00207037	0.0163145	0.0117771	WNT4/BAX/ASPM/HMGB2/SFRP1/CTSV/KIT/BCL2L1	8
500	GO:0032092	positive regulation of protein binding	6/265	93/18670	0.00210152	0.0165269	0.0119305	CDK5/EPHA4/RAN/PLK2/MMP9/BMP4	6
501	GO:0060541	respiratory system development	9/265	198/18670	0.00213666	0.0167121	0.0120642	STRA6/SIM2/SPARC/SOX11/NOG/LOXL3/DLX5/BMP4/PLOD3	9
502	GO:0044783	G1 DNA damage checkpoint	5/265	64/18670	0.00213779	0.0167121	0.0120642	BAX/PLK2/E2F1/AURKA/CDK1	5
503	GO:0045669	positive regulation of osteoblast differentiation	5/265	64/18670	0.00213779	0.0167121	0.0120642	JAG1/WNT4/SOX11/WNT10B/BMP4	5
504	GO:0051930	regulation of sensory perception of pain	4/265	39/18670	0.00220855	0.0172311	0.0124388	SPX/GRIN2D/ADRA2C/NMUR2	4
505	GO:0060993	kidney morphogenesis	6/265	94/18670	0.00221864	0.0172507	0.012453	WNT4/NOG/LHX1/WNT1/HES5/BMP4	6
506	GO:0000082	G1/S transition of mitotic cell cycle	11/265	279/18670	0.00221983	0.0172507	0.012453	CDKN2D/CDC34/KIF14/CDKN2C/BAX/PLK2/DHFR/E2F1/AURKA/DHFRP1/CDK1	11
507	GO:0060675	ureteric bud morphogenesis	5/265	65/18670	0.00228956	0.0177576	0.0128189	WNT4/NOG/LHX1/WNT1/BMP4	5
508	GO:0003159	morphogenesis of an endothelium	3/265	19/18670	0.0023153	0.0178169	0.0128617	CXCR4/DLL4/BMP4	3
509	GO:0044241	lipid digestion	3/265	19/18670	0.0023153	0.0178169	0.0128617	ARX/APOA1/CD36	3
510	GO:0061154	endothelial tube morphogenesis	3/265	19/18670	0.0023153	0.0178169	0.0128617	CXCR4/DLL4/BMP4	3
511	GO:0072087	renal vesicle development	3/265	19/18670	0.0023153	0.0178169	0.0128617	WNT4/LHX1/BMP4	3
512	GO:0099173	postsynapse organization	8/265	163/18670	0.00232446	0.0178525	0.0128874	CHRNA7/CDK5/EPHA4/EPHB2/CBLN1/PTPRD/GAP43/GRID2	8
513	GO:0030217	T cell differentiation	10/265	240/18670	0.0023396	0.0179339	0.0129462	FANCD2/WNT4/SH3RF1/LOXL3/MDK/DLL4/WNT1/KIT/BMP4/BCL11B	10
514	GO:0006874	cellular calcium ion homeostasis	15/265	458/18670	0.00239532	0.0183254	0.0132287	CHRNA7/CDK5/JPH3/CALM3/BAX/KISS1/HEXB/PRKCB/CXCR4/PRKACA/CD36/GRIN2D/EPO/CALR/NMUR2	15
515	GO:0001709	cell fate determination	4/265	40/18670	0.00242693	0.0183887	0.0132744	JAG1/NKX2-2/WNT1/BMP4	4
516	GO:0035315	hair cell differentiation	4/265	40/18670	0.00242693	0.0183887	0.0132744	JAG1/ESRP1/HEY2/HES5	4
517	GO:0051931	regulation of sensory perception	4/265	40/18670	0.00242693	0.0183887	0.0132744	SPX/GRIN2D/ADRA2C/NMUR2	4
518	GO:0072210	metanephric nephron development	4/265	40/18670	0.00242693	0.0183887	0.0132744	WNT4/LHX1/HES5/BMP4	4
519	GO:0090184	positive regulation of kidney development	4/265	40/18670	0.00242693	0.0183887	0.0132744	WNT4/NOG/LHX1/BMP4	4
520	GO:0072171	mesonephric tubule morphogenesis	5/265	66/18670	0.00244902	0.0185204	0.0133695	WNT4/NOG/LHX1/WNT1/BMP4	5
521	GO:0008585	female gonad development	6/265	96/18670	0.00246758	0.018625	0.0134451	WNT4/BAX/ROBO2/SFRP1/KIT/BCL2L1	6
522	GO:0021700	developmental maturation	11/265	284/18670	0.00254651	0.019184	0.0138486	CNTNAP2/KIF14/CDC20/AURKA/PRKACA/BLOC1S3/GDF11/WNT1/HES5/WNT10B/EPO	11
523	GO:0042775	mitochondrial ATP synthesis coupled electron transport	6/265	97/18670	0.00259965	0.0194562	0.0140451	COX7B/NDUFB9/COX6B1/UQCRQ/CDK1/NDUFS4	6
524	GO:0060996	dendritic spine development	6/265	97/18670	0.00259965	0.0194562	0.0140451	CDK5/EPHA4/EPHB2/PLK2/LLPH/PAK4	6
525	GO:0023061	signal release	15/265	462/18670	0.00260106	0.0194562	0.0140451	LIN7A/RIMS4/CASK/SNAP25/CDK5/CHRNA4/GIPC1/CALM3/KISS1/SOX11/PRKCB/SFRP1/KCNC2/ADRA2C/PPFIA3	15
526	GO:0090288	negative regulation of cellular response to growth factor stimulus	8/265	166/18670	0.00260239	0.0194562	0.0140451	CASK/WNT4/DKK1/NOG/TWSG1/WNT1/SFRP1/SULF2	8
527	GO:1902807	negative regulation of cell cycle G1/S phase transition	7/265	131/18670	0.00268872	0.019963	0.0144109	CDKN2D/CDKN2C/BAX/PLK2/E2F1/AURKA/CDK1	7
528	GO:0002320	lymphoid progenitor cell differentiation	3/265	20/18670	0.00269552	0.019963	0.0144109	HES5/KIT/BMP4	3
529	GO:0030903	notochord development	3/265	20/18670	0.00269552	0.019963	0.0144109	STIL/NOG/COL2A1	3
530	GO:0042474	middle ear morphogenesis	3/265	20/18670	0.00269552	0.019963	0.0144109	NOG/GSC/MSX1	3
531	GO:0046514	ceramide catabolic process	3/265	20/18670	0.00269552	0.019963	0.0144109	NEU1/GM2A/HEXB	3
532	GO:0019886	antigen processing and presentation of exogenous peptide antigen via MHC class II	6/265	98/18670	0.00273696	0.0201187	0.0145233	KIF3A/RACGAP1/KIF4A/CANX/CTSV/SH3GL2	6
533	GO:0042773	ATP synthesis coupled electron transport	6/265	98/18670	0.00273696	0.0201187	0.0145233	COX7B/NDUFB9/COX6B1/UQCRQ/CDK1/NDUFS4	6
534	GO:0043473	pigmentation	6/265	98/18670	0.00273696	0.0201187	0.0145233	SPARC/BAX/BLOC1S3/SHROOM2/KIT/EN1	6
535	GO:0099175	regulation of postsynapse organization	6/265	98/18670	0.00273696	0.0201187	0.0145233	CDK5/EPHA4/CBLN1/PTPRD/GAP43/GRID2	6
536	GO:0051235	maintenance of location	12/265	330/18670	0.00277454	0.0203569	0.0146953	CDK5/JPH3/CALM3/BAX/ASPM/GM2A/HEXB/PRKACA/APOA1/CD36/TWF1/CALR	12
537	GO:0050679	positive regulation of epithelial cell proliferation	9/265	206/18670	0.00278895	0.0204247	0.0147442	SEMA5A/SOX11/NOG/THBS4/HMGB2/MDK/SFRP1/DLX5/BMP4	9
538	GO:0003158	endothelium development	7/265	132/18670	0.0028057	0.0204712	0.0147778	JAG1/MARVELD2/HEY2/CXCR4/DLL4/BMP4/PLOD3	7
539	GO:0042552	myelination	7/265	132/18670	0.0028057	0.0204712	0.0147778	KIF14/MAL2/OLIG2/HEXB/CXCR4/HES5/PLLP	7
540	GO:0021983	pituitary gland development	4/265	42/18670	0.00290734	0.0211345	0.0152566	WNT4/NOG/BMP4/MSX1	4
541	GO:1901031	regulation of response to reactive oxygen species	4/265	42/18670	0.00290734	0.0211345	0.0152566	DHFR/DHFRP1/CD36/STK26	4
542	GO:0031023	microtubule organizing center organization	7/265	133/18670	0.00292654	0.0211959	0.0153009	KIF3A/STIL/PLK2/AURKA/XRCC2/CDK1/WDR62	7
543	GO:0042770	signal transduction in response to DNA damage	7/265	133/18670	0.00292654	0.0211959	0.0153009	BAX/PLK2/E2F1/AURKA/WNT1/CDK1/MSX1	7
544	GO:0008088	axo-dendritic transport	5/265	69/18670	0.00297578	0.0214736	0.0155014	KIF3A/AP3S1/KIF4A/BLOC1S3/MAPT	5
545	GO:0055008	cardiac muscle tissue morphogenesis	5/265	69/18670	0.00297578	0.0214736	0.0155014	NOG/HEY2/DLL4/MYLK2/POU4F1	5
546	GO:0007272	ensheathment of neurons	7/265	134/18670	0.00305133	0.0219384	0.0158369	KIF14/MAL2/OLIG2/HEXB/CXCR4/HES5/PLLP	7
547	GO:0008366	axon ensheathment	7/265	134/18670	0.00305133	0.0219384	0.0158369	KIF14/MAL2/OLIG2/HEXB/CXCR4/HES5/PLLP	7
548	GO:0031290	retinal ganglion cell axon guidance	3/265	21/18670	0.00311205	0.0223294	0.0161192	EPHB2/ROBO2/RPL24	3
549	GO:0055074	calcium ion homeostasis	15/265	471/18670	0.00311787	0.0223294	0.0161192	CHRNA7/CDK5/JPH3/CALM3/BAX/KISS1/HEXB/PRKCB/CXCR4/PRKACA/CD36/GRIN2D/EPO/CALR/NMUR2	15
550	GO:0006937	regulation of muscle contraction	8/265	171/18670	0.00312271	0.0223294	0.0161192	SPX/CALM3/FGF13/PRKACA/MYLK2/ADRA2C/KIT/NMUR2	8
551	GO:0030866	cortical actin cytoskeleton organization	4/265	43/18670	0.00317028	0.0225052	0.0162461	CDK5/ECT2/RACGAP1/CALR	4
552	GO:0045773	positive regulation of axon extension	4/265	43/18670	0.00317028	0.0225052	0.0162461	TNFRSF12A/SEMA5A/NTN1/MAPT	4
553	GO:0099054	presynapse assembly	4/265	43/18670	0.00317028	0.0225052	0.0162461	DKK1/CNTN5/CBLN1/PTPRD	4
554	GO:1904646	cellular response to amyloid-beta	4/265	43/18670	0.00317028	0.0225052	0.0162461	CDK5/EPHA4/VCAM1/CD36	4
555	GO:0002495	antigen processing and presentation of peptide antigen via MHC class II	6/265	101/18670	0.00318157	0.0225052	0.0162461	KIF3A/RACGAP1/KIF4A/CANX/CTSV/SH3GL2	6
556	GO:0046545	development of primary female sexual characteristics	6/265	101/18670	0.00318157	0.0225052	0.0162461	WNT4/BAX/ROBO2/SFRP1/KIT/BCL2L1	6
557	GO:0030324	lung development	8/265	172/18670	0.00323585	0.0228481	0.0164936	STRA6/SIM2/SPARC/SOX11/NOG/LOXL3/BMP4/PLOD3	8
558	GO:0002504	antigen processing and presentation of peptide or polysaccharide antigen via MHC class II	6/265	102/18670	0.00334111	0.0235491	0.0169997	KIF3A/RACGAP1/KIF4A/CANX/CTSV/SH3GL2	6
559	GO:0010469	regulation of signaling receptor activity	8/265	173/18670	0.00335216	0.0235848	0.0170254	CDK5/DKK1/EPHB2/RASGRF1/NOG/NPTX2/LYPD6/ADRA2C	8
560	GO:0045930	negative regulation of mitotic cell cycle	12/265	338/18670	0.00336602	0.0236401	0.0170654	CDKN2D/CENPF/CDKN2C/CDC20/BAX/PLK2/E2F1/AURKA/RPL24/CDK1/BCL2L1/BMP4	12
561	GO:0035850	epithelial cell differentiation involved in kidney development	4/265	44/18670	0.00344898	0.0241455	0.0174302	JAG1/MMP9/LHX1/BMP4	4
562	GO:0031644	regulation of neurological system process	7/265	137/18670	0.00345023	0.0241455	0.0174302	CHRNA7/SPX/CBLN1/GRIN2D/NPTX2/ADRA2C/NMUR2	7
563	GO:0051983	regulation of chromosome segregation	6/265	103/18670	0.00350653	0.024496	0.0176832	CENPF/TACC3/CDC20/ECT2/RACGAP1/FEN1	6
564	GO:0048545	response to steroid hormone	13/265	385/18670	0.00354791	0.0246057	0.0177624	NKX2-2/RAN/CALM3/SPARC/BCHE/HMGB2/GPR83/MDK/SFRP1/CTSV/EPO/BMP4/CALR	13
565	GO:0001759	organ induction	3/265	22/18670	0.00356596	0.0246057	0.0177624	DKK1/ROBO2/BMP4	3
566	GO:0007398	ectoderm development	3/265	22/18670	0.00356596	0.0246057	0.0177624	ITGA6/VAX2/LHX1	3
567	GO:0021516	dorsal spinal cord development	3/265	22/18670	0.00356596	0.0246057	0.0177624	LHX1/PAX7/WNT1	3
568	GO:0021854	hypothalamus development	3/265	22/18670	0.00356596	0.0246057	0.0177624	BAX/FOXB1/UQCRQ	3
569	GO:0051000	positive regulation of nitric-oxide synthase activity	3/265	22/18670	0.00356596	0.0246057	0.0177624	CALM3/DHFR/DHFRP1	3
570	GO:0090189	regulation of branching involved in ureteric bud morphogenesis	3/265	22/18670	0.00356596	0.0246057	0.0177624	NOG/LHX1/BMP4	3
571	GO:0050805	negative regulation of synaptic transmission	5/265	72/18670	0.00357983	0.0246152	0.0177693	BCHE/PLK2/CBLN1/MAPT/GRID2	5
572	GO:0061035	regulation of cartilage development	5/265	72/18670	0.00357983	0.0246152	0.0177693	SHOX2/NOG/MDK/GDF6/BMP4	5
573	GO:0002478	antigen processing and presentation of exogenous peptide antigen	8/265	175/18670	0.00359448	0.0246729	0.0178109	KIF3A/RACGAP1/KIF4A/CANX/CD36/CTSV/SH3GL2/CALR	8
574	GO:0044843	cell cycle G1/S phase transition	11/265	298/18670	0.00367259	0.0251583	0.0181613	CDKN2D/CDC34/KIF14/CDKN2C/BAX/PLK2/DHFR/E2F1/AURKA/DHFRP1/CDK1	11
575	GO:2001237	negative regulation of extrinsic apoptotic signaling pathway	6/265	104/18670	0.00367797	0.0251583	0.0181613	SH3RF1/ITGA6/HMGB2/COL2A1/BCL2L1/BMP4	6
576	GO:0030323	respiratory tube development	8/265	176/18670	0.00372062	0.025406	0.0183401	STRA6/SIM2/SPARC/SOX11/NOG/LOXL3/BMP4/PLOD3	8
577	GO:0000281	mitotic cytokinesis	5/265	73/18670	0.00379939	0.0257653	0.0185994	ECT2/RACGAP1/KIF4A/STMN1/KIF20B	5
578	GO:0031100	animal organ regeneration	5/265	73/18670	0.00379939	0.0257653	0.0185994	AURKA/APOA1/WNT1/CDK1/SULF2	5
579	GO:0072401	signal transduction involved in DNA integrity checkpoint	5/265	73/18670	0.00379939	0.0257653	0.0185994	BAX/PLK2/E2F1/AURKA/CDK1	5
580	GO:0072422	signal transduction involved in DNA damage checkpoint	5/265	73/18670	0.00379939	0.0257653	0.0185994	BAX/PLK2/E2F1/AURKA/CDK1	5
581	GO:0008406	gonad development	9/265	217/18670	0.00393268	0.0265321	0.019153	WNT4/BAX/ASPM/ROBO2/HMGB2/SFRP1/CTSV/KIT/BCL2L1	9
582	GO:0050920	regulation of chemotaxis	9/265	217/18670	0.00393268	0.0265321	0.019153	SEMA5A/CAMK1D/THBS4/SEMA6B/ROBO2/CXCR4/MDK/WNT3/CALR	9
583	GO:0060348	bone development	9/265	217/18670	0.00393268	0.0265321	0.019153	SHOX2/SPARC/WNT1/COL2A1/DLX5/KIT/BMP4/MSX1/SULF2	9
584	GO:2001257	regulation of cation channel activity	8/265	178/18670	0.00398316	0.0268268	0.0193657	JPH3/CALM3/EPHB2/RASGRF1/MMP9/PRKACA/KCNC2/EPO	8
585	GO:0099601	regulation of neurotransmitter receptor activity	5/265	74/18670	0.00402844	0.0270093	0.0194975	CDK5/EPHB2/RASGRF1/NPTX2/LYPD6	5
586	GO:0019722	calcium-mediated signaling	9/265	218/18670	0.00405254	0.0270093	0.0194975	JPH3/CALM3/VCAM1/CXCR4/PRKACA/P2RY11/GRIN2D/MAPT/NMUR2	9
587	GO:0007157	heterophilic cell-cell adhesion via plasma membrane cell adhesion molecules	4/265	46/18670	0.00405543	0.0270093	0.0194975	VCAM1/CBLN1/PTPRD/GRID2	4
588	GO:0014075	response to amine	4/265	46/18670	0.00405543	0.0270093	0.0194975	CALM3/KCNC2/HPRT1/CDK1	4
589	GO:0060443	mammary gland morphogenesis	4/265	46/18670	0.00405543	0.0270093	0.0194975	WNT4/NTN1/BAX/BMP4	4
590	GO:0099172	presynapse organization	4/265	46/18670	0.00405543	0.0270093	0.0194975	DKK1/CNTN5/CBLN1/PTPRD	4
591	GO:2000050	regulation of non-canonical Wnt signaling pathway	3/265	23/18670	0.00405824	0.0270093	0.0194975	NKD1/DKK1/SFRP1	3
592	GO:0008361	regulation of cell size	8/265	179/18670	0.00411968	0.0273258	0.019726	TNFRSF12A/CDK5/SEMA5A/NTN1/FGF13/SEMA6B/WNT3/MAPT	8
593	GO:1903034	regulation of response to wounding	8/265	179/18670	0.00411968	0.0273258	0.019726	CASK/TNFRSF12A/EPHA4/WNT4/SERPINE2/CXCR4/MDK/CD36	8
594	GO:0007584	response to nutrient	9/265	219/18670	0.00417524	0.0276478	0.0199584	TTPA/CDKN2D/SPARC/BCHE/VCAM1/P2RY11/APOA1/SFRP1/EPO	9
595	GO:0030330	DNA damage response, signal transduction by p53 class mediator	6/265	107/18670	0.00422968	0.0279613	0.0201847	BAX/PLK2/E2F1/AURKA/CDK1/MSX1	6
596	GO:0051091	positive regulation of DNA-binding transcription factor activity	10/265	261/18670	0.00425112	0.028056	0.0202531	NEUROG2/CAMK1D/NKX2-2/CD200/PRKCB/CD36/WNT1/ZIC2/WNT10B/KIT	10
597	GO:0007422	peripheral nervous system development	5/265	75/18670	0.00426719	0.0281149	0.0202956	CDK5/HOXD9/HOXD10/POU4F1/CDK1	5
598	GO:0098813	nuclear chromosome segregation	10/265	262/18670	0.00436611	0.0287186	0.0207314	CENPF/FANCD2/TACC3/RAN/KIF14/CDC20/ECT2/RACGAP1/KIF4A/FEN1	10
599	GO:0022408	negative regulation of cell-cell adhesion	8/265	181/18670	0.00440353	0.0289165	0.0208743	JAG1/SERPINE2/LOXL3/TWSG1/MDK/APOA1/WNT1/BMP4	8
600	GO:0007492	endoderm development	5/265	76/18670	0.00451587	0.0296049	0.0213712	DKK1/NOG/MMP9/LHX1/BMP4	5
601	GO:0019884	antigen processing and presentation of exogenous antigen	8/265	182/18670	0.00455098	0.0297361	0.0214659	KIF3A/RACGAP1/KIF4A/CANX/CD36/CTSV/SH3GL2/CALR	8
602	GO:0061138	morphogenesis of a branching epithelium	8/265	182/18670	0.00455098	0.0297361	0.0214659	WNT4/NOG/LHX1/MDK/DLL4/WNT1/SFRP1/BMP4	8
603	GO:0021544	subpallium development	3/265	24/18670	0.00458984	0.0297924	0.0215065	CNTNAP2/HPRT1/BCL11B	3
604	GO:0060343	trabecula formation	3/265	24/18670	0.00458984	0.0297924	0.0215065	HEY2/SFRP1/WNT10B	3
605	GO:0090023	positive regulation of neutrophil chemotaxis	3/265	24/18670	0.00458984	0.0297924	0.0215065	CAMK1D/THBS4/MDK	3
606	GO:0099563	modification of synaptic structure	3/265	24/18670	0.00458984	0.0297924	0.0215065	EPHA4/CTNNA2/DLGAP3	3
607	GO:0051261	protein depolymerization	6/265	109/18670	0.00462998	0.0300035	0.0216589	SEMA5A/FGF13/TWF1/STMN1/SH3GL2/STMND1	6
608	GO:0045137	development of primary sexual characteristics	9/265	223/18670	0.00469535	0.0303771	0.0219287	WNT4/BAX/ASPM/ROBO2/HMGB2/SFRP1/CTSV/KIT/BCL2L1	9
609	GO:0008089	anterograde axonal transport	4/265	48/18670	0.00473014	0.0304025	0.021947	KIF3A/AP3S1/KIF4A/BLOC1S3	4
610	GO:0010862	positive regulation of pathway-restricted SMAD protein phosphorylation	4/265	48/18670	0.00473014	0.0304025	0.021947	TWSG1/GDF6/GDF11/BMP4	4
611	GO:0030865	cortical cytoskeleton organization	4/265	48/18670	0.00473014	0.0304025	0.021947	CDK5/ECT2/RACGAP1/CALR	4
612	GO:0055010	ventricular cardiac muscle tissue morphogenesis	4/265	48/18670	0.00473014	0.0304025	0.021947	NOG/HEY2/DLL4/POU4F1	4
613	GO:0072503	cellular divalent inorganic cation homeostasis	15/265	493/18670	0.00474489	0.0304477	0.0219796	CHRNA7/CDK5/JPH3/CALM3/BAX/KISS1/HEXB/PRKCB/CXCR4/PRKACA/CD36/GRIN2D/EPO/CALR/NMUR2	15
614	GO:2000045	regulation of G1/S transition of mitotic cell cycle	8/265	184/18670	0.00485724	0.0311179	0.0224634	CDKN2D/KIF14/CDKN2C/BAX/PLK2/E2F1/AURKA/CDK1	8
615	GO:0051384	response to glucocorticoid	7/265	146/18670	0.00488762	0.0312617	0.0225672	CALM3/SPARC/BCHE/GPR83/MDK/CTSV/EPO	7
616	GO:0008306	associative learning	5/265	78/18670	0.00504387	0.0321048	0.0231758	SNAP25/CDK5/FOXB1/NPTX2/KIT	5
617	GO:0008589	regulation of smoothened signaling pathway	5/265	78/18670	0.00504387	0.0321048	0.0231758	ZIC1/SHOX2/SERPINE2/PRKACA/SFRP1	5
618	GO:0032413	negative regulation of ion transmembrane transporter activity	5/265	78/18670	0.00504387	0.0321048	0.0231758	CALM3/EPHB2/MMP9/HECW1/EPO	5
619	GO:0010212	response to ionizing radiation	7/265	147/18670	0.00507149	0.0321649	0.0232192	FANCD2/VCAM1/BAX/ECT2/XRCC2/SFRP1/BCL2L1	7
620	GO:0090263	positive regulation of canonical Wnt signaling pathway	7/265	147/18670	0.00507149	0.0321649	0.0232192	SEMA5A/ASPM/SFRP1/WNT10B/DLX5/LYPD6/SULF2	7
621	GO:0008347	glial cell migration	4/265	49/18670	0.00509413	0.0321649	0.0232192	CDK5/NDN/EPHA4/HEXB	4
622	GO:0060042	retina morphogenesis in camera-type eye	4/265	49/18670	0.00509413	0.0321649	0.0232192	FOXN4/PTF1A/LHX1/SDK2	4
623	GO:1990090	cellular response to nerve growth factor stimulus	4/265	49/18670	0.00509413	0.0321649	0.0232192	ARPC3/E2F1/MAPT/SH3GL2	4
624	GO:0019882	antigen processing and presentation	9/265	226/18670	0.00511749	0.0322607	0.0232884	KIF3A/RAB3B/RACGAP1/KIF4A/CANX/CD36/CTSV/SH3GL2/CALR	9
625	GO:0019430	removal of superoxide radicals	3/265	25/18670	0.00516161	0.0323319	0.0233398	DHFR/DHFRP1/CD36	3
626	GO:0048103	somatic stem cell division	3/265	25/18670	0.00516161	0.0323319	0.0233398	ASPM/FGF13/KIT	3
627	GO:0061217	regulation of mesonephros development	3/265	25/18670	0.00516161	0.0323319	0.0233398	NOG/LHX1/BMP4	3
628	GO:1904861	excitatory synapse assembly	3/265	25/18670	0.00516161	0.0323319	0.0233398	CBLN1/PTPRD/GRID2	3
629	GO:0070507	regulation of microtubule cytoskeleton organization	8/265	186/18670	0.00517906	0.0323877	0.02338	TACC3/STIL/PLK2/FGF13/AURKA/STMN1/MAPT/STMND1	8
630	GO:0022407	regulation of cell-cell adhesion	13/265	403/18670	0.00518696	0.0323877	0.02338	JAG1/WNT4/SERPINE2/MYO10/VCAM1/ITGA6/LOXL3/TWSG1/MDK/APOA1/WNT1/EPO/BMP4	13
631	GO:0031667	response to nutrient levels	15/265	499/18670	0.00529201	0.0329913	0.0238158	TTPA/CDKN2D/SPX/WNT4/SPARC/BCHE/FGF21/VCAM1/P2RY11/APOA1/SFRP1/CTSV/EPO/STK26/NMUR2	15
632	GO:0045927	positive regulation of growth	10/265	270/18670	0.0053769	0.0334676	0.0241596	ARX/TNFRSF12A/SEMA5A/NTN1/HEY2/CXCR4/SFRP1/WNT3/MAPT/CDK1	10
633	GO:0001706	endoderm formation	4/265	50/18670	0.00547643	0.0339797	0.0245293	DKK1/NOG/MMP9/LHX1	4
634	GO:0060425	lung morphogenesis	4/265	50/18670	0.00547643	0.0339797	0.0245293	SOX11/NOG/BMP4/PLOD3	4
635	GO:0006936	muscle contraction	12/265	360/18670	0.00553259	0.0342742	0.0247419	CHRND/SPX/CALM3/VIM/CXCR4/PRKACA/MYLK2/MYOT/ADRA2C/KIT/SULF2/NMUR2	12
636	GO:0002088	lens development in camera-type eye	5/265	80/18670	0.00561421	0.0347252	0.0250675	SOX1/VIM/SOX11/SHROOM2/BMP4	5
637	GO:0035567	non-canonical Wnt signaling pathway	7/265	150/18670	0.00565438	0.0348643	0.0251678	NKD1/WNT4/DKK1/WNT1/PDE6G/SFRP1/FZD10	7
638	GO:0048754	branching morphogenesis of an epithelial tube	7/265	150/18670	0.00565438	0.0348643	0.0251678	WNT4/NOG/LHX1/MDK/DLL4/WNT1/BMP4	7
639	GO:0000819	sister chromatid segregation	8/265	189/18670	0.00569208	0.0348942	0.0251895	CENPF/TACC3/RAN/KIF14/CDC20/RACGAP1/KIF4A/FEN1	8
640	GO:0048002	antigen processing and presentation of peptide antigen	8/265	189/18670	0.00569208	0.0348942	0.0251895	KIF3A/RACGAP1/KIF4A/CANX/CD36/CTSV/SH3GL2/CALR	8
641	GO:0008543	fibroblast growth factor receptor signaling pathway	6/265	114/18670	0.00575217	0.0348942	0.0251895	SHCBP1/WNT4/ESRP1/FGF21/NOG/SULF2	6
642	GO:0045446	endothelial cell differentiation	6/265	114/18670	0.00575217	0.0348942	0.0251895	JAG1/MARVELD2/HEY2/CXCR4/BMP4/PLOD3	6
643	GO:0021591	ventricular system development	3/265	26/18670	0.00577437	0.0348942	0.0251895	CENPF/AK8/DPCD	3
644	GO:0032967	positive regulation of collagen biosynthetic process	3/265	26/18670	0.00577437	0.0348942	0.0251895	WNT4/VIM/BMP4	3
645	GO:0035640	exploration behavior	3/265	26/18670	0.00577437	0.0348942	0.0251895	CHRNA4/JPH3/CHL1	3
646	GO:0045992	negative regulation of embryonic development	3/265	26/18670	0.00577437	0.0348942	0.0251895	DKK1/PRKACA/BMP4	3
647	GO:0048843	negative regulation of axon extension involved in axon guidance	3/265	26/18670	0.00577437	0.0348942	0.0251895	SEMA5A/SEMA6B/WNT3	3
648	GO:0060314	regulation of ryanodine-sensitive calcium-release channel activity	3/265	26/18670	0.00577437	0.0348942	0.0251895	JPH3/CALM3/PRKACA	3
649	GO:0060740	prostate gland epithelium morphogenesis	3/265	26/18670	0.00577437	0.0348942	0.0251895	NOG/SFRP1/BMP4	3
650	GO:0060914	heart formation	3/265	26/18670	0.00577437	0.0348942	0.0251895	DKK1/ROBO2/BMP4	3
651	GO:0071624	positive regulation of granulocyte chemotaxis	3/265	26/18670	0.00577437	0.0348942	0.0251895	CAMK1D/THBS4/MDK	3
652	GO:0000070	mitotic sister chromatid segregation	7/265	151/18670	0.0058594	0.0353004	0.0254827	CENPF/TACC3/RAN/KIF14/CDC20/RACGAP1/KIF4A	7
653	GO:0021545	cranial nerve development	4/265	51/18670	0.00587743	0.0353004	0.0254827	NKX2-2/EPHB2/RPL24/POU4F1	4
654	GO:0045599	negative regulation of fat cell differentiation	4/265	51/18670	0.00587743	0.0353004	0.0254827	JAG1/E2F1/WNT1/WNT10B	4
655	GO:2001258	negative regulation of cation channel activity	4/265	51/18670	0.00587743	0.0353004	0.0254827	CALM3/EPHB2/MMP9/EPO	4
656	GO:0014032	neural crest cell development	5/265	81/18670	0.00591579	0.0354767	0.02561	JAG1/SEMA5A/SOX11/SEMA6B/BMP4	5
657	GO:0000302	response to reactive oxygen species	9/265	232/18670	0.00604972	0.0362015	0.0261331	ECT2/DHFR/MMP9/DHFRP1/CD36/KCNC2/MAPT/CDK1/STK26	9
658	GO:0001935	endothelial cell proliferation	8/265	191/18670	0.00605502	0.0362015	0.0261331	SEMA5A/SPARC/THBS4/HMGB2/MDK/DLL4/APOA1/BMP4	8
659	GO:0007204	positive regulation of cytosolic calcium ion concentration	11/265	319/18670	0.00607514	0.0362668	0.0261803	CDK5/JPH3/CALM3/BAX/KISS1/CXCR4/PRKACA/CD36/GRIN2D/EPO/NMUR2	11
660	GO:0048738	cardiac muscle tissue development	9/265	233/18670	0.00621704	0.0370577	0.0267513	DKK1/NOG/HEY2/DLL4/MYLK2/POU4F1/CDK1/BMP4/CALR	9
661	GO:0030279	negative regulation of ossification	5/265	82/18670	0.0062286	0.0370705	0.0267605	DKK1/NOG/TWSG1/MDK/SFRP1	5
662	GO:0007565	female pregnancy	8/265	192/18670	0.00624296	0.0370999	0.0267817	WNT4/MMP9/HMX3/CTSV/EPO/BSG/ADRA2C/CALR	8
663	GO:1900180	regulation of protein localization to nucleus	6/265	116/18670	0.0062524	0.0371001	0.0267818	ZIC1/RAN/ECT2/CD36/CDK1/BMP4	6
664	GO:0032330	regulation of chondrocyte differentiation	4/265	52/18670	0.00629751	0.0372556	0.0268941	SHOX2/MDK/GDF6/BMP4	4
665	GO:0072132	mesenchyme morphogenesis	4/265	52/18670	0.00629751	0.0372556	0.0268941	NOG/HEY2/ROBO2/MSX1	4
666	GO:0007059	chromosome segregation	11/265	321/18670	0.00635661	0.0375488	0.0271058	CENPF/FANCD2/TACC3/RAN/KIF14/CDC20/ECT2/RACGAP1/KIF4A/FEN1/BIRC5	11
667	GO:0001964	startle response	3/265	27/18670	0.00642886	0.0377307	0.0272371	CTNNA2/GRIN2D/GRID2	3
668	GO:0010714	positive regulation of collagen metabolic process	3/265	27/18670	0.00642886	0.0377307	0.0272371	WNT4/VIM/BMP4	3
669	GO:0071450	cellular response to oxygen radical	3/265	27/18670	0.00642886	0.0377307	0.0272371	DHFR/DHFRP1/CD36	3
670	GO:0071451	cellular response to superoxide	3/265	27/18670	0.00642886	0.0377307	0.0272371	DHFR/DHFRP1/CD36	3
671	GO:0007219	Notch signaling pathway	8/265	193/18670	0.00643529	0.0377307	0.0272371	JAG1/HEY2/ROBO2/MDK/DLL4/WNT1/HES5/KIT	8
672	GO:0022904	respiratory electron transport chain	6/265	117/18670	0.00651405	0.0381358	0.0275295	COX7B/NDUFB9/COX6B1/UQCRQ/CDK1/NDUFS4	6
673	GO:0048145	regulation of fibroblast proliferation	5/265	83/18670	0.00655285	0.0383048	0.0276515	BAX/E2F1/WNT1/SFRP1/NDUFS4	5
674	GO:0046777	protein autophosphorylation	9/265	235/18670	0.00656237	0.0383048	0.0276515	CDK5/EPHA4/MELK/CALM3/AURKA/PRKACA/MYLK2/KIT/STK26	9
675	GO:0035690	cellular response to drug	12/265	369/18670	0.00668882	0.0389851	0.0281426	CHRNA7/CHRNA4/VIM/FGF21/ECT2/CXCR4/P2RY11/SFRP1/KCNC2/CDK1/STK26/MSX1	12
676	GO:0042110	T cell activation	14/265	464/18670	0.00673475	0.0391948	0.028294	FANCD2/WNT4/SH3RF1/VCAM1/BAX/LOXL3/TWSG1/MDK/DLL4/WNT1/EPO/KIT/BMP4/BCL11B	14
677	GO:0032535	regulation of cellular component size	12/265	370/18670	0.00682826	0.0396804	0.0286445	TNFRSF12A/CDK5/SEMA5A/ARPC3/NTN1/CTNNA2/RAB3B/FGF13/SEMA6B/TWF1/WNT3/MAPT	12
678	GO:0003012	muscle system process	14/265	465/18670	0.00685798	0.0397945	0.0287269	CHRND/SPX/CALM3/VIM/HEY2/CXCR4/PRKACA/TWF1/MYLK2/MYOT/ADRA2C/KIT/SULF2/NMUR2	14
679	GO:0048144	fibroblast proliferation	5/265	84/18670	0.00688876	0.0399143	0.0288133	BAX/E2F1/WNT1/SFRP1/NDUFS4	5
680	GO:0001958	endochondral ossification	3/265	28/18670	0.00712578	0.0409265	0.0295441	COL2A1/DLX5/BMP4	3
681	GO:0032770	positive regulation of monooxygenase activity	3/265	28/18670	0.00712578	0.0409265	0.0295441	CALM3/DHFR/DHFRP1	3
682	GO:0035116	embryonic hindlimb morphogenesis	3/265	28/18670	0.00712578	0.0409265	0.0295441	WNT3/BMP4/MSX1	3
683	GO:0036075	replacement ossification	3/265	28/18670	0.00712578	0.0409265	0.0295441	COL2A1/DLX5/BMP4	3
684	GO:0060512	prostate gland morphogenesis	3/265	28/18670	0.00712578	0.0409265	0.0295441	NOG/SFRP1/BMP4	3
685	GO:1902668	negative regulation of axon guidance	3/265	28/18670	0.00712578	0.0409265	0.0295441	SEMA5A/SEMA6B/WNT3	3
686	GO:0030199	collagen fibril organization	4/265	54/18670	0.00719647	0.0412723	0.0297937	LOXL3/COL2A1/ACAN/PLOD3	4
687	GO:0048864	stem cell development	5/265	85/18670	0.00723652	0.0414417	0.029916	JAG1/SEMA5A/SOX11/SEMA6B/BMP4	5
688	GO:0008625	extrinsic apoptotic signaling pathway via death domain receptors	5/265	86/18670	0.00759636	0.0434393	0.031358	DIABLO/BAX/HMGB2/SFRP1/BCL2L1	5
689	GO:0003229	ventricular cardiac muscle tissue development	4/265	55/18670	0.00767607	0.0437573	0.0315875	NOG/HEY2/DLL4/POU4F1	4
690	GO:0045620	negative regulation of lymphocyte differentiation	4/265	55/18670	0.00767607	0.0437573	0.0315875	LOXL3/MDK/SFRP1/BMP4	4
691	GO:0050866	negative regulation of cell activation	8/265	199/18670	0.00768529	0.0437573	0.0315875	SERPINE2/SOX11/CD200/LOXL3/TWSG1/MDK/SFRP1/BMP4	8
692	GO:0000083	regulation of transcription involved in G1/S transition of mitotic cell cycle	3/265	29/18670	0.00786576	0.0444636	0.0320974	DHFR/E2F1/DHFRP1	3
693	GO:0000303	response to superoxide	3/265	29/18670	0.00786576	0.0444636	0.0320974	DHFR/DHFRP1/CD36	3
694	GO:0007263	nitric oxide mediated signal transduction	3/265	29/18670	0.00786576	0.0444636	0.0320974	CD36/NDNF/KCNC2	3
695	GO:0050974	detection of mechanical stimulus involved in sensory perception	3/265	29/18670	0.00786576	0.0444636	0.0320974	SERPINE2/CXCR4/KIT	3
696	GO:1902624	positive regulation of neutrophil migration	3/265	29/18670	0.00786576	0.0444636	0.0320974	CAMK1D/THBS4/MDK	3
697	GO:1903305	regulation of regulated secretory pathway	7/265	160/18670	0.00796319	0.0449152	0.0324235	RIMS4/CASK/CDK5/CHRNA4/GIPC1/CALM3/PRKCB	7
698	GO:0048477	oogenesis	5/265	87/18670	0.00796847	0.0449152	0.0324235	WNT4/ASPM/HEXB/AURKA/MDK	5
699	GO:0010332	response to gamma radiation	4/265	56/18670	0.00817623	0.0456564	0.0329585	FANCD2/BAX/XRCC2/BCL2L1	4
700	GO:0048488	synaptic vesicle endocytosis	4/265	56/18670	0.00817623	0.0456564	0.0329585	CDK5/CALM3/CANX/SH3GL2	4
701	GO:0140238	presynaptic endocytosis	4/265	56/18670	0.00817623	0.0456564	0.0329585	CDK5/CALM3/CANX/SH3GL2	4
702	GO:0009791	post-embryonic development	5/265	88/18670	0.00835305	0.0456564	0.0329585	NDN/BAX/LHX1/BMP4/BCL11B	5
703	GO:1900407	regulation of cellular response to oxidative stress	5/265	88/18670	0.00835305	0.0456564	0.0329585	DHFR/DHFRP1/CD36/WNT1/STK26	5
704	GO:1904035	regulation of epithelial cell apoptotic process	5/265	88/18670	0.00835305	0.0456564	0.0329585	SEMA5A/FGF21/PAK4/MDK/NDNF	5
705	GO:1902806	regulation of cell cycle G1/S phase transition	8/265	202/18670	0.00837489	0.0456564	0.0329585	CDKN2D/KIF14/CDKN2C/BAX/PLK2/E2F1/AURKA/CDK1	8
706	GO:0003149	membranous septum morphogenesis	2/265	10/18670	0.00837806	0.0456564	0.0329585	NOG/BMP4	2
707	GO:0009396	folic acid-containing compound biosynthetic process	2/265	10/18670	0.00837806	0.0456564	0.0329585	DHFR/DHFRP1	2
708	GO:0035090	maintenance of apical/basal cell polarity	2/265	10/18670	0.00837806	0.0456564	0.0329585	LIN7A/LHX2	2
709	GO:0035376	sterol import	2/265	10/18670	0.00837806	0.0456564	0.0329585	APOA1/CD36	2
710	GO:0035878	nail development	2/265	10/18670	0.00837806	0.0456564	0.0329585	ITGA6/MSX1	2
711	GO:0044539	long-chain fatty acid import	2/265	10/18670	0.00837806	0.0456564	0.0329585	SPX/CD36	2
712	GO:0045199	maintenance of epithelial cell apical/basal polarity	2/265	10/18670	0.00837806	0.0456564	0.0329585	LIN7A/LHX2	2
713	GO:0051231	spindle elongation	2/265	10/18670	0.00837806	0.0456564	0.0329585	RACGAP1/KIF4A	2
714	GO:0051255	spindle midzone assembly	2/265	10/18670	0.00837806	0.0456564	0.0329585	RACGAP1/KIF4A	2
715	GO:0060068	vagina development	2/265	10/18670	0.00837806	0.0456564	0.0329585	BAX/LHX1	2
716	GO:0060346	bone trabecula formation	2/265	10/18670	0.00837806	0.0456564	0.0329585	SFRP1/WNT10B	2
717	GO:0060513	prostatic bud formation	2/265	10/18670	0.00837806	0.0456564	0.0329585	NOG/BMP4	2
718	GO:0070508	cholesterol import	2/265	10/18670	0.00837806	0.0456564	0.0329585	APOA1/CD36	2
719	GO:0072015	glomerular visceral epithelial cell development	2/265	10/18670	0.00837806	0.0456564	0.0329585	JAG1/BMP4	2
720	GO:0098598	learned vocalization behavior or vocal learning	2/265	10/18670	0.00837806	0.0456564	0.0329585	STRA6/CNTNAP2	2
721	GO:1904338	regulation of dopaminergic neuron differentiation	2/265	10/18670	0.00837806	0.0456564	0.0329585	DKK1/SFRP1	2
722	GO:1990416	cellular response to brain-derived neurotrophic factor stimulus	2/265	10/18670	0.00837806	0.0456564	0.0329585	MAPT/SH3GL2	2
723	GO:0031960	response to corticosteroid	7/265	162/18670	0.00849783	0.0462451	0.0333835	CALM3/SPARC/BCHE/GPR83/MDK/CTSV/EPO	7
724	GO:0097193	intrinsic apoptotic signaling pathway	10/265	289/18670	0.0085134	0.0462659	0.0333985	DIABLO/CDKN2D/MELK/BAX/E2F1/MMP9/EPO/POU4F1/BCL2L1/MSX1	10
725	GO:0000305	response to oxygen radical	3/265	30/18670	0.00864939	0.046747	0.0337458	DHFR/DHFRP1/CD36	3
726	GO:0007274	neuromuscular synaptic transmission	3/265	30/18670	0.00864939	0.046747	0.0337458	CHRND/CHRNA4/MYLK2	3
727	GO:0090022	regulation of neutrophil chemotaxis	3/265	30/18670	0.00864939	0.046747	0.0337458	CAMK1D/THBS4/MDK	3
728	GO:1905606	regulation of presynapse assembly	3/265	30/18670	0.00864939	0.046747	0.0337458	DKK1/CBLN1/PTPRD	3
729	GO:0032410	negative regulation of transporter activity	5/265	89/18670	0.00875031	0.0472277	0.0340928	CALM3/EPHB2/MMP9/HECW1/EPO	5
730	GO:0045765	regulation of angiogenesis	12/265	383/18670	0.00885829	0.0477451	0.0344663	CHRNA7/TNFRSF12A/SEMA5A/SPARC/PLK2/PAK4/THBS4/PRKCB/CXCR4/MDK/DLL4/SFRP1	12
731	GO:0043405	regulation of MAP kinase activity	11/265	337/18670	0.00899443	0.0484126	0.0349482	CHRNA7/EPHA4/DKK1/EPHB2/CXCR4/PDE6G/SFRP1/KIT/CDK1/BMP4/FZD10	11
732	GO:0010717	regulation of epithelial to mesenchymal transition	5/265	90/18670	0.00916044	0.049105	0.0354479	JAG1/NOG/MDK/SFRP1/BMP4	5
733	GO:0045778	positive regulation of ossification	5/265	90/18670	0.00916044	0.049105	0.0354479	JAG1/WNT4/SOX11/WNT10B/BMP4	5
734	GO:1903035	negative regulation of response to wounding	5/265	90/18670	0.00916044	0.049105	0.0354479	CASK/EPHA4/WNT4/SERPINE2/MDK	5
735	GO:1901991	negative regulation of mitotic cell cycle phase transition	9/265	248/18670	0.00917945	0.04914	0.0354732	CDKN2D/CENPF/CDKN2C/CDC20/BAX/PLK2/E2F1/AURKA/CDK1	9
736	GO:0042692	muscle cell differentiation	12/265	385/18670	0.00920851	0.0492287	0.0355372	SHOX2/WNT4/DKK1/CTNNA2/HEY2/WNT1/WNT10B/KIT/CDK1/BMP4/MSX1/CALR	12
737	GO:0018107	peptidyl-threonine phosphorylation	6/265	126/18670	0.0092385	0.0492611	0.0355607	CDK5/CALM3/PRKCB/PRKACA/MYLK2/CDK1	6
738	GO:0035904	aorta development	4/265	58/18670	0.00923959	0.0492611	0.0355607	JAG1/HEY2/ROBO2/DLL4	4
739	GO:0006816	calcium ion transport	13/265	434/18670	0.00938948	0.0499927	0.0360887	CHRNA7/CASK/CDK5/CHRNA4/JPH3/CALM3/BAX/PRKCB/CXCR4/PRKACA/GRIN2D/EPO/NMUR2	13
0	GO:0001655	urogenital system development	7/37	330/18670	3.30126e-06	0.00348531	0.00231443	FOXA1/TP73/MME/SIX1/FOXJ1/TFAP2A/BASP1	7
1	GO:0048638	regulation of developmental growth	7/37	347/18670	4.595e-06	0.00348531	0.00231443	EFNA5/OLFM1/TP73/SIX1/AGRN/DRAXIN/BASP1	7
2	GO:0045685	regulation of glial cell differentiation	4/37	73/18670	1.28832e-05	0.00617741	0.00410213	SPINT1/TP73/TNFRSF21/ZNF488	4
3	GO:0001822	kidney development	6/37	278/18670	1.62885e-05	0.00617741	0.00410213	TP73/MME/SIX1/FOXJ1/TFAP2A/BASP1	6
4	GO:0072001	renal system development	6/37	293/18670	2.19135e-05	0.00664856	0.00441499	TP73/MME/SIX1/FOXJ1/TFAP2A/BASP1	6
5	GO:0050769	positive regulation of neurogenesis	7/37	474/18670	3.46074e-05	0.00874991	0.00581041	SPINT1/EFNA5/RASSF10/FOXA1/TP73/MME/ZNF488	7
6	GO:0060541	respiratory system development	5/37	198/18670	4.21926e-05	0.00914374	0.00607193	FOXA1/MME/SIX1/FOXJ1/BASP1	5
7	GO:0070997	neuron death	6/37	348/18670	5.73247e-05	0.0105074	0.0069775	CCL5/EGLN3/SIX1/TNFRSF21/TFAP2A/DRAXIN	6
8	GO:0048713	regulation of oligodendrocyte differentiation	3/37	39/18670	6.23381e-05	0.0105074	0.0069775	TP73/TNFRSF21/ZNF488	3
9	GO:0045687	positive regulation of glial cell differentiation	3/37	43/18670	8.37212e-05	0.0127005	0.00843381	SPINT1/TP73/ZNF488	3
10	GO:0051402	neuron apoptotic process	5/37	239/18670	0.000102859	0.0130613	0.00867338	EGLN3/SIX1/TNFRSF21/TFAP2A/DRAXIN	5
11	GO:0014013	regulation of gliogenesis	4/37	124/18670	0.000103319	0.0130613	0.00867338	SPINT1/TP73/TNFRSF21/ZNF488	4
12	GO:0051124	synaptic growth at neuromuscular junction	2/37	10/18670	0.000170258	0.0197072	0.0130866	SIX1/AGRN	2
13	GO:0086023	adenylate cyclase-activating adrenergic receptor signaling pathway involved in heart process	2/37	11/18670	0.000207833	0.0197072	0.0130866	PDE4D/NOS1	2
14	GO:1904396	regulation of neuromuscular junction development	2/37	11/18670	0.000207833	0.0197072	0.0130866	SIX1/AGRN	2
15	GO:0016331	morphogenesis of embryonic epithelium	4/37	150/18670	0.000215089	0.0197072	0.0130866	SPINT1/SIX1/TFAP2A/JAG2	4
16	GO:0042129	regulation of T cell proliferation	4/37	156/18670	0.000249892	0.0197072	0.0130866	CCL5/RAC2/TNFRSF21/FOXJ1	4
17	GO:0006874	cellular calcium ion homeostasis	6/37	458/18670	0.00025712	0.0197072	0.0130866	CCL5/PDE4D/NOS1/NMU/CHRNA9/P2RX5	6
18	GO:0042110	T cell activation	6/37	464/18670	0.00027574	0.0197072	0.0130866	CCL5/RAC2/TNFRSF21/FOXJ1/PRDM1/JAG2	6
19	GO:0048663	neuron fate commitment	3/37	65/18670	0.000287567	0.0197072	0.0130866	FOXA1/SIX1/JAG2	3
20	GO:0007409	axonogenesis	6/37	468/18670	0.000288733	0.0197072	0.0130866	EFNA5/OLFM1/RAC2/ACTB/AGRN/DRAXIN	6
21	GO:0061478	response to platelet aggregation inhibitor	2/37	13/18670	0.00029401	0.0197072	0.0130866	EFNA5/ACTB	2
22	GO:0055074	calcium ion homeostasis	6/37	471/18670	0.000298791	0.0197072	0.0130866	CCL5/PDE4D/NOS1/NMU/CHRNA9/P2RX5	6
23	GO:1901214	regulation of neuron death	5/37	313/18670	0.000360029	0.0213894	0.0142037	CCL5/EGLN3/SIX1/TFAP2A/DRAXIN	5
24	GO:0050863	regulation of T cell activation	5/37	314/18670	0.000365331	0.0213894	0.0142037	CCL5/RAC2/TNFRSF21/FOXJ1/PRDM1	5
25	GO:0072503	cellular divalent inorganic cation homeostasis	6/37	493/18670	0.000381277	0.0213894	0.0142037	CCL5/PDE4D/NOS1/NMU/CHRNA9/P2RX5	6
26	GO:0007204	positive regulation of cytosolic calcium ion concentration	5/37	319/18670	0.000392739	0.0213894	0.0142037	PDE4D/NOS1/NMU/CHRNA9/P2RX5	5
27	GO:0072075	metanephric mesenchyme development	2/37	15/18670	0.000394795	0.0213894	0.0142037	SIX1/BASP1	2
28	GO:0014015	positive regulation of gliogenesis	3/37	74/18670	0.000421567	0.0220519	0.0146436	SPINT1/TP73/ZNF488	3
29	GO:0008217	regulation of blood pressure	4/37	182/18670	0.000448767	0.0220519	0.0146436	PDE4D/NOS1/NMU/MME	4
30	GO:0086103	G protein-coupled receptor signaling pathway involved in heart process	2/37	16/18670	0.000450631	0.0220519	0.0146436	PDE4D/NOS1	2
31	GO:0042098	T cell proliferation	4/37	184/18670	0.000467669	0.0221704	0.0147224	CCL5/RAC2/TNFRSF21/FOXJ1	4
32	GO:0021783	preganglionic parasympathetic fiber development	2/37	17/18670	0.000510078	0.0234236	0.0155545	SIX1/TFAP2A	2
33	GO:0048839	inner ear development	4/37	192/18670	0.000548994	0.0234236	0.0155545	SIX1/CHRNA9/TFAP2A/JAG2	4
34	GO:0110110	positive regulation of animal organ morphogenesis	3/37	81/18670	0.000549594	0.0234236	0.0155545	SIX1/TFAP2A/BASP1	3
35	GO:0072311	glomerular epithelial cell differentiation	2/37	18/18670	0.000573122	0.0234236	0.0155545	FOXJ1/BASP1	2
36	GO:0001763	morphogenesis of a branching structure	4/37	196/18670	0.000593222	0.0234236	0.0155545	SPINT1/FOXA1/SIX1/PRDM1	4
37	GO:0048486	parasympathetic nervous system development	2/37	19/18670	0.000639749	0.0234236	0.0155545	SIX1/TFAP2A	2
38	GO:0072074	kidney mesenchyme development	2/37	19/18670	0.000639749	0.0234236	0.0155545	SIX1/BASP1	2
39	GO:0051480	regulation of cytosolic calcium ion concentration	5/37	357/18670	0.000655154	0.0234236	0.0155545	PDE4D/NOS1/NMU/CHRNA9/P2RX5	5
40	GO:0002064	epithelial cell development	4/37	207/18670	0.000727864	0.0234236	0.0155545	PDE4D/FOXA1/FOXJ1/PRDM1	4
41	GO:0050670	regulation of lymphocyte proliferation	4/37	208/18670	0.00074109	0.0234236	0.0155545	CCL5/RAC2/TNFRSF21/FOXJ1	4
42	GO:0001656	metanephros development	3/37	90/18670	0.000747539	0.0234236	0.0155545	SIX1/FOXJ1/BASP1	3
43	GO:0032944	regulation of mononuclear cell proliferation	4/37	209/18670	0.000754485	0.0234236	0.0155545	CCL5/RAC2/TNFRSF21/FOXJ1	4
44	GO:0043523	regulation of neuron apoptotic process	4/37	210/18670	0.000768052	0.0234236	0.0155545	EGLN3/SIX1/TFAP2A/DRAXIN	4
45	GO:0032674	regulation of interleukin-5 production	2/37	21/18670	0.000783698	0.0234236	0.0155545	PDE4D/TNFRSF21	2
46	GO:0061213	positive regulation of mesonephros development	2/37	21/18670	0.000783698	0.0234236	0.0155545	SIX1/BASP1	2
47	GO:0072010	glomerular epithelium development	2/37	21/18670	0.000783698	0.0234236	0.0155545	FOXJ1/BASP1	2
48	GO:0060993	kidney morphogenesis	3/37	94/18670	0.000848307	0.0234236	0.0155545	SIX1/FOXJ1/BASP1	3
49	GO:0032634	interleukin-5 production	2/37	22/18670	0.000860993	0.0234236	0.0155545	PDE4D/TNFRSF21	2
50	GO:0060487	lung epithelial cell differentiation	2/37	22/18670	0.000860993	0.0234236	0.0155545	FOXA1/FOXJ1	2
51	GO:0010001	glial cell differentiation	4/37	218/18670	0.000882877	0.0234236	0.0155545	SPINT1/TP73/TNFRSF21/ZNF488	4
52	GO:0043583	ear development	4/37	219/18670	0.000898035	0.0234236	0.0155545	SIX1/CHRNA9/TFAP2A/JAG2	4
53	GO:0001657	ureteric bud development	3/37	97/18670	0.000929284	0.0234236	0.0155545	SIX1/FOXJ1/BASP1	3
54	GO:0048709	oligodendrocyte differentiation	3/37	97/18670	0.000929284	0.0234236	0.0155545	TP73/TNFRSF21/ZNF488	3
55	GO:0048714	positive regulation of oligodendrocyte differentiation	2/37	23/18670	0.000941816	0.0234236	0.0155545	TP73/ZNF488	2
56	GO:0060479	lung cell differentiation	2/37	23/18670	0.000941816	0.0234236	0.0155545	FOXA1/FOXJ1	2
57	GO:0070663	regulation of leukocyte proliferation	4/37	222/18670	0.000944614	0.0234236	0.0155545	CCL5/RAC2/TNFRSF21/FOXJ1	4
58	GO:0042472	inner ear morphogenesis	3/37	98/18670	0.000957326	0.0234236	0.0155545	SIX1/CHRNA9/TFAP2A	3
59	GO:0050848	regulation of calcium-mediated signaling	3/37	98/18670	0.000957326	0.0234236	0.0155545	PDE4D/NOS1/P2RX5	3
60	GO:0072163	mesonephric epithelium development	3/37	98/18670	0.000957326	0.0234236	0.0155545	SIX1/FOXJ1/BASP1	3
61	GO:0072164	mesonephric tubule development	3/37	98/18670	0.000957326	0.0234236	0.0155545	SIX1/FOXJ1/BASP1	3
62	GO:0001823	mesonephros development	3/37	102/18670	0.00107485	0.0254774	0.0169183	SIX1/FOXJ1/BASP1	3
63	GO:0010522	regulation of calcium ion transport into cytosol	3/37	102/18670	0.00107485	0.0254774	0.0169183	PDE4D/NOS1/P2RX5	3
64	GO:0061217	regulation of mesonephros development	2/37	25/18670	0.001114	0.0257411	0.0170935	SIX1/BASP1	2
65	GO:0022407	regulation of cell-cell adhesion	5/37	403/18670	0.0011281	0.0257411	0.0170935	CCL5/EFNA5/FOXA1/TNFRSF21/FOXJ1	5
66	GO:0030593	neutrophil chemotaxis	3/37	104/18670	0.00113689	0.0257411	0.0170935	CCL5/PDE4D/RAC2	3
67	GO:0060560	developmental growth involved in morphogenesis	4/37	235/18670	0.0011663	0.0257532	0.0171015	EFNA5/OLFM1/SIX1/DRAXIN	4
68	GO:0051963	regulation of synapse assembly	3/37	106/18670	0.00120114	0.0257532	0.0171015	EFNA5/SIX1/AGRN	3
69	GO:0010460	positive regulation of heart rate	2/37	26/18670	0.00120532	0.0257532	0.0171015	PDE4D/NMU	2
70	GO:0060314	regulation of ryanodine-sensitive calcium-release channel activity	2/37	26/18670	0.00120532	0.0257532	0.0171015	PDE4D/NOS1	2
71	GO:0072009	nephron epithelium development	3/37	109/18670	0.00130175	0.0274271	0.0182131	SIX1/FOXJ1/BASP1	3
72	GO:0061387	regulation of extent of cell growth	3/37	110/18670	0.00133643	0.0277721	0.0184421	EFNA5/OLFM1/DRAXIN	3
73	GO:0002065	columnar/cuboidal epithelial cell differentiation	3/37	112/18670	0.00140752	0.0288542	0.0191607	FOXA1/PRDM1/JAG2	3
74	GO:0048568	embryonic organ development	5/37	428/18670	0.0014728	0.0295265	0.0196072	SPINT1/SIX1/CHRNA9/TFAP2A/PRDM1	5
75	GO:0021602	cranial nerve morphogenesis	2/37	29/18670	0.0015001	0.0295265	0.0196072	SIX1/TFAP2A	2
76	GO:0048608	reproductive structure development	5/37	431/18670	0.00151887	0.0295265	0.0196072	SPINT1/FOXA1/MME/PRDM1/BASP1	5
77	GO:0051924	regulation of calcium ion transport	4/37	254/18670	0.00155268	0.0295265	0.0196072	CCL5/PDE4D/NOS1/P2RX5	4
78	GO:0006816	calcium ion transport	5/37	434/18670	0.00156599	0.0295265	0.0196072	CCL5/PDE4D/NOS1/CHRNA9/P2RX5	5
79	GO:0061458	reproductive system development	5/37	434/18670	0.00156599	0.0295265	0.0196072	SPINT1/FOXA1/MME/PRDM1/BASP1	5
80	GO:0090596	sensory organ morphogenesis	4/37	256/18670	0.00159795	0.0295265	0.0196072	SIX1/CHRNA9/TFAP2A/PRDM1	4
81	GO:0050869	negative regulation of B cell activation	2/37	30/18670	0.00160525	0.0295265	0.0196072	TNFRSF21/FOXJ1	2
82	GO:0042471	ear morphogenesis	3/37	118/18670	0.00163496	0.0295265	0.0196072	SIX1/CHRNA9/TFAP2A	3
83	GO:1990266	neutrophil migration	3/37	118/18670	0.00163496	0.0295265	0.0196072	CCL5/PDE4D/RAC2	3
84	GO:0071880	adenylate cyclase-activating adrenergic receptor signaling pathway	2/37	31/18670	0.00171382	0.0305867	0.0203112	PDE4D/NOS1	2
85	GO:0007281	germ cell development	4/37	262/18670	0.0017393	0.0306804	0.0203734	RIMBP3B/RIMBP3/PRDM1/RIMBP3C	4
86	GO:0003338	metanephros morphogenesis	2/37	32/18670	0.0018258	0.0317382	0.0210759	FOXJ1/BASP1	2
87	GO:0071621	granulocyte chemotaxis	3/37	123/18670	0.00184111	0.0317382	0.0210759	CCL5/PDE4D/RAC2	3
88	GO:0045165	cell fate commitment	4/37	270/18670	0.00194101	0.0330843	0.0219698	FOXA1/SIX1/PRDM1/JAG2	4
89	GO:0046651	lymphocyte proliferation	4/37	272/18670	0.00199386	0.0336012	0.022313	CCL5/RAC2/TNFRSF21/FOXJ1	4
90	GO:0032943	mononuclear cell proliferation	4/37	274/18670	0.00204771	0.0336012	0.022313	CCL5/RAC2/TNFRSF21/FOXJ1	4
91	GO:0048665	neuron fate specification	2/37	34/18670	0.00205993	0.0336012	0.022313	FOXA1/SIX1	2
92	GO:0071875	adrenergic receptor signaling pathway	2/37	34/18670	0.00205993	0.0336012	0.022313	PDE4D/NOS1	2
93	GO:0007411	axon guidance	4/37	276/18670	0.00210257	0.0339318	0.0225325	EFNA5/RAC2/AGRN/DRAXIN	4
94	GO:0097485	neuron projection guidance	4/37	277/18670	0.00213037	0.0340187	0.0225902	EFNA5/RAC2/AGRN/DRAXIN	4
95	GO:0060485	mesenchyme development	4/37	278/18670	0.00215843	0.0341077	0.0226493	OLFM1/FOXA1/SIX1/BASP1	4
96	GO:0060428	lung epithelium development	2/37	36/18670	0.00230753	0.0360879	0.0239643	FOXA1/FOXJ1	2
97	GO:0045777	positive regulation of blood pressure	2/37	37/18670	0.00243635	0.0377137	0.0250439	PDE4D/NMU	2
98	GO:0070838	divalent metal ion transport	5/37	483/18670	0.0024984	0.0377805	0.0250883	CCL5/PDE4D/NOS1/CHRNA9/P2RX5	5
99	GO:0031644	regulation of neurological system process	3/37	137/18670	0.00250245	0.0377805	0.0250883	NMU/TNFRSF21/ZNF488	3
100	GO:0042063	gliogenesis	4/37	290/18670	0.00251538	0.0377805	0.0250883	SPINT1/TP73/TNFRSF21/ZNF488	4
101	GO:0051249	regulation of lymphocyte activation	5/37	485/18670	0.00254349	0.0378282	0.0251199	CCL5/RAC2/TNFRSF21/FOXJ1/PRDM1	5
102	GO:0015804	neutral amino acid transport	2/37	38/18670	0.0025685	0.0378293	0.0251207	SLC7A5/SLC38A1	2
103	GO:0072511	divalent inorganic cation transport	5/37	489/18670	0.00263545	0.0384421	0.0255276	CCL5/PDE4D/NOS1/CHRNA9/P2RX5	5
104	GO:0072073	kidney epithelium development	3/37	140/18670	0.00266088	0.0384434	0.0255284	SIX1/FOXJ1/BASP1	3
105	GO:0097530	granulocyte migration	3/37	141/18670	0.00271504	0.0388558	0.0258023	CCL5/PDE4D/RAC2	3
106	GO:0072006	nephron development	3/37	142/18670	0.00276987	0.0389754	0.0258817	SIX1/FOXJ1/BASP1	3
107	GO:0070661	leukocyte proliferation	4/37	298/18670	0.00277478	0.0389754	0.0258817	CCL5/RAC2/TNFRSF21/FOXJ1	4
108	GO:0045823	positive regulation of heart contraction	2/37	40/18670	0.00284274	0.039204	0.0260336	PDE4D/NMU	2
109	GO:0090184	positive regulation of kidney development	2/37	40/18670	0.00284274	0.039204	0.0260336	SIX1/BASP1	2
110	GO:0050900	leukocyte migration	5/37	499/18670	0.00287595	0.0393047	0.0261004	CCL5/PDE4D/SLC7A5/RAC2/FOXJ1	5
111	GO:0007605	sensory perception of sound	3/37	145/18670	0.00293848	0.0398007	0.0264297	SIX1/CHRNA9/TFAP2A	3
112	GO:0031641	regulation of myelination	2/37	42/18670	0.00313015	0.0420215	0.0279045	TNFRSF21/ZNF488	2
113	GO:0021762	substantia nigra development	2/37	43/18670	0.00327875	0.0436304	0.0289729	ACTB/BASP1	2
114	GO:0001890	placenta development	3/37	152/18670	0.00335617	0.0438905	0.0291456	SPINT1/MME/PRDM1	3
115	GO:0007286	spermatid development	3/37	152/18670	0.00335617	0.0438905	0.0291456	RIMBP3B/RIMBP3/RIMBP3C	3
116	GO:0035850	epithelial cell differentiation involved in kidney development	2/37	44/18670	0.00343061	0.0441037	0.0292872	FOXJ1/BASP1	2
117	GO:0071622	regulation of granulocyte chemotaxis	2/37	44/18670	0.00343061	0.0441037	0.0292872	CCL5/RAC2	2
118	GO:0048483	autonomic nervous system development	2/37	45/18670	0.00358571	0.0453294	0.0301011	SIX1/TFAP2A	2
119	GO:0048701	embryonic cranial skeleton morphogenesis	2/37	45/18670	0.00358571	0.0453294	0.0301011	SIX1/TFAP2A	2
120	GO:0048515	spermatid differentiation	3/37	158/18670	0.00374178	0.0454376	0.030173	RIMBP3B/RIMBP3/RIMBP3C	3
121	GO:0060402	calcium ion transport into cytosol	3/37	158/18670	0.00374178	0.0454376	0.030173	PDE4D/NOS1/P2RX5	3
122	GO:0001504	neurotransmitter uptake	2/37	46/18670	0.00374404	0.0454376	0.030173	NOS1/SLC38A1	2
123	GO:0035088	establishment or maintenance of apical/basal cell polarity	2/37	46/18670	0.00374404	0.0454376	0.030173	PDZD11/FOXJ1	2
124	GO:0061245	establishment or maintenance of bipolar cell polarity	2/37	46/18670	0.00374404	0.0454376	0.030173	PDZD11/FOXJ1	2
125	GO:0007528	neuromuscular junction development	2/37	48/18670	0.00407032	0.0490053	0.0325421	SIX1/AGRN	2
126	GO:0050954	sensory perception of mechanical stimulus	3/37	165/18670	0.00422465	0.0498405	0.0330967	SIX1/CHRNA9/TFAP2A	3
127	GO:0003044	regulation of systemic arterial blood pressure mediated by a chemical signal	2/37	49/18670	0.00423825	0.0498405	0.0330967	PDE4D/MME	2
128	GO:0051205	protein insertion into membrane	2/37	49/18670	0.00423825	0.0498405	0.0330967	RTP4/TP73	2
0	GO:0007409	axonogenesis	14/61	468/18670	2.44552e-10	5.28232e-07	3.6065e-07	WNT5A/MT3/PAX2/FSTL4/SEMA3E/LAMA1/POU4F3/GDNF/NPTX1/EPHA7/RTN4R/ISL2/NEFL/RELN	14
1	GO:0048839	inner ear development	9/61	192/18670	1.16602e-08	1.05553e-05	7.20659e-06	WNT5A/PAX2/HOXA1/USH1G/POU4F3/COL11A1/FGF20/INSIG1/GABRA5	9
2	GO:0070997	neuron death	11/61	348/18670	1.46601e-08	1.05553e-05	7.20659e-06	WNT5A/MT3/POU4F3/GDNF/KCNB1/EPHA7/SLC30A10/FGF20/ADORA1/GABRA5/NEFL	11
3	GO:0042472	inner ear morphogenesis	7/61	98/18670	3.05782e-08	1.57481e-05	1.0752e-05	WNT5A/PAX2/HOXA1/USH1G/POU4F3/COL11A1/INSIG1	7
4	GO:0043583	ear development	9/61	219/18670	3.6454e-08	1.57481e-05	1.0752e-05	WNT5A/PAX2/HOXA1/USH1G/POU4F3/COL11A1/FGF20/INSIG1/GABRA5	9
5	GO:1901214	regulation of neuron death	10/61	313/18670	6.43187e-08	2.31547e-05	1.58089e-05	WNT5A/MT3/GDNF/KCNB1/EPHA7/SLC30A10/FGF20/ADORA1/GABRA5/NEFL	10
6	GO:0051402	neuron apoptotic process	9/61	239/18670	7.71861e-08	2.38174e-05	1.62613e-05	MT3/POU4F3/GDNF/KCNB1/EPHA7/SLC30A10/FGF20/GABRA5/NEFL	9
7	GO:0050771	negative regulation of axonogenesis	6/61	69/18670	9.65744e-08	2.60447e-05	1.7782e-05	WNT5A/MT3/FSTL4/SEMA3E/EPHA7/RTN4R	6
8	GO:0042471	ear morphogenesis	7/61	118/18670	1.10768e-07	2.60447e-05	1.7782e-05	WNT5A/PAX2/HOXA1/USH1G/POU4F3/COL11A1/INSIG1	7
9	GO:0048568	embryonic organ development	11/61	428/18670	1.20577e-07	2.60447e-05	1.7782e-05	TCF7/WNT5A/PAX2/HOXA1/USH1G/POU4F3/RYR2/GDNF/COL11A1/INSIG1/ALDH1A2	11
10	GO:0021675	nerve development	6/61	79/18670	2.1834e-07	4.2874e-05	2.92721e-05	PAX2/SLC1A3/HOXA1/POU4F3/NPTX1/GABRA5	6
11	GO:0048562	embryonic organ morphogenesis	9/61	288/18670	3.75091e-07	6.57849e-05	4.49146e-05	TCF7/WNT5A/PAX2/HOXA1/USH1G/POU4F3/RYR2/COL11A1/INSIG1	9
12	GO:0043523	regulation of neuron apoptotic process	8/61	210/18670	3.95928e-07	6.57849e-05	4.49146e-05	MT3/GDNF/KCNB1/EPHA7/SLC30A10/FGF20/GABRA5/NEFL	8
13	GO:0010771	negative regulation of cell morphogenesis involved in differentiation	6/61	97/18670	7.41686e-07	0.000114432	7.8128e-05	WNT5A/MT3/FSTL4/SEMA3E/EPHA7/RTN4R	6
14	GO:0061387	regulation of extent of cell growth	6/61	110/18670	1.55564e-06	0.000224012	0.000152944	WNT5A/MT3/FSTL4/SEMA3E/EPHA7/RTN4R	6
15	GO:0090596	sensory organ morphogenesis	8/61	256/18670	1.76098e-06	0.000231399	0.000157987	GNGT1/WNT5A/PAX2/HOXA1/USH1G/POU4F3/COL11A1/INSIG1	8
16	GO:0048640	negative regulation of developmental growth	6/61	113/18670	1.8212e-06	0.000231399	0.000157987	WNT5A/MT3/FSTL4/SEMA3E/EPHA7/RTN4R	6
17	GO:0050770	regulation of axonogenesis	7/61	183/18670	2.16318e-06	0.000252997	0.000172734	WNT5A/MT3/FSTL4/SEMA3E/EPHA7/RTN4R/NEFL	7
18	GO:0023061	signal release	10/61	462/18670	2.27614e-06	0.000252997	0.000172734	HTR2C/NRXN2/DOC2B/SLC2A1/DPP4/HMGCR/FOXA2/KCNB1/CHRM2/ADORA1	10
19	GO:0046883	regulation of hormone secretion	8/61	266/18670	2.34257e-06	0.000252997	0.000172734	HTR2C/DOC2B/SLC2A1/DPP4/HMGCR/FOXA2/KCNB1/ADORA1	8
20	GO:0007411	axon guidance	8/61	276/18670	3.08021e-06	0.000310626	0.000212079	WNT5A/SEMA3E/LAMA1/POU4F3/GDNF/EPHA7/ISL2/RELN	8
21	GO:0097485	neuron projection guidance	8/61	277/18670	3.16378e-06	0.000310626	0.000212079	WNT5A/SEMA3E/LAMA1/POU4F3/GDNF/EPHA7/ISL2/RELN	8
22	GO:0001763	morphogenesis of a branching structure	7/61	196/18670	3.41024e-06	0.000312828	0.000213583	WNT5A/PAX2/MET/SEMA3E/LAMA1/GDNF/EPHA7	7
23	GO:0050795	regulation of behavior	5/61	71/18670	3.47586e-06	0.000312828	0.000213583	HTR1D/HOXA1/HCRTR2/ADORA1/RELN	5
24	GO:0030900	forebrain development	9/61	381/18670	3.7957e-06	0.000327949	0.000223906	HSD3B1/SLC4A10/WNT5A/SLC2A1/RTN4R/ALDH1A2/NEFL/RELN/IGF2BP1	9
25	GO:0090276	regulation of peptide hormone secretion	7/61	208/18670	5.0461e-06	0.000419214	0.000286218	HTR2C/DOC2B/SLC2A1/DPP4/HMGCR/FOXA2/KCNB1	7
26	GO:0009582	detection of abiotic stimulus	6/61	136/18670	5.34478e-06	0.000427233	0.000291693	GNGT1/NPFFR2/ELOVL4/COL11A1/PKD2L1/ADORA1	6
27	GO:0031016	pancreas development	5/61	78/18670	5.53821e-06	0.000427233	0.000291693	WNT5A/MET/FOXA2/ALDH1A2/ONECUT2	5
28	GO:0010769	regulation of cell morphogenesis involved in differentiation	8/61	301/18670	5.83462e-06	0.000434578	0.000296708	WNT5A/MT3/FSTL4/SEMA3E/EPHA7/RTN4R/NEFL/RELN	8
29	GO:0046879	hormone secretion	8/61	312/18670	7.58647e-06	0.000538487	0.000367651	HTR2C/DOC2B/SLC2A1/DPP4/HMGCR/FOXA2/KCNB1/ADORA1	8
30	GO:0007605	sensory perception of sound	6/61	145/18670	7.72829e-06	0.000538487	0.000367651	SLC1A3/HOXA1/USH1G/POU4F3/COL11A1/GABRA5	6
31	GO:0043524	negative regulation of neuron apoptotic process	6/61	147/18670	8.36011e-06	0.000552556	0.000377257	MT3/GDNF/SLC30A10/FGF20/GABRA5/NEFL	6
32	GO:0045665	negative regulation of neuron differentiation	7/61	225/18670	8.44183e-06	0.000552556	0.000377257	WNT5A/MT3/FSTL4/SEMA3E/EPHA7/RTN4R/ISL2	7
33	GO:0048754	branching morphogenesis of an epithelial tube	6/61	150/18670	9.38584e-06	0.000572805	0.000391082	WNT5A/PAX2/MET/SEMA3E/LAMA1/GDNF	6
34	GO:0009914	hormone transport	8/61	322/18670	9.54675e-06	0.000572805	0.000391082	HTR2C/DOC2B/SLC2A1/DPP4/HMGCR/FOXA2/KCNB1/ADORA1	8
35	GO:0060562	epithelial tube morphogenesis	8/61	322/18670	9.54675e-06	0.000572805	0.000391082	WNT5A/PAX2/MET/SEMA3E/LAMA1/RYR2/GDNF/EPHA7	8
36	GO:0030517	negative regulation of axon extension	4/61	42/18670	1.05184e-05	0.000611308	0.00041737	WNT5A/MT3/SEMA3E/RTN4R	4
37	GO:0048588	developmental cell growth	7/61	234/18670	1.08978e-05	0.000611308	0.00041737	WNT5A/MT3/FSTL4/SEMA3E/POU4F3/EPHA7/RTN4R	7
38	GO:0060560	developmental growth involved in morphogenesis	7/61	235/18670	1.1204e-05	0.000611308	0.00041737	WNT5A/MT3/FSTL4/SEMA3E/POU4F3/EPHA7/RTN4R	7
39	GO:0010977	negative regulation of neuron projection development	6/61	155/18670	1.13205e-05	0.000611308	0.00041737	WNT5A/MT3/FSTL4/SEMA3E/EPHA7/RTN4R	6
40	GO:0099173	postsynapse organization	6/61	163/18670	1.50778e-05	0.000794343	0.000542336	WNT5A/NRXN2/GDNF/EPHA7/NEFL/RELN	6
41	GO:0050954	sensory perception of mechanical stimulus	6/61	165/18670	1.61591e-05	0.000831041	0.000567392	SLC1A3/HOXA1/USH1G/POU4F3/COL11A1/GABRA5	6
42	GO:0030072	peptide hormone secretion	7/61	250/18670	1.67231e-05	0.000840044	0.000573539	HTR2C/DOC2B/SLC2A1/DPP4/HMGCR/FOXA2/KCNB1	7
43	GO:0021537	telencephalon development	7/61	251/18670	1.71593e-05	0.000842363	0.000575122	HSD3B1/WNT5A/SLC2A1/RTN4R/NEFL/RELN/IGF2BP1	7
44	GO:0021545	cranial nerve development	4/61	51/18670	2.29737e-05	0.00107005	0.000730574	PAX2/SLC1A3/HOXA1/POU4F3	4
45	GO:0090102	cochlea development	4/61	51/18670	2.29737e-05	0.00107005	0.000730574	WNT5A/PAX2/HOXA1/GABRA5	4
46	GO:0050796	regulation of insulin secretion	6/61	176/18670	2.32835e-05	0.00107005	0.000730574	DOC2B/SLC2A1/DPP4/HMGCR/FOXA2/KCNB1	6
47	GO:0021510	spinal cord development	5/61	106/18670	2.47899e-05	0.00109444	0.000747226	EVX1/GDNF/ISL2/NEFL/RELN	5
48	GO:0050885	neuromuscular process controlling balance	4/61	52/18670	2.48275e-05	0.00109444	0.000747226	SLC1A3/USH1G/POU4F3/NEFL	4
49	GO:0008361	regulation of cell size	6/61	179/18670	2.56114e-05	0.00109865	0.0007501	WNT5A/MT3/FSTL4/SEMA3E/EPHA7/RTN4R	6
50	GO:0050905	neuromuscular process	5/61	107/18670	2.59403e-05	0.00109865	0.0007501	SLC1A3/HOXA1/USH1G/POU4F3/NEFL	5
51	GO:0045165	cell fate commitment	7/61	270/18670	2.74151e-05	0.00113878	0.0007775	WNT5A/PAX2/EVX1/POU6F2/FOXA2/ONECUT2/ISL2	7
52	GO:0061138	morphogenesis of a branching epithelium	6/61	182/18670	2.81233e-05	0.00114616	0.000782536	WNT5A/PAX2/MET/SEMA3E/LAMA1/GDNF	6
53	GO:0030308	negative regulation of cell growth	6/61	186/18670	3.17771e-05	0.0012566	0.00085794	WNT5A/MT3/FSTL4/SEMA3E/EPHA7/RTN4R	6
54	GO:0031667	response to nutrient levels	9/61	499/18670	3.26501e-05	0.0012566	0.00085794	MT3/HTR2C/PAX2/SLC2A1/HMGCR/FOXA2/KCNB1/ALDH1A2/HMGCS1	9
55	GO:0002791	regulation of peptide secretion	9/61	500/18670	3.31644e-05	0.0012566	0.00085794	WNT5A/HTR2C/DOC2B/SLC2A1/DPP4/HMGCR/FOXA2/KCNB1/ADORA1	9
56	GO:0060113	inner ear receptor cell differentiation	4/61	56/18670	3.33563e-05	0.0012566	0.00085794	USH1G/POU4F3/FGF20/GABRA5	4
57	GO:0031345	negative regulation of cell projection organization	6/61	188/18670	3.3742e-05	0.0012566	0.00085794	WNT5A/MT3/FSTL4/SEMA3E/EPHA7/RTN4R	6
58	GO:0031290	retinal ganglion cell axon guidance	3/61	21/18670	4.23254e-05	0.00154954	0.00105795	POU4F3/EPHA7/ISL2	3
59	GO:0007626	locomotory behavior	6/61	198/18670	4.50852e-05	0.00162307	0.00110815	SLC4A10/HTR2C/ZNF385A/DPP4/FOXA2/GDNF	6
60	GO:0042490	mechanoreceptor differentiation	4/61	61/18670	4.68192e-05	0.00163191	0.00111418	USH1G/POU4F3/FGF20/GABRA5	4
61	GO:0048675	axon extension	5/61	121/18670	4.68418e-05	0.00163191	0.00111418	WNT5A/MT3/SEMA3E/POU4F3/RTN4R	5
62	GO:0050768	negative regulation of neurogenesis	7/61	295/18670	4.81451e-05	0.00165069	0.00112701	WNT5A/MT3/FSTL4/SEMA3E/EPHA7/RTN4R/ISL2	7
63	GO:0050890	cognition	7/61	296/18670	4.91863e-05	0.00166004	0.00113339	NRXN2/HOXA1/ZNF385A/HMGCR/ADORA1/GABRA5/RELN	7
64	GO:2000378	negative regulation of reactive oxygen species metabolic process	4/61	64/18670	5.65887e-05	0.00188049	0.0012839	MT3/PAX2/ABCD2/SLC30A10	4
65	GO:0030073	insulin secretion	6/61	207/18670	5.7737e-05	0.00188958	0.0012901	DOC2B/SLC2A1/DPP4/HMGCR/FOXA2/KCNB1	6
66	GO:1901215	negative regulation of neuron death	6/61	208/18670	5.93021e-05	0.00191183	0.0013053	MT3/GDNF/SLC30A10/FGF20/GABRA5/NEFL	6
67	GO:0009612	response to mechanical stimulus	6/61	210/18670	6.25341e-05	0.00197371	0.00134755	NRXN2/SLC1A3/SLC2A1/RYR2/COL11A1/PKD2L1	6
68	GO:0009895	negative regulation of catabolic process	7/61	308/18670	6.31902e-05	0.00197371	0.00134755	MT3/MET/HMGCR/NELL1/GDNF/ADORA1/IGF2BP1	7
69	GO:0090103	cochlea morphogenesis	3/61	24/18670	6.39627e-05	0.00197371	0.00134755	WNT5A/PAX2/HOXA1	3
70	GO:0009416	response to light stimulus	7/61	314/18670	7.13286e-05	0.00217	0.00148156	SLC4A10/GNGT1/SLC1A3/HOXA1/HMGCR/ELOVL4/HMGCS1	7
71	GO:0051961	negative regulation of nervous system development	7/61	315/18670	7.27648e-05	0.00217476	0.00148482	WNT5A/MT3/FSTL4/SEMA3E/EPHA7/RTN4R/ISL2	7
72	GO:0009581	detection of external stimulus	5/61	133/18670	7.34989e-05	0.00217476	0.00148482	GNGT1/ELOVL4/COL11A1/PKD2L1/ADORA1	5
73	GO:0048762	mesenchymal cell differentiation	6/61	219/18670	7.88674e-05	0.00230207	0.00157174	WNT5A/PAX2/SEMA3E/FOXA2/GDNF/ALDH1A2	6
74	GO:0050804	modulation of chemical synaptic transmission	8/61	436/18670	8.26334e-05	0.00237984	0.00162483	SLC4A10/SLC1A3/GDNF/NPTX1/KCNB1/CHRM2/ADORA1/RELN	8
75	GO:0099177	regulation of trans-synaptic signaling	8/61	437/18670	8.39607e-05	0.0023847	0.00162815	SLC4A10/SLC1A3/GDNF/NPTX1/KCNB1/CHRM2/ADORA1/RELN	8
76	GO:0050953	sensory perception of light stimulus	6/61	222/18670	8.50102e-05	0.0023847	0.00162815	SLC4A10/PAX2/POU6F2/USH1G/POU4F3/COL11A1	6
77	GO:0033555	multicellular organismal response to stress	4/61	73/18670	9.48365e-05	0.00262624	0.00179306	HTR2C/DPP4/GABRA5/RELN	4
78	GO:0007422	peripheral nervous system development	4/61	75/18670	0.000105389	0.00288153	0.00196736	UGT8/GDNF/ONECUT2/ISL2	4
79	GO:0008299	isoprenoid biosynthetic process	3/61	29/18670	0.000114138	0.00308174	0.00210405	HMGCR/ALDH1A2/HMGCS1	3
80	GO:0010721	negative regulation of cell development	7/61	344/18670	0.000125942	0.00335845	0.00229297	WNT5A/MT3/FSTL4/SEMA3E/EPHA7/RTN4R/ISL2	7
81	GO:0048638	regulation of developmental growth	7/61	347/18670	0.00013289	0.00350052	0.00238998	WNT5A/MT3/FSTL4/SEMA3E/EPHA7/RTN4R/FGF20	7
82	GO:0003002	regionalization	7/61	351/18670	0.000142637	0.00371199	0.00253436	WNT5A/PAX2/EVX1/FOXA2/GDNF/ALDH1A2/RELN	7
83	GO:0045926	negative regulation of growth	6/61	249/18670	0.000159292	0.00409608	0.00279659	WNT5A/MT3/FSTL4/SEMA3E/EPHA7/RTN4R	6
84	GO:0048854	brain morphogenesis	3/61	33/18670	0.000168849	0.00426375	0.00291107	SLC4A10/WNT5A/PAX2	3
85	GO:0022604	regulation of cell morphogenesis	8/61	484/18670	0.00016976	0.00426375	0.00291107	WNT5A/MT3/FSTL4/SEMA3E/EPHA7/RTN4R/NEFL/RELN	8
86	GO:0098664	G protein-coupled serotonin receptor signaling pathway	3/61	34/18670	0.000184759	0.00458712	0.00313185	HTR1D/HTR2C/CHRM2	3
87	GO:0032535	regulation of cellular component size	7/61	370/18670	0.0001972	0.00484035	0.00330474	WNT5A/MT3/FSTL4/SEMA3E/EPHA7/RTN4R/NEFL	7
88	GO:0010975	regulation of neuron projection development	8/61	499/18670	0.000208967	0.00507157	0.00346261	WNT5A/MT3/FSTL4/SEMA3E/EPHA7/RTN4R/NEFL/RELN	8
89	GO:1990138	neuron projection extension	5/61	168/18670	0.000220102	0.00528244	0.00360658	WNT5A/MT3/SEMA3E/POU4F3/RTN4R	5
90	GO:0001662	behavioral fear response	3/61	37/18670	0.000238235	0.00553321	0.00377779	HTR2C/DPP4/GABRA5	3
91	GO:0031076	embryonic camera-type eye development	3/61	37/18670	0.000238235	0.00553321	0.00377779	WNT5A/PAX2/ALDH1A2	3
92	GO:0071542	dopaminergic neuron differentiation	3/61	37/18670	0.000238235	0.00553321	0.00377779	WNT5A/FOXA2/FGF20	3
93	GO:0006836	neurotransmitter transport	6/61	269/18670	0.000241866	0.00555777	0.00379456	HTR2C/NRXN2/DOC2B/SLC1A3/GDNF/CHRM2	6
94	GO:0021543	pallium development	5/61	172/18670	0.000245473	0.00558128	0.00381061	HSD3B1/SLC2A1/NEFL/RELN/IGF2BP1	5
95	GO:0002209	behavioral defense response	3/61	38/18670	0.000258055	0.00580624	0.0039642	HTR2C/DPP4/GABRA5	3
96	GO:0051952	regulation of amine transport	4/61	95/18670	0.000262923	0.00585478	0.00399734	GDNF/KCNB1/FGF20/ADORA1	4
97	GO:0030516	regulation of axon extension	4/61	96/18670	0.000273688	0.00603231	0.00411855	WNT5A/MT3/SEMA3E/RTN4R	4
98	GO:0007210	serotonin receptor signaling pathway	3/61	39/18670	0.000278911	0.00608533	0.00415475	HTR1D/HTR2C/CHRM2	3
99	GO:0060485	mesenchyme development	6/61	278/18670	0.000288581	0.00623335	0.00425581	WNT5A/PAX2/SEMA3E/FOXA2/GDNF/ALDH1A2	6
100	GO:0001941	postsynaptic membrane organization	3/61	40/18670	0.000300826	0.00630857	0.00430717	NRXN2/GDNF/RELN	3
101	GO:0042596	fear response	3/61	40/18670	0.000300826	0.00630857	0.00430717	HTR2C/DPP4/GABRA5	3
102	GO:0071526	semaphorin-plexin signaling pathway	3/61	40/18670	0.000300826	0.00630857	0.00430717	MET/SEMA3E/GDNF	3
103	GO:0001708	cell fate specification	4/61	99/18670	0.000307883	0.00639449	0.00436583	PAX2/EVX1/FOXA2/ISL2	4
104	GO:0015837	amine transport	4/61	102/18670	0.000345041	0.00709798	0.00484613	GDNF/KCNB1/FGF20/ADORA1	4
105	GO:0050808	synapse organization	7/61	408/18670	0.000356914	0.00727296	0.0049656	WNT5A/NRXN2/SEMA3E/GDNF/EPHA7/NEFL/RELN	7
106	GO:0031018	endocrine pancreas development	3/61	45/18670	0.000427068	0.00857653	0.00585561	WNT5A/FOXA2/ONECUT2	3
107	GO:0006821	chloride transport	4/61	108/18670	0.000428827	0.00857653	0.00585561	SLC4A10/SLC1A3/GLRA2/GABRA5	4
108	GO:0070372	regulation of ERK1 and ERK2 cascade	6/61	300/18670	0.00043289	0.00857837	0.00585687	MT3/HTR2C/HMGCR/EPHA7/SLC30A10/FGF20	6
109	GO:0050919	negative chemotaxis	3/61	46/18670	0.000455804	0.00880349	0.00601057	WNT5A/SEMA3E/EPHA7	3
110	GO:0006939	smooth muscle contraction	4/61	110/18670	0.000459722	0.00880349	0.00601057	HTR1D/GDNF/CHRM2/ADORA1	4
111	GO:0021562	vestibulocochlear nerve development	2/61	10/18670	0.000464628	0.00880349	0.00601057	PAX2/POU4F3	2
112	GO:0090009	primitive streak formation	2/61	10/18670	0.000464628	0.00880349	0.00601057	WNT5A/FOXA2	2
113	GO:2000049	positive regulation of cell-cell adhesion mediated by cadherin	2/61	10/18670	0.000464628	0.00880349	0.00601057	WNT5A/FOXA2	2
114	GO:0046890	regulation of lipid biosynthetic process	5/61	198/18670	0.000468754	0.00880442	0.0060112	HTR2C/ABCD2/HMGCR/INSIG1/HMGCS1	5
115	GO:0050912	detection of chemical stimulus involved in sensory perception of taste	3/61	47/18670	0.000485752	0.00904504	0.00617549	CST4/PKD2L1/CST1	3
116	GO:0021517	ventral spinal cord development	3/61	48/18670	0.000516934	0.00954341	0.00651575	EVX1/ISL2/RELN	3
117	GO:0070371	ERK1 and ERK2 cascade	6/61	317/18670	0.000578863	0.0105961	0.0072345	MT3/HTR2C/HMGCR/EPHA7/SLC30A10/FGF20	6
118	GO:0007389	pattern specification process	7/61	446/18670	0.000607215	0.0110217	0.00752506	WNT5A/PAX2/EVX1/FOXA2/GDNF/ALDH1A2/RELN	7
119	GO:0009314	response to radiation	7/61	448/18670	0.000623496	0.0112229	0.00766243	SLC4A10/GNGT1/SLC1A3/HOXA1/HMGCR/ELOVL4/HMGCS1	7
120	GO:0003337	mesenchymal to epithelial transition involved in metanephros morphogenesis	2/61	12/18670	0.000678592	0.0115839	0.00790887	PAX2/GDNF	2
121	GO:0048934	peripheral nervous system neuron differentiation	2/61	12/18670	0.000678592	0.0115839	0.00790887	ONECUT2/ISL2	2
122	GO:0048935	peripheral nervous system neuron development	2/61	12/18670	0.000678592	0.0115839	0.00790887	ONECUT2/ISL2	2
123	GO:0060900	embryonic camera-type eye formation	2/61	12/18670	0.000678592	0.0115839	0.00790887	WNT5A/PAX2	2
124	GO:0072178	nephric duct morphogenesis	2/61	12/18670	0.000678592	0.0115839	0.00790887	PAX2/EPHA7	2
125	GO:0046677	response to antibiotic	6/61	327/18670	0.000681082	0.0115839	0.00790887	PAX2/MET/SLC1A3/HMGCR/GLRA2/NEFL	6
126	GO:0070374	positive regulation of ERK1 and ERK2 cascade	5/61	215/18670	0.000681088	0.0115839	0.00790887	MT3/HTR2C/HMGCR/SLC30A10/FGF20	5
127	GO:0007601	visual perception	5/61	218/18670	0.000724996	0.0122343	0.00835295	SLC4A10/PAX2/POU6F2/POU4F3/COL11A1	5
128	GO:0035270	endocrine system development	4/61	127/18670	0.000789665	0.0129971	0.00887377	WNT5A/FOXA2/ALDH1A2/ONECUT2	4
129	GO:0007494	midgut development	2/61	13/18670	0.000800286	0.0129971	0.00887377	WNT5A/ALDH1A2	2
130	GO:0031223	auditory behavior	2/61	13/18670	0.000800286	0.0129971	0.00887377	NRXN2/SLC1A3	2
131	GO:0033605	positive regulation of catecholamine secretion	2/61	13/18670	0.000800286	0.0129971	0.00887377	GDNF/KCNB1	2
132	GO:0035641	locomotory exploration behavior	2/61	13/18670	0.000800286	0.0129971	0.00887377	SLC4A10/DPP4	2
133	GO:0060688	regulation of morphogenesis of a branching structure	3/61	56/18670	0.000813247	0.0131091	0.00895019	WNT5A/PAX2/GDNF	3
134	GO:0050708	regulation of protein secretion	7/61	472/18670	0.000847398	0.0135584	0.00925696	WNT5A/DOC2B/SLC2A1/DPP4/HMGCR/FOXA2/KCNB1	7
135	GO:0045598	regulation of fat cell differentiation	4/61	132/18670	0.000912105	0.0142698	0.0097427	WNT5A/HTR2C/ZNF385A/INSIG1	4
136	GO:0045995	regulation of embryonic development	4/61	132/18670	0.000912105	0.0142698	0.0097427	WNT5A/LAMA1/FOXA2/GDNF	4
137	GO:0042574	retinal metabolic process	2/61	14/18670	0.000931705	0.0142698	0.0097427	RDH11/ALDH1A2	2
138	GO:0045198	establishment of epithelial cell apical/basal polarity	2/61	14/18670	0.000931705	0.0142698	0.0097427	WNT5A/LAMA1	2
139	GO:0072216	positive regulation of metanephros development	2/61	14/18670	0.000931705	0.0142698	0.0097427	PAX2/GDNF	2
140	GO:1900452	regulation of long-term synaptic depression	2/61	14/18670	0.000931705	0.0142698	0.0097427	KCNB1/ADORA1	2
141	GO:0071333	cellular response to glucose stimulus	4/61	133/18670	0.000938109	0.0142698	0.0097427	PAX2/HMGCR/FOXA2/KCNB1	4
142	GO:0048738	cardiac muscle tissue development	5/61	233/18670	0.000977096	0.0145716	0.00994871	WNT5A/RYR2/COL11A1/FGF20/ALDH1A2	5
143	GO:0097305	response to alcohol	5/61	233/18670	0.000977096	0.0145716	0.00994871	HSD3B1/HMGCR/GLRA2/HMGCS1/NEFL	5
144	GO:0016049	cell growth	7/61	484/18670	0.000981017	0.0145716	0.00994871	WNT5A/MT3/FSTL4/SEMA3E/POU4F3/EPHA7/RTN4R	7
145	GO:0001889	liver development	4/61	135/18670	0.000991676	0.0145716	0.00994871	MET/ALDH1A2/ONECUT2/HMGCS1	4
146	GO:0071331	cellular response to hexose stimulus	4/61	135/18670	0.000991676	0.0145716	0.00994871	PAX2/HMGCR/FOXA2/KCNB1	4
147	GO:0071326	cellular response to monosaccharide stimulus	4/61	136/18670	0.00101925	0.0148756	0.0101563	PAX2/HMGCR/FOXA2/KCNB1	4
148	GO:0048645	animal organ formation	3/61	61/18670	0.0010437	0.015082	0.0102972	WNT5A/PAX2/GDNF	3
149	GO:0031644	regulation of neurological system process	4/61	137/18670	0.00104736	0.015082	0.0102972	HTR2C/NPTX1/ADORA1/RELN	4
150	GO:0007638	mechanosensory behavior	2/61	15/18670	0.00107279	0.0151908	0.0103715	NRXN2/SLC1A3	2
151	GO:0072283	metanephric renal vesicle morphogenesis	2/61	15/18670	0.00107279	0.0151908	0.0103715	PAX2/GDNF	2
152	GO:0061008	hepaticobiliary system development	4/61	138/18670	0.00107601	0.0151908	0.0103715	MET/ALDH1A2/ONECUT2/HMGCS1	4
153	GO:0050433	regulation of catecholamine secretion	3/61	62/18670	0.00109424	0.0153029	0.010448	GDNF/KCNB1/FGF20	3
154	GO:0001666	response to hypoxia	6/61	359/18670	0.00110476	0.0153029	0.010448	GNGT1/MT3/SLC2A1/DPP4/RYR2/ADORA1	6
155	GO:0006720	isoprenoid metabolic process	4/61	139/18670	0.00110521	0.0153029	0.010448	RDH11/HMGCR/ALDH1A2/HMGCS1	4
156	GO:0060078	regulation of postsynaptic membrane potential	4/61	140/18670	0.00113496	0.0156147	0.0106609	GLRA2/ADORA1/GABRA5/RELN	4
157	GO:0006066	alcohol metabolic process	6/61	364/18670	0.00118603	0.0162128	0.0110693	MT3/RDH11/HMGCR/INSIG1/ALDH1A2/HMGCS1	6
158	GO:0050432	catecholamine secretion	3/61	64/18670	0.00119988	0.0162128	0.0110693	GDNF/KCNB1/FGF20	3
159	GO:0032102	negative regulation of response to external stimulus	6/61	365/18670	0.00120282	0.0162128	0.0110693	WNT5A/SEMA3E/ABCD2/HMGCR/RTN4R/ADORA1	6
160	GO:0016114	terpenoid biosynthetic process	2/61	16/18670	0.00122346	0.0162128	0.0110693	ALDH1A2/HMGCS1	2
161	GO:0072176	nephric duct development	2/61	16/18670	0.00122346	0.0162128	0.0110693	PAX2/EPHA7	2
162	GO:0072189	ureter development	2/61	16/18670	0.00122346	0.0162128	0.0110693	PAX2/ALDH1A2	2
163	GO:0071322	cellular response to carbohydrate stimulus	4/61	144/18670	0.0012596	0.0165489	0.0112987	PAX2/HMGCR/FOXA2/KCNB1	4
164	GO:0097237	cellular response to toxic substance	5/61	247/18670	0.0012665	0.0165489	0.0112987	MT3/PAX2/MET/RDH11/GLRA2	5
165	GO:0035690	cellular response to drug	6/61	369/18670	0.00127181	0.0165489	0.0112987	MT3/PAX2/MET/RYR2/CHRM2/GLRA2	6
166	GO:0036293	response to decreased oxygen levels	6/61	370/18670	0.00128952	0.0166139	0.0113431	GNGT1/MT3/SLC2A1/DPP4/RYR2/ADORA1	6
167	GO:0007612	learning	4/61	145/18670	0.00129219	0.0166139	0.0113431	NRXN2/HMGCR/GABRA5/RELN	4
168	GO:0046888	negative regulation of hormone secretion	3/61	66/18670	0.00131175	0.0167656	0.0114467	HMGCR/KCNB1/ADORA1	3
169	GO:0050909	sensory perception of taste	3/61	67/18670	0.00137006	0.0174078	0.0118852	CST4/PKD2L1/CST1	3
170	GO:0035148	tube formation	4/61	148/18670	0.00139352	0.0176024	0.012018	WNT5A/PAX2/HOXA1/GDNF	4
171	GO:0050918	positive chemotaxis	3/61	68/18670	0.00142998	0.0179579	0.0122607	WNT5A/MET/GDNF	3
172	GO:0008203	cholesterol metabolic process	4/61	150/18670	0.00146408	0.0181367	0.0123828	MT3/HMGCR/INSIG1/HMGCS1	4
173	GO:0016331	morphogenesis of embryonic epithelium	4/61	150/18670	0.00146408	0.0181367	0.0123828	WNT5A/PAX2/GDNF/ALDH1A2	4
174	GO:0007611	learning or memory	5/61	256/18670	0.00148333	0.0181367	0.0123828	NRXN2/ZNF385A/HMGCR/GABRA5/RELN	5
175	GO:0055008	cardiac muscle tissue morphogenesis	3/61	69/18670	0.00149152	0.0181367	0.0123828	WNT5A/RYR2/COL11A1	3
176	GO:0071300	cellular response to retinoic acid	3/61	69/18670	0.00149152	0.0181367	0.0123828	WNT5A/PAX2/ALDH1A2	3
177	GO:0048863	stem cell differentiation	5/61	257/18670	0.00150901	0.0181367	0.0123828	PAX2/POU6F2/SEMA3E/GDNF/ALDH1A2	5
178	GO:0001678	cellular glucose homeostasis	4/61	152/18670	0.0015371	0.0181367	0.0123828	PAX2/HMGCR/FOXA2/KCNB1	4
179	GO:0035089	establishment of apical/basal cell polarity	2/61	18/18670	0.00155337	0.0181367	0.0123828	WNT5A/LAMA1	2
180	GO:0072077	renal vesicle morphogenesis	2/61	18/18670	0.00155337	0.0181367	0.0123828	PAX2/GDNF	2
181	GO:0072079	nephron tubule formation	2/61	18/18670	0.00155337	0.0181367	0.0123828	PAX2/GDNF	2
182	GO:0090190	positive regulation of branching involved in ureteric bud morphogenesis	2/61	18/18670	0.00155337	0.0181367	0.0123828	PAX2/GDNF	2
183	GO:1905276	regulation of epithelial tube formation	2/61	18/18670	0.00155337	0.0181367	0.0123828	WNT5A/GDNF	2
184	GO:2000047	regulation of cell-cell adhesion mediated by cadherin	2/61	18/18670	0.00155337	0.0181367	0.0123828	WNT5A/FOXA2	2
185	GO:1902652	secondary alcohol metabolic process	4/61	155/18670	0.00165133	0.0191768	0.0130929	MT3/HMGCR/INSIG1/HMGCS1	4
186	GO:0014706	striated muscle tissue development	6/61	390/18670	0.00168522	0.0194656	0.0132901	WNT5A/HMGCR/RYR2/COL11A1/FGF20/ALDH1A2	6
187	GO:0031330	negative regulation of cellular catabolic process	5/61	264/18670	0.00169806	0.0194904	0.013307	MT3/MET/NELL1/GDNF/IGF2BP1	5
188	GO:0030859	polarized epithelial cell differentiation	2/61	19/18670	0.00173248	0.0194904	0.013307	WNT5A/LAMA1	2
189	GO:0060231	mesenchymal to epithelial transition	2/61	19/18670	0.00173248	0.0194904	0.013307	PAX2/GDNF	2
190	GO:0072087	renal vesicle development	2/61	19/18670	0.00173248	0.0194904	0.013307	PAX2/GDNF	2
191	GO:2000696	regulation of epithelial cell differentiation involved in kidney development	2/61	19/18670	0.00173248	0.0194904	0.013307	PAX2/GDNF	2
192	GO:0070482	response to oxygen levels	6/61	394/18670	0.00177438	0.0198583	0.0135582	GNGT1/MT3/SLC2A1/DPP4/RYR2/ADORA1	6
193	GO:0099601	regulation of neurotransmitter receptor activity	3/61	74/18670	0.00182414	0.02031	0.0138666	NPTX1/NEFL/RELN	3
194	GO:0021915	neural tube development	4/61	160/18670	0.00185465	0.0205438	0.0140262	TCF7/WNT5A/PAX2/ALDH1A2	4
195	GO:0006695	cholesterol biosynthetic process	3/61	75/18670	0.00189575	0.020892	0.014264	HMGCR/INSIG1/HMGCS1	3
196	GO:0048670	regulation of collateral sprouting	2/61	20/18670	0.00192093	0.0209556	0.0143074	FSTL4/EPHA7	2
197	GO:0061162	establishment of monopolar cell polarity	2/61	20/18670	0.00192093	0.0209556	0.0143074	WNT5A/LAMA1	2
198	GO:1902653	secondary alcohol biosynthetic process	3/61	76/18670	0.0019691	0.0213731	0.0145925	HMGCR/INSIG1/HMGCS1	3
199	GO:0051937	catecholamine transport	3/61	77/18670	0.00204419	0.0220263	0.0150384	GDNF/KCNB1/FGF20	3
200	GO:0060537	muscle tissue development	6/61	408/18670	0.00211497	0.0220263	0.0150384	WNT5A/HMGCR/RYR2/COL11A1/FGF20/ALDH1A2	6
201	GO:0014821	phasic smooth muscle contraction	2/61	21/18670	0.00211868	0.0220263	0.0150384	HTR1D/GDNF	2
202	GO:0042749	regulation of circadian sleep/wake cycle	2/61	21/18670	0.00211868	0.0220263	0.0150384	HCRTR2/ADORA1	2
203	GO:0051412	response to corticosterone	2/61	21/18670	0.00211868	0.0220263	0.0150384	HSD3B1/NEFL	2
204	GO:0061213	positive regulation of mesonephros development	2/61	21/18670	0.00211868	0.0220263	0.0150384	PAX2/GDNF	2
205	GO:0061339	establishment or maintenance of monopolar cell polarity	2/61	21/18670	0.00211868	0.0220263	0.0150384	WNT5A/LAMA1	2
206	GO:0016125	sterol metabolic process	4/61	166/18670	0.00212081	0.0220263	0.0150384	MT3/HMGCR/INSIG1/HMGCS1	4
207	GO:0008306	associative learning	3/61	78/18670	0.00212105	0.0220263	0.0150384	HMGCR/GABRA5/RELN	3
208	GO:0019216	regulation of lipid metabolic process	6/61	410/18670	0.00216741	0.0224	0.0152936	HTR2C/ABCD2/HMGCR/INSIG1/ADORA1/HMGCS1	6
209	GO:0015698	inorganic anion transport	4/61	169/18670	0.00226332	0.0232798	0.0158943	SLC4A10/SLC1A3/GLRA2/GABRA5	4
210	GO:0090189	regulation of branching involved in ureteric bud morphogenesis	2/61	22/18670	0.00232566	0.0236234	0.0161288	PAX2/GDNF	2
211	GO:0001558	regulation of cell growth	6/61	416/18670	0.00233063	0.0236234	0.0161288	WNT5A/MT3/FSTL4/SEMA3E/EPHA7/RTN4R	6
212	GO:0021700	developmental maturation	5/61	284/18670	0.00233422	0.0236234	0.0161288	WNT5A/PAX2/ALDH1A2/NEFL/RELN	5
213	GO:0014032	neural crest cell development	3/61	81/18670	0.00236234	0.0236234	0.0161288	SEMA3E/GDNF/ALDH1A2	3
214	GO:0016126	sterol biosynthetic process	3/61	81/18670	0.00236234	0.0236234	0.0161288	HMGCR/INSIG1/HMGCS1	3
215	GO:0021766	hippocampus development	3/61	81/18670	0.00236234	0.0236234	0.0161288	HSD3B1/NEFL/RELN	3
216	GO:0060415	muscle tissue morphogenesis	3/61	82/18670	0.00244638	0.0243511	0.0166257	WNT5A/RYR2/COL11A1	3
217	GO:0010469	regulation of signaling receptor activity	4/61	173/18670	0.00246343	0.0244083	0.0166647	NPTX1/ADORA1/NEFL/RELN	4
218	GO:0022410	circadian sleep/wake cycle process	2/61	23/18670	0.00254181	0.024843	0.0169615	HCRTR2/ADORA1	2
219	GO:0071294	cellular response to zinc ion	2/61	23/18670	0.00254181	0.024843	0.0169615	MT3/GLRA2	2
220	GO:0072215	regulation of metanephros development	2/61	23/18670	0.00254181	0.024843	0.0169615	PAX2/GDNF	2
221	GO:0097756	negative regulation of blood vessel diameter	3/61	84/18670	0.00261999	0.0254918	0.0174045	HTR1D/HMGCR/ADORA1	3
222	GO:0072001	renal system development	5/61	293/18670	0.00267098	0.0258714	0.0176636	WNT5A/PAX2/GDNF/EPHA7/ALDH1A2	5
223	GO:0014031	mesenchymal cell development	3/61	85/18670	0.00270957	0.0260119	0.0177596	SEMA3E/GDNF/ALDH1A2	3
224	GO:0048864	stem cell development	3/61	85/18670	0.00270957	0.0260119	0.0177596	SEMA3E/GDNF/ALDH1A2	3
225	GO:0021511	spinal cord patterning	2/61	24/18670	0.00276707	0.0262143	0.0178978	EVX1/RELN	2
226	GO:0036315	cellular response to sterol	2/61	24/18670	0.00276707	0.0262143	0.0178978	INSIG1/HMGCS1	2
227	GO:0050996	positive regulation of lipid catabolic process	2/61	24/18670	0.00276707	0.0262143	0.0178978	ABCD2/ADORA1	2
228	GO:0042391	regulation of membrane potential	6/61	434/18670	0.00287641	0.0270132	0.0184432	RYR2/KCNB1/GLRA2/ADORA1/GABRA5/RELN	6
229	GO:0048732	gland development	6/61	434/18670	0.00287641	0.0270132	0.0184432	WNT5A/MET/LAMA1/ALDH1A2/ONECUT2/HMGCS1	6
230	GO:0048644	muscle organ morphogenesis	3/61	88/18670	0.00298961	0.0272394	0.0185977	WNT5A/RYR2/COL11A1	3
231	GO:1902476	chloride transmembrane transport	3/61	88/18670	0.00298961	0.0272394	0.0185977	SLC1A3/GLRA2/GABRA5	3
232	GO:0045956	positive regulation of calcium ion-dependent exocytosis	2/61	25/18670	0.00300138	0.0272394	0.0185977	DOC2B/KCNB1	2
233	GO:0061217	regulation of mesonephros development	2/61	25/18670	0.00300138	0.0272394	0.0185977	PAX2/GDNF	2
234	GO:0072202	cell differentiation involved in metanephros development	2/61	25/18670	0.00300138	0.0272394	0.0185977	PAX2/GDNF	2
235	GO:0072273	metanephric nephron morphogenesis	2/61	25/18670	0.00300138	0.0272394	0.0185977	PAX2/GDNF	2
236	GO:1904861	excitatory synapse assembly	2/61	25/18670	0.00300138	0.0272394	0.0185977	WNT5A/NRXN2	2
237	GO:1905809	negative regulation of synapse organization	2/61	25/18670	0.00300138	0.0272394	0.0185977	WNT5A/EPHA7	2
238	GO:0021953	central nervous system neuron differentiation	4/61	183/18670	0.0030164	0.0272612	0.0186126	SLC4A10/WNT5A/EVX1/ISL2	4
239	GO:0007193	adenylate cyclase-inhibiting G protein-coupled receptor signaling pathway	3/61	89/18670	0.00308676	0.0277809	0.0189674	HTR1D/CHRM2/ADORA1	3
240	GO:0007369	gastrulation	4/61	185/18670	0.00313638	0.0281103	0.0191922	WNT5A/PAX2/FOXA2/COL11A1	4
241	GO:0014033	neural crest cell differentiation	3/61	90/18670	0.00318584	0.0281466	0.019217	SEMA3E/GDNF/ALDH1A2	3
242	GO:0015844	monoamine transport	3/61	90/18670	0.00318584	0.0281466	0.019217	GDNF/KCNB1/FGF20	3
243	GO:0010996	response to auditory stimulus	2/61	26/18670	0.00324468	0.0281466	0.019217	NRXN2/SLC1A3	2
244	GO:0035640	exploration behavior	2/61	26/18670	0.00324468	0.0281466	0.019217	SLC4A10/DPP4	2
245	GO:0042745	circadian sleep/wake cycle	2/61	26/18670	0.00324468	0.0281466	0.019217	HCRTR2/ADORA1	2
246	GO:0048596	embryonic camera-type eye morphogenesis	2/61	26/18670	0.00324468	0.0281466	0.019217	WNT5A/PAX2	2
247	GO:0048843	negative regulation of axon extension involved in axon guidance	2/61	26/18670	0.00324468	0.0281466	0.019217	WNT5A/SEMA3E	2
248	GO:0060074	synapse maturation	2/61	26/18670	0.00324468	0.0281466	0.019217	NEFL/RELN	2
249	GO:0048167	regulation of synaptic plasticity	4/61	187/18670	0.00325957	0.0281627	0.019228	SLC4A10/KCNB1/ADORA1/RELN	4
250	GO:0071248	cellular response to metal ion	4/61	190/18670	0.0034505	0.0296209	0.0202236	WNT5A/MT3/SLC30A10/GLRA2	4
251	GO:0006829	zinc ion transport	2/61	27/18670	0.00349691	0.0296209	0.0202236	MT3/SLC30A10	2
252	GO:0048668	collateral sprouting	2/61	27/18670	0.00349691	0.0296209	0.0202236	FSTL4/EPHA7	2
253	GO:0048799	animal organ maturation	2/61	27/18670	0.00349691	0.0296209	0.0202236	PAX2/ALDH1A2	2
254	GO:0060384	innervation	2/61	27/18670	0.00349691	0.0296209	0.0202236	NPTX1/GABRA5	2
255	GO:1901216	positive regulation of neuron death	3/61	94/18670	0.00360161	0.0303886	0.0207478	WNT5A/EPHA7/ADORA1	3
256	GO:0050810	regulation of steroid biosynthetic process	3/61	95/18670	0.00371048	0.0311853	0.0212918	HMGCR/INSIG1/HMGCS1	3
257	GO:0001702	gastrulation with mouth forming second	2/61	28/18670	0.00375801	0.0313409	0.021398	WNT5A/FOXA2	2
258	GO:1902668	negative regulation of axon guidance	2/61	28/18670	0.00375801	0.0313409	0.021398	WNT5A/SEMA3E	2
259	GO:2000377	regulation of reactive oxygen species metabolic process	4/61	195/18670	0.00378543	0.0314482	0.0214712	MT3/PAX2/ABCD2/SLC30A10	4
260	GO:0006694	steroid biosynthetic process	4/61	196/18670	0.00385497	0.0319032	0.0217819	HSD3B1/HMGCR/INSIG1/HMGCS1	4
261	GO:0009749	response to glucose	4/61	197/18670	0.00392537	0.0323619	0.022095	PAX2/HMGCR/FOXA2/KCNB1	4
262	GO:0021602	cranial nerve morphogenesis	2/61	29/18670	0.00402793	0.0328314	0.0224156	PAX2/HOXA1	2
263	GO:0021884	forebrain neuron development	2/61	29/18670	0.00402793	0.0328314	0.0224156	SLC4A10/WNT5A	2
264	GO:0090162	establishment of epithelial cell polarity	2/61	29/18670	0.00402793	0.0328314	0.0224156	WNT5A/LAMA1	2
265	GO:0099175	regulation of postsynapse organization	3/61	98/18670	0.0040491	0.0328799	0.0224487	WNT5A/EPHA7/RELN	3
266	GO:0007200	phospholipase C-activating G protein-coupled receptor signaling pathway	3/61	100/18670	0.00428496	0.0340742	0.0232641	HTR2C/HCRTR2/CHRM2	3
267	GO:0007215	glutamate receptor signaling pathway	3/61	100/18670	0.00428496	0.0340742	0.0232641	KCNB1/NEFL/RELN	3
268	GO:0060079	excitatory postsynaptic potential	3/61	100/18670	0.00428496	0.0340742	0.0232641	GLRA2/ADORA1/RELN	3
269	GO:2001023	regulation of response to drug	3/61	100/18670	0.00428496	0.0340742	0.0232641	MET/GDNF/FGF20	3
270	GO:0009746	response to hexose	4/61	202/18670	0.00429051	0.0340742	0.0232641	PAX2/HMGCR/FOXA2/KCNB1	4
271	GO:0000038	very long-chain fatty acid metabolic process	2/61	30/18670	0.0043066	0.0340742	0.0232641	ABCD2/ELOVL4	2
272	GO:0099068	postsynapse assembly	2/61	30/18670	0.0043066	0.0340742	0.0232641	WNT5A/NRXN2	2
273	GO:0001655	urogenital system development	5/61	330/18670	0.00443373	0.034952	0.0238635	WNT5A/PAX2/GDNF/EPHA7/ALDH1A2	5
274	GO:0008202	steroid metabolic process	5/61	331/18670	0.0044906	0.0352716	0.0240817	HSD3B1/MT3/HMGCR/INSIG1/HMGCS1	5
275	GO:0060292	long-term synaptic depression	2/61	31/18670	0.00459397	0.035823	0.0244581	KCNB1/ADORA1	2
276	GO:0097106	postsynaptic density organization	2/61	31/18670	0.00459397	0.035823	0.0244581	NRXN2/RELN	2
277	GO:0034284	response to monosaccharide	4/61	207/18670	0.00467797	0.0363468	0.0248157	PAX2/HMGCR/FOXA2/KCNB1	4
278	GO:0007218	neuropeptide signaling pathway	3/61	104/18670	0.00478135	0.0370169	0.0252733	NPFFR2/HCRTR2/GLRA2	3
279	GO:0071229	cellular response to acid chemical	4/61	209/18670	0.00483935	0.0373228	0.0254821	WNT5A/PAX2/GLRA2/ALDH1A2	4
280	GO:0003338	metanephros morphogenesis	2/61	32/18670	0.00488997	0.0373228	0.0254821	PAX2/GDNF	2
281	GO:0048841	regulation of axon extension involved in axon guidance	2/61	32/18670	0.00488997	0.0373228	0.0254821	WNT5A/SEMA3E	2
282	GO:0051385	response to mineralocorticoid	2/61	32/18670	0.00488997	0.0373228	0.0254821	HSD3B1/NEFL	2
283	GO:0010092	specification of animal organ identity	2/61	33/18670	0.00519456	0.0391077	0.0267007	PAX2/GDNF	2
284	GO:0036314	response to sterol	2/61	33/18670	0.00519456	0.0391077	0.0267007	INSIG1/HMGCS1	2
285	GO:0099084	postsynaptic specialization organization	2/61	33/18670	0.00519456	0.0391077	0.0267007	NRXN2/RELN	2
286	GO:0001101	response to acid chemical	5/61	343/18670	0.00521436	0.0391077	0.0267007	WNT5A/PAX2/GLRA2/ALDH1A2/PKD2L1	5
287	GO:0072330	monocarboxylic acid biosynthetic process	5/61	343/18670	0.00521436	0.0391077	0.0267007	SLC1A3/ABCD2/ELOVL4/INSIG1/ALDH1A2	5
288	GO:0032526	response to retinoic acid	3/61	108/18670	0.00531117	0.039559	0.0270089	WNT5A/PAX2/ALDH1A2	3
289	GO:0099565	chemical synaptic transmission, postsynaptic	3/61	108/18670	0.00531117	0.039559	0.0270089	GLRA2/ADORA1/RELN	3
290	GO:0072503	cellular divalent inorganic cation homeostasis	6/61	493/18670	0.00535093	0.0397183	0.0271176	WNT5A/MT3/HTR2C/RYR2/HCRTR2/ADORA1	6
291	GO:0021761	limbic system development	3/61	109/18670	0.00544891	0.0401625	0.0274209	HSD3B1/NEFL/RELN	3
292	GO:0032148	activation of protein kinase B activity	2/61	34/18670	0.00550768	0.0401625	0.0274209	WNT5A/MT3	2
293	GO:0048048	embryonic eye morphogenesis	2/61	34/18670	0.00550768	0.0401625	0.0274209	WNT5A/PAX2	2
294	GO:0048566	embryonic digestive tract development	2/61	34/18670	0.00550768	0.0401625	0.0274209	TCF7/ALDH1A2	2
295	GO:0048665	neuron fate specification	2/61	34/18670	0.00550768	0.0401625	0.0274209	EVX1/ISL2	2
296	GO:0071241	cellular response to inorganic substance	4/61	217/18670	0.00552234	0.0401625	0.0274209	WNT5A/MT3/SLC30A10/GLRA2	4
297	GO:0007584	response to nutrient	4/61	219/18670	0.00570265	0.0413346	0.0282212	HMGCR/FOXA2/ALDH1A2/HMGCS1	4
298	GO:0098661	inorganic anion transmembrane transport	3/61	111/18670	0.00573083	0.0414	0.0282658	SLC1A3/GLRA2/GABRA5	3
299	GO:0051954	positive regulation of amine transport	2/61	35/18670	0.00582926	0.0416927	0.0284656	GDNF/KCNB1	2
300	GO:0110111	negative regulation of animal organ morphogenesis	2/61	35/18670	0.00582926	0.0416927	0.0284656	WNT5A/PAX2	2
301	GO:1905332	positive regulation of morphogenesis of an epithelium	2/61	35/18670	0.00582926	0.0416927	0.0284656	PAX2/GDNF	2
302	GO:0017158	regulation of calcium ion-dependent exocytosis	3/61	112/18670	0.00587501	0.0418813	0.0285944	DOC2B/KCNB1/CHRM2	3
303	GO:0001505	regulation of neurotransmitter levels	5/61	354/18670	0.0059474	0.0422579	0.0288515	NRXN2/DOC2B/SLC1A3/GDNF/CHRM2	5
304	GO:0045444	fat cell differentiation	4/61	223/18670	0.00607501	0.043023	0.0293739	WNT5A/HTR2C/ZNF385A/INSIG1	4
305	GO:2000310	regulation of NMDA receptor activity	2/61	36/18670	0.00615925	0.0433361	0.0295877	NEFL/RELN	2
306	GO:0051480	regulation of cytosolic calcium ion concentration	5/61	357/18670	0.00615934	0.0433361	0.0295877	WNT5A/HTR2C/RYR2/HCRTR2/ADORA1	5
307	GO:0006936	muscle contraction	5/61	360/18670	0.00637657	0.0446968	0.0305167	HTR1D/RYR2/GDNF/CHRM2/ADORA1	5
308	GO:0021987	cerebral cortex development	3/61	116/18670	0.00647345	0.0446968	0.0305167	SLC2A1/NEFL/RELN	3
309	GO:0003156	regulation of animal organ formation	2/61	37/18670	0.00649759	0.0446968	0.0305167	WNT5A/GDNF	2
310	GO:0048846	axon extension involved in axon guidance	2/61	37/18670	0.00649759	0.0446968	0.0305167	WNT5A/SEMA3E	2
311	GO:1902284	neuron projection extension involved in neuron projection guidance	2/61	37/18670	0.00649759	0.0446968	0.0305167	WNT5A/SEMA3E	2
312	GO:1903427	negative regulation of reactive oxygen species biosynthetic process	2/61	37/18670	0.00649759	0.0446968	0.0305167	ABCD2/SLC30A10	2
313	GO:2000273	positive regulation of signaling receptor activity	2/61	37/18670	0.00649759	0.0446968	0.0305167	ADORA1/RELN	2
314	GO:0001654	eye development	5/61	362/18670	0.00652435	0.0447384	0.0305451	GNGT1/WNT5A/PAX2/LAMA1/ALDH1A2	5
315	GO:0010038	response to metal ion	5/61	364/18670	0.00667453	0.0456234	0.0311493	WNT5A/MT3/RYR2/SLC30A10/GLRA2	5
316	GO:0009743	response to carbohydrate	4/61	230/18670	0.00676505	0.0460962	0.0314721	PAX2/HMGCR/FOXA2/KCNB1	4
317	GO:0150063	visual system development	5/61	366/18670	0.00682713	0.0463434	0.0316409	GNGT1/WNT5A/PAX2/LAMA1/ALDH1A2	5
318	GO:0046676	negative regulation of insulin secretion	2/61	38/18670	0.00684423	0.0463434	0.0316409	HMGCR/KCNB1	2
319	GO:0006721	terpenoid metabolic process	3/61	120/18670	0.00710703	0.0479725	0.0327531	RDH11/ALDH1A2/HMGCS1	3
320	GO:0048880	sensory system development	5/61	371/18670	0.00721934	0.0485787	0.033167	GNGT1/WNT5A/PAX2/LAMA1/ALDH1A2	5
321	GO:0001704	formation of primary germ layer	3/61	121/18670	0.00727097	0.0487742	0.0333005	WNT5A/PAX2/COL11A1	3
322	GO:0001709	cell fate determination	2/61	40/18670	0.00756218	0.049952	0.0341047	PAX2/POU6F2	2
323	GO:0014046	dopamine secretion	2/61	40/18670	0.00756218	0.049952	0.0341047	GDNF/FGF20	2
324	GO:0014059	regulation of dopamine secretion	2/61	40/18670	0.00756218	0.049952	0.0341047	GDNF/FGF20	2
325	GO:0072210	metanephric nephron development	2/61	40/18670	0.00756218	0.049952	0.0341047	PAX2/GDNF	2
326	GO:0090184	positive regulation of kidney development	2/61	40/18670	0.00756218	0.049952	0.0341047	PAX2/GDNF	2

## Sheet: BLCA_module_BP
	ID	Description	GeneRatio	BgRatio	pvalue	p.adjust	qvalue	geneID	Count
0	GO:0002237	response to molecule of bacterial origin	19/92	343/18670	4.30477e-15	1.36375e-11	8.24703e-12	IL12B/TNF/LYN/CXCL10/SPARC/LTA/VCAM1/HAVCR2/CCL2/CCL5/IL1B/F2R/FASLG/LTF/B2M/IL6/KMO/PTAFR/ICAM1	19
1	GO:1903039	positive regulation of leukocyte cell-cell adhesion	16/92	218/18670	9.89177e-15	1.56686e-11	9.47528e-12	IL12B/TNF/LYN/VCAM1/HAVCR2/CCL2/CCL5/CD3E/CSK/IL1B/GATA3/IL6/CORO1A/PTAFR/ICAM1/THY1	16
2	GO:0032496	response to lipopolysaccharide	18/92	330/18670	3.21089e-14	3.3907e-11	2.05047e-11	IL12B/TNF/LYN/CXCL10/SPARC/LTA/VCAM1/HAVCR2/CCL2/CCL5/IL1B/F2R/FASLG/LTF/IL6/KMO/PTAFR/ICAM1	18
3	GO:0007159	leukocyte cell-cell adhesion	18/92	337/18670	4.60739e-14	3.64905e-11	2.2067e-11	IL12B/TNF/LYN/VCAM1/RAC2/HAVCR2/CCL2/CCL5/CD3E/CSK/IL1B/FOXJ1/GATA3/IL6/CORO1A/PTAFR/ICAM1/THY1	18
4	GO:0022409	positive regulation of cell-cell adhesion	16/92	255/18670	1.14464e-13	6.30269e-11	3.81144e-11	IL12B/TNF/LYN/VCAM1/HAVCR2/CCL2/CCL5/CD3E/CSK/IL1B/GATA3/IL6/CORO1A/PTAFR/ICAM1/THY1	16
5	GO:1903037	regulation of leukocyte cell-cell adhesion	17/92	304/18670	1.19369e-13	6.30269e-11	3.81144e-11	IL12B/TNF/LYN/VCAM1/HAVCR2/CCL2/CCL5/CD3E/CSK/IL1B/FOXJ1/GATA3/IL6/CORO1A/PTAFR/ICAM1/THY1	17
6	GO:0051249	regulation of lymphocyte activation	19/92	485/18670	2.11037e-12	9.55094e-10	5.77575e-10	IL12B/LYN/IGHG3/VCAM1/RAC2/HAVCR2/CCL2/CCL5/CD3E/CSK/LST1/IL1B/FOXJ1/GATA3/IL6/CORO1A/INHBA/THY1/IGKC	19
7	GO:0010959	regulation of metal ion transport	17/92	394/18670	7.70412e-12	3.05083e-09	1.84493e-09	RGS4/LYN/CXCL10/HECW2/BAK1/OPRD1/CCL2/CCL5/CXCR4/KEL/F2R/B2M/CORO1A/ICAM1/STAC3/THY1/CEMIP	17
8	GO:0022407	regulation of cell-cell adhesion	17/92	403/18670	1.1011e-11	3.48829e-09	2.10948e-09	IL12B/TNF/LYN/VCAM1/HAVCR2/CCL2/CCL5/CD3E/CSK/IL1B/FOXJ1/GATA3/IL6/CORO1A/PTAFR/ICAM1/THY1	17
9	GO:0045785	positive regulation of cell adhesion	17/92	403/18670	1.1011e-11	3.48829e-09	2.10948e-09	IL12B/TNF/LYN/VCAM1/HAVCR2/CCL2/CCL5/CD3E/SPOCK2/CSK/IL1B/GATA3/IL6/CORO1A/PTAFR/ICAM1/THY1	17
10	GO:0050870	positive regulation of T cell activation	13/92	202/18670	1.99447e-11	5.74407e-09	3.47362e-09	IL12B/LYN/VCAM1/HAVCR2/CCL2/CCL5/CD3E/CSK/IL1B/GATA3/IL6/CORO1A/THY1	13
11	GO:0071222	cellular response to lipopolysaccharide	13/92	205/18670	2.40136e-11	6.21492e-09	3.75836e-09	IL12B/TNF/LYN/CXCL10/HAVCR2/CCL2/CCL5/IL1B/LTF/IL6/KMO/PTAFR/ICAM1	13
12	GO:0051924	regulation of calcium ion transport	14/92	254/18670	2.55032e-11	6.21492e-09	3.75836e-09	RGS4/LYN/CXCL10/BAK1/OPRD1/CCL2/CCL5/CXCR4/F2R/CORO1A/ICAM1/STAC3/THY1/CEMIP	14
13	GO:0050900	leukocyte migration	18/92	499/18670	3.37812e-11	7.24986e-09	4.38422e-09	TNF/LYN/CXCL10/VCAM1/RAC2/CCL2/CCL5/CXCR4/IL1B/FOXJ1/GATA3/IL6/CORO1A/COL1A1/PTAFR/ICAM1/THY1/IGKC	18
14	GO:0050863	regulation of T cell activation	15/92	314/18670	3.56449e-11	7.24986e-09	4.38422e-09	IL12B/LYN/VCAM1/RAC2/HAVCR2/CCL2/CCL5/CD3E/CSK/IL1B/FOXJ1/GATA3/IL6/CORO1A/THY1	15
15	GO:0071219	cellular response to molecule of bacterial origin	13/92	212/18670	3.66155e-11	7.24986e-09	4.38422e-09	IL12B/TNF/LYN/CXCL10/HAVCR2/CCL2/CCL5/IL1B/LTF/IL6/KMO/PTAFR/ICAM1	13
16	GO:0002696	positive regulation of leukocyte activation	16/92	380/18670	4.88983e-11	9.11235e-09	5.51052e-09	IL12B/LYN/IGHG3/VCAM1/HAVCR2/CCL2/CCL5/CD3E/CSK/IL1B/GATA3/IL6/CORO1A/PTAFR/THY1/IGKC	16
17	GO:0050867	positive regulation of cell activation	16/92	394/18670	8.35658e-11	1.41649e-08	8.56596e-09	IL12B/LYN/IGHG3/VCAM1/HAVCR2/CCL2/CCL5/CD3E/CSK/IL1B/GATA3/IL6/CORO1A/PTAFR/THY1/IGKC	16
18	GO:0051251	positive regulation of lymphocyte activation	15/92	334/18670	8.49536e-11	1.41649e-08	8.56596e-09	IL12B/LYN/IGHG3/VCAM1/HAVCR2/CCL2/CCL5/CD3E/CSK/IL1B/GATA3/IL6/CORO1A/THY1/IGKC	15
19	GO:0042110	T cell activation	17/92	464/18670	9.99582e-11	1.58334e-08	9.57494e-09	IL12B/LYN/VCAM1/RAC2/HAVCR2/CCL2/CCL5/CD3E/CSK/IL1B/FOXJ1/B2M/GATA3/IL6/CORO1A/ICAM1/THY1	17
20	GO:0071216	cellular response to biotic stimulus	13/92	236/18670	1.39549e-10	2.10519e-08	1.27308e-08	IL12B/TNF/LYN/CXCL10/HAVCR2/CCL2/CCL5/IL1B/LTF/IL6/KMO/PTAFR/ICAM1	13
21	GO:0042035	regulation of cytokine biosynthetic process	10/92	114/18670	2.28711e-10	3.16057e-08	1.9113e-08	TLR7/IL12B/TNF/CD3E/IL1B/FOXJ1/GATA3/IL6/PTAFR/INHBA	10
22	GO:0043062	extracellular structure organization	16/92	422/18670	2.29461e-10	3.16057e-08	1.9113e-08	TNF/POSTN/SPARC/COL3A1/APOE/SULF1/VCAM1/COL11A1/SPOCK2/SPP1/MMP9/VCAN/IL6/COL1A1/ICAM1/ACAN	16
23	GO:0002703	regulation of leukocyte mediated immunity	12/92	201/18670	2.97965e-10	3.93313e-08	2.37849e-08	IL12B/TNF/LYN/LTA/RAC2/HAVCR2/IL1B/FOXJ1/B2M/GATA3/IL6/PTAFR	12
24	GO:0030198	extracellular matrix organization	15/92	368/18670	3.27921e-10	4.15541e-08	2.51291e-08	TNF/POSTN/SPARC/COL3A1/SULF1/VCAM1/COL11A1/SPOCK2/SPP1/MMP9/VCAN/IL6/COL1A1/ICAM1/ACAN	15
25	GO:0006816	calcium ion transport	16/92	434/18670	3.45718e-10	4.21245e-08	2.5474e-08	RGS4/LYN/CXCL10/BAK1/OPRD1/CCL2/CCL5/CXCR4/F2R/FASLG/SLC24A2/CORO1A/ICAM1/STAC3/THY1/CEMIP	16
26	GO:0050670	regulation of lymphocyte proliferation	12/92	208/18670	4.42024e-10	5.18641e-08	3.13639e-08	IL12B/LYN/VCAM1/RAC2/HAVCR2/CCL5/CD3E/LST1/IL1B/FOXJ1/IL6/CORO1A	12
27	GO:0032944	regulation of mononuclear cell proliferation	12/92	209/18670	4.67084e-10	5.28472e-08	3.19584e-08	IL12B/LYN/VCAM1/RAC2/HAVCR2/CCL5/CD3E/LST1/IL1B/FOXJ1/IL6/CORO1A	12
28	GO:0042089	cytokine biosynthetic process	10/92	123/18670	4.8627e-10	5.31208e-08	3.21239e-08	TLR7/IL12B/TNF/CD3E/IL1B/FOXJ1/GATA3/IL6/PTAFR/INHBA	10
29	GO:0042107	cytokine metabolic process	10/92	124/18670	5.26809e-10	5.56311e-08	3.36419e-08	TLR7/IL12B/TNF/CD3E/IL1B/FOXJ1/GATA3/IL6/PTAFR/INHBA	10
30	GO:0070663	regulation of leukocyte proliferation	12/92	222/18670	9.32614e-10	9.53071e-08	5.76352e-08	IL12B/LYN/VCAM1/RAC2/HAVCR2/CCL5/CD3E/LST1/IL1B/FOXJ1/IL6/CORO1A	12
31	GO:0001894	tissue homeostasis	12/92	227/18670	1.20244e-09	1.19042e-07	7.19884e-08	AKR1B1/IGHG3/RAC2/SPP1/CSK/LYZ/F2R/LTF/B2M/IL6/CORO1A/IGKC	12
32	GO:0070838	divalent metal ion transport	16/92	483/18670	1.62719e-09	1.54166e-07	9.3229e-08	RGS4/LYN/CXCL10/BAK1/OPRD1/CCL2/CCL5/CXCR4/F2R/FASLG/SLC24A2/CORO1A/ICAM1/STAC3/THY1/CEMIP	16
33	GO:0032649	regulation of interferon-gamma production	9/92	101/18670	1.65456e-09	1.54166e-07	9.3229e-08	TLR7/IL12B/TNF/LTA/HAVCR2/CD3E/IL1B/GATA3/INHBA	9
34	GO:0048871	multicellular organismal homeostasis	16/92	485/18670	1.72668e-09	1.56289e-07	9.4513e-08	TNF/AKR1B1/PM20D1/IGHG3/RAC2/SPP1/CSK/CXCR4/IL1B/LYZ/F2R/LTF/B2M/IL6/CORO1A/IGKC	16
35	GO:0072511	divalent inorganic cation transport	16/92	489/18670	1.94266e-09	1.70954e-07	1.03381e-07	RGS4/LYN/CXCL10/BAK1/OPRD1/CCL2/CCL5/CXCR4/F2R/FASLG/SLC24A2/CORO1A/ICAM1/STAC3/THY1/CEMIP	16
36	GO:0014015	positive regulation of gliogenesis	8/92	74/18670	2.94532e-09	2.52183e-07	1.52503e-07	TNF/LYN/PPARG/LTA/LIF/CXCR4/IL1B/IL6	8
37	GO:0032609	interferon-gamma production	9/92	113/18670	4.50761e-09	3.75793e-07	2.27254e-07	TLR7/IL12B/TNF/LTA/HAVCR2/CD3E/IL1B/GATA3/INHBA	9
38	GO:0042129	regulation of T cell proliferation	10/92	156/18670	4.97557e-09	4.04169e-07	2.44414e-07	IL12B/VCAM1/RAC2/HAVCR2/CCL5/CD3E/IL1B/FOXJ1/IL6/CORO1A	10
39	GO:0009612	response to mechanical stimulus	11/92	210/18670	6.8002e-09	5.38575e-07	3.25694e-07	TLR7/POSTN/CXCL10/BAK1/PPARG/COL3A1/TIFAB/COL11A1/CXCR4/IL1B/COL1A1	11
40	GO:0046651	lymphocyte proliferation	12/92	272/18670	9.25103e-09	7.14811e-07	4.32269e-07	IL12B/LYN/VCAM1/RAC2/HAVCR2/CCL5/CD3E/LST1/IL1B/FOXJ1/IL6/CORO1A	12
41	GO:0032943	mononuclear cell proliferation	12/92	274/18670	1.00391e-08	7.57235e-07	4.57924e-07	IL12B/LYN/VCAM1/RAC2/HAVCR2/CCL5/CD3E/LST1/IL1B/FOXJ1/IL6/CORO1A	12
42	GO:0043270	positive regulation of ion transport	12/92	275/18670	1.04554e-08	7.70292e-07	4.6582e-07	CXCL10/BAK1/APOE/CCL2/CCL5/IL1B/F2R/KMO/PTAFR/STAC3/THY1/CEMIP	12
43	GO:1904062	regulation of cation transmembrane transport	13/92	342/18670	1.2656e-08	9.10244e-07	5.50453e-07	RGS4/LYN/CXCL10/HECW2/PM20D1/CCL2/MMP9/KEL/F2R/CORO1A/STAC3/THY1/CEMIP	13
44	GO:0046427	positive regulation of JAK-STAT cascade	8/92	89/18670	1.29965e-08	9.10244e-07	5.50453e-07	IL12B/TNF/AKR1B1/LYN/LIF/CCL5/F2R/IL6	8
45	GO:0034765	regulation of ion transmembrane transport	15/92	483/18670	1.32169e-08	9.10244e-07	5.50453e-07	RGS4/LYN/CXCL10/HECW2/PM20D1/KCNJ10/CCL2/MMP9/KEL/F2R/CORO1A/PTAFR/STAC3/THY1/CEMIP	15
46	GO:0031663	lipopolysaccharide-mediated signaling pathway	7/92	58/18670	1.37129e-08	9.24309e-07	5.58959e-07	TNF/LYN/CCL2/CCL5/IL1B/LTF/PTAFR	7
47	GO:1904894	positive regulation of STAT cascade	8/92	92/18670	1.69241e-08	1.11699e-06	6.75479e-07	IL12B/TNF/AKR1B1/LYN/LIF/CCL5/F2R/IL6	8
48	GO:0002449	lymphocyte mediated immunity	13/92	352/18670	1.78084e-08	1.15137e-06	6.96269e-07	IL12B/TNF/LTA/IGHG3/HAVCR2/IL1B/FOXJ1/B2M/GATA3/IL6/CORO1A/ICAM1/IGKC	13
49	GO:0042063	gliogenesis	12/92	290/18670	1.88652e-08	1.1953e-06	7.22835e-07	TNF/LYN/PPARG/KCNJ10/LTA/LIF/CCL2/CSK/CXCR4/IL1B/IL6/FGF5	12
50	GO:0006959	humoral immune response	13/92	356/18670	2.03526e-08	1.26425e-06	7.64534e-07	TNF/CXCL10/LTA/IGHG3/CCL2/IL1B/LYZ/PAX5/LTF/FOXJ1/GATA3/IL6/IGKC	13
51	GO:0042102	positive regulation of T cell proliferation	8/92	95/18670	2.18364e-08	1.33034e-06	8.045e-07	IL12B/VCAM1/HAVCR2/CCL5/CD3E/IL1B/IL6/CORO1A	8
52	GO:0042098	T cell proliferation	10/92	184/18670	2.4255e-08	1.44981e-06	8.76745e-07	IL12B/VCAM1/RAC2/HAVCR2/CCL5/CD3E/IL1B/FOXJ1/IL6/CORO1A	10
53	GO:0070661	leukocyte proliferation	12/92	298/18670	2.54879e-08	1.49529e-06	9.04247e-07	IL12B/LYN/VCAM1/RAC2/HAVCR2/CCL5/CD3E/LST1/IL1B/FOXJ1/IL6/CORO1A	12
54	GO:0070665	positive regulation of leukocyte proliferation	9/92	139/18670	2.78721e-08	1.60543e-06	9.70856e-07	IL12B/LYN/VCAM1/HAVCR2/CCL5/CD3E/IL1B/IL6/CORO1A	9
55	GO:0060252	positive regulation of glial cell proliferation	5/92	19/18670	2.86621e-08	1.62146e-06	9.80545e-07	TNF/LYN/LTA/IL1B/IL6	5
56	GO:0032729	positive regulation of interferon-gamma production	7/92	65/18670	3.08769e-08	1.71611e-06	1.03778e-06	TLR7/IL12B/TNF/LTA/HAVCR2/CD3E/IL1B	7
57	GO:0042108	positive regulation of cytokine biosynthetic process	7/92	67/18670	3.82635e-08	2.08998e-06	1.26388e-06	TLR7/IL12B/TNF/CD3E/IL1B/IL6/PTAFR	7
58	GO:0002822	regulation of adaptive immune response based on somatic recombination of immune receptors built from immunoglobulin superfamily domains	9/92	145/18670	4.02473e-08	2.16108e-06	1.30687e-06	IL12B/TNF/LTA/HAVCR2/IL1B/FOXJ1/B2M/GATA3/IL6	9
59	GO:1901214	regulation of neuron death	12/92	313/18670	4.37504e-08	2.29327e-06	1.38681e-06	TNF/PM20D1/APOE/CCL2/CCL5/F2R/FASLG/GATA3/CTSZ/SNCB/KMO/CORO1A	12
60	GO:0002685	regulation of leukocyte migration	10/92	196/18670	4.41571e-08	2.29327e-06	1.38681e-06	TNF/LYN/CXCL10/RAC2/CCL2/CCL5/IL6/PTAFR/ICAM1/THY1	10
61	GO:0002706	regulation of lymphocyte mediated immunity	9/92	149/18670	5.09494e-08	2.55162e-06	1.54305e-06	IL12B/TNF/LTA/HAVCR2/IL1B/FOXJ1/B2M/GATA3/IL6	9
62	GO:0002697	regulation of immune effector process	14/92	458/18670	5.15479e-08	2.55162e-06	1.54305e-06	IL12B/TNF/LYN/LTA/IGHG3/RAC2/HAVCR2/IL1B/FOXJ1/B2M/GATA3/IL6/PTAFR/IGKC	14
63	GO:0006874	cellular calcium ion homeostasis	14/92	458/18670	5.15479e-08	2.55162e-06	1.54305e-06	LYN/CXCL10/BAK1/APOE/CCL5/CXCR4/KEL/F2R/FASLG/SLC24A2/CORO1A/THY1/CCR4/CEMIP	14
64	GO:0032675	regulation of interleukin-6 production	9/92	152/18670	6.05309e-08	2.90668e-06	1.75776e-06	TLR7/TNF/HAVCR2/CSK/IL1B/F2R/FOXJ1/IL6/PTAFR	9
65	GO:0001819	positive regulation of cytokine production	14/92	464/18670	6.05558e-08	2.90668e-06	1.75776e-06	TLR7/IL12B/TNF/POSTN/LTA/SULF1/HAVCR2/CD3E/IL1B/F2R/B2M/GATA3/IL6/PTAFR	14
66	GO:0032103	positive regulation of response to external stimulus	12/92	323/18670	6.17216e-08	2.91842e-06	1.76486e-06	TLR7/IL12B/TNF/CXCL10/LTA/RAC2/HAVCR2/CCL5/CXCR4/IL1B/IL6/CCR4	12
67	GO:0055074	calcium ion homeostasis	14/92	471/18670	7.28509e-08	3.394e-06	2.05246e-06	LYN/CXCL10/BAK1/APOE/CCL5/CXCR4/KEL/F2R/FASLG/SLC24A2/CORO1A/THY1/CCR4/CEMIP	14
68	GO:0007259	JAK-STAT cascade	9/92	156/18670	7.57306e-08	3.47702e-06	2.10266e-06	IL12B/TNF/AKR1B1/LYN/LIF/CCL2/CCL5/F2R/IL6	9
69	GO:0051235	maintenance of location	12/92	330/18670	7.79751e-08	3.52893e-06	2.13405e-06	TNF/LYN/CXCL10/PPARG/APOE/IL1B/F2R/FASLG/IL6/CORO1A/THY1/CEMIP	12
70	GO:0002819	regulation of adaptive immune response	9/92	160/18670	9.41575e-08	4.20128e-06	2.54065e-06	IL12B/TNF/LTA/HAVCR2/IL1B/FOXJ1/B2M/GATA3/IL6	9
71	GO:0032635	interleukin-6 production	9/92	161/18670	9.93331e-08	4.37066e-06	2.64307e-06	TLR7/TNF/HAVCR2/CSK/IL1B/F2R/FOXJ1/IL6/PTAFR	9
72	GO:0050727	regulation of inflammatory response	14/92	485/18670	1.04444e-07	4.53259e-06	2.741e-06	TLR7/IL12B/TNF/LYN/PPARG/LTA/APOE/IGHG3/CCL5/MMP9/IL1B/GATA3/IL6/IGKC	14
73	GO:0002699	positive regulation of immune effector process	10/92	216/18670	1.10064e-07	4.71192e-06	2.84945e-06	IL12B/TNF/LYN/LTA/RAC2/IL1B/B2M/GATA3/IL6/PTAFR	10
74	GO:0010001	glial cell differentiation	10/92	218/18670	1.19961e-07	5.06716e-06	3.06427e-06	TNF/LYN/PPARG/KCNJ10/LIF/CSK/CXCR4/IL1B/IL6/FGF5	10
75	GO:0010721	negative regulation of cell development	12/92	344/18670	1.22408e-07	5.10247e-06	3.08563e-06	TNF/POSTN/RGS4/COL3A1/APOE/SPP1/IL1B/LTF/B2M/IL6/CTSZ/THY1	12
76	GO:0007584	response to nutrient	10/92	219/18670	1.25197e-07	5.1126e-06	3.09175e-06	POSTN/CXCL10/SPARC/PPARG/LTA/VCAM1/CD3E/SPP1/IL1B/COL1A1	10
77	GO:0072503	cellular divalent inorganic cation homeostasis	14/92	493/18670	1.27621e-07	5.1126e-06	3.09175e-06	LYN/CXCL10/BAK1/APOE/CCL5/CXCR4/KEL/F2R/FASLG/SLC24A2/CORO1A/THY1/CCR4/CEMIP	14
78	GO:0002507	tolerance induction	5/92	25/18670	1.27942e-07	5.1126e-06	3.09175e-06	LYN/HAVCR2/CD3E/FOXJ1/CCR4	5
79	GO:0097696	STAT cascade	9/92	166/18670	1.29106e-07	5.1126e-06	3.09175e-06	IL12B/TNF/AKR1B1/LYN/LIF/CCL2/CCL5/F2R/IL6	9
80	GO:0070997	neuron death	12/92	348/18670	1.38706e-07	5.42494e-06	3.28063e-06	TNF/PM20D1/APOE/CCL2/CCL5/F2R/FASLG/GATA3/CTSZ/SNCB/KMO/CORO1A	12
81	GO:0051928	positive regulation of calcium ion transport	8/92	123/18670	1.65378e-07	6.38922e-06	3.86376e-06	CXCL10/BAK1/CCL2/CCL5/F2R/STAC3/THY1/CEMIP	8
82	GO:0014013	regulation of gliogenesis	8/92	124/18670	1.76076e-07	6.72058e-06	4.06415e-06	TNF/LYN/PPARG/LTA/LIF/CXCR4/IL1B/IL6	8
83	GO:0002460	adaptive immune response based on somatic recombination of immune receptors built from immunoglobulin superfamily domains	12/92	361/18670	2.05917e-07	7.766e-06	4.69634e-06	IL12B/TNF/LTA/IGHG3/HAVCR2/IL1B/FOXJ1/B2M/GATA3/IL6/ICAM1/IGKC	12
84	GO:0002687	positive regulation of leukocyte migration	8/92	128/18670	2.25028e-07	8.38694e-06	5.07185e-06	TNF/CXCL10/RAC2/CCL5/IL6/PTAFR/ICAM1/THY1	8
85	GO:0048771	tissue remodeling	9/92	179/18670	2.45504e-07	9.0437e-06	5.46901e-06	IL12B/BAK1/RAC2/LIF/SPP1/CSK/CTHRC1/F2R/IL6	9
86	GO:0050671	positive regulation of lymphocyte proliferation	8/92	130/18670	2.53598e-07	9.23445e-06	5.58436e-06	IL12B/VCAM1/HAVCR2/CCL5/CD3E/IL1B/IL6/CORO1A	8
87	GO:0071346	cellular response to interferon-gamma	9/92	180/18670	2.5739e-07	9.25513e-06	5.59687e-06	IL12B/PPARG/VCAM1/HLA-DRA/CCL2/CCL5/B2M/PTAFR/ICAM1	9
88	GO:0070372	regulation of ERK1 and ERK2 cascade	11/92	300/18670	2.60008e-07	9.25513e-06	5.59687e-06	TNF/LYN/APOE/LIF/HAVCR2/CCL2/CCL5/CSK/IL1B/F2R/ICAM1	11
89	GO:0032946	positive regulation of mononuclear cell proliferation	8/92	131/18670	2.69012e-07	9.46921e-06	5.72633e-06	IL12B/VCAM1/HAVCR2/CCL5/CD3E/IL1B/IL6/CORO1A	8
90	GO:0060326	cell chemotaxis	11/92	304/18670	2.96737e-07	1.03303e-05	6.24708e-06	LYN/CXCL10/VCAM1/RAC2/CCL2/CCL5/CXCR4/IL1B/IL6/CORO1A/CCR4	11
91	GO:0002705	positive regulation of leukocyte mediated immunity	8/92	133/18670	3.02263e-07	1.04084e-05	6.29426e-06	IL12B/TNF/LTA/IL1B/B2M/GATA3/IL6/PTAFR	8
92	GO:0046425	regulation of JAK-STAT cascade	8/92	137/18670	3.79445e-07	1.29256e-05	7.81652e-06	IL12B/TNF/AKR1B1/LYN/LIF/CCL5/F2R/IL6	8
93	GO:0032722	positive regulation of chemokine production	6/92	58/18670	3.99808e-07	1.34744e-05	8.14839e-06	TLR7/TNF/POSTN/HAVCR2/IL1B/IL6	6
94	GO:0070371	ERK1 and ERK2 cascade	11/92	317/18670	4.49856e-07	1.50015e-05	9.07188e-06	TNF/LYN/APOE/LIF/HAVCR2/CCL2/CCL5/CSK/IL1B/F2R/ICAM1	11
95	GO:0044344	cellular response to fibroblast growth factor stimulus	8/92	143/18670	5.26617e-07	1.73784e-05	1.05092e-05	POSTN/SULF1/CCL2/CCL5/TBX1/GATA3/COL1A1/FGF5	8
96	GO:0045123	cellular extravasation	6/92	61/18670	5.42009e-07	1.77019e-05	1.07049e-05	TNF/VCAM1/CCL2/PTAFR/ICAM1/THY1	6
97	GO:0034341	response to interferon-gamma	9/92	199/18670	6.00121e-07	1.93998e-05	1.17317e-05	IL12B/PPARG/VCAM1/HLA-DRA/CCL2/CCL5/B2M/PTAFR/ICAM1	9
98	GO:1904892	regulation of STAT cascade	8/92	146/18670	6.16908e-07	1.95615e-05	1.18295e-05	IL12B/TNF/AKR1B1/LYN/LIF/CCL5/F2R/IL6	8
99	GO:0002824	positive regulation of adaptive immune response based on somatic recombination of immune receptors built from immunoglobulin superfamily domains	7/92	100/18670	6.17472e-07	1.95615e-05	1.18295e-05	IL12B/TNF/LTA/IL1B/B2M/GATA3/IL6	7
100	GO:0022604	regulation of cell morphogenesis	13/92	484/18670	7.03071e-07	2.19487e-05	1.32731e-05	POSTN/HECW2/PLXNC1/SPARC/APOE/CCL2/SPP1/CXCR4/KEL/LST1/CORO1A/ICAM1/THY1	13
101	GO:0010522	regulation of calcium ion transport into cytosol	7/92	102/18670	7.06683e-07	2.19487e-05	1.32731e-05	LYN/CXCL10/BAK1/F2R/CORO1A/THY1/CEMIP	7
102	GO:0002573	myeloid leukocyte differentiation	9/92	204/18670	7.38748e-07	2.27219e-05	1.37406e-05	IL12B/TNF/LYN/PPARG/LIF/MMP9/LTF/GATA3/INHBA	9
103	GO:0060251	regulation of glial cell proliferation	5/92	35/18670	7.51951e-07	2.28593e-05	1.38237e-05	TNF/LYN/LTA/IL1B/IL6	5
104	GO:0071774	response to fibroblast growth factor	8/92	150/18670	7.57647e-07	2.28593e-05	1.38237e-05	POSTN/SULF1/CCL2/CCL5/TBX1/GATA3/COL1A1/FGF5	8
105	GO:0002708	positive regulation of lymphocyte mediated immunity	7/92	105/18670	8.60641e-07	2.54814e-05	1.54094e-05	IL12B/TNF/LTA/IL1B/B2M/GATA3/IL6	7
106	GO:0002821	positive regulation of adaptive immune response	7/92	105/18670	8.60641e-07	2.54814e-05	1.54094e-05	IL12B/TNF/LTA/IL1B/B2M/GATA3/IL6	7
107	GO:0043523	regulation of neuron apoptotic process	9/92	210/18670	9.40996e-07	2.76026e-05	1.66921e-05	TNF/APOE/CCL2/F2R/FASLG/GATA3/CTSZ/SNCB/CORO1A	9
108	GO:0001101	response to acid chemical	11/92	343/18670	9.77698e-07	2.8416e-05	1.71841e-05	WNT2/TNF/AKR1B1/LYN/SPARC/PPARG/COL3A1/TBX1/COL1A1/PTAFR/ICAM1	11
109	GO:0060402	calcium ion transport into cytosol	8/92	158/18670	1.12284e-06	3.23378e-05	1.95557e-05	LYN/CXCL10/BAK1/F2R/FASLG/CORO1A/THY1/CEMIP	8
110	GO:0042531	positive regulation of tyrosine phosphorylation of STAT protein	6/92	71/18670	1.3439e-06	3.83558e-05	2.31949e-05	IL12B/TNF/LYN/LIF/CCL5/IL6	6
111	GO:0002526	acute inflammatory response	9/92	220/18670	1.38502e-06	3.91764e-05	2.36912e-05	TNF/PPARG/IGHG3/VCAM1/IL1B/GATA3/IL6/ICAM1/IGKC	9
112	GO:0002369	T cell cytokine production	5/92	40/18670	1.49485e-06	4.19086e-05	2.53435e-05	IL12B/IL1B/B2M/GATA3/IL6	5
113	GO:0060249	anatomical structure homeostasis	12/92	437/18670	1.5538e-06	4.28758e-05	2.59284e-05	AKR1B1/IGHG3/RAC2/SPP1/CSK/LYZ/F2R/LTF/B2M/IL6/CORO1A/IGKC	12
114	GO:0050680	negative regulation of epithelial cell proliferation	8/92	165/18670	1.55641e-06	4.28758e-05	2.59284e-05	TNF/SPARC/PPARG/APOE/SULF1/CCL2/B2M/GATA3	8
115	GO:0030595	leukocyte chemotaxis	9/92	224/18670	1.60773e-06	4.39077e-05	2.65524e-05	LYN/CXCL10/RAC2/CCL2/CCL5/CXCR4/IL1B/IL6/CORO1A	9
116	GO:0048660	regulation of smooth muscle cell proliferation	8/92	169/18670	1.86289e-06	5.04413e-05	3.05035e-05	IL12B/TNF/AKR1B1/PPARG/CCL5/MMP9/IL6/PTAFR	8
117	GO:0001937	negative regulation of endothelial cell proliferation	6/92	76/18670	2.01133e-06	5.28294e-05	3.19476e-05	TNF/SPARC/PPARG/APOE/SULF1/CCL2	6
118	GO:0002544	chronic inflammatory response	4/92	19/18670	2.02214e-06	5.28294e-05	3.19476e-05	TNF/LTA/VCAM1/CCL5	4
119	GO:0002726	positive regulation of T cell cytokine production	4/92	19/18670	2.02214e-06	5.28294e-05	3.19476e-05	IL1B/B2M/GATA3/IL6	4
120	GO:0048659	smooth muscle cell proliferation	8/92	171/18670	2.03447e-06	5.28294e-05	3.19476e-05	IL12B/TNF/AKR1B1/PPARG/CCL5/MMP9/IL6/PTAFR	8
121	GO:0060401	cytosolic calcium ion transport	8/92	171/18670	2.03447e-06	5.28294e-05	3.19476e-05	LYN/CXCL10/BAK1/F2R/FASLG/CORO1A/THY1/CEMIP	8
122	GO:0050678	regulation of epithelial cell proliferation	11/92	378/18670	2.51168e-06	6.46911e-05	3.91208e-05	WNT2/TNF/SPARC/PPARG/APOE/SULF1/CCL2/CCL5/TBX1/B2M/GATA3	11
123	GO:0051209	release of sequestered calcium ion into cytosol	7/92	124/18670	2.63879e-06	6.74169e-05	4.07691e-05	LYN/CXCL10/F2R/FASLG/CORO1A/THY1/CEMIP	7
124	GO:0033002	muscle cell proliferation	9/92	239/18670	2.74093e-06	6.89147e-05	4.16749e-05	WNT2/IL12B/TNF/AKR1B1/PPARG/CCL5/MMP9/IL6/PTAFR	9
125	GO:0051402	neuron apoptotic process	9/92	239/18670	2.74093e-06	6.89147e-05	4.16749e-05	TNF/APOE/CCL2/F2R/FASLG/GATA3/CTSZ/SNCB/CORO1A	9
126	GO:0002683	negative regulation of immune system process	12/92	463/18670	2.8256e-06	7.04843e-05	4.26241e-05	IL12B/TNF/LYN/PPARG/COL3A1/HAVCR2/CCL2/LST1/LTF/FOXJ1/INHBA/THY1	12
127	GO:0051283	negative regulation of sequestering of calcium ion	7/92	126/18670	2.93627e-06	7.26727e-05	4.39475e-05	LYN/CXCL10/F2R/FASLG/CORO1A/THY1/CEMIP	7
128	GO:0002437	inflammatory response to antigenic stimulus	5/92	46/18670	3.04235e-06	7.47145e-05	4.51822e-05	IL12B/TNF/LTA/GATA3/ICAM1	5
129	GO:0035743	CD4-positive, alpha-beta T cell cytokine production	4/92	21/18670	3.09896e-06	7.52862e-05	4.5528e-05	IL12B/IL1B/GATA3/IL6	4
130	GO:0032642	regulation of chemokine production	6/92	82/18670	3.14617e-06	7.52862e-05	4.5528e-05	TLR7/TNF/POSTN/HAVCR2/IL1B/IL6	6
131	GO:0051279	regulation of release of sequestered calcium ion into cytosol	6/92	82/18670	3.14617e-06	7.52862e-05	4.5528e-05	LYN/CXCL10/F2R/CORO1A/THY1/CEMIP	6
132	GO:0046879	hormone secretion	10/92	312/18670	3.16069e-06	7.52862e-05	4.5528e-05	TNF/SCG5/LYN/LIF/CCL5/SPP1/IL1B/GATA3/IL6/INHBA	10
133	GO:0051282	regulation of sequestering of calcium ion	7/92	128/18670	3.26124e-06	7.71016e-05	4.66258e-05	LYN/CXCL10/F2R/FASLG/CORO1A/THY1/CEMIP	7
134	GO:0042509	regulation of tyrosine phosphorylation of STAT protein	6/92	83/18670	3.37797e-06	7.92697e-05	4.79369e-05	IL12B/TNF/LYN/LIF/CCL5/IL6	6
135	GO:0048872	homeostasis of number of cells	9/92	246/18670	3.47082e-06	8.08498e-05	4.88924e-05	LYN/BAK1/F2R/B2M/GATA3/IL6/CORO1A/INHBA/CCR4	9
136	GO:0002711	positive regulation of T cell mediated immunity	5/92	48/18670	3.77103e-06	8.72016e-05	5.27336e-05	IL12B/IL1B/B2M/GATA3/IL6	5
137	GO:0051208	sequestering of calcium ion	7/92	131/18670	3.80461e-06	8.73407e-05	5.28177e-05	LYN/CXCL10/F2R/FASLG/CORO1A/THY1/CEMIP	7
138	GO:0007204	positive regulation of cytosolic calcium ion concentration	10/92	319/18670	3.84886e-06	8.77209e-05	5.30476e-05	LYN/CXCL10/BAK1/CXCR4/F2R/FASLG/CORO1A/THY1/CCR4/CEMIP	10
139	GO:0007260	tyrosine phosphorylation of STAT protein	6/92	86/18670	4.15815e-06	9.39503e-05	5.68147e-05	IL12B/TNF/LYN/LIF/CCL5/IL6	6
140	GO:0009914	hormone transport	10/92	322/18670	4.1815e-06	9.39503e-05	5.68147e-05	TNF/SCG5/LYN/LIF/CCL5/SPP1/IL1B/GATA3/IL6/INHBA	10
141	GO:1903532	positive regulation of secretion by cell	11/92	399/18670	4.2173e-06	9.40874e-05	5.68976e-05	TNF/POSTN/HAVCR2/SPP1/IL1B/F2R/GATA3/IL6/KMO/PTAFR/INHBA	11
142	GO:0014009	glial cell proliferation	5/92	50/18670	4.6301e-06	0.000102575	6.20301e-05	TNF/LYN/LTA/IL1B/IL6	5
143	GO:0009615	response to virus	10/92	326/18670	4.66369e-06	0.000102601	6.20462e-05	TLR7/IL12B/TNF/CXCL10/CCL5/RTP4/CXCR4/IL1B/GATA3/IL6	10
144	GO:1904035	regulation of epithelial cell apoptotic process	6/92	88/18670	4.75529e-06	0.000103012	6.22946e-05	TNF/CCL2/FASLG/GATA3/IL6/ICAM1	6
145	GO:0050730	regulation of peptidyl-tyrosine phosphorylation	9/92	256/18670	4.80042e-06	0.000103012	6.22946e-05	IL12B/TNF/LYN/LIF/CCL5/CD3E/IL6/ICAM1/THY1	9
146	GO:0090596	sensory organ morphogenesis	9/92	256/18670	4.80042e-06	0.000103012	6.22946e-05	WNT2/BAK1/TIFAB/COL11A1/CTHRC1/TBX1/FASLG/GATA3/THY1	9
147	GO:0050731	positive regulation of peptidyl-tyrosine phosphorylation	8/92	192/18670	4.81243e-06	0.000103012	6.22946e-05	IL12B/TNF/LYN/LIF/CCL5/CD3E/IL6/ICAM1	8
148	GO:0032602	chemokine production	6/92	89/18670	5.07897e-06	0.000107988	6.53036e-05	TLR7/TNF/POSTN/HAVCR2/IL1B/IL6	6
149	GO:0071674	mononuclear cell migration	6/92	90/18670	5.42033e-06	0.000114477	6.92281e-05	TNF/LYN/CXCL10/CCL2/CCL5/IL6	6
150	GO:0007517	muscle organ development	11/92	410/18670	5.46273e-06	0.000114609	6.93075e-05	WNT2/RGS4/CXCL10/COL3A1/TIFAB/LIF/COL11A1/KEL/TBX1/PAX5/STAC3	11
151	GO:0060333	interferon-gamma-mediated signaling pathway	6/92	91/18670	5.7801e-06	0.000120469	7.28517e-05	PPARG/VCAM1/HLA-DRA/B2M/PTAFR/ICAM1	6
152	GO:0097553	calcium ion transmembrane import into cytosol	7/92	140/18670	5.90695e-06	0.000122309	7.39639e-05	LYN/CXCL10/F2R/FASLG/CORO1A/THY1/CEMIP	7
153	GO:0031667	response to nutrient levels	12/92	499/18670	6.07055e-06	0.00012488	7.55188e-05	POSTN/CXCL10/SPARC/PPARG/LTA/APOE/VCAM1/CD3E/SPP1/IL1B/COL1A1/ICAM1	12
154	GO:0033273	response to vitamin	6/92	93/18670	6.55787e-06	0.000134034	8.10548e-05	POSTN/CXCL10/SPARC/PPARG/SPP1/COL1A1	6
155	GO:0010524	positive regulation of calcium ion transport into cytosol	5/92	54/18670	6.80458e-06	0.000138185	8.3565e-05	CXCL10/BAK1/F2R/THY1/CEMIP	5
156	GO:0032755	positive regulation of interleukin-6 production	6/92	96/18670	7.88192e-06	0.000159044	9.6179e-05	TLR7/TNF/IL1B/F2R/IL6/PTAFR	6
157	GO:0051047	positive regulation of secretion	11/92	428/18670	8.19915e-06	0.000164398	9.94167e-05	TNF/POSTN/HAVCR2/SPP1/IL1B/F2R/GATA3/IL6/KMO/PTAFR/INHBA	11
158	GO:0071229	cellular response to acid chemical	8/92	209/18670	8.97109e-06	0.000178745	0.000108093	WNT2/TNF/LYN/PPARG/COL3A1/TBX1/COL1A1/PTAFR	8
159	GO:0050777	negative regulation of immune response	7/92	150/18670	9.29584e-06	0.000183888	0.000111203	IL12B/TNF/LYN/PPARG/COL3A1/HAVCR2/FOXJ1	7
160	GO:0050673	epithelial cell proliferation	11/92	434/18670	9.3453e-06	0.000183888	0.000111203	WNT2/TNF/SPARC/PPARG/APOE/SULF1/CCL2/CCL5/TBX1/B2M/GATA3	11
161	GO:0031589	cell-substrate adhesion	10/92	354/18670	9.60633e-06	0.000187857	0.000113603	POSTN/COL3A1/VCAM1/RAC2/CD3E/SPOCK2/CORO1A/COL1A1/OTOA/THY1	10
162	GO:1903169	regulation of calcium ion transmembrane transport	7/92	151/18670	9.70899e-06	0.0001887	0.000114113	LYN/CXCL10/F2R/CORO1A/STAC3/THY1/CEMIP	7
163	GO:0045408	regulation of interleukin-6 biosynthetic process	4/92	28/18670	1.03256e-05	0.000198493	0.000120035	TNF/IL1B/FOXJ1/PTAFR	4
164	GO:0051480	regulation of cytosolic calcium ion concentration	10/92	357/18670	1.03382e-05	0.000198493	0.000120035	LYN/CXCL10/BAK1/CXCR4/F2R/FASLG/CORO1A/THY1/CCR4/CEMIP	10
165	GO:0048661	positive regulation of smooth muscle cell proliferation	6/92	101/18670	1.05648e-05	0.00020042	0.0001212	TNF/AKR1B1/CCL5/MMP9/IL6/PTAFR	6
166	GO:2000351	regulation of endothelial cell apoptotic process	5/92	59/18670	1.05651e-05	0.00020042	0.0001212	TNF/CCL2/FASLG/GATA3/ICAM1	5
167	GO:0002367	cytokine production involved in immune response	6/92	102/18670	1.11809e-05	0.00021084	0.000127502	IL12B/TNF/IL1B/B2M/GATA3/IL6	6
168	GO:0050920	regulation of chemotaxis	8/92	217/18670	1.17934e-05	0.000221074	0.00013369	LYN/CXCL10/RAC2/CCL2/CCL5/CXCR4/IL6/CCR4	8
169	GO:0042226	interleukin-6 biosynthetic process	4/92	29/18670	1.19326e-05	0.000221213	0.000133775	TNF/IL1B/FOXJ1/PTAFR	4
170	GO:0018108	peptidyl-tyrosine phosphorylation	10/92	363/18670	1.19475e-05	0.000221213	0.000133775	IL12B/TNF/LYN/LIF/CCL5/CD3E/CSK/IL6/ICAM1/THY1	10
171	GO:0034767	positive regulation of ion transmembrane transport	7/92	156/18670	1.20103e-05	0.000221213	0.000133775	CXCL10/CCL2/F2R/PTAFR/STAC3/THY1/CEMIP	7
172	GO:0007218	neuropeptide signaling pathway	6/92	104/18670	1.25005e-05	0.000227595	0.000137634	CYSLTR2/SCG5/OPRD1/GPR84/GPR1/PNOC	6
173	GO:0019233	sensory perception of pain	6/92	104/18670	1.25005e-05	0.000227595	0.000137634	IL12B/OPRD1/CCL2/CXCR4/F2R/PTAFR	6
174	GO:0018212	peptidyl-tyrosine modification	10/92	366/18670	1.28302e-05	0.000232264	0.000140457	IL12B/TNF/LYN/LIF/CCL5/CD3E/CSK/IL6/ICAM1/THY1	10
175	GO:0071356	cellular response to tumor necrosis factor	9/92	291/18670	1.34471e-05	0.000242048	0.000146374	TNF/POSTN/LTA/VCAM1/CCL2/CCL5/GATA3/COL1A1/ICAM1	9
176	GO:0044706	multi-multicellular organism process	8/92	222/18670	1.39118e-05	0.000248157	0.000150069	AKR1B1/LIF/HAVCR2/SPP1/MMP9/IL1B/PNOC/PTAFR	8
177	GO:0002456	T cell mediated immunity	6/92	106/18670	1.39432e-05	0.000248157	0.000150069	IL12B/IL1B/B2M/GATA3/IL6/ICAM1	6
178	GO:0050768	negative regulation of neurogenesis	9/92	295/18670	1.49885e-05	0.000265272	0.000160418	TNF/COL3A1/APOE/SPP1/IL1B/B2M/IL6/CTSZ/THY1	9
179	GO:0001818	negative regulation of cytokine production	9/92	296/18670	1.53966e-05	0.00027098	0.00016387	IL12B/TNF/HAVCR2/CSK/LTF/FOXJ1/GATA3/IL6/INHBA	9
180	GO:0002724	regulation of T cell cytokine production	4/92	31/18670	1.56895e-05	0.00027461	0.000166065	IL1B/B2M/GATA3/IL6	4
181	GO:0023061	signal release	11/92	462/18670	1.6742e-05	0.000291421	0.000176232	TNF/SCG5/LYN/LIF/CCL5/SPP1/IL1B/GATA3/IL6/KMO/INHBA	11
182	GO:0002548	monocyte chemotaxis	5/92	65/18670	1.70302e-05	0.000293216	0.000177317	LYN/CXCL10/CCL2/CCL5/IL6	5
183	GO:0072577	endothelial cell apoptotic process	5/92	65/18670	1.70302e-05	0.000293216	0.000177317	TNF/CCL2/FASLG/GATA3/ICAM1	5
184	GO:0050954	sensory perception of mechanical stimulus	7/92	165/18670	1.72897e-05	0.000296075	0.000179046	COL11A1/CXCR4/TBX1/COL1A1/ICAM1/OTOA/CEMIP	7
185	GO:1904019	epithelial cell apoptotic process	6/92	111/18670	1.81456e-05	0.000309061	0.000186899	TNF/CCL2/FASLG/GATA3/IL6/ICAM1	6
186	GO:0002923	regulation of humoral immune response mediated by circulating immunoglobulin	3/92	11/18670	1.85676e-05	0.000314557	0.000190222	TNF/LTA/FOXJ1	3
187	GO:0001906	cell killing	7/92	168/18670	1.94265e-05	0.000327357	0.000197963	IL12B/HAVCR2/LYZ/LTF/B2M/CORO1A/ICAM1	7
188	GO:0097305	response to alcohol	8/92	233/18670	1.97209e-05	0.00033056	0.0001999	RGS4/SPARC/BAK1/PPARG/VCAM1/GATA3/ICAM1/INHBA	8
189	GO:0002688	regulation of leukocyte chemotaxis	6/92	114/18670	2.11215e-05	0.000352174	0.000212971	LYN/CXCL10/RAC2/CCL2/CCL5/IL6	6
190	GO:0019915	lipid storage	5/92	68/18670	2.1244e-05	0.000352361	0.000213084	TNF/PPARG/APOE/IL1B/IL6	5
191	GO:0071300	cellular response to retinoic acid	5/92	69/18670	2.28151e-05	0.000376449	0.000227651	WNT2/LYN/PPARG/TBX1/COL1A1	5
192	GO:0034612	response to tumor necrosis factor	9/92	312/18670	2.33375e-05	0.000383073	0.000231656	TNF/POSTN/LTA/VCAM1/CCL2/CCL5/GATA3/COL1A1/ICAM1	9
193	GO:0002709	regulation of T cell mediated immunity	5/92	70/18670	2.44751e-05	0.000397688	0.000240494	IL12B/IL1B/B2M/GATA3/IL6	5
194	GO:0002761	regulation of myeloid leukocyte differentiation	6/92	117/18670	2.44789e-05	0.000397688	0.000240494	IL12B/TNF/LYN/LIF/LTF/INHBA	6
195	GO:0051961	negative regulation of nervous system development	9/92	315/18670	2.51601e-05	0.000404605	0.000244678	TNF/COL3A1/APOE/SPP1/IL1B/B2M/IL6/CTSZ/THY1	9
196	GO:0070588	calcium ion transmembrane transport	9/92	315/18670	2.51601e-05	0.000404605	0.000244678	LYN/CXCL10/F2R/FASLG/SLC24A2/CORO1A/STAC3/THY1/CEMIP	9
197	GO:0050851	antigen receptor-mediated signaling pathway	9/92	316/18670	2.57939e-05	0.000412703	0.000249575	LYN/IGHG3/HLA-DRA/CD3E/CSK/PAX5/GATA3/THY1/IGKC	9
198	GO:0001936	regulation of endothelial cell proliferation	7/92	176/18670	2.62134e-05	0.000415443	0.000251232	WNT2/TNF/SPARC/PPARG/APOE/SULF1/CCL2	7
199	GO:1904427	positive regulation of calcium ion transmembrane transport	5/92	71/18670	2.62275e-05	0.000415443	0.000251232	CXCL10/F2R/STAC3/THY1/CEMIP	5
200	GO:0038034	signal transduction in absence of ligand	5/92	72/18670	2.80758e-05	0.000440317	0.000266274	TNF/BAK1/BCL2A1/IL1B/INHBA	5
201	GO:0097192	extrinsic apoptotic signaling pathway in absence of ligand	5/92	72/18670	2.80758e-05	0.000440317	0.000266274	TNF/BAK1/BCL2A1/IL1B/INHBA	5
202	GO:1905330	regulation of morphogenesis of an epithelium	7/92	180/18670	3.02768e-05	0.000472497	0.000285734	WNT2/TNF/CXCL10/SULF1/LIF/CTHRC1/GATA3	7
203	GO:0043900	regulation of multi-organism process	10/92	405/18670	3.05582e-05	0.00047455	0.000286976	IL12B/TNF/APOE/HAVCR2/CCL5/CXCR4/IL1B/LTF/PTAFR/INHBA	10
204	GO:0001895	retina homeostasis	5/92	74/18670	3.20748e-05	0.000495673	0.000299749	IGHG3/LYZ/LTF/B2M/IGKC	5
205	GO:0046677	response to antibiotic	9/92	327/18670	3.37116e-05	0.000518438	0.000313516	RGS4/SPARC/BAK1/VCAM1/GATA3/IL6/COL1A1/ICAM1/CCR4	9
206	GO:0010975	regulation of neuron projection development	11/92	499/18670	3.39757e-05	0.000519975	0.000314445	LYN/HECW2/PLXNC1/APOE/SPP1/CXCR4/KEL/B2M/GATA3/CTSZ/THY1	11
207	GO:0150076	neuroinflammatory response	5/92	75/18670	3.4233e-05	0.000521395	0.000315304	TLR7/TNF/MMP9/IL1B/IL6	5
208	GO:0045471	response to ethanol	6/92	125/18670	3.55735e-05	0.000539219	0.000326083	RGS4/SPARC/BAK1/VCAM1/GATA3/ICAM1	6
209	GO:0042742	defense response to bacterium	9/92	330/18670	3.61982e-05	0.000546075	0.000330229	IL12B/TNF/LTA/IGHG3/HAVCR2/LYZ/LTF/IL6/IGKC	9
210	GO:0030099	myeloid cell differentiation	10/92	416/18670	3.83357e-05	0.000575581	0.000348072	IL12B/TNF/LYN/PPARG/LIF/MMP9/LTF/B2M/GATA3/INHBA	10
211	GO:1901224	positive regulation of NIK/NF-kappaB signaling	5/92	77/18670	3.88861e-05	0.000581091	0.000351404	TLR7/IL12B/TNF/HAVCR2/IL1B	5
212	GO:0034763	negative regulation of transmembrane transport	6/92	128/18670	4.06493e-05	0.000604587	0.000365613	TNF/RGS4/HECW2/MMP9/KEL/IL1B	6
213	GO:0043405	regulation of MAP kinase activity	9/92	337/18670	4.26116e-05	0.00063081	0.000381471	TNF/RGS4/LYN/APOE/CSK/CXCR4/IL1B/F2R/PDE6G	9
214	GO:0051281	positive regulation of release of sequestered calcium ion into cytosol	4/92	40/18670	4.40518e-05	0.000646515	0.000390968	CXCL10/F2R/THY1/CEMIP	4
215	GO:0001935	endothelial cell proliferation	7/92	191/18670	4.41998e-05	0.000646515	0.000390968	WNT2/TNF/SPARC/PPARG/APOE/SULF1/CCL2	7
216	GO:0051091	positive regulation of DNA-binding transcription factor activity	8/92	261/18670	4.42846e-05	0.000646515	0.000390968	WNT2/TNF/PPARG/OPRD1/IL1B/LTF/IL6/ICAM1	8
217	GO:0071496	cellular response to external stimulus	9/92	339/18670	4.46115e-05	0.0006483	0.000392047	TLR7/POSTN/LYN/BAK1/PPARG/VCAM1/IL1B/COL1A1/ICAM1	9
218	GO:0007565	female pregnancy	7/92	192/18670	4.56901e-05	0.000660942	0.000399692	AKR1B1/LIF/HAVCR2/SPP1/MMP9/IL1B/PNOC	7
219	GO:0052548	regulation of endopeptidase activity	10/92	425/18670	4.59047e-05	0.000661028	0.000399744	TNF/LYN/BAK1/PPARG/CST2/SPOCK2/MMP9/F2R/FASLG/LTF	10
220	GO:0150077	regulation of neuroinflammatory response	4/92	41/18670	4.86308e-05	0.000697115	0.000421567	TNF/MMP9/IL1B/IL6	4
221	GO:0030730	sequestering of triglyceride	3/92	15/18670	5.04744e-05	0.000707535	0.000427869	TNF/PPARG/IL1B	3
222	GO:0032352	positive regulation of hormone metabolic process	3/92	15/18670	5.04744e-05	0.000707535	0.000427869	TNF/IL1B/GATA3	3
223	GO:0045073	regulation of chemokine biosynthetic process	3/92	15/18670	5.04744e-05	0.000707535	0.000427869	TNF/IL1B/IL6	3
224	GO:0045410	positive regulation of interleukin-6 biosynthetic process	3/92	15/18670	5.04744e-05	0.000707535	0.000427869	TNF/IL1B/PTAFR	3
225	GO:0051044	positive regulation of membrane protein ectodomain proteolysis	3/92	15/18670	5.04744e-05	0.000707535	0.000427869	TNF/APOE/IL1B	3
226	GO:0048608	reproductive structure development	10/92	431/18670	5.16316e-05	0.000720567	0.00043575	WNT2/BAK1/PPARG/SULF1/TIFAB/LIF/SPP1/GATA3/ICAM1/INHBA	10
227	GO:0002920	regulation of humoral immune response	6/92	134/18670	5.25421e-05	0.000728267	0.000440406	TNF/LTA/IGHG3/IL1B/FOXJ1/IGKC	6
228	GO:0051090	regulation of DNA-binding transcription factor activity	10/92	432/18670	5.2643e-05	0.000728267	0.000440406	WNT2/TNF/PPARG/OPRD1/HAVCR2/IL1B/LTF/FOXJ1/IL6/ICAM1	10
229	GO:0061458	reproductive system development	10/92	434/18670	5.47168e-05	0.00075113	0.000454232	WNT2/BAK1/PPARG/SULF1/TIFAB/LIF/SPP1/GATA3/ICAM1/INHBA	10
230	GO:0050921	positive regulation of chemotaxis	6/92	135/18670	5.47699e-05	0.00075113	0.000454232	CXCL10/RAC2/CCL5/CXCR4/IL6/CCR4	6
231	GO:0050804	modulation of chemical synaptic transmission	10/92	436/18670	5.68599e-05	0.000776431	0.000469532	TNF/RGS4/PCDH17/KCNJ10/APOE/CCL2/IL1B/F2R/SLC24A2/KMO	10
232	GO:0099177	regulation of trans-synaptic signaling	10/92	437/18670	5.7958e-05	0.00078803	0.000476546	TNF/RGS4/PCDH17/KCNJ10/APOE/CCL2/IL1B/F2R/SLC24A2/KMO	10
233	GO:0002718	regulation of cytokine production involved in immune response	5/92	84/18670	5.91359e-05	0.000794987	0.000480754	TNF/IL1B/B2M/GATA3/IL6	5
234	GO:0050886	endocrine process	5/92	84/18670	5.91359e-05	0.000794987	0.000480754	IL1B/F2R/GATA3/CTSZ/INHBA	5
235	GO:1902105	regulation of leukocyte differentiation	8/92	272/18670	5.92225e-05	0.000794987	0.000480754	IL12B/TNF/LYN/LIF/LTF/FOXJ1/GATA3/INHBA	8
236	GO:0030098	lymphocyte differentiation	9/92	353/18670	6.09641e-05	0.000813699	0.00049207	IL12B/BAK1/VCAM1/CD3E/FOXJ1/B2M/GATA3/IL6/INHBA	9
237	GO:0002643	regulation of tolerance induction	3/92	16/18670	6.19007e-05	0.000813699	0.00049207	HAVCR2/CD3E/FOXJ1	3
238	GO:0034116	positive regulation of heterotypic cell-cell adhesion	3/92	16/18670	6.19007e-05	0.000813699	0.00049207	TNF/IL1B/THY1	3
239	GO:0042033	chemokine biosynthetic process	3/92	16/18670	6.19007e-05	0.000813699	0.00049207	TNF/IL1B/IL6	3
240	GO:0050755	chemokine metabolic process	3/92	16/18670	6.19007e-05	0.000813699	0.00049207	TNF/IL1B/IL6	3
241	GO:0050715	positive regulation of cytokine secretion	6/92	139/18670	6.44491e-05	0.000836888	0.000506093	TNF/POSTN/HAVCR2/IL1B/F2R/GATA3	6
242	GO:0035850	epithelial cell differentiation involved in kidney development	4/92	44/18670	6.44573e-05	0.000836888	0.000506093	LIF/MMP9/FOXJ1/GATA3	4
243	GO:0061756	leukocyte adhesion to vascular endothelial cell	4/92	44/18670	6.44573e-05	0.000836888	0.000506093	TNF/VCAM1/PTAFR/ICAM1	4
244	GO:0006919	activation of cysteine-type endopeptidase activity involved in apoptotic process	5/92	86/18670	6.6196e-05	0.000855955	0.000517623	TNF/BAK1/PPARG/F2R/FASLG	5
245	GO:0034764	positive regulation of transmembrane transport	7/92	204/18670	6.70281e-05	0.000863191	0.000521999	CXCL10/CCL2/F2R/PTAFR/STAC3/THY1/CEMIP	7
246	GO:0009314	response to radiation	10/92	448/18670	7.12833e-05	0.000914273	0.00055289	IL12B/LRRN4/CXCL10/BAK1/COL3A1/VCAM1/PDE6G/GATA3/ICAM1/CCR4	10
247	GO:0048644	muscle organ morphogenesis	5/92	88/18670	7.38892e-05	0.000937842	0.000567143	WNT2/COL3A1/LIF/COL11A1/TBX1	5
248	GO:0070098	chemokine-mediated signaling pathway	5/92	88/18670	7.38892e-05	0.000937842	0.000567143	CXCL10/CCL2/CCL5/CXCR4/CCR4	5
249	GO:0002693	positive regulation of cellular extravasation	3/92	17/18670	7.48971e-05	0.000937842	0.000567143	PTAFR/ICAM1/THY1	3
250	GO:0045072	regulation of interferon-gamma biosynthetic process	3/92	17/18670	7.48971e-05	0.000937842	0.000567143	TLR7/IL12B/INHBA	3
251	GO:1904996	positive regulation of leukocyte adhesion to vascular endothelial cell	3/92	17/18670	7.48971e-05	0.000937842	0.000567143	TNF/PTAFR/ICAM1	3
252	GO:1905331	negative regulation of morphogenesis of an epithelium	3/92	17/18670	7.48971e-05	0.000937842	0.000567143	TNF/SULF1/GATA3	3
253	GO:0052547	regulation of peptidase activity	10/92	452/18670	7.67361e-05	0.000955405	0.000577764	TNF/LYN/BAK1/PPARG/CST2/SPOCK2/MMP9/F2R/FASLG/LTF	10
254	GO:0071675	regulation of mononuclear cell migration	4/92	46/18670	7.69029e-05	0.000955405	0.000577764	TNF/LYN/CXCL10/CCL5	4
255	GO:1904064	positive regulation of cation transmembrane transport	6/92	144/18670	7.84203e-05	0.000970451	0.000586862	CXCL10/CCL2/F2R/STAC3/THY1/CEMIP	6
256	GO:0050707	regulation of cytokine secretion	7/92	210/18670	8.04128e-05	0.000987395	0.000597109	TNF/POSTN/LYN/HAVCR2/IL1B/F2R/GATA3	7
257	GO:0097529	myeloid leukocyte migration	7/92	210/18670	8.04128e-05	0.000987395	0.000597109	LYN/CXCL10/RAC2/CCL2/CCL5/IL1B/IL6	7
258	GO:0007605	sensory perception of sound	6/92	145/18670	8.14841e-05	0.000996686	0.000602727	COL11A1/TBX1/COL1A1/ICAM1/OTOA/CEMIP	6
259	GO:0046849	bone remodeling	5/92	90/18670	8.22535e-05	0.00100223	0.000606079	RAC2/SPP1/CSK/CTHRC1/IL6	5
260	GO:0045058	T cell selection	4/92	47/18670	8.37412e-05	0.00101644	0.000614676	IL12B/CD3E/GATA3/IL6	4
261	GO:0006909	phagocytosis	9/92	369/18670	8.55851e-05	0.00103486	0.000625813	TNF/LYN/PPARG/IGHG3/CCL2/CSK/IL1B/CORO1A/IGKC	9
262	GO:0002262	myeloid cell homeostasis	6/92	147/18670	8.78979e-05	0.00105878	0.000640281	LYN/BAK1/B2M/GATA3/IL6/INHBA	6
263	GO:0042095	interferon-gamma biosynthetic process	3/92	18/18670	8.9556e-05	0.00107062	0.000647436	TLR7/IL12B/INHBA	3
264	GO:0150078	positive regulation of neuroinflammatory response	3/92	18/18670	8.9556e-05	0.00107062	0.000647436	TNF/IL1B/IL6	3
265	GO:0051098	regulation of binding	9/92	373/18670	9.29029e-05	0.00110131	0.000665996	BAK1/PPARG/APOE/LIF/MMP9/CTHRC1/B2M/GATA3/CTSZ	9
266	GO:0008037	cell recognition	7/92	215/18670	9.31663e-05	0.00110131	0.000665996	IGHG3/HAVCR2/NTM/CXCR4/VCAN/EMB/IGKC	7
267	GO:0070374	positive regulation of ERK1 and ERK2 cascade	7/92	215/18670	9.31663e-05	0.00110131	0.000665996	TNF/APOE/HAVCR2/CCL2/CCL5/F2R/ICAM1	7
268	GO:0032757	positive regulation of interleukin-8 production	4/92	49/18670	9.87292e-05	0.00116273	0.000703139	TLR7/TNF/IL1B/F2R	4
269	GO:0006029	proteoglycan metabolic process	5/92	94/18670	0.000101154	0.00118688	0.000717742	SULF1/COL11A1/SPOCK2/VCAN/ACAN	5
270	GO:0002922	positive regulation of humoral immune response	3/92	19/18670	0.000105969	0.00122716	0.000742103	TNF/LTA/IL1B	3
271	GO:0010888	negative regulation of lipid storage	3/92	19/18670	0.000105969	0.00122716	0.000742103	TNF/PPARG/IL6	3
272	GO:2000696	regulation of epithelial cell differentiation involved in kidney development	3/92	19/18670	0.000105969	0.00122716	0.000742103	LIF/MMP9/GATA3	3
273	GO:0044070	regulation of anion transport	5/92	95/18670	0.000106362	0.00122716	0.000742103	RGS4/APOE/IL1B/KMO/PTAFR	5
274	GO:0060425	lung morphogenesis	4/92	50/18670	0.000106912	0.00122716	0.000742103	WNT2/TNF/LIF/CTSZ	4
275	GO:1903793	positive regulation of anion transport	4/92	50/18670	0.000106912	0.00122716	0.000742103	APOE/IL1B/KMO/PTAFR	4
276	GO:0030168	platelet activation	6/92	153/18670	0.000109586	0.00124051	0.000750173	LYN/COL3A1/APOE/F2R/IL6/COL1A1	6
277	GO:0045807	positive regulation of endocytosis	6/92	153/18670	0.000109586	0.00124051	0.000750173	TNF/PPARG/APOE/CCL2/IL1B/B2M	6
278	GO:0050729	positive regulation of inflammatory response	6/92	153/18670	0.000109586	0.00124051	0.000750173	TLR7/IL12B/TNF/LTA/IL1B/IL6	6
279	GO:0050708	regulation of protein secretion	10/92	472/18670	0.000109641	0.00124051	0.000750173	TNF/POSTN/LYN/APOE/HAVCR2/CCL5/IL1B/F2R/GATA3/IL6	10
280	GO:0050769	positive regulation of neurogenesis	10/92	474/18670	0.000113506	0.00127967	0.000773859	TNF/LYN/PLXNC1/PPARG/LTA/APOE/LIF/CXCR4/IL1B/IL6	10
281	GO:0007566	embryo implantation	4/92	51/18670	0.000115575	0.00129379	0.000782397	LIF/SPP1/MMP9/IL1B	4
282	GO:0090102	cochlea development	4/92	51/18670	0.000115575	0.00129379	0.000782397	TIFAB/CTHRC1/TBX1/GATA3	4
283	GO:0048709	oligodendrocyte differentiation	5/92	97/18670	0.000117393	0.00130035	0.000786362	LYN/PPARG/KCNJ10/CSK/CXCR4	5
284	GO:1990868	response to chemokine	5/92	97/18670	0.000117393	0.00130035	0.000786362	CXCL10/CCL2/CCL5/CXCR4/CCR4	5
285	GO:1990869	cellular response to chemokine	5/92	97/18670	0.000117393	0.00130035	0.000786362	CXCL10/CCL2/CCL5/CXCR4/CCR4	5
286	GO:0097191	extrinsic apoptotic signaling pathway	7/92	224/18670	0.000120263	0.0013275	0.000802779	TNF/BAK1/BCL2A1/IL1B/FASLG/ICAM1/INHBA	7
287	GO:0030856	regulation of epithelial cell differentiation	6/92	156/18670	0.000121918	0.0013411	0.000811004	TNF/LIF/MMP9/IL1B/FOXJ1/GATA3	6
288	GO:0042472	inner ear morphogenesis	5/92	98/18670	0.000123227	0.00134593	0.000813927	TIFAB/COL11A1/CTHRC1/TBX1/GATA3	5
289	GO:0050764	regulation of phagocytosis	5/92	98/18670	0.000123227	0.00134593	0.000813927	TNF/PPARG/CCL2/CSK/IL1B	5
290	GO:0001649	osteoblast differentiation	7/92	225/18670	0.000123632	0.00134593	0.000813927	TNF/SPP1/CTHRC1/LTF/VCAN/IL6/COL1A1	7
291	GO:1905952	regulation of lipid localization	6/92	157/18670	0.000126265	0.00136989	0.000828414	TNF/PPARG/APOE/SPP1/IL1B/IL6	6
292	GO:0032715	negative regulation of interleukin-6 production	4/92	53/18670	0.000134414	0.00144838	0.000875879	TNF/HAVCR2/CSK/FOXJ1	4
293	GO:0032964	collagen biosynthetic process	4/92	53/18670	0.000134414	0.00144838	0.000875879	PPARG/F2R/IL6/COL1A1	4
294	GO:0002673	regulation of acute inflammatory response	6/92	159/18670	0.000135328	0.00145328	0.000878844	TNF/PPARG/IGHG3/IL1B/IL6/IGKC	6
295	GO:0050830	defense response to Gram-positive bacterium	5/92	101/18670	0.00014207	0.00152053	0.000919513	TNF/LTA/HAVCR2/LYZ/IL6	5
296	GO:0002720	positive regulation of cytokine production involved in immune response	4/92	54/18670	0.000144622	0.00152721	0.000923554	IL1B/B2M/GATA3/IL6	4
297	GO:0030199	collagen fibril organization	4/92	54/18670	0.000144622	0.00152721	0.000923554	COL3A1/COL11A1/COL1A1/ACAN	4
298	GO:0032663	regulation of interleukin-2 production	4/92	54/18670	0.000144622	0.00152721	0.000923554	HAVCR2/CD3E/IL1B/GATA3	4
299	GO:0061005	cell differentiation involved in kidney development	4/92	54/18670	0.000144622	0.00152721	0.000923554	LIF/MMP9/FOXJ1/GATA3	4
300	GO:0042113	B cell activation	8/92	310/18670	0.00014669	0.0015439	0.000933643	LYN/BAK1/IGHG3/VCAM1/FOXJ1/IL6/INHBA/IGKC	8
301	GO:0042445	hormone metabolic process	7/92	232/18670	0.00014943	0.00156708	0.00094766	TNF/SCG5/AKR1B1/SPP1/IL1B/GATA3/CTSZ	7
302	GO:0031960	response to corticosteroid	6/92	162/18670	0.000149881	0.00156708	0.00094766	TNF/SPARC/IL6/COL1A1/PTAFR/ICAM1	6
303	GO:0001503	ossification	9/92	398/18670	0.000151598	0.00157981	0.000955362	TNF/SPARC/COL11A1/SPP1/CTHRC1/LTF/VCAN/IL6/COL1A1	9
304	GO:0030593	neutrophil chemotaxis	5/92	104/18670	0.000163044	0.00168798	0.00102078	CXCL10/RAC2/CCL2/CCL5/IL1B	5
305	GO:0071887	leukocyte apoptotic process	5/92	104/18670	0.000163044	0.00168798	0.00102078	LYN/BAK1/CCL5/FASLG/IL6	5
306	GO:0006925	inflammatory cell apoptotic process	3/92	22/18670	0.000166618	0.00171937	0.00103976	CCL5/FASLG/IL6	3
307	GO:0051048	negative regulation of secretion	7/92	238/18670	0.000174871	0.00179695	0.00108667	TNF/APOE/TIFAB/LIF/IL1B/F2R/INHBA	7
308	GO:0002791	regulation of peptide secretion	10/92	500/18670	0.000175271	0.00179695	0.00108667	TNF/POSTN/LYN/APOE/HAVCR2/CCL5/IL1B/F2R/GATA3/IL6	10
309	GO:0002286	T cell activation involved in immune response	5/92	106/18670	0.000178288	0.00182194	0.00110178	IL12B/HAVCR2/GATA3/IL6/ICAM1	5
310	GO:0048705	skeletal system morphogenesis	7/92	239/18670	0.000179433	0.00182194	0.00110178	TIFAB/COL11A1/TBX1/PAX5/LTF/COL1A1/ACAN	7
311	GO:2000116	regulation of cysteine-type endopeptidase activity	7/92	239/18670	0.000179433	0.00182194	0.00110178	TNF/BAK1/PPARG/MMP9/F2R/FASLG/LTF	7
312	GO:0050806	positive regulation of synaptic transmission	6/92	168/18670	0.0001827	0.00184918	0.00111826	TNF/RGS4/APOE/CCL2/SLC24A2/KMO	6
313	GO:0050663	cytokine secretion	7/92	240/18670	0.000184091	0.00185733	0.00112318	TNF/POSTN/LYN/HAVCR2/IL1B/F2R/GATA3	7
314	GO:0001909	leukocyte mediated cytotoxicity	5/92	107/18670	0.000186306	0.00187371	0.00113309	IL12B/HAVCR2/B2M/CORO1A/ICAM1	5
315	GO:0060562	epithelial tube morphogenesis	8/92	322/18670	0.000190109	0.00189809	0.00114783	WNT2/TNF/CXCL10/CXCR4/CTHRC1/TBX1/GATA3/CTSZ	8
316	GO:0032753	positive regulation of interleukin-4 production	3/92	23/18670	0.000190929	0.00189809	0.00114783	HAVCR2/CD3E/GATA3	3
317	GO:0051043	regulation of membrane protein ectodomain proteolysis	3/92	23/18670	0.000190929	0.00189809	0.00114783	TNF/APOE/IL1B	3
318	GO:0061900	glial cell activation	4/92	58/18670	0.000191127	0.00189809	0.00114783	TLR7/TNF/IL1B/IL6	4
319	GO:0032526	response to retinoic acid	5/92	108/18670	0.000194597	0.00192651	0.00116502	WNT2/LYN/PPARG/TBX1/COL1A1	5
320	GO:0030324	lung development	6/92	172/18670	0.000207562	0.00204847	0.00123877	WNT2/TNF/SPARC/LIF/FOXJ1/CTSZ	6
321	GO:0002861	regulation of inflammatory response to antigenic stimulus	3/92	24/18670	0.000217427	0.00212595	0.00128563	IL12B/TNF/LTA	3
322	GO:0071677	positive regulation of mononuclear cell migration	3/92	24/18670	0.000217427	0.00212595	0.00128563	TNF/CXCL10/CCL5	3
323	GO:0090103	cochlea morphogenesis	3/92	24/18670	0.000217427	0.00212595	0.00128563	TIFAB/CTHRC1/TBX1	3
324	GO:0051222	positive regulation of protein transport	9/92	418/18670	0.000218465	0.00212953	0.0012878	TNF/POSTN/RAC2/HAVCR2/IL1B/F2R/GATA3/IL6/CEMIP	9
325	GO:0072676	lymphocyte migration	5/92	111/18670	0.000221165	0.00214924	0.00129971	CXCL10/CCL2/CCL5/GATA3/ICAM1	5
326	GO:0071214	cellular response to abiotic stimulus	8/92	331/18670	0.000229192	0.00221365	0.00133867	TLR7/AKR1B1/BAK1/IL1B/PDE6G/GATA3/COL1A1/PTAFR	8
327	GO:0104004	cellular response to environmental stimulus	8/92	331/18670	0.000229192	0.00221365	0.00133867	TLR7/AKR1B1/BAK1/IL1B/PDE6G/GATA3/COL1A1/PTAFR	8
328	GO:1903510	mucopolysaccharide metabolic process	5/92	112/18670	0.000230607	0.00222056	0.00134284	SPOCK2/IL1B/VCAN/ACAN/CEMIP	5
329	GO:0034113	heterotypic cell-cell adhesion	4/92	61/18670	0.000232454	0.00223156	0.0013495	TNF/VCAM1/IL1B/THY1	4
330	GO:0030323	respiratory tube development	6/92	176/18670	0.000235022	0.00224939	0.00136028	WNT2/TNF/SPARC/LIF/FOXJ1/CTSZ	6
331	GO:0043200	response to amino acid	5/92	113/18670	0.000240354	0.00229349	0.00138695	TNF/LYN/COL3A1/COL1A1/ICAM1	5
332	GO:0045637	regulation of myeloid cell differentiation	7/92	251/18670	0.0002421	0.00230322	0.00139283	IL12B/TNF/LYN/LIF/LTF/B2M/INHBA	7
333	GO:0071902	positive regulation of protein serine/threonine kinase activity	8/92	334/18670	0.000243598	0.00231054	0.00139725	TNF/CSK/CXCR4/IL1B/F2R/LTF/PDE6G/CEMIP	8
334	GO:0050901	leukocyte tethering or rolling	3/92	25/18670	0.000246196	0.00232028	0.00140314	TNF/VCAM1/PTAFR	3
335	GO:0090025	regulation of monocyte chemotaxis	3/92	25/18670	0.000246196	0.00232028	0.00140314	LYN/CXCL10/CCL5	3
336	GO:0032623	interleukin-2 production	4/92	62/18670	0.000247555	0.00232028	0.00140314	HAVCR2/CD3E/IL1B/GATA3	4
337	GO:0045453	bone resorption	4/92	62/18670	0.000247555	0.00232028	0.00140314	RAC2/SPP1/CSK/IL6	4
338	GO:0010950	positive regulation of endopeptidase activity	6/92	178/18670	0.000249784	0.00233426	0.0014116	TNF/LYN/BAK1/PPARG/F2R/FASLG	6
339	GO:2000027	regulation of animal organ morphogenesis	7/92	253/18670	0.000254077	0.0023674	0.00143164	WNT2/TNF/SULF1/LIF/CTHRC1/TBX1/GATA3	7
340	GO:0051099	positive regulation of binding	6/92	179/18670	0.000257434	0.00238465	0.00144207	PPARG/APOE/MMP9/CTHRC1/B2M/GATA3	6
341	GO:0071347	cellular response to interleukin-1	6/92	179/18670	0.000257434	0.00238465	0.00144207	CCL2/CCL5/IL1B/IL6/KMO/ICAM1	6
342	GO:0048568	embryonic organ development	9/92	428/18670	0.000260166	0.00240163	0.00145234	WNT2/TNF/TIFAB/LIF/COL11A1/CTHRC1/TBX1/PAX5/GATA3	9
343	GO:0032963	collagen metabolic process	5/92	115/18670	0.000260783	0.00240163	0.00145234	PPARG/MMP9/F2R/IL6/COL1A1	5
344	GO:0021782	glial cell development	5/92	116/18670	0.00027148	0.0024929	0.00150753	TNF/LYN/KCNJ10/IL1B/IL6	5
345	GO:0002285	lymphocyte activation involved in immune response	6/92	181/18670	0.000273286	0.00249501	0.00150881	IL12B/HAVCR2/GATA3/IL6/CORO1A/ICAM1	6
346	GO:0048015	phosphatidylinositol-mediated signaling	6/92	181/18670	0.000273286	0.00249501	0.00150881	TNF/LYN/CCL5/F2R/GATA3/PTAFR	6
347	GO:0034114	regulation of heterotypic cell-cell adhesion	3/92	26/18670	0.000277318	0.00252455	0.00152667	TNF/IL1B/THY1	3
348	GO:0060135	maternal process involved in female pregnancy	4/92	64/18670	0.000279853	0.00254032	0.00153621	AKR1B1/LIF/HAVCR2/SPP1	4
349	GO:1901222	regulation of NIK/NF-kappaB signaling	5/92	117/18670	0.000282507	0.00255709	0.00154635	TLR7/IL12B/TNF/HAVCR2/IL1B	5
350	GO:0042471	ear morphogenesis	5/92	118/18670	0.000293871	0.00264484	0.00159942	TIFAB/COL11A1/CTHRC1/TBX1/GATA3	5
351	GO:1990266	neutrophil migration	5/92	118/18670	0.000293871	0.00264484	0.00159942	CXCL10/RAC2/CCL2/CCL5/IL1B	5
352	GO:0072678	T cell migration	4/92	65/18670	0.000297087	0.00265625	0.00160632	CXCL10/CCL2/CCL5/ICAM1	4
353	GO:0043409	negative regulation of MAPK cascade	6/92	184/18670	0.000298493	0.00265625	0.00160632	RGS4/LYN/APOE/LIF/CSK/IL1B	6
354	GO:0048017	inositol lipid-mediated signaling	6/92	184/18670	0.000298493	0.00265625	0.00160632	TNF/LYN/CCL5/F2R/GATA3/PTAFR	6
355	GO:0050864	regulation of B cell activation	6/92	184/18670	0.000298493	0.00265625	0.00160632	LYN/IGHG3/FOXJ1/IL6/INHBA/IGKC	6
356	GO:0002825	regulation of T-helper 1 type immune response	3/92	27/18670	0.000310872	0.0027281	0.00164977	IL12B/HAVCR2/IL1B	3
357	GO:0009651	response to salt stress	3/92	27/18670	0.000310872	0.0027281	0.00164977	TNF/AKR1B1/KMO	3
358	GO:0032673	regulation of interleukin-4 production	3/92	27/18670	0.000310872	0.0027281	0.00164977	HAVCR2/CD3E/GATA3	3
359	GO:0048143	astrocyte activation	3/92	27/18670	0.000310872	0.0027281	0.00164977	TNF/IL1B/IL6	3
360	GO:1901623	regulation of lymphocyte chemotaxis	3/92	27/18670	0.000310872	0.0027281	0.00164977	CXCL10/CCL2/CCL5	3
361	GO:0046883	regulation of hormone secretion	7/92	266/18670	0.000344092	0.003003	0.00181601	TNF/SCG5/LIF/CCL5/SPP1/IL1B/INHBA	7
362	GO:0002691	regulation of cellular extravasation	3/92	28/18670	0.000346938	0.003003	0.00181601	PTAFR/ICAM1/THY1	3
363	GO:0032770	positive regulation of monooxygenase activity	3/92	28/18670	0.000346938	0.003003	0.00181601	TNF/APOE/IL1B	3
364	GO:1902932	positive regulation of alcohol biosynthetic process	3/92	28/18670	0.000346938	0.003003	0.00181601	TNF/IL1B/PTAFR	3
365	GO:1904994	regulation of leukocyte adhesion to vascular endothelial cell	3/92	28/18670	0.000346938	0.003003	0.00181601	TNF/PTAFR/ICAM1	3
366	GO:0033627	cell adhesion mediated by integrin	4/92	68/18670	0.000353355	0.00304193	0.00183955	LYN/CCL5/CD3E/ICAM1	4
367	GO:0050918	positive chemotaxis	4/92	68/18670	0.000353355	0.00304193	0.00183955	CXCL10/CCL5/CORO1A/CCR4	4
368	GO:0071621	granulocyte chemotaxis	5/92	123/18670	0.00035598	0.00305622	0.00184819	CXCL10/RAC2/CCL2/CCL5/IL1B	5
369	GO:0050714	positive regulation of protein secretion	7/92	268/18670	0.000359964	0.00308207	0.00186383	TNF/POSTN/HAVCR2/IL1B/F2R/GATA3/IL6	7
370	GO:0007249	I-kappaB kinase/NF-kappaB signaling	7/92	269/18670	0.000368118	0.00313494	0.0018958	TLR7/TNF/TIFAB/IL1B/F2R/FASLG/LTF	7
371	GO:0043491	protein kinase B signaling	7/92	269/18670	0.000368118	0.00313494	0.0018958	TNF/RAC2/CCL2/CCL5/IL1B/GATA3/FGF5	7
372	GO:0070227	lymphocyte apoptotic process	4/92	69/18670	0.000373696	0.00317391	0.00191937	LYN/BAK1/CCL5/FASLG	4
373	GO:0048839	inner ear development	6/92	192/18670	0.000374712	0.00317403	0.00191944	SPARC/TIFAB/COL11A1/CTHRC1/TBX1/GATA3	6
374	GO:0010575	positive regulation of vascular endothelial growth factor production	3/92	29/18670	0.000385592	0.00324882	0.00196466	SULF1/IL1B/IL6	3
375	GO:0060441	epithelial tube branching involved in lung morphogenesis	3/92	29/18670	0.000385592	0.00324882	0.00196466	WNT2/TNF/CTSZ	3
376	GO:0033077	T cell differentiation in thymus	4/92	70/18670	0.000394861	0.00330931	0.00200125	CD3E/FOXJ1/B2M/GATA3	4
377	GO:0050766	positive regulation of phagocytosis	4/92	70/18670	0.000394861	0.00330931	0.00200125	TNF/PPARG/CCL2/IL1B	4
378	GO:0048706	embryonic skeletal system development	5/92	126/18670	0.000397729	0.00332455	0.00201046	SULF1/COL11A1/TBX1/PAX5/COL1A1	5
379	GO:1904951	positive regulation of establishment of protein localization	9/92	456/18670	0.000413453	0.00344689	0.00208444	TNF/POSTN/RAC2/HAVCR2/IL1B/F2R/GATA3/IL6/CEMIP	9
380	GO:0045862	positive regulation of proteolysis	8/92	363/18670	0.000425189	0.00352202	0.00212988	TNF/LYN/BAK1/PPARG/APOE/IL1B/F2R/FASLG	8
381	GO:0035066	positive regulation of histone acetylation	3/92	30/18670	0.000426912	0.00352202	0.00212988	LIF/IL1B/GATA3	3
382	GO:0045940	positive regulation of steroid metabolic process	3/92	30/18670	0.000426912	0.00352202	0.00212988	TNF/APOE/IL1B	3
383	GO:0050869	negative regulation of B cell activation	3/92	30/18670	0.000426912	0.00352202	0.00212988	LYN/FOXJ1/INHBA	3
384	GO:0010952	positive regulation of peptidase activity	6/92	197/18670	0.000429579	0.00353482	0.00213762	TNF/LYN/BAK1/PPARG/F2R/FASLG	6
385	GO:0032102	negative regulation of response to external stimulus	8/92	365/18670	0.000440949	0.00361224	0.00218443	IL12B/PPARG/APOE/HAVCR2/CCL2/SPP1/LTF/GATA3	8
386	GO:0060541	respiratory system development	6/92	198/18670	0.000441268	0.00361224	0.00218443	WNT2/TNF/SPARC/LIF/FOXJ1/CTSZ	6
387	GO:0050866	negative regulation of cell activation	6/92	199/18670	0.000453204	0.00370039	0.00223774	LYN/APOE/HAVCR2/LST1/FOXJ1/INHBA	6
388	GO:0032945	negative regulation of mononuclear cell proliferation	4/92	73/18670	0.000463491	0.00374576	0.00226518	LYN/HAVCR2/LST1/FOXJ1	4
389	GO:0045685	regulation of glial cell differentiation	4/92	73/18670	0.000463491	0.00374576	0.00226518	PPARG/LIF/CXCR4/IL6	4
390	GO:0050672	negative regulation of lymphocyte proliferation	4/92	73/18670	0.000463491	0.00374576	0.00226518	LYN/HAVCR2/LST1/FOXJ1	4
391	GO:1903524	positive regulation of blood circulation	4/92	73/18670	0.000463491	0.00374576	0.00226518	RGS4/F2R/PTAFR/ICAM1	4
392	GO:0002675	positive regulation of acute inflammatory response	3/92	31/18670	0.000470971	0.0037869	0.00229005	TNF/IL1B/IL6	3
393	GO:0045742	positive regulation of epidermal growth factor receptor signaling pathway	3/92	31/18670	0.000470971	0.0037869	0.00229005	MMP9/FASLG/PDE6G	3
394	GO:0030100	regulation of endocytosis	7/92	281/18670	0.000478035	0.00383396	0.00231852	TNF/PPARG/APOE/CCL2/CSK/IL1B/B2M	7
395	GO:0032677	regulation of interleukin-8 production	4/92	74/18670	0.000488143	0.00390515	0.00236157	TLR7/TNF/IL1B/F2R	4
396	GO:0003158	endothelium development	5/92	132/18670	0.000492218	0.00391796	0.00236931	TNF/CXCL10/CXCR4/IL1B/ICAM1	5
397	GO:0043280	positive regulation of cysteine-type endopeptidase activity involved in apoptotic process	5/92	132/18670	0.000492218	0.00391796	0.00236931	TNF/BAK1/PPARG/F2R/FASLG	5
398	GO:0032409	regulation of transporter activity	7/92	283/18670	0.000498664	0.00394077	0.00238311	HECW2/PM20D1/PPARG/CCL2/MMP9/PTAFR/STAC3	7
399	GO:0007409	axonogenesis	9/92	468/18670	0.000498816	0.00394077	0.00238311	PLXNC1/APOE/RAC2/SPP1/CXCR4/KEL/GATA3/EMB/THY1	9
400	GO:0042326	negative regulation of phosphorylation	9/92	468/18670	0.000498816	0.00394077	0.00238311	RGS4/LYN/BAK1/APOE/LIF/CSK/IL1B/INHBA/THY1	9
401	GO:0045907	positive regulation of vasoconstriction	3/92	32/18670	0.000517844	0.00406072	0.00245565	F2R/PTAFR/ICAM1	3
402	GO:0071295	cellular response to vitamin	3/92	32/18670	0.000517844	0.00406072	0.00245565	POSTN/PPARG/COL1A1	3
403	GO:2000778	positive regulation of interleukin-6 secretion	3/92	32/18670	0.000517844	0.00406072	0.00245565	TNF/IL1B/F2R	3
404	GO:0051348	negative regulation of transferase activity	7/92	285/18670	0.000519998	0.00406754	0.00245977	RGS4/LYN/PPARG/APOE/CSK/IL1B/THY1	7
405	GO:0002440	production of molecular mediator of immune response	7/92	286/18670	0.000530934	0.00414286	0.00250532	IL12B/TNF/IL1B/B2M/GATA3/IL6/IGKC	7
406	GO:0002429	immune response-activating cell surface receptor signaling pathway	9/92	473/18670	0.000538426	0.00419099	0.00253442	LYN/IGHG3/HLA-DRA/CD3E/CSK/PAX5/GATA3/THY1/IGKC	9
407	GO:0042310	vasoconstriction	4/92	76/18670	0.000540228	0.00419471	0.00253667	KEL/F2R/PTAFR/ICAM1	4
408	GO:0002793	positive regulation of peptide secretion	7/92	288/18670	0.000553358	0.00428616	0.00259197	TNF/POSTN/HAVCR2/IL1B/F2R/GATA3/IL6	7
409	GO:1903706	regulation of hemopoiesis	9/92	475/18670	0.000554977	0.00428822	0.00259322	IL12B/TNF/LYN/LIF/LTF/FOXJ1/B2M/GATA3/INHBA	9
410	GO:0070555	response to interleukin-1	6/92	207/18670	0.000558027	0.00430129	0.00260112	CCL2/CCL5/IL1B/IL6/KMO/ICAM1	6
411	GO:0032633	interleukin-4 production	3/92	33/18670	0.000567604	0.0043434	0.00262659	HAVCR2/CD3E/GATA3	3
412	GO:1901186	positive regulation of ERBB signaling pathway	3/92	33/18670	0.000567604	0.0043434	0.00262659	MMP9/FASLG/PDE6G	3
413	GO:2000758	positive regulation of peptidyl-lysine acetylation	3/92	33/18670	0.000567604	0.0043434	0.00262659	LIF/IL1B/GATA3	3
414	GO:1901215	negative regulation of neuron death	6/92	208/18670	0.000572353	0.00436919	0.00264219	PM20D1/APOE/CCL2/F2R/SNCB/CORO1A	6
415	GO:0031644	regulation of neurological system process	5/92	137/18670	0.000583106	0.00444058	0.00268536	RGS4/TYMP/OPRD1/F2R/PTAFR	5
416	GO:0001910	regulation of leukocyte mediated cytotoxicity	4/92	78/18670	0.000596148	0.00450739	0.00272576	IL12B/HAVCR2/B2M/ICAM1	4
417	GO:0043407	negative regulation of MAP kinase activity	4/92	78/18670	0.000596148	0.00450739	0.00272576	RGS4/LYN/APOE/IL1B	4
418	GO:0070664	negative regulation of leukocyte proliferation	4/92	78/18670	0.000596148	0.00450739	0.00272576	LYN/HAVCR2/LST1/FOXJ1	4
419	GO:0045765	regulation of angiogenesis	8/92	383/18670	0.000605344	0.00456602	0.00276122	CXCL10/SPARC/PPARG/SULF1/CXCR4/IL1B/FASLG/IL6	8
420	GO:1903531	negative regulation of secretion by cell	6/92	211/18670	0.000617052	0.00463595	0.0028035	TNF/APOE/LIF/IL1B/F2R/INHBA	6
421	GO:0010574	regulation of vascular endothelial growth factor production	3/92	34/18670	0.00062032	0.00463595	0.0028035	SULF1/IL1B/IL6	3
422	GO:0043368	positive T cell selection	3/92	34/18670	0.00062032	0.00463595	0.0028035	IL12B/CD3E/IL6	3
423	GO:0002700	regulation of production of molecular mediator of immune response	5/92	139/18670	0.000622784	0.00463595	0.0028035	TNF/IL1B/B2M/GATA3/IL6	5
424	GO:0033135	regulation of peptidyl-serine phosphorylation	5/92	139/18670	0.000622784	0.00463595	0.0028035	TNF/BAK1/OPRD1/LIF/IL6	5
425	GO:0021675	nerve development	4/92	79/18670	0.000625595	0.00463595	0.0028035	SULF1/VCAM1/TIFAB/TBX1	4
426	GO:0071260	cellular response to mechanical stimulus	4/92	79/18670	0.000625595	0.00463595	0.0028035	TLR7/BAK1/IL1B/COL1A1	4
427	GO:0048545	response to steroid hormone	8/92	385/18670	0.000626321	0.00463595	0.0028035	TNF/SPARC/PPARG/SPP1/IL6/COL1A1/PTAFR/ICAM1	8
428	GO:0050890	cognition	7/92	296/18670	0.000650718	0.00480531	0.00290592	TNF/LRRN4/APOE/TIFAB/HLA-DRA/SLC24A2/B2M	7
429	GO:0097530	granulocyte migration	5/92	141/18670	0.000664454	0.00489533	0.00296036	CXCL10/RAC2/CCL2/CCL5/IL1B	5
430	GO:0032689	negative regulation of interferon-gamma production	3/92	35/18670	0.000676064	0.00493496	0.00298432	HAVCR2/GATA3/INHBA	3
431	GO:0110111	negative regulation of animal organ morphogenesis	3/92	35/18670	0.000676064	0.00493496	0.00298432	TNF/SULF1/GATA3	3
432	GO:1902991	regulation of amyloid precursor protein catabolic process	3/92	35/18670	0.000676064	0.00493496	0.00298432	TNF/LYN/APOE	3
433	GO:1905332	positive regulation of morphogenesis of an epithelium	3/92	35/18670	0.000676064	0.00493496	0.00298432	WNT2/LIF/GATA3	3
434	GO:0010810	regulation of cell-substrate adhesion	6/92	215/18670	0.000680817	0.00494685	0.00299152	POSTN/RAC2/CD3E/SPOCK2/COL1A1/THY1	6
435	GO:0043281	regulation of cysteine-type endopeptidase activity involved in apoptotic process	6/92	215/18670	0.000680817	0.00494685	0.00299152	TNF/BAK1/PPARG/MMP9/F2R/FASLG	6
436	GO:0048708	astrocyte differentiation	4/92	81/18670	0.000687561	0.00497304	0.00300736	TNF/LIF/IL1B/IL6	4
437	GO:1902930	regulation of alcohol biosynthetic process	4/92	81/18670	0.000687561	0.00497304	0.00300736	TNF/APOE/IL1B/PTAFR	4
438	GO:0035296	regulation of tube diameter	5/92	143/18670	0.000708179	0.00508733	0.00307647	APOE/KEL/F2R/PTAFR/ICAM1	5
439	GO:0050880	regulation of blood vessel size	5/92	143/18670	0.000708179	0.00508733	0.00307647	APOE/KEL/F2R/PTAFR/ICAM1	5
440	GO:0097746	regulation of blood vessel diameter	5/92	143/18670	0.000708179	0.00508733	0.00307647	APOE/KEL/F2R/PTAFR/ICAM1	5
441	GO:0043393	regulation of protein binding	6/92	217/18670	0.000714557	0.00512153	0.00309715	BAK1/APOE/MMP9/CTHRC1/B2M/CTSZ	6
442	GO:0010769	regulation of cell morphogenesis involved in differentiation	7/92	301/18670	0.000718171	0.0051266	0.00310022	POSTN/HECW2/PLXNC1/APOE/SPP1/KEL/THY1	7
443	GO:0032637	interleukin-8 production	4/92	82/18670	0.000720119	0.0051266	0.00310022	TLR7/TNF/IL1B/F2R	4
444	GO:0060415	muscle tissue morphogenesis	4/92	82/18670	0.000720119	0.0051266	0.00310022	WNT2/COL3A1/COL11A1/TBX1	4
445	GO:0070482	response to oxygen levels	8/92	394/18670	0.000728126	0.00517198	0.00312766	POSTN/PPARG/LTA/VCAM1/OPRD1/CXCR4/COL1A1/ICAM1	8
446	GO:0035150	regulation of tube size	5/92	144/18670	0.000730832	0.00517959	0.00313226	APOE/KEL/F2R/PTAFR/ICAM1	5
447	GO:0010573	vascular endothelial growth factor production	3/92	36/18670	0.000734904	0.00519682	0.00314268	SULF1/IL1B/IL6	3
448	GO:0043583	ear development	6/92	219/18670	0.000749578	0.00528878	0.00319829	SPARC/TIFAB/COL11A1/CTHRC1/TBX1/GATA3	6
449	GO:0045834	positive regulation of lipid metabolic process	5/92	146/18670	0.00077776	0.0054512	0.00329652	TNF/LYN/PPARG/APOE/IL1B	5
450	GO:0051250	negative regulation of lymphocyte activation	5/92	146/18670	0.00077776	0.0054512	0.00329652	LYN/HAVCR2/LST1/FOXJ1/INHBA	5
451	GO:0051384	response to glucocorticoid	5/92	146/18670	0.00077776	0.0054512	0.00329652	TNF/SPARC/IL6/PTAFR/ICAM1	5
452	GO:0097756	negative regulation of blood vessel diameter	4/92	84/18670	0.000788485	0.00551417	0.0033346	KEL/F2R/PTAFR/ICAM1	4
453	GO:0010212	response to ionizing radiation	5/92	147/18670	0.000802051	0.00558439	0.00337706	CXCL10/BAK1/VCAM1/GATA3/ICAM1	5
454	GO:0043524	negative regulation of neuron apoptotic process	5/92	147/18670	0.000802051	0.00558439	0.00337706	APOE/CCL2/F2R/SNCB/CORO1A	5
455	GO:0014065	phosphatidylinositol 3-kinase signaling	5/92	148/18670	0.000826904	0.00574481	0.00347407	TNF/LYN/CCL5/F2R/GATA3	5
456	GO:0014074	response to purine-containing compound	5/92	149/18670	0.000852328	0.00589558	0.00356524	SPARC/PPARG/IL1B/COL1A1/PTAFR	5
457	GO:2001056	positive regulation of cysteine-type endopeptidase activity	5/92	149/18670	0.000852328	0.00589558	0.00356524	TNF/BAK1/PPARG/F2R/FASLG	5
458	GO:0001776	leukocyte homeostasis	4/92	86/18670	0.000861314	0.00591541	0.00357723	LYN/BAK1/IL6/CORO1A	4
459	GO:0032350	regulation of hormone metabolic process	3/92	38/18670	0.000862142	0.00591541	0.00357723	TNF/IL1B/GATA3	3
460	GO:1904037	positive regulation of epithelial cell apoptotic process	3/92	38/18670	0.000862142	0.00591541	0.00357723	CCL2/FASLG/IL6	3
461	GO:0007160	cell-matrix adhesion	6/92	225/18670	0.000862663	0.00591541	0.00357723	POSTN/COL3A1/VCAM1/CD3E/OTOA/THY1	6
462	GO:0002455	humoral immune response mediated by circulating immunoglobulin	5/92	150/18670	0.00087833	0.00599687	0.0036265	TNF/LTA/IGHG3/FOXJ1/IGKC	5
463	GO:0008360	regulation of cell shape	5/92	150/18670	0.00087833	0.00599687	0.0036265	PLXNC1/CCL2/LST1/CORO1A/ICAM1	5
464	GO:2001233	regulation of apoptotic signaling pathway	8/92	406/18670	0.000884232	0.00602419	0.00364302	TNF/BAK1/BCL2A1/MMP9/IL1B/FASLG/ICAM1/INHBA	8
465	GO:0002690	positive regulation of leukocyte chemotaxis	4/92	87/18670	0.000899452	0.00610163	0.00368985	CXCL10/RAC2/CCL5/IL6	4
466	GO:0014068	positive regulation of phosphatidylinositol 3-kinase signaling	4/92	87/18670	0.000899452	0.00610163	0.00368985	TNF/LYN/CCL5/F2R	4
467	GO:0060537	muscle tissue development	8/92	408/18670	0.000912686	0.00617818	0.00373614	WNT2/RGS4/COL3A1/COL11A1/KEL/TBX1/PAX5/STAC3	8
468	GO:0051930	regulation of sensory perception of pain	3/92	39/18670	0.00093067	0.00628649	0.00380164	OPRD1/F2R/PTAFR	3
469	GO:0034103	regulation of tissue remodeling	4/92	88/18670	0.000938764	0.00631424	0.00381842	IL12B/SPP1/CSK/IL6	4
470	GO:0050829	defense response to Gram-negative bacterium	4/92	88/18670	0.000938764	0.00631424	0.00381842	IL12B/LYZ/LTF/IL6	4
471	GO:2001234	negative regulation of apoptotic signaling pathway	6/92	230/18670	0.000966596	0.00648766	0.00392329	TNF/BCL2A1/MMP9/IL1B/FASLG/ICAM1	6
472	GO:0042036	negative regulation of cytokine biosynthetic process	3/92	40/18670	0.00100256	0.00668654	0.00404356	FOXJ1/IL6/INHBA	3
473	GO:0045124	regulation of bone resorption	3/92	40/18670	0.00100256	0.00668654	0.00404356	SPP1/CSK/IL6	3
474	GO:0051931	regulation of sensory perception	3/92	40/18670	0.00100256	0.00668654	0.00404356	OPRD1/F2R/PTAFR	3
475	GO:0000302	response to reactive oxygen species	6/92	232/18670	0.00101077	0.00672713	0.00406811	TNF/BAK1/APOE/MMP9/IL6/COL1A1	6
476	GO:0010977	negative regulation of neuron projection development	5/92	155/18670	0.00101731	0.00674234	0.00407731	APOE/SPP1/B2M/CTSZ/THY1	5
477	GO:2001236	regulation of extrinsic apoptotic signaling pathway	5/92	155/18670	0.00101731	0.00674234	0.00407731	TNF/IL1B/FASLG/ICAM1/INHBA	5
478	GO:0001656	metanephros development	4/92	90/18670	0.00102099	0.00675262	0.00408352	AKR1B1/LIF/FOXJ1/GATA3	4
479	GO:0007568	aging	7/92	321/18670	0.00104543	0.00689518	0.00416973	BAK1/VCAM1/BCL2A1/PAX5/B2M/KMO/ICAM1	7
480	GO:0001660	fever generation	2/92	10/18670	0.00105343	0.00689518	0.00416973	TNF/IL1B	2
481	GO:0002291	T cell activation via T cell receptor contact with antigen bound to MHC molecule on antigen presenting cell	2/92	10/18670	0.00105343	0.00689518	0.00416973	HAVCR2/ICAM1	2
482	GO:0033690	positive regulation of osteoblast proliferation	2/92	10/18670	0.00105343	0.00689518	0.00416973	CTHRC1/LTF	2
483	GO:1900122	positive regulation of receptor binding	2/92	10/18670	0.00105343	0.00689518	0.00416973	MMP9/B2M	2
484	GO:0045639	positive regulation of myeloid cell differentiation	4/92	91/18670	0.00106395	0.00693537	0.00419404	IL12B/TNF/LIF/INHBA	4
485	GO:1904063	negative regulation of cation transmembrane transport	4/92	91/18670	0.00106395	0.00693537	0.00419404	RGS4/HECW2/MMP9/KEL	4
486	GO:0043271	negative regulation of ion transport	5/92	157/18670	0.00107725	0.00699731	0.00423149	RGS4/HECW2/MMP9/KEL/ICAM1	5
487	GO:0061028	establishment of endothelial barrier	3/92	41/18670	0.00107787	0.00699731	0.00423149	TNF/IL1B/ICAM1	3
488	GO:1901342	regulation of vasculature development	8/92	422/18670	0.00113313	0.007341	0.00443934	CXCL10/SPARC/PPARG/SULF1/CXCR4/IL1B/FASLG/IL6	8
489	GO:0051607	defense response to virus	6/92	238/18670	0.00115265	0.00742834	0.00449215	TLR7/IL12B/CXCL10/RTP4/IL1B/IL6	6
490	GO:0032092	positive regulation of protein binding	4/92	93/18670	0.00115364	0.00742834	0.00449215	APOE/MMP9/CTHRC1/B2M	4
491	GO:1901655	cellular response to ketone	4/92	93/18670	0.00115364	0.00742834	0.00449215	AKR1B1/PPARG/SPP1/ICAM1	4
492	GO:0006509	membrane protein ectodomain proteolysis	3/92	42/18670	0.00115666	0.00743267	0.00449477	TNF/APOE/IL1B	3
493	GO:0030203	glycosaminoglycan metabolic process	5/92	160/18670	0.00117201	0.00751606	0.0045452	SPOCK2/IL1B/VCAN/ACAN/CEMIP	5
494	GO:0019058	viral life cycle	7/92	328/18670	0.00118427	0.0075793	0.00458344	TNF/APOE/CCL2/CCL5/CXCR4/LTF/ICAM1	7
495	GO:1901216	positive regulation of neuron death	4/92	94/18670	0.00120042	0.0076672	0.0046366	TNF/FASLG/CTSZ/KMO	4
496	GO:0030217	T cell differentiation	6/92	240/18670	0.00120319	0.00766945	0.00463796	IL12B/CD3E/FOXJ1/B2M/GATA3/IL6	6
497	GO:0042088	T-helper 1 type immune response	3/92	43/18670	0.001239	0.00783464	0.00473785	IL12B/HAVCR2/IL1B	3
498	GO:0045429	positive regulation of nitric oxide biosynthetic process	3/92	43/18670	0.001239	0.00783464	0.00473785	TNF/IL1B/ICAM1	3
499	GO:0045687	positive regulation of glial cell differentiation	3/92	43/18670	0.001239	0.00783464	0.00473785	PPARG/LIF/CXCR4	3
500	GO:1901985	positive regulation of protein acetylation	3/92	43/18670	0.001239	0.00783464	0.00473785	LIF/IL1B/GATA3	3
501	GO:0002702	positive regulation of production of molecular mediator of immune response	4/92	95/18670	0.00124851	0.00786338	0.00475524	IL1B/B2M/GATA3/IL6	4
502	GO:0042116	macrophage activation	4/92	95/18670	0.00124851	0.00786338	0.00475524	TLR7/TNF/HAVCR2/IL6	4
503	GO:0001933	negative regulation of protein phosphorylation	8/92	429/18670	0.0012583	0.00790934	0.00478303	RGS4/LYN/BAK1/APOE/LIF/CSK/IL1B/THY1	8
504	GO:0009629	response to gravity	2/92	11/18670	0.0012834	0.00795658	0.00481159	SPARC/PTAFR	2
505	GO:0031652	positive regulation of heat generation	2/92	11/18670	0.0012834	0.00795658	0.00481159	TNF/IL1B	2
506	GO:0033632	regulation of cell-cell adhesion mediated by integrin	2/92	11/18670	0.0012834	0.00795658	0.00481159	CCL5/CD3E	2
507	GO:0035747	natural killer cell chemotaxis	2/92	11/18670	0.0012834	0.00795658	0.00481159	CCL2/CCL5	2
508	GO:0046886	positive regulation of hormone biosynthetic process	2/92	11/18670	0.0012834	0.00795658	0.00481159	TNF/IL1B	2
509	GO:0072683	T cell extravasation	2/92	11/18670	0.0012834	0.00795658	0.00481159	CCL2/ICAM1	2
510	GO:2000551	regulation of T-helper 2 cell cytokine production	2/92	11/18670	0.0012834	0.00795658	0.00481159	GATA3/IL6	2
511	GO:0015849	organic acid transport	7/92	333/18670	0.00129201	0.00796322	0.00481561	RGS4/PPARG/KCNJ10/APOE/IL1B/EMB/KMO	7
512	GO:0032147	activation of protein kinase activity	7/92	333/18670	0.00129201	0.00796322	0.00481561	IL12B/TNF/CCL5/CXCR4/IL1B/F2R/PDE6G	7
513	GO:0046942	carboxylic acid transport	7/92	333/18670	0.00129201	0.00796322	0.00481561	RGS4/PPARG/KCNJ10/APOE/IL1B/EMB/KMO	7
514	GO:0014002	astrocyte development	3/92	44/18670	0.00132494	0.00807196	0.00488137	TNF/IL1B/IL6	3
515	GO:0030225	macrophage differentiation	3/92	44/18670	0.00132494	0.00807196	0.00488137	LIF/MMP9/INHBA	3
516	GO:0032965	regulation of collagen biosynthetic process	3/92	44/18670	0.00132494	0.00807196	0.00488137	PPARG/F2R/IL6	3
517	GO:0042987	amyloid precursor protein catabolic process	3/92	44/18670	0.00132494	0.00807196	0.00488137	TNF/LYN/APOE	3
518	GO:0044060	regulation of endocrine process	3/92	44/18670	0.00132494	0.00807196	0.00488137	IL1B/F2R/INHBA	3
519	GO:1904407	positive regulation of nitric oxide metabolic process	3/92	44/18670	0.00132494	0.00807196	0.00488137	TNF/IL1B/ICAM1	3
520	GO:0007596	blood coagulation	7/92	336/18670	0.00136026	0.00827121	0.00500186	LYN/COL3A1/APOE/F2R/GATA3/IL6/COL1A1	7
521	GO:0031341	regulation of cell killing	4/92	98/18670	0.00140086	0.00850176	0.00514128	IL12B/HAVCR2/B2M/ICAM1	4
522	GO:0035987	endodermal cell differentiation	3/92	45/18670	0.00141455	0.00855207	0.00517171	COL11A1/MMP9/INHBA	3
523	GO:0048483	autonomic nervous system development	3/92	45/18670	0.00141455	0.00855207	0.00517171	VCAM1/TBX1/GATA3	3
524	GO:0007599	hemostasis	7/92	341/18670	0.00148025	0.00893224	0.0054016	LYN/COL3A1/APOE/F2R/GATA3/IL6/COL1A1	7
525	GO:0050817	coagulation	7/92	342/18670	0.00150521	0.00897296	0.00542623	LYN/COL3A1/APOE/F2R/GATA3/IL6/COL1A1	7
526	GO:0010883	regulation of lipid storage	3/92	46/18670	0.00150787	0.00897296	0.00542623	TNF/PPARG/IL6	3
527	GO:0033628	regulation of cell adhesion mediated by integrin	3/92	46/18670	0.00150787	0.00897296	0.00542623	LYN/CCL5/CD3E	3
528	GO:0043300	regulation of leukocyte degranulation	3/92	46/18670	0.00150787	0.00897296	0.00542623	LYN/RAC2/PTAFR	3
529	GO:0021537	telencephalon development	6/92	251/18670	0.00151223	0.00897296	0.00542623	COL3A1/BCL2A1/CXCR4/PAX5/ATF5/INHBA	6
530	GO:0006022	aminoglycan metabolic process	5/92	170/18670	0.00153286	0.00897296	0.00542623	SPOCK2/IL1B/VCAN/ACAN/CEMIP	5
531	GO:0002863	positive regulation of inflammatory response to antigenic stimulus	2/92	12/18670	0.00153515	0.00897296	0.00542623	TNF/LTA	2
532	GO:0010623	programmed cell death involved in cell development	2/92	12/18670	0.00153515	0.00897296	0.00542623	IL1B/FASLG	2
533	GO:0014831	gastro-intestinal system smooth muscle contraction	2/92	12/18670	0.00153515	0.00897296	0.00542623	SULF1/PTAFR	2
534	GO:0033197	response to vitamin E	2/92	12/18670	0.00153515	0.00897296	0.00542623	PPARG/COL1A1	2
535	GO:0042368	vitamin D biosynthetic process	2/92	12/18670	0.00153515	0.00897296	0.00542623	TNF/IL1B	2
536	GO:0045080	positive regulation of chemokine biosynthetic process	2/92	12/18670	0.00153515	0.00897296	0.00542623	TNF/IL1B	2
537	GO:0045416	positive regulation of interleukin-8 biosynthetic process	2/92	12/18670	0.00153515	0.00897296	0.00542623	TLR7/TNF	2
538	GO:0060368	regulation of Fc receptor mediated stimulatory signaling pathway	2/92	12/18670	0.00153515	0.00897296	0.00542623	LYN/CSK	2
539	GO:0070486	leukocyte aggregation	2/92	12/18670	0.00153515	0.00897296	0.00542623	RAC2/IL1B	2
540	GO:0072540	T-helper 17 cell lineage commitment	2/92	12/18670	0.00153515	0.00897296	0.00542623	IL12B/IL6	2
541	GO:2000341	regulation of chemokine (C-X-C motif) ligand 2 production	2/92	12/18670	0.00153515	0.00897296	0.00542623	TNF/POSTN	2
542	GO:0006953	acute-phase response	3/92	47/18670	0.00160497	0.00929534	0.00562118	TNF/IL1B/IL6	3
543	GO:0045646	regulation of erythrocyte differentiation	3/92	47/18670	0.00160497	0.00929534	0.00562118	LYN/B2M/INHBA	3
544	GO:0060986	endocrine hormone secretion	3/92	47/18670	0.00160497	0.00929534	0.00562118	IL1B/GATA3/INHBA	3
545	GO:0070231	T cell apoptotic process	3/92	47/18670	0.00160497	0.00929534	0.00562118	BAK1/CCL5/FASLG	3
546	GO:2001239	regulation of extrinsic apoptotic signaling pathway in absence of ligand	3/92	47/18670	0.00160497	0.00929534	0.00562118	TNF/IL1B/INHBA	3
547	GO:0003018	vascular process in circulatory system	5/92	173/18670	0.00165551	0.00955311	0.00577707	APOE/KEL/F2R/PTAFR/ICAM1	5
548	GO:0016525	negative regulation of angiogenesis	5/92	173/18670	0.00165551	0.00955311	0.00577707	CXCL10/SPARC/PPARG/SULF1/FASLG	5
549	GO:0034766	negative regulation of ion transmembrane transport	4/92	103/18670	0.00168287	0.00965053	0.00583598	RGS4/HECW2/MMP9/KEL	4
550	GO:1902106	negative regulation of leukocyte differentiation	4/92	103/18670	0.00168287	0.00965053	0.00583598	LYN/LTF/FOXJ1/INHBA	4
551	GO:2000146	negative regulation of cell motility	7/92	349/18670	0.00168928	0.00965053	0.00583598	PPARG/COL3A1/APOE/SULF1/CCL2/GATA3/THY1	7
552	GO:0033673	negative regulation of kinase activity	6/92	257/18670	0.0017045	0.00965053	0.00583598	RGS4/LYN/APOE/CSK/IL1B/THY1	6
553	GO:0001774	microglial cell activation	3/92	48/18670	0.0017059	0.00965053	0.00583598	TLR7/TNF/IL6	3
554	GO:0002063	chondrocyte development	3/92	48/18670	0.0017059	0.00965053	0.00583598	SULF1/COL11A1/ACAN	3
555	GO:0002269	leukocyte activation involved in inflammatory response	3/92	48/18670	0.0017059	0.00965053	0.00583598	TLR7/TNF/IL6	3
556	GO:0002762	negative regulation of myeloid leukocyte differentiation	3/92	48/18670	0.0017059	0.00965053	0.00583598	LYN/LTF/INHBA	3
557	GO:0008038	neuron recognition	3/92	48/18670	0.0017059	0.00965053	0.00583598	NTM/CXCR4/EMB	3
558	GO:0046850	regulation of bone remodeling	3/92	48/18670	0.0017059	0.00965053	0.00583598	SPP1/CSK/IL6	3
559	GO:0072604	interleukin-6 secretion	3/92	48/18670	0.0017059	0.00965053	0.00583598	TNF/IL1B/F2R	3
560	GO:0043406	positive regulation of MAP kinase activity	6/92	258/18670	0.00173827	0.00977685	0.00591237	TNF/CSK/CXCR4/IL1B/F2R/PDE6G	6
561	GO:0002695	negative regulation of leukocyte activation	5/92	175/18670	0.00174119	0.00977685	0.00591237	LYN/HAVCR2/LST1/FOXJ1/INHBA	5
562	GO:0046165	alcohol biosynthetic process	5/92	175/18670	0.00174119	0.00977685	0.00591237	TNF/AKR1B1/APOE/IL1B/PTAFR	5
563	GO:2000181	negative regulation of blood vessel morphogenesis	5/92	175/18670	0.00174119	0.00977685	0.00591237	CXCL10/SPARC/PPARG/SULF1/FASLG	5
564	GO:2001237	negative regulation of extrinsic apoptotic signaling pathway	4/92	104/18670	0.00174366	0.00977685	0.00591237	TNF/IL1B/FASLG/ICAM1	4
565	GO:0045088	regulation of innate immune response	8/92	452/18670	0.00174928	0.00979103	0.00592094	TLR7/IL12B/LYN/PPARG/APOE/HAVCR2/CCL5/LTF	8
566	GO:0033138	positive regulation of peptidyl-serine phosphorylation	4/92	105/18670	0.00180596	0.00989026	0.00598095	TNF/OPRD1/LIF/IL6	4
567	GO:0030656	regulation of vitamin metabolic process	2/92	13/18670	0.00180845	0.00989026	0.00598095	TNF/IL1B	2
568	GO:0031650	regulation of heat generation	2/92	13/18670	0.00180845	0.00989026	0.00598095	TNF/IL1B	2
569	GO:0032725	positive regulation of granulocyte macrophage colony-stimulating factor production	2/92	13/18670	0.00180845	0.00989026	0.00598095	IL12B/IL1B	2
570	GO:0035745	T-helper 2 cell cytokine production	2/92	13/18670	0.00180845	0.00989026	0.00598095	GATA3/IL6	2
571	GO:0042415	norepinephrine metabolic process	2/92	13/18670	0.00180845	0.00989026	0.00598095	AKR1B1/GATA3	2
572	GO:0045078	positive regulation of interferon-gamma biosynthetic process	2/92	13/18670	0.00180845	0.00989026	0.00598095	TLR7/IL12B	2
573	GO:0045086	positive regulation of interleukin-2 biosynthetic process	2/92	13/18670	0.00180845	0.00989026	0.00598095	CD3E/IL1B	2
574	GO:0045779	negative regulation of bone resorption	2/92	13/18670	0.00180845	0.00989026	0.00598095	CSK/IL6	2
575	GO:0072182	regulation of nephron tubule epithelial cell differentiation	2/92	13/18670	0.00180845	0.00989026	0.00598095	LIF/GATA3	2
576	GO:1901550	regulation of endothelial cell development	2/92	13/18670	0.00180845	0.00989026	0.00598095	TNF/IL1B	2
577	GO:1903140	regulation of establishment of endothelial barrier	2/92	13/18670	0.00180845	0.00989026	0.00598095	TNF/IL1B	2
578	GO:0010712	regulation of collagen metabolic process	3/92	49/18670	0.00181072	0.00989026	0.00598095	PPARG/F2R/IL6	3
579	GO:0035094	response to nicotine	3/92	49/18670	0.00181072	0.00989026	0.00598095	TNF/VCAM1/B2M	3
580	GO:0001959	regulation of cytokine-mediated signaling pathway	5/92	177/18670	0.00183008	0.00997883	0.00603451	TNF/PPARG/CCL5/CXCR4/IL6	5
581	GO:0001706	endoderm formation	3/92	50/18670	0.00191947	0.0104276	0.0063059	COL11A1/MMP9/INHBA	3
582	GO:0010718	positive regulation of epithelial to mesenchymal transition	3/92	50/18670	0.00191947	0.0104276	0.0063059	IL1B/IL6/COL1A1	3
583	GO:1903034	regulation of response to wounding	5/92	179/18670	0.00192226	0.0104276	0.0063059	LYN/APOE/SPP1/CXCR4/F2R	5
584	GO:0002712	regulation of B cell mediated immunity	3/92	51/18670	0.00203221	0.0109491	0.00662125	TNF/LTA/FOXJ1	3
585	GO:0002889	regulation of immunoglobulin mediated immune response	3/92	51/18670	0.00203221	0.0109491	0.00662125	TNF/LTA/FOXJ1	3
586	GO:0045599	negative regulation of fat cell differentiation	3/92	51/18670	0.00203221	0.0109491	0.00662125	TNF/GATA3/IL6	3
587	GO:0050999	regulation of nitric-oxide synthase activity	3/92	51/18670	0.00203221	0.0109491	0.00662125	TNF/APOE/IL1B	3
588	GO:0008217	regulation of blood pressure	5/92	182/18670	0.00206684	0.0111167	0.00672263	POSTN/PPARG/F2R/CTSZ/PTAFR	5
589	GO:0003012	muscle system process	8/92	465/18670	0.00208752	0.0111872	0.00676523	RGS4/SULF1/TIFAB/CXCR4/IL1B/F2R/PTAFR/STAC3	8
590	GO:0002834	regulation of response to tumor cell	2/92	14/18670	0.00210311	0.0111872	0.00676523	IL12B/HAVCR2	2
591	GO:0002837	regulation of immune response to tumor cell	2/92	14/18670	0.00210311	0.0111872	0.00676523	IL12B/HAVCR2	2
592	GO:0030213	hyaluronan biosynthetic process	2/92	14/18670	0.00210311	0.0111872	0.00676523	IL1B/CEMIP	2
593	GO:0072567	chemokine (C-X-C motif) ligand 2 production	2/92	14/18670	0.00210311	0.0111872	0.00676523	TNF/POSTN	2
594	GO:0022898	regulation of transmembrane transporter activity	6/92	268/18670	0.00210466	0.0111872	0.00676523	HECW2/PM20D1/CCL2/MMP9/PTAFR/STAC3	6
595	GO:0031668	cellular response to extracellular stimulus	6/92	268/18670	0.00210466	0.0111872	0.00676523	POSTN/LYN/PPARG/VCAM1/COL1A1/ICAM1	6
596	GO:0038061	NIK/NF-kappaB signaling	5/92	183/18670	0.00211675	0.0111951	0.00677004	TLR7/IL12B/TNF/HAVCR2/IL1B	5
597	GO:0043123	positive regulation of I-kappaB kinase/NF-kappaB signaling	5/92	183/18670	0.00211675	0.0111951	0.00677004	TNF/IL1B/F2R/FASLG/LTF	5
598	GO:0050770	regulation of axonogenesis	5/92	183/18670	0.00211675	0.0111951	0.00677004	PLXNC1/APOE/SPP1/KEL/THY1	5
599	GO:0006024	glycosaminoglycan biosynthetic process	4/92	110/18670	0.00214079	0.0112757	0.00681877	IL1B/VCAN/ACAN/CEMIP	4
600	GO:0006939	smooth muscle contraction	4/92	110/18670	0.00214079	0.0112757	0.00681877	SULF1/TIFAB/F2R/PTAFR	4
601	GO:0010038	response to metal ion	7/92	364/18670	0.00214267	0.0112757	0.00681877	ZACN/SPARC/VCAM1/MMP9/B2M/SNCB/ICAM1	7
602	GO:0045165	cell fate commitment	6/92	270/18670	0.00218445	0.0114765	0.00694021	WNT2/IL12B/PPARG/TBX1/GATA3/IL6	6
603	GO:1903708	positive regulation of hemopoiesis	5/92	185/18670	0.00221922	0.0116399	0.007039	IL12B/TNF/LIF/GATA3/INHBA	5
604	GO:1901617	organic hydroxy compound biosynthetic process	6/92	271/18670	0.0022252	0.0116519	0.00704629	TNF/AKR1B1/APOE/IL1B/GATA3/PTAFR	6
605	GO:0021879	forebrain neuron differentiation	3/92	53/18670	0.00226987	0.0118467	0.00716409	ATF5/B2M/INHBA	3
606	GO:0035065	regulation of histone acetylation	3/92	53/18670	0.00226987	0.0118467	0.00716409	LIF/IL1B/GATA3	3
607	GO:0014902	myotube differentiation	4/92	112/18670	0.00228595	0.0118915	0.00719114	CXCL10/KEL/TBX1/STAC3	4
608	GO:0043279	response to alkaloid	4/92	112/18670	0.00228595	0.0118915	0.00719114	RGS4/PPARG/CXCR4/ICAM1	4
609	GO:0035690	cellular response to drug	7/92	369/18670	0.00231306	0.0120127	0.00726448	TNF/CXCR4/IL1B/B2M/IL6/PTAFR/ICAM1	7
610	GO:1901343	negative regulation of vasculature development	5/92	187/18670	0.00232525	0.0120563	0.00729083	CXCL10/SPARC/PPARG/SULF1/FASLG	5
611	GO:0031345	negative regulation of cell projection organization	5/92	188/18670	0.00237964	0.0122413	0.00740272	APOE/SPP1/B2M/CTSZ/THY1	5
612	GO:0043902	positive regulation of multi-organism process	5/92	188/18670	0.00237964	0.0122413	0.00740272	APOE/HAVCR2/CCL5/PTAFR/INHBA	5
613	GO:0002763	positive regulation of myeloid leukocyte differentiation	3/92	54/18670	0.00239489	0.0122413	0.00740272	IL12B/TNF/LIF	3
614	GO:0006584	catecholamine metabolic process	3/92	54/18670	0.00239489	0.0122413	0.00740272	AKR1B1/GATA3/SNCB	3
615	GO:0009712	catechol-containing compound metabolic process	3/92	54/18670	0.00239489	0.0122413	0.00740272	AKR1B1/GATA3/SNCB	3
616	GO:0051353	positive regulation of oxidoreductase activity	3/92	54/18670	0.00239489	0.0122413	0.00740272	TNF/APOE/IL1B	3
617	GO:1904645	response to amyloid-beta	3/92	54/18670	0.00239489	0.0122413	0.00740272	VCAM1/MMP9/ICAM1	3
618	GO:0032645	regulation of granulocyte macrophage colony-stimulating factor production	2/92	15/18670	0.0024189	0.0122413	0.00740272	IL12B/IL1B	2
619	GO:0042362	fat-soluble vitamin biosynthetic process	2/92	15/18670	0.0024189	0.0122413	0.00740272	TNF/IL1B	2
620	GO:0042976	activation of Janus kinase activity	2/92	15/18670	0.0024189	0.0122413	0.00740272	IL12B/CCL5	2
621	GO:0044406	adhesion of symbiont to host	2/92	15/18670	0.0024189	0.0122413	0.00740272	LTF/ICAM1	2
622	GO:0046851	negative regulation of bone remodeling	2/92	15/18670	0.0024189	0.0122413	0.00740272	CSK/IL6	2
623	GO:0070571	negative regulation of neuron projection regeneration	2/92	15/18670	0.0024189	0.0122413	0.00740272	SPP1/THY1	2
624	GO:0072160	nephron tubule epithelial cell differentiation	2/92	15/18670	0.0024189	0.0122413	0.00740272	LIF/GATA3	2
625	GO:0090197	positive regulation of chemokine secretion	2/92	15/18670	0.0024189	0.0122413	0.00740272	TNF/POSTN	2
626	GO:0030218	erythrocyte differentiation	4/92	114/18670	0.00243777	0.0122975	0.00743671	LYN/B2M/GATA3/INHBA	4
627	GO:0045446	endothelial cell differentiation	4/92	114/18670	0.00243777	0.0122975	0.00743671	TNF/CXCR4/IL1B/ICAM1	4
628	GO:0060759	regulation of response to cytokine stimulus	5/92	190/18670	0.00249117	0.0125469	0.00758753	TNF/PPARG/CCL5/CXCR4/IL6	5
629	GO:0043087	regulation of GTPase activity	8/92	479/18670	0.00250747	0.012609	0.00762506	RGS4/PLXNC1/CCL2/CCL5/F2R/FOXJ1/ICAM1/THY1	8
630	GO:0006023	aminoglycan biosynthetic process	4/92	115/18670	0.00251622	0.0126329	0.00763954	IL1B/VCAN/ACAN/CEMIP	4
631	GO:0002886	regulation of myeloid leukocyte mediated immunity	3/92	55/18670	0.00252409	0.0126455	0.00764716	LYN/RAC2/PTAFR	3
632	GO:0001822	kidney development	6/92	278/18670	0.00252671	0.0126455	0.00764716	AKR1B1/SULF1/LIF/MMP9/FOXJ1/GATA3	6
633	GO:0010332	response to gamma radiation	3/92	56/18670	0.00265753	0.013215	0.00799155	CXCL10/BAK1/GATA3	3
634	GO:0031295	T cell costimulation	3/92	56/18670	0.00265753	0.013215	0.00799155	LYN/CD3E/CSK	3
635	GO:0060688	regulation of morphogenesis of a branching structure	3/92	56/18670	0.00265753	0.013215	0.00799155	WNT2/TNF/SULF1	3
636	GO:0090183	regulation of kidney development	3/92	56/18670	0.00265753	0.013215	0.00799155	LIF/MMP9/GATA3	3
637	GO:0051224	negative regulation of protein transport	5/92	193/18670	0.00266553	0.013215	0.00799155	TNF/APOE/CSK/IL1B/F2R	5
638	GO:1901654	response to ketone	5/92	193/18670	0.00266553	0.013215	0.00799155	AKR1B1/PPARG/SPP1/PTAFR/ICAM1	5
639	GO:0002295	T-helper cell lineage commitment	2/92	16/18670	0.00275561	0.0135345	0.00818477	IL12B/IL6	2
640	GO:0002830	positive regulation of type 2 immune response	2/92	16/18670	0.00275561	0.0135345	0.00818477	GATA3/IL6	2
641	GO:0032604	granulocyte macrophage colony-stimulating factor production	2/92	16/18670	0.00275561	0.0135345	0.00818477	IL12B/IL1B	2
642	GO:0033631	cell-cell adhesion mediated by integrin	2/92	16/18670	0.00275561	0.0135345	0.00818477	CCL5/CD3E	2
643	GO:0060572	morphogenesis of an epithelial bud	2/92	16/18670	0.00275561	0.0135345	0.00818477	WNT2/SULF1	2
644	GO:1990000	amyloid fibril formation	2/92	16/18670	0.00275561	0.0135345	0.00818477	APOE/B2M	2
645	GO:0030900	forebrain development	7/92	381/18670	0.0027648	0.0135587	0.00819934	COL3A1/BCL2A1/CXCR4/PAX5/ATF5/B2M/INHBA	7
646	GO:0031294	lymphocyte costimulation	3/92	57/18670	0.00279525	0.0136446	0.00825131	LYN/CD3E/CSK	3
647	GO:0043525	positive regulation of neuron apoptotic process	3/92	57/18670	0.00279525	0.0136446	0.00825131	TNF/FASLG/CTSZ	3
648	GO:1903428	positive regulation of reactive oxygen species biosynthetic process	3/92	57/18670	0.00279525	0.0136446	0.00825131	TNF/IL1B/ICAM1	3
649	GO:0051271	negative regulation of cellular component movement	7/92	384/18670	0.00288767	0.0140741	0.00851104	PPARG/COL3A1/APOE/SULF1/CCL2/GATA3/THY1	7
650	GO:1904950	negative regulation of establishment of protein localization	5/92	197/18670	0.00291159	0.0141688	0.00856834	TNF/APOE/CSK/IL1B/F2R	5
651	GO:1901653	cellular response to peptide	7/92	385/18670	0.00292955	0.0142283	0.00860432	AKR1B1/LYN/PPARG/VCAM1/CSK/IL1B/ICAM1	7
652	GO:0019229	regulation of vasoconstriction	3/92	58/18670	0.00293729	0.0142283	0.00860432	F2R/PTAFR/ICAM1	3
653	GO:0042093	T-helper cell differentiation	3/92	58/18670	0.00293729	0.0142283	0.00860432	IL12B/GATA3/IL6	3
654	GO:0031099	regeneration	5/92	198/18670	0.00297559	0.0143918	0.0087032	POSTN/BAK1/PPARG/SPP1/THY1	5
655	GO:0048562	embryonic organ morphogenesis	6/92	288/18670	0.00300957	0.014534	0.00878919	TIFAB/COL11A1/CTHRC1/TBX1/PAX5/GATA3	6
656	GO:0001885	endothelial cell development	3/92	59/18670	0.0030837	0.0147048	0.00889245	TNF/IL1B/ICAM1	3
657	GO:0032890	regulation of organic acid transport	3/92	59/18670	0.0030837	0.0147048	0.00889245	RGS4/IL1B/KMO	3
658	GO:0033619	membrane protein proteolysis	3/92	59/18670	0.0030837	0.0147048	0.00889245	TNF/APOE/IL1B	3
659	GO:0043388	positive regulation of DNA binding	3/92	59/18670	0.0030837	0.0147048	0.00889245	PPARG/MMP9/GATA3	3
660	GO:0045071	negative regulation of viral genome replication	3/92	59/18670	0.0030837	0.0147048	0.00889245	TNF/CCL5/LTF	3
661	GO:2000756	regulation of peptidyl-lysine acetylation	3/92	59/18670	0.0030837	0.0147048	0.00889245	LIF/IL1B/GATA3	3
662	GO:0002418	immune response to tumor cell	2/92	17/18670	0.00311304	0.0147048	0.00889245	IL12B/HAVCR2	2
663	GO:0010819	regulation of T cell chemotaxis	2/92	17/18670	0.00311304	0.0147048	0.00889245	CXCL10/CCL5	2
664	GO:0031649	heat generation	2/92	17/18670	0.00311304	0.0147048	0.00889245	TNF/IL1B	2
665	GO:0032740	positive regulation of interleukin-17 production	2/92	17/18670	0.00311304	0.0147048	0.00889245	IL12B/IL6	2
666	GO:0032966	negative regulation of collagen biosynthetic process	2/92	17/18670	0.00311304	0.0147048	0.00889245	PPARG/IL6	2
667	GO:0043373	CD4-positive, alpha-beta T cell lineage commitment	2/92	17/18670	0.00311304	0.0147048	0.00889245	IL12B/IL6	2
668	GO:0090185	negative regulation of kidney development	2/92	17/18670	0.00311304	0.0147048	0.00889245	MMP9/GATA3	2
669	GO:0019079	viral genome replication	4/92	122/18670	0.00311456	0.0147048	0.00889245	TNF/CCL2/CCL5/LTF	4
670	GO:0034101	erythrocyte homeostasis	4/92	122/18670	0.00311456	0.0147048	0.00889245	LYN/B2M/GATA3/INHBA	4
671	GO:0014706	striated muscle tissue development	7/92	390/18670	0.00314598	0.0148311	0.00896881	WNT2/RGS4/COL11A1/KEL/TBX1/PAX5/STAC3	7
672	GO:0042119	neutrophil activation	8/92	498/18670	0.00318052	0.0149716	0.00905381	CCL5/MMP9/LYZ/GPR84/LTF/B2M/CTSZ/PTAFR	8
673	GO:0002446	neutrophil mediated immunity	8/92	499/18670	0.0032195	0.0151326	0.00915116	MMP9/LYZ/GPR84/LTF/B2M/IL6/CTSZ/PTAFR	8
674	GO:0002294	CD4-positive, alpha-beta T cell differentiation involved in immune response	3/92	60/18670	0.00323453	0.0151582	0.00916667	IL12B/GATA3/IL6	3
675	GO:0042267	natural killer cell mediated cytotoxicity	3/92	60/18670	0.00323453	0.0151582	0.00916667	IL12B/HAVCR2/CORO1A	3
676	GO:0050852	T cell receptor signaling pathway	5/92	202/18670	0.00324179	0.0151698	0.00917369	HLA-DRA/CD3E/CSK/GATA3/THY1	5
677	GO:0072001	renal system development	6/92	293/18670	0.00327544	0.0153047	0.00925525	AKR1B1/SULF1/LIF/MMP9/FOXJ1/GATA3	6
678	GO:0014066	regulation of phosphatidylinositol 3-kinase signaling	4/92	124/18670	0.00330187	0.0153828	0.00930249	TNF/LYN/CCL5/F2R	4
679	GO:0051101	regulation of DNA binding	4/92	124/18670	0.00330187	0.0153828	0.00930249	PPARG/LIF/MMP9/GATA3	4
680	GO:0002287	alpha-beta T cell activation involved in immune response	3/92	61/18670	0.0033898	0.0156772	0.00948051	IL12B/GATA3/IL6	3
681	GO:0002293	alpha-beta T cell differentiation involved in immune response	3/92	61/18670	0.0033898	0.0156772	0.00948051	IL12B/GATA3/IL6	3
682	GO:0006027	glycosaminoglycan catabolic process	3/92	61/18670	0.0033898	0.0156772	0.00948051	VCAN/ACAN/CEMIP	3
683	GO:0032370	positive regulation of lipid transport	3/92	61/18670	0.0033898	0.0156772	0.00948051	APOE/SPP1/IL1B	3
684	GO:1905953	negative regulation of lipid localization	3/92	61/18670	0.0033898	0.0156772	0.00948051	TNF/PPARG/IL6	3
685	GO:0040013	negative regulation of locomotion	7/92	396/18670	0.00342165	0.0158015	0.00955564	PPARG/COL3A1/APOE/SULF1/CCL2/GATA3/THY1	7
686	GO:0010713	negative regulation of collagen metabolic process	2/92	18/18670	0.00349098	0.0160049	0.00967869	PPARG/IL6	2
687	GO:0051023	regulation of immunoglobulin secretion	2/92	18/18670	0.00349098	0.0160049	0.00967869	TNF/IL6	2
688	GO:0090026	positive regulation of monocyte chemotaxis	2/92	18/18670	0.00349098	0.0160049	0.00967869	CXCL10/CCL5	2
689	GO:0090196	regulation of chemokine secretion	2/92	18/18670	0.00349098	0.0160049	0.00967869	TNF/POSTN	2
690	GO:1900221	regulation of amyloid-beta clearance	2/92	18/18670	0.00349098	0.0160049	0.00967869	TNF/APOE	2
691	GO:0045667	regulation of osteoblast differentiation	4/92	126/18670	0.00349673	0.0160082	0.00968064	TNF/CTHRC1/LTF/IL6	4
692	GO:0002260	lymphocyte homeostasis	3/92	62/18670	0.00354958	0.0162267	0.00981277	LYN/BAK1/CORO1A	3
693	GO:0032368	regulation of lipid transport	4/92	127/18670	0.00359704	0.0163545	0.00989009	PPARG/APOE/SPP1/IL1B	4
694	GO:0035270	endocrine system development	4/92	127/18670	0.00359704	0.0163545	0.00989009	BAK1/TBX1/GATA3/IL6	4
695	GO:0045727	positive regulation of translation	4/92	127/18670	0.00359704	0.0163545	0.00989009	TNF/CCL5/IL6/PTAFR	4
696	GO:0002064	epithelial cell development	5/92	207/18670	0.0035982	0.0163545	0.00989009	TNF/CXCR4/IL1B/FOXJ1/ICAM1	5
697	GO:0010876	lipid localization	7/92	400/18670	0.00361545	0.0164094	0.00992326	TNF/PPARG/APOE/SPP1/IL1B/IL6/INHBA	7
698	GO:0050792	regulation of viral process	5/92	208/18670	0.00367273	0.0166455	0.0100661	TNF/APOE/CCL5/CXCR4/LTF	5
699	GO:0042982	amyloid precursor protein metabolic process	3/92	63/18670	0.00371389	0.0167601	0.0101354	TNF/LYN/APOE	3
700	GO:0046686	response to cadmium ion	3/92	63/18670	0.00371389	0.0167601	0.0101354	SPARC/MMP9/B2M	3
701	GO:2000401	regulation of lymphocyte migration	3/92	63/18670	0.00371389	0.0167601	0.0101354	CXCL10/CCL2/CCL5	3
702	GO:0003206	cardiac chamber morphogenesis	4/92	129/18670	0.00380348	0.0171156	0.0103504	WNT2/COL11A1/TBX1/GATA3	4
703	GO:0050853	B cell receptor signaling pathway	4/92	129/18670	0.00380348	0.0171156	0.0103504	LYN/IGHG3/PAX5/IGKC	4
704	GO:0043547	positive regulation of GTPase activity	7/92	405/18670	0.00386935	0.0171363	0.0103629	RGS4/CCL2/CCL5/F2R/FOXJ1/ICAM1/THY1	7
705	GO:0002228	natural killer cell mediated immunity	3/92	64/18670	0.00388278	0.0171363	0.0103629	IL12B/HAVCR2/CORO1A	3
706	GO:0032768	regulation of monooxygenase activity	3/92	64/18670	0.00388278	0.0171363	0.0103629	TNF/APOE/IL1B	3
707	GO:0045669	positive regulation of osteoblast differentiation	3/92	64/18670	0.00388278	0.0171363	0.0103629	CTHRC1/LTF/IL6	3
708	GO:0045670	regulation of osteoclast differentiation	3/92	64/18670	0.00388278	0.0171363	0.0103629	IL12B/TNF/LTF	3
709	GO:0046579	positive regulation of Ras protein signal transduction	3/92	64/18670	0.00388278	0.0171363	0.0103629	LYN/COL3A1/F2R	3
710	GO:0048247	lymphocyte chemotaxis	3/92	64/18670	0.00388278	0.0171363	0.0103629	CXCL10/CCL2/CCL5	3
711	GO:0001991	regulation of systemic arterial blood pressure by circulatory renin-angiotensin	2/92	19/18670	0.00388921	0.0171363	0.0103629	F2R/CTSZ	2
712	GO:0002363	alpha-beta T cell lineage commitment	2/92	19/18670	0.00388921	0.0171363	0.0103629	IL12B/IL6	2
713	GO:0003159	morphogenesis of an endothelium	2/92	19/18670	0.00388921	0.0171363	0.0103629	CXCL10/CXCR4	2
714	GO:0045076	regulation of interleukin-2 biosynthetic process	2/92	19/18670	0.00388921	0.0171363	0.0103629	CD3E/IL1B	2
715	GO:0045414	regulation of interleukin-8 biosynthetic process	2/92	19/18670	0.00388921	0.0171363	0.0103629	TLR7/TNF	2
716	GO:0046641	positive regulation of alpha-beta T cell proliferation	2/92	19/18670	0.00388921	0.0171363	0.0103629	IL12B/CD3E	2
717	GO:0060231	mesenchymal to epithelial transition	2/92	19/18670	0.00388921	0.0171363	0.0103629	LIF/GATA3	2
718	GO:0061154	endothelial tube morphogenesis	2/92	19/18670	0.00388921	0.0171363	0.0103629	CXCL10/CXCR4	2
719	GO:0050808	synapse organization	7/92	408/18670	0.00402808	0.0177236	0.010718	TNF/PCDH17/SPARC/APOE/SPOCK2/F2R/SNCB	7
720	GO:0006026	aminoglycan catabolic process	3/92	65/18670	0.00405628	0.0177982	0.0107631	VCAN/ACAN/CEMIP	3
721	GO:0050854	regulation of antigen receptor-mediated signaling pathway	3/92	65/18670	0.00405628	0.0177982	0.0107631	LYN/PAX5/THY1	3
722	GO:0042552	myelination	4/92	132/18670	0.00412799	0.0180628	0.0109231	TYMP/KCNJ10/CXCR4/KEL	4
723	GO:0045598	regulation of fat cell differentiation	4/92	132/18670	0.00412799	0.0180628	0.0109231	TNF/PPARG/GATA3/IL6	4
724	GO:0021872	forebrain generation of neurons	3/92	66/18670	0.00423443	0.0184268	0.0111432	ATF5/B2M/INHBA	3
725	GO:0045428	regulation of nitric oxide biosynthetic process	3/92	66/18670	0.00423443	0.0184268	0.0111432	TNF/IL1B/ICAM1	3
726	GO:0046888	negative regulation of hormone secretion	3/92	66/18670	0.00423443	0.0184268	0.0111432	LIF/IL1B/INHBA	3
727	GO:1904888	cranial skeletal system development	3/92	66/18670	0.00423443	0.0184268	0.0111432	TIFAB/TBX1/PAX5	3
728	GO:0001502	cartilage condensation	2/92	20/18670	0.00430755	0.0184909	0.011182	COL11A1/ACAN	2
729	GO:0002827	positive regulation of T-helper 1 type immune response	2/92	20/18670	0.00430755	0.0184909	0.011182	IL12B/IL1B	2
730	GO:0033630	positive regulation of cell adhesion mediated by integrin	2/92	20/18670	0.00430755	0.0184909	0.011182	CCL5/CD3E	2
731	GO:0034104	negative regulation of tissue remodeling	2/92	20/18670	0.00430755	0.0184909	0.011182	CSK/IL6	2
732	GO:0034143	regulation of toll-like receptor 4 signaling pathway	2/92	20/18670	0.00430755	0.0184909	0.011182	LYN/LTF	2
733	GO:0034393	positive regulation of smooth muscle cell apoptotic process	2/92	20/18670	0.00430755	0.0184909	0.011182	IL12B/PPARG	2
734	GO:0042228	interleukin-8 biosynthetic process	2/92	20/18670	0.00430755	0.0184909	0.011182	TLR7/TNF	2
735	GO:0043369	CD4-positive or CD8-positive, alpha-beta T cell lineage commitment	2/92	20/18670	0.00430755	0.0184909	0.011182	IL12B/IL6	2
736	GO:0090195	chemokine secretion	2/92	20/18670	0.00430755	0.0184909	0.011182	TNF/POSTN	2
737	GO:1902993	positive regulation of amyloid precursor protein catabolic process	2/92	20/18670	0.00430755	0.0184909	0.011182	TNF/LYN	2
738	GO:0007272	ensheathment of neurons	4/92	134/18670	0.00435444	0.0186165	0.011258	TYMP/KCNJ10/CXCR4/KEL	4
739	GO:0008366	axon ensheathment	4/92	134/18670	0.00435444	0.0186165	0.011258	TYMP/KCNJ10/CXCR4/KEL	4
740	GO:0046683	response to organophosphorus	4/92	134/18670	0.00435444	0.0186165	0.011258	SPARC/IL1B/COL1A1/PTAFR	4
741	GO:0060348	bone development	5/92	217/18670	0.00439422	0.0187613	0.0113456	SPARC/SULF1/TIFAB/LTF/COL1A1	5
742	GO:0007601	visual perception	5/92	218/18670	0.00448019	0.0190513	0.0115209	KCNJ10/COL11A1/PDE6G/SLC24A2/COL1A1	5
743	GO:0016064	immunoglobulin mediated immune response	5/92	218/18670	0.00448019	0.0190513	0.0115209	TNF/LTA/IGHG3/FOXJ1/IGKC	5
744	GO:0019722	calcium-mediated signaling	5/92	218/18670	0.00448019	0.0190513	0.0115209	TNF/VCAM1/CD3E/CXCR4/CCR4	5
745	GO:0048762	mesenchymal cell differentiation	5/92	219/18670	0.00456736	0.019396	0.0117293	WNT2/IL1B/TBX1/IL6/COL1A1	5
746	GO:0002292	T cell differentiation involved in immune response	3/92	68/18670	0.00460484	0.0195029	0.011794	IL12B/GATA3/IL6	3
747	GO:0071230	cellular response to amino acid stimulus	3/92	68/18670	0.00460484	0.0195029	0.011794	TNF/COL3A1/COL1A1	3
748	GO:0019724	B cell mediated immunity	5/92	221/18670	0.0047453	0.0198608	0.0120104	TNF/LTA/IGHG3/FOXJ1/IGKC	5
749	GO:0002438	acute inflammatory response to antigenic stimulus	2/92	21/18670	0.00474577	0.0198608	0.0120104	GATA3/ICAM1	2
750	GO:0003094	glomerular filtration	2/92	21/18670	0.00474577	0.0198608	0.0120104	SULF1/F2R	2
751	GO:0010829	negative regulation of glucose transmembrane transport	2/92	21/18670	0.00474577	0.0198608	0.0120104	TNF/IL1B	2
752	GO:0010893	positive regulation of steroid biosynthetic process	2/92	21/18670	0.00474577	0.0198608	0.0120104	TNF/IL1B	2
753	GO:0045061	thymic T cell selection	2/92	21/18670	0.00474577	0.0198608	0.0120104	CD3E/GATA3	2
754	GO:0048245	eosinophil chemotaxis	2/92	21/18670	0.00474577	0.0198608	0.0120104	CCL2/CCL5	2
755	GO:0055093	response to hyperoxia	2/92	21/18670	0.00474577	0.0198608	0.0120104	PPARG/COL1A1	2
756	GO:0098743	cell aggregation	2/92	21/18670	0.00474577	0.0198608	0.0120104	COL11A1/ACAN	2
757	GO:0046631	alpha-beta T cell activation	4/92	138/18670	0.00483221	0.0201589	0.0121907	IL12B/CD3E/GATA3/IL6	4
758	GO:0043903	regulation of symbiosis, encompassing mutualism through parasitism	5/92	222/18670	0.0048361	0.0201589	0.0121907	TNF/APOE/CCL5/CXCR4/LTF	5
759	GO:0050953	sensory perception of light stimulus	5/92	222/18670	0.0048361	0.0201589	0.0121907	KCNJ10/COL11A1/PDE6G/SLC24A2/COL1A1	5
760	GO:0045444	fat cell differentiation	5/92	223/18670	0.00492813	0.0205155	0.0124064	TNF/PPARG/ATF5/GATA3/IL6	5
761	GO:0002831	regulation of response to biotic stimulus	4/92	139/18670	0.00495693	0.0206083	0.0124625	IL12B/HAVCR2/IL1B/LTF	4
762	GO:0051966	regulation of synaptic transmission, glutamatergic	3/92	70/18670	0.00499428	0.0207364	0.01254	TNF/CCL2/KMO	3
763	GO:0001837	epithelial to mesenchymal transition	4/92	140/18670	0.0050838	0.0210805	0.012748	WNT2/IL1B/IL6/COL1A1	4
764	GO:0045665	negative regulation of neuron differentiation	5/92	225/18670	0.00511592	0.0211859	0.0128118	APOE/SPP1/B2M/CTSZ/THY1	5
765	GO:0018209	peptidyl-serine modification	6/92	322/18670	0.00517742	0.0212988	0.0128801	TNF/BAK1/OPRD1/LIF/SPOCK2/IL6	6
766	GO:0051057	positive regulation of small GTPase mediated signal transduction	3/92	71/18670	0.00519623	0.0212988	0.0128801	LYN/COL3A1/F2R	3
767	GO:0040037	negative regulation of fibroblast growth factor receptor signaling pathway	2/92	22/18670	0.00520369	0.0212988	0.0128801	SULF1/GATA3	2
768	GO:0042094	interleukin-2 biosynthetic process	2/92	22/18670	0.00520369	0.0212988	0.0128801	CD3E/IL1B	2
769	GO:0042359	vitamin D metabolic process	2/92	22/18670	0.00520369	0.0212988	0.0128801	TNF/IL1B	2
770	GO:0045649	regulation of macrophage differentiation	2/92	22/18670	0.00520369	0.0212988	0.0128801	LIF/INHBA	2
771	GO:0048305	immunoglobulin secretion	2/92	22/18670	0.00520369	0.0212988	0.0128801	TNF/IL6	2
772	GO:0051000	positive regulation of nitric-oxide synthase activity	2/92	22/18670	0.00520369	0.0212988	0.0128801	TNF/APOE	2
773	GO:0097205	renal filtration	2/92	22/18670	0.00520369	0.0212988	0.0128801	SULF1/F2R	2
774	GO:0050709	negative regulation of protein secretion	4/92	141/18670	0.00521283	0.0213087	0.0128861	TNF/APOE/IL1B/F2R	4
775	GO:1903829	positive regulation of cellular protein localization	6/92	324/18670	0.00533324	0.0217728	0.0131667	TNF/RAC2/LIF/IL1B/STAC3/CEMIP	6
776	GO:0072006	nephron development	4/92	142/18670	0.00534404	0.0217888	0.0131764	SULF1/LIF/FOXJ1/GATA3	4
777	GO:0050805	negative regulation of synaptic transmission	3/92	72/18670	0.00540303	0.022001	0.0133047	PCDH17/IL1B/SLC24A2	3
778	GO:0031056	regulation of histone modification	4/92	143/18670	0.00547745	0.0222754	0.0134707	LIF/IL1B/PAX5/GATA3	4
779	GO:0030534	adult behavior	4/92	144/18670	0.00561307	0.0227461	0.0137553	PCDH17/KCNJ10/OPRD1/PAX5	4
780	GO:1902107	positive regulation of leukocyte differentiation	4/92	144/18670	0.00561307	0.0227461	0.0137553	IL12B/TNF/LIF/GATA3	4
781	GO:1901983	regulation of protein acetylation	3/92	73/18670	0.00561473	0.0227461	0.0137553	LIF/IL1B/GATA3	3
782	GO:0016485	protein processing	6/92	328/18670	0.00565517	0.0228108	0.0137944	SCG5/BAK1/IGHG3/IL1B/CTSZ/IGKC	6
783	GO:0002347	response to tumor cell	2/92	23/18670	0.00568109	0.0228108	0.0137944	IL12B/HAVCR2	2
784	GO:0032703	negative regulation of interleukin-2 production	2/92	23/18670	0.00568109	0.0228108	0.0137944	HAVCR2/GATA3	2
785	GO:0032799	low-density lipoprotein receptor particle metabolic process	2/92	23/18670	0.00568109	0.0228108	0.0137944	PPARG/APOE	2
786	GO:0048714	positive regulation of oligodendrocyte differentiation	2/92	23/18670	0.00568109	0.0228108	0.0137944	PPARG/CXCR4	2
787	GO:0050995	negative regulation of lipid catabolic process	2/92	23/18670	0.00568109	0.0228108	0.0137944	TNF/IL1B	2
788	GO:0089718	amino acid import across plasma membrane	2/92	23/18670	0.00568109	0.0228108	0.0137944	RGS4/KCNJ10	2
789	GO:0002431	Fc receptor mediated stimulatory signaling pathway	4/92	145/18670	0.00575091	0.0230327	0.0139286	LYN/IGHG3/CSK/IGKC	4
790	GO:0071901	negative regulation of protein serine/threonine kinase activity	4/92	145/18670	0.00575091	0.0230327	0.0139286	RGS4/LYN/APOE/IL1B	4
791	GO:0043434	response to peptide hormone	7/92	436/18670	0.00575919	0.0230368	0.0139311	LYN/SPARC/PPARG/CSK/IL1B/COL1A1/ICAM1	7
792	GO:0001655	urogenital system development	6/92	330/18670	0.00582138	0.0232082	0.0140347	AKR1B1/SULF1/LIF/MMP9/FOXJ1/GATA3	6
793	GO:0031670	cellular response to nutrient	3/92	74/18670	0.00583134	0.0232082	0.0140347	POSTN/PPARG/COL1A1	3
794	GO:0043367	CD4-positive, alpha-beta T cell differentiation	3/92	74/18670	0.00583134	0.0232082	0.0140347	IL12B/GATA3/IL6	3
795	GO:0070373	negative regulation of ERK1 and ERK2 cascade	3/92	74/18670	0.00583134	0.0232082	0.0140347	LYN/LIF/CSK	3
796	GO:0002224	toll-like receptor signaling pathway	4/92	146/18670	0.005891	0.0233868	0.0141428	TLR7/LYN/HAVCR2/LTF	4
797	GO:2000241	regulation of reproductive process	4/92	146/18670	0.005891	0.0233868	0.0141428	SULF1/LIF/PTAFR/INHBA	4
798	GO:0019932	second-messenger-mediated signaling	7/92	439/18670	0.00597332	0.023684	0.0143224	TNF/CXCL10/APOE/VCAM1/CD3E/CXCR4/CCR4	7
799	GO:0048588	developmental cell growth	5/92	234/18670	0.00602419	0.0238558	0.0144264	POSTN/RGS4/APOE/SPP1/CXCR4	5
800	GO:0061351	neural precursor cell proliferation	4/92	147/18670	0.00603335	0.0238622	0.0144302	WNT2/LYN/ATF5/CTSZ	4
801	GO:0001960	negative regulation of cytokine-mediated signaling pathway	3/92	75/18670	0.00605291	0.0239097	0.014459	PPARG/CCL5/IL6	3
802	GO:0006469	negative regulation of protein kinase activity	5/92	235/18670	0.00613168	0.0241032	0.014576	RGS4/LYN/APOE/IL1B/THY1	5
803	GO:0030336	negative regulation of cell migration	6/92	334/18670	0.00616448	0.0241032	0.014576	PPARG/COL3A1/APOE/SULF1/CCL2/THY1	6
804	GO:0001783	B cell apoptotic process	2/92	24/18670	0.00617779	0.0241032	0.014576	LYN/BAK1	2
805	GO:0002407	dendritic cell chemotaxis	2/92	24/18670	0.00617779	0.0241032	0.014576	CCL5/CXCR4	2
806	GO:0009110	vitamin biosynthetic process	2/92	24/18670	0.00617779	0.0241032	0.014576	TNF/IL1B	2
807	GO:0034162	toll-like receptor 9 signaling pathway	2/92	24/18670	0.00617779	0.0241032	0.014576	TLR7/HAVCR2	2
808	GO:0034505	tooth mineralization	2/92	24/18670	0.00617779	0.0241032	0.014576	TBX1/COL1A1	2
809	GO:0046697	decidualization	2/92	24/18670	0.00617779	0.0241032	0.014576	LIF/SPP1	2
810	GO:0002792	negative regulation of peptide secretion	4/92	148/18670	0.00617797	0.0241032	0.014576	TNF/APOE/IL1B/F2R	4
811	GO:0061041	regulation of wound healing	4/92	148/18670	0.00617797	0.0241032	0.014576	LYN/APOE/CXCR4/F2R	4
812	GO:0007492	endoderm development	3/92	76/18670	0.00627946	0.024439	0.014779	COL11A1/MMP9/INHBA	3
813	GO:0048844	artery morphogenesis	3/92	76/18670	0.00627946	0.024439	0.014779	COL3A1/APOE/TBX1	3
814	GO:0048592	eye morphogenesis	4/92	149/18670	0.00632489	0.0245554	0.0148495	WNT2/BAK1/FASLG/THY1	4
815	GO:0051092	positive regulation of NF-kappaB transcription factor activity	4/92	149/18670	0.00632489	0.0245554	0.0148495	TNF/IL1B/LTF/ICAM1	4
816	GO:0043122	regulation of I-kappaB kinase/NF-kappaB signaling	5/92	237/18670	0.00635069	0.0246254	0.0148918	TNF/IL1B/F2R/FASLG/LTF	5
817	GO:0016331	morphogenesis of embryonic epithelium	4/92	150/18670	0.00647411	0.0250733	0.0151626	WNT2/SULF1/CTHRC1/GATA3	4
818	GO:0006809	nitric oxide biosynthetic process	3/92	77/18670	0.00651102	0.0251548	0.0152119	TNF/IL1B/ICAM1	3
819	GO:0051851	modification by host of symbiont morphology or physiology	3/92	77/18670	0.00651102	0.0251548	0.0152119	APOE/CCL5/LTF	3
820	GO:0031348	negative regulation of defense response	5/92	239/18670	0.00657515	0.0253716	0.015343	IL12B/PPARG/APOE/HAVCR2/GATA3	5
821	GO:0002053	positive regulation of mesenchymal cell proliferation	2/92	25/18670	0.00669358	0.0256102	0.0154873	WNT2/TBX1	2
822	GO:0034110	regulation of homotypic cell-cell adhesion	2/92	25/18670	0.00669358	0.0256102	0.0154873	LYN/CCL5	2
823	GO:0045662	negative regulation of myoblast differentiation	2/92	25/18670	0.00669358	0.0256102	0.0154873	TNF/CXCL10	2
824	GO:0045672	positive regulation of osteoclast differentiation	2/92	25/18670	0.00669358	0.0256102	0.0154873	IL12B/TNF	2
825	GO:0060571	morphogenesis of an epithelial fold	2/92	25/18670	0.00669358	0.0256102	0.0154873	WNT2/SULF1	2
826	GO:0072677	eosinophil migration	2/92	25/18670	0.00669358	0.0256102	0.0154873	CCL2/CCL5	2
827	GO:2000353	positive regulation of endothelial cell apoptotic process	2/92	25/18670	0.00669358	0.0256102	0.0154873	CCL2/FASLG	2
828	GO:0000187	activation of MAPK activity	4/92	152/18670	0.00677953	0.0258766	0.0156484	TNF/CXCR4/IL1B/PDE6G	4
829	GO:0001890	placenta development	4/92	152/18670	0.00677953	0.0258766	0.0156484	WNT2/PPARG/LIF/SPP1	4
830	GO:0034250	positive regulation of cellular amide metabolic process	4/92	153/18670	0.00693576	0.0264092	0.0159705	TNF/CCL5/IL6/PTAFR	4
831	GO:0062013	positive regulation of small molecule metabolic process	4/92	153/18670	0.00693576	0.0264092	0.0159705	TNF/PPARG/IL1B/PTAFR	4
832	GO:0030193	regulation of blood coagulation	3/92	79/18670	0.00698927	0.026581	0.0160744	LYN/APOE/F2R	3
833	GO:0001916	positive regulation of T cell mediated cytotoxicity	2/92	26/18670	0.00722827	0.0271286	0.0164055	IL12B/B2M	2
834	GO:0002360	T cell lineage commitment	2/92	26/18670	0.00722827	0.0271286	0.0164055	IL12B/IL6	2
835	GO:0003081	regulation of systemic arterial blood pressure by renin-angiotensin	2/92	26/18670	0.00722827	0.0271286	0.0164055	F2R/CTSZ	2
836	GO:0010996	response to auditory stimulus	2/92	26/18670	0.00722827	0.0271286	0.0164055	CXCL10/TIFAB	2
837	GO:0032800	receptor biosynthetic process	2/92	26/18670	0.00722827	0.0271286	0.0164055	TNF/PPARG	2
838	GO:0043090	amino acid import	2/92	26/18670	0.00722827	0.0271286	0.0164055	RGS4/KCNJ10	2
839	GO:0045992	negative regulation of embryonic development	2/92	26/18670	0.00722827	0.0271286	0.0164055	SULF1/GATA3	2
840	GO:0060037	pharyngeal system development	2/92	26/18670	0.00722827	0.0271286	0.0164055	TBX1/GATA3	2
841	GO:0072539	T-helper 17 cell differentiation	2/92	26/18670	0.00722827	0.0271286	0.0164055	IL12B/IL6	2
842	GO:1900120	regulation of receptor binding	2/92	26/18670	0.00722827	0.0271286	0.0164055	MMP9/B2M	2
843	GO:1903959	regulation of anion transmembrane transport	2/92	26/18670	0.00722827	0.0271286	0.0164055	RGS4/PTAFR	2
844	GO:1900046	regulation of hemostasis	3/92	80/18670	0.00723602	0.0271286	0.0164055	LYN/APOE/F2R	3
845	GO:1903707	negative regulation of hemopoiesis	4/92	155/18670	0.00725534	0.0271689	0.0164299	LYN/LTF/FOXJ1/INHBA	4
846	GO:0048634	regulation of muscle organ development	4/92	156/18670	0.00741872	0.0277479	0.0167801	WNT2/RGS4/TIFAB/TBX1	4
847	GO:0060761	negative regulation of response to cytokine stimulus	3/92	81/18670	0.00748788	0.0279406	0.0168966	PPARG/CCL5/IL6	3
848	GO:0110110	positive regulation of animal organ morphogenesis	3/92	81/18670	0.00748788	0.0279406	0.0168966	WNT2/LIF/GATA3	3
849	GO:0097237	cellular response to toxic substance	5/92	247/18670	0.00752889	0.0280606	0.0169691	TNF/APOE/OPRD1/B2M/IL6	5
850	GO:0001764	neuron migration	4/92	157/18670	0.00758451	0.0282347	0.0170744	COL3A1/CXCR4/GATA3/CCR4	4
851	GO:0046209	nitric oxide metabolic process	3/92	82/18670	0.00774489	0.0286655	0.0173349	TNF/IL1B/ICAM1	3
852	GO:0051702	interaction with symbiont	3/92	82/18670	0.00774489	0.0286655	0.0173349	APOE/CCL5/LTF	3
853	GO:1905954	positive regulation of lipid localization	3/92	82/18670	0.00774489	0.0286655	0.0173349	APOE/SPP1/IL1B	3
854	GO:0006706	steroid catabolic process	2/92	27/18670	0.00778166	0.0286655	0.0173349	APOE/SPP1	2
855	GO:0036336	dendritic cell migration	2/92	27/18670	0.00778166	0.0286655	0.0173349	CCL5/CXCR4	2
856	GO:0046885	regulation of hormone biosynthetic process	2/92	27/18670	0.00778166	0.0286655	0.0173349	TNF/IL1B	2
857	GO:0048799	animal organ maturation	2/92	27/18670	0.00778166	0.0286655	0.0173349	LTF/GATA3	2
858	GO:0060384	innervation	2/92	27/18670	0.00778166	0.0286655	0.0173349	SULF1/VCAM1	2
859	GO:1905563	negative regulation of vascular endothelial cell proliferation	2/92	27/18670	0.00778166	0.0286655	0.0173349	PPARG/CCL2	2
860	GO:0006970	response to osmotic stress	3/92	83/18670	0.00800705	0.0294273	0.0177956	TNF/AKR1B1/KMO	3
861	GO:0048145	regulation of fibroblast proliferation	3/92	83/18670	0.00800705	0.0294273	0.0177956	WNT2/PPARG/LTA	3
862	GO:0007519	skeletal muscle tissue development	4/92	160/18670	0.0080965	0.0296845	0.0179512	KEL/TBX1/PAX5/STAC3	4
863	GO:0032680	regulation of tumor necrosis factor production	4/92	160/18670	0.0080965	0.0296845	0.0179512	IL12B/HAVCR2/LTF/PTAFR	4
864	GO:0001505	regulation of neurotransmitter levels	6/92	354/18670	0.00810515	0.0296845	0.0179512	TNF/RGS4/KCNJ10/IL1B/KMO/ICAM1	6
865	GO:0046889	positive regulation of lipid biosynthetic process	3/92	84/18670	0.00827441	0.0301997	0.0182627	TNF/APOE/IL1B	3
866	GO:0048144	fibroblast proliferation	3/92	84/18670	0.00827441	0.0301997	0.0182627	WNT2/PPARG/LTA	3
867	GO:0050818	regulation of coagulation	3/92	84/18670	0.00827441	0.0301997	0.0182627	LYN/APOE/F2R	3
868	GO:0010818	T cell chemotaxis	2/92	28/18670	0.00835356	0.0302447	0.0182899	CXCL10/CCL5	2
869	GO:0032647	regulation of interferon-alpha production	2/92	28/18670	0.00835356	0.0302447	0.0182899	TLR7/HAVCR2	2
870	GO:0033688	regulation of osteoblast proliferation	2/92	28/18670	0.00835356	0.0302447	0.0182899	CTHRC1/LTF	2
871	GO:0034698	response to gonadotropin	2/92	28/18670	0.00835356	0.0302447	0.0182899	ICAM1/INHBA	2
872	GO:0036296	response to increased oxygen levels	2/92	28/18670	0.00835356	0.0302447	0.0182899	PPARG/COL1A1	2
873	GO:1902003	regulation of amyloid-beta formation	2/92	28/18670	0.00835356	0.0302447	0.0182899	TNF/APOE	2
874	GO:2000108	positive regulation of leukocyte apoptotic process	2/92	28/18670	0.00835356	0.0302447	0.0182899	LYN/CCL5	2
875	GO:0015718	monocarboxylic acid transport	4/92	162/18670	0.00845014	0.0305594	0.0184802	PPARG/APOE/IL1B/EMB	4
876	GO:1903901	negative regulation of viral life cycle	3/92	85/18670	0.00854697	0.0307691	0.018607	TNF/CCL5/LTF	3
877	GO:1904705	regulation of vascular smooth muscle cell proliferation	3/92	85/18670	0.00854697	0.0307691	0.018607	TNF/PPARG/MMP9	3
878	GO:1990874	vascular smooth muscle cell proliferation	3/92	85/18670	0.00854697	0.0307691	0.018607	TNF/PPARG/MMP9	3
879	GO:2001057	reactive nitrogen species metabolic process	3/92	85/18670	0.00854697	0.0307691	0.018607	TNF/IL1B/ICAM1	3
880	GO:0031214	biomineral tissue development	4/92	163/18670	0.0086307	0.030965	0.0187255	SPP1/TBX1/LTF/COL1A1	4
881	GO:0032640	tumor necrosis factor production	4/92	163/18670	0.0086307	0.030965	0.0187255	IL12B/HAVCR2/LTF/PTAFR	4
882	GO:1903555	regulation of tumor necrosis factor superfamily cytokine production	4/92	163/18670	0.0086307	0.030965	0.0187255	IL12B/HAVCR2/LTF/PTAFR	4
883	GO:0001666	response to hypoxia	6/92	359/18670	0.0086522	0.031007	0.0187509	POSTN/LTA/VCAM1/OPRD1/CXCR4/ICAM1	6
884	GO:0007611	learning or memory	5/92	256/18670	0.00871283	0.031189	0.018861	LRRN4/APOE/TIFAB/SLC24A2/B2M	5
885	GO:0006936	muscle contraction	6/92	360/18670	0.00876472	0.0313393	0.0189519	SULF1/TIFAB/CXCR4/F2R/PTAFR/STAC3	6
886	GO:0035821	modification of morphology or physiology of other organism	4/92	164/18670	0.00881378	0.0313418	0.0189534	APOE/CCL5/LYZ/LTF	4
887	GO:0008625	extrinsic apoptotic signaling pathway via death domain receptors	3/92	86/18670	0.00882477	0.0313418	0.0189534	TNF/FASLG/ICAM1	3
888	GO:0030101	natural killer cell activation	3/92	86/18670	0.00882477	0.0313418	0.0189534	IL12B/HAVCR2/CORO1A	3
889	GO:0032760	positive regulation of tumor necrosis factor production	3/92	86/18670	0.00882477	0.0313418	0.0189534	IL12B/HAVCR2/PTAFR	3
890	GO:0042058	regulation of epidermal growth factor receptor signaling pathway	3/92	86/18670	0.00882477	0.0313418	0.0189534	MMP9/FASLG/PDE6G	3
891	GO:0042446	hormone biosynthetic process	3/92	86/18670	0.00882477	0.0313418	0.0189534	TNF/AKR1B1/IL1B	3
892	GO:0021602	cranial nerve morphogenesis	2/92	29/18670	0.00894378	0.0315522	0.0190806	TIFAB/TBX1	2
893	GO:0035025	positive regulation of Rho protein signal transduction	2/92	29/18670	0.00894378	0.0315522	0.0190806	COL3A1/F2R	2
894	GO:0044788	modulation by host of viral process	2/92	29/18670	0.00894378	0.0315522	0.0190806	APOE/LTF	2
895	GO:0050855	regulation of B cell receptor signaling pathway	2/92	29/18670	0.00894378	0.0315522	0.0190806	LYN/PAX5	2
896	GO:0050974	detection of mechanical stimulus involved in sensory perception	2/92	29/18670	0.00894378	0.0315522	0.0190806	COL11A1/CXCR4	2
897	GO:0072538	T-helper 17 type immune response	2/92	29/18670	0.00894378	0.0315522	0.0190806	IL12B/IL6	2
898	GO:0001654	eye development	6/92	362/18670	0.00899292	0.0316903	0.0191641	WNT2/BAK1/FASLG/GATA3/INHBA/THY1	6
899	GO:0032412	regulation of ion transmembrane transporter activity	5/92	260/18670	0.00927827	0.0326595	0.0197502	HECW2/CCL2/MMP9/PTAFR/STAC3	5
900	GO:0009791	post-embryonic development	3/92	88/18670	0.00939613	0.033001	0.0199568	BAK1/ATF5/GATA3	3
901	GO:1903557	positive regulation of tumor necrosis factor superfamily cytokine production	3/92	88/18670	0.00939613	0.033001	0.0199568	IL12B/HAVCR2/PTAFR	3
902	GO:0150063	visual system development	6/92	366/18670	0.00946206	0.0331811	0.0200656	WNT2/BAK1/FASLG/GATA3/INHBA/THY1	6
903	GO:0001782	B cell homeostasis	2/92	30/18670	0.00955213	0.0331811	0.0200656	LYN/BAK1	2
904	GO:0002828	regulation of type 2 immune response	2/92	30/18670	0.00955213	0.0331811	0.0200656	GATA3/IL6	2
905	GO:0032607	interferon-alpha production	2/92	30/18670	0.00955213	0.0331811	0.0200656	TLR7/HAVCR2	2
906	GO:0032743	positive regulation of interleukin-2 production	2/92	30/18670	0.00955213	0.0331811	0.0200656	CD3E/IL1B	2
907	GO:0045948	positive regulation of translational initiation	2/92	30/18670	0.00955213	0.0331811	0.0200656	TNF/CCL5	2
908	GO:0046640	regulation of alpha-beta T cell proliferation	2/92	30/18670	0.00955213	0.0331811	0.0200656	IL12B/CD3E	2
909	GO:0048147	negative regulation of fibroblast proliferation	2/92	30/18670	0.00955213	0.0331811	0.0200656	PPARG/LTA	2
910	GO:0048873	homeostasis of number of cells within a tissue	2/92	30/18670	0.00955213	0.0331811	0.0200656	F2R/CORO1A	2
911	GO:0090200	positive regulation of release of cytochrome c from mitochondria	2/92	30/18670	0.00955213	0.0331811	0.0200656	BAK1/MMP9	2
912	GO:0071706	tumor necrosis factor superfamily cytokine production	4/92	168/18670	0.00957145	0.0332118	0.0200842	IL12B/HAVCR2/LTF/PTAFR	4
913	GO:0015711	organic anion transport	7/92	482/18670	0.0097415	0.0337434	0.0204057	RGS4/PPARG/KCNJ10/APOE/IL1B/EMB/KMO	7
914	GO:0045619	regulation of lymphocyte differentiation	4/92	169/18670	0.00976728	0.0337434	0.0204057	IL12B/FOXJ1/GATA3/INHBA	4
915	GO:0050728	negative regulation of inflammatory response	4/92	169/18670	0.00976728	0.0337434	0.0204057	IL12B/PPARG/APOE/GATA3	4
916	GO:0060538	skeletal muscle organ development	4/92	169/18670	0.00976728	0.0337434	0.0204057	KEL/TBX1/PAX5/STAC3	4
917	GO:0036293	response to decreased oxygen levels	6/92	370/18670	0.00994848	0.0343041	0.0207448	POSTN/LTA/VCAM1/OPRD1/CXCR4/ICAM1	6
918	GO:0016049	cell growth	7/92	484/18670	0.00995122	0.0343041	0.0207448	POSTN/RGS4/PPARG/APOE/SPP1/CXCR4/INHBA	7
919	GO:0010717	regulation of epithelial to mesenchymal transition	3/92	90/18670	0.00998867	0.0343211	0.0207551	IL1B/IL6/COL1A1	3
920	GO:0031058	positive regulation of histone modification	3/92	90/18670	0.00998867	0.0343211	0.0207551	LIF/IL1B/GATA3	3
921	GO:0045778	positive regulation of ossification	3/92	90/18670	0.00998867	0.0343211	0.0207551	CTHRC1/LTF/IL6	3
922	GO:0043312	neutrophil degranulation	7/92	485/18670	0.0100573	0.0345196	0.0208751	MMP9/LYZ/GPR84/LTF/B2M/CTSZ/PTAFR	7
923	GO:0048880	sensory system development	6/92	371/18670	0.0100728	0.0345354	0.0208846	WNT2/BAK1/FASLG/GATA3/INHBA/THY1	6
924	GO:0003205	cardiac chamber development	4/92	171/18670	0.0101667	0.034635	0.0209449	WNT2/COL11A1/TBX1/GATA3	4
925	GO:0043901	negative regulation of multi-organism process	4/92	171/18670	0.0101667	0.034635	0.0209449	TNF/HAVCR2/CCL5/LTF	4
926	GO:0010543	regulation of platelet activation	2/92	31/18670	0.0101784	0.034635	0.0209449	LYN/APOE	2
927	GO:0033687	osteoblast proliferation	2/92	31/18670	0.0101784	0.034635	0.0209449	CTHRC1/LTF	2
928	GO:0043304	regulation of mast cell degranulation	2/92	31/18670	0.0101784	0.034635	0.0209449	LYN/RAC2	2
929	GO:0048710	regulation of astrocyte differentiation	2/92	31/18670	0.0101784	0.034635	0.0209449	LIF/IL6	2
930	GO:2000406	positive regulation of T cell migration	2/92	31/18670	0.0101784	0.034635	0.0209449	CXCL10/CCL5	2
931	GO:0045638	negative regulation of myeloid cell differentiation	3/92	91/18670	0.0102929	0.0349871	0.0211578	LYN/LTF/INHBA	3
932	GO:0002283	neutrophil activation involved in immune response	7/92	488/18670	0.0103806	0.0352472	0.0213151	MMP9/LYZ/GPR84/LTF/B2M/CTSZ/PTAFR	7
933	GO:0035710	CD4-positive, alpha-beta T cell activation	3/92	92/18670	0.0106025	0.0359238	0.0217243	IL12B/GATA3/IL6	3
934	GO:0045833	negative regulation of lipid metabolic process	3/92	92/18670	0.0106025	0.0359238	0.0217243	TNF/APOE/IL1B	3
935	GO:0007548	sex differentiation	5/92	270/18670	0.0108018	0.0361281	0.0218478	BAK1/TIFAB/GATA3/ICAM1/INHBA	5
936	GO:0001975	response to amphetamine	2/92	32/18670	0.0108225	0.0361281	0.0218478	RGS4/ICAM1	2
937	GO:0002323	natural killer cell activation involved in immune response	2/92	32/18670	0.0108225	0.0361281	0.0218478	IL12B/CORO1A	2
938	GO:0003338	metanephros morphogenesis	2/92	32/18670	0.0108225	0.0361281	0.0218478	LIF/FOXJ1	2
939	GO:0007616	long-term memory	2/92	32/18670	0.0108225	0.0361281	0.0218478	LRRN4/APOE	2
940	GO:0032814	regulation of natural killer cell activation	2/92	32/18670	0.0108225	0.0361281	0.0218478	IL12B/HAVCR2	2
941	GO:0033006	regulation of mast cell activation involved in immune response	2/92	32/18670	0.0108225	0.0361281	0.0218478	LYN/RAC2	2
942	GO:0045987	positive regulation of smooth muscle contraction	2/92	32/18670	0.0108225	0.0361281	0.0218478	F2R/PTAFR	2
943	GO:0048741	skeletal muscle fiber development	2/92	32/18670	0.0108225	0.0361281	0.0218478	KEL/STAC3	2
944	GO:0051968	positive regulation of synaptic transmission, glutamatergic	2/92	32/18670	0.0108225	0.0361281	0.0218478	CCL2/KMO	2
945	GO:0055094	response to lipoprotein particle	2/92	32/18670	0.0108225	0.0361281	0.0218478	PPARG/APOE	2
946	GO:0060325	face morphogenesis	2/92	32/18670	0.0108225	0.0361281	0.0218478	TBX1/COL1A1	2
947	GO:0070570	regulation of neuron projection regeneration	2/92	32/18670	0.0108225	0.0361281	0.0218478	SPP1/THY1	2
948	GO:0071353	cellular response to interleukin-4	2/92	32/18670	0.0108225	0.0361281	0.0218478	GATA3/CORO1A	2
949	GO:0003073	regulation of systemic arterial blood pressure	3/92	93/18670	0.0109175	0.0362543	0.0219241	POSTN/F2R/CTSZ	3
950	GO:0035249	synaptic transmission, glutamatergic	3/92	93/18670	0.0109175	0.0362543	0.0219241	TNF/CCL2/KMO	3
951	GO:0046634	regulation of alpha-beta T cell activation	3/92	93/18670	0.0109175	0.0362543	0.0219241	IL12B/CD3E/GATA3	3
952	GO:0048704	embryonic skeletal system morphogenesis	3/92	93/18670	0.0109175	0.0362543	0.0219241	COL11A1/TBX1/PAX5	3
953	GO:1901184	regulation of ERBB signaling pathway	3/92	93/18670	0.0109175	0.0362543	0.0219241	MMP9/FASLG/PDE6G	3
954	GO:0051897	positive regulation of protein kinase B signaling	4/92	176/18670	0.0112113	0.0371911	0.0224906	TNF/RAC2/GATA3/FGF5	4
955	GO:0060993	kidney morphogenesis	3/92	94/18670	0.0112378	0.03724	0.0225202	LIF/FOXJ1/GATA3	3
956	GO:0045089	positive regulation of innate immune response	6/92	381/18670	0.011378	0.037623	0.0227518	TLR7/IL12B/LYN/HAVCR2/CCL5/LTF	6
[truncated: 1,136 more rows]

## Sheet: BRCA_module_BP
	ID	Description	GeneRatio	BgRatio	pvalue	p.adjust	qvalue	geneID	Count
[truncated: 2,555 more rows]

[truncated: 23 more sheets: CESC_module_BP, COAD_module_BP, DLBC_module_BP, ESCA_module_BP, GBM_module_BP, KICH_module_BP, KIRC_module_BP, KIRP_module_BP, LGG_module_BP, LIHC_module_BP, LUAD_module_BP, LUSC_module_BP, OV_module_BP, PAAD_module_BP, PRAD_module_BP, READ_module_BP, SKCM_module_BP, STAD_module_BP, TGCT_module_BP, THCA_module_BP …]
