# Supplementary material for: Neural functions in cancer: Data analyses and database construction
Source: Front Genet. 2023 Feb 13;14:1062052. doi: 10.3389/fgene.2023.1062052 (PMC9968960; doi:10.3389/fgene.2023.1062052)
Supplement: Supplementary file 2 [file DataSheet2.ZIP › SUP0906 datasheet2/Supplementary Table_S14.xlsx]

## Sheet: high_cancer_chaji_WGCNA_BP
	Unnamed: 0	ID	Description	GeneRatio	BgRatio	pvalue	p.adjust	qvalue	geneID	Count
1315	702	GO:0001787	natural killer cell proliferation	2/192	10/18670	0.0044843	0.0230486	0.0150077	IL12B/IL18	2
1391	778	GO:0002863	positive regulation of inflammatory response to antigenic stimulus	2/192	12/18670	0.00648864	0.0295845	0.0192634	TNF/LTA	2
1869	281	GO:0006144	purine nucleobase metabolic process	3/205	21/18670	0.00149948	0.0186296	0.0139379	HPRT1/GART/GDA	3
1740	152	GO:0006188	IMP biosynthetic process	3/205	10/18670	0.000147898	0.00335776	0.00251213	HPRT1/GART/ATIC	3
1848	260	GO:0006305	DNA alkylation	5/205	72/18670	0.0011715	0.0155642	0.0116445	PARP1/BRCA1/GRHL2/DNMT3B/EZH2	5
1849	261	GO:0006306	DNA methylation	5/205	72/18670	0.0011715	0.0155642	0.0116445	PARP1/BRCA1/GRHL2/DNMT3B/EZH2	5
1481	868	GO:0006509	membrane protein ectodomain proteolysis	3/192	42/18670	0.00915672	0.0383003	0.0249386	ADAM8/TNF/IL1B	3
1930	342	GO:0006735	NADH regeneration	3/205	27/18670	0.003142	0.0316728	0.0236963	GAPDH/PGK1/GPI	3
1822	234	GO:0006825	copper ion transport	3/205	17/18670	0.00079185	0.0117972	0.00882619	FKBP4/COX17/SLC11A2	3
1939	351	GO:0006986	response to unfolded protein	7/205	176/18670	0.00335545	0.0335163	0.0250755	HYOU1/BAK1/GSK3A/HSPA8/CALR/MANF/CHAC1	7
2006	418	GO:0007016	cytoskeletal anchoring at plasma membrane	2/205	10/18670	0.00509483	0.0415625	0.0310953	DAG1/EZR	2
1800	212	GO:0007039	protein catabolic process in the vacuole	3/205	15/18670	0.000538491	0.00884735	0.00661922	ATP13A2/LRP2/GBA	3
195	104	GO:0007520	myoblast fusion	2/41	41/18670	0.00365466	0.0416297	0.0290953	MYOD1/MYOG	2
1854	266	GO:0008631	intrinsic apoptotic signaling pathway in response to oxidative stress	4/205	43/18670	0.001246	0.0164079	0.0122757	PARP1/DIABLO/STK24/MELK	4
2042	454	GO:0009113	purine nucleobase biosynthetic process	2/205	11/18670	0.00618219	0.0471509	0.0352764	HPRT1/GART	2
1975	387	GO:0009127	purine nucleoside monophosphate biosynthetic process	7/205	183/18670	0.00415547	0.0375595	0.0281005	HPRT1/GART/GAPDH/PARP1/PGK1/GPI/ATIC	7
2041	453	GO:0009156	ribonucleoside monophosphate biosynthetic process	7/205	197/18670	0.00617996	0.0471509	0.0352764	HPRT1/GART/GAPDH/PARP1/PGK1/GPI/ATIC	7
1976	388	GO:0009168	purine ribonucleoside monophosphate biosynthetic process	7/205	183/18670	0.00415547	0.0375595	0.0281005	HPRT1/GART/GAPDH/PARP1/PGK1/GPI/ATIC	7
567	352	GO:0009303	rRNA transcription	3/194	33/18670	0.00479189	0.0402061	0.0311147	SMARCA4/TP53/MACROH2A2	3
199	108	GO:0010675	regulation of cellular carbohydrate metabolic process	3/41	142/18670	0.00371694	0.0416297	0.0290953	NTSR1/FOXA2/MYOG	3
202	111	GO:0010677	negative regulation of cellular carbohydrate metabolic process	2/41	42/18670	0.00383207	0.0421528	0.0294609	FOXA2/MYOG	2
190	99	GO:0010831	positive regulation of myotube differentiation	2/41	38/18670	0.00314626	0.0385376	0.0269342	MYOD1/MYOG	2
1531	918	GO:0010885	regulation of cholesterol storage	2/192	16/18670	0.0114835	0.044978	0.0292867	MSR1/EHD1	2
2341	284	GO:0010988	regulation of low-density lipoprotein particle clearance	2/83	21/18670	0.00388161	0.0295193	0.0217296	PCSK9/FGF21	2
7	7	GO:0015748	organophosphate ester transport	5/74	105/18670	6.05139e-05	0.0150029	0.0118015	CPTP/PRKCD/ABCA7/ABCD1/SLC44A4	5
1920	332	GO:0016241	regulation of macroautophagy	7/205	171/18670	0.00286027	0.0302003	0.0225946	ATP13A2/GAPDH/UCHL1/RHEB/GBA/CASP3/CDK5	7
1502	889	GO:0030730	sequestering of triglyceride	2/192	15/18670	0.010116	0.0409479	0.0266625	TNF/IL1B	2
15	15	GO:0031579	membrane raft organization	3/74	24/18670	0.000113951	0.016657	0.0131026	ABCA7/MAL/PPT1	3
2361	304	GO:0032799	low-density lipoprotein receptor particle metabolic process	2/83	23/18670	0.00464957	0.0328338	0.0241695	PCSK9/FGF21	2
1699	111	GO:0035372	protein localization to microtubule	4/205	16/18670	2.31662e-05	0.000727254	0.000544101	DIAPH1/CRIPT/KIF20B/ABHD17C	4
1894	306	GO:0036010	protein localization to endosome	3/205	24/18670	0.00222734	0.0255092	0.019085	EGF/ABHD17C/EZR	3
1468	855	GO:0036376	sodium ion export across plasma membrane	2/192	14/18670	0.00882651	0.0372282	0.0242405	ATP1A3/SLC8A1	2
1397	784	GO:0038180	nerve growth factor signaling pathway	2/192	12/18670	0.00648864	0.0295845	0.0192634	CORO1A/SORT1	2
2303	246	GO:0042074	cell migration involved in gastrulation	2/83	15/18670	0.00197466	0.0173181	0.0127481	FGF8/WNT11	2
172	81	GO:0043501	skeletal muscle adaptation	2/41	28/18670	0.00171538	0.0257725	0.0180125	MYOD1/MYOG	2
1966	378	GO:0044030	regulation of DNA methylation	3/205	29/18670	0.00386243	0.0357376	0.0267374	PARP1/BRCA1/GRHL2	3
1961	373	GO:0044728	DNA methylation or demethylation	5/205	94/18670	0.00378645	0.0355027	0.0265616	PARP1/BRCA1/GRHL2/DNMT3B/EZH2	5
149	58	GO:0045663	positive regulation of myoblast differentiation	2/41	22/18670	0.00105706	0.021705	0.0151698	MYOD1/MYOG	2
1203	590	GO:0045672	positive regulation of osteoclast differentiation	3/192	25/18670	0.00208443	0.0128129	0.0083429	IL12B/TNF/CA2	3
214	123	GO:0045912	negative regulation of carbohydrate metabolic process	2/41	48/18670	0.00497885	0.0494673	0.034573	FOXA2/MYOG	2
1281	668	GO:0045948	positive regulation of translational initiation	3/192	30/18670	0.00354343	0.0192456	0.0125314	CCL5/TNF/NCK1	3
1782	194	GO:0046040	IMP metabolic process	3/205	13/18670	0.000344012	0.00620279	0.00464067	HPRT1/GART/ATIC	3
1980	392	GO:0048384	retinoic acid receptor signaling pathway	3/205	30/18670	0.00425722	0.0379921	0.0284242	RARG/CALR/EZH2	3
114	23	GO:0048742	regulation of skeletal muscle fiber development	2/41	11/18670	0.000255562	0.0131189	0.00916885	MYOD1/MYOG	2
1868	280	GO:0050000	chromosome localization	5/205	76/18670	0.00149322	0.0186296	0.0139379	ACTR2/ACTR3/KIF14/NDE1/CENPF	5
1046	433	GO:0051044	positive regulation of membrane protein ectodomain proteolysis	3/192	15/18670	0.000444748	0.00370773	0.00241423	ADAM8/TNF/IL1B	3
1862	274	GO:0051303	establishment of chromosome localization	5/205	75/18670	0.00140734	0.0179935	0.013462	ACTR2/ACTR3/KIF14/NDE1/CENPF	5
2362	305	GO:0051349	positive regulation of lyase activity	2/83	23/18670	0.00464957	0.0328338	0.0241695	DRD5/NOS1	2
2046	458	GO:0051573	negative regulation of histone H3-K9 methylation	2/205	11/18670	0.00618219	0.0471509	0.0352764	BRCA1/DNMT3B	2
81	81	GO:0055089	fatty acid homeostasis	2/74	15/18670	0.00157387	0.0456621	0.0359185	ADORA1/ABCD1	2
174	83	GO:0060142	regulation of syncytium formation by plasma membrane fusion	2/41	29/18670	0.00183988	0.026985	0.01886	MYOD1/MYOG	2
166	75	GO:0060143	positive regulation of syncytium formation by plasma membrane fusion	2/41	27/18670	0.00159506	0.025521	0.0178368	MYOD1/MYOG	2
1404	791	GO:0060453	regulation of gastric acid secretion	2/192	12/18670	0.00648864	0.0295845	0.0192634	KCNQ1/SCT	2
1944	356	GO:0061615	glycolytic process through fructose-6-phosphate	3/205	28/18670	0.00349083	0.0342842	0.0256501	GAPDH/PGK1/GPI	3
1945	357	GO:0061620	glycolytic process through glucose-6-phosphate	3/205	28/18670	0.00349083	0.0342842	0.0256501	GAPDH/PGK1/GPI	3
1932	344	GO:0061621	canonical glycolysis	3/205	27/18670	0.003142	0.0316728	0.0236963	GAPDH/PGK1/GPI	3
1933	345	GO:0061718	glucose catabolic process to pyruvate	3/205	27/18670	0.003142	0.0316728	0.0236963	GAPDH/PGK1/GPI	3
1516	903	GO:0070266	necroptotic process	3/192	44/18670	0.010407	0.0418463	0.0272475	FASLG/TNF/ARHGEF2	3
1994	406	GO:0070585	protein localization to mitochondrion	6/205	141/18670	0.00468516	0.0404742	0.0302812	TIMM10/E2F1/GSK3A/YWHAZ/YWHAE/CASP8	6
1971	383	GO:0072655	establishment of protein localization to mitochondrion	6/205	137/18670	0.00407316	0.0372949	0.0279025	TIMM10/E2F1/GSK3A/YWHAZ/YWHAE/CASP8	6
582	367	GO:0090193	positive regulation of glomerulus development	2/194	11/18670	0.0055546	0.0448422	0.0347024	RET/PAX2	2
2016	428	GO:0098734	macromolecule depalmitoylation	2/205	10/18670	0.00509483	0.0415625	0.0310953	ABHD12/ABHD17C	2
1578	965	GO:0098884	postsynaptic neurotransmitter receptor internalization	2/192	17/18670	0.0129274	0.0484999	0.0315799	ITGB3/DNM1	2
82	82	GO:0099558	maintenance of synapse structure	2/74	15/18670	0.00157387	0.0456621	0.0359185	C1QL1/ARF6	2
1924	336	GO:0140013	meiotic nuclear division	7/205	172/18670	0.0029545	0.030825	0.023062	ACTR2/CDC20/ACTR3/FANCD2/CALR/AURKA/ASPM	7
1336	723	GO:0140115	export across plasma membrane	3/192	34/18670	0.00506792	0.0254519	0.0165726	KCNQ1/ATP1A3/SLC8A1	3
1579	966	GO:0140239	postsynaptic endocytosis	2/192	17/18670	0.0129274	0.0484999	0.0315799	ITGB3/DNM1	2
2017	429	GO:0150011	regulation of neuron projection arborization	2/205	10/18670	0.00509483	0.0415625	0.0310953	MAP3K13/GRIP1	2
39	39	GO:1900117	regulation of execution phase of apoptosis	3/74	41/18670	0.00057183	0.035525	0.0279444	PAK2/AIFM1/BCL2L1	3
2554	89	GO:1900119	positive regulation of execution phase of apoptosis	2/83	15/18670	0.00197466	0.0470847	0.0383846	HSF1/ENDOG	2
145	54	GO:1901739	regulation of myoblast fusion	2/41	21/18670	0.000962302	0.0215421	0.0150559	MYOD1/MYOG	2
142	51	GO:1901741	positive regulation of myoblast fusion	2/41	19/18670	0.000785771	0.0186167	0.0130113	MYOD1/MYOG	2
1493	880	GO:1901985	positive regulation of protein acetylation	3/192	43/18670	0.00977014	0.040345	0.02627	LIF/GATA3/IL1B	3
1998	410	GO:1903046	meiotic cell cycle process	7/205	188/18670	0.00480991	0.0411476	0.0307849	ACTR2/CDC20/ACTR3/FANCD2/CALR/AURKA/ASPM	7
2035	447	GO:1903362	regulation of cellular protein catabolic process	8/205	247/18670	0.00607546	0.0471509	0.0352764	ATP13A2/GSK3A/EGF/LRP2/GBA/AURKA/SMARCC1/EZR	8
1988	400	GO:1903364	positive regulation of cellular protein catabolic process	6/205	140/18670	0.0045262	0.0395066	0.0295572	GSK3A/EGF/LRP2/GBA/AURKA/EZR	6
2349	292	GO:1903779	regulation of cardiac conduction	3/83	73/18670	0.00421213	0.031074	0.0228741	SLC8A3/NKX2-5/NOS1	3
1741	153	GO:1904350	regulation of protein catabolic process in the vacuole	3/205	10/18670	0.000147898	0.00335776	0.00251213	ATP13A2/LRP2/GBA	3
1764	176	GO:1905146	lysosomal protein catabolic process	3/205	11/18670	0.000201715	0.00396704	0.00296797	ATP13A2/LRP2/GBA	3
1409	796	GO:1905522	negative regulation of macrophage migration	2/192	12/18670	0.00648864	0.0295845	0.0192634	CD200R1/STAP1	2
2024	436	GO:2001251	negative regulation of chromosome organization	6/205	146/18670	0.00554228	0.0445919	0.0333618	H3-3A/CDC20/PARP1/BRCA1/DNMT3B/CENPF	6

## Sheet: low_cancer_chaji_WGCNA_BP
	Unnamed: 0	ID	Description	GeneRatio	BgRatio	pvalue	p.adjust	qvalue	geneID	Count
3166	541	GO:0001676	long-chain fatty acid metabolic process	7/273	109/18670	0.00110914	0.00877288	0.00580313	GSTP1/PAM/MGLL/PLA2G10/ELOVL6/AKR1C3/MAPK3	7
2003	266	GO:0002468	dendritic cell antigen processing and presentation	3/157	12/18670	0.000121393	0.00145446	0.000960026	THBS1/CCL21/FCGR2B	3
1989	252	GO:0002604	regulation of dendritic cell antigen processing and presentation	3/157	11/18670	9.16096e-05	0.00116243	0.000767273	THBS1/CCL21/FCGR2B	3
1581	1122	GO:0002833	positive regulation of response to biotic stimulus	3/188	45/18670	0.0104559	0.0361405	0.0214552	HAVCR2/IL12B/BMP6	3
148	148	GO:0005513	detection of calcium ion	2/54	13/18670	0.00062752	0.00728826	0.00479221	SYT1/KCNMB1	2
4791	378	GO:0006096	glycolytic process	3/63	115/18670	0.00691241	0.0431292	0.0272432	PFKFB3/HIF1A/PGK1	3
4752	339	GO:0006109	regulation of carbohydrate metabolic process	4/63	206/18670	0.00516036	0.0366059	0.0231227	PFKFB3/HRH1/HIF1A/SNCA	4
4104	475	GO:0006140	regulation of nucleotide metabolic process	5/136	146/18670	0.00433117	0.0296658	0.0206401	SLC25A12/CDK1/AK4/APP/ADORA2B	5
3229	604	GO:0006590	thyroid hormone generation	3/273	17/18670	0.00180647	0.0126865	0.00839191	DUOXA1/PAX8/DUOX2	3
4531	118	GO:0006733	oxidoreduction coenzyme metabolic process	5/63	207/18670	0.000665849	0.0133957	0.0084616	PFKFB3/HIF1A/PTGS2/GPD2/PGK1	5
4801	388	GO:0006757	ATP generation from ADP	3/63	116/18670	0.00707906	0.0436874	0.0275959	PFKFB3/HIF1A/PGK1	3
3534	909	GO:0007220	Notch receptor processing	2/273	10/18670	0.0088722	0.040898	0.0270534	DNER/PSEN1	2
4631	218	GO:0009132	nucleoside diphosphate metabolic process	4/63	158/18670	0.00199566	0.0217536	0.013741	PFKFB3/HIF1A/CASK/PGK1	4
4584	171	GO:0009135	purine nucleoside diphosphate metabolic process	4/63	138/18670	0.0012143	0.0168859	0.0106662	PFKFB3/HIF1A/CASK/PGK1	4
4585	172	GO:0009179	purine ribonucleoside diphosphate metabolic process	4/63	138/18670	0.0012143	0.0168859	0.0106662	PFKFB3/HIF1A/CASK/PGK1	4
4590	177	GO:0009185	ribonucleoside diphosphate metabolic process	4/63	140/18670	0.00128061	0.0168859	0.0106662	PFKFB3/HIF1A/CASK/PGK1	4
1508	1049	GO:0009214	cyclic nucleotide catabolic process	2/188	14/18670	0.0084761	0.0311805	0.0185106	PDE4D/PDE4B	2
4197	568	GO:0009312	oligosaccharide biosynthetic process	2/136	18/18670	0.00746635	0.0425868	0.0296299	ST3GAL4/SLC2A1	2
4134	505	GO:0009415	response to water	2/136	15/18670	0.00519764	0.0333668	0.023215	TH/CD9	2
1412	953	GO:0010649	regulation of cell communication by electrical coupling	2/188	12/18670	0.00622929	0.02502	0.0148534	PDE4D/SLC8A1	2
2439	702	GO:0010755	regulation of plasminogen activation	2/157	14/18670	0.00598381	0.0270699	0.0178677	SERPINE2/THBS1	2
1292	833	GO:0010880	regulation of release of sequestered calcium ion into cytosol by sarcoplasmic reticulum	3/188	32/18670	0.00402051	0.0186545	0.0110745	PDE4D/ANK2/SLC8A1	3
3520	895	GO:0010882	regulation of cardiac muscle contraction by calcium ion signaling	3/273	29/18670	0.00853168	0.0405491	0.0268227	CALM2/SLC9A1/CACNA1C	3
4596	183	GO:0010919	regulation of inositol phosphate biosynthetic process	2/63	16/18670	0.00130439	0.0169221	0.0106891	HRH1/SNCA	2
4284	26	GO:0014049	positive regulation of glutamate secretion	2/48	10/18670	0.00028746	0.01471	0.010295	CCK/NTSR1	2
1595	1136	GO:0014744	positive regulation of muscle adaptation	2/188	16/18670	0.0110308	0.0374623	0.0222399	AIF1/PPP3CA	2
1384	925	GO:0014808	release of sequestered calcium ion into cytosol by sarcoplasmic reticulum	3/188	36/18670	0.00561984	0.0234682	0.0139322	PDE4D/ANK2/SLC8A1	3
4121	492	GO:0016051	carbohydrate biosynthetic process	6/136	214/18670	0.00483899	0.0318938	0.0221902	SLC25A12/GAPDH/ST3GAL4/G6PD/SLC2A1/B3GNT5	6
4731	318	GO:0016052	carbohydrate catabolic process	4/63	199/18670	0.00456841	0.0343113	0.0216733	PFKFB3/HIF1A/GPD2/PGK1	4
3227	602	GO:0016999	antibiotic metabolic process	8/273	151/18670	0.0017326	0.0123178	0.00814807	DUOXA1/PRDX1/RAC2/RAC1/DUOX2/LPO/ALDH3B1/AKR1C3	8
3210	585	GO:0017001	antibiotic catabolic process	5/273	58/18670	0.00156896	0.011439	0.00756671	PRDX1/DUOX2/LPO/ALDH3B1/AKR1C3	5
4612	199	GO:0019359	nicotinamide nucleotide biosynthetic process	4/63	147/18670	0.00153267	0.0183997	0.0116225	PFKFB3/HIF1A/PTGS2/PGK1	4
4505	92	GO:0019362	pyridine nucleotide metabolic process	5/63	189/18670	0.000440497	0.0113076	0.00714266	PFKFB3/HIF1A/PTGS2/GPD2/PGK1	5
4613	200	GO:0019363	pyridine nucleotide biosynthetic process	4/63	147/18670	0.00153267	0.0183997	0.0116225	PFKFB3/HIF1A/PTGS2/PGK1	4
3463	838	GO:0019369	arachidonic acid metabolic process	4/273	51/18670	0.00651967	0.0331552	0.0219317	MGLL/PLA2G10/AKR1C3/MAPK3	4
4809	396	GO:0030808	regulation of nucleotide biosynthetic process	3/63	118/18670	0.00741949	0.044983	0.0284142	PFKFB3/HIF1A/SNCA	3
4114	485	GO:0030810	positive regulation of nucleotide biosynthetic process	3/136	46/18670	0.00456569	0.0306942	0.0213556	SLC25A12/APP/ADORA2B	3
4684	271	GO:0030813	positive regulation of nucleotide catabolic process	2/63	25/18670	0.00319787	0.0282654	0.0178543	PFKFB3/HIF1A	2
3522	897	GO:0031116	positive regulation of microtubule polymerization	3/273	29/18670	0.00853168	0.0405491	0.0268227	MET/RAC1/CDK5R1	3
3280	655	GO:0032026	response to magnesium ion	3/273	19/18670	0.00251923	0.0163563	0.0108195	KCNA1/KCNC2/SMPD3	3
1363	904	GO:0032494	response to peptidoglycan	2/188	11/18670	0.00522554	0.0221786	0.0131666	C5AR1/IL6	2
4137	508	GO:0032736	positive regulation of interleukin-13 production	2/136	15/18670	0.00519764	0.0333668	0.023215	GATA3/IL1RAP	2
3541	916	GO:0033483	gas homeostasis	2/273	10/18670	0.0088722	0.040898	0.0270534	GSTP1/WNT7B	2
2958	333	GO:0034754	cellular hormone metabolic process	9/273	129/18670	0.000119026	0.00152774	0.00101058	SDR16C5/SHH/WNT4/RPE65/TSPO/BCO1/SRD5A2/RBP4/AKR1C3	9
3154	529	GO:0035020	regulation of Rac protein signal transduction	3/273	14/18670	0.000998882	0.00804926	0.00532447	STMN3/DYNLT1/ARF6	3
1617	1158	GO:0035722	interleukin-12-mediated signaling pathway	3/188	47/18670	0.0117746	0.0394377	0.0234126	SOD1/RALA/IL12B	3
2441	704	GO:0035791	platelet-derived growth factor receptor-beta signaling pathway	2/157	14/18670	0.00598381	0.0270699	0.0178677	LRP1/PDGFRB	2
3398	773	GO:0042737	drug catabolic process	7/273	140/18670	0.00456885	0.0253057	0.0167394	PRDX1/DAO/ACHE/DUOX2/CTSH/LPO/ALDH3B1	7
2989	364	GO:0042743	hydrogen peroxide metabolic process	6/273	57/18670	0.000179665	0.00211003	0.00139575	DUOXA1/PRDX1/RAC2/RAC1/DUOX2/LPO	6
3619	994	GO:0042744	hydrogen peroxide catabolic process	3/273	32/18670	0.0112153	0.0481282	0.0318361	PRDX1/DUOX2/LPO	3
4815	402	GO:0042866	pyruvate biosynthetic process	3/63	119/18670	0.00759329	0.0453198	0.028627	PFKFB3/HIF1A/PGK1	3
319	319	GO:0043268	positive regulation of potassium ion transport	2/54	48/18670	0.00850634	0.0471833	0.0310242	FLNA/KCNMB1	2
2466	729	GO:0043277	apoptotic cell clearance	3/157	46/18670	0.00679656	0.0297856	0.0196602	LRP1/THBS1/AXL	3
4632	219	GO:0043467	regulation of generation of precursor metabolites and energy	4/63	158/18670	0.00199566	0.0217536	0.013741	PFKFB3/HIF1A/SNCA/PGK1	4
4624	211	GO:0043647	inositol phosphate metabolic process	3/63	71/18670	0.00177731	0.0202295	0.0127783	HRH1/SNCA/FGF2	3
1311	852	GO:0044557	relaxation of smooth muscle	2/188	10/18670	0.00430384	0.0194097	0.0115228	SOD1/SLC8A1	2
4744	331	GO:0045648	positive regulation of erythrocyte differentiation	2/63	31/18670	0.00489265	0.0352998	0.0222977	HIF1A/HMGB2	2
4667	254	GO:0045821	positive regulation of glycolytic process	2/63	23/18670	0.0027086	0.0255872	0.0161626	PFKFB3/HIF1A	2
201	201	GO:0046339	diacylglycerol metabolic process	2/54	22/18670	0.00182768	0.0160782	0.0105718	DGKG/DGKI	2
1730	2	GO:0046461	neutral lipid catabolic process	3/37	43/18670	8.37212e-05	0.0251373	0.0190355	ABHD6/APOB/APOA1	3
1731	3	GO:0046464	acylglycerol catabolic process	3/37	43/18670	8.37212e-05	0.0251373	0.0190355	ABHD6/APOB/APOA1	3
3487	862	GO:0046470	phosphatidylcholine metabolic process	5/273	83/18670	0.00740615	0.0367479	0.0243082	PLA2G10/MFSD2A/ACHE/SLC44A4/LDLR	5
4506	93	GO:0046496	nicotinamide nucleotide metabolic process	5/63	189/18670	0.000440497	0.0113076	0.00714266	PFKFB3/HIF1A/PTGS2/GPD2/PGK1	5
1734	6	GO:0046503	glycerolipid catabolic process	3/37	64/18670	0.000274669	0.0451652	0.034202	ABHD6/APOB/APOA1	3
4053	424	GO:0046621	negative regulation of organ growth	3/136	40/18670	0.00306742	0.0235745	0.016402	NOG/TP73/G6PD	3
1330	871	GO:0046626	regulation of insulin receptor signaling pathway	4/188	66/18670	0.00441353	0.0196764	0.0116811	GNAI2/PRKCB/SORL1/IL1B	4
1513	1054	GO:0046629	gamma-delta T cell activation	2/188	14/18670	0.0084761	0.0311805	0.0185106	PTPRC/EGR3	2
2608	871	GO:0046716	muscle cell cellular homeostasis	2/157	21/18670	0.0132877	0.0486109	0.032086	TGFB1/CHRNA1	2
3545	920	GO:0048262	determination of dorsal/ventral asymmetry	2/273	10/18670	0.0088722	0.040898	0.0270534	ACVR1/CTNNB1	2
1257	798	GO:0050690	regulation of defense response to virus by virus	3/188	30/18670	0.00333981	0.0162482	0.0096459	B2M/FYN/AP2B1	3
4816	403	GO:0051193	regulation of cofactor metabolic process	3/63	119/18670	0.00759329	0.0453198	0.028627	PFKFB3/HIF1A/SNCA	3
4478	65	GO:0051194	positive regulation of cofactor metabolic process	3/63	33/18670	0.000185858	0.00679509	0.00429223	PFKFB3/HIF1A/SNCA	3
4716	303	GO:0051196	regulation of coenzyme metabolic process	3/63	95/18670	0.00406427	0.0321544	0.0203108	PFKFB3/HIF1A/SNCA	3
4685	272	GO:0051197	positive regulation of coenzyme metabolic process	2/63	25/18670	0.00319787	0.0282654	0.0178543	PFKFB3/HIF1A	2
3971	342	GO:0055022	negative regulation of cardiac muscle tissue growth	3/136	32/18670	0.00160664	0.0152907	0.0106386	NOG/TP73/G6PD	3
1585	1126	GO:0055076	transition metal ion homeostasis	5/188	131/18670	0.0105341	0.0363786	0.0215966	SOD1/B2M/PRNP/HMOX1/BMP6	5
3469	844	GO:0055088	lipid homeostasis	7/273	151/18670	0.00685912	0.0347989	0.0230189	MALL/PLA2G10/EHD1/IL18/LDLR/PPARG/RTN4	7
995	536	GO:0055119	relaxation of cardiac muscle	3/188	16/18670	0.000510896	0.0037028	0.00219821	PDE4D/SLC8A1/PDE4B	3
1312	853	GO:0060033	anatomical structure regression	2/188	10/18670	0.00430384	0.0194097	0.0115228	LEF1/GLI1	2
4199	570	GO:0060192	negative regulation of lipase activity	2/136	18/18670	0.00746635	0.0425868	0.0296299	ANXA1/HDAC9	2
4569	156	GO:0060732	positive regulation of inositol phosphate biosynthetic process	2/63	14/18670	0.000993476	0.0152692	0.00964501	HRH1/SNCA	2
3972	343	GO:0061117	negative regulation of heart growth	3/136	32/18670	0.00160664	0.0152907	0.0106386	NOG/TP73/G6PD	3
1073	614	GO:0070296	sarcoplasmic reticulum calcium ion transport	4/188	43/18670	0.000904174	0.00572202	0.00339694	PDE4D/ANK2/ZMPSTE24/SLC8A1	4
1682	1223	GO:0070671	response to interleukin-12	3/188	50/18670	0.0139243	0.0442395	0.0262632	SOD1/RALA/IL12B	3
1653	1194	GO:0071349	cellular response to interleukin-12	3/188	49/18670	0.0131847	0.0429413	0.0254925	SOD1/RALA/IL12B	3
1601	1142	GO:0071380	cellular response to prostaglandin E stimulus	2/188	16/18670	0.0110308	0.0374623	0.0222399	SFRP1/GNB1	2
1314	855	GO:0071838	cell proliferation in bone marrow	2/188	10/18670	0.00430384	0.0194097	0.0115228	LEF1/MEF2C	2
268	268	GO:0071875	adrenergic receptor signaling pathway	2/54	34/18670	0.00434123	0.0285717	0.0187866	DRD2/ATP2B4	2
254	254	GO:0071880	adenylate cyclase-activating adrenergic receptor signaling pathway	2/54	31/18670	0.00361835	0.0250509	0.0164716	DRD2/ATP2B4	2
1420	961	GO:0071888	macrophage apoptotic process	2/188	12/18670	0.00622929	0.02502	0.0148534	MEF2C/CCL5	2
4515	102	GO:0072524	pyridine-containing compound metabolic process	5/63	195/18670	0.000507938	0.0118996	0.00751655	PFKFB3/HIF1A/PTGS2/GPD2/PGK1	5
4616	203	GO:0072525	pyridine-containing compound biosynthetic process	4/63	150/18670	0.00165059	0.019491	0.0123118	PFKFB3/HIF1A/PTGS2/PGK1	4
2354	617	GO:0072537	fibroblast activation	2/157	11/18670	0.00367691	0.0190766	0.0125917	AKAP12/PDGFRB	2
3500	875	GO:0085029	extracellular matrix assembly	3/273	28/18670	0.00773147	0.0377934	0.0249998	SMPD3/AGT/IHH	3
1371	912	GO:0086023	adenylate cyclase-activating adrenergic receptor signaling pathway involved in heart process	2/188	11/18670	0.00522554	0.0221786	0.0131666	PDE4D/GNAI2	2
3412	787	GO:0086064	cell communication by electrical coupling involved in cardiac conduction	3/273	24/18670	0.00498623	0.027024	0.017876	CALM2/CACNA1C/ATP1A3	3
1603	1144	GO:0086103	G protein-coupled receptor signaling pathway involved in heart process	2/188	16/18670	0.0110308	0.0374623	0.0222399	PDE4D/GNAI2	2
2316	579	GO:0097048	dendritic cell apoptotic process	2/157	10/18670	0.00302504	0.0167521	0.0110573	CCL21/AXL	2
1469	1010	GO:0098703	calcium ion import across plasma membrane	2/188	13/18670	0.00731338	0.0280984	0.0166809	FYN/PRNP	2
1440	981	GO:1900076	regulation of cellular response to insulin stimulus	4/188	74/18670	0.00662221	0.0262461	0.0155813	GNAI2/PRKCB/SORL1/IL1B	4
2355	618	GO:1900115	extracellular regulation of signal transduction	2/157	11/18670	0.00367691	0.0190766	0.0125917	FBN1/NBL1	2
2356	619	GO:1900116	extracellular negative regulation of signal transduction	2/157	11/18670	0.00367691	0.0190766	0.0125917	FBN1/NBL1	2
4804	391	GO:1900371	regulation of purine nucleotide biosynthetic process	3/63	117/18670	0.00724809	0.0445005	0.0281095	PFKFB3/HIF1A/SNCA	3
4115	486	GO:1900373	positive regulation of purine nucleotide biosynthetic process	3/136	46/18670	0.00456569	0.0306942	0.0213556	SLC25A12/APP/ADORA2B	3
4083	454	GO:1900542	regulation of purine nucleotide metabolic process	5/136	142/18670	0.00384964	0.027505	0.0191367	SLC25A12/CDK1/AK4/APP/ADORA2B	5
1175	716	GO:1901019	regulation of calcium ion transmembrane transporter activity	5/188	89/18670	0.00205766	0.0111693	0.00663079	PDE4D/STAC3/CACNB3/ANK2/PDE4B	5
1434	975	GO:1901021	positive regulation of calcium ion transmembrane transporter activity	3/188	38/18670	0.00654312	0.0260387	0.0154581	STAC3/CACNB3/ANK2	3
293	293	GO:1901381	positive regulation of potassium ion transmembrane transport	2/54	41/18670	0.006264	0.037861	0.0248945	FLNA/KCNMB1	2
1552	1093	GO:1901841	regulation of high voltage-gated calcium channel activity	2/188	15/18670	0.00971578	0.0345332	0.020501	CACNB3/PDE4B	2
3551	926	GO:1902513	regulation of organelle transport along microtubule	2/273	10/18670	0.0088722	0.040898	0.0270534	TRIM46/NEFH	2
1515	1056	GO:1902656	calcium ion import into cytosol	2/188	14/18670	0.0084761	0.0311805	0.0185106	FYN/PRNP	2
3176	551	GO:1903350	response to dopamine	3/273	15/18670	0.00123516	0.00959264	0.0063454	ID1/DRD1/MAPK3	3
3156	531	GO:1903351	cellular response to dopamine	3/273	14/18670	0.000998882	0.00804926	0.00532447	ID1/DRD1/MAPK3	3
4126	497	GO:1903580	positive regulation of ATP metabolic process	3/136	47/18670	0.00485129	0.0318938	0.0221902	SLC25A12/CDK1/APP	3
1320	861	GO:2000109	regulation of macrophage apoptotic process	2/188	10/18670	0.00430384	0.0194097	0.0115228	MEF2C/CCL5	2
4287	29	GO:2000252	negative regulation of feeding behavior	2/48	10/18670	0.00028746	0.01471	0.010295	CCK/RETN	2
4011	382	GO:2000271	positive regulation of fibroblast apoptotic process	2/136	10/18670	0.00228132	0.0194507	0.0135328	BID/TP63	2
2318	581	GO:2000668	regulation of dendritic cell apoptotic process	2/157	10/18670	0.00302504	0.0167521	0.0110573	CCL21/AXL	2
4782	369	GO:2001171	positive regulation of ATP biosynthetic process	2/63	36/18670	0.00655738	0.0427648	0.0270131	PFKFB3/HIF1A	2
