# Supplementary material for: Neural functions in cancer: Data analyses and database construction
Source: Front Genet. 2023 Feb 13;14:1062052. doi: 10.3389/fgene.2023.1062052 (PMC9968960; doi:10.3389/fgene.2023.1062052)
Supplement: Supplementary file 2 [file DataSheet2.ZIP › SUP0906 datasheet2/Supplementary Table_S15.xlsx]

## Sheet: high_cancer_chaji_WGCNA_BP
	Unnamed: 0	ID	Description	GeneRatio	BgRatio	pvalue	p.adjust	qvalue	geneID	Count
1800	287	GO:0042048	olfactory behavior	5/648	10/18670	1.08124e-05	0.000191342	0.000132614	GJB4/ATP6V1B1/GRIN1/CHD7/SHANK1	5
356	356	GO:0042267	natural killer cell mediated cytotoxicity	5/112	60/18670	2.98206e-05	0.000266108	0.000152566	IL18/HAVCR2/IL12B/PRDX1/CORO1A	5
371	371	GO:0002228	natural killer cell mediated immunity	5/112	64/18670	4.08453e-05	0.00034943	0.000200336	IL18/HAVCR2/IL12B/PRDX1/CORO1A	5
377	377	GO:0002862	negative regulation of inflammatory response to antigenic stimulus	3/112	12/18670	4.44483e-05	0.000374234	0.000214557	IL12B/GPX1/FCGR2B	3
1915	402	GO:1901626	regulation of postsynaptic membrane organization	5/648	14/18670	7.6499e-05	0.000974176	0.000675173	CRIPT/SLC7A11/CDH2/ZMYND8/FZD9	5
1934	421	GO:0060674	placenta blood vessel development	7/648	32/18670	9.26959e-05	0.00112729	0.000781291	SPINT1/WNT2/FOSL1/OVOL2/HS6ST1/TMED2/HEY2	7
468	468	GO:0002689	negative regulation of leukocyte chemotaxis	3/112	19/18670	0.000189869	0.00128363	0.000735933	CCL2/PADI2/STAP1	3
1953	440	GO:0098840	protein transport along microtubule	5/648	15/18670	0.000111479	0.00129436	0.000897086	CAMSAP3/KIF5A/HSPB1/RAB27B/KIF1A	5
1954	441	GO:0099118	microtubule-based protein transport	5/648	15/18670	0.000111479	0.00129436	0.000897086	CAMSAP3/KIF5A/HSPB1/RAB27B/KIF1A	5
2001	488	GO:0047496	vesicle transport along microtubule	8/648	47/18670	0.000191526	0.00201005	0.00139311	KIF5A/TRIM46/TRAK1/KIF1A/PRKCZ/BLOC1S3/NDE1/SNAPIN	8
2081	568	GO:0060716	labyrinthine layer blood vessel development	5/648	19/18670	0.000384617	0.0034629	0.00240004	WNT2/OVOL2/HS6ST1/TMED2/HEY2	5
2092	579	GO:0099518	vesicle cytoskeletal trafficking	8/648	52/18670	0.000393605	0.00347673	0.00240962	KIF5A/TRIM46/TRAK1/KIF1A/PRKCZ/BLOC1S3/NDE1/SNAPIN	8
2177	664	GO:0042761	very long-chain fatty acid biosynthetic process	4/648	13/18670	0.000800301	0.00615764	0.00426768	ELOVL2/ELOVL3/ELOVL6/ELOVL7	4
2886	59	GO:0048799	animal organ maturation	3/83	27/18670	0.00022943	0.00694791	0.00536545	PAX2/GATA3/RET	3
638	638	GO:0001787	natural killer cell proliferation	2/112	10/18670	0.00155537	0.00769336	0.00441078	IL18/IL12B	2
639	639	GO:0032308	positive regulation of prostaglandin secretion	2/112	10/18670	0.00155537	0.00769336	0.00441078	IL1B/EDN1	2
642	642	GO:0051133	regulation of NK T cell activation	2/112	10/18670	0.00155537	0.00769336	0.00441078	IL18/IL12B	2
661	661	GO:2000008	regulation of protein localization to cell surface	3/112	40/18670	0.00176655	0.00851518	0.00488195	EGF/TNF/ABCA7	3
669	669	GO:0001821	histamine secretion	2/112	11/18670	0.00189357	0.00881469	0.00505367	EDN1/LYN	2
673	673	GO:0032306	regulation of prostaglandin secretion	2/112	11/18670	0.00189357	0.00881469	0.00505367	IL1B/EDN1	2
2728	34	GO:0007190	activation of adenylate cyclase activity	3/54	38/18670	0.000179605	0.00922656	0.00682229	ADRB1/ADCYAP1/DRD5	3
694	694	GO:0006509	membrane protein ectodomain proteolysis	3/112	42/18670	0.00203486	0.00932936	0.00534874	IL1B/ADAM8/TNF	3
720	720	GO:0051132	NK T cell activation	2/112	12/18670	0.0022634	0.00993466	0.00569577	IL18/IL12B	2
721	721	GO:0051608	histamine transport	2/112	12/18670	0.0022634	0.00993466	0.00569577	EDN1/LYN	2
2744	50	GO:0045776	negative regulation of blood pressure	3/54	46/18670	0.000317946	0.0107862	0.00797549	ADRB1/DRD5/NOS1	3
741	741	GO:0030497	fatty acid elongation	2/112	13/18670	0.00266446	0.0112912	0.00647353	ABCD1/ELOVL1	2
744	744	GO:0036109	alpha-linolenic acid metabolic process	2/112	13/18670	0.00266446	0.0112912	0.00647353	ABCD1/ELOVL1	2
2269	756	GO:0051651	maintenance of location in cell	10/648	95/18670	0.00168558	0.0114272	0.00791985	SORL1/TWF1/DAG1/DBN1/GAA/CDK5/GRIK5/EZR/SHANK1/ASPM	10
2281	768	GO:0030252	growth hormone secretion	4/648	16/18670	0.00187493	0.0124317	0.00861607	DRD2/CHD7/CDK16/KISS1	4
2282	769	GO:0035372	protein localization to microtubule	4/648	16/18670	0.00187493	0.0124317	0.00861607	CRIPT/ABHD17C/DIAPH1/KIF20B	4
2284	771	GO:0090083	regulation of inclusion body assembly	4/648	16/18670	0.00187493	0.0124317	0.00861607	SORL1/HSF1/BAG5/CLU	4
778	778	GO:0032310	prostaglandin secretion	2/112	14/18670	0.00309639	0.0126028	0.00722546	IL1B/EDN1	2
779	779	GO:0034331	cell junction maintenance	2/112	14/18670	0.00309639	0.0126028	0.00722546	F2R/CSF1R	2
781	781	GO:0070234	positive regulation of T cell apoptotic process	2/112	14/18670	0.00309639	0.0126028	0.00722546	ADAM8/CCL5	2
782	782	GO:0072567	chemokine (C-X-C motif) ligand 2 production	2/112	14/18670	0.00309639	0.0126028	0.00722546	POSTN/TNF	2
1271	78	GO:0035461	vitamin transmembrane transport	2/51	16/18670	0.000856682	0.0130195	0.00903997	STRA6/SLC23A1	2
801	801	GO:0043508	negative regulation of JUN kinase activity	2/112	15/18670	0.0035588	0.0140811	0.008073	DUSP10/SFRP2	2
803	803	GO:0060099	regulation of phagocytosis, engulfment	2/112	15/18670	0.0035588	0.0140811	0.008073	STAP1/ABCA7	2
795	795	GO:0072523	purine-containing compound catabolic process	3/112	51/18670	0.00354987	0.0140811	0.008073	GPX1/ABCD1/PDE4A	3
807	807	GO:0043901	negative regulation of multi-organism process	5/112	171/18670	0.00370774	0.0146428	0.00839507	CCL5/HAVCR2/CCL3/LTF/TNF	5
2319	806	GO:1902683	regulation of receptor localization to synapse	4/648	17/18670	0.00238512	0.0151678	0.0105124	IQSEC2/DAG1/DBN1/PRKCZ	4
1284	91	GO:0032095	regulation of response to food	2/51	19/18670	0.00121439	0.0154129	0.0107019	OPRM1/PRKCG	2
818	818	GO:0050732	negative regulation of peptidyl-tyrosine phosphorylation	3/112	53/18670	0.00395878	0.0154243	0.00884309	THY1/SFRP2/PTPRC	3
824	824	GO:0032305	positive regulation of icosanoid secretion	2/112	16/18670	0.00405132	0.0155382	0.00890839	IL1B/EDN1	2
831	831	GO:1905153	regulation of membrane invagination	2/112	16/18670	0.00405132	0.0155382	0.00890839	STAP1/ABCA7	2
2345	832	GO:1900117	regulation of execution phase of apoptosis	6/648	41/18670	0.00272739	0.0168031	0.0116457	HSF1/ENDOG/TP53/BCL2L1/AIFM1/PAK2	6
851	851	GO:0015732	prostaglandin transport	2/112	17/18670	0.00457357	0.0170096	0.00975201	IL1B/EDN1	2
875	875	GO:0045780	positive regulation of bone resorption	2/112	18/18670	0.00512519	0.0185425	0.0106308	ADAM8/SPP1	2
876	876	GO:0046852	positive regulation of bone remodeling	2/112	18/18670	0.00512519	0.0185425	0.0106308	ADAM8/SPP1	2
880	880	GO:1900221	regulation of amyloid-beta clearance	2/112	18/18670	0.00512519	0.0185425	0.0106308	TNF/ABCA7	2
881	881	GO:2000193	positive regulation of fatty acid transport	2/112	18/18670	0.00512519	0.0185425	0.0106308	IL1B/EDN1	2
889	889	GO:0045071	negative regulation of viral genome replication	3/112	59/18670	0.00535287	0.0191921	0.0110033	CCL5/LTF/TNF	3
2923	96	GO:0090193	positive regulation of glomerulus development	2/83	11/18670	0.00104636	0.0194811	0.015044	PAX2/RET	2
901	901	GO:0032303	regulation of icosanoid secretion	2/112	19/18670	0.00570582	0.0201408	0.0115472	IL1B/EDN1	2
903	903	GO:2000010	positive regulation of protein localization to cell surface	2/112	19/18670	0.00570582	0.0201408	0.0115472	TNF/ABCA7	2
1316	123	GO:0032104	regulation of response to extracellular stimulus	2/51	25/18670	0.00210832	0.0204358	0.0141894	OPRM1/PRKCG	2
1317	124	GO:0032107	regulation of response to nutrient levels	2/51	25/18670	0.00210832	0.0204358	0.0141894	OPRM1/PRKCG	2
2766	72	GO:0042074	cell migration involved in gastrulation	2/54	15/18670	0.000841611	0.0204489	0.0151203	FGF8/WNT11	2
915	915	GO:0019079	viral genome replication	4/112	122/18670	0.00626664	0.0217593	0.0124751	CCL5/CCL2/LTF/TNF	4
920	920	GO:0034143	regulation of toll-like receptor 4 signaling pathway	2/112	20/18670	0.00631509	0.0218089	0.0125036	LYN/LTF	2
926	926	GO:0032371	regulation of sterol transport	3/112	63/18670	0.00642663	0.022051	0.0126423	TSPO/EGF/ABCA7	3
927	927	GO:0032374	regulation of cholesterol transport	3/112	63/18670	0.00642663	0.022051	0.0126423	TSPO/EGF/ABCA7	3
928	928	GO:0034394	protein localization to cell surface	3/112	63/18670	0.00642663	0.022051	0.0126423	EGF/TNF/ABCA7	3
2424	911	GO:0006188	IMP biosynthetic process	3/648	10/18670	0.00416038	0.0230573	0.0159804	GART/ATIC/HPRT1	3
2430	917	GO:0032525	somite rostral/caudal axis specification	3/648	10/18670	0.00416038	0.0230573	0.0159804	GDF3/TMED2/LHX1	3
2435	922	GO:0098734	macromolecule depalmitoylation	3/648	10/18670	0.00416038	0.0230573	0.0159804	ABHD17C/ABHD12/LYPLA2	3
940	940	GO:0036499	PERK-mediated unfolded protein response	2/112	21/18670	0.00695264	0.0234771	0.01346	CCL2/NCK1	2
946	946	GO:0051187	cofactor catabolic process	3/112	65/18670	0.00700815	0.0236146	0.0135388	PRDX1/GPX1/ABCD1	3
949	949	GO:0046626	regulation of insulin receptor signaling pathway	3/112	66/18670	0.00731024	0.0245289	0.014063	IL1B/PRKCB/NCK1	3
1329	136	GO:0070528	protein kinase C signaling	2/51	29/18670	0.00283343	0.0254595	0.0176776	SEZ6L/SEZ6	2
1447	52	GO:0006228	UTP biosynthetic process	2/85	10/18670	0.00090021	0.0265486	0.0208952	NME2/NME1	2
1448	53	GO:0008343	adult feeding behavior	2/85	10/18670	0.00090021	0.0265486	0.0208952	NPY/CARTPT	2
1449	54	GO:0014041	regulation of neuron maturation	2/85	10/18670	0.00090021	0.0265486	0.0208952	RAC3/BCL11A	2
2491	978	GO:0006857	oligopeptide transport	3/648	11/18670	0.00557411	0.028808	0.019966	SLC7A11/SLC9A3R1/CA2	3
2498	985	GO:0098887	neurotransmitter receptor transport, endosome to postsynaptic membrane	3/648	11/18670	0.00557411	0.028808	0.019966	SCRIB/GRIP1/RAB8A	3
2501	988	GO:0099639	neurotransmitter receptor transport, endosome to plasma membrane	3/648	11/18670	0.00557411	0.028808	0.019966	SCRIB/GRIP1/RAB8A	3
990	990	GO:0042104	positive regulation of activated T cell proliferation	2/112	24/18670	0.00903147	0.0289934	0.0166226	IL18/IL12B	2
1454	59	GO:0006183	GTP biosynthetic process	2/85	11/18670	0.001097	0.0306051	0.0240879	NME2/NME1	2
1456	61	GO:0046051	UTP metabolic process	2/85	11/18670	0.001097	0.0306051	0.0240879	NME2/NME1	2
1003	1003	GO:0061844	antimicrobial humoral immune response mediated by antimicrobial peptide	3/112	73/18670	0.00964043	0.03064	0.0175666	CXCL10/CXCL1/LTF	3
2513	1000	GO:0036474	cell death in response to hydrogen peroxide	5/648	34/18670	0.00599336	0.0306659	0.0212537	ENDOG/GPR37/SIGMAR1/MET/STK26	5
1009	1009	GO:0061050	regulation of cell growth involved in cardiac muscle cell development	2/112	25/18670	0.00977864	0.0308641	0.0176951	EDN1/RGS4	2
1017	1017	GO:1900076	regulation of cellular response to insulin stimulus	3/112	74/18670	0.0100046	0.0313601	0.0179795	IL1B/PRKCB/NCK1	3
1037	1037	GO:0045454	cell redox homeostasis	3/112	76/18670	0.0107567	0.0330679	0.0189586	RAC2/PRDX1/GPX1	3
1043	1043	GO:0000188	inactivation of MAPK activity	2/112	27/18670	0.0113523	0.0343366	0.0196859	DUSP10/RGS4	2
1044	1044	GO:0006706	steroid catabolic process	2/112	27/18670	0.0113523	0.0343366	0.0196859	SPP1/YWHAH	2
2559	1046	GO:0032252	secretory granule localization	3/648	12/18670	0.00724227	0.0350305	0.0242786	KIF5A/TRIM46/KIF1A	3
2567	1054	GO:0099638	endosome to plasma membrane protein transport	3/648	12/18670	0.00724227	0.0350305	0.0242786	SCRIB/GRIP1/RAB8A	3
2568	1055	GO:0099640	axo-dendritic protein transport	3/648	12/18670	0.00724227	0.0350305	0.0242786	KIF5A/HSPB1/RAB27B	3
2793	99	GO:0043950	positive regulation of cAMP-mediated signaling	2/54	23/18670	0.00199805	0.0355692	0.0263005	ADCYAP1/NOS1	2
2794	100	GO:0051349	positive regulation of lyase activity	2/54	23/18670	0.00199805	0.0355692	0.0263005	DRD5/NOS1	2
1058	1058	GO:0006446	regulation of translational initiation	3/112	79/18670	0.0119447	0.0359582	0.0206156	CCL5/NCK1/TNF	3
2581	1068	GO:0070841	inclusion body assembly	4/648	23/18670	0.00752587	0.0360623	0.0249938	SORL1/HSF1/BAG5/CLU	4
1066	1066	GO:0050858	negative regulation of antigen receptor-mediated signaling pathway	2/112	28/18670	0.012178	0.0363518	0.0208413	THY1/FCGR2B	2
1355	162	GO:0051180	vitamin transport	2/51	39/18670	0.00508208	0.0381466	0.0264868	STRA6/SLC23A1	2
1473	78	GO:0006241	CTP biosynthetic process	2/85	14/18670	0.001799	0.038174	0.030045	NME2/NME1	2
1474	79	GO:0046036	CTP metabolic process	2/85	14/18670	0.001799	0.038174	0.030045	NME2/NME1	2
1084	1084	GO:0044788	modulation by host of viral process	2/112	29/18670	0.0130293	0.0381787	0.0218887	CSF1R/LTF	2
1085	1085	GO:0061099	negative regulation of protein tyrosine kinase activity	2/112	29/18670	0.0130293	0.0381787	0.0218887	THY1/PTPRC	2
1482	87	GO:0009209	pyrimidine ribonucleoside triphosphate biosynthetic process	2/85	15/18670	0.00206965	0.0395735	0.0311464	NME2/NME1	2
1094	1094	GO:0000038	very long-chain fatty acid metabolic process	2/112	30/18670	0.0139059	0.0401208	0.0230022	ABCD1/ELOVL1	2
1116	1116	GO:1903901	negative regulation of viral life cycle	3/112	85/18670	0.0145392	0.0414608	0.0237705	CCL5/LTF/TNF	3
1120	1120	GO:0009154	purine ribonucleotide catabolic process	2/112	31/18670	0.0148072	0.0418882	0.0240155	ABCD1/PDE4A	2
1124	1124	GO:0051482	positive regulation of cytosolic calcium ion concentration involved in phospholipase C-activating G protein-coupled signaling pathway	2/112	31/18670	0.0148072	0.0418882	0.0240155	F2R/EDN1	2
2618	1105	GO:0002093	auditory receptor cell morphogenesis	3/648	13/18670	0.00917486	0.0419656	0.0290851	SCRIB/SLC9A3R1/SLITRK6	3
2624	1111	GO:0046040	IMP metabolic process	3/648	13/18670	0.00917486	0.0419656	0.0290851	GART/ATIC/HPRT1	3
2626	1113	GO:0060123	regulation of growth hormone secretion	3/648	13/18670	0.00917486	0.0419656	0.0290851	DRD2/CHD7/KISS1	3
1489	94	GO:0009208	pyrimidine ribonucleoside triphosphate metabolic process	2/85	16/18670	0.00235833	0.0431947	0.0339965	NME2/NME1	2
1139	1139	GO:0002323	natural killer cell activation involved in immune response	2/112	32/18670	0.0157332	0.0437703	0.0250945	IL12B/CORO1A	2
1140	1140	GO:0009261	ribonucleotide catabolic process	2/112	32/18670	0.0157332	0.0437703	0.0250945	ABCD1/PDE4A	2
3014	187	GO:0032098	regulation of appetite	2/83	23/18670	0.00464957	0.0442318	0.0341575	HTR2C/CCK	2
2649	1136	GO:0019054	modulation by virus of host process	4/648	25/18670	0.0101795	0.0455938	0.0315997	SCRIB/KPNA2/BCL2L1/CASP8	4
2664	1151	GO:0019048	modulation by virus of host morphology or physiology	5/648	39/18670	0.0107638	0.0477438	0.0330899	DAG1/SCRIB/KPNA2/BCL2L1/CASP8	5
2821	127	GO:0043266	regulation of potassium ion transport	3/54	105/18670	0.00348178	0.0489081	0.0361635	GALR2/ADCYAP1/NOS1	3
2673	1160	GO:0048284	organelle fusion	10/648	124/18670	0.0111918	0.0494287	0.0342576	CALR/STX19/DOC2B/BAK1/CDK1/VAV3/RAB8A/GRIK5/GNAI3/SNAPIN	10
2681	1168	GO:0032785	negative regulation of DNA-templated transcription, elongation	3/648	14/18670	0.0113799	0.0495348	0.0343311	EZH2/SHH/POU4F1	3
2823	129	GO:0071880	adenylate cyclase-activating adrenergic receptor signaling pathway	2/54	31/18670	0.00361835	0.0497842	0.0368113	ADRB1/NOS1	2
1189	1189	GO:0045622	regulation of T-helper cell differentiation	2/112	35/18670	0.0186551	0.049898	0.0286077	IL18/IL12B	2
1507	112	GO:0009148	pyrimidine nucleoside triphosphate biosynthetic process	2/85	19/18670	0.00333097	0.0499646	0.0393248	NME2/NME1	2

## Sheet: low_cancer_chaji_WGCNA_BP
	Unnamed: 0	ID	Description	GeneRatio	BgRatio	pvalue	p.adjust	qvalue	geneID	Count
3578	1692	GO:0000132	establishment of mitotic spindle orientation	3/314	29/18670	0.01246	0.0344681	0.0177907	ARHGEF2/NDE1/DYNLT1	3
4080	262	GO:0000737	DNA catabolic process, endonucleolytic	2/56	34/18670	0.00466129	0.0350033	0.0237797	HMGB2/BAX	2
3092	1206	GO:0001541	ovarian follicle development	5/314	55/18670	0.00227934	0.00886702	0.0045767	CTNNA1/BCL2L1/SOD1/FOXC1/KITLG	5
2544	658	GO:0001676	long-chain fatty acid metabolic process	9/314	109/18670	9.38696e-05	0.000671047	0.00034636	GSTP1/ACSL3/ELOVL6/PTGS2/AKR1C3/MAPK3/ACSL4/PLA2G10/MGLL	9
4557	413	GO:0001771	immunological synapse formation	2/67	14/18670	0.00112279	0.00648135	0.0036789	EPHB1/CCL21	2
3523	1637	GO:0001820	serotonin secretion	2/314	10/18670	0.011606	0.0327399	0.0168987	HTR1B/MAOB	2
1190	1190	GO:0002002	regulation of angiotensin levels in blood	2/269	12/18670	0.0124101	0.0410332	0.0247708	MME/CTSZ	2
1191	1191	GO:0002003	angiotensin maturation	2/269	12/18670	0.0124101	0.0410332	0.0247708	MME/CTSZ	2
1039	1039	GO:0002043	blood vessel endothelial cell proliferation involved in sprouting angiogenesis	4/269	53/18670	0.00709645	0.0273108	0.0164869	SEMA5A/HMOX1/DLL4/THBS1	4
4379	235	GO:0002377	immunoglobulin production	6/67	193/18670	6.67316e-05	0.000674637	0.000382932	FCGR2B/TNF/PTPRC/IGKC/IL6/IL33	6
1264	1264	GO:0002430	complement receptor mediated signaling pathway	2/269	13/18670	0.0145283	0.0453474	0.0273752	C5AR1/FPR2	2
4521	377	GO:0002468	dendritic cell antigen processing and presentation	2/67	12/18670	0.000818118	0.00506514	0.00287504	FCGR2B/CCL21	2
4876	732	GO:0002534	cytokine production involved in inflammatory response	2/67	49/18670	0.0133845	0.0435723	0.0247322	ABCD2/TLR6	2
4633	489	GO:0002577	regulation of antigen processing and presentation	2/67	20/18670	0.00231195	0.011259	0.00639076	FCGR2B/CCL21	2
4506	362	GO:0002604	regulation of dendritic cell antigen processing and presentation	2/67	11/18670	0.000683348	0.00441321	0.00250499	FCGR2B/CCL21	2
4507	363	GO:0002638	negative regulation of immunoglobulin production	2/67	11/18670	0.000683348	0.00441321	0.00250499	FCGR2B/IL33	2
1192	1192	GO:0003334	keratinocyte development	2/269	12/18670	0.0124101	0.0410332	0.0247708	PALLD/PSAP	2
3610	1724	GO:0003413	chondrocyte differentiation involved in endochondral bone morphogenesis	3/314	30/18670	0.0136752	0.037132	0.0191656	IHH/MATN2/RARG	3
3359	1473	GO:0003416	endochondral bone growth	4/314	44/18670	0.0062777	0.0199826	0.010314	ZMPSTE24/MATN2/RARG/RARB	4
3166	1280	GO:0003417	growth plate cartilage development	4/314	36/18670	0.00302532	0.0110999	0.00572921	ZMPSTE24/MATN2/RARG/RARB	4
3688	1802	GO:0006090	pyruvate metabolic process	7/314	154/18670	0.0155295	0.0405765	0.0209435	HIF1A/APP/BSG/GAPDH/PSEN1/PGK1/PFKFB3	7
3600	1714	GO:0006096	glycolytic process	6/314	115/18670	0.0131693	0.0361752	0.0186718	HIF1A/APP/GAPDH/PSEN1/PGK1/PFKFB3	6
3561	1675	GO:0006140	regulation of nucleotide metabolic process	7/314	146/18670	0.0118661	0.0333341	0.0172054	HIF1A/APP/TSPO/PSEN1/PGK1/PFKFB3/AK4	7
4117	299	GO:0006308	DNA catabolic process	2/56	41/18670	0.0067225	0.0445167	0.0302426	HMGB2/BAX	2
4030	212	GO:0006309	apoptotic DNA fragmentation	2/56	26/18670	0.00274218	0.0255443	0.0173536	HMGB2/BAX	2
3319	1433	GO:0006631	fatty acid metabolic process	14/314	383/18670	0.00560841	0.0184248	0.00950996	GPX1/GSTP1/ACSL3/ELOVL6/PTGS2/AKR1C3/MAPK3/ANXA1/ACSL4/FA2H/PPARG/SLC45A3/PLA2G10/MGLL	14
3175	1289	GO:0006690	icosanoid metabolic process	7/314	114/18670	0.00316115	0.0115354	0.00595398	GPX1/PTGS2/AKR1C3/MAPK3/ANXA1/PLA2G10/MGLL	7
3621	1735	GO:0006757	ATP generation from ADP	6/314	116/18670	0.0136977	0.03715	0.019175	HIF1A/APP/GAPDH/PSEN1/PGK1/PFKFB3	6
3957	139	GO:0007091	metaphase/anaphase transition of mitotic cell cycle	3/56	54/18670	0.000568863	0.00807755	0.00548752	CDC20/TACC3/CENPF	3
4081	263	GO:0007094	mitotic spindle assembly checkpoint	2/56	34/18670	0.00466129	0.0350033	0.0237797	CDC20/CENPF	2
3526	1640	GO:0007191	adenylate cyclase-activating dopamine receptor signaling pathway	2/314	10/18670	0.011606	0.0327399	0.0168987	DRD1/GNB1	2
4139	321	GO:0007292	female gamete generation	3/56	136/18670	0.00790899	0.049247	0.0334561	AURKA/ASPM/PTN	3
3601	1715	GO:0008203	cholesterol metabolic process	7/314	150/18670	0.0136096	0.037132	0.0191656	SORL1/APP/RAN/LDLR/ELOVL6/GBA/SOD1	7
4066	248	GO:0008608	attachment of spindle microtubules to kinetochore	2/56	32/18670	0.00413706	0.033047	0.0224506	ECT2/RACGAP1	2
1560	137	GO:0009063	cellular amino acid catabolic process	3/53	125/18670	0.00537821	0.0417785	0.0301114	DAO/CRYM/GAD1	3
1533	110	GO:0009065	glutamine family amino acid catabolic process	2/53	28/18670	0.00285082	0.027045	0.0194923	DAO/GAD1	2
3565	1679	GO:0009166	nucleotide catabolic process	8/314	182/18670	0.0120756	0.033862	0.0174778	HIF1A/APP/GPX1/GAPDH/PSEN1/PGK1/PFKFB3/GDA	8
3177	1291	GO:0009312	oligosaccharide biosynthetic process	3/314	18/18670	0.00318795	0.0115704	0.00597207	B3GALT2/SLC2A1/ST3GAL4	3
1836	272	GO:0009404	toxin metabolic process	2/77	25/18670	0.00473651	0.0331728	0.0243307	PAM/TH	2
3202	1316	GO:0010565	regulation of cellular ketone metabolic process	9/314	181/18670	0.00362462	0.0129557	0.00668706	PTGS2/AKR1C3/ANXA1/FGF19/NQO1/ADM/PPARG/SLC45A3/ATP2B4	9
685	685	GO:0010763	positive regulation of fibroblast migration	3/269	13/18670	0.000760118	0.00440276	0.00265784	TGFB1/AKAP12/THBS1	3
4126	308	GO:0010824	regulation of centrosome duplication	2/56	43/18670	0.00737466	0.0476974	0.0324034	STIL/BRCA1	2
1877	313	GO:0010880	regulation of release of sequestered calcium ion into cytosol by sarcoplasmic reticulum	2/77	32/18670	0.0076865	0.0468487	0.0343614	ANK2/SLC8A1	2
1862	298	GO:0010882	regulation of cardiac muscle contraction by calcium ion signaling	2/77	29/18670	0.00634217	0.0407168	0.0298638	ANK2/SLC8A1	2
4789	645	GO:0010922	positive regulation of phosphatase activity	2/67	34/18670	0.00660915	0.0245132	0.013914	PTPRC/MEF2C	2
3965	147	GO:0010965	regulation of mitotic sister chromatid separation	3/56	57/18670	0.000666803	0.00895994	0.00608697	CDC20/TACC3/CENPF	3
4028	210	GO:0010972	negative regulation of G2/M transition of mitotic cell cycle	3/56	93/18670	0.00274032	0.0255443	0.0173536	AURKA/CDK1/BRCA1	3
3784	1898	GO:0014745	negative regulation of muscle adaptation	2/314	13/18670	0.0194602	0.0476244	0.0245813	KLF4/ATP2B4	2
1309	1309	GO:0014912	negative regulation of smooth muscle cell migration	3/269	37/18670	0.0160189	0.0488602	0.0294957	AIF1/PRKG1/LRP1	3
3295	1409	GO:0017000	antibiotic biosynthetic process	3/314	21/18670	0.00500618	0.0166453	0.00859148	DUOX2/MAOB/SOD1	3
3570	1684	GO:0019359	nicotinamide nucleotide biosynthetic process	7/314	147/18670	0.0122859	0.0343088	0.0177085	HIF1A/APP/GAPDH/PTGS2/PSEN1/PGK1/PFKFB3	7
3660	1774	GO:0019362	pyridine nucleotide metabolic process	8/314	189/18670	0.0148739	0.0393605	0.0203159	HIF1A/APP/GAPDH/PTGS2/PSEN1/GPD2/PGK1/PFKFB3	8
3571	1685	GO:0019363	pyridine nucleotide biosynthetic process	7/314	147/18670	0.0122859	0.0343088	0.0177085	HIF1A/APP/GAPDH/PTGS2/PSEN1/PGK1/PFKFB3	7
3015	1129	GO:0019369	arachidonic acid metabolic process	5/314	51/18670	0.00162543	0.00677088	0.00349478	PTGS2/AKR1C3/MAPK3/PLA2G10/MGLL	5
3625	1739	GO:0019371	cyclooxygenase pathway	2/314	11/18670	0.0140287	0.0374869	0.0193488	PTGS2/AKR1C3	2
1004	1004	GO:0030194	positive regulation of blood coagulation	3/269	26/18670	0.00601867	0.0239137	0.0144362	F2R/TLR4/THBS1	3
1530	107	GO:0030206	chondroitin sulfate biosynthetic process	2/53	26/18670	0.00246001	0.0241939	0.0174375	BCAN/CSPG5	2
3658	1772	GO:0030216	keratinocyte differentiation	11/314	305/18670	0.0145775	0.0387336	0.0199923	CDH3/CTSV/PCSK6/AKR1C3/ANXA1/BCR/EPHA2/CASP3/TP63/ST14/FOXC1	11
3724	1838	GO:0030259	lipid glycosylation	2/314	12/18670	0.0166493	0.0423285	0.0218478	GBA/ST3GAL4	2
1882	318	GO:0031112	positive regulation of microtubule polymerization or depolymerization	2/77	33/18670	0.00816069	0.0488121	0.0358014	STMN2/MAP1B	2
4082	264	GO:0031577	spindle checkpoint	2/56	34/18670	0.00466129	0.0350033	0.0237797	CDC20/CENPF	2
1793	229	GO:0032026	response to magnesium ion	2/77	19/18670	0.00274335	0.0228731	0.0167764	SNCA/SMPD3	2
847	847	GO:0032700	negative regulation of interleukin-17 production	3/269	19/18670	0.00241592	0.0113554	0.00685498	TGFB1/TLR4/PRNP	3
636	636	GO:0032720	negative regulation of tumor necrosis factor production	6/269	70/18670	0.000512723	0.00323088	0.0019504	HAVCR2/TWIST1/GPNMB/AXL/TLR4/RARA	6
3793	1907	GO:0032754	positive regulation of interleukin-5 production	2/314	13/18670	0.0194602	0.0476244	0.0245813	IL1RAP/GATA3	2
1269	1269	GO:0032823	regulation of natural killer cell differentiation	2/269	13/18670	0.0145283	0.0453474	0.0273752	AXL/PRDM1	2
4132	314	GO:0033046	negative regulation of sister chromatid segregation	2/56	44/18670	0.00771106	0.0485636	0.0329919	CDC20/CENPF	2
3987	169	GO:0033047	regulation of mitotic sister chromatid segregation	3/56	68/18670	0.00111578	0.0130134	0.00884072	CDC20/TACC3/CENPF	3
4123	305	GO:0033048	negative regulation of mitotic sister chromatid segregation	2/56	42/18670	0.00704513	0.0461617	0.0313601	CDC20/CENPF	2
1270	1270	GO:0033127	regulation of histone phosphorylation	2/269	13/18670	0.0145283	0.0453474	0.0273752	IL1B/TWIST1	2
1790	226	GO:0034199	activation of protein kinase A activity	2/77	18/18670	0.00246114	0.0208817	0.0153158	PRKACB/PRKAR1B	2
3669	1783	GO:0034694	response to prostaglandin	3/314	31/18670	0.0149555	0.0393605	0.0203159	AKR1C3/PPARG/GNB1	3
3007	1121	GO:0034754	cellular hormone metabolic process	8/314	129/18670	0.00153721	0.00645437	0.00333142	CYP27C1/RPE65/TSPO/SHH/AKR1C3/ADM/BCO1/SDR16C5	8
3298	1412	GO:0035162	embryonic hemopoiesis	3/314	21/18670	0.00500618	0.0166453	0.00859148	HIF1A/GATA3/KITLG	3
3751	1865	GO:0035774	positive regulation of insulin secretion involved in cellular response to glucose stimulus	3/314	33/18670	0.0177127	0.0446228	0.023032	HIF1A/ANO1/RAC1	3
3752	1866	GO:0040001	establishment of mitotic spindle localization	3/314	33/18670	0.0177127	0.0446228	0.023032	ARHGEF2/NDE1/DYNLT1	3
2818	932	GO:0042572	retinol metabolic process	5/314	41/18670	0.000594549	0.00299807	0.00154745	CYP27C1/RPE65/AKR1C3/BCO1/SDR16C5	5
3474	1588	GO:0042737	drug catabolic process	7/314	140/18670	0.00956209	0.0283493	0.0146325	CTSH/PRDX1/GPX1/SULT1B1/DUOX2/MAOB/ALDH3B1	7
3684	1798	GO:0042866	pyruvate biosynthetic process	6/314	119/18670	0.0153714	0.0402526	0.0207764	HIF1A/APP/GAPDH/PSEN1/PGK1/PFKFB3	6
3533	1647	GO:0042989	sequestering of actin monomers	2/314	10/18670	0.011606	0.0327399	0.0168987	TWF2/GSN	2
1180	1180	GO:0043433	negative regulation of DNA-binding transcription factor activity	7/269	170/18670	0.0117663	0.0399915	0.024142	FOXS1/FLNA/HAVCR2/TWIST1/HMOX1/CYP1B1/PRNP	7
1305	1305	GO:0043687	post-translational protein modification	11/269	361/18670	0.0159835	0.0488602	0.0294957	FBXO32/SPP1/APOE/VCAN/LGALS1/MXRA8/FN1/PENK/FBN1/P3H1/RCN1	11
3962	144	GO:0044784	metaphase/anaphase transition of cell cycle	3/56	56/18670	0.000633049	0.00875353	0.00594675	CDC20/TACC3/CENPF	3
4848	704	GO:0045601	regulation of endothelial cell differentiation	2/67	44/18670	0.0108912	0.0368057	0.0208914	TNF/BMP6	2
3632	1746	GO:0045628	regulation of T-helper 2 cell differentiation	2/314	11/18670	0.0140287	0.0374869	0.0193488	ANXA1/IL18	2
2906	1020	GO:0045760	positive regulation of action potential	3/314	12/18670	0.00092619	0.00424857	0.0021929	SCN5A/SLC9A1/GBA	3
3978	160	GO:0045837	negative regulation of membrane potential	2/56	15/18670	0.000904877	0.0112688	0.00765552	BAX/PTN	2
4091	273	GO:0045841	negative regulation of mitotic metaphase/anaphase transition	2/56	36/18670	0.00521457	0.0378307	0.0257004	CDC20/CENPF	2
1863	299	GO:0045980	negative regulation of nucleotide metabolic process	2/77	29/18670	0.00634217	0.0407168	0.0298638	HPCA/SNCA	2
3124	1238	GO:0045981	positive regulation of nucleotide metabolic process	5/314	57/18670	0.00266973	0.0101132	0.00521994	HIF1A/APP/PSEN1/PGK1/PFKFB3	5
3316	1430	GO:0046031	ADP metabolic process	7/314	126/18670	0.0054748	0.0179985	0.00928989	HIF1A/APP/GAPDH/PSEN1/PGK1/PFKFB3/AK4	7
1519	96	GO:0046339	diacylglycerol metabolic process	2/53	22/18670	0.00176125	0.0192659	0.0138857	DGKB/DGKG	2
3661	1775	GO:0046496	nicotinamide nucleotide metabolic process	8/314	189/18670	0.0148739	0.0393605	0.0203159	HIF1A/APP/GAPDH/PTGS2/PSEN1/GPD2/PGK1/PFKFB3	8
3633	1747	GO:0046512	sphingosine biosynthetic process	2/314	11/18670	0.0140287	0.0374869	0.0193488	SPTLC2/GBA	2
4009	191	GO:0046599	regulation of centriole replication	2/56	22/18670	0.0019641	0.0205105	0.0139339	STIL/BRCA1	2
3969	151	GO:0046605	regulation of centrosome cycle	3/56	58/18670	0.000701685	0.00919528	0.00624685	AURKA/STIL/BRCA1	3
3795	1909	GO:0047484	regulation of response to osmotic stress	2/314	13/18670	0.0194602	0.0476244	0.0245813	ARHGEF2/PTGS2	2
3585	1699	GO:0048261	negative regulation of receptor-mediated endocytosis	3/314	29/18670	0.01246	0.0344681	0.0177907	SDCBP/ARF6/RAC1	3
3536	1650	GO:0048262	determination of dorsal/ventral asymmetry	2/314	10/18670	0.011606	0.0327399	0.0168987	CTNNB1/ACVR1	2
4019	201	GO:0048477	oogenesis	3/56	87/18670	0.00226689	0.0225006	0.0152859	AURKA/ASPM/PTN	3
1548	125	GO:0050650	chondroitin sulfate proteoglycan biosynthetic process	2/53	31/18670	0.00348793	0.0296751	0.021388	BCAN/CSPG5	2
3135	1249	GO:0050665	hydrogen peroxide biosynthetic process	3/314	17/18670	0.00268985	0.0101132	0.00521994	DUOX2/MAOB/SOD1	3
3615	1729	GO:0050690	regulation of defense response to virus by virus	3/314	30/18670	0.0136752	0.037132	0.0191656	AP2B1/B2M/RAC1	3
1028	1028	GO:0050820	positive regulation of coagulation	3/269	27/18670	0.0066998	0.0260591	0.0157313	F2R/TLR4/THBS1	3
2704	818	GO:0051016	barbed-end actin filament capping	4/314	20/18670	0.000307378	0.00176215	0.000909533	TWF2/EPS8/GSN/MTPN	4
3073	1187	GO:0051194	positive regulation of cofactor metabolic process	4/314	33/18670	0.00218623	0.00864763	0.00446347	HIF1A/APP/PSEN1/PFKFB3	4
4025	207	GO:0051304	chromosome separation	3/56	90/18670	0.00249664	0.0240129	0.0163133	CDC20/TACC3/CENPF	3
3973	155	GO:0051306	mitotic sister chromatid separation	3/56	60/18670	0.000774892	0.00995935	0.00676593	CDC20/TACC3/CENPF	3
4141	323	GO:0051985	negative regulation of chromosome segregation	2/56	45/18670	0.00805428	0.0495363	0.0336527	CDC20/CENPF	2
3649	1763	GO:0055088	lipid homeostasis	7/314	151/18670	0.0140727	0.0375829	0.0193984	EHD1/LDLR/RTN4/IL18/PPARG/MALL/PLA2G10	7
1835	271	GO:0055117	regulation of cardiac muscle contraction	3/77	82/18670	0.00472847	0.0331728	0.0243307	FGF13/ANK2/SLC8A1	3
3219	1333	GO:0060149	negative regulation of posttranscriptional gene silencing	3/314	19/18670	0.00373897	0.0131646	0.00679491	ZMPSTE24/PPP3CA/PPARG	3
1029	1029	GO:0060259	regulation of feeding behavior	3/269	27/18670	0.0066998	0.0260591	0.0157313	SGIP1/AGRP/RETN	3
3239	1353	GO:0060306	regulation of membrane repolarization	4/314	39/18670	0.00406115	0.0140988	0.00727709	ZMPSTE24/SCN5A/WDR1/CACNB3	4
3730	1844	GO:0060394	negative regulation of pathway-restricted SMAD protein phosphorylation	2/314	12/18670	0.0166493	0.0423285	0.0218478	DKK1/NOG	2
3639	1753	GO:0060525	prostate glandular acinus development	2/314	11/18670	0.0140287	0.0374869	0.0193488	FOXA1/TP63	2
3539	1653	GO:0060768	regulation of epithelial cell proliferation involved in prostate gland development	2/314	10/18670	0.011606	0.0327399	0.0168987	SHH/CTNNB1	2
3088	1202	GO:0060965	negative regulation of gene silencing by miRNA	3/314	16/18670	0.0022429	0.00876144	0.00452221	ZMPSTE24/PPP3CA/PPARG	3
3220	1334	GO:0060967	negative regulation of gene silencing by RNA	3/314	19/18670	0.00373897	0.0131646	0.00679491	ZMPSTE24/PPP3CA/PPARG	3
3641	1755	GO:0060992	response to fungicide	2/314	11/18670	0.0140287	0.0374869	0.0193488	KLF4/BCL2L1	2
657	657	GO:0071073	positive regulation of phospholipid biosynthetic process	3/269	12/18670	0.000590983	0.00359971	0.00217306	HTR2A/HTR2B/FPR2	3
4083	265	GO:0071173	spindle assembly checkpoint	2/56	34/18670	0.00466129	0.0350033	0.0237797	CDC20/CENPF	2
4084	266	GO:0071174	mitotic spindle checkpoint	2/56	34/18670	0.00466129	0.0350033	0.0237797	CDC20/CENPF	2
1844	280	GO:0071377	cellular response to glucagon stimulus	2/77	26/18670	0.00511757	0.0349519	0.0256356	PRKACB/PRKAR1B	2
4528	384	GO:0071888	macrophage apoptotic process	2/67	12/18670	0.000818118	0.00506514	0.00287504	CCL5/MEF2C	2
3748	1862	GO:0072524	pyridine-containing compound metabolic process	8/314	195/18670	0.0176244	0.0445671	0.0230033	HIF1A/APP/GAPDH/PTGS2/PSEN1/GPD2/PGK1/PFKFB3	8
3602	1716	GO:0072525	pyridine-containing compound biosynthetic process	7/314	150/18670	0.0136096	0.037132	0.0191656	HIF1A/APP/GAPDH/PTGS2/PSEN1/PGK1/PFKFB3	7
1148	1148	GO:0072537	fibroblast activation	2/269	11/18670	0.0104403	0.0364411	0.0219987	PDGFRB/AKAP12	2
3479	1593	GO:0086009	membrane repolarization	4/314	50/18670	0.00984746	0.0291037	0.0150219	ZMPSTE24/SCN5A/WDR1/CACNB3	4
1824	260	GO:0086012	membrane depolarization during cardiac muscle cell action potential	2/77	23/18670	0.0040158	0.0296338	0.021735	ANK2/SLC8A1	2
4834	690	GO:0097028	dendritic cell differentiation	2/67	42/18670	0.00995829	0.0345297	0.0195995	FCGR2B/CAMK4	2
3258	1372	GO:0097734	extracellular exosome biogenesis	3/314	20/18670	0.00434454	0.014896	0.00768857	RAB11A/SDCBP/SDC4	3
3420	1534	GO:0098868	bone growth	4/314	47/18670	0.00793118	0.0243254	0.0125555	ZMPSTE24/MATN2/RARG/RARB	4
3288	1402	GO:0098927	vesicle-mediated transport between endosomal compartments	4/314	41/18670	0.00487078	0.0163318	0.00842967	SORL1/MYO1D/MAPK3/EZR	4
4872	728	GO:0101023	vascular endothelial cell proliferation	2/67	48/18670	0.0128677	0.0421764	0.0239399	MEF2C/ITGA4	2
3547	1661	GO:0106049	regulation of cellular response to osmotic stress	2/314	10/18670	0.011606	0.0327399	0.0168987	ARHGEF2/PTGS2	2
3338	1452	GO:0140112	extracellular vesicle biogenesis	3/314	22/18670	0.00572527	0.0185628	0.00958118	RAB11A/SDCBP/SDC4	3
4859	715	GO:1900015	regulation of cytokine production involved in inflammatory response	2/67	46/18670	0.0118612	0.0396918	0.0225296	ABCD2/TLR6	2
1009	1009	GO:1900048	positive regulation of hemostasis	3/269	26/18670	0.00601867	0.0239137	0.0144362	F2R/TLR4/THBS1	3
3495	1609	GO:1900542	regulation of purine nucleotide metabolic process	7/314	142/18670	0.0102901	0.0301064	0.0155394	HIF1A/APP/TSPO/PSEN1/PGK1/PFKFB3/AK4	7
1855	291	GO:1900543	negative regulation of purine nucleotide metabolic process	2/77	28/18670	0.00592052	0.0389178	0.0285444	HPCA/SNCA	2
3127	1241	GO:1900544	positive regulation of purine nucleotide metabolic process	5/314	57/18670	0.00266973	0.0101132	0.00521994	HIF1A/APP/PSEN1/PGK1/PFKFB3	5
1621	57	GO:1901019	regulation of calcium ion transmembrane transporter activity	5/77	89/18670	3.31388e-05	0.00110044	0.000807119	HPCA/DRD2/JPH3/ANK2/FGF14	5
2994	1108	GO:1901213	regulation of transcription from RNA polymerase II promoter involved in heart development	3/314	14/18670	0.00149466	0.00633784	0.00327127	BMP4/NOG/ACVR1	3
3655	1769	GO:1901292	nucleoside phosphate catabolic process	8/314	188/18670	0.0144478	0.0384539	0.0198479	HIF1A/APP/GPX1/GAPDH/PSEN1/PGK1/PFKFB3/GDA	8
3374	1488	GO:1901570	fatty acid derivative biosynthetic process	6/314	99/18670	0.00654178	0.0206973	0.0106829	ACSL3/ELOVL6/PTGS2/AKR1C3/ANXA1/ACSL4	6
1545	122	GO:1901606	alpha-amino acid catabolic process	3/53	106/18670	0.00339112	0.0295551	0.0213015	DAO/CRYM/GAD1	3
3429	1543	GO:1901616	organic hydroxy compound catabolic process	5/314	74/18670	0.008156	0.0248853	0.0128445	SULT1B1/AKR1C3/GPD2/MAOB/ALDH3B1	5
4099	281	GO:1902100	negative regulation of metaphase/anaphase transition of cell cycle	2/56	37/18670	0.00550199	0.0391188	0.0265755	CDC20/CENPF	2
3696	1810	GO:1902652	secondary alcohol metabolic process	7/314	155/18670	0.0160381	0.0416972	0.021522	SORL1/APP/RAN/LDLR/ELOVL6/GBA/SOD1	7
4059	241	GO:1902750	negative regulation of cell cycle G2/M phase transition	3/56	105/18670	0.00385967	0.0319316	0.0216929	AURKA/CDK1/BRCA1	3
3808	1922	GO:1903025	regulation of RNA polymerase II regulatory region sequence-specific DNA binding	2/314	13/18670	0.0194602	0.0476244	0.0245813	ZMPSTE24/LIF	2
3045	1159	GO:1903350	response to dopamine	3/314	15/18670	0.00184519	0.00749369	0.00386786	MAPK3/ID1/DRD1	3
2996	1110	GO:1903351	cellular response to dopamine	3/314	14/18670	0.00149466	0.00633784	0.00327127	MAPK3/ID1/DRD1	3
4806	662	GO:1903427	negative regulation of reactive oxygen species biosynthetic process	2/67	37/18670	0.0077921	0.0281173	0.0159597	FYN/ABCD2	2
3275	1389	GO:1903578	regulation of ATP metabolic process	7/314	122/18670	0.00459573	0.0155759	0.00803948	HIF1A/APP/TSPO/PSEN1/PGK1/PFKFB3/AK4	7
3549	1663	GO:1903799	negative regulation of production of miRNAs involved in gene silencing by miRNA	2/314	10/18670	0.011606	0.0327399	0.0168987	ZMPSTE24/PPP3CA	2
4874	730	GO:1905562	regulation of vascular endothelial cell proliferation	2/67	48/18670	0.0128677	0.0421764	0.0239399	MEF2C/ITGA4	2
3975	157	GO:1905818	regulation of chromosome separation	3/56	62/18670	0.00085279	0.0108218	0.00735183	CDC20/TACC3/CENPF	3
4113	295	GO:1905819	negative regulation of chromosome separation	2/56	40/18670	0.00640684	0.0431397	0.0293071	CDC20/CENPF	2
853	853	GO:1905939	regulation of gonad development	3/269	19/18670	0.00241592	0.0113554	0.00685498	SEMA3A/WT1/RETN	3
3223	1337	GO:1990182	exosomal secretion	3/314	19/18670	0.00373897	0.0131646	0.00679491	RAB11A/SDCBP/SDC4	3
1258	1258	GO:1990774	tumor necrosis factor secretion	3/269	35/18670	0.0137797	0.043933	0.0265213	HAVCR2/MMP8/AKAP12	3
4496	352	GO:2000109	regulation of macrophage apoptotic process	2/67	10/18670	0.000560401	0.00380374	0.00215905	CCL5/MEF2C	2
1285	1285	GO:2000194	regulation of female gonad development	2/269	13/18670	0.0145283	0.0453474	0.0273752	WT1/RETN	2
1098	1098	GO:2000253	positive regulation of feeding behavior	2/269	10/18670	0.00862351	0.031468	0.0189965	SGIP1/AGRP	2
3553	1667	GO:2000271	positive regulation of fibroblast apoptotic process	2/314	10/18670	0.011606	0.0327399	0.0168987	BID/TP63	2
3480	1594	GO:2000278	regulation of DNA biosynthetic process	6/314	108/18670	0.00986389	0.029134	0.0150375	MAPK3/CTNNB1/KLF4/PPARG/FGF2/BMPR2	6
4104	286	GO:2000816	negative regulation of mitotic sister chromatid separation	2/56	39/18670	0.00609817	0.0422681	0.028715	CDC20/CENPF	2
3555	1669	GO:2001135	regulation of endocytic recycling	2/314	10/18670	0.011606	0.0327399	0.0168987	SORL1/EHD1	2
1099	1099	GO:2001225	regulation of chloride transport	2/269	10/18670	0.00862351	0.031468	0.0189965	PTAFR/PRNP	2
