# Supplementary material for: Neural functions in cancer: Data analyses and database construction
Source: Front Genet. 2023 Feb 13;14:1062052. doi: 10.3389/fgene.2023.1062052 (PMC9968960; doi:10.3389/fgene.2023.1062052)
Supplement: Supplementary file 2 [file DataSheet2.ZIP › SUP0906 datasheet2/Supplementary Table_S16.xlsx]

## Sheet: high_cancer_chaji_WGCNA_BP
	Unnamed: 0	ID	Description	GeneRatio	BgRatio	pvalue	p.adjust	qvalue	geneID	Count
2005	312	GO:0072321	chaperone-mediated protein transport	5/654	11/18670	2.01337e-05	0.000331403	0.000229607	TIMM10/TIMM8B/HSPA8/CLU/TIMM8A	5
865	358	GO:0034105	positive regulation of tissue remodeling	5/161	44/18670	3.70869e-05	0.00036258	0.000216842	SPP1/CA2/IL12B/ADAM8/IL18	5
2083	390	GO:0099518	vesicle cytoskeletal trafficking	9/654	52/18670	7.17928e-05	0.000943563	0.000653731	PRKCZ/TRAK1/BLOC1S3/KIF5A/KIF1A/SNAPIN/TRIM46/NDE1/CNIH2	9
2195	502	GO:0097107	postsynaptic density assembly	5/654	17/18670	0.000226339	0.0023	0.00159352	LRRTM1/IL1RAP/SHANK1/LRFN4/LRFN1	5
2213	520	GO:0097194	execution phase of apoptosis	11/654	88/18670	0.000247596	0.0024484	0.00169633	CASP8/CASP2/PAK2/BCL2L1/SHARPIN/STK24/HSF1/TP53/AIFM1/CASP3/ENDOG	11
2223	530	GO:0098734	macromolecule depalmitoylation	4/654	10/18670	0.000264664	0.00256307	0.00177578	ABHD12/PPT1/ABHD17C/LYPLA2	4
1039	532	GO:0045780	positive regulation of bone resorption	3/161	18/18670	0.000466978	0.00308608	0.00184564	SPP1/CA2/ADAM8	3
1040	533	GO:0046852	positive regulation of bone remodeling	3/161	18/18670	0.000466978	0.00308608	0.00184564	SPP1/CA2/ADAM8	3
2267	574	GO:0099151	regulation of postsynaptic density assembly	4/654	11/18670	0.000404396	0.0036171	0.00250604	LRRTM1/IL1RAP/LRFN4/LRFN1	4
2295	602	GO:0098698	postsynaptic specialization assembly	5/654	20/18670	0.000519718	0.00443309	0.00307139	LRRTM1/IL1RAP/SHANK1/LRFN4/LRFN1	5
2310	617	GO:0099150	regulation of postsynaptic specialization assembly	4/654	12/18670	0.000589834	0.00489344	0.00339034	LRRTM1/IL1RAP/LRFN4/LRFN1	4
2312	619	GO:0150052	regulation of postsynapse assembly	4/654	12/18670	0.000589834	0.00489344	0.00339034	LRRTM1/IL1RAP/LRFN4/LRFN1	4
1174	667	GO:0032890	regulation of organic acid transport	4/161	59/18670	0.00167687	0.00883237	0.00528222	EDN1/KMO/RGS4/IL1B	4
1179	672	GO:0030301	cholesterol transport	5/161	100/18670	0.00174588	0.00912028	0.0054544	ABCA7/EGF/APOA1/MSR1/TSPO	5
2418	725	GO:0055025	positive regulation of cardiac muscle tissue development	8/654	62/18670	0.00138428	0.00982341	0.00680598	ERBB4/EFNB2/CDK1/TBX20/ERBB3/HEY2/WNT2/WNT3A	8
2432	739	GO:0098840	protein transport along microtubule	4/654	15/18670	0.00149569	0.0103992	0.00720492	HSPB1/KIF5A/KIF1A/RAB27B	4
2433	740	GO:0099118	microtubule-based protein transport	4/654	15/18670	0.00149569	0.0103992	0.00720492	HSPB1/KIF5A/KIF1A/RAB27B	4
2901	23	GO:0046326	positive regulation of glucose import	3/52	38/18670	0.000160475	0.010451	0.00798607	TERT/SLC1A2/FGF19	3
1219	712	GO:0032371	regulation of sterol transport	4/161	63/18670	0.00213702	0.0105476	0.00630803	ABCA7/EGF/APOA1/TSPO	4
1220	713	GO:0032374	regulation of cholesterol transport	4/161	63/18670	0.00213702	0.0105476	0.00630803	ABCA7/EGF/APOA1/TSPO	4
2908	30	GO:0010828	positive regulation of glucose transmembrane transport	3/52	44/18670	0.000248985	0.0117371	0.00896885	TERT/SLC1A2/FGF19	3
2913	35	GO:0045776	negative regulation of blood pressure	3/52	46/18670	0.000284263	0.0117371	0.00896885	ADRB1/NOS1/DRD5	3
2471	778	GO:0030252	growth hormone secretion	4/654	16/18670	0.00193943	0.0126641	0.00877407	KISS1/CHD7/DRD2/CDK16	4
2478	785	GO:0090083	regulation of inclusion body assembly	4/654	16/18670	0.00193943	0.0126641	0.00877407	SORL1/HSF1/BAG5/CLU	4
1266	759	GO:0015918	sterol transport	5/161	112/18670	0.00286483	0.0132851	0.00794519	ABCA7/EGF/APOA1/MSR1/TSPO	5
1285	778	GO:0001787	natural killer cell proliferation	2/161	10/18670	0.00317801	0.0142325	0.00851178	IL12B/IL18	2
1287	780	GO:0032308	positive regulation of prostaglandin secretion	2/161	10/18670	0.00317801	0.0142325	0.00851178	EDN1/IL1B	2
1294	787	GO:2001225	regulation of chloride transport	2/161	10/18670	0.00317801	0.0142325	0.00851178	CA2/PTAFR	2
2514	821	GO:0050884	neuromuscular process controlling posture	4/654	17/18670	0.00246653	0.0154406	0.0106977	POU4F1/GBX1/PNKD/SCN1A	4
260	115	GO:0090193	positive regulation of glomerulus development	2/82	11/18670	0.00102147	0.0160618	0.0124116	RET/PAX2	2
1323	816	GO:0001821	histamine secretion	2/161	11/18670	0.0038623	0.0164291	0.00982544	LYN/EDN1	2
1325	818	GO:0009629	response to gravity	2/161	11/18670	0.0038623	0.0164291	0.00982544	FOSL1/PTAFR	2
1328	821	GO:0032306	regulation of prostaglandin secretion	2/161	11/18670	0.0038623	0.0164291	0.00982544	EDN1/IL1B	2
1331	824	GO:0045217	cell-cell junction maintenance	2/161	11/18670	0.0038623	0.0164291	0.00982544	CSF1R/F2R	2
2536	843	GO:1900117	regulation of execution phase of apoptosis	6/654	41/18670	0.00285524	0.0174291	0.0120755	PAK2/BCL2L1/HSF1/TP53/AIFM1/ENDOG	6
2932	54	GO:0046324	regulation of glucose import	3/52	60/18670	0.000623448	0.0177853	0.0135906	TERT/SLC1A2/FGF19	3
2547	854	GO:0060117	auditory receptor cell development	4/654	18/18670	0.00308429	0.0185851	0.0128763	SLITRK6/SCRIB/SLC9A3R1/TMC1	4
1354	847	GO:0010874	regulation of cholesterol efflux	3/161	39/18670	0.00458137	0.0187587	0.0112187	ABCA7/EGF/APOA1	3
1361	854	GO:0033700	phospholipid efflux	2/161	12/18670	0.00460861	0.0187587	0.0112187	ABCA7/APOA1	2
1369	862	GO:0051608	histamine transport	2/161	12/18670	0.00460861	0.0187587	0.0112187	LYN/EDN1	2
1373	866	GO:2000341	regulation of chemokine (C-X-C motif) ligand 2 production	2/161	12/18670	0.00460861	0.0187587	0.0112187	TNF/POSTN	2
2938	60	GO:0042074	cell migration involved in gastrulation	2/52	15/18670	0.000780582	0.0197538	0.0150948	FGF8/WNT11	2
1384	877	GO:2000008	regulation of protein localization to cell surface	3/161	40/18670	0.00492184	0.0197827	0.0118311	TNF/ABCA7/EGF	3
2944	66	GO:0046323	glucose import	3/52	68/18670	0.000898851	0.0209831	0.0160342	TERT/SLC1A2/FGF19	3
2609	916	GO:0032869	cellular response to insulin stimulus	16/654	216/18670	0.00401172	0.0225391	0.0156158	PRKCZ/RAB10/SORL1/HDAC9/GSK3A/NCK1/PRKCD/SH2B2/ATP6V1B1/SMARCC1/PARP1/GSTP1/PRKCI/BAIAP2/PRKCQ/RAB8A	16
2620	927	GO:0032525	somite rostral/caudal axis specification	3/654	10/18670	0.00426988	0.0234969	0.0162794	LHX1/TMED2/GDF3	3
2625	932	GO:0098722	asymmetric stem cell division	3/654	10/18670	0.00426988	0.0234969	0.0162794	RAB10/ETV5/ARHGEF2	3
2627	934	GO:1904350	regulation of protein catabolic process in the vacuole	3/654	10/18670	0.00426988	0.0234969	0.0162794	ATP13A2/LRP2/GBA	3
2630	937	GO:0032507	maintenance of protein location in cell	8/654	74/18670	0.0042811	0.0235141	0.0162913	SORL1/GRIK5/DBN1/SHANK1/TWF1/DAG1/EZR/CDK5	8
456	53	GO:0032096	negative regulation of response to food	2/63	13/18670	0.000853406	0.0237041	0.0188802	CCK/CARTPT	2
457	54	GO:0032099	negative regulation of appetite	2/63	13/18670	0.000853406	0.0237041	0.0188802	CCK/CARTPT	2
459	56	GO:0071285	cellular response to lithium ion	2/63	13/18670	0.000853406	0.0237041	0.0188802	TPH2/SHH	2
1425	918	GO:0032310	prostaglandin secretion	2/161	14/18670	0.00628285	0.0239699	0.0143353	EDN1/IL1B	2
1426	919	GO:0034331	cell junction maintenance	2/161	14/18670	0.00628285	0.0239699	0.0143353	CSF1R/F2R	2
1427	920	GO:0043374	CD8-positive, alpha-beta T cell differentiation	2/161	14/18670	0.00628285	0.0239699	0.0143353	EOMES/RUNX1	2
1429	922	GO:0070234	positive regulation of T cell apoptotic process	2/161	14/18670	0.00628285	0.0239699	0.0143353	CCL5/ADAM8	2
1430	923	GO:0072567	chemokine (C-X-C motif) ligand 2 production	2/161	14/18670	0.00628285	0.0239699	0.0143353	TNF/POSTN	2
2632	939	GO:0010662	regulation of striated muscle cell apoptotic process	7/654	59/18670	0.00440361	0.0240588	0.0166687	LTK/PAX8/MDK/BMP7/HSF1/HEY2/TP53	7
1436	929	GO:0070266	necroptotic process	3/161	44/18670	0.00643422	0.0243892	0.014586	TNF/FASLG/TLR3	3
2646	953	GO:0071375	cellular response to peptide hormone stimulus	21/654	321/18670	0.0047148	0.0254619	0.0176408	PRKCZ/RAB10/SORL1/HDAC9/GSK3A/NKX6-1/NCK1/PRKCD/SH2B2/ATP6V1B1/GDF15/HSF1/SMARCC1/PARP1/GSTP1/PRKCI/BAIAP2/PRKCQ/CSK/RAB8A/ADCY8	21
2647	954	GO:0006356	regulation of transcription by RNA polymerase I	5/654	32/18670	0.00477351	0.0256445	0.0177674	MACROH2A2/POU4F1/ERBB2/SMARCA4/ZMPSTE24	5
1450	943	GO:0018158	protein oxidation	2/161	15/18670	0.00720861	0.02661	0.0159142	APOA1/GPX1	2
1453	946	GO:0034380	high-density lipoprotein particle assembly	2/161	15/18670	0.00720861	0.02661	0.0159142	ABCA7/APOA1	2
1462	955	GO:2000402	negative regulation of lymphocyte migration	2/161	15/18670	0.00720861	0.02661	0.0159142	CCL2/CD200R1	2
469	66	GO:0032105	negative regulation of response to extracellular stimulus	2/63	15/18670	0.00114383	0.0270987	0.021584	CCK/CARTPT	2
470	67	GO:0032108	negative regulation of response to nutrient levels	2/63	15/18670	0.00114383	0.0270987	0.021584	CCK/CARTPT	2
1498	991	GO:0007567	parturition	2/161	16/18670	0.00819204	0.0287762	0.0172096	EDN1/PTAFR	2
1500	993	GO:0010875	positive regulation of cholesterol efflux	2/161	16/18670	0.00819204	0.0287762	0.0172096	ABCA7/APOA1	2
1502	995	GO:0032305	positive regulation of icosanoid secretion	2/161	16/18670	0.00819204	0.0287762	0.0172096	EDN1/IL1B	2
1503	996	GO:0042447	hormone catabolic process	2/161	16/18670	0.00819204	0.0287762	0.0172096	SPP1/YWHAH	2
2666	973	GO:0031498	chromatin disassembly	4/654	21/18670	0.00555086	0.0292115	0.0202386	MAP1S/SMARCC1/SMARCA4/PADI2	4
2682	989	GO:0046512	sphingosine biosynthetic process	3/654	11/18670	0.00571944	0.0293908	0.0203629	ACER2/ACER3/GBA	3
2685	992	GO:0098887	neurotransmitter receptor transport, endosome to postsynaptic membrane	3/654	11/18670	0.00571944	0.0293908	0.0203629	SCRIB/RAB8A/GRIP1	3
2687	994	GO:0099639	neurotransmitter receptor transport, endosome to plasma membrane	3/654	11/18670	0.00571944	0.0293908	0.0203629	SCRIB/RAB8A/GRIP1	3
2689	996	GO:1905146	lysosomal protein catabolic process	3/654	11/18670	0.00571944	0.0293908	0.0203629	ATP13A2/LRP2/GBA	3
2694	1001	GO:1905941	positive regulation of gonad development	3/654	11/18670	0.00571944	0.0293908	0.0203629	SEMA3A/SOX9/WT1	3
2696	1003	GO:0070059	intrinsic apoptotic signaling pathway in response to endoplasmic reticulum stress	7/654	62/18670	0.00580306	0.0297783	0.0206314	BCL2L1/HYOU1/NCK1/BAK1/CHAC1/TP53/AIFM1	7
1523	1016	GO:0097300	programmed necrotic cell death	3/161	49/18670	0.008675	0.0300432	0.0179674	TNF/FASLG/TLR3	3
1524	1017	GO:1904707	positive regulation of vascular smooth muscle cell proliferation	3/161	49/18670	0.008675	0.0300432	0.0179674	EDN1/TNF/MMP9	3
2705	1012	GO:0051651	maintenance of location in cell	9/654	95/18670	0.00606896	0.030866	0.021385	SORL1/ASPM/GRIK5/DBN1/SHANK1/TWF1/DAG1/EZR/CDK5	9
1538	1031	GO:0015732	prostaglandin transport	2/161	17/18670	0.0092321	0.0314452	0.0188059	EDN1/IL1B	2
2709	1016	GO:0036474	cell death in response to hydrogen peroxide	5/654	34/18670	0.00622818	0.0315512	0.0218597	STK26/MET/SIGMAR1/GPR37/ENDOG	5
1547	1040	GO:0051452	intracellular pH reduction	3/161	51/18670	0.00968371	0.0328279	0.0196328	CA2/FASLG/TTPA	3
1556	1049	GO:0006885	regulation of pH	4/161	98/18670	0.0102794	0.0343836	0.0205632	EDN1/CA2/FASLG/TTPA	4
1558	1051	GO:0050848	regulation of calcium-mediated signaling	4/161	98/18670	0.0102794	0.0343836	0.0205632	TNF/CD3E/CCL3/P2RX3	4
1565	1058	GO:1903019	negative regulation of glycoprotein metabolic process	2/161	18/18670	0.0103277	0.0343836	0.0205632	ABCA7/BACE2	2
1566	1059	GO:2000193	positive regulation of fatty acid transport	2/161	18/18670	0.0103277	0.0343836	0.0205632	EDN1/IL1B	2
2739	1046	GO:0003254	regulation of membrane depolarization	6/654	49/18670	0.00701746	0.034531	0.0239242	SCN2B/NEDD4L/PARP1/GCLM/FZD9/ABCD1	6
2740	1047	GO:0030262	apoptotic nuclear changes	5/654	35/18670	0.00706107	0.0346463	0.0240041	SHARPIN/HSF1/AIFM1/CASP3/ENDOG	5
1575	1068	GO:0045851	pH reduction	3/161	53/18670	0.010758	0.0353821	0.0211603	CA2/FASLG/TTPA	3
1582	1075	GO:0055067	monovalent inorganic cation homeostasis	5/161	154/18670	0.010835	0.0355031	0.0212327	EDN1/CA2/FASLG/TTPA/KCNJ10	5
2752	1059	GO:0032252	secretory granule localization	3/654	12/18670	0.0074293	0.035705	0.0247376	KIF5A/KIF1A/TRIM46	3
2759	1066	GO:0099638	endosome to plasma membrane protein transport	3/654	12/18670	0.0074293	0.035705	0.0247376	SCRIB/RAB8A/GRIP1	3
2760	1067	GO:0099640	axo-dendritic protein transport	3/654	12/18670	0.0074293	0.035705	0.0247376	HSPB1/KIF5A/RAB27B	3
2761	1068	GO:1902510	regulation of apoptotic DNA fragmentation	3/654	12/18670	0.0074293	0.035705	0.0247376	HSF1/AIFM1/ENDOG	3
2776	1083	GO:0070841	inclusion body assembly	4/654	23/18670	0.00777091	0.0368314	0.025518	SORL1/HSF1/BAG5/CLU	4
1589	1082	GO:0050994	regulation of lipid catabolic process	3/161	54/18670	0.01132	0.0368865	0.0220601	TNF/IL1B/SCT	3
1592	1085	GO:0002689	negative regulation of leukocyte chemotaxis	2/161	19/18670	0.0114779	0.0370253	0.0221431	STAP1/CCL2	2
1595	1088	GO:0032303	regulation of icosanoid secretion	2/161	19/18670	0.0114779	0.0370253	0.0221431	EDN1/IL1B	2
1599	1092	GO:2000010	positive regulation of protein localization to cell surface	2/161	19/18670	0.0114779	0.0370253	0.0221431	TNF/ABCA7	2
2783	1090	GO:0046627	negative regulation of insulin receptor signaling pathway	5/654	36/18670	0.00796867	0.0375958	0.0260476	PRKCZ/GSK3A/NCK1/PRKCD/PRKCQ	5
2977	99	GO:0002026	regulation of the force of heart contraction	2/52	27/18670	0.0025542	0.0388089	0.0296557	ADRB1/NOS1	2
1618	1111	GO:0034143	regulation of toll-like receptor 4 signaling pathway	2/161	20/18670	0.0126817	0.0399665	0.023902	LTF/LYN	2
1625	1118	GO:2000774	positive regulation of cellular senescence	2/161	20/18670	0.0126817	0.0399665	0.023902	B2M/KRAS	2
1632	1125	GO:0033344	cholesterol efflux	3/161	57/18670	0.0131061	0.0410759	0.0245655	ABCA7/EGF/APOA1	3
2797	1104	GO:0006921	cellular component disassembly involved in execution phase of apoptosis	5/654	37/18670	0.00895416	0.0415602	0.0287943	SHARPIN/HSF1/AIFM1/CASP3/ENDOG	5
2817	1124	GO:0002093	auditory receptor cell morphogenesis	3/654	13/18670	0.00940955	0.0423759	0.0293594	SLITRK6/SCRIB/SLC9A3R1	3
2820	1127	GO:0015812	gamma-aminobutyric acid transport	3/654	13/18670	0.00940955	0.0423759	0.0293594	SLC32A1/SLC6A12/SLC6A11	3
2828	1135	GO:0060123	regulation of growth hormone secretion	3/654	13/18670	0.00940955	0.0423759	0.0293594	KISS1/CHD7/DRD2	3
389	244	GO:0071377	cellular response to glucagon stimulus	2/82	26/18670	0.0057837	0.0428841	0.0331381	GLP1R/FGF21	2
1652	1145	GO:0045071	negative regulation of viral genome replication	3/161	59/18670	0.0143811	0.0442853	0.0264849	LTF/TNF/CCL5	3
2845	1152	GO:1900077	negative regulation of cellular response to insulin stimulus	5/654	38/18670	0.0100206	0.0447755	0.031022	PRKCZ/GSK3A/NCK1/PRKCD/PRKCQ	5
499	96	GO:0032098	regulation of appetite	2/63	23/18670	0.0027086	0.0449851	0.0358305	CCK/CARTPT	2
1660	1153	GO:0045117	azole transport	2/161	22/18670	0.0152459	0.0465421	0.0278346	LYN/EDN1	2
1661	1154	GO:0045624	positive regulation of T-helper cell differentiation	2/161	22/18670	0.0152459	0.0465421	0.0278346	IL12B/IL18	2
396	251	GO:0043501	skeletal muscle adaptation	2/82	28/18670	0.00668881	0.0478461	0.0369725	MYOD1/CAMK2B	2
2869	1176	GO:0019048	modulation by virus of host morphology or physiology	5/654	39/18670	0.011171	0.0486913	0.0337349	CASP8/BCL2L1/SCRIB/DAG1/KPNA2	5
3006	128	GO:0071875	adrenergic receptor signaling pathway	2/52	34/18670	0.00403186	0.0490386	0.0374727	ADRB1/NOS1	2
1680	1173	GO:0032373	positive regulation of sterol transport	2/161	23/18670	0.0166043	0.0494487	0.0295729	ABCA7/APOA1	2
1681	1174	GO:0032376	positive regulation of cholesterol transport	2/161	23/18670	0.0166043	0.0494487	0.0295729	ABCA7/APOA1	2
1685	1178	GO:0036037	CD8-positive, alpha-beta T cell activation	2/161	23/18670	0.0166043	0.0494487	0.0295729	EOMES/RUNX1	2
1691	1184	GO:0090343	positive regulation of cell aging	2/161	23/18670	0.0166043	0.0494487	0.0295729	B2M/KRAS	2

## Sheet: low_cancer_chaji_WGCNA_BP
	Unnamed: 0	ID	Description	GeneRatio	BgRatio	pvalue	p.adjust	qvalue	geneID	Count
1382	268	GO:0001578	microtubule bundle formation	4/112	91/18670	0.00219659	0.0207582	0.0161257	TRIM46/MAP1B/DCX/CC2D2A	4
3212	291	GO:0001676	long-chain fatty acid metabolic process	9/237	109/18670	1.04172e-05	0.000156686	8.42689e-05	ELOVL6/MAPK3/ACSL3/GSTP1/ACSL4/AKR1C3/PLA2G10/PTGS2/MGLL	9
4188	1267	GO:0001820	serotonin secretion	2/237	10/18670	0.00675199	0.0230597	0.012402	HTR1B/MAOB	2
3743	822	GO:0001946	lymphangiogenesis	3/237	16/18670	0.00100095	0.00529023	0.00284519	BMPR2/FOXC1/EPHA2	3
2443	313	GO:0001991	regulation of systemic arterial blood pressure by circulatory renin-angiotensin	3/142	19/18670	0.00038175	0.00354773	0.0023649	OR51E2/CTSZ/MME	3
2654	524	GO:0002002	regulation of angiotensin levels in blood	2/142	12/18670	0.00360642	0.0196907	0.0131257	CTSZ/MME	2
2655	525	GO:0002003	angiotensin maturation	2/142	12/18670	0.00360642	0.0196907	0.0131257	CTSZ/MME	2
242	242	GO:0002430	complement receptor mediated signaling pathway	2/46	13/18670	0.000455295	0.00396752	0.00223968	C5AR1/FPR2	2
516	516	GO:0002478	antigen processing and presentation of exogenous peptide antigen	3/46	175/18670	0.00914578	0.0380337	0.0214702	LGMN/HLA-DRA/FCGR2B	3
867	303	GO:0002532	production of molecular mediator involved in inflammatory response	3/58	72/18670	0.00145752	0.0103704	0.00646497	LYN/TLR6/ABCD2	3
1089	525	GO:0002534	cytokine production involved in inflammatory response	2/58	49/18670	0.0101574	0.0416897	0.0259895	TLR6/ABCD2	2
1048	484	GO:0002639	positive regulation of immunoglobulin production	2/58	42/18670	0.00754065	0.0335605	0.0209218	PTPRC/IL33	2
4335	1414	GO:0002674	negative regulation of acute inflammatory response	2/237	12/18670	0.00973884	0.0297665	0.016009	PPARG/GSTP1	2
4571	1650	GO:0002830	positive regulation of type 2 immune response	2/237	16/18670	0.0171269	0.0447873	0.0240875	GATA3/IL18	2
2124	170	GO:0003298	physiological muscle hypertrophy	2/53	38/18670	0.0052067	0.0473363	0.0352646	AGT/RGS4	2
2125	171	GO:0003301	physiological cardiac muscle hypertrophy	2/53	38/18670	0.0052067	0.0473363	0.0352646	AGT/RGS4	2
4617	1696	GO:0003416	endochondral bone growth	3/237	44/18670	0.0182492	0.047092	0.025327	ZMPSTE24/RARB/RARG	3
4337	1416	GO:0006068	ethanol catabolic process	2/237	12/18670	0.00973884	0.0297665	0.016009	SULT1B1/ALDH3B1	2
4026	1105	GO:0006090	pyruvate metabolic process	7/237	154/18670	0.00356612	0.0141363	0.00760279	GAPDH/PGK1/PFKFB3/GPI/PSEN1/APP/HIF1A	7
3670	749	GO:0006096	glycolytic process	7/237	115/18670	0.000666446	0.00389751	0.00209616	GAPDH/PGK1/PFKFB3/GPI/PSEN1/APP/HIF1A	7
4562	1641	GO:0006109	regulation of carbohydrate metabolic process	7/237	206/18670	0.0163659	0.0437753	0.0235432	SLC45A3/PFKFB3/ZMPSTE24/HRH1/PSEN1/APP/HIF1A	7
4614	1693	GO:0006110	regulation of glycolytic process	4/237	79/18670	0.0181255	0.0469381	0.0252443	PFKFB3/PSEN1/APP/HIF1A	4
4397	1476	GO:0006140	regulation of nucleotide metabolic process	6/237	146/18670	0.0109272	0.032471	0.0174636	PGK1/PFKFB3/PSEN1/APP/AK4/HIF1A	6
3545	624	GO:0006165	nucleoside diphosphate phosphorylation	8/237	134/18670	0.000316331	0.0021983	0.00118229	GAPDH/PGK1/PFKFB3/GPI/PSEN1/APP/AK4/HIF1A	8
3808	887	GO:0006631	fatty acid metabolic process	13/237	383/18670	0.00127765	0.00631919	0.00339859	SLC45A3/ELOVL6/PPARG/MAPK3/ACSL3/GSTP1/ACSL4/AKR1C3/PLA2G10/FA2H/ANXA1/PTGS2/MGLL	13
3784	863	GO:0006633	fatty acid biosynthetic process	8/237	164/18670	0.00119836	0.00603013	0.00324313	SLC45A3/ELOVL6/ACSL3/AKR1C3/FA2H/ANXA1/PTGS2/MGLL	8
4007	1086	GO:0006690	icosanoid metabolic process	6/237	114/18670	0.00335185	0.01344	0.00722831	MAPK3/AKR1C3/PLA2G10/ANXA1/PTGS2/MGLL	6
3818	897	GO:0006733	oxidoreduction coenzyme metabolic process	9/237	207/18670	0.00135057	0.00660547	0.00355255	GAPDH/PGK1/PFKFB3/GPD2/GPI/PSEN1/PTGS2/APP/HIF1A	9
4099	1178	GO:0006735	NADH regeneration	3/237	27/18670	0.00471756	0.0175144	0.00941958	GAPDH/PGK1/GPI	3
3755	834	GO:0006754	ATP biosynthetic process	8/237	160/18670	0.00102236	0.00536895	0.00288753	GAPDH/PGK1/PFKFB3/GPI/PSEN1/APP/AK4/HIF1A	8
3687	766	GO:0006757	ATP generation from ADP	7/237	116/18670	0.000701718	0.00401818	0.00216106	GAPDH/PGK1/PFKFB3/GPI/PSEN1/APP/HIF1A	7
1400	286	GO:0006942	regulation of striated muscle contraction	4/112	97/18670	0.00277058	0.024637	0.0191389	ANK2/PDE4D/FGF13/SLC8A1	4
1051	487	GO:0006997	nucleus organization	3/58	130/18670	0.00770092	0.0341334	0.0212788	HMGB2/PRKCB/ETS1	3
1231	117	GO:0007019	microtubule depolymerization	4/112	44/18670	0.000138455	0.00298153	0.00231616	STMN3/MAP1B/FGF13/STMN2	4
1285	171	GO:0007026	negative regulation of microtubule depolymerization	3/112	25/18670	0.000439011	0.00646153	0.00501954	MAP1B/FGF13/STMN2	3
4189	1268	GO:0007220	Notch receptor processing	2/237	10/18670	0.00675199	0.0230597	0.012402	ADAM10/PSEN1	2
4623	1702	GO:0008654	phospholipid biosynthetic process	8/237	260/18670	0.0182772	0.0471365	0.025351	SGMS2/SPTLC2/ACSL3/PLA2G10/SLC44A4/SLC44A1/FGF2/SERINC5	8
4230	1309	GO:0009100	glycoprotein metabolic process	12/237	419/18670	0.00749098	0.0250862	0.0134919	ST3GAL4/B3GNT5/TRAK1/BMPR2/ITM2C/CTNNB1/NDNF/EXT1/ITM2B/PSEN1/PCSK6/HIF1A	12
3822	901	GO:0009124	nucleoside monophosphate biosynthetic process	9/237	208/18670	0.0013964	0.00679821	0.00365621	GAPDH/PGK1/PFKFB3/DGUOK/GPI/PSEN1/APP/AK4/HIF1A	9
3923	1002	GO:0009127	purine nucleoside monophosphate biosynthetic process	8/237	183/18670	0.00239111	0.0104599	0.00562555	GAPDH/PGK1/PFKFB3/GPI/PSEN1/APP/AK4/HIF1A	8
3461	540	GO:0009132	nucleoside diphosphate metabolic process	9/237	158/18670	0.000191582	0.00155532	0.000836483	GAPDH/PGK1/PFKFB3/CASK/GPI/PSEN1/APP/AK4/HIF1A	9
3354	433	GO:0009135	purine nucleoside diphosphate metabolic process	9/237	138/18670	6.81414e-05	0.000687993	0.000370016	GAPDH/PGK1/PFKFB3/CASK/GPI/PSEN1/APP/AK4/HIF1A	9
3970	1049	GO:0009142	nucleoside triphosphate biosynthetic process	8/237	188/18670	0.00282326	0.0117981	0.00634523	GAPDH/PGK1/PFKFB3/GPI/PSEN1/APP/AK4/HIF1A	8
3849	928	GO:0009145	purine nucleoside triphosphate biosynthetic process	8/237	172/18670	0.00162259	0.00767107	0.00412565	GAPDH/PGK1/PFKFB3/GPI/PSEN1/APP/AK4/HIF1A	8
3734	813	GO:0009152	purine ribonucleotide biosynthetic process	11/237	280/18670	0.000939602	0.00506969	0.00272658	ELOVL6/GAPDH/PGK1/PFKFB3/ACSL3/ACSL4/GPI/PSEN1/APP/AK4/HIF1A	11
4036	1115	GO:0009156	ribonucleoside monophosphate biosynthetic process	8/237	197/18670	0.00375251	0.0147547	0.00793539	GAPDH/PGK1/PFKFB3/GPI/PSEN1/APP/AK4/HIF1A	8
3915	994	GO:0009166	nucleotide catabolic process	8/237	182/18670	0.00231128	0.0102022	0.00548692	GAPDH/PGK1/PFKFB3/GPI/PSEN1/APP/GDA/HIF1A	8
3924	1003	GO:0009168	purine ribonucleoside monophosphate biosynthetic process	8/237	183/18670	0.00239111	0.0104599	0.00562555	GAPDH/PGK1/PFKFB3/GPI/PSEN1/APP/AK4/HIF1A	8
3355	434	GO:0009179	purine ribonucleoside diphosphate metabolic process	9/237	138/18670	6.81414e-05	0.000687993	0.000370016	GAPDH/PGK1/PFKFB3/CASK/GPI/PSEN1/APP/AK4/HIF1A	9
3369	448	GO:0009185	ribonucleoside diphosphate metabolic process	9/237	140/18670	7.61786e-05	0.000741855	0.000398984	GAPDH/PGK1/PFKFB3/CASK/GPI/PSEN1/APP/AK4/HIF1A	9
3886	965	GO:0009201	ribonucleoside triphosphate biosynthetic process	8/237	177/18670	0.00194297	0.00882475	0.00474612	GAPDH/PGK1/PFKFB3/GPI/PSEN1/APP/AK4/HIF1A	8
3844	923	GO:0009206	purine ribonucleoside triphosphate biosynthetic process	8/237	171/18670	0.00156386	0.00742539	0.00399352	GAPDH/PGK1/PFKFB3/GPI/PSEN1/APP/AK4/HIF1A	8
4325	1404	GO:0009247	glycolipid biosynthetic process	4/237	65/18670	0.00936296	0.0292268	0.0157188	UGT8/ST3GAL4/B3GNT5/FA2H	4
3819	898	GO:0009260	ribonucleotide biosynthetic process	11/237	293/18670	0.00135358	0.0066128	0.00355649	ELOVL6/GAPDH/PGK1/PFKFB3/ACSL3/ACSL4/GPI/PSEN1/APP/AK4/HIF1A	11
4149	1228	GO:0009435	NAD biosynthetic process	4/237	56/18670	0.0055481	0.0197947	0.010646	GAPDH/PGK1/GPI/PTGS2	4
4555	1634	GO:0010559	regulation of glycoprotein biosynthetic process	3/237	42/18670	0.0161128	0.0432035	0.0232357	ITM2C/CTNNB1/ITM2B	3
4291	1370	GO:0010565	regulation of cellular ketone metabolic process	7/237	181/18670	0.00848144	0.0271703	0.0146127	SLC45A3/NQO1/PPARG/AKR1C3/ATP2B4/ANXA1/PTGS2	7
1385	271	GO:0010649	regulation of cell communication by electrical coupling	2/112	12/18670	0.0022634	0.021002	0.0163151	PDE4D/SLC8A1	2
1755	250	GO:0010824	regulation of centrosome duplication	3/102	43/18670	0.00166717	0.0175648	0.0128206	CHMP4B/BRCA1/STIL	3
2880	750	GO:0010830	regulation of myotube differentiation	3/142	62/18670	0.0117468	0.0457705	0.0305104	SHOX2/BDNF/MMP14	3
1325	211	GO:0010880	regulation of release of sequestered calcium ion into cytosol by sarcoplasmic reticulum	3/112	32/18670	0.000918272	0.0110911	0.00861598	ANK2/PDE4D/SLC8A1	3
455	455	GO:0010883	regulation of lipid storage	2/46	46/18670	0.00573717	0.0269321	0.0152033	IL6/MSR1	2
4573	1652	GO:0010885	regulation of cholesterol storage	2/237	16/18670	0.0171269	0.0447873	0.0240875	EHD1/PPARG	2
4407	1486	GO:0014745	negative regulation of muscle adaptation	2/237	13/18670	0.0114139	0.0332413	0.0178778	KLF4/ATP2B4	2
1342	228	GO:0014808	release of sequestered calcium ion into cytosol by sarcoplasmic reticulum	3/112	36/18670	0.00129904	0.0144645	0.0112366	ANK2/PDE4D/SLC8A1	3
4360	1439	GO:0015695	organic cation transport	3/237	35/18670	0.00980019	0.0297665	0.016009	SLC44A4/PSEN1/SLC44A1	3
3866	945	GO:0016051	carbohydrate biosynthetic process	9/237	214/18670	0.00169836	0.00788364	0.00423998	ST3GAL4/B3GNT5/GAPDH/PGK1/HRH1/GPD2/EXT1/GPI/SLC2A1	9
4062	1141	GO:0016052	carbohydrate catabolic process	8/237	199/18670	0.0039879	0.015337	0.00824854	GAPDH/PGK1/PFKFB3/GPD2/GPI/PSEN1/APP/HIF1A	8
1475	361	GO:0016137	glycoside metabolic process	2/112	20/18670	0.00631509	0.0443094	0.0344211	TH/GBA	2
4546	1625	GO:0016482	cytosolic transport	6/237	158/18670	0.0156308	0.0421944	0.022693	SORL1/MAPK3/MYO1D/EZR/STX6/ACTR2	6
3686	765	GO:0016999	antibiotic metabolic process	8/237	151/18670	0.000701351	0.00401818	0.00216106	PRDX1/SULT1B1/SOD1/RAC1/DUOX2/AKR1C3/MAOB/ALDH3B1	8
3904	983	GO:0017000	antibiotic biosynthetic process	3/237	21/18670	0.00226856	0.0100642	0.00541271	SOD1/DUOX2/MAOB	3
3714	793	GO:0017001	antibiotic catabolic process	5/237	58/18670	0.000837293	0.00461984	0.00248464	PRDX1/SULT1B1/DUOX2/AKR1C3/ALDH3B1	5
3646	725	GO:0019359	nicotinamide nucleotide biosynthetic process	8/237	147/18670	0.000587685	0.00355036	0.00190946	GAPDH/PGK1/PFKFB3/GPI/PSEN1/PTGS2/APP/HIF1A	8
3689	768	GO:0019362	pyridine nucleotide metabolic process	9/237	189/18670	0.000712127	0.00405862	0.00218281	GAPDH/PGK1/PFKFB3/GPD2/GPI/PSEN1/PTGS2/APP/HIF1A	9
3647	726	GO:0019363	pyridine nucleotide biosynthetic process	8/237	147/18670	0.000587685	0.00355036	0.00190946	GAPDH/PGK1/PFKFB3/GPI/PSEN1/PTGS2/APP/HIF1A	8
3609	688	GO:0019369	arachidonic acid metabolic process	5/237	51/18670	0.000461251	0.00293596	0.00157902	MAPK3/AKR1C3/PLA2G10/PTGS2/MGLL	5
4253	1332	GO:0019371	cyclooxygenase pathway	2/237	11/18670	0.00818375	0.0266838	0.0143511	AKR1C3/PTGS2	2
203	203	GO:0019882	antigen processing and presentation	5/46	226/18670	0.0002275	0.00239767	0.00135349	LGMN/CTSH/ICAM1/HLA-DRA/FCGR2B	5
528	528	GO:0019884	antigen processing and presentation of exogenous antigen	3/46	182/18670	0.0101724	0.0413436	0.0233386	LGMN/HLA-DRA/FCGR2B	3
4463	1542	GO:0020027	hemoglobin metabolic process	2/237	14/18670	0.0132058	0.0372749	0.0200472	KLF4/HIF1A	2
4424	1503	GO:0030212	hyaluronan metabolic process	3/237	37/18670	0.011421	0.0332413	0.0178778	CEMIP/SLC9A1/FGF2	3
4560	1639	GO:0030216	keratinocyte differentiation	9/237	305/18670	0.0162486	0.0434881	0.0233888	CDH3/BCR/ST14/AKR1C3/FOXC1/CASP3/ANXA1/EPHA2/PCSK6	9
2745	615	GO:0030574	collagen catabolic process	3/142	47/18670	0.00546959	0.0258003	0.0171983	MMP2/MMP8/MMP14	3
4605	1684	GO:0030808	regulation of nucleotide biosynthetic process	5/237	118/18670	0.0173717	0.0452104	0.024315	PFKFB3/PSEN1/APP/AK4/HIF1A	5
3962	1041	GO:0030810	positive regulation of nucleotide biosynthetic process	4/237	46/18670	0.00272013	0.0114433	0.00615444	PFKFB3/PSEN1/APP/HIF1A	4
3505	584	GO:0030813	positive regulation of nucleotide catabolic process	4/237	25/18670	0.000259666	0.00193955	0.00104313	PFKFB3/PSEN1/APP/HIF1A	4
4464	1543	GO:0030836	positive regulation of actin filament depolymerization	2/237	14/18670	0.0132058	0.0372749	0.0200472	WDR1/CFL1	2
1310	196	GO:0031114	regulation of microtubule depolymerization	3/112	29/18670	0.000685389	0.00886506	0.00688668	MAP1B/FGF13/STMN2	3
1458	344	GO:0032026	response to magnesium ion	2/112	19/18670	0.00570582	0.0418699	0.032526	SNCA/SMPD3	2
4640	1719	GO:0032309	icosanoid secretion	3/237	45/18670	0.0193736	0.0493555	0.0265444	NMUR2/PLA2G10/ANXA1	3
3943	1022	GO:0032469	endoplasmic reticulum calcium ion homeostasis	3/237	22/18670	0.00260233	0.0110965	0.00596794	BAK1/PSEN1/APP	3
224	224	GO:0032494	response to peptidoglycan	2/46	11/18670	0.000322051	0.00306376	0.00172951	IL6/C5AR1	2
265	265	GO:0032720	negative regulation of tumor necrosis factor production	3/46	70/18670	0.000682611	0.00551735	0.00311457	GPNMB/TLR4/HAVCR2	3
4518	1597	GO:0032736	positive regulation of interleukin-13 production	2/237	15/18670	0.0151111	0.0410948	0.0221016	GATA3/IL1RAP	2
2690	560	GO:0032823	regulation of natural killer cell differentiation	2/142	13/18670	0.00424095	0.0220608	0.0147056	PRDM1/AXL	2
1045	481	GO:0034122	negative regulation of toll-like receptor signaling pathway	2/58	41/18670	0.00719584	0.0322917	0.0201308	LYN/TLR6	2
838	274	GO:0034134	toll-like receptor 2 signaling pathway	2/58	15/18670	0.000970374	0.00760478	0.00474084	LYN/TLR6	2
768	204	GO:0034135	regulation of toll-like receptor 2 signaling pathway	2/58	10/18670	0.000420049	0.0043265	0.00269716	LYN/TLR6	2
1453	339	GO:0034199	activation of protein kinase A activity	2/112	18/18670	0.00512519	0.0386048	0.0299895	PRKACB/PRKAR1B	2
4481	1560	GO:0034250	positive regulation of cellular amide metabolic process	6/237	153/18670	0.0135273	0.0380359	0.0204565	EPHA4/MAPK3/ITGA2/CASP3/APP/SOX4	6
3711	790	GO:0034310	primary alcohol catabolic process	3/237	15/18670	0.000820937	0.00455247	0.00244841	SULT1B1/AKR1C3/ALDH3B1	3
4597	1676	GO:0034383	low-density lipoprotein particle clearance	3/237	43/18670	0.0171623	0.0447873	0.0240875	LDLR/EHD1/AP2B1	3
4287	1366	GO:0034404	nucleobase-containing small molecule biosynthetic process	8/237	226/18670	0.00841157	0.0269928	0.0145173	GAPDH/PGK1/PFKFB3/GPI/PSEN1/APP/GDA/HIF1A	8
4213	1292	GO:0034694	response to prostaglandin	3/237	31/18670	0.00698501	0.0236349	0.0127113	PPARG/AKR1C3/GNB1	3
3907	986	GO:0035162	embryonic hemopoiesis	3/237	21/18670	0.00226856	0.0100642	0.00541271	GATA3/KITLG/HIF1A	3
3810	889	GO:0035773	insulin secretion involved in cellular response to glucose stimulus	5/237	64/18670	0.0013101	0.00645063	0.00346928	RAC1/MAP4K4/ANO1/EFNA5/HIF1A	5
4280	1359	GO:0035774	positive regulation of insulin secretion involved in cellular response to glucose stimulus	3/237	33/18670	0.00832243	0.0267781	0.0144018	RAC1/ANO1/HIF1A	3
4493	1572	GO:0042180	cellular ketone metabolic process	8/237	248/18670	0.01415	0.0395084	0.0212484	SLC45A3/NQO1/PPARG/GPD2/AKR1C3/ATP2B4/ANXA1/PTGS2	8
4960	315	GO:0042535	positive regulation of tumor necrosis factor biosynthetic process	2/100	20/18670	0.00506769	0.0369036	0.0272908	AKAP12/THBS1	2
3873	952	GO:0042572	retinol metabolic process	4/237	41/18670	0.00177356	0.00815472	0.00438577	SDR16C5/CYP27C1/BCO1/AKR1C3	4
4236	1315	GO:0042632	cholesterol homeostasis	5/237	96/18670	0.00757951	0.0252191	0.0135633	LDLR/EHD1/PLA2G10/IL18/MALL	5
3710	789	GO:0042866	pyruvate biosynthetic process	7/237	119/18670	0.000816484	0.00453924	0.00244129	GAPDH/PGK1/PFKFB3/GPI/PSEN1/APP/HIF1A	7
2738	608	GO:0043277	apoptotic cell clearance	3/142	46/18670	0.0051488	0.0246839	0.0164542	AXL/ITGB3/RARA	3
4547	1626	GO:0043467	regulation of generation of precursor metabolites and energy	6/237	158/18670	0.0156308	0.0421944	0.022693	PGK1/PFKFB3/PSEN1/APP/AK4/HIF1A	6
2907	777	GO:0043950	positive regulation of cAMP-mediated signaling	2/142	23/18670	0.0130895	0.0489854	0.0326534	OR51E2/SCT	2
363	363	GO:0044788	modulation by host of viral process	2/46	29/18670	0.00231116	0.0136511	0.00770608	APOE/CSF1R	2
269	269	GO:0044794	positive regulation by host of viral process	2/46	16/18670	0.000697164	0.005531	0.00312227	APOE/CSF1R	2
3665	744	GO:0045064	T-helper 2 cell differentiation	3/237	14/18670	0.000662941	0.00388737	0.0020907	GATA3/ANXA1/IL18	3
4257	1336	GO:0045628	regulation of T-helper 2 cell differentiation	2/237	11/18670	0.00818375	0.0266838	0.0143511	ANXA1/IL18	2
986	422	GO:0045648	positive regulation of erythrocyte differentiation	2/58	31/18670	0.00416249	0.0211349	0.0131755	HMGB2/ETS1	2
4343	1422	GO:0045760	positive regulation of action potential	2/237	12/18670	0.00973884	0.0297665	0.016009	SCN5A/SLC9A1	2
4983	338	GO:0045806	negative regulation of endocytosis	3/100	68/18670	0.00580811	0.0398001	0.0294328	SYT11/EPHA3/MCTP1	3
3456	535	GO:0045821	positive regulation of glycolytic process	4/237	23/18670	0.000185424	0.00151654	0.000815625	PFKFB3/PSEN1/APP/HIF1A	4
1311	197	GO:0045980	negative regulation of nucleotide metabolic process	3/112	29/18670	0.000685389	0.00886506	0.00688668	SLC25A12/HPCA/SNCA	3
4577	1656	GO:0045986	negative regulation of smooth muscle contraction	2/237	16/18670	0.0171269	0.0447873	0.0240875	SOD1/PTGS2	2
3469	548	GO:0046031	ADP metabolic process	8/237	126/18670	0.000207911	0.00166283	0.000894304	GAPDH/PGK1/PFKFB3/GPI/PSEN1/APP/AK4/HIF1A	8
4117	1196	GO:0046164	alcohol catabolic process	4/237	54/18670	0.004872	0.0178762	0.00961418	SULT1B1/GPD2/AKR1C3/ALDH3B1	4
3851	930	GO:0046390	ribose phosphate biosynthetic process	11/237	300/18670	0.00163224	0.0077001	0.00414127	ELOVL6/GAPDH/PGK1/PFKFB3/ACSL3/ACSL4/GPI/PSEN1/APP/AK4/HIF1A	11
3809	888	GO:0046434	organophosphate catabolic process	10/237	248/18670	0.00130925	0.00645063	0.00346928	LDLR/GAPDH/PGK1/PFKFB3/GPD2/GPI/PSEN1/APP/GDA/HIF1A	10
4569	1648	GO:0046486	glycerolipid metabolic process	11/237	414/18670	0.017072	0.0447873	0.0240875	LDLR/SORL1/ACSL3/BPNT1/ACSL4/PLA2G10/SLC44A4/SLC44A1/MGLL/FGF2/SERINC5	11
3690	769	GO:0046496	nicotinamide nucleotide metabolic process	9/237	189/18670	0.000712127	0.00405862	0.00218281	GAPDH/PGK1/PFKFB3/GPD2/GPI/PSEN1/PTGS2/APP/HIF1A	9
4443	1522	GO:0046636	negative regulation of alpha-beta T cell activation	3/237	38/18670	0.0122858	0.03536	0.0190173	ANXA1/SHH/TWSG1	3
2862	732	GO:0046716	muscle cell cellular homeostasis	2/142	21/18670	0.010973	0.0435063	0.0290011	TGFB1/CHRNA1	2
3889	968	GO:0046931	pore complex assembly	3/237	20/18670	0.00196275	0.00886955	0.00477022	RTN4/PDZD11/ADAM10	3
3567	646	GO:0046939	nucleotide phosphorylation	8/237	136/18670	0.000349628	0.00236733	0.0012732	GAPDH/PGK1/PFKFB3/GPI/PSEN1/APP/AK4/HIF1A	8
4413	1492	GO:0047484	regulation of response to osmotic stress	2/237	13/18670	0.0114139	0.0332413	0.0178778	PTGS2/ARHGEF2	2
541	541	GO:0048002	antigen processing and presentation of peptide antigen	3/46	189/18670	0.0112637	0.0446809	0.0252225	LGMN/HLA-DRA/FCGR2B	3
4195	1274	GO:0048262	determination of dorsal/ventral asymmetry	2/237	10/18670	0.00675199	0.0230597	0.012402	ACVR1/CTNNB1	2
4504	1583	GO:0048286	lung alveolus development	3/237	41/18670	0.0151005	0.0410948	0.0221016	BMPR2/FOXA1/BMP4	3
4468	1547	GO:0048308	organelle inheritance	2/237	14/18670	0.0132058	0.0372749	0.0200472	YWHAZ/MAPK3	2
4469	1548	GO:0048313	Golgi inheritance	2/237	14/18670	0.0132058	0.0372749	0.0200472	YWHAZ/MAPK3	2
4179	1258	GO:0048384	retinoic acid receptor signaling pathway	3/237	30/18670	0.00636792	0.0221968	0.0119379	RARB/RARG/AKR1C3	3
3792	871	GO:0050665	hydrogen peroxide biosynthetic process	3/237	17/18670	0.0012041	0.00603013	0.00324313	SOD1/DUOX2/MAOB	3
973	409	GO:0050690	regulation of defense response to virus by virus	2/58	30/18670	0.00390169	0.0204374	0.0127408	B2M/FYN	2
4611	1690	GO:0051193	regulation of cofactor metabolic process	5/237	119/18670	0.017952	0.0466264	0.0250766	PFKFB3/RAC1/PSEN1/APP/HIF1A	5
3705	784	GO:0051194	positive regulation of cofactor metabolic process	4/237	33/18670	0.000775754	0.00433475	0.00233131	PFKFB3/PSEN1/APP/HIF1A	4
3507	586	GO:0051197	positive regulation of coenzyme metabolic process	4/237	25/18670	0.000259666	0.00193955	0.00104313	PFKFB3/PSEN1/APP/HIF1A	4
4600	1679	GO:0051293	establishment of spindle localization	3/237	43/18670	0.0171623	0.0447873	0.0240875	NDE1/DYNLT1/ARHGEF2	3
1842	337	GO:0051310	metaphase plate congression	3/102	57/18670	0.00374051	0.0293818	0.0214459	CENPF/KIF14/CHMP4B	3
1387	273	GO:0051481	negative regulation of cytosolic calcium ion concentration	2/112	12/18670	0.0022634	0.021002	0.0163151	DRD2/SLC8A1	2
4470	1549	GO:0051547	regulation of keratinocyte migration	2/237	14/18670	0.0132058	0.0372749	0.0200472	ARF6/MAP4K4	2
4344	1423	GO:0051549	positive regulation of keratinocyte migration	2/237	12/18670	0.00973884	0.0297665	0.016009	ARF6/MAP4K4	2
4840	195	GO:0051593	response to folic acid	2/100	10/18670	0.00124285	0.0145815	0.0107833	GSN/BCHE	2
4369	1448	GO:0051926	negative regulation of calcium ion transport	4/237	66/18670	0.00986996	0.0298546	0.0160564	CACNB3/GPR35/CALM2/PTGS2	4
4002	1081	GO:0055088	lipid homeostasis	7/237	151/18670	0.00319879	0.0129844	0.00698325	RTN4/LDLR/EHD1/PPARG/PLA2G10/IL18/MALL	7
4248	1327	GO:0055092	sterol homeostasis	5/237	97/18670	0.00791082	0.0261629	0.0140709	LDLR/EHD1/PLA2G10/IL18/MALL	5
1349	235	GO:0055117	regulation of cardiac muscle contraction	4/112	82/18670	0.00149798	0.0162556	0.0126279	ANK2/PDE4D/FGF13/SLC8A1	4
4566	1645	GO:0060147	regulation of posttranscriptional gene silencing	5/237	117/18670	0.0168039	0.0447832	0.0240853	PPARG/PPP3CA/ZMPSTE24/H3-3A/BMP4	5
4101	1180	GO:0060307	regulation of ventricular cardiac muscle cell membrane repolarization	3/237	27/18670	0.00471756	0.0175144	0.00941958	WDR1/ZMPSTE24/SCN5A	3
4851	206	GO:0060379	cardiac muscle cell myoblast differentiation	2/100	11/18670	0.00151374	0.0168903	0.0124906	NRG1/PRICKLE1	2
4500	1579	GO:0060964	regulation of gene silencing by miRNA	5/237	113/18670	0.0146564	0.0407411	0.0219114	PPARG/PPP3CA/ZMPSTE24/H3-3A/BMP4	5
4567	1646	GO:0060966	regulation of gene silencing by RNA	5/237	117/18670	0.0168039	0.0447832	0.0240853	PPARG/PPP3CA/ZMPSTE24/H3-3A/BMP4	5
4457	1536	GO:0060969	negative regulation of gene silencing	3/237	39/18670	0.0131872	0.0372749	0.0200472	PPARG/PPP3CA/ZMPSTE24	3
2128	174	GO:0061049	cell growth involved in cardiac muscle cell development	2/53	38/18670	0.0052067	0.0473363	0.0352646	AGT/RGS4	2
4135	1214	GO:0061615	glycolytic process through fructose-6-phosphate	3/237	28/18670	0.00523471	0.0188914	0.0101602	GAPDH/PGK1/GPI	3
4136	1215	GO:0061620	glycolytic process through glucose-6-phosphate	3/237	28/18670	0.00523471	0.0188914	0.0101602	GAPDH/PGK1/GPI	3
4102	1181	GO:0061621	canonical glycolysis	3/237	27/18670	0.00471756	0.0175144	0.00941958	GAPDH/PGK1/GPI	3
4103	1182	GO:0061718	glucose catabolic process to pyruvate	3/237	27/18670	0.00471756	0.0175144	0.00941958	GAPDH/PGK1/GPI	3
1380	266	GO:0070296	sarcoplasmic reticulum calcium ion transport	3/112	43/18670	0.00217799	0.0207582	0.0161257	ANK2/PDE4D/SLC8A1	3
482	482	GO:0070741	response to interleukin-6	2/46	50/18670	0.0067481	0.0300381	0.0169566	IL6/ICAM1	2
456	456	GO:0071354	cellular response to interleukin-6	2/46	46/18670	0.00573717	0.0269321	0.0152033	IL6/ICAM1	2
3949	1028	GO:0071379	cellular response to prostaglandin stimulus	3/237	22/18670	0.00260233	0.0110965	0.00596794	PPARG/AKR1C3/GNB1	3
4584	1663	GO:0071380	cellular response to prostaglandin E stimulus	2/237	16/18670	0.0171269	0.0447873	0.0240875	PPARG/GNB1	2
4528	1607	GO:0071474	cellular hyperosmotic response	2/237	15/18670	0.0151111	0.0410948	0.0221016	SLC2A1/ARHGEF2	2
801	237	GO:0071888	macrophage apoptotic process	2/58	12/18670	0.000613615	0.00555334	0.00346197	MEF2C/CCL5	2
3724	803	GO:0072524	pyridine-containing compound metabolic process	9/237	195/18670	0.00088915	0.00485715	0.00261227	GAPDH/PGK1/PFKFB3/GPD2/GPI/PSEN1/PTGS2/APP/HIF1A	9
3675	754	GO:0072525	pyridine-containing compound biosynthetic process	8/237	150/18670	0.000671401	0.00390569	0.00210056	GAPDH/PGK1/PFKFB3/GPI/PSEN1/PTGS2/APP/HIF1A	8
1381	267	GO:0086004	regulation of cardiac muscle cell contraction	3/112	43/18670	0.00217799	0.0207582	0.0161257	ANK2/PDE4D/FGF13	3
4032	1111	GO:0086009	membrane repolarization	4/237	50/18670	0.00369038	0.0145757	0.00783909	CACNB3/WDR1/ZMPSTE24/SCN5A	4
2083	129	GO:0086064	cell communication by electrical coupling involved in cardiac conduction	2/53	24/18670	0.00209672	0.0254647	0.0189707	CACNA1C/ATP1A3	2
1444	330	GO:0086065	cell communication involved in cardiac conduction	3/112	56/18670	0.00462396	0.0355602	0.0276244	ANK2/PDE4D/SLC8A1	3
4903	258	GO:0090136	epithelial cell-cell adhesion	2/100	15/18670	0.00284979	0.0255601	0.0189021	THBS4/CYP1B1	2
1049	485	GO:0097028	dendritic cell differentiation	2/58	42/18670	0.00754065	0.0335605	0.0209218	CAMK4/LYN	2
771	207	GO:0097048	dendritic cell apoptotic process	2/58	10/18670	0.000420049	0.0043265	0.00269716	LYN/CCL21	2
4532	1611	GO:0098719	sodium ion import across plasma membrane	2/237	15/18670	0.0151111	0.0410948	0.0221016	SLC9A6/SLC9A1	2
3875	954	GO:0098927	vesicle-mediated transport between endosomal compartments	4/237	41/18670	0.00177356	0.00815472	0.00438577	SORL1/MAPK3/MYO1D/EZR	4
4557	1636	GO:0099622	cardiac muscle cell membrane repolarization	3/237	42/18670	0.0161128	0.0432035	0.0232357	WDR1/ZMPSTE24/SCN5A	3
4246	1325	GO:0099623	regulation of cardiac muscle cell membrane repolarization	3/237	32/18670	0.00763637	0.0252933	0.0136032	WDR1/ZMPSTE24/SCN5A	3
4216	1295	GO:0099625	ventricular cardiac muscle cell membrane repolarization	3/237	31/18670	0.00698501	0.0236349	0.0127113	WDR1/ZMPSTE24/SCN5A	3
1082	518	GO:0101023	vascular endothelial cell proliferation	2/58	48/18670	0.00976216	0.0405289	0.0252658	MEF2C/ITGA4	2
4201	1280	GO:0106049	regulation of cellular response to osmotic stress	2/237	10/18670	0.00675199	0.0230597	0.012402	PTGS2/ARHGEF2	2
1067	503	GO:1900015	regulation of cytokine production involved in inflammatory response	2/58	46/18670	0.00899289	0.0385945	0.0240599	TLR6/ABCD2	2
2692	562	GO:1900025	negative regulation of substrate adhesion-dependent cell spreading	2/142	13/18670	0.00424095	0.0220608	0.0147056	CORO1C/POSTN	2
4568	1647	GO:1900371	regulation of purine nucleotide biosynthetic process	5/237	117/18670	0.0168039	0.0447832	0.0240853	PFKFB3/PSEN1/APP/AK4/HIF1A	5
3964	1043	GO:1900373	positive regulation of purine nucleotide biosynthetic process	4/237	46/18670	0.00272013	0.0114433	0.00615444	PFKFB3/PSEN1/APP/HIF1A	4
4330	1409	GO:1900542	regulation of purine nucleotide metabolic process	6/237	142/18670	0.00961195	0.0297665	0.016009	PGK1/PFKFB3/PSEN1/APP/AK4/HIF1A	6
1305	191	GO:1900543	negative regulation of purine nucleotide metabolic process	3/112	28/18670	0.000617172	0.00818953	0.00636191	SLC25A12/HPCA/SNCA	3
4396	1475	GO:1901020	negative regulation of calcium ion transmembrane transporter activity	3/237	36/18670	0.0105926	0.0315194	0.0169517	CACNB3/GPR35/CALM2	3
3971	1050	GO:1901292	nucleoside phosphate catabolic process	8/237	188/18670	0.00282326	0.0117981	0.00634523	GAPDH/PGK1/PFKFB3/GPI/PSEN1/APP/GDA/HIF1A	8
3854	933	GO:1901570	fatty acid derivative biosynthetic process	6/237	99/18670	0.00164725	0.00774594	0.00416592	ELOVL6/ACSL3/ACSL4/AKR1C3/ANXA1/PTGS2	6
3931	1010	GO:1901616	organic hydroxy compound catabolic process	5/237	74/18670	0.0024988	0.0108553	0.00583821	SULT1B1/GPD2/AKR1C3/MAOB/ALDH3B1	5
1820	315	GO:1901796	regulation of signal transduction by p53 class mediator	5/102	180/18670	0.00308867	0.0259507	0.0189415	AURKA/TWIST1/CDK5/BRCA1/TP73	5
1373	259	GO:1902065	response to L-glutamate	2/112	11/18670	0.00189357	0.0186517	0.0144893	HPCA/BAIAP2	2
1935	430	GO:1902410	mitotic cytokinetic process	2/102	24/18670	0.00754277	0.0464642	0.0339144	CHMP4B/KIF20B	2
3900	979	GO:1903051	negative regulation of proteolysis involved in cellular protein catabolic process	5/237	72/18670	0.00221518	0.00992762	0.00533927	GIPC1/EPHA4/SDCBP/SHH/PSEN1	5
1405	291	GO:1903115	regulation of actin filament-based movement	3/112	47/18670	0.00281242	0.0246664	0.0191617	ANK2/PDE4D/FGF13	3
4509	1588	GO:1903170	negative regulation of calcium ion transmembrane transport	3/237	41/18670	0.0151005	0.0410948	0.0221016	CACNB3/GPR35/CALM2	3
4533	1612	GO:1903358	regulation of Golgi organization	2/237	15/18670	0.0151111	0.0410948	0.0221016	MAPK3/CAMSAP2	2
1029	465	GO:1903427	negative regulation of reactive oxygen species biosynthetic process	2/58	37/18670	0.00589105	0.0273174	0.0170298	FYN/ABCD2	2
4587	1666	GO:1903541	regulation of exosomal secretion	2/237	16/18670	0.0171269	0.0447873	0.0240875	SDC4/SDCBP	2
272	272	GO:1903556	negative regulation of tumor necrosis factor superfamily cytokine production	3/46	72/18670	0.00074116	0.00583697	0.003295	GPNMB/TLR4/HAVCR2	3
4095	1174	GO:1903578	regulation of ATP metabolic process	6/237	122/18670	0.00467395	0.0174706	0.00939605	PGK1/PFKFB3/PSEN1/APP/AK4/HIF1A	6
3543	622	GO:1903580	positive regulation of ATP metabolic process	5/237	47/18670	0.000313853	0.0021983	0.00118229	PGK1/PFKFB3/PSEN1/APP/HIF1A	5
2022	68	GO:1903789	regulation of amino acid transmembrane transport	2/53	10/18670	0.000350669	0.00807073	0.00601253	AGT/RGS4	2
4202	1281	GO:1903799	negative regulation of production of miRNAs involved in gene silencing by miRNA	2/237	10/18670	0.00675199	0.0230597	0.012402	PPP3CA/ZMPSTE24	2
2869	739	GO:1904886	beta-catenin destruction complex disassembly	2/142	21/18670	0.010973	0.0435063	0.0290011	FZD2/FZD1	2
1084	520	GO:1905562	regulation of vascular endothelial cell proliferation	2/58	48/18670	0.00976216	0.0405289	0.0252658	MEF2C/ITGA4	2
772	208	GO:2000109	regulation of macrophage apoptotic process	2/58	10/18670	0.000420049	0.0043265	0.00269716	MEF2C/CCL5	2
4381	1460	GO:2000573	positive regulation of DNA biosynthetic process	4/237	67/18670	0.0103944	0.0312474	0.0168055	KLF4/CTNNB1/MAPK3/FGF2	4
4639	1718	GO:2000641	regulation of early endosome to late endosome transport	2/237	17/18670	0.0192499	0.049183	0.0264516	MAPK3/EZR	2
773	209	GO:2000668	regulation of dendritic cell apoptotic process	2/58	10/18670	0.000420049	0.0043265	0.00269716	LYN/CCL21	2
4206	1285	GO:2001135	regulation of endocytic recycling	2/237	10/18670	0.00675199	0.0230597	0.012402	EHD1/SORL1	2
4240	1319	GO:2001169	regulation of ATP biosynthetic process	5/237	96/18670	0.00757951	0.0252191	0.0135633	PFKFB3/PSEN1/APP/AK4/HIF1A	5
3768	847	GO:2001171	positive regulation of ATP biosynthetic process	4/237	36/18670	0.00108397	0.00561416	0.00301941	PFKFB3/PSEN1/APP/HIF1A	4
