# Supplementary material for: Neural functions in cancer: Data analyses and database construction
Source: Front Genet. 2023 Feb 13;14:1062052. doi: 10.3389/fgene.2023.1062052 (PMC9968960; doi:10.3389/fgene.2023.1062052)
Supplement: Supplementary file 2 [file DataSheet2.ZIP › SUP0906 datasheet2/Supplementary Table_S17.xlsx]

## Sheet: high_cancer_chaji_WGCNA_BP
	Unnamed: 0	ID	Description	GeneRatio	BgRatio	pvalue	p.adjust	qvalue	geneID	Count
273	125	GO:0002478	antigen processing and presentation of exogenous peptide antigen	5/82	175/18670	0.00104133	0.0179341	0.0140932	CALR/RACGAP1/KIF4A/CANX/CTSV	5
272	124	GO:0002495	antigen processing and presentation of peptide antigen via MHC class II	4/82	101/18670	0.00102131	0.01773	0.0139329	RACGAP1/KIF4A/CANX/CTSV	4
274	126	GO:0002504	antigen processing and presentation of peptide or polysaccharide antigen via MHC class II	4/82	102/18670	0.00105948	0.0180132	0.0141554	RACGAP1/KIF4A/CANX/CTSV	4
184	36	GO:0006119	oxidative phosphorylation	6/82	145/18670	4.26393e-05	0.00250074	0.00196517	UQCRQ/NDUFS4/COX6B1/PGK1/CDK1/NDUFB9	6
1220	347	GO:0006356	regulation of transcription by RNA polymerase I	2/76	32/18670	0.00749483	0.0459568	0.0339307	POU4F1/MACROH2A2	2
1383	150	GO:0006695	cholesterol biosynthetic process	3/73	75/18670	0.00316529	0.0475842	0.0361212	INSIG1/HMGCS1/HMGCR	3
2044	122	GO:0007026	negative regulation of microtubule depolymerization	2/64	25/18670	0.00329833	0.0399695	0.0312473	FGF13/CAMSAP3	2
1374	141	GO:0008203	cholesterol metabolic process	4/73	150/18670	0.00283516	0.0450056	0.0341638	INSIG1/MT3/HMGCS1/HMGCR	4
1285	52	GO:0008299	isoprenoid biosynthetic process	3/73	29/18670	0.000194794	0.00834306	0.00633322	ALDH1A2/HMGCS1/HMGCR	3
100	100	GO:0008343	adult feeding behavior	2/77	10/18670	0.000739508	0.0129414	0.0107912	AGRP/DMBX1	2
248	100	GO:0009060	aerobic respiration	4/82	87/18670	0.000583267	0.0125316	0.00984777	IDH2/BNIP3/COX6B1/BLOC1S1	4
210	62	GO:0009126	purine nucleoside monophosphate metabolic process	8/82	341/18670	0.000125575	0.0043038	0.00338208	GAPDH/UQCRQ/NDUFS4/COX6B1/PGK1/CDK1/NDUFB9/HPRT1	8
217	69	GO:0009161	ribonucleoside monophosphate metabolic process	8/82	354/18670	0.000162294	0.00502526	0.00394903	GAPDH/UQCRQ/NDUFS4/COX6B1/PGK1/CDK1/NDUFB9/HPRT1	8
209	61	GO:0009167	purine ribonucleoside monophosphate metabolic process	8/82	340/18670	0.000123063	0.0043038	0.00338208	GAPDH/UQCRQ/NDUFS4/COX6B1/PGK1/CDK1/NDUFB9/HPRT1	8
1986	64	GO:0009642	response to light intensity	2/64	12/18670	0.000746763	0.0171533	0.0134101	KCNC2/RS1	2
1083	210	GO:0010455	positive regulation of cell fate commitment	2/76	15/18670	0.00165915	0.0165915	0.0122498	NKX6-2/WNT3A	2
368	220	GO:0010498	proteasomal protein catabolic process	7/82	477/18670	0.00497254	0.0486817	0.0382558	KIF14/CDC20/AURKA/CDC34/GIPC1/PLK2/CDK1	7
1809	413	GO:0010544	negative regulation of platelet activation	2/116	19/18670	0.00610776	0.0372588	0.0279418	F2/SERPINE2	2
604	233	GO:0010719	negative regulation of epithelial to mesenchymal transition	2/59	31/18670	0.0043041	0.0384801	0.025654	FOXA1/NKX2-1	2
1761	365	GO:0014067	negative regulation of phosphatidylinositol 3-kinase signaling	2/116	16/18670	0.00433855	0.0301341	0.0225987	SERPINE2/TWIST1	2
181	33	GO:0015980	energy derivation by oxidation of organic compounds	8/82	285/18670	3.58381e-05	0.00228732	0.00179745	IDH2/UQCRQ/NDUFS4/BNIP3/COX6B1/CDK1/NDUFB9/BLOC1S1	8
287	139	GO:0019884	antigen processing and presentation of exogenous antigen	5/82	182/18670	0.00123985	0.0192176	0.0151019	CALR/RACGAP1/KIF4A/CANX/CTSV	5
269	121	GO:0019886	antigen processing and presentation of exogenous peptide antigen via MHC class II	4/82	98/18670	0.000912619	0.0162327	0.0127562	RACGAP1/KIF4A/CANX/CTSV	4
139	139	GO:0022010	central nervous system myelination	2/77	22/18670	0.00367639	0.0465415	0.0388086	FA2H/MYRF	2
292	144	GO:0022900	electron transport chain	5/82	186/18670	0.00136515	0.0202903	0.0159448	UQCRQ/NDUFS4/COX6B1/CDK1/NDUFB9	5
218	70	GO:0022904	respiratory electron transport chain	5/82	117/18670	0.000164733	0.00502526	0.00394903	UQCRQ/NDUFS4/COX6B1/CDK1/NDUFB9	5
2034	112	GO:0023058	adaptation of signaling pathway	2/64	22/18670	0.00255657	0.0345137	0.0269821	SAG/RS1	2
140	140	GO:0032291	axon ensheathment in central nervous system	2/77	22/18670	0.00367639	0.0465415	0.0388086	FA2H/MYRF	2
311	163	GO:0032486	Rap protein signal transduction	2/82	15/18670	0.00192797	0.025203	0.0198054	KIF14/PLK2	2
782	132	GO:0033033	negative regulation of myeloid cell apoptotic process	2/71	16/18670	0.0016531	0.0244484	0.018029	KITLG/EPO	2
1116	243	GO:0033866	nucleoside bisphosphate biosynthetic process	3/76	68/18670	0.0026867	0.0232775	0.0171862	ELOVL4/ELOVL3/SNCA	3
1117	244	GO:0034030	ribonucleoside bisphosphate biosynthetic process	3/76	68/18670	0.0026867	0.0232775	0.0171862	ELOVL4/ELOVL3/SNCA	3
1118	245	GO:0034033	purine nucleoside bisphosphate biosynthetic process	3/76	68/18670	0.0026867	0.0232775	0.0171862	ELOVL4/ELOVL3/SNCA	3
1074	201	GO:0035384	thioester biosynthetic process	3/76	54/18670	0.00138504	0.0146009	0.0107801	ELOVL4/ELOVL3/SNCA	3
298	150	GO:0035627	ceramide transport	2/82	13/18670	0.0014404	0.0205113	0.0161185	GLTP/CPTP	2
1115	242	GO:0042693	muscle cell fate commitment	2/76	19/18670	0.00267371	0.0232775	0.0171862	WNT3A/DKK1	2
1069	196	GO:0042761	very long-chain fatty acid biosynthetic process	2/76	13/18670	0.00123903	0.0134156	0.00990501	ELOVL4/ELOVL3	2
193	45	GO:0042773	ATP synthesis coupled electron transport	5/82	98/18670	7.12567e-05	0.00333082	0.00261747	UQCRQ/NDUFS4/COX6B1/CDK1/NDUFB9	5
192	44	GO:0042775	mitochondrial ATP synthesis coupled electron transport	5/82	97/18670	6.78532e-05	0.00327203	0.00257128	UQCRQ/NDUFS4/COX6B1/CDK1/NDUFB9	5
322	174	GO:0043161	proteasome-mediated ubiquitin-dependent protein catabolic process	7/82	419/18670	0.00244199	0.0302806	0.0237956	KIF14/CDC20/AURKA/CDC34/GIPC1/PLK2/CDK1	7
1921	69	GO:0043649	dicarboxylic acid catabolic process	2/76	17/18670	0.00213769	0.0498083	0.0418538	GAD1/GAD2	2
1225	352	GO:0044272	sulfur compound biosynthetic process	4/76	192/18670	0.00781902	0.0474015	0.0349973	ELOVL4/ELOVL3/ACAN/SNCA	4
167	19	GO:0045333	cellular respiration	8/82	193/18670	2.09089e-06	0.000226862	0.000178276	IDH2/UQCRQ/NDUFS4/BNIP3/COX6B1/CDK1/NDUFB9/BLOC1S1	8
1655	259	GO:0045741	positive regulation of epidermal growth factor-activated receptor activity	2/116	10/18670	0.00166707	0.0163258	0.0122433	ADORA1/EGF	2
240	92	GO:0046034	ATP metabolic process	7/82	305/18670	0.000386763	0.00902448	0.00709175	GAPDH/UQCRQ/NDUFS4/COX6B1/PGK1/CDK1/NDUFB9	7
137	137	GO:0046128	purine ribonucleoside metabolic process	3/77	73/18670	0.00340992	0.0441066	0.0367782	AK4/RAN/CASK	3
355	207	GO:0046599	regulation of centriole replication	2/82	22/18670	0.00415787	0.0433777	0.0340878	STIL/PLK2	2
279	131	GO:0047496	vesicle transport along microtubule	3/82	47/18670	0.00115191	0.0189367	0.0148811	AP3S1/BLOC1S3/BLOC1S1	3
302	154	GO:0048002	antigen processing and presentation of peptide antigen	5/82	189/18670	0.00146509	0.0205113	0.0161185	CALR/RACGAP1/KIF4A/CANX/CTSV	5
853	203	GO:0048643	positive regulation of skeletal muscle tissue development	2/71	27/18670	0.0047065	0.0453808	0.0334652	CDON/SHOX2	2
581	210	GO:0060314	regulation of ryanodine-sensitive calcium-release channel activity	2/59	26/18670	0.00303887	0.0306897	0.0204603	NOS1/PDE4D	2
1360	127	GO:0061081	positive regulation of myeloid leukocyte cytokine production involved in immune response	2/73	19/18670	0.00246993	0.0438026	0.0332506	WNT5A/SEMA7A	2
1572	176	GO:0071305	cellular response to vitamin D	3/116	23/18670	0.000377999	0.0054279	0.00407059	SNAI2/ATP2B1/CASR	3
1848	452	GO:0071404	cellular response to low-density lipoprotein particle stimulus	2/116	22/18670	0.00815133	0.045993	0.0344919	FGF21/CASR	2
1075	202	GO:0071616	acyl-CoA biosynthetic process	3/76	54/18670	0.00138504	0.0146009	0.0107801	ELOVL4/ELOVL3/SNCA	3
477	106	GO:0086023	adenylate cyclase-activating adrenergic receptor signaling pathway involved in heart process	2/59	11/18670	0.000530176	0.0104138	0.00694271	NOS1/PDE4D	2
1701	305	GO:0086067	AV node cell to bundle of His cell communication	2/116	12/18670	0.00242524	0.0202579	0.0151922	CACNA1G/GJC1	2
1656	260	GO:0086070	SA node cell to atrial cardiac muscle cell communication	2/116	10/18670	0.00166707	0.0163258	0.0122433	CACNA1G/GJC1	2
505	134	GO:0086103	G protein-coupled receptor signaling pathway involved in heart process	2/59	16/18670	0.00114505	0.0181596	0.0121067	NOS1/PDE4D	2
323	175	GO:0097329	response to antimetabolite	2/82	17/18670	0.002483	0.0306142	0.0240577	DHFRP1/DHFR	2
303	155	GO:0099518	vesicle cytoskeletal trafficking	3/82	52/18670	0.00154542	0.0214972	0.0168932	AP3S1/BLOC1S3/BLOC1S1	3
500	129	GO:0099558	maintenance of synapse structure	2/59	15/18670	0.00100396	0.0165344	0.0110232	C1QL1/DLG3	2
531	160	GO:1902644	tertiary alcohol metabolic process	2/59	19/18670	0.00162178	0.0215667	0.0143781	BMP2/AKR1C1	2
1384	151	GO:1902652	secondary alcohol metabolic process	4/73	155/18670	0.00318977	0.0476367	0.036161	INSIG1/MT3/HMGCS1/HMGCR	4
1385	152	GO:1902653	secondary alcohol biosynthetic process	3/73	76/18670	0.00328621	0.0480778	0.0364959	INSIG1/HMGCS1/HMGCR	3
861	211	GO:1905063	regulation of vascular smooth muscle cell differentiation	2/71	28/18670	0.00505614	0.0469124	0.0345946	HEY2/KIT	2
1041	168	GO:1905902	regulation of mesoderm formation	2/76	11/18670	0.000878297	0.0111216	0.0082113	WNT3A/DKK1	2

## Sheet: low_cancer_chaji_WGCNA_BP
	Unnamed: 0	ID	Description	GeneRatio	BgRatio	pvalue	p.adjust	qvalue	geneID	Count
3808	293	GO:0001771	immunological synapse formation	2/61	14/18670	0.000931705	0.00717887	0.0042521	CCL21/EPHB1	2
1559	1194	GO:0002674	negative regulation of acute inflammatory response	2/262	12/18670	0.0118009	0.041608	0.0251557	PPARG/GSTP1	2
2891	1205	GO:0002921	negative regulation of humoral immune response	3/417	12/18670	0.00209443	0.00813049	0.00439667	SPINK5/FOXJ1/FCGR2B	3
2737	1051	GO:0003044	regulation of systemic arterial blood pressure mediated by a chemical signal	6/417	49/18670	0.00074338	0.00334345	0.00180801	OXTR/F2R/MME/CTSZ/AGT/OR51E2	6
1169	804	GO:0006067	ethanol metabolic process	3/262	21/18670	0.00301368	0.0158549	0.00958567	ALDH3B1/SULT1B1/ALDH3B2	3
858	493	GO:0006068	ethanol catabolic process	3/262	12/18670	0.000547264	0.00470167	0.00284257	ALDH3B1/SULT1B1/ALDH3B2	3
1551	1186	GO:0006165	nucleoside diphosphate phosphorylation	6/262	134/18670	0.0116522	0.041608	0.0251557	AK4/GAPDH/PSEN1/PGK1/PFKFB3/AK8	6
4515	319	GO:0006638	neutral lipid metabolic process	3/60	130/18670	0.00845505	0.0430151	0.0287861	DGKB/SNCA/DGKG	3
246	246	GO:0006942	regulation of striated muscle contraction	4/102	97/18670	0.00197187	0.0190401	0.0144707	SLC8A1/PDE4D/FGF13/CACNA1C	4
1594	1229	GO:0007292	female gamete generation	6/262	136/18670	0.0124681	0.0432849	0.0261695	MDK/FOSL1/ASPM/AURKA/H3-3A/PTGS2	6
1386	1021	GO:0009132	nucleoside diphosphate metabolic process	7/262	158/18670	0.00702116	0.0294724	0.0178187	AK4/CASK/GAPDH/PSEN1/PGK1/PFKFB3/AK8	7
1612	1247	GO:0009135	purine nucleoside diphosphate metabolic process	6/262	138/18670	0.0133233	0.0457621	0.0276672	AK4/CASK/GAPDH/PSEN1/PGK1/PFKFB3	6
1613	1248	GO:0009179	purine ribonucleoside diphosphate metabolic process	6/262	138/18670	0.0133233	0.0457621	0.0276672	AK4/CASK/GAPDH/PSEN1/PGK1/PFKFB3	6
1658	1293	GO:0009185	ribonucleoside diphosphate metabolic process	6/262	140/18670	0.0142187	0.0470303	0.028434	AK4/CASK/GAPDH/PSEN1/PGK1/PFKFB3	6
3485	1799	GO:0009299	mRNA transcription	3/417	25/18670	0.0176714	0.046213	0.0249903	FLNA/HIF1A/C5AR1	3
1624	1259	GO:0009650	UV protection	2/262	13/18670	0.0138185	0.0462933	0.0279884	GPX1/FEN1	2
3310	1624	GO:0009895	negative regulation of catabolic process	14/417	308/18670	0.00971925	0.0283264	0.0153179	FEZ1/FLNA/SLC25A12/SDCBP/GRIN2A/HTR2B/MAP1A/SORL1/IL1B/GDNF/HMOX1/TIMP2/NELL1/ATP2B4	14
239	239	GO:0010649	regulation of cell communication by electrical coupling	2/102	12/18670	0.00188231	0.0183988	0.0139834	SLC8A1/PDE4D	2
2863	1177	GO:0010761	fibroblast migration	5/417	39/18670	0.00167177	0.00671544	0.00363146	TGFB1/CORO1C/THBS1/AKAP12/FGF2	5
2951	1265	GO:0010872	regulation of cholesterol esterification	3/417	13/18670	0.00267791	0.00992378	0.00536641	APOA1/APOE/AGT	3
3129	1443	GO:0010875	positive regulation of cholesterol efflux	3/417	16/18670	0.00498922	0.0162622	0.00879399	APOA1/LRP1/APOE	3
182	182	GO:0010880	regulation of release of sequestered calcium ion into cytosol by sarcoplasmic reticulum	3/102	32/18670	0.000699847	0.00912096	0.00693205	SLC8A1/PDE4D/CACNA1C	3
364	364	GO:0010881	regulation of cardiac muscle contraction by regulation of the release of sequestered calcium ion	2/102	24/18670	0.00754277	0.0492863	0.0374583	SLC8A1/CACNA1C	2
195	195	GO:0014808	release of sequestered calcium ion into cytosol by sarcoplasmic reticulum	3/102	36/18670	0.000991618	0.0119748	0.00910099	SLC8A1/PDE4D/CACNA1C	3
1455	1090	GO:0017001	antibiotic catabolic process	4/262	58/18670	0.00888652	0.0348475	0.0210684	ALDH3B1/SULT1B1/GPX1/ALDH3B2	4
4169	25	GO:0019369	arachidonic acid metabolic process	3/63	51/18670	0.000679379	0.0431144	0.0346016	AKR1C3/ALOXE3/PLA2G10	3
3237	1551	GO:0019433	triglyceride catabolic process	4/417	35/18670	0.00743154	0.0226194	0.0122317	APOA1/APOE/APOB/SORL1	4
1545	1180	GO:0030216	keratinocyte differentiation	10/262	305/18670	0.0112512	0.0407941	0.0246636	CDH3/FOXC1/BCR/EPHA2/TP63/ANXA1/PCSK6/CTSV/CASP3/ST14	10
3042	1356	GO:0030810	positive regulation of nucleotide biosynthetic process	5/417	46/18670	0.00350406	0.0122024	0.00659859	GUCA1A/HIF1A/SLC25A12/HTR2A/APP	5
4491	295	GO:0031111	negative regulation of microtubule polymerization or depolymerization	2/60	37/18670	0.00629236	0.034608	0.02316	SNCA/STMN1	2
312	312	GO:0032095	regulation of response to food	2/102	19/18670	0.00475692	0.0361314	0.0274603	CARTPT/PRKCG	2
3415	1729	GO:0032373	positive regulation of sterol transport	3/417	23/18670	0.0140602	0.0381511	0.0206307	APOA1/LRP1/APOE	3
3416	1730	GO:0032376	positive regulation of cholesterol transport	3/417	23/18670	0.0140602	0.0381511	0.0206307	APOA1/LRP1/APOE	3
1628	1263	GO:0033147	negative regulation of intracellular estrogen receptor signaling pathway	2/262	13/18670	0.0138185	0.0462933	0.0279884	BRCA1/TP63	2
1424	1059	GO:0033483	gas homeostasis	2/262	10/18670	0.00819612	0.0327998	0.0198304	WNT7B/GSTP1	2
304	304	GO:0034199	activation of protein kinase A activity	2/102	18/18670	0.00427135	0.0334005	0.0253848	PRKAR1B/ADCY8	2
1370	1005	GO:0034308	primary alcohol metabolic process	5/262	85/18670	0.0069055	0.0291251	0.0176087	ALDH3B1/GPD2/SULT1B1/BCO1/ALDH3B2	5
979	614	GO:0034310	primary alcohol catabolic process	3/262	15/18670	0.0010971	0.00764055	0.00461939	ALDH3B1/SULT1B1/ALDH3B2	3
3058	1372	GO:0034367	protein-containing complex remodeling	4/417	29/18670	0.00374397	0.0128769	0.00696333	APOA1/APOE/AGT/APOB	4
3013	1327	GO:0034368	protein-lipid complex remodeling	4/417	28/18670	0.00328467	0.0116264	0.00628715	APOA1/APOE/AGT/APOB	4
3014	1328	GO:0034369	plasma lipoprotein particle remodeling	4/417	28/18670	0.00328467	0.0116264	0.00628715	APOA1/APOE/AGT/APOB	4
3029	1343	GO:0034370	triglyceride-rich lipoprotein particle remodeling	3/417	14/18670	0.00335219	0.0117513	0.00635465	APOA1/APOE/APOB	3
2952	1266	GO:0034374	low-density lipoprotein particle remodeling	3/417	13/18670	0.00267791	0.00992378	0.00536641	APOE/AGT/APOB	3
3015	1329	GO:0034377	plasma lipoprotein particle assembly	4/417	28/18670	0.00328467	0.0116264	0.00628715	APOA1/APOE/APOB/PRKACB	4
2806	1120	GO:0034378	chylomicron assembly	3/417	10/18670	0.00118106	0.00493254	0.00266733	APOA1/APOE/APOB	3
3079	1393	GO:0034380	high-density lipoprotein particle assembly	3/417	15/18670	0.00412138	0.013952	0.00754473	APOA1/APOE/PRKACB	3
3178	1492	GO:0034433	steroid esterification	3/417	17/18670	0.00595903	0.0187896	0.0101607	APOA1/APOE/AGT	3
3179	1493	GO:0034434	sterol esterification	3/417	17/18670	0.00595903	0.0187896	0.0101607	APOA1/APOE/AGT	3
3180	1494	GO:0034435	cholesterol esterification	3/417	17/18670	0.00595903	0.0187896	0.0101607	APOA1/APOE/AGT	3
1489	1124	GO:0035404	histone-serine phosphorylation	2/262	11/18670	0.00992531	0.0373393	0.0225749	AURKA/DRD1	2
160	160	GO:0035773	insulin secretion involved in cellular response to glucose stimulus	4/102	64/18670	0.000414869	0.00614573	0.00467083	EPHA5/OXCT1/TIAM1/ADCY8	4
3181	1495	GO:0035930	corticosteroid hormone secretion	3/417	17/18670	0.00595903	0.0187896	0.0101607	TAC1/AGT/BMP6	3
4446	250	GO:0042501	serine phosphorylation of STAT protein	2/60	27/18670	0.00338526	0.0217834	0.0145777	CDK5R1/CDK5	2
175	175	GO:0042594	response to starvation	6/102	191/18670	0.000632622	0.00857275	0.00651541	SFRP1/SSTR2/OXCT1/CARTPT/WNT4/SSTR1	6
3266	1580	GO:0042789	mRNA transcription by RNA polymerase II	3/417	19/18670	0.00821596	0.024503	0.0132503	FLNA/HIF1A/C5AR1	3
1137	772	GO:0043403	skeletal muscle tissue regeneration	4/262	41/18670	0.00255267	0.0141668	0.0085651	PAX7/ANXA1/GPX1/WNT7A	4
3419	1733	GO:0043950	positive regulation of cAMP-mediated signaling	3/417	23/18670	0.0140602	0.0381511	0.0206307	GIP/SCT/OR51E2	3
344	344	GO:0044342	type B pancreatic cell proliferation	2/102	22/18670	0.00635792	0.0438256	0.033308	SFRP1/WNT3A	2
1343	978	GO:0045839	negative regulation of mitotic nuclear division	4/262	52/18670	0.00605238	0.0264946	0.0160183	BMP7/CDC20/BMP4/CENPF	4
1676	1311	GO:0045923	positive regulation of fatty acid metabolic process	3/262	37/18670	0.0149364	0.0487651	0.0294828	PPARG/PTGS2/ANXA1	3
4459	263	GO:0045980	negative regulation of nucleotide metabolic process	2/60	29/18670	0.00389961	0.0240476	0.0160929	SNCA/HPCA	2
994	629	GO:0045981	positive regulation of nucleotide metabolic process	5/262	57/18670	0.0012096	0.00819777	0.00495628	ADORA2B/PSEN1/PGK1/CDK1/PFKFB3	5
1018	653	GO:0045986	negative regulation of smooth muscle contraction	3/262	16/18670	0.00133634	0.00872222	0.00527335	ADORA2B/SOD1/PTGS2	3
961	596	GO:0046164	alcohol catabolic process	5/262	54/18670	0.000945287	0.00679277	0.00410683	ALDH3B1/NTSR1/GPD2/SULT1B1/ALDH3B2	5
4419	223	GO:0046339	diacylglycerol metabolic process	2/60	22/18670	0.00225101	0.0162306	0.0108617	DGKB/DGKG	2
3347	1661	GO:0046716	muscle cell cellular homeostasis	3/417	21/18670	0.0109116	0.0310002	0.0167638	TGFB1/HIF1A/CHRNA1	3
4409	213	GO:0046785	microtubule polymerization	3/60	76/18670	0.00187772	0.0142847	0.00955945	CDK5R1/SNCA/STMN1	3
4103	588	GO:0046850	regulation of bone remodeling	2/61	48/18670	0.0107548	0.0412237	0.0244171	CSK/CD38	2
271	271	GO:0046851	negative regulation of bone remodeling	2/102	15/18670	0.00296276	0.0256952	0.0195287	SFRP1/CARTPT	2
1595	1230	GO:0046939	nucleotide phosphorylation	6/262	136/18670	0.0124681	0.0432849	0.0261695	AK4/GAPDH/PSEN1/PGK1/PFKFB3/AK8	6
2808	1122	GO:0048262	determination of dorsal/ventral asymmetry	3/417	10/18670	0.00118106	0.00493254	0.00266733	NBL1/ACVR1/CTNNB1	3
1268	903	GO:0050000	chromosome localization	5/262	76/18670	0.00430433	0.020404	0.012336	KIF14/NDE1/CENPF/CHMP4B/RAB11A	5
3763	248	GO:0050852	T cell receptor signaling pathway	5/61	202/18670	0.000513445	0.00468699	0.00277614	PDE4B/CD3E/CSK/PTPRC/FYN	5
1256	891	GO:0051303	establishment of chromosome localization	5/262	75/18670	0.00406678	0.0195589	0.0118251	KIF14/NDE1/CENPF/CHMP4B/RAB11A	5
1442	1077	GO:0051310	metaphase plate congression	4/262	57/18670	0.00836392	0.0332143	0.020081	KIF14/CENPF/CHMP4B/RAB11A	4
1510	1145	GO:0051784	negative regulation of nuclear division	4/262	60/18670	0.00999464	0.0373393	0.0225749	BMP7/CDC20/BMP4/CENPF	4
199	199	GO:0055117	regulation of cardiac muscle contraction	4/102	82/18670	0.00105948	0.0125663	0.00955056	SLC8A1/PDE4D/FGF13/CACNA1C	4
3303	1617	GO:0060008	Sertoli cell differentiation	3/417	20/18670	0.00950794	0.0277595	0.0150113	FLNA/ICAM1/RARA	3
2811	1125	GO:0060033	anatomical structure regression	3/417	10/18670	0.00118106	0.00493254	0.00266733	LEF1/GLI1/GLI2	3
3267	1581	GO:0060149	negative regulation of posttranscriptional gene silencing	3/417	19/18670	0.00821596	0.024503	0.0132503	TGFB1/PPP3CA/ZMPSTE24	3
3389	1703	GO:0060575	intestinal epithelial cell differentiation	3/417	22/18670	0.0124286	0.0345028	0.0186578	HIF1A/PYY/PRDM1	3
1634	1269	GO:0060712	spongiotrophoblast layer development	2/262	13/18670	0.0138185	0.0462933	0.0279884	ADM/CITED1	2
3135	1449	GO:0060965	negative regulation of gene silencing by miRNA	3/417	16/18670	0.00498922	0.0162622	0.00879399	TGFB1/PPP3CA/ZMPSTE24	3
3268	1582	GO:0060967	negative regulation of gene silencing by RNA	3/417	19/18670	0.00821596	0.024503	0.0132503	TGFB1/PPP3CA/ZMPSTE24	3
143	143	GO:0061178	regulation of insulin secretion involved in cellular response to glucose stimulus	4/102	57/18670	0.000265574	0.00439857	0.00334297	EPHA5/OXCT1/TIAM1/ADCY8	4
252	252	GO:0061469	regulation of type B pancreatic cell proliferation	2/102	13/18670	0.00221664	0.020896	0.0158812	SFRP1/WNT3A	2
3148	1462	GO:0065005	protein-lipid complex assembly	4/417	32/18670	0.00537844	0.0173872	0.00940237	APOA1/APOE/APOB/PRKACB	4
231	231	GO:0070296	sarcoplasmic reticulum calcium ion transport	3/102	43/18670	0.00166717	0.0170652	0.0129698	SLC8A1/PDE4D/CACNA1C	3
4354	158	GO:0070493	thrombin-activated receptor signaling pathway	2/60	12/18670	0.000656577	0.00666722	0.00446177	SNCA/STMN1	2
2899	1213	GO:0071073	positive regulation of phospholipid biosynthetic process	3/417	12/18670	0.00209443	0.00813049	0.00439667	HTR2A/HTR2B/FPR2	3
3390	1704	GO:0071379	cellular response to prostaglandin stimulus	3/417	22/18670	0.0124286	0.0345028	0.0186578	GNB1/TNC/APOB	3
3109	1423	GO:0071825	protein-lipid complex subunit organization	5/417	49/18670	0.00461632	0.0153316	0.00829077	APOA1/APOE/AGT/APOB/PRKACB	5
3001	1315	GO:0071827	plasma lipoprotein particle organization	5/417	45/18670	0.00318044	0.0114122	0.00617127	APOA1/APOE/AGT/APOB/PRKACB	5
1474	1109	GO:0072330	monocarboxylic acid biosynthetic process	11/262	343/18670	0.00939711	0.0363185	0.0219578	BRCA1/ACSL3/MGLL/PTGS2/GAPDH/PSEN1/PGK1/ANXA1/PFKFB3/ELOVL6/FGF19	11
232	232	GO:0086004	regulation of cardiac muscle cell contraction	3/102	43/18670	0.00166717	0.0170652	0.0129698	PDE4D/FGF13/CACNA1C	3
1501	1136	GO:0090073	positive regulation of protein homodimerization activity	2/262	11/18670	0.00992531	0.0373393	0.0225749	TRAF2/ARF6	2
2876	1190	GO:0097006	regulation of plasma lipoprotein particle levels	8/417	101/18670	0.00191703	0.00761668	0.00411881	AP2B1/APOA1/MSR1/APOE/AGT/APOB/HMOX1/PRKACB	8
2767	1081	GO:0097709	connective tissue replacement	4/417	20/18670	0.000894772	0.00390926	0.00211398	TGFB1/PPP3CA/HIF1A/F2R	4
294	294	GO:0098884	postsynaptic neurotransmitter receptor internalization	2/102	17/18670	0.00381027	0.030495	0.0231766	ARC/CALY	2
295	295	GO:0140239	postsynaptic endocytosis	2/102	17/18670	0.00381027	0.030495	0.0231766	ARC/CALY	2
1640	1275	GO:1900103	positive regulation of endoplasmic reticulum unfolded protein response	2/262	13/18670	0.0138185	0.0462933	0.0279884	BAK1/BAX	2
3045	1359	GO:1900373	positive regulation of purine nucleotide biosynthetic process	5/417	46/18670	0.00350406	0.0122024	0.00659859	GUCA1A/HIF1A/SLC25A12/HTR2A/APP	5
1682	1317	GO:1900542	regulation of purine nucleotide metabolic process	6/262	142/18670	0.0151553	0.0493294	0.029824	AK4/ADORA2B/PSEN1/PGK1/CDK1/PFKFB3	6
4453	257	GO:1900543	negative regulation of purine nucleotide metabolic process	2/60	28/18670	0.00363816	0.0229571	0.0153631	SNCA/HPCA	2
996	631	GO:1900544	positive regulation of purine nucleotide metabolic process	5/262	57/18670	0.0012096	0.00819777	0.00495628	ADORA2B/PSEN1/PGK1/CDK1/PFKFB3	5
3951	436	GO:1901019	regulation of calcium ion transmembrane transporter activity	3/61	89/18670	0.00308676	0.0160554	0.00950975	PDE4B/ANK2/STAC3	3
4045	530	GO:1901021	positive regulation of calcium ion transmembrane transporter activity	2/61	38/18670	0.00684423	0.0292424	0.0173205	ANK2/STAC3	2
362	362	GO:1901605	alpha-amino acid metabolic process	5/102	222/18670	0.00744859	0.0489225	0.0371817	ATCAY/SLC6A8/DAO/EGLN3/GAD1	5
2943	1257	GO:1902305	regulation of sodium ion transmembrane transport	6/417	62/18670	0.00256323	0.00964342	0.0052148	HECW2/NETO1/YWHAH/SCN2B/ATP2B4/HECW1	6
249	249	GO:1903115	regulation of actin filament-based movement	3/102	47/18670	0.0021562	0.0205701	0.0156336	PDE4D/FGF13/CACNA1C	3
4038	523	GO:1903427	negative regulation of reactive oxygen species biosynthetic process	2/61	37/18670	0.00649759	0.0281315	0.0166625	ABCD2/FYN	2
1261	896	GO:1903580	positive regulation of ATP metabolic process	4/262	47/18670	0.00421078	0.0201385	0.0121755	PSEN1/PGK1/CDK1/PFKFB3	4
363	363	GO:1903779	regulation of cardiac conduction	3/102	73/18670	0.00746657	0.0489225	0.0371817	SLC8A1/PDE4D/ATP1A3	3
2816	1130	GO:1903799	negative regulation of production of miRNAs involved in gene silencing by miRNA	3/417	10/18670	0.00118106	0.00493254	0.00266733	TGFB1/PPP3CA/ZMPSTE24	3
296	296	GO:1903818	positive regulation of voltage-gated potassium channel activity	2/102	17/18670	0.00381027	0.030495	0.0231766	KCNA1/KCNC2	2
3513	1827	GO:1904738	vascular associated smooth muscle cell migration	4/417	46/18670	0.0191338	0.049545	0.0267921	LRP1/PRKG1/IQGAP1/AGT	4
3514	1828	GO:1904752	regulation of vascular associated smooth muscle cell migration	4/417	46/18670	0.0191338	0.049545	0.0267921	LRP1/PRKG1/IQGAP1/AGT	4
3241	1555	GO:1990774	tumor necrosis factor secretion	4/417	35/18670	0.00743154	0.0226194	0.0122317	HAVCR2/MMP8/CX3CL1/AKAP12	4
3172	1486	GO:2000649	regulation of sodium ion transmembrane transporter activity	5/417	52/18670	0.00595901	0.0187896	0.0101607	HECW2/NETO1/YWHAH/SCN2B/HECW1	5
3138	1452	GO:2000846	regulation of corticosteroid hormone secretion	3/417	16/18670	0.00498922	0.0162622	0.00879399	TAC1/AGT/BMP6	3
3259	1573	GO:2001171	positive regulation of ATP biosynthetic process	4/417	36/18670	0.00821595	0.024503	0.0132503	HIF1A/SLC25A12/HTR2A/APP	4
