# Supplementary material for: Neural functions in cancer: Data analyses and database construction
Source: Front Genet. 2023 Feb 13;14:1062052. doi: 10.3389/fgene.2023.1062052 (PMC9968960; doi:10.3389/fgene.2023.1062052)
Supplement: Supplementary file 2 [file DataSheet2.ZIP › SUP0906 datasheet2/Supplementary Table_S18.xlsx]

## Sheet: high_cancer_chaji_WGCNA_BP
	Unnamed: 0	ID	Description	GeneRatio	BgRatio	pvalue	p.adjust	qvalue	geneID	Count
1107	79	GO:0061314	Notch signaling involved in heart development	4/173	11/18670	2.23364e-06	9.55161e-05	6.88608e-05	DLL4/HEY1/HEY2/JAG1	4
1141	113	GO:2001224	positive regulation of neuron migration	4/173	16/18670	1.18802e-05	0.000356509	0.00025702	MDK/KIF20B/SEMA3A/RELN	4
1203	175	GO:0048066	developmental pigmentation	5/173	47/18670	7.21755e-05	0.00140291	0.00101141	KITLG/OR51E2/BLOC1S3/BAX/KIT	5
688	93	GO:2000047	regulation of cell-cell adhesion mediated by cadherin	3/90	18/18670	8.38807e-05	0.00183645	0.00145594	FOXA1/FOXA2/WNT3A	3
1282	254	GO:0050931	pigment cell differentiation	4/173	36/18670	0.000332754	0.00446412	0.00321834	KITLG/OR51E2/BLOC1S3/KIT	4
1294	266	GO:0046822	regulation of nucleocytoplasmic transport	6/173	104/18670	0.000415986	0.00532992	0.00384252	RAN/ECT2/PRKACA/CDK5/CD36/ZIC1	6
1336	308	GO:0055093	response to hyperoxia	3/173	21/18670	0.000919759	0.01015	0.00731747	EPO/COL1A1/BNIP3	3
148	148	GO:0033690	positive regulation of osteoblast proliferation	2/81	10/18670	0.000817932	0.0108248	0.00793987	SOX8/CTHRC1	2
1357	329	GO:0002478	antigen processing and presentation of exogenous peptide antigen	7/173	175/18670	0.00124634	0.0129204	0.00931476	KIF3A/CD36/RACGAP1/CANX/KIF4A/CTSV/CALR	7
1360	332	GO:2001258	negative regulation of cation channel activity	4/173	51/18670	0.00126731	0.0130194	0.00938612	CALM3/EPO/MMP9/DRD4	4
1361	333	GO:0009167	purine ribonucleoside monophosphate metabolic process	10/173	340/18670	0.00130231	0.0133389	0.0096165	COX6B1/UQCRQ/CDK1/PGK1/GAPDH/CASK/NDUFB9/NDUFS4/HPRT1/COX7B	10
1364	336	GO:0009126	purine nucleoside monophosphate metabolic process	10/173	341/18670	0.00133112	0.0135127	0.00974176	COX6B1/UQCRQ/CDK1/PGK1/GAPDH/CASK/NDUFB9/NDUFS4/HPRT1/COX7B	10
1387	359	GO:0019884	antigen processing and presentation of exogenous antigen	7/173	182/18670	0.00156156	0.014752	0.0106352	KIF3A/CD36/RACGAP1/CANX/KIF4A/CTSV/CALR	7
437	108	GO:0007494	midgut development	2/63	13/18670	0.000853406	0.0152485	0.0111074	ALDH1A2/WNT5A	2
438	109	GO:0009313	oligosaccharide catabolic process	2/63	13/18670	0.000853406	0.0152485	0.0111074	HEXB/NEU4	2
757	162	GO:1905902	regulation of mesoderm formation	2/90	11/18670	0.0012287	0.0155132	0.0122989	DKK1/WNT3A	2
1396	368	GO:0030318	melanocyte differentiation	3/173	26/18670	0.00173796	0.0161126	0.0116161	KITLG/OR51E2/KIT	3
1397	369	GO:0009161	ribonucleoside monophosphate metabolic process	10/173	354/18670	0.0017554	0.0162303	0.011701	COX6B1/UQCRQ/CDK1/PGK1/GAPDH/CASK/NDUFB9/NDUFS4/HPRT1/COX7B	10
445	116	GO:0043455	regulation of secondary metabolic process	2/63	14/18670	0.000993476	0.0170575	0.0124251	WNT5A/SLC7A11	2
1406	378	GO:0048002	antigen processing and presentation of peptide antigen	7/173	189/18670	0.00193574	0.0173914	0.012538	KIF3A/CD36/RACGAP1/CANX/KIF4A/CTSV/CALR	7
456	127	GO:0007040	lysosome organization	3/63	61/18670	0.00114629	0.0180029	0.0131138	MT3/HEXB/SYT7	3
457	128	GO:0080171	lytic vacuole organization	3/63	61/18670	0.00114629	0.0180029	0.0131138	MT3/HEXB/SYT7	3
1418	390	GO:0019886	antigen processing and presentation of exogenous peptide antigen via MHC class II	5/173	98/18670	0.00218685	0.0190848	0.0137589	KIF3A/RACGAP1/CANX/KIF4A/CTSV	5
1414	386	GO:0036296	response to increased oxygen levels	3/173	28/18670	0.00216031	0.0190848	0.0137589	EPO/COL1A1/BNIP3	3
772	177	GO:0003306	Wnt signaling pathway involved in heart development	2/90	13/18670	0.00173162	0.019618	0.0155531	DKK1/WNT3A	2
1431	403	GO:0002495	antigen processing and presentation of peptide antigen via MHC class II	5/173	101/18670	0.0024947	0.0211247	0.0152295	KIF3A/RACGAP1/CANX/KIF4A/CTSV	5
486	157	GO:0008203	cholesterol metabolic process	4/63	150/18670	0.00165059	0.0211651	0.0154172	MT3/HMGCS1/INSIG1/HMGCR	4
1436	408	GO:0002504	antigen processing and presentation of peptide or polysaccharide antigen via MHC class II	5/173	102/18670	0.00260397	0.0216744	0.0156258	KIF3A/RACGAP1/CANX/KIF4A/CTSV	5
1443	415	GO:0009123	nucleoside monophosphate metabolic process	10/173	375/18670	0.00266702	0.0219324	0.0158118	COX6B1/UQCRQ/CDK1/PGK1/GAPDH/CASK/NDUFB9/NDUFS4/HPRT1/COX7B	10
491	162	GO:1902652	secondary alcohol metabolic process	4/63	155/18670	0.00186091	0.0231301	0.0168486	MT3/HMGCS1/INSIG1/HMGCR	4
946	86	GO:0016264	gap junction assembly	2/79	11/18670	0.00094857	0.0232939	0.0176892	GJB1/GJB2	2
498	169	GO:0006695	cholesterol biosynthetic process	3/63	75/18670	0.00207978	0.0247522	0.0180301	HMGCS1/INSIG1/HMGCR	3
500	171	GO:1902653	secondary alcohol biosynthetic process	3/63	76/18670	0.00216008	0.0254437	0.0185338	HMGCS1/INSIG1/HMGCR	3
504	175	GO:0042438	melanin biosynthetic process	2/63	21/18670	0.00225803	0.0257009	0.0187212	WNT5A/SLC7A11	2
509	180	GO:0016125	sterol metabolic process	4/63	166/18670	0.00238778	0.0267273	0.0194688	MT3/HMGCS1/INSIG1/HMGCR	4
510	181	GO:0006582	melanin metabolic process	2/63	22/18670	0.00247844	0.0274389	0.0199872	WNT5A/SLC7A11	2
1474	446	GO:0036500	ATF6-mediated unfolded protein response	2/173	10/18670	0.00365843	0.0276891	0.019962	DDIT3/CALR	2
1475	447	GO:0043653	mitochondrial fragmentation involved in apoptotic process	2/173	10/18670	0.00365843	0.0276891	0.019962	BAX/BNIP3	2
1479	451	GO:1903862	positive regulation of oxidative phosphorylation	2/173	10/18670	0.00365843	0.0276891	0.019962	CDK1/PGK1	2
516	187	GO:0016126	sterol biosynthetic process	3/63	81/18670	0.00259043	0.0278971	0.020321	HMGCS1/INSIG1/HMGCR	3
1742	120	GO:1990416	cellular response to brain-derived neurotrophic factor stimulus	2/115	10/18670	0.00163879	0.0280897	0.0245213	SH3GL2/MAPT	2
521	192	GO:0051262	protein tetramerization	4/63	172/18670	0.0027146	0.0284963	0.0207574	ALDH1A2/PKD2L1/HMGCR/TP73	4
518	189	GO:0071294	cellular response to zinc ion	2/63	23/18670	0.0027086	0.0284963	0.0207574	MT3/GLRA2	2
524	195	GO:0036315	cellular response to sterol	2/63	24/18670	0.00294843	0.030173	0.0219788	HMGCS1/INSIG1	2
1509	481	GO:0060837	blood vessel endothelial cell differentiation	2/173	11/18670	0.00444426	0.0314129	0.0226466	HEY1/HEY2	2
981	121	GO:0042362	fat-soluble vitamin biosynthetic process	2/79	15/18670	0.00179113	0.0317265	0.024093	SNAI2/BCO1	2
542	213	GO:0048643	positive regulation of skeletal muscle tissue development	2/63	27/18670	0.00372531	0.0351046	0.0255711	MYOD1/HMGCR	2
1532	504	GO:0019882	antigen processing and presentation	7/173	226/18670	0.00519255	0.0351498	0.0253407	KIF3A/CD36/RACGAP1/CANX/KIF4A/CTSV/CALR	7
1538	510	GO:0050910	detection of mechanical stimulus involved in sensory perception of sound	2/173	12/18670	0.00530076	0.0353488	0.0254841	COL11A1/KIT	2
260	260	GO:0045603	positive regulation of endothelial cell differentiation	2/81	24/18670	0.00482297	0.03643	0.0267211	TMEM100/BMP4	2
1755	133	GO:0099566	regulation of postsynaptic cytosolic calcium ion concentration	2/115	12/18670	0.00238428	0.036903	0.0322149	ATP2B2/FZD9	2
1543	515	GO:0032506	cytokinetic process	3/173	39/18670	0.00559437	0.037018	0.0266876	ECT2/KIF20B/RACGAP1	3
991	131	GO:0031643	positive regulation of myelination	2/79	17/18670	0.00230726	0.0374886	0.0284686	MYRF/MAG	2
1545	517	GO:0006941	striated muscle contraction	6/173	174/18670	0.00570436	0.0376044	0.0271103	PRKACA/CALM3/CHRNA1/MYLK2/CHRND/GJC1	6
558	229	GO:0044550	secondary metabolite biosynthetic process	2/63	29/18670	0.00429041	0.0377929	0.0275293	WNT5A/SLC7A11	2
1559	531	GO:0006986	response to unfolded protein	6/173	176/18670	0.00602409	0.0387376	0.0279273	DDIT3/BAX/HSPB1/CANX/THBS4/CALR	6
1568	540	GO:0061478	response to platelet aggregation inhibitor	2/173	13/18670	0.00622656	0.0392285	0.0282812	EFNA5/ACTB	2
846	251	GO:0023058	adaptation of signaling pathway	2/90	22/18670	0.00498577	0.0407171	0.0322805	SAG/RS1	2
1009	149	GO:0060716	labyrinthine layer blood vessel development	2/79	19/18670	0.00288518	0.0412905	0.0313558	WNT2/OVOL2	2
1588	560	GO:0010917	negative regulation of mitochondrial membrane potential	2/173	14/18670	0.00722032	0.0436408	0.0314622	BAX/BNIP3	2
1589	561	GO:0046037	GMP metabolic process	2/173	14/18670	0.00722032	0.0436408	0.0314622	CASK/HPRT1	2
1593	565	GO:2001212	regulation of vasculogenesis	2/173	14/18670	0.00722032	0.0436408	0.0314622	HEY1/HEY2	2
317	8	GO:0045741	positive regulation of epidermal growth factor-activated receptor activity	2/48	10/18670	0.00028746	0.0438217	0.035134	ADORA1/EGF	2
1594	566	GO:0008631	intrinsic apoptotic signaling pathway in response to oxidative stress	3/173	43/18670	0.00735342	0.0440744	0.0317748	MELK/DIABLO/HSPB1	3
289	289	GO:0033688	regulation of osteoblast proliferation	2/81	28/18670	0.0065317	0.0445732	0.0326941	SOX8/CTHRC1	2
1602	574	GO:0043154	negative regulation of cysteine-type endopeptidase activity involved in apoptotic process	4/173	84/18670	0.00773038	0.0459125	0.0330999	SH3RF1/MMP9/BIRC5/CDKN2D	4
584	255	GO:0032148	activation of protein kinase B activity	2/63	34/18670	0.00586452	0.0462316	0.0336763	WNT5A/MT3	2
293	293	GO:0007263	nitric oxide mediated signal transduction	2/81	29/18670	0.0069959	0.0468076	0.034333	NOS1/NDNF	2
1611	583	GO:0018210	peptidyl-threonine modification	5/173	134/18670	0.00824588	0.0477712	0.0344399	PRKACA/CALM3/CDK5/MYLK2/CDK1	5
1613	585	GO:0032486	Rap protein signal transduction	2/173	15/18670	0.00828071	0.0477712	0.0344399	PLK2/KIF14	2
1616	588	GO:0048070	regulation of developmental pigmentation	2/173	15/18670	0.00828071	0.0477712	0.0344399	KITLG/BAX	2
1618	590	GO:0090136	epithelial cell-cell adhesion	2/173	15/18670	0.00828071	0.0477712	0.0344399	THBS4/KIT	2
300	300	GO:0000038	very long-chain fatty acid metabolic process	2/81	30/18670	0.00747464	0.0487451	0.0357541	ELOVL4/ABCD2	2
320	11	GO:1902855	regulation of non-motile cilium assembly	2/48	13/18670	0.000495816	0.0487618	0.0390947	RP1/HAP1	2
1026	166	GO:0022010	central nervous system myelination	2/79	22/18670	0.00386563	0.049724	0.0377602	MYRF/MAG	2
1027	167	GO:0032291	axon ensheathment in central nervous system	2/79	22/18670	0.00386563	0.049724	0.0377602	MYRF/MAG	2
856	261	GO:0008211	glucocorticoid metabolic process	2/90	25/18670	0.00641463	0.0498162	0.0394942	WNT4/APOA1	2
859	264	GO:0045672	positive regulation of osteoclast differentiation	2/90	25/18670	0.00641463	0.0498162	0.0394942	POU4F1/POU4F2	2

## Sheet: low_cancer_chaji_WGCNA_BP
	Unnamed: 0	ID	Description	GeneRatio	BgRatio	pvalue	p.adjust	qvalue	geneID	Count
1649	29	GO:1901019	regulation of calcium ion transmembrane transporter activity	6/82	89/18670	2.59091e-06	0.000171874	0.000130118	PDE4D/ANK2/DRD2/HPCA/JPH3/FGF14	6
2843	432	GO:0062012	regulation of small molecule metabolic process	22/323	459/18670	1.77657e-05	0.000191074	0.000104949	ZMPSTE24/PSEN1/LDLR/SLC45A3/HIF1A/ADM/PFKFB3/PGK1/HRH1/ATP2B4/SOD1/PPARG/NTSR1/PTGS2/ELOVL6/ANXA1/FGF19/APP/ADORA2B/AK4/NQO1/AKR1C3	22
2849	438	GO:0001676	long-chain fatty acid metabolic process	10/323	109/18670	1.96135e-05	0.000207918	0.000114201	MAPK3/ALOXE3/ACSL3/MGLL/PLA2G10/PTGS2/ELOVL6/GSTP1/ACSL4/AKR1C3	10
213	38	GO:2001259	positive regulation of cation channel activity	5/75	70/18670	9.02355e-06	0.000490974	0.000375311	ARC/RGS9/RELN/CACNG4/KCNC2	5
3086	675	GO:0050665	hydrogen peroxide biosynthetic process	4/323	17/18670	0.00017514	0.00120476	0.000661726	DUOX2/MAOB/SOD1/DUOXA1	4
3125	714	GO:0051194	positive regulation of cofactor metabolic process	5/323	33/18670	0.000239544	0.00155587	0.000854572	PSEN1/HIF1A/PFKFB3/APP/DUOXA1	5
3151	740	GO:0015908	fatty acid transport	8/323	97/18670	0.000279815	0.00175857	0.000965907	MFSD2A/ACSL3/PPARG/PLA2G10/NTSR1/ANXA1/ACSL4/NMUR2	8
3212	801	GO:0017000	antibiotic biosynthetic process	4/323	21/18670	0.000417011	0.00241245	0.00132506	DUOX2/MAOB/SOD1/DUOXA1	4
3221	810	GO:0042743	hydrogen peroxide metabolic process	6/323	57/18670	0.000442203	0.0025299	0.00138957	RAC1/DUOX2/MAOB/SOD1/PRDX1/DUOXA1	6
3223	812	GO:0045981	positive regulation of nucleotide metabolic process	6/323	57/18670	0.000442203	0.0025299	0.00138957	PSEN1/HIF1A/PFKFB3/PGK1/APP/ADORA2B	6
3224	813	GO:1900544	positive regulation of purine nucleotide metabolic process	6/323	57/18670	0.000442203	0.0025299	0.00138957	PSEN1/HIF1A/PFKFB3/PGK1/APP/ADORA2B	6
1191	212	GO:1903427	negative regulation of reactive oxygen species biosynthetic process	3/62	37/18670	0.000250008	0.0027314	0.00160851	ABCD2/FYN/TSPO	3
3234	823	GO:0071404	cellular response to low-density lipoprotein particle stimulus	4/323	22/18670	0.000502777	0.00284154	0.00156074	LDLR/CD9/PPARG/ITGB1	4
3239	828	GO:0015718	monocarboxylic acid transport	10/323	162/18670	0.00053205	0.002974	0.00163349	MFSD2A/ACSL3/STRA6/PPARG/PLA2G10/NTSR1/EMB/ANXA1/ACSL4/NMUR2	10
3253	842	GO:0033483	gas homeostasis	3/323	10/18670	0.000562524	0.00309654	0.0017008	WNT7B/HIF1A/GSTP1	3
3270	859	GO:0045821	positive regulation of glycolytic process	4/323	23/18670	0.000600386	0.00323514	0.00177693	PSEN1/HIF1A/PFKFB3/APP	4
3295	884	GO:0042572	retinol metabolic process	5/323	41/18670	0.000675555	0.00354685	0.00194814	CYP27C1/RPE65/AKR1C3/BCO1/SDR16C5	5
3296	885	GO:0043403	skeletal muscle tissue regeneration	5/323	41/18670	0.000675555	0.00354685	0.00194814	CD9/WNT7A/PPP3CA/ANXA1/MTPN	5
3323	912	GO:0033089	positive regulation of T cell differentiation in thymus	3/323	11/18670	0.000763584	0.00386523	0.00212301	IHH/SHH/ADAM8	3
634	251	GO:0002638	negative regulation of immunoglobulin production	2/55	11/18670	0.000460739	0.00404547	0.00232984	FCGR2B/IL33	2
3346	935	GO:0030813	positive regulation of nucleotide catabolic process	4/323	25/18670	0.00083465	0.00411912	0.00226246	PSEN1/HIF1A/PFKFB3/APP	4
3349	938	GO:0051197	positive regulation of coenzyme metabolic process	4/323	25/18670	0.00083465	0.00411912	0.00226246	PSEN1/HIF1A/PFKFB3/APP	4
1228	249	GO:0050861	positive regulation of B cell receptor signaling pathway	2/62	10/18670	0.000479979	0.00445314	0.00262244	PRKCB/STAP1	2
1230	251	GO:2000109	regulation of macrophage apoptotic process	2/62	10/18670	0.000479979	0.00445314	0.00262244	MEF2C/CCL5	2
3387	976	GO:0045760	positive regulation of action potential	3/323	12/18670	0.00100511	0.00476659	0.00261809	SLC9A1/SCN5A/GBA	3
663	280	GO:0002281	macrophage activation involved in immune response	2/55	13/18670	0.000650945	0.00510136	0.00293795	HAVCR2/IL33	2
3415	1004	GO:0030810	positive regulation of nucleotide biosynthetic process	5/323	46/18670	0.00115165	0.00531979	0.00292194	PSEN1/HIF1A/PFKFB3/APP/ADORA2B	5
3417	1006	GO:1900373	positive regulation of purine nucleotide biosynthetic process	5/323	46/18670	0.00115165	0.00531979	0.00292194	PSEN1/HIF1A/PFKFB3/APP/ADORA2B	5
4698	525	GO:0030852	regulation of granulocyte differentiation	3/236	15/18670	0.000810937	0.00542621	0.00350501	RUNX1/RARA/LEF1	3
678	295	GO:0001771	immunological synapse formation	2/55	14/18670	0.000758001	0.00571436	0.00329098	EPHB1/HAVCR2	2
3440	1029	GO:1903580	positive regulation of ATP metabolic process	5/323	47/18670	0.00127075	0.00573993	0.0031527	PSEN1/HIF1A/PFKFB3/PGK1/APP	5
3443	1032	GO:0034101	erythrocyte homeostasis	8/323	122/18670	0.00128596	0.00576874	0.00316853	GATA3/RB1/B2M/CASP3/HIF1A/PRDX1/LYN/BMP4	8
1259	280	GO:0071888	macrophage apoptotic process	2/62	12/18670	0.000700961	0.00581152	0.00342239	MEF2C/CCL5	2
65	65	GO:0046929	negative regulation of neurotransmitter secretion	2/47	12/18670	0.00040286	0.00629927	0.00443982	ASIC1/SYT11	2
1736	116	GO:0010880	regulation of release of sequestered calcium ion into cytosol by sarcoplasmic reticulum	3/82	32/18670	0.000369457	0.0063313	0.00479314	PDE4D/ANK2/SLC8A1	3
272	97	GO:0051955	regulation of amino acid transport	3/75	33/18670	0.000311506	0.00667692	0.00510399	RGS4/AGT/GRM7	3
1745	125	GO:0055117	regulation of cardiac muscle contraction	4/82	82/18670	0.000465994	0.00741523	0.00561373	PDE4D/ANK2/FGF13/SLC8A1	4
711	328	GO:0034381	plasma lipoprotein particle clearance	3/55	69/18670	0.00110458	0.00751716	0.00432924	HMOX1/APOE/MSR1	3
3530	1119	GO:0050482	arachidonic acid secretion	4/323	31/18670	0.00191355	0.00794243	0.00436245	PLA2G10/NTSR1/ANXA1/NMUR2	4
3531	1120	GO:1903963	arachidonate transport	4/323	31/18670	0.00191355	0.00794243	0.00436245	PLA2G10/NTSR1/ANXA1/NMUR2	4
1750	130	GO:0014808	release of sequestered calcium ion into cytosol by sarcoplasmic reticulum	3/82	36/18670	0.000525155	0.00803767	0.00608496	PDE4D/ANK2/SLC8A1	3
3535	1124	GO:0007039	protein catabolic process in the vacuole	3/323	15/18670	0.00200025	0.00825813	0.00453584	LRP2/LDLR/GBA	3
3561	1150	GO:0006633	fatty acid biosynthetic process	9/323	164/18670	0.00226148	0.00915004	0.00502573	ALOXE3/ACSL3/SLC45A3/MGLL/FA2H/PTGS2/ELOVL6/ANXA1/AKR1C3	9
89	89	GO:0017085	response to insecticide	2/47	17/18670	0.0008235	0.0094428	0.00665542	NEFL/MAP1B	2
3589	1178	GO:0045986	negative regulation of smooth muscle contraction	3/323	16/18670	0.00243051	0.00956797	0.00525528	SOD1/PTGS2/ADORA2B	3
3592	1181	GO:0060965	negative regulation of gene silencing by miRNA	3/323	16/18670	0.00243051	0.00956797	0.00525528	ZMPSTE24/PPP3CA/PPARG	3
4783	610	GO:0071071	regulation of phospholipid biosynthetic process	3/236	19/18670	0.00166377	0.00962044	0.00621423	HTR2B/FPR2/HTR2A	3
4801	628	GO:0060008	Sertoli cell differentiation	3/236	20/18670	0.00193922	0.010875	0.00702463	FLNA/RARA/ICAM1	3
1349	370	GO:0010888	negative regulation of lipid storage	2/62	19/18670	0.00178914	0.0111845	0.00658654	TNF/IL6	2
3631	1220	GO:0015695	organic cation transport	4/323	35/18670	0.00301635	0.0114952	0.00631383	PSEN1/SLC44A4/SLC44A1/SLC22A2	4
3629	1218	GO:0061178	regulation of insulin secretion involved in cellular response to glucose stimulus	5/323	57/18670	0.0030145	0.0114952	0.00631383	RAC1/EFNA5/HIF1A/MAP4K4/ANO1	5
1766	146	GO:0006942	regulation of striated muscle contraction	4/82	97/18670	0.000878278	0.0119471	0.00904462	PDE4D/ANK2/FGF13/SLC8A1	4
1767	147	GO:0070296	sarcoplasmic reticulum calcium ion transport	3/82	43/18670	0.00088784	0.0119471	0.00904462	PDE4D/ANK2/SLC8A1	3
1768	148	GO:0086004	regulation of cardiac muscle cell contraction	3/82	43/18670	0.00088784	0.0119471	0.00904462	PDE4D/ANK2/FGF13	3
2165	231	GO:1900103	positive regulation of endoplasmic reticulum unfolded protein response	2/75	13/18670	0.0012069	0.012561	0.00855487	BAK1/BAX	2
3650	1239	GO:0003417	growth plate cartilage development	4/323	36/18670	0.0033478	0.012563	0.00690034	RARG/ZMPSTE24/MATN2/RARB	4
103	103	GO:0072384	organelle transport along microtubule	3/47	85/18670	0.00127795	0.0126122	0.00888926	NEFL/MAP1B/UCHL1	3
3654	1243	GO:0009312	oligosaccharide biosynthetic process	3/323	18/18670	0.00345215	0.0128819	0.0070755	B3GALT2/SLC2A1/ST3GAL4	3
287	112	GO:1903789	regulation of amino acid transmembrane transport	2/75	10/18670	0.000701746	0.0130988	0.010013	RGS4/AGT	2
107	107	GO:0046339	diacylglycerol metabolic process	2/47	22/18670	0.00138757	0.013259	0.00934512	DGKG/DGKB	2
3669	1258	GO:0006690	icosanoid metabolic process	7/323	114/18670	0.00369155	0.0136115	0.00747624	MAPK3/ALOXE3/MGLL/PLA2G10/PTGS2/ANXA1/AKR1C3	7
3671	1260	GO:0030218	erythrocyte differentiation	7/323	114/18670	0.00369155	0.0136115	0.00747624	GATA3/RB1/B2M/CASP3/HIF1A/LYN/BMP4	7
3680	1269	GO:0010659	cardiac muscle cell apoptotic process	5/323	60/18670	0.00377035	0.0138039	0.00758188	LTK/MDK/PAX8/GNB1/GNGT1	5
1783	163	GO:1903115	regulation of actin filament-based movement	3/82	47/18670	0.00115191	0.0140828	0.0106615	PDE4D/ANK2/FGF13	3
1785	165	GO:0010649	regulation of cell communication by electrical coupling	2/82	12/18670	0.00122228	0.0143566	0.0108688	PDE4D/SLC8A1	2
3692	1281	GO:0060149	negative regulation of posttranscriptional gene silencing	3/323	19/18670	0.00404739	0.0146207	0.00803053	ZMPSTE24/PPP3CA/PPARG	3
3694	1283	GO:0060967	negative regulation of gene silencing by RNA	3/323	19/18670	0.00404739	0.0146207	0.00803053	ZMPSTE24/PPP3CA/PPARG	3
3697	1286	GO:1990182	exosomal secretion	3/323	19/18670	0.00404739	0.0146207	0.00803053	RAB11A/SDCBP/SDC4	3
298	123	GO:0070471	uterine smooth muscle contraction	2/75	11/18670	0.000855459	0.0146394	0.0111907	TACR1/AGT	2
2178	244	GO:0075733	intracellular transport of virus	3/75	57/18670	0.00155906	0.0152517	0.0103874	KPNA2/DYNLT1/RAN	3
3721	1310	GO:0010565	regulation of cellular ketone metabolic process	9/323	181/18670	0.00435674	0.0154738	0.00849908	SLC45A3/ADM/ATP2B4/PPARG/PTGS2/ANXA1/FGF19/NQO1/AKR1C3	9
3745	1334	GO:0097734	extracellular exosome biogenesis	3/323	20/18670	0.00470124	0.0163875	0.00900095	RAB11A/SDCBP/SDC4	3
2199	265	GO:0046794	transport of virus	3/75	60/18670	0.0018077	0.0164183	0.0111819	KPNA2/DYNLT1/RAN	3
3750	1339	GO:0055088	lipid homeostasis	8/323	151/18670	0.00483105	0.0167897	0.00922188	EHD1/LDLR/MALL/PPARG/PLA2G10/IL18/HDAC9/RTN4	8
812	429	GO:0097006	regulation of plasma lipoprotein particle levels	3/55	101/18670	0.0032877	0.017119	0.00985907	HMOX1/APOE/MSR1	3
3761	1350	GO:0035773	insulin secretion involved in cellular response to glucose stimulus	5/323	64/18670	0.00497748	0.0171197	0.00940315	RAC1/EFNA5/HIF1A/MAP4K4/ANO1	5
3769	1358	GO:0009247	glycolipid biosynthetic process	5/323	65/18670	0.00531754	0.0181953	0.0099939	B3GALT2/UGT8/FA2H/ST3GAL4/B3GNT5	5
3776	1365	GO:0098927	vesicle-mediated transport between endosomal compartments	4/323	41/18670	0.00537988	0.018301	0.010052	MAPK3/EZR/SORL1/MYO1D	4
3778	1367	GO:1903170	negative regulation of calcium ion transmembrane transport	4/323	41/18670	0.00537988	0.018301	0.010052	GPR35/CACNB3/NTSR1/CALM2	4
3782	1371	GO:0032682	negative regulation of chemokine production	3/323	21/18670	0.00541528	0.0183144	0.0100593	KLF4/GSTP1/EPHA2	3
124	124	GO:0031116	positive regulation of microtubule polymerization	2/47	29/18670	0.00241155	0.0199098	0.0140327	MAP1B/CDK5R1	2
3820	1409	GO:0140112	extracellular vesicle biogenesis	3/323	22/18670	0.00619094	0.0204476	0.011231	RAB11A/SDCBP/SDC4	3
3821	1410	GO:0009132	nucleoside diphosphate metabolic process	8/323	158/18670	0.00631626	0.0208468	0.0114503	AK8/PSEN1/HIF1A/PFKFB3/PGK1/APP/AK4/CASK	8
3830	1419	GO:0042632	cholesterol homeostasis	6/323	96/18670	0.00645271	0.0211473	0.0116153	EHD1/LDLR/MALL/PLA2G10/IL18/HDAC9	6
3835	1424	GO:0055092	sterol homeostasis	6/323	97/18670	0.00678078	0.0221601	0.0121716	EHD1/LDLR/MALL/PLA2G10/IL18/HDAC9	6
2255	321	GO:0051881	regulation of mitochondrial membrane potential	3/75	72/18670	0.00304392	0.0228499	0.0155622	BAK1/BAX/BID	3
2262	328	GO:0006123	mitochondrial electron transport, cytochrome c to oxygen	2/75	21/18670	0.00318246	0.0232454	0.0158316	COX7B/COX6B1	2
2263	329	GO:0019646	aerobic electron transport chain	2/75	21/18670	0.00318246	0.0232454	0.0158316	COX7B/COX6B1	2
2260	326	GO:0044766	multi-organism transport	3/75	73/18670	0.00316529	0.0232454	0.0158316	KPNA2/DYNLT1/RAN	3
2261	327	GO:1902579	multi-organism localization	3/75	73/18670	0.00316529	0.0232454	0.0158316	KPNA2/DYNLT1/RAN	3
3858	1447	GO:0032309	icosanoid secretion	4/323	45/18670	0.00750025	0.0240887	0.0132309	PLA2G10/NTSR1/ANXA1/NMUR2	4
3859	1448	GO:0032456	endocytic recycling	4/323	45/18670	0.00750025	0.0240887	0.0132309	EHD1/SORL1/ARF6/STX6	4
2273	339	GO:0008053	mitochondrial fusion	2/75	22/18670	0.00349163	0.0246857	0.0168126	BAK1/BAX	2
2275	341	GO:0046599	regulation of centriole replication	2/75	22/18670	0.00349163	0.0246857	0.0168126	BRCA1/STIL	2
1839	219	GO:0034199	activation of protein kinase A activity	2/82	18/18670	0.00278543	0.0253376	0.019182	PRKAR1B/PRKACB	2
1500	521	GO:0010922	positive regulation of phosphatase activity	2/62	34/18670	0.0056848	0.0253646	0.0149372	PTPRC/MEF2C	2
3878	1467	GO:1903051	negative regulation of proteolysis involved in cellular protein catabolic process	5/323	72/18670	0.00817061	0.0259023	0.0142271	EPHA4/PSEN1/SHH/GIPC1/SDCBP	5
3884	1473	GO:0010799	regulation of peptidyl-threonine phosphorylation	4/323	47/18670	0.00874061	0.0275779	0.0151474	BMP7/CALM2/APP/CEMIP	4
3887	1476	GO:0006165	nucleoside diphosphate phosphorylation	7/323	134/18670	0.00880861	0.0277549	0.0152446	AK8/PSEN1/HIF1A/PFKFB3/PGK1/APP/AK4	7
140	140	GO:0009063	cellular amino acid catabolic process	3/47	125/18670	0.00383252	0.0280508	0.0197706	DAO/GAD1/CRYM	3
2290	356	GO:1902600	proton transmembrane transport	4/75	163/18670	0.00420701	0.028577	0.0194628	COX7B/COX6B1/ATP6V0A4/TWIST1	4
2292	358	GO:0031145	anaphase-promoting complex-dependent catabolic process	3/75	81/18670	0.00424378	0.0286662	0.0195235	CDC20/CDK1/AURKA	3
3913	1502	GO:0051653	spindle localization	4/323	48/18670	0.00940806	0.0290925	0.0159793	ARHGEF2/ACTR3/ACTR2/NDE1	4
3919	1508	GO:0046939	nucleotide phosphorylation	7/323	136/18670	0.00951511	0.0293651	0.016129	AK8/PSEN1/HIF1A/PFKFB3/PGK1/APP/AK4	7
4973	800	GO:2000253	positive regulation of feeding behavior	2/236	10/18670	0.00669693	0.0295384	0.01908	SGIP1/AGRP	2
3934	1523	GO:0071715	icosanoid transport	4/323	49/18670	0.0101078	0.0308467	0.0169428	PLA2G10/NTSR1/ANXA1/NMUR2	4
3935	1524	GO:1901571	fatty acid derivative transport	4/323	49/18670	0.0101078	0.0308467	0.0169428	PLA2G10/NTSR1/ANXA1/NMUR2	4
2308	374	GO:0051497	negative regulation of stress fiber assembly	2/75	26/18670	0.00486176	0.0310257	0.0211305	PFN1/STMN1	2
3939	1528	GO:0009135	purine nucleoside diphosphate metabolic process	7/323	138/18670	0.0102622	0.0312155	0.0171454	PSEN1/HIF1A/PFKFB3/PGK1/APP/AK4/CASK	7
3940	1529	GO:0009179	purine ribonucleoside diphosphate metabolic process	7/323	138/18670	0.0102622	0.0312155	0.0171454	PSEN1/HIF1A/PFKFB3/PGK1/APP/AK4/CASK	7
2317	383	GO:0140013	meiotic nuclear division	4/75	172/18670	0.00508688	0.0320841	0.0218513	CDC20/AURKA/ASPM/CALR	4
1532	553	GO:0042036	negative regulation of cytokine biosynthetic process	2/62	40/18670	0.00780373	0.0328741	0.0193595	PTPRC/IL6	2
3955	1544	GO:0045932	negative regulation of muscle contraction	3/323	27/18670	0.0110349	0.0331331	0.0181986	SOD1/PTGS2/ADORA2B	3
3962	1551	GO:0009185	ribonucleoside diphosphate metabolic process	7/323	140/18670	0.0110511	0.0331391	0.0182019	PSEN1/HIF1A/PFKFB3/PGK1/APP/AK4/CASK	7
5012	839	GO:0072537	fibroblast activation	2/236	11/18670	0.00811729	0.0341004	0.0220268	AKAP12/PDGFRB	2
5017	844	GO:0030851	granulocyte differentiation	3/236	33/18670	0.0082269	0.0343566	0.0221923	RUNX1/RARA/LEF1	3
911	528	GO:1903364	positive regulation of cellular protein catabolic process	3/55	140/18670	0.00814625	0.0344791	0.019857	APOE/DISC1/IL33	3
2323	389	GO:0033137	negative regulation of peptidyl-serine phosphorylation	2/75	28/18670	0.00562536	0.0349782	0.0238224	BAK1/BAX	2
2326	392	GO:0051304	chromosome separation	3/75	90/18670	0.00569494	0.0351056	0.0239092	CDC20/CENPF/TACC3	3
3973	1562	GO:1900542	regulation of purine nucleotide metabolic process	7/323	142/18670	0.0118831	0.0354061	0.0194471	PSEN1/HIF1A/PFKFB3/PGK1/APP/ADORA2B/AK4	7
3975	1564	GO:0001516	prostaglandin biosynthetic process	3/323	28/18670	0.0122035	0.0357007	0.0196089	PTGS2/ANXA1/AKR1C3	3
3982	1571	GO:0001820	serotonin secretion	2/323	10/18670	0.0122503	0.0357007	0.0196089	MAOB/HTR1B	2
3984	1573	GO:0007191	adenylate cyclase-activating dopamine receptor signaling pathway	2/323	10/18670	0.0122503	0.0357007	0.0196089	DRD1/GNB1	2
3985	1574	GO:0007220	Notch receptor processing	2/323	10/18670	0.0122503	0.0357007	0.0196089	PSEN1/ADAM10	2
3986	1575	GO:0007440	foregut morphogenesis	2/323	10/18670	0.0122503	0.0357007	0.0196089	CTNNB1/SHH	2
3988	1577	GO:0010944	negative regulation of transcription by competitive promoter binding	2/323	10/18670	0.0122503	0.0357007	0.0196089	BHLHE41/TFAP2A	2
3989	1578	GO:0016102	diterpenoid biosynthetic process	2/323	10/18670	0.0122503	0.0357007	0.0196089	AKR1C3/BCO1	2
3991	1580	GO:0042989	sequestering of actin monomers	2/323	10/18670	0.0122503	0.0357007	0.0196089	TWF2/GSN	2
3992	1581	GO:0044557	relaxation of smooth muscle	2/323	10/18670	0.0122503	0.0357007	0.0196089	SOD1/ADORA2B	2
3978	1567	GO:0046457	prostanoid biosynthetic process	3/323	28/18670	0.0122035	0.0357007	0.0196089	PTGS2/ANXA1/AKR1C3	3
3996	1585	GO:0060768	regulation of epithelial cell proliferation involved in prostate gland development	2/323	10/18670	0.0122503	0.0357007	0.0196089	CTNNB1/SHH	2
3999	1588	GO:0071670	smooth muscle cell chemotaxis	2/323	10/18670	0.0122503	0.0357007	0.0196089	MDK/GSTP1	2
4000	1589	GO:0072015	glomerular visceral epithelial cell development	2/323	10/18670	0.0122503	0.0357007	0.0196089	IQGAP1/BMP4	2
4001	1590	GO:0072124	regulation of glomerular mesangial cell proliferation	2/323	10/18670	0.0122503	0.0357007	0.0196089	BMP7/BMP4	2
4004	1593	GO:0106049	regulation of cellular response to osmotic stress	2/323	10/18670	0.0122503	0.0357007	0.0196089	ARHGEF2/PTGS2	2
4005	1594	GO:1903799	negative regulation of production of miRNAs involved in gene silencing by miRNA	2/323	10/18670	0.0122503	0.0357007	0.0196089	ZMPSTE24/PPP3CA	2
4008	1597	GO:2001135	regulation of endocytic recycling	2/323	10/18670	0.0122503	0.0357007	0.0196089	EHD1/SORL1	2
2333	399	GO:1901796	regulation of signal transduction by p53 class mediator	4/75	180/18670	0.00596608	0.0359953	0.0245151	AURKA/BRCA1/CDK5/TWIST1	4
1883	263	GO:0010881	regulation of cardiac muscle contraction by regulation of the release of sequestered calcium ion	2/82	24/18670	0.00493968	0.0367653	0.0278333	ANK2/SLC8A1	2
2342	408	GO:0010972	negative regulation of G2/M transition of mitotic cell cycle	3/75	93/18670	0.00623683	0.0369788	0.0251849	CDK1/AURKA/BRCA1	3
5040	867	GO:0002002	regulation of angiotensin levels in blood	2/236	12/18670	0.0096601	0.0384167	0.0248149	CTSZ/MME	2
5041	868	GO:0002003	angiotensin maturation	2/236	12/18670	0.0096601	0.0384167	0.0248149	CTSZ/MME	2
4035	1624	GO:2000036	regulation of stem cell population maintenance	3/323	29/18670	0.0134403	0.0384941	0.0211432	TP63/BMP7/PAX8	3
1894	274	GO:0009404	toxin metabolic process	2/82	25/18670	0.00535399	0.0387536	0.0293386	TH/PAM	2
2359	425	GO:0071539	protein localization to centrosome	2/75	31/18670	0.00686653	0.0390876	0.0266212	AURKA/STIL	2
4039	1628	GO:0006140	regulation of nucleotide metabolic process	7/323	146/18670	0.0136815	0.0390888	0.0214698	PSEN1/HIF1A/PFKFB3/PGK1/APP/ADORA2B/AK4	7
2360	426	GO:1903046	meiotic cell cycle process	4/75	188/18670	0.00694132	0.0394209	0.0268481	CDC20/AURKA/ASPM/CALR	4
1906	286	GO:0060314	regulation of ryanodine-sensitive calcium-release channel activity	2/82	26/18670	0.0057837	0.0401257	0.0303773	PDE4D/JPH3	2
1907	287	GO:0071377	cellular response to glucagon stimulus	2/82	26/18670	0.0057837	0.0401257	0.0303773	PRKAR1B/PRKACB	2
1565	586	GO:0010883	regulation of lipid storage	2/62	46/18670	0.0102238	0.0405139	0.0238585	TNF/IL6	2
1566	587	GO:0019731	antibacterial humoral response	2/62	46/18670	0.0102238	0.0405139	0.0238585	IGHA2/IGHA1	2
2367	433	GO:1905508	protein localization to microtubule organizing center	2/75	32/18670	0.00730536	0.0408191	0.0278004	AURKA/STIL	2
4067	1656	GO:0019371	cyclooxygenase pathway	2/323	11/18670	0.0148029	0.041132	0.0225921	PTGS2/AKR1C3	2
4062	1651	GO:0050690	regulation of defense response to virus by virus	3/323	30/18670	0.0147459	0.041132	0.0225921	RAC1/B2M/AP2B1	3
4082	1671	GO:0072110	glomerular mesangial cell proliferation	2/323	11/18670	0.0148029	0.041132	0.0225921	BMP7/BMP4	2
1571	592	GO:0006953	acute-phase response	2/62	47/18670	0.0106555	0.0417997	0.0246157	TNF/IL6	2
5094	921	GO:0032823	regulation of natural killer cell differentiation	2/236	13/18670	0.0113221	0.0428714	0.0276924	PRDM1/AXL	2
5104	931	GO:1900025	negative regulation of substrate adhesion-dependent cell spreading	2/236	13/18670	0.0113221	0.0428714	0.0276924	POSTN/CORO1C	2
2380	446	GO:0007094	mitotic spindle assembly checkpoint	2/75	34/18670	0.00822008	0.0441989	0.0301022	CDC20/CENPF	2
2381	447	GO:0031577	spindle checkpoint	2/75	34/18670	0.00822008	0.0441989	0.0301022	CDC20/CENPF	2
2383	449	GO:0071173	spindle assembly checkpoint	2/75	34/18670	0.00822008	0.0441989	0.0301022	CDC20/CENPF	2
2384	450	GO:0071174	mitotic spindle checkpoint	2/75	34/18670	0.00822008	0.0441989	0.0301022	CDC20/CENPF	2
4109	1698	GO:1900371	regulation of purine nucleotide biosynthetic process	6/323	117/18670	0.0161542	0.044279	0.0243206	PSEN1/HIF1A/PFKFB3/APP/ADORA2B/AK4	6
4117	1706	GO:0030808	regulation of nucleotide biosynthetic process	6/323	118/18670	0.0167805	0.0457535	0.0251305	PSEN1/HIF1A/PFKFB3/APP/ADORA2B/AK4	6
2390	456	GO:0033144	negative regulation of intracellular steroid hormone receptor signaling pathway	2/75	35/18670	0.00869575	0.0458983	0.0312597	BRCA1/CALR	2
2393	459	GO:1902750	negative regulation of cell cycle G2/M phase transition	3/75	105/18670	0.00870648	0.0458983	0.0312597	CDK1/AURKA/BRCA1	3
4123	1712	GO:0031330	negative regulation of cellular catabolic process	10/323	264/18670	0.0170118	0.0462487	0.0254025	EPHA4/PSEN1/ATP2B4/SORL1/SHH/MET/IGF2BP1/GIPC1/CHMP4B/SDCBP	10
4131	1720	GO:0002674	negative regulation of acute inflammatory response	2/323	12/18670	0.0175625	0.0468241	0.0257185	PPARG/GSTP1	2
4126	1715	GO:0009165	nucleotide biosynthetic process	13/323	386/18670	0.0174076	0.0468241	0.0257185	AK8/PSEN1/ACSL3/HIF1A/DGUOK/PFKFB3/PGK1/PTGS2/ELOVL6/APP/ADORA2B/AK4/ACSL4	13
4136	1725	GO:0030259	lipid glycosylation	2/323	12/18670	0.0175625	0.0468241	0.0257185	GBA/ST3GAL4	2
4127	1716	GO:0051193	regulation of cofactor metabolic process	6/323	119/18670	0.0174234	0.0468241	0.0257185	RAC1/PSEN1/HIF1A/PFKFB3/APP/DUOXA1	6
4142	1731	GO:0051549	positive regulation of keratinocyte migration	2/323	12/18670	0.0175625	0.0468241	0.0257185	MAP4K4/ARF6	2
1922	302	GO:0010882	regulation of cardiac muscle contraction by calcium ion signaling	2/82	29/18670	0.00716393	0.0472489	0.03577	ANK2/SLC8A1	2
5132	959	GO:0010755	regulation of plasminogen activation	2/236	14/18670	0.0130999	0.0475175	0.0306934	CTSZ/THBS1	2
5141	968	GO:0060831	smoothened signaling pathway involved in dorsal/ventral neural tube patterning	2/236	14/18670	0.0130999	0.0475175	0.0306934	GLI2/GLI3	2
5145	972	GO:1900121	negative regulation of receptor binding	2/236	14/18670	0.0130999	0.0475175	0.0306934	NOG/LEF1	2
2397	463	GO:0045841	negative regulation of mitotic metaphase/anaphase transition	2/75	36/18670	0.00918349	0.0479615	0.0326648	CDC20/CENPF	2
1928	308	GO:0001578	microtubule bundle formation	3/82	91/18670	0.00751582	0.0484541	0.0366824	DCX/TRIM46/CC2D2A	3
2409	475	GO:1902100	negative regulation of metaphase/anaphase transition of cell cycle	2/75	37/18670	0.0096832	0.0493314	0.0335978	CDC20/CENPF	2
4172	1761	GO:0009895	negative regulation of catabolic process	11/323	308/18670	0.0187824	0.0496422	0.0272664	EPHA4/PSEN1/ATP2B4/SORL1/SHH/MET/IGF2BP1/GRIN2A/GIPC1/CHMP4B/SDCBP	11
4171	1760	GO:1901293	nucleoside phosphate biosynthetic process	13/323	390/18670	0.0187758	0.0496422	0.0272664	AK8/PSEN1/ACSL3/HIF1A/DGUOK/PFKFB3/PGK1/PTGS2/ELOVL6/APP/ADORA2B/AK4/ACSL4	13
