# Supplementary material for: Neural functions in cancer: Data analyses and database construction
Source: Front Genet. 2023 Feb 13;14:1062052. doi: 10.3389/fgene.2023.1062052 (PMC9968960; doi:10.3389/fgene.2023.1062052)
Supplement: Supplementary file 2 [file DataSheet2.ZIP › SUP0906 datasheet2/Supplementary Table_S19.xlsx]

## Sheet: high_cancer_chaji_WGCNA_BP
	Unnamed: 0	ID	Description	GeneRatio	BgRatio	pvalue	p.adjust	qvalue	geneID	Count
1000	59	GO:2000273	positive regulation of signaling receptor activity	4/86	37/18670	2.46777e-05	0.00106503	0.000760293	EGF/RELN/CACNG2/ADORA1	4
686	175	GO:0042635	positive regulation of hair cycle	3/173	13/18670	0.000208864	0.00352459	0.00271449	WNT5A/TERT/WNT10B	3
1059	118	GO:0048799	animal organ maturation	3/86	27/18670	0.00025481	0.00558226	0.00398499	BMP2/ALDH1A2/PAX2	3
1825	211	GO:0070168	negative regulation of biomineral tissue development	3/96	30/18670	0.000483625	0.00595632	0.00442856	HEY1/CCL3/HEY2	3
1066	125	GO:0006694	steroid biosynthetic process	6/86	196/18670	0.000290386	0.00600822	0.00428907	HMGCR/HMGCS1/BMP2/INSIG1/HSD3B1/SRD5A2	6
1070	129	GO:0008299	isoprenoid biosynthetic process	3/86	29/18670	0.000316206	0.00634115	0.00452674	HMGCR/HMGCS1/ALDH1A2	3
1840	226	GO:0060674	placenta blood vessel development	3/96	32/18670	0.000586451	0.00674419	0.00501434	WNT2/HEY1/HEY2	3
724	213	GO:0007520	myoblast fusion	4/173	41/18670	0.000551837	0.00765868	0.00589839	MYOD1/GDF15/WNT1/NPHS1	4
1865	251	GO:0060045	positive regulation of cardiac muscle cell proliferation	3/96	38/18670	0.000975431	0.0101491	0.00754594	WNT2/FGFR1/HEY2	3
1100	159	GO:0046676	negative regulation of insulin secretion	3/86	38/18670	0.000708523	0.0115445	0.00824124	HMGCR/KCNB1/SFRP1	3
756	245	GO:0023058	adaptation of signaling pathway	3/173	22/18670	0.00105776	0.0127189	0.00979554	RS1/ADM/SAG	3
1888	274	GO:0060837	blood vessel endothelial cell differentiation	2/96	11/18670	0.00139627	0.0132586	0.00985787	HEY1/HEY2	2
1115	174	GO:0044539	long-chain fatty acid import	2/86	10/18670	0.00092138	0.0135708	0.00968778	SPX/CD36	2
1116	175	GO:0045741	positive regulation of epidermal growth factor-activated receptor activity	2/86	10/18670	0.00092138	0.0135708	0.00968778	EGF/ADORA1	2
96	19	GO:0016264	gap junction assembly	2/41	11/18670	0.000255562	0.0137115	0.0103979	GJC1/GJB1	2
98	21	GO:0061314	Notch signaling involved in heart development	2/41	11/18670	0.000255562	0.0137115	0.0103979	DLL4/JAG1	2
1128	187	GO:0090278	negative regulation of peptide hormone secretion	3/86	45/18670	0.00116444	0.0161473	0.011527	HMGCR/KCNB1/SFRP1	3
1913	299	GO:0055023	positive regulation of cardiac muscle tissue growth	3/96	48/18670	0.00192701	0.0168421	0.0125222	WNT2/FGFR1/HEY2	3
111	34	GO:2000402	negative regulation of lymphocyte migration	2/41	15/18670	0.000485183	0.0171062	0.0129723	PADI2/CD200	2
46	46	GO:1904036	negative regulation of epithelial cell apoptotic process	3/65	46/18670	0.000549399	0.0185978	0.0149008	PAK4/FGF21/NDNF	3
1930	316	GO:2001212	regulation of vasculogenesis	2/96	14/18670	0.00228709	0.0189172	0.0140651	HEY1/HEY2	2
1148	207	GO:0002087	regulation of respiratory gaseous exchange by neurological system process	2/86	13/18670	0.00158277	0.0192817	0.0137646	TLX3/ADORA1	2
1149	208	GO:0003084	positive regulation of systemic arterial blood pressure	2/86	13/18670	0.00158277	0.0192817	0.0137646	SPX/ADORA1	2
782	271	GO:0000768	syncytium formation by plasma membrane fusion	4/173	56/18670	0.00179701	0.0194785	0.0150015	MYOD1/GDF15/WNT1/NPHS1	4
784	273	GO:0140253	cell-cell fusion	4/173	56/18670	0.00179701	0.0194785	0.0150015	MYOD1/GDF15/WNT1/NPHS1	4
1931	317	GO:0060421	positive regulation of heart growth	3/96	52/18670	0.00242601	0.0199851	0.014859	WNT2/FGFR1/HEY2	3
1938	324	GO:0043518	negative regulation of DNA damage response, signal transduction by p53 class mediator	2/96	15/18670	0.00263013	0.0210893	0.0156801	SNAI2/TWIST1	2
793	282	GO:0006949	syncytium formation	4/173	58/18670	0.00204626	0.0214749	0.016539	MYOD1/GDF15/WNT1/NPHS1	4
1176	235	GO:0033689	negative regulation of osteoblast proliferation	2/86	15/18670	0.00211794	0.0232974	0.0166312	NELL1/SFRP1	2
1944	330	GO:0014067	negative regulation of phosphatidylinositol 3-kinase signaling	2/96	16/18670	0.00299583	0.0234665	0.0174475	TWIST1/SERPINE2	2
803	292	GO:0010659	cardiac muscle cell apoptotic process	4/173	60/18670	0.00231843	0.0235008	0.0180993	BNIP3/MDK/POU4F2/NKX2-5	4
806	295	GO:0010644	cell communication by electrical coupling	3/173	29/18670	0.0023933	0.023933	0.0184322	DBN1/ATP1A3/KCNA1	3
1186	245	GO:0016114	terpenoid biosynthetic process	2/86	16/18670	0.00241328	0.0251173	0.0179304	HMGCS1/ALDH1A2	2
1187	246	GO:0044065	regulation of respiratory system process	2/86	16/18670	0.00241328	0.0251173	0.0179304	TLX3/ADORA1	2
815	304	GO:0010658	striated muscle cell apoptotic process	4/173	62/18670	0.00261455	0.0253765	0.0195439	BNIP3/MDK/POU4F2/NKX2-5	4
1199	258	GO:0035855	megakaryocyte development	2/86	17/18670	0.00272688	0.0274478	0.0195941	KIT/ZNF385A	2
1968	354	GO:0060117	auditory receptor cell development	2/96	18/18670	0.00379422	0.0279451	0.0207773	FGFR1/SLITRK6	2
1972	358	GO:0014066	regulation of phosphatidylinositol 3-kinase signaling	4/96	124/18670	0.00384676	0.0280952	0.020889	F2/TWIST1/FGFR1/SERPINE2	4
430	61	GO:0086103	G protein-coupled receptor signaling pathway involved in heart process	2/53	16/18670	0.000924964	0.0296734	0.0218913	NOS1/PDE4D	2
1978	364	GO:0046622	positive regulation of organ growth	3/96	63/18670	0.00418537	0.0299507	0.0222685	WNT2/FGFR1/HEY2	3
1223	282	GO:0061081	positive regulation of myeloid leukocyte cytokine production involved in immune response	2/86	19/18670	0.00340822	0.0308697	0.0220369	SEMA7A/CD36	2
1548	179	GO:0046599	regulation of centriole replication	2/71	22/18670	0.00313566	0.0312526	0.0232325	PLK2/STIL	2
850	339	GO:0015801	aromatic amino acid transport	2/173	10/18670	0.00365843	0.0316779	0.024397	SLC38A3/ACE2	2
853	342	GO:2000049	positive regulation of cell-cell adhesion mediated by cadherin	2/173	10/18670	0.00365843	0.0316779	0.024397	WNT3A/WNT5A	2
1279	338	GO:0016338	calcium-independent cell-cell adhesion via plasma membrane cell-adhesion molecules	2/86	23/18670	0.00498271	0.0377895	0.0269767	BMP2/CX3CL1	2
877	366	GO:1903779	regulation of cardiac conduction	4/173	73/18670	0.00471588	0.0381639	0.0293923	SLC8A2/NKX2-5/ATP1A3/ACE2	4
1297	356	GO:0036315	cellular response to sterol	2/86	24/18670	0.00541949	0.0391374	0.027939	HMGCS1/INSIG1	2
1311	370	GO:0008211	glucocorticoid metabolic process	2/86	25/18670	0.00587321	0.040614	0.028993	BMP2/HSD3B1	2
1312	371	GO:0031664	regulation of lipopolysaccharide-mediated signaling pathway	2/86	25/18670	0.00587321	0.040614	0.028993	CD36/CX3CL1	2
1308	367	GO:0042180	cellular ketone metabolic process	5/86	248/18670	0.00577791	0.040614	0.028993	ABCD2/HMGCR/BMP2/INSIG1/SRD5A2	5
888	377	GO:0009642	response to light intensity	2/173	12/18670	0.00530076	0.0406803	0.0313302	RS1/KCNC1	2
889	378	GO:0016188	synaptic vesicle maturation	2/173	12/18670	0.00530076	0.0406803	0.0313302	SYP/RAB3A	2
892	381	GO:0032230	positive regulation of synaptic transmission, GABAergic	2/173	12/18670	0.00530076	0.0406803	0.0313302	CA7/HAP1	2
894	383	GO:0051798	positive regulation of hair follicle development	2/173	12/18670	0.00530076	0.0406803	0.0313302	WNT5A/WNT10B	2
895	384	GO:0098974	postsynaptic actin cytoskeleton organization	2/173	12/18670	0.00530076	0.0406803	0.0313302	DBN1/INA	2
341	190	GO:0042744	hydrogen peroxide catabolic process	3/167	32/18670	0.00288164	0.0407888	0.0337081	LPO/SNCA/MT3	3
479	110	GO:0010460	positive regulation of heart rate	2/53	26/18670	0.00246001	0.0429208	0.0316645	NMU/PDE4D	2
481	112	GO:0060314	regulation of ryanodine-sensitive calcium-release channel activity	2/53	26/18670	0.00246001	0.0429208	0.0316645	NOS1/PDE4D	2
358	207	GO:1903800	positive regulation of production of miRNAs involved in gene silencing by miRNA	2/167	10/18670	0.0034142	0.0440585	0.0364101	LIN28A/BMP4	2
1337	396	GO:0007176	regulation of epidermal growth factor-activated receptor activity	2/86	27/18670	0.00683082	0.0447436	0.031941	EGF/ADORA1	2
919	408	GO:0060347	heart trabecula formation	2/173	13/18670	0.00622656	0.0449648	0.03463	OVOL2/NKX2-5	2
1348	407	GO:0010894	negative regulation of steroid biosynthetic process	2/86	28/18670	0.00733439	0.0464913	0.0331886	BMP2/INSIG1	2
1603	234	GO:0071539	protein localization to centrosome	2/71	31/18670	0.00617432	0.0471347	0.0350388	STIL/AURKA	2
1604	235	GO:1902230	negative regulation of intrinsic apoptotic signaling pathway in response to DNA damage	2/71	31/18670	0.00617432	0.0471347	0.0350388	BCL2L1/CDKN2D	2
1361	420	GO:0045822	negative regulation of heart contraction	2/86	29/18670	0.00785426	0.0485214	0.0346379	SPX/ADORA1	2
1357	416	GO:0045921	positive regulation of exocytosis	3/86	88/18670	0.00781339	0.0485214	0.0346379	DOC2B/KCNB1/IL13	3
1608	239	GO:0006356	regulation of transcription by RNA polymerase I	2/71	32/18670	0.00656984	0.0485737	0.0361086	POU4F1/MACROH2A2	2
1612	243	GO:1905508	protein localization to microtubule organizing center	2/71	32/18670	0.00656984	0.0485737	0.0361086	STIL/AURKA	2
507	138	GO:0009154	purine ribonucleotide catabolic process	2/53	31/18670	0.00348793	0.0488556	0.0360428	HPRT1/PDE4D	2
508	139	GO:0040020	regulation of meiotic nuclear division	2/53	31/18670	0.00348793	0.0488556	0.0360428	CALR/CDC20	2
509	140	GO:0071880	adenylate cyclase-activating adrenergic receptor signaling pathway	2/53	31/18670	0.00348793	0.0488556	0.0360428	NOS1/PDE4D	2
932	421	GO:0042487	regulation of odontogenesis of dentin-containing tooth	2/173	14/18670	0.00722032	0.0498953	0.0384273	WNT10A/FGF8	2
935	424	GO:0046940	nucleoside monophosphate phosphorylation	2/173	14/18670	0.00722032	0.0498953	0.0384273	AK4/AK8	2

## Sheet: low_cancer_chaji_WGCNA_BP
	Unnamed: 0	ID	Description	GeneRatio	BgRatio	pvalue	p.adjust	qvalue	geneID	Count
2359	41	GO:0060712	spongiotrophoblast layer development	4/156	13/18670	3.16238e-06	0.000200284	0.000152492	CITED1/ASCL2/ADM/NRK	4
363	220	GO:0071872	cellular response to epinephrine stimulus	4/264	13/18670	2.52724e-05	0.000504303	0.000308516	PDE4D/SLC9A1/PKLR/ATP2B4	4
3529	800	GO:0045923	positive regulation of fatty acid metabolic process	6/402	37/18670	0.000126814	0.000758512	0.000407612	ANXA1/IL1B/ELOVL5/PTGS2/ABCD2/TWIST1	6
1551	135	GO:0007212	dopamine receptor signaling pathway	5/157	44/18670	3.28787e-05	0.000789614	0.000502282	DRD2/CALY/RGS9/RGS4/DRD5	5
467	324	GO:0060149	negative regulation of posttranscriptional gene silencing	4/264	19/18670	0.000128135	0.00171756	0.00105075	ZMPSTE24/PPARG/PPP3CA/TERT	4
470	327	GO:0060967	negative regulation of gene silencing by RNA	4/264	19/18670	0.000128135	0.00171756	0.00105075	ZMPSTE24/PPARG/PPP3CA/TERT	4
1615	199	GO:0007202	activation of phospholipase C activity	4/157	31/18670	0.00012687	0.00206116	0.00131113	C5AR1/HTR2A/AGT/BDNF	4
499	356	GO:0032682	negative regulation of chemokine production	4/264	21/18670	0.000193501	0.00238363	0.00145822	EPHA2/GSTP1/IL6/KLF4	4
1633	217	GO:0051194	positive regulation of cofactor metabolic process	4/157	33/18670	0.00016285	0.00244127	0.00155292	DUOXA1/HTR2A/SNCA/PFKFB3	4
518	375	GO:0071379	cellular response to prostaglandin stimulus	4/264	22/18670	0.000233885	0.00274317	0.00167818	APOB/PPARG/AKR1C3/GNB1	4
3759	1030	GO:0035303	regulation of dephosphorylation	13/402	209/18670	0.000625615	0.00291448	0.00156619	ITGA1/MEF2C/GNAI2/TGFB1/PTN/TGFB2/GBA/ITGA2/TNF/MYO1D/CALM2/PTPRC/IQGAP1	13
538	395	GO:0046503	glycerolipid catabolic process	6/264	64/18670	0.000284958	0.0031654	0.00193649	APOB/SORL1/ABHD6/MGLL/APOA1/LDLR	6
3779	1050	GO:0030166	proteoglycan biosynthetic process	7/402	69/18670	0.000696859	0.0031846	0.00171135	VCAN/CSPG5/CTNNB1/BMPR2/BCAN/CSPG4/EXT1	7
1665	249	GO:2000095	regulation of Wnt signaling pathway, planar cell polarity pathway	3/157	15/18670	0.000246448	0.00323738	0.00205933	SFRP2/SFRP1/DKK1	3
3781	1052	GO:0010922	positive regulation of phosphatase activity	5/402	34/18670	0.000750856	0.00341188	0.00183349	ITGA1/MEF2C/ITGA2/CALM2/PTPRC	5
560	417	GO:0046461	neutral lipid catabolic process	5/264	43/18670	0.000337716	0.0035461	0.00216939	APOB/SORL1/ABHD6/MGLL/APOA1	5
561	418	GO:0046464	acylglycerol catabolic process	5/264	43/18670	0.000337716	0.0035461	0.00216939	APOB/SORL1/ABHD6/MGLL/APOA1	5
1679	263	GO:2000846	regulation of corticosteroid hormone secretion	3/157	16/18670	0.000301452	0.00376486	0.00239487	AGT/BMP6/TAC1	3
1699	283	GO:0035930	corticosteroid hormone secretion	3/157	17/18670	0.000363795	0.00420981	0.00267791	AGT/BMP6/TAC1	3
605	462	GO:0010883	regulation of lipid storage	5/264	46/18670	0.000464615	0.00442539	0.00270731	APOB/PPARG/PLA2G10/EHD1/IL6	5
3846	1117	GO:2000253	positive regulation of feeding behavior	3/402	10/18670	0.00106237	0.004564	0.00245262	AGRP/SGIP1/OPRK1	3
615	472	GO:0006639	acylglycerol metabolic process	8/264	129/18670	0.000502185	0.0046821	0.00286436	APOB/DGKG/SORL1/ABHD6/MGLL/GPX1/APOA1/LDLR	8
621	478	GO:0006638	neutral lipid metabolic process	8/264	130/18670	0.000528691	0.00486749	0.00297777	APOB/DGKG/SORL1/ABHD6/MGLL/GPX1/APOA1/LDLR	8
3857	1128	GO:0015908	fatty acid transport	8/402	97/18670	0.00117366	0.00498857	0.00268077	NMUR2/MFSD2A/LCN1/ANXA1/IL1B/ACSL4/APOE/NTSR1	8
1723	307	GO:0051193	regulation of cofactor metabolic process	6/157	119/18670	0.000510255	0.00543001	0.00345409	DUOXA1/HTR2A/SNCA/FYN/PFKFB3/SLC25A12	6
1726	310	GO:2000831	regulation of steroid hormone secretion	3/157	19/18670	0.000512048	0.00543001	0.00345409	AGT/BMP6/TAC1	3
662	519	GO:0051303	establishment of chromosome localization	6/264	75/18670	0.000672517	0.0056959	0.00348457	CENPF/CHMP4B/ACTR3/NDE1/KIF14/ACTR2	6
676	533	GO:0050000	chromosome localization	6/264	76/18670	0.000721644	0.00595965	0.00364592	CENPF/CHMP4B/ACTR3/NDE1/KIF14/ACTR2	6
690	547	GO:0010743	regulation of macrophage derived foam cell differentiation	4/264	30/18670	0.000801776	0.00642879	0.00393292	APOB/PPARG/PLA2G10/IL18	4
718	575	GO:0001676	long-chain fatty acid metabolic process	7/264	109/18670	0.000912979	0.00697788	0.00426884	PLA2G10/ELOVL6/ACSL3/GSTP1/MGLL/MAPK3/AKR1C3	7
717	574	GO:0034694	response to prostaglandin	4/264	31/18670	0.000910418	0.00697788	0.00426884	APOB/PPARG/AKR1C3/GNB1	4
725	582	GO:0016042	lipid catabolic process	13/264	333/18670	0.000961221	0.00726317	0.00444337	APOB/PLA2G10/SMPD3/SORL1/ENPP7/ABHD6/MGLL/APOA1/AKR1C3/YWHAH/PAFAH1B3/BCO1/LDLR	13
749	606	GO:0044242	cellular lipid catabolic process	10/264	217/18670	0.00107893	0.00783397	0.00479257	APOB/SMPD3/SORL1/ENPP7/ABHD6/MGLL/APOA1/AKR1C3/BCO1/LDLR	10
755	612	GO:0018158	protein oxidation	3/264	15/18670	0.00112143	0.00802845	0.00491154	TRABD2A/GPX1/APOA1	3
763	620	GO:0046470	phosphatidylcholine metabolic process	6/264	83/18670	0.00114778	0.00813779	0.00497843	SLC44A4/PLA2G10/ACSL3/SLC44A1/APOA1/LDLR	6
3973	1244	GO:0030206	chondroitin sulfate biosynthetic process	4/402	26/18670	0.00217489	0.00833679	0.00448005	VCAN/CSPG5/BCAN/CSPG4	4
3989	1260	GO:1901985	positive regulation of protein acetylation	5/402	43/18670	0.0022173	0.00844545	0.00453844	TGFB1/IL1B/GATA3/BRCA1/SOX4	5
774	631	GO:0006644	phospholipid metabolic process	15/264	430/18670	0.00125256	0.00874016	0.00534694	SLC44A4/SERINC5/SPTLC2/PLA2G10/ACSL3/SMPD3/BPNT1/SLC44A1/LYN/ENPP7/ABHD6/APOA1/SGMS2/KLF4/LDLR	15
3997	1268	GO:0014842	regulation of skeletal muscle satellite cell proliferation	3/402	13/18670	0.00241314	0.00905495	0.00486598	SIX1/FGF2/EPHB1	3
4000	1271	GO:0042711	maternal behavior	3/402	13/18670	0.00241314	0.00905495	0.00486598	OPRK1/DRD1/OXTR	3
4004	1275	GO:0060746	parental behavior	3/402	13/18670	0.00241314	0.00905495	0.00486598	OPRK1/DRD1/OXTR	3
790	647	GO:0010885	regulation of cholesterol storage	3/264	16/18670	0.00136587	0.00919616	0.00562591	APOB/PPARG/EHD1	3
800	657	GO:0055088	lipid homeostasis	8/264	151/18670	0.00140287	0.00938797	0.00574326	APOB/PPARG/PLA2G10/EHD1/APOA1/IL18/GIP/LDLR	8
2480	162	GO:0043277	apoptotic cell clearance	4/156	46/18670	0.000582466	0.00950527	0.00723709	THBS1/RARA/AXL/LRP1	4
805	662	GO:0019433	triglyceride catabolic process	4/264	35/18670	0.00144942	0.00961191	0.00588026	APOB/SORL1/MGLL/APOA1	4
823	680	GO:0051784	negative regulation of nuclear division	5/264	60/18670	0.00157679	0.010181	0.00622843	BMP7/CENPF/LIF/BMP4/CDC20	5
828	685	GO:0010742	macrophage derived foam cell differentiation	4/264	36/18670	0.00161267	0.010337	0.00632387	APOB/PPARG/PLA2G10/IL18	4
829	686	GO:0090077	foam cell differentiation	4/264	36/18670	0.00161267	0.010337	0.00632387	APOB/PPARG/PLA2G10/IL18	4
4062	1333	GO:0051339	regulation of lyase activity	5/402	46/18670	0.00299575	0.010778	0.0057919	GUCA1A/GNAI2/GABBR2/NPFFR2/AKAP5	5
4065	1336	GO:0014841	skeletal muscle satellite cell proliferation	3/402	14/18670	0.00302256	0.0107936	0.00580029	SIX1/FGF2/EPHB1	3
4070	1341	GO:0030213	hyaluronan biosynthetic process	3/402	14/18670	0.00302256	0.0107936	0.00580029	TGFB1/IL1B/CEMIP	3
859	716	GO:0010878	cholesterol storage	3/264	18/18670	0.00194912	0.011958	0.00731554	APOB/PPARG/EHD1	3
1860	444	GO:1900543	negative regulation of purine nucleotide metabolic process	3/157	28/18670	0.00163778	0.0120964	0.00769467	SNCA/HPCA/SLC25A12	3
4103	1374	GO:0014856	skeletal muscle cell proliferation	3/402	15/18670	0.00371834	0.0128563	0.00690875	SIX1/FGF2/EPHB1	3
4107	1378	GO:0051280	negative regulation of release of sequestered calcium ion into cytosol	3/402	15/18670	0.00371834	0.0128563	0.00690875	TGFB1/CALM2/NTSR1	3
877	734	GO:0060969	negative regulation of gene silencing	4/264	39/18670	0.00217847	0.0130353	0.00797459	ZMPSTE24/PPARG/PPP3CA/TERT	4
1873	457	GO:0045980	negative regulation of nucleotide metabolic process	3/157	29/18670	0.00181556	0.0130736	0.00831627	SNCA/HPCA/SLC25A12	3
2496	178	GO:0086012	membrane depolarization during cardiac muscle cell action potential	3/156	23/18670	0.000896322	0.0132457	0.0100849	SCN2B/CACNA1C/ANK2	3
884	741	GO:0007213	G protein-coupled acetylcholine receptor signaling pathway	3/264	19/18670	0.00229056	0.0135771	0.00830602	CHRM2/CHRM1/GNB1	3
890	747	GO:0009395	phospholipid catabolic process	4/264	40/18670	0.00239397	0.0140765	0.00861156	SMPD3/ENPP7/ABHD6/LDLR	4
893	750	GO:0046486	glycerolipid metabolic process	14/264	414/18670	0.00239973	0.0140916	0.00862079	APOB/SLC44A4/SERINC5/DGKG/PLA2G10/ACSL3/BPNT1/SLC44A1/SORL1/ABHD6/MGLL/GPX1/APOA1/LDLR	14
894	751	GO:0042632	cholesterol homeostasis	6/264	96/18670	0.00242159	0.0142011	0.00868776	APOB/PLA2G10/EHD1/APOA1/IL18/LDLR	6
4136	1407	GO:0050650	chondroitin sulfate proteoglycan biosynthetic process	4/402	31/18670	0.00420637	0.0143387	0.00770537	VCAN/CSPG5/BCAN/CSPG4	4
899	756	GO:0055092	sterol homeostasis	6/264	97/18670	0.00255131	0.014863	0.00909269	APOB/PLA2G10/EHD1/APOA1/IL18/LDLR	6
4146	1417	GO:0030214	hyaluronan catabolic process	3/402	16/18670	0.004504	0.0151278	0.00812941	TGFB1/FGF2/CEMIP	3
4151	1422	GO:0043217	myelin maintenance	3/402	16/18670	0.004504	0.0151278	0.00812941	NDRG1/CXCR4/ABCD2	3
902	759	GO:0043403	skeletal muscle tissue regeneration	4/264	41/18670	0.00262369	0.0151644	0.00927711	MTPN/PPP3CA/CD9/GPX1	4
4164	1435	GO:0019217	regulation of fatty acid metabolic process	7/402	96/18670	0.00470008	0.0156899	0.0084315	ANXA1/IL1B/ELOVL5/BRCA1/PTGS2/ABCD2/TWIST1	7
4169	1440	GO:0010921	regulation of phosphatase activity	10/402	175/18670	0.00472435	0.0157115	0.00844311	ITGA1/MEF2C/GNAI2/PTN/TGFB2/ITGA2/TNF/MYO1D/CALM2/PTPRC	10
926	783	GO:0030301	cholesterol transport	6/264	100/18670	0.00297188	0.0166743	0.0102008	APOB/PPARG/PLA2G10/APOA1/SHH/LDLR	6
942	799	GO:0008631	intrinsic apoptotic signaling pathway in response to oxidative stress	4/264	43/18670	0.00312761	0.0171339	0.010482	GPX1/SOD1/MELK/STK24	4
945	802	GO:0034383	low-density lipoprotein particle clearance	4/264	43/18670	0.00312761	0.0171339	0.010482	APOB/AP2B1/EHD1/LDLR	4
941	798	GO:0097006	regulation of plasma lipoprotein particle levels	6/264	101/18670	0.00312296	0.0171339	0.010482	APOB/AP2B1/ACSL3/EHD1/APOA1/LDLR	6
4204	1475	GO:0043651	linoleic acid metabolic process	3/402	17/18670	0.00538268	0.0174329	0.00936816	ELOVL5/ALOXE3/ELOVL3	3
4206	1477	GO:0051284	positive regulation of sequestering of calcium ion	3/402	17/18670	0.00538268	0.0174329	0.00936816	TGFB1/CALM2/NTSR1	3
4215	1486	GO:0046173	polyol biosynthetic process	6/402	75/18670	0.00554076	0.0178767	0.00960667	GBA/FGF2/DHFRP1/HRH1/PLCB4/NTSR1	6
1940	524	GO:0006536	glutamate metabolic process	3/157	34/18670	0.00288337	0.0180786	0.0115	ATCAY/GAD1/SLC25A12	3
1955	539	GO:1903789	regulation of amino acid transmembrane transport	2/157	10/18670	0.00302504	0.018441	0.0117305	AGT/RGS4	2
1956	540	GO:2000833	positive regulation of steroid hormone secretion	2/157	10/18670	0.00302504	0.018441	0.0117305	BMP6/TAC1	2
1958	542	GO:1900371	regulation of purine nucleotide biosynthetic process	5/157	117/18670	0.00310439	0.0188341	0.0119806	HTR2A/SNCA/HPCA/PFKFB3/SLC25A12	5
1964	548	GO:0030808	regulation of nucleotide biosynthetic process	5/157	118/18670	0.00322017	0.0193445	0.0123052	HTR2A/SNCA/HPCA/PFKFB3/SLC25A12	5
985	842	GO:0006641	triglyceride metabolic process	6/264	105/18670	0.00378519	0.0198015	0.0121139	APOB/SORL1/MGLL/GPX1/APOA1/LDLR	6
4242	1513	GO:0007194	negative regulation of adenylate cyclase activity	3/402	18/18670	0.00635722	0.0200616	0.0107808	GNAI2/GABBR2/AKAP5	3
4250	1521	GO:2000647	negative regulation of stem cell proliferation	3/402	18/18670	0.00635722	0.0200616	0.0107808	TGFB1/PTN/KCTD11	3
1973	557	GO:2001171	positive regulation of ATP biosynthetic process	3/157	36/18670	0.00339845	0.0200862	0.012777	HTR2A/PFKFB3/SLC25A12	3
4255	1526	GO:0048016	inositol phosphate-mediated signaling	5/402	55/18670	0.00649688	0.0204352	0.0109815	NMUR2/ITPR3/NRG1/HRH1/TNF	5
1979	563	GO:0009064	glutamine family amino acid metabolic process	4/157	74/18670	0.0035078	0.0204395	0.0130018	ATCAY/DAO/GAD1/SLC25A12	4
4259	1530	GO:0071312	cellular response to alkaloid	4/402	35/18670	0.00654348	0.0205012	0.011017	CASP3/SLC8A1/ADCY8/ICAM1	4
2545	227	GO:0031114	regulation of microtubule depolymerization	3/156	29/18670	0.00178272	0.0206339	0.0157102	STMN2/MAP1A/MAP1B	3
1987	571	GO:0033860	regulation of NAD(P)H oxidase activity	2/157	11/18670	0.00367691	0.020898	0.0132935	AGT/DRD5	2
1989	573	GO:0051024	positive regulation of immunoglobulin secretion	2/157	11/18670	0.00367691	0.020898	0.0132935	RBP4/IL33	2
4273	1544	GO:0003091	renal water homeostasis	4/402	36/18670	0.00723866	0.0224885	0.012085	RAB11A/TFAP2B/ADCY8/PRKACB	4
1043	900	GO:0051653	spindle localization	4/264	48/18670	0.00466745	0.0228198	0.0139604	ASPM/ACTR3/NDE1/ACTR2	4
2014	598	GO:0030002	cellular anion homeostasis	2/157	12/18670	0.00438801	0.0237241	0.0150911	SLC12A5/FASLG	2
2015	599	GO:0030320	cellular monovalent inorganic anion homeostasis	2/157	12/18670	0.00438801	0.0237241	0.0150911	SLC12A5/FASLG	2
2016	600	GO:0034309	primary alcohol biosynthetic process	2/157	12/18670	0.00438801	0.0237241	0.0150911	BMP6/WNT4	2
2020	604	GO:0051956	negative regulation of amino acid transport	2/157	12/18670	0.00438801	0.0237241	0.0150911	GRM7/RGS4	2
2021	605	GO:0071073	positive regulation of phospholipid biosynthetic process	2/157	12/18670	0.00438801	0.0237241	0.0150911	HTR2A/AGAP2	2
2023	607	GO:0071481	cellular response to X-ray	2/157	12/18670	0.00438801	0.0237241	0.0150911	SFRP2/SFRP1	2
1054	911	GO:0043407	negative regulation of MAP kinase activity	5/264	78/18670	0.00496464	0.0239804	0.0146704	BMP7/GSTP1/LYN/SORL1/BMP4	5
4298	1569	GO:0030212	hyaluronan metabolic process	4/402	37/18670	0.00798083	0.0243687	0.0130953	TGFB1/IL1B/FGF2/CEMIP	4
4299	1570	GO:0034405	response to fluid shear stress	4/402	37/18670	0.00798083	0.0243687	0.0130953	MEF2C/TGFB1/PTGS2/ETS1	4
1064	921	GO:0015918	sterol transport	6/264	112/18670	0.00518701	0.024783	0.0151614	APOB/PPARG/PLA2G10/APOA1/SHH/LDLR	6
4315	1586	GO:0015718	monocarboxylic acid transport	9/402	162/18670	0.00857447	0.0257305	0.0138271	NMUR2/MFSD2A/LCN1/STRA6/ANXA1/IL1B/ACSL4/APOE/NTSR1	9
4320	1591	GO:0030220	platelet formation	3/402	20/18670	0.0086036	0.0257305	0.0138271	MEF2C/CASP3/ACTN1	3
4311	1582	GO:0090049	regulation of cell migration involved in sprouting angiogenesis	6/402	82/18670	0.00850482	0.0257305	0.0138271	PLK2/ANXA1/FGF2/PTGS2/HDAC9/DLL4	6
4333	1604	GO:0097709	connective tissue replacement	3/402	20/18670	0.0086036	0.0257305	0.0138271	F2R/TGFB1/HIF1A	3
2037	621	GO:0042572	retinol metabolic process	3/157	41/18670	0.00492089	0.0260499	0.0165706	RBP4/CYP1B1/RPE65	3
1078	935	GO:0008203	cholesterol metabolic process	7/264	150/18670	0.0055414	0.0261085	0.0159723	APOB/ELOVL6/SORL1/SOD1/RAN/APOA1/LDLR	7
1091	948	GO:0043949	regulation of cAMP-mediated signaling	4/264	51/18670	0.00580025	0.0268971	0.0164548	OR51E2/PDE4D/ATP2B4/GIP	4
2062	646	GO:0045913	positive regulation of carbohydrate metabolic process	4/157	83/18670	0.00528584	0.0269439	0.0171393	HTR2A/SNCA/PFKFB3/SLC25A12	4
2073	657	GO:0031279	regulation of cyclase activity	3/157	43/18670	0.00562764	0.0281638	0.0179153	GRM7/DRD5/HPCA	3
1104	961	GO:0045839	negative regulation of mitotic nuclear division	4/264	52/18670	0.00621508	0.0284026	0.0173758	BMP7/CENPF/BMP4/CDC20	4
4368	1639	GO:0032516	positive regulation of phosphoprotein phosphatase activity	3/402	21/18670	0.00987957	0.028689	0.015417	ITGA1/CALM2/PTPRC	3
4372	1643	GO:0036344	platelet morphogenesis	3/402	21/18670	0.00987957	0.028689	0.015417	MEF2C/CASP3/ACTN1	3
4373	1644	GO:0046716	muscle cell cellular homeostasis	3/402	21/18670	0.00987957	0.028689	0.015417	TGFB1/CHRNA1/HIF1A	3
4381	1652	GO:2000269	regulation of fibroblast apoptotic process	3/402	21/18670	0.00987957	0.028689	0.015417	BID/XRCC2/TP63	3
1113	970	GO:0060147	regulation of posttranscriptional gene silencing	6/264	117/18670	0.00639853	0.0290304	0.0177598	ZMPSTE24/PPARG/PPP3CA/H3-3A/BMP4/TERT	6
1114	971	GO:0060966	regulation of gene silencing by RNA	6/264	117/18670	0.00639853	0.0290304	0.0177598	ZMPSTE24/PPARG/PPP3CA/H3-3A/BMP4/TERT	6
1115	972	GO:0009755	hormone-mediated signaling pathway	9/264	235/18670	0.00640766	0.0290419	0.0177669	OR51E2/PPARG/BMP7/SSTR1/BMP4/RB1/RAN/YWHAH/RARG	9
1119	976	GO:1902652	secondary alcohol metabolic process	7/264	155/18670	0.00660234	0.0298018	0.0182318	APOB/ELOVL6/SORL1/SOD1/RAN/APOA1/LDLR	7
2634	316	GO:0072537	fibroblast activation	2/156	11/18670	0.00363124	0.0302793	0.023054	AKAP12/PDGFRB	2
2635	317	GO:0099149	regulation of postsynaptic neurotransmitter receptor internalization	2/156	11/18670	0.00363124	0.0302793	0.023054	ARC/GSG1L	2
4396	1667	GO:0035304	regulation of protein dephosphorylation	8/402	139/18670	0.0105371	0.0303414	0.016305	ITGA1/GNAI2/TGFB1/PTN/GBA/TNF/CALM2/PTPRC	8
1132	989	GO:0034377	plasma lipoprotein particle assembly	3/264	28/18670	0.00705215	0.0311311	0.019045	APOB/ACSL3/APOA1	3
1138	995	GO:0060122	inner ear receptor cell stereocilium organization	3/264	28/18670	0.00705215	0.0311311	0.019045	USH1C/SOD1/SDC4	3
22	22	GO:0006123	mitochondrial electron transport, cytochrome c to oxygen	2/32	21/18670	0.000585636	0.0311607	0.0206514	COX6B1/COX7B	2
23	23	GO:0019646	aerobic electron transport chain	2/32	21/18670	0.000585636	0.0311607	0.0206514	COX6B1/COX7B	2
2125	709	GO:0009415	response to water	2/157	15/18670	0.00686648	0.0313652	0.0199517	TH/PKD2L1	2
2116	700	GO:0030810	positive regulation of nucleotide biosynthetic process	3/157	46/18670	0.00679656	0.0313652	0.0199517	HTR2A/PFKFB3/SLC25A12	3
2129	713	GO:0046184	aldehyde biosynthetic process	2/157	15/18670	0.00686648	0.0313652	0.0199517	BMP6/WNT4	2
2135	719	GO:0090136	epithelial cell-cell adhesion	2/157	15/18670	0.00686648	0.0313652	0.0199517	CYP1B1/THBS4	2
2120	704	GO:1900373	positive regulation of purine nucleotide biosynthetic process	3/157	46/18670	0.00679656	0.0313652	0.0199517	HTR2A/PFKFB3/SLC25A12	3
2645	327	GO:0086091	regulation of heart rate by cardiac conduction	3/156	38/18670	0.00389605	0.031596	0.0240565	SCN2B/CACNA1C/ANK2	3
24	24	GO:0046364	monosaccharide biosynthetic process	3/32	98/18670	0.000622829	0.0318141	0.0210844	GAPDH/GPI/G6PD	3
2157	741	GO:0010566	regulation of ketone biosynthetic process	2/157	16/18670	0.00780434	0.0343183	0.0218302	BMP6/WNT4	2
2158	742	GO:0014048	regulation of glutamate secretion	2/157	16/18670	0.00780434	0.0343183	0.0218302	GRM7/SNCA	2
32	32	GO:0006735	NADH regeneration	2/32	27/18670	0.000972587	0.0344998	0.0228643	GAPDH/GPI	2
29	29	GO:0051156	glucose 6-phosphate metabolic process	2/32	25/18670	0.000833051	0.0344998	0.0228643	GPI/G6PD	2
34	34	GO:0061621	canonical glycolysis	2/32	27/18670	0.000972587	0.0344998	0.0228643	GAPDH/GPI	2
35	35	GO:0061718	glucose catabolic process to pyruvate	2/32	27/18670	0.000972587	0.0344998	0.0228643	GAPDH/GPI	2
1166	1023	GO:0006749	glutathione metabolic process	4/264	56/18670	0.00807054	0.0346217	0.0211804	GSTP1/GPX1/SOD1/GSS	4
1177	1034	GO:0007220	Notch receptor processing	2/264	10/18670	0.00831721	0.0346681	0.0212088	ADAM10/PSEN1	2
1178	1035	GO:0016102	diterpenoid biosynthetic process	2/264	10/18670	0.00831721	0.0346681	0.0212088	AKR1C3/BCO1	2
1183	1040	GO:0034378	chylomicron assembly	2/264	10/18670	0.00831721	0.0346681	0.0212088	APOB/APOA1	2
1184	1041	GO:0035376	sterol import	2/264	10/18670	0.00831721	0.0346681	0.0212088	APOA1/LDLR	2
1189	1046	GO:0052646	alditol phosphate metabolic process	2/264	10/18670	0.00831721	0.0346681	0.0212088	ABHD6/GPD2	2
1192	1049	GO:0070508	cholesterol import	2/264	10/18670	0.00831721	0.0346681	0.0212088	APOA1/LDLR	2
1195	1052	GO:0097050	type B pancreatic cell apoptotic process	2/264	10/18670	0.00831721	0.0346681	0.0212088	IL6/CAST	2
1198	1055	GO:2000252	negative regulation of feeding behavior	2/264	10/18670	0.00831721	0.0346681	0.0212088	CCK/NMU	2
1200	1057	GO:2001135	regulation of endocytic recycling	2/264	10/18670	0.00831721	0.0346681	0.0212088	SORL1/EHD1	2
36	36	GO:0061615	glycolytic process through fructose-6-phosphate	2/32	28/18670	0.00104628	0.0349643	0.0231722	GAPDH/GPI	2
37	37	GO:0061620	glycolytic process through glucose-6-phosphate	2/32	28/18670	0.00104628	0.0349643	0.0231722	GAPDH/GPI	2
1206	1063	GO:0003413	chondrocyte differentiation involved in endochondral bone morphogenesis	3/264	30/18670	0.00856067	0.0352836	0.0215854	IHH/SMPD3/RARG	3
1215	1072	GO:0042743	hydrogen peroxide metabolic process	4/264	57/18670	0.00858522	0.0352836	0.0215854	PRDX1/GPX1/SOD1/RAC1	4
1208	1065	GO:0048147	negative regulation of fibroblast proliferation	3/264	30/18670	0.00856067	0.0352836	0.0215854	PPARG/GSTP1/BAX	3
46	46	GO:0015980	energy derivation by oxidation of organic compounds	4/32	285/18670	0.0013652	0.036369	0.0241031	BLOC1S1/PCDH12/COX6B1/COX7B	4
2181	765	GO:0051196	regulation of coenzyme metabolic process	4/157	95/18670	0.00847634	0.0364472	0.0231844	HTR2A/SNCA/PFKFB3/SLC25A12	4
2666	348	GO:0090279	regulation of calcium ion import	3/156	41/18670	0.00483417	0.036845	0.0280529	PRNP/PDGFRB/HOMER1	3
2192	776	GO:0006590	thyroid hormone generation	2/157	17/18670	0.00879641	0.0369174	0.0234836	DUOXA1/PAX8	2
2196	780	GO:0050665	hydrogen peroxide biosynthetic process	2/157	17/18670	0.00879641	0.0369174	0.0234836	DUOXA1/FYN	2
2198	782	GO:0098884	postsynaptic neurotransmitter receptor internalization	2/157	17/18670	0.00879641	0.0369174	0.0234836	CALY/HPCA	2
2199	783	GO:0140239	postsynaptic endocytosis	2/157	17/18670	0.00879641	0.0369174	0.0234836	CALY/HPCA	2
4475	1746	GO:0086004	regulation of cardiac muscle cell contraction	4/402	43/18670	0.0134864	0.037078	0.0199251	FGF13/SCN5A/PDE4B/FLNA	4
4481	1752	GO:0051926	negative regulation of calcium ion transport	5/402	66/18670	0.0137888	0.0377582	0.0202906	TGFB1/PTGS2/CALM2/NTSR1/ICAM1	5
55	55	GO:0006007	glucose catabolic process	2/32	36/18670	0.00172895	0.0378926	0.0251128	GAPDH/GPI	2
58	58	GO:0046034	ATP metabolic process	4/32	305/18670	0.00175071	0.0378926	0.0251128	GAPDH/GPI/COX6B1/COX7B	4
1239	1096	GO:0016125	sterol metabolic process	7/264	166/18670	0.00945964	0.0380283	0.0232645	APOB/ELOVL6/SORL1/SOD1/RAN/APOA1/LDLR	7
2673	355	GO:0043116	negative regulation of vascular permeability	2/156	13/18670	0.00509362	0.0380591	0.0289773	AKAP12/ADM	2
4492	1763	GO:0044346	fibroblast apoptotic process	3/402	24/18670	0.0143376	0.038928	0.0209192	BID/XRCC2/TP63	3
1260	1117	GO:0034115	negative regulation of heterotypic cell-cell adhesion	2/264	11/18670	0.0100712	0.0392351	0.0240028	APOA1/KLF4	2
1261	1118	GO:0034379	very-low-density lipoprotein particle assembly	2/264	11/18670	0.0100712	0.0392351	0.0240028	APOB/ACSL3	2
1266	1123	GO:0060992	response to fungicide	2/264	11/18670	0.0100712	0.0392351	0.0240028	BCL2L1/KLF4	2
1267	1124	GO:0070587	regulation of cell-cell adhesion involved in gastrulation	2/264	11/18670	0.0100712	0.0392351	0.0240028	APOA1/KLF4	2
2219	803	GO:0051023	regulation of immunoglobulin secretion	2/157	18/18670	0.00984173	0.0400222	0.0254586	RBP4/IL33	2
2222	806	GO:0072574	hepatocyte proliferation	2/157	18/18670	0.00984173	0.0400222	0.0254586	GLI1/SULF2	2
2223	807	GO:0072575	epithelial cell proliferation involved in liver morphogenesis	2/157	18/18670	0.00984173	0.0400222	0.0254586	GLI1/SULF2	2
2232	816	GO:0010657	muscle cell apoptotic process	4/157	100/18670	0.0101104	0.040763	0.0259298	HMOX1/SFRP2/AGT/PAX8	4
1294	1151	GO:1905953	negative regulation of lipid localization	4/264	61/18670	0.0108572	0.041549	0.0254183	PPARG/PLA2G10/IL6/SHH	4
2689	371	GO:0035791	platelet-derived growth factor receptor-beta signaling pathway	2/156	14/18670	0.00591011	0.0419178	0.0319153	LRP1/PDGFRB	2
2687	369	GO:0038084	vascular endothelial growth factor signaling pathway	3/156	44/18670	0.00589753	0.0419178	0.0319153	ROBO1/NRP2/PDGFRB	3
4521	1792	GO:0042593	glucose homeostasis	11/402	241/18670	0.0156972	0.0420351	0.022589	CARTPT/FOXA1/HIF1A/MAP4K4/SOX4/TFAP2B/ADCY8/ANO1/OPRK1/EPHA5/ICAM1	11
61	61	GO:0006734	NADH metabolic process	2/32	40/18670	0.00213148	0.0424219	0.0281146	GAPDH/GPI	2
74	74	GO:0009126	purine nucleoside monophosphate metabolic process	4/32	341/18670	0.00262555	0.0424219	0.0281146	GAPDH/GPI/COX6B1/COX7B	4
76	76	GO:0009144	purine nucleoside triphosphate metabolic process	4/32	342/18670	0.00265345	0.0424219	0.0281146	GAPDH/GPI/COX6B1/COX7B	4
88	88	GO:0009161	ribonucleoside monophosphate metabolic process	4/32	354/18670	0.00300428	0.0424219	0.0281146	GAPDH/GPI/COX6B1/COX7B	4
73	73	GO:0009167	purine ribonucleoside monophosphate metabolic process	4/32	340/18670	0.00259786	0.0424219	0.0281146	GAPDH/GPI/COX6B1/COX7B	4
75	75	GO:0009199	ribonucleoside triphosphate metabolic process	4/32	341/18670	0.00262555	0.0424219	0.0281146	GAPDH/GPI/COX6B1/COX7B	4
70	70	GO:0009205	purine ribonucleoside triphosphate metabolic process	4/32	335/18670	0.00246243	0.0424219	0.0281146	GAPDH/GPI/COX6B1/COX7B	4
81	81	GO:0044003	modification by symbiont of host morphology or physiology	2/32	46/18670	0.00281025	0.0424219	0.0281146	GAPDH/KPNA2	2
2258	842	GO:0032026	response to magnesium ion	2/157	19/18670	0.0109393	0.0424446	0.0269995	SNCA/BMP6	2
2259	843	GO:0035493	SNARE complex assembly	2/157	19/18670	0.0109393	0.0424446	0.0269995	VPS18/SNCA	2
2261	845	GO:0071071	regulation of phospholipid biosynthetic process	2/157	19/18670	0.0109393	0.0424446	0.0269995	HTR2A/AGAP2	2
2264	848	GO:0072576	liver morphogenesis	2/157	19/18670	0.0109393	0.0424446	0.0269995	GLI1/SULF2	2
4528	1799	GO:0007026	negative regulation of microtubule depolymerization	3/402	25/18670	0.0160375	0.042557	0.0228694	FGF13/CAMSAP2/ARHGEF2	3
4530	1801	GO:0031639	plasminogen activation	3/402	25/18670	0.0160375	0.042557	0.0228694	PGK1/PLAT/CTSZ	3
4539	1810	GO:0033500	carbohydrate homeostasis	11/402	242/18670	0.0161393	0.0428035	0.0230019	CARTPT/FOXA1/HIF1A/MAP4K4/SOX4/TFAP2B/ADCY8/ANO1/OPRK1/EPHA5/ICAM1	11
95	95	GO:0009141	nucleoside triphosphate metabolic process	4/32	362/18670	0.00325512	0.0432871	0.028688	GAPDH/GPI/COX6B1/COX7B	4
4542	1813	GO:0015909	long-chain fatty acid transport	5/402	69/18670	0.0164636	0.0435914	0.0234253	NMUR2/LCN1/ANXA1/APOE/NTSR1	5
1325	1182	GO:0002674	negative regulation of acute inflammatory response	2/264	12/18670	0.0119736	0.0440764	0.0269645	PPARG/GSTP1	2
1333	1190	GO:0070586	cell-cell adhesion involved in gastrulation	2/264	12/18670	0.0119736	0.0440764	0.0269645	APOA1/KLF4	2
1334	1191	GO:0090148	membrane fission	2/264	12/18670	0.0119736	0.0440764	0.0269645	CORO1C/CHMP4B	2
1336	1193	GO:1902510	regulation of apoptotic DNA fragmentation	2/264	12/18670	0.0119736	0.0440764	0.0269645	IL6/BAX	2
1348	1205	GO:0032371	regulation of sterol transport	4/264	63/18670	0.0121254	0.0442656	0.0270802	PPARG/PLA2G10/APOA1/SHH	4
1349	1206	GO:0032374	regulation of cholesterol transport	4/264	63/18670	0.0121254	0.0442656	0.0270802	PPARG/PLA2G10/APOA1/SHH	4
97	97	GO:0050821	protein stabilization	3/32	178/18670	0.00344908	0.0449436	0.0297858	GAPDH/CALR/PFN1	3
102	102	GO:0009123	nucleoside monophosphate metabolic process	4/32	375/18670	0.00369278	0.045166	0.0299332	GAPDH/GPI/COX6B1/COX7B	4
113	113	GO:0009435	NAD biosynthetic process	2/32	56/18670	0.00413706	0.0452008	0.0299563	GAPDH/GPI	2
119	119	GO:0019320	hexose catabolic process	2/32	57/18670	0.00428293	0.0452008	0.0299563	GAPDH/GPI	2
110	110	GO:0019362	pyridine nucleotide metabolic process	3/32	189/18670	0.00408063	0.0452008	0.0299563	GAPDH/GPI/G6PD	3
111	111	GO:0046496	nicotinamide nucleotide metabolic process	3/32	189/18670	0.00408063	0.0452008	0.0299563	GAPDH/GPI/G6PD	3
120	120	GO:0075733	intracellular transport of virus	2/32	57/18670	0.00428293	0.0452008	0.0299563	DYNLT1/KPNA2	2
121	121	GO:0045333	cellular respiration	3/32	193/18670	0.0043266	0.0452875	0.0300137	BLOC1S1/COX6B1/COX7B	3
2285	869	GO:0050860	negative regulation of T cell receptor signaling pathway	2/157	20/18670	0.0120883	0.0456669	0.0290492	THY1/EZR	2
123	123	GO:0072524	pyridine-containing compound metabolic process	3/32	195/18670	0.00445291	0.0458577	0.0303916	GAPDH/GPI/G6PD	3
2293	877	GO:0045981	positive regulation of nucleotide metabolic process	3/157	57/18670	0.0122517	0.0459159	0.0292076	HTR2A/PFKFB3/SLC25A12	3
2294	878	GO:1900544	positive regulation of purine nucleotide metabolic process	3/157	57/18670	0.0122517	0.0459159	0.0292076	HTR2A/PFKFB3/SLC25A12	3
4565	1836	GO:0002040	sprouting angiogenesis	9/402	183/18670	0.0178847	0.0466597	0.0250741	ITGB1/PLK2/ANXA1/FGF2/SEMA3E/PTGS2/LEF1/HDAC9/DLL4	9
126	126	GO:0016052	carbohydrate catabolic process	3/32	199/18670	0.0047122	0.0468418	0.0310438	GAPDH/GM2A/GPI	3
128	128	GO:0046794	transport of virus	2/32	60/18670	0.00473469	0.0468418	0.0310438	DYNLT1/KPNA2	2
1362	1219	GO:0015695	organic cation transport	3/264	35/18670	0.0131057	0.0472191	0.0288871	SLC44A4/SLC44A1/PSEN1	3
4585	1856	GO:0001768	establishment of T cell polarity	2/402	10/18670	0.0185628	0.0472732	0.0254038	CCL21/GSN	2
4590	1861	GO:0010944	negative regulation of transcription by competitive promoter binding	2/402	10/18670	0.0185628	0.0472732	0.0254038	BHLHE41/TFAP2A	2
4591	1862	GO:0014049	positive regulation of glutamate secretion	2/402	10/18670	0.0185628	0.0472732	0.0254038	KMO/NTSR1	2
4593	1864	GO:0031340	positive regulation of vesicle fusion	2/402	10/18670	0.0185628	0.0472732	0.0254038	SYT1/ANXA1	2
4594	1865	GO:0032000	positive regulation of fatty acid beta-oxidation	2/402	10/18670	0.0185628	0.0472732	0.0254038	ABCD2/TWIST1	2
4600	1871	GO:0060033	anatomical structure regression	2/402	10/18670	0.0185628	0.0472732	0.0254038	GLI2/LEF1	2
4604	1875	GO:0070472	regulation of uterine smooth muscle contraction	2/402	10/18670	0.0185628	0.0472732	0.0254038	TACR1/OXTR	2
4606	1877	GO:0071838	cell proliferation in bone marrow	2/402	10/18670	0.0185628	0.0472732	0.0254038	MEF2C/LEF1	2
4607	1878	GO:0071863	regulation of cell proliferation in bone marrow	2/402	10/18670	0.0185628	0.0472732	0.0254038	MEF2C/LEF1	2
4610	1881	GO:0106049	regulation of cellular response to osmotic stress	2/402	10/18670	0.0185628	0.0472732	0.0254038	ARHGEF2/PTGS2	2
4580	1851	GO:1903115	regulation of actin filament-based movement	4/402	47/18670	0.0182334	0.0472732	0.0254038	FGF13/SCN5A/PDE4B/FLNA	4
4614	1885	GO:2000271	positive regulation of fibroblast apoptotic process	2/402	10/18670	0.0185628	0.0472732	0.0254038	BID/TP63	2
137	137	GO:0006006	glucose metabolic process	3/32	209/18670	0.00540002	0.0488649	0.0323846	GAPDH/GPI/G6PD	3
136	136	GO:0006733	oxidoreduction coenzyme metabolic process	3/32	207/18670	0.00525789	0.0488649	0.0323846	GAPDH/GPI/G6PD	3
2305	889	GO:0017000	antibiotic biosynthetic process	2/157	21/18670	0.0132877	0.0489093	0.0311118	DUOXA1/FYN	2
2306	890	GO:0032891	negative regulation of organic acid transport	2/157	21/18670	0.0132877	0.0489093	0.0311118	GRM7/RGS4	2
2310	894	GO:1900273	positive regulation of long-term synaptic potentiation	2/157	21/18670	0.0132877	0.0489093	0.0311118	DRD2/NRGN	2
1385	1242	GO:0009650	UV protection	2/264	13/18670	0.0140197	0.0491861	0.0300905	FEN1/GPX1	2
1386	1243	GO:0014745	negative regulation of muscle adaptation	2/264	13/18670	0.0140197	0.0491861	0.0300905	KLF4/ATP2B4	2
1392	1249	GO:0061469	regulation of type B pancreatic cell proliferation	2/264	13/18670	0.0140197	0.0491861	0.0300905	SGPP2/WNT3A	2
1396	1253	GO:1900025	negative regulation of substrate adhesion-dependent cell spreading	2/264	13/18670	0.0140197	0.0491861	0.0300905	CORO1C/EFNA5	2
1399	1256	GO:1903025	regulation of RNA polymerase II regulatory region sequence-specific DNA binding	2/264	13/18670	0.0140197	0.0491861	0.0300905	ZMPSTE24/LIF	2
4627	1898	GO:0101023	vascular endothelial cell proliferation	4/402	48/18670	0.0195624	0.0494518	0.0265746	MEF2C/FGF2/MDK/ITGA4	4
4628	1899	GO:1905562	regulation of vascular endothelial cell proliferation	4/402	48/18670	0.0195624	0.0494518	0.0265746	MEF2C/FGF2/MDK/ITGA4	4
