# Supplementary material for: Neural functions in cancer: Data analyses and database construction
Source: Front Genet. 2023 Feb 13;14:1062052. doi: 10.3389/fgene.2023.1062052 (PMC9968960; doi:10.3389/fgene.2023.1062052)
Supplement: Supplementary file 2 [file DataSheet2.ZIP › SUP0906 datasheet2/Supplementary Table_S20.xlsx]

## Sheet: ACC
	ER stress
	coef	p value
blue	0.214434	0.0577368
brown	0.102947	0.366615
green	0.0729013	0.523159
red	0.433916	6.46849e-05
turquoise	0.595344	7.17313e-09
yellow	0.357979	0.00119894

## Sheet: BLCA
	ER stress
	coef	p value
blue	0.379614	1.54966e-15
brown	0.294136	1.20256e-09
turquoise	0.0903729	0.0672037

## Sheet: BRCA
	ER stress
	coef	p value
blue	0.241336	5.30626e-16
brown	0.093978	0.00183326
green	0.163716	4.95043e-08
red	-0.00690186	0.819383
turquoise	0.32417	2.93967e-28
yellow	0.0708098	0.0189985

## Sheet: CESC
	ER stress
	coef	p value
blue	-0.139223	0.0151291
brown	0.0319135	0.579387
turquoise	-0.217392	0.00013316

## Sheet: COAD
	ER stress
	coef	p value
blue	0.129124	0.00510037
brown	0.0103806	0.822592
turquoise	0.335292	8.72951e-14

## Sheet: DLBC
	ER stress
	coef	p value
black	-0.124735	0.39827
blue	-0.0690635	0.640907
brown	0.251214	0.0850103
green	0.223204	0.127271
greenyellow	-0.259323	0.0750966
magenta	-0.0113794	0.938812
red	-0.190741	0.194075
pink	0.0668675	0.651582
purple	0.401696	0.00465569
turquoise	-0.309985	0.0320208
yellow	-0.249731	0.0869302

## Sheet: ESCA
	ER stress
	coef	p value
blue	0.376169	8.75663e-07
brown	-0.033281	0.675133
green	0.129905	0.1005
red	0.264981	0.000681368
turquoise	0.382623	5.46996e-07
yellow	0.0481919	0.543801

## Sheet: GBM
	ER stress
	coef	p value
blue	-0.136163	0.0911479
brown	0.0292133	0.718223
turquoise	-0.00707486	0.930378

## Sheet: KICH
	ER stress
	coef	p value
blue	0.59412	1.81599e-07
brown	0.0249246	0.843765
green	0.181456	0.148008
yellow	0.9936	2.16573e-61

## Sheet: KIRC
KIRC	ER stress
	coef	p value
blue	0.64059	5.10458e-63
brown	0.131899	0.00225668
turquoise	0.7114	1.57075e-83
yellow	0.419159	3.90964e-24

[truncated: 16 more sheets: KIRP, LGG, LIHC, LUAD, LUSC, OV, PAAD, PRAD, READ, SKCM, STAD, TGCT, THCA, THYM, UCEC, UCS]
