# Supplementary material for: Neural functions in cancer: Data analyses and database construction
Source: Front Genet. 2023 Feb 13;14:1062052. doi: 10.3389/fgene.2023.1062052 (PMC9968960; doi:10.3389/fgene.2023.1062052)
Supplement: Supplementary file 2 [file DataSheet2.ZIP › SUP0906 datasheet2/Supplementary Table_S21.xlsx]

## Sheet: ACC_co-expressed neural genes
	cor_ng
0	RHOT1
1	KLF4
2	HMG20A
3	NIPSNAP1
4	ATXN10
5	ARL3
6	TERF2
7	RAP1B
8	TGIF2
9	ARF6
10	AIMP2
11	GCHFR
12	AKAP7
13	TMEM223
14	CDK5RAP3
15	FEZ2
16	CTNS
17	CSNK1G2
18	TBCD
19	LXN
20	SECISBP2
21	SERPINF1
22	H3F3B
23	GALC
24	ARFGEF1
25	REG1A
26	PEX13
27	COL1A1
28	NXPH4
29	PIKFYVE
30	PEMT
31	SPINT1
32	NBL1
33	DRD1
34	TBL1XR1
35	HTRA2
36	TRA2B
37	SNAP47
38	CPNE1
39	ARPC1B
40	SOCS7
41	ARPC3
42	PRRT2
43	TSC2
44	CXCL1
45	CSNK1E
46	MAP1S
47	RAC3
48	NEU3
49	WASL
50	NME1
51	PTPN9
52	DBN1
53	PPARA
54	BAX
55	PCDHGC3
56	CHKA
57	ADM
58	COMT
59	AKR1B1
60	GFRA3
61	LLPH
62	VSTM2L
63	ABHD17B
64	VAPB
65	CDKN2C
66	GBA2
67	PARK7
68	HES4
69	METTL23
70	CEP290
71	EDN1
72	PSMC5
73	MGLL
74	S1PR2
75	WWP1
76	CCDC50
77	XRCC6
78	NDUFB9
79	MEF2D
80	ZEB2
81	BLOC1S2
82	XRCC1
83	DRD4
84	GNG5
85	NOTCH1
86	MAG
87	FXN
88	DDHD2
89	SPRY1
90	HMGCR
91	IFT140
92	WDR62
93	CCL5
94	CLSTN3
95	EPHA2
96	FAM107A
97	PDZD11
98	GRB2
99	MTHFR
100	FOXS1
101	STX1A
102	SIAH2
103	AGAP2
104	COL4A3BP
105	EFNA4
106	GABRE
107	BBS7
108	LTB4R2
109	MACF1
110	BTBD1
111	CDHR1
112	GIT1
113	IQGAP1
114	CRCP
115	SRRT
116	SV2A
117	XPA
118	GJB1
119	BCL2L11
120	LUZP1
121	GJC1
122	TRIOBP
123	SPTBN1
124	UBE2M
125	PICALM
126	RAP1A
127	CDKN2D
128	PTEN
129	NRP2
130	USP33
131	DNAJB2
132	DUOX2
133	ETS1
134	RAPGEFL1
135	IL10RA
136	GNPAT
137	IL6R
138	LMO4
139	BAG3
140	GNB4
141	SS18L2
142	YAP1
143	CYFIP1
144	BAG5
145	CRKL
146	RAB18
147	NDRG1
148	ACAN
149	ARF4
150	DHFR
151	EIF4E
152	NUP133
153	SSTR1
154	USP8
155	CRTC1
156	NAMPT
157	SHCBP1
158	MECP2
159	WNT10B
160	GPR183
161	ATXN3
162	IGHA1
163	POLB
164	TPGS1
165	YES1
166	B4GALT2
167	BBS12
168	JUN
169	KCNK3
170	CASP3
171	CSK
172	CFL1
173	AP3M1
174	SMARCA2
175	RAB10
176	VGF
177	SDCBP
178	HS6ST1
179	ATP2B4
180	NCK1
181	ATXN1L
182	PLTP
183	CAMK2G
184	LEMD2
185	EGR1
186	BTBD6
187	PPP2R5D
188	CD36
189	MARVELD1
190	CYP1B1
191	PPP3CB
192	BIRC5
193	GDNF
194	ALS2
195	EIF2B1
196	DDR1
197	SMARCC1
198	NPTN
199	ZNF335
200	BCCIP
201	FKTN
202	PPP1R1B
203	ULK1
204	CTTN
205	BTBD2
206	PLXND1
207	PLD2
208	TWSG1
209	ELOVL1
210	BHLHE22
211	JMJD6
212	ELOVL3
213	PGK1
214	FOS
215	ISL1
216	KLHL17
217	SMO
218	THOC6
219	NCK2
220	SMPDL3A
221	SIRT1
222	STMN1
223	PYGO2
224	PFDN5
225	FBXO7
226	HDAC2
227	BLOC1S5
228	SHC1
229	FBXO31
230	VDAC3
231	UFL1
232	PRPF19
233	NAE1
234	RAPGEF1
235	NOLC1
236	PNKD
237	CST1
238	NDEL1
239	STK36
240	DNAJA3
241	PDCD6
242	NMT1
243	SRSF1
244	SETD2
245	MYRF
246	EIF2B2
247	ALDH9A1
248	PQBP1
249	PARP2
250	PRKACA
251	CAMSAP1
252	ACTR2
253	PDLIM7
254	FSCN1
255	HMG20B
256	RAB21
257	GJA4
258	TACC3
259	RAB29
260	SPG7
261	MARK2
262	SLC9A3R1
263	NBN
264	ARRB2
265	P2RX4
266	SLC12A2
267	ECT2
268	CTHRC1
269	SPAG9
270	DPF2
271	RRN3
272	CNP
273	DAB2IP
274	TIMP2
275	MGARP
276	PTPRS
277	CST2
278	DYNC1LI2
279	DGKQ
280	IL11RA
281	ATP2A2
282	HEY1
283	CNR1
284	BOK
285	ARAP1
286	TUG1
287	SFRP2
288	VPS18
289	NKX6-1
290	TPP1
291	H3F3A
292	ATRN
293	CASP2
294	FAM129B
295	NAPA
296	BLOC1S3
297	POFUT1
298	C12orf57
299	CHP1
300	MTOR
301	RDH11
302	RNF216
303	HOXD9
304	DIABLO
305	PDGFRA
306	MOB2
307	SLURP1
308	RP9
309	GORASP1
310	KIF5B
311	VCAN
312	ZPR1
313	METTL3
314	NOTCH2
315	TIMM8A
316	HNRNPD
317	DNAJB1
318	HDAC6
319	ZNF746
320	TAOK2
321	SPG11
322	MARK4
323	STX7
324	THOC2
325	TARBP2
326	SNX3
327	VTN
328	IL18
329	HNRNPU
330	MUL1
331	PIP5K1C
332	IL6
333	TEAD3
334	CYSLTR2
335	HSPA8
336	CLN8
337	NEU1
338	KDM4A
339	DST
340	AIF1
341	CALR
342	KPNA2
343	PPP5C
344	KIF3B
345	RELA
346	GLS
347	TGFB1
348	NSMF
349	FADD
350	NRP1
351	TULP3
352	TGFBR2
353	ACVR1B
354	GNB1
355	MICALL1
356	STK4
357	BAIAP3
358	CTBP2
359	BZW2
360	ADRA2B
361	RPS6KA3
362	KIF13B
363	SNPH
364	C3
365	HSPA5
366	CCDC14
367	EOMES
368	CENPF
369	FRS2
370	RIN1
371	TBC1D24
372	BAK1
373	HRAS
374	PHACTR4
375	LYZ
376	LEF1
377	NEFH
378	CASP9
379	DNMT3A
380	WEE1
381	SEC16A
382	ERCC2
383	H2AFX
384	EIF4EBP2
385	MINK1
386	QARS
387	BTBD10
388	KCNMB4
389	PLCB2
390	CNIH2
391	ERCC3
392	NLGN2
393	B3GALT1
394	CSF3
395	C1QL1
396	PREX1
397	PBX1
398	PREPL
399	KIF1C
400	UTP3
401	ARHGEF2
402	GLUD1
403	RAB8A
404	GPX1
405	S100A6
406	NMNAT1
407	LRFN3
408	IGHA2
409	PRKDC
410	ATF2
411	THBS1
412	IFT52
413	HEXB
414	ACAP3
415	CHERP
416	PCM1
417	PAFAH1B3
418	CSF1
419	GATM
420	RPL38
421	SFPQ
422	TOPORS
423	MPST
424	SZT2
425	CEP120
426	TRIP11
427	ARPC4
428	NGRN
429	BPTF
430	MAX
431	NDRG4
432	SIRT2
433	EIF2B4
434	EEF2
435	ACSL3
436	SPARC
437	STXBP3
438	DIAPH1
439	PROX1
440	MTHFD1
441	B2M
442	ATN1
443	NPR1
444	KAT2A
445	TIMM8B
446	IRX5
447	HNMT
448	STK11
449	SLC7A5
450	IER2
451	PLEKHA3
452	SYT8
453	CARM1
454	TMEM30A
455	SS18L1
456	CIB2
457	FEN1
458	MXRA8
459	STYXL1
460	SMARCA4
461	GLUL
462	PTPRF
463	TGFBR1
464	USP53
465	SUN2
466	METAP2
467	MBNL1
468	FZD1
469	CXCL12
470	ARHGAP35
471	THY1
472	CIT
473	SLC1A3
474	PCDH18
475	DENND5A
476	FBXO38
477	SNAI2
478	HLA-DRA
479	FOSL1
480	ILK
481	RAB5A
482	WDR11
483	NR2C2
484	UBE4B
485	MMD
486	BCL10
487	DOK2
488	PTPN11
489	CENPU
490	AMFR
491	DEGS1
492	TAF1
493	MFSD8
494	MKKS
495	MTERF4
496	WASF2
497	HMGB1
498	TMEM259
499	TWF1
500	GPR84
501	CLP1
502	SKI
503	CAPRIN1
504	DLAT
505	METTL14
506	ANAPC2
507	APCDD1
508	NDUFV2
509	XAB2
510	CTNND1
511	CSNK2A2
512	EFNB3
513	STAC3
514	ALKBH1
515	B4GALT3
516	SEPT11
517	CALM2
518	NXPH3
519	IMPACT
520	CCDC88A
521	TOR1A
522	ACTN1
523	GRASP
524	ARF1
525	SEPT5
526	EBI3
527	RER1
528	CSPG4
529	ATAT1
530	RAB35
531	SGPL1
532	TBCB
533	RAC1
534	DYNLT1
535	USP46
536	MYBL2
537	LIAS
538	PEBP1
539	REEP2
540	PCDH12
541	PPT1
542	HSF1
543	RBFOX2
544	NCKAP1
545	HMOX1
546	TLR3
547	ANP32B
548	NF2
549	SCT
550	TSKU
551	SNCG
552	TUBB
553	TNFRSF21
554	COL4A1
555	PJA2
556	HSD3B1
557	RNF6
558	BID
559	CDK6
560	IDH2
561	CDC20
562	ABL1
563	CA2
564	HLX
565	KDM1A
566	PLAT
567	ELK1
568	LGMN
569	SNAPIN
570	DNM2
571	RBM45
572	RAB3GAP1
573	IFT122
574	NUMB
575	SCARF1
576	STAT3
577	TCOF1
578	BMPR2
579	ACTB
580	CAST
581	FIS1
582	PRMT5
583	AP3S2
584	KDM6B
585	UNK
586	C5AR1
587	MDM2
588	MANF
589	SLC6A1
590	RAN
591	TIMM9
592	FLNA
593	APBA3
594	REST
595	TIMM10
596	IFT20
597	MAP2K1
598	CERS5
599	TRAK2
600	ALDH7A1
601	BLOC1S4
602	FGD1
603	CCDC85C
604	NAB1
605	ACPP
606	NR4A3
607	WLS
608	ABT1
609	MTR
610	UNC119B
611	IREB2
612	IDE
613	SEMA4G
614	HSP90AA1
615	BBS10
616	HDAC1
617	DLL1
618	LZTS3
619	RTN4
620	HSP90AB1
621	CSF1R
622	ARHGDIA
623	UNC5B
624	GAK
625	FLOT1
626	RACGAP1
627	OXT
628	LIF
629	EED
630	CRK
631	DNAJC5
632	IKBKG
633	COX17
634	XRCC5
635	USP21
636	DAXX
637	TXN2
638	SYPL1
639	SCRIB
640	SOX8
641	VAV2
642	KIDINS220
643	SOX17
644	UBE3A
645	MEN1
646	PTK2
647	CBX6
648	CANX
649	TBX3
650	PAK4
651	RNF103
652	ARPC1A
653	AP3S1
654	FES
655	EIF2AK4
656	ZNF430
657	HSD3B2
658	FAM162A
659	ZBTB45
660	ARPC5
661	GNAI3
662	SPTLC2
663	TPRG1L
664	ITGA3
665	SCARB2
666	DHX30
667	FBN1
668	FZD10
669	SEMA4C
670	BLOC1S1
671	CORO1A
672	LIN7C
673	NCDN
674	NMB
675	ZFP36L1
676	UBA6
677	RITA1
678	IL1B
679	SPRY2
680	CXCL10
681	DLG5
682	PPP2R5B
683	AFG3L2
684	MAPK6
685	CALM3
686	CASP8
687	PRDX1
688	DDX56
689	CDH2
690	MEF2A
691	PAK2
692	EIF4G1
693	FURIN
694	XPC
695	CERS1
696	RPL24
697	TIMP4
698	EGR3
699	JAM3
700	ATP6V0D1
701	SEC24B
702	ARID1A
703	PDLIM5
704	CARTPT
705	DMTN
706	PSMC1
707	SYNGR3
708	PLAA
709	PACSIN2
710	KISS1R
711	AAAS
712	NGEF
713	NFE2L2
714	WNK1
715	WDR1
716	ZNF513
717	NRGN
718	ADNP
719	FNTA
720	BAG6
721	KRAS
722	AP2A1
723	LSM1
724	TAL1
725	PTK7
726	ZMPSTE24
727	JAG2
728	COPS2
729	ATP13A2
730	ELP3
731	PDPK1
732	NSMAF
733	DLL4
734	SRGAP2
735	GDI1
736	SLC11A2
737	CORO1C
738	RTN4R
739	ZSWIM8
740	ANKRD27
741	CTNNA1
742	COL2A1
743	ALB
744	SYNJ2BP
745	SPHK2
746	YWHAQ
747	SPHK1
748	S1PR5
749	SHARPIN
750	STAR
751	DGCR2
752	RASA1
753	RGS4
754	FBXO45
755	SORL1
756	GOLGA4
757	ANKLE2
758	SGPP1
759	SLC9A6
760	SPTLC1
761	GIGYF2
762	AREG
763	SRD5A1
764	WDR5
765	GAD1
766	BAIAP2
767	PKNOX1
768	GAPDH
769	HMGCS1
770	CLIC4
771	NR2F2
772	PITPNA
773	MAP3K11
774	HES1
775	LST1
776	B3GNT2
777	STK25
778	HRH3
779	SRF
780	MAPK7
781	TRAF2
782	CELSR2
783	STAMBP
784	GART
785	LRP6
786	MAP4K4
787	DOK1
788	KMT2B
789	POSTN
790	TRIM32
791	GORAB
792	HYOU1
793	VPS54
794	SMARCB1
795	LIMK1
796	ADNP2
797	YWHAH
798	RNF10
799	S100A9
800	UCHL5
801	SOD2
802	PAIP2
803	PIN1
804	SEC14L1
805	SMARCE1
806	E2F1
807	CHMP4A
808	FZD2
809	MTCH1
810	SNAP29
811	SUDS3
812	SET
813	SNW1
814	BBS4
815	DICER1
816	RAF1
817	CITED1
818	SMPD2
819	PIGT
820	MAFB
821	P2RY1
822	TMED2
823	GCLC
824	CUL7
825	PLOD3
826	NISCH
827	CHMP4B
828	METAP1
829	PMP22
830	IRX3
831	STX6
832	DVL3
833	SS18
834	RAD1
835	CEBPB
836	DCTN1
837	OGDH
838	LIMK2
839	SNCB
840	SNAP23
841	CEP89
842	TRAF6
843	EIF2S1
844	HTT
845	CAPZB
846	BLOC1S6
847	MCL1
848	VAPA
849	MIEN1
850	LIG4
851	CHMP2B
852	PRKD2
853	CD3E
854	SPEN
855	AP3D1
856	GRIPAP1
857	NDUFS4
858	TMEM41B
859	RAB3B
860	AKAP9
861	NKD1
862	MC2R
863	PARP1
864	PLXNA1
865	GLIS2
866	PPARD
867	DBNL
868	UBA5
869	TMEM230
870	PHF8
871	EFNA1
872	TUBB2B
873	RB1
874	SHISA8
875	MTPN
876	S100A8
877	SPON2
878	MTMR2
879	HDAC10
880	AP3M2
881	DLX5
882	ACTL6A
883	DGUOK
884	USP9X
885	PTGS2
886	MMP9
887	ENAH
888	ENDOG
889	KDSR
890	NIF3L1
891	ATF4
892	KATNB1
893	DYRK1A
894	ZNF148
895	PEF1
896	PKD1
897	OBSL1
898	ZSCAN26
899	CACNA1H
900	SUN1
901	APOD
902	NCOA7
903	HSPD1
904	CUL4B
905	PSPN
906	EIF2AK3
907	BCAR1
908	DCHS1
909	TOP2B
910	AP2B1
911	RIC8A
912	KLHL12
913	CDK16
914	PRMT1
915	RAP2A
916	CREB3L2
917	ELOVL5
918	HSPB1
919	ERBB3
920	HIPK1
921	AKR1C3
922	LY6H
923	UQCRQ
924	ORC3
925	AVPR1A
926	SSBP3
927	MERTK
928	SLC44A4
929	TP53BP2
930	CIB1
931	CCL3
932	HOXC10
933	ITGB1
934	BACE1
935	VAMP4
936	RPS6KB1
937	TMEM14B
938	DNM1L
939	GBA
940	MAP4
941	NONO
942	CRIPT
943	COX6B1
944	PHF10
945	TTC8
946	CERS2
947	TNC
948	SEMA3F
949	KBTBD8
950	STAU1
951	SDF4
952	TIMM13
953	CCL2
954	EIF4ENIF1
955	SIGMAR1
956	VAMP7
957	IFT57
958	MAFK
959	NIPBL
960	FN1
961	YWHAZ
962	ECE1
963	RASSF10
964	CRLF1
965	PTPRA
966	CFLAR
967	ARPC2
968	MAPKAP1
969	SSH1
970	FAM206A
971	SH3GL1
972	GPNMB
973	PTS
974	NCOA6
975	RDH13
976	GABARAP
977	CDC34
978	NR2F6
979	KPNA1
980	LYPLA2
981	CTNNB1
982	CDC5L
983	NAP1L1
984	MAPK1
985	TMEM126A
986	ITGB2
987	AGRN
988	CREB1
989	HSF4
990	FKBP8
991	BNIP3
992	RAB13
993	INSIG1
994	SOX9
995	ACTR3
996	UBB
997	HMGB2
998	PAFAH1B1
999	FZD8
1000	FOXO3
1001	AKT1S1
1002	BPNT1
1003	AMBRA1
1004	LRP1
1005	RHOA
1006	AKT2
1007	MDM1
1008	ATAD1
1009	MBD3
1010	CCL21
1011	GNAI2
1012	CNTNAP1
1013	PSAP
1014	ACVRL1
1015	MEF2C
1016	TLR2
1017	RHEB
1018	NRSN2
1019	WASF1
1020	SMURF1
1021	ATIC
1022	MAPK14
1023	PSEN1
1024	PPP1CC
1025	ASPM
1026	CDK5
1027	RANBP9
1028	CIC
1029	EPHB3
1030	EDNRB
1031	NDUFS3
1032	DHX36
1033	LLGL1
1034	ITGA6
1035	CDK1
1036	FABP5
1037	ERBB2
1038	RRM1
1039	SLC9A1
1040	SIX1
1041	KLC1
1042	MAGT1
1043	TSC1
1044	FLOT2
1045	S1PR1
1046	ABAT
1047	HEY2
1048	AURKA
1049	DEAF1
1050	PLCG1
1051	TRIM3
1052	EFNA3
1053	NOTCH3
1054	PARD6B
1055	CAMSAP2
1056	MAP1A
1057	EP300
1058	SMPD1
1059	BTBD3
1060	PAFAH1B2
1061	SAMD8
1062	LRIG2
1063	SMG9
1064	PLK2
1065	PDXDC1
1066	EN2
1067	GSS
1068	DRAM2
1069	SCN1B
1070	ARHGEF15
1071	ROBO4
1072	PHGDH
1073	ADAM10
1074	SOX4
1075	PRRX1
1076	RPS7
1077	EFEMP1
1078	OPA3
1079	SOS1
1080	CDK5RAP2
1081	SEMA4F
1082	SMAD4
1083	SLC44A1
1084	UGCG
1085	FUOM
1086	GNG12
1087	PSMG1
1088	ETV5
1089	EIF4A3
1090	UHMK1
1091	FGF17
1092	UCHL1
1093	MAP3K5
1094	ARCN1
1095	SHANK3
1096	DIO3
1097	P3H1
1098	EZH1
1099	SMPD4
1100	KIF1B
1101	DVL2
1102	ADRA2C
1103	ATM
1104	HOOK3
1105	SMARCC2
1106	TGFB3
1107	EGLN1
1108	TAOK1
1109	ITM2C
1110	LDLR
1111	DPYSL3
1112	PPP1R9B
1113	MAP2K4
1114	SLC5A3
1115	YWHAE
1116	TYMP
1117	PDGFRB
1118	GIPC1
1119	TDP2
1120	ZFYVE27
1121	SEPT2
1122	TRIM11
1123	DVL1
1124	CLDN5
1125	USP14
1126	ATP2B1
1127	DAG1
1128	ZC3H12A
1129	TBK1
1130	DAPK3
1131	PRPS1
1132	DDX6
1133	OPA1
1134	IMPDH2
1135	FPGS
1136	VCP
1137	SLC25A25
1138	MED1
1139	CDK5RAP1
1140	C8orf37
1141	PRNP
1142	NTAN1
1143	CKB
1144	CHD8
1145	RANGAP1
1146	RALA
1147	EVX1
1148	TTL
1149	ZDHHC16
1150	CLSTN1
1151	ZNF385A
1152	CALB2
1153	PRKAA1
1154	COL3A1
1155	TNFRSF1A
1156	CHRM4
1157	MAPK9
1158	EPAS1
1159	MPP5
1160	TMEM106B
1161	TCF3
1162	PFN1
1163	MMP2
1164	DPYSL4
1165	ATF1
1166	FARP1
1167	PRDM1
1168	GJB2
1169	IFT27
1170	MMP14
1171	PSD
1172	RFNG
1173	TRAPPC4
1174	CPLX2
1175	VPS35
1176	CLN5
1177	ACTG1
1178	SETX
1179	HERC1
1180	HOXB2
1181	GSK3A
1182	RAB11A
1183	TACC1
1184	YWHAG
1185	BAD
1186	XRN2
1187	ST3GAL4
1188	WNT4
1189	EPS8L2
1190	PRKD3
1191	HIF1A
1192	CTDSP1
1193	ABHD17A
1194	CACNB3
1195	TBC1D23
1196	ZNF24
1197	ROM1
1198	SPTAN1
1199	HSPG2
1200	EPS15
1201	SERPINB6
1202	SDC2
1203	BECN1
1204	SLC29A1
1205	AIFM1
1206	PRLHR
1207	SF3A2
1208	CLCN3
1209	CD34
1210	SMARCD1
1211	WDR36
1212	DKK1
1213	CPE
1214	ABCB6
1215	RCN1
1216	ARC
1217	UBE2V2
1218	RPL10
1219	FMR1
1220	AXL
1221	FZD7
1222	PURA
1223	MKS1
1224	GMFB
1225	ADAM8

## Sheet: BLCA_co-expressed neural genes
	cor_ng
0	RHOT1
1	HMG20A
2	SIAH1
3	BHLHE41
4	TERF2
5	BRAF
6	NNAT
7	FGD2
8	ATP1A2
9	ANXA6
10	CSNK1G2
11	HES6
12	ARFGEF1
13	REG1A
14	GLTPD2
15	COL1A1
16	KISS1
17	PIKFYVE
18	C2CD3
19	DRD1
20	TRA2B
21	ARPC3
22	PRRT2
23	SOCS7
24	ACER2
25	LOXL3
26	P2RX1
27	TOX3
28	PTPN9
29	ATOH1
30	PARK7
31	PSMC5
32	STRN
33	IGKC
34	XRCC6
35	XRCC1
36	DUOXA1
37	DDHD2
38	GSK3B
39	AGAP2
40	SRRT
41	NUMBL
42	BTBD1
43	IQGAP1
44	LPCAT1
45	FBXO11
46	UBE2M
47	USP33
48	DUOX2
49	IL10RA
50	GNPAT
51	YAP1
52	SPARCL1
53	CYFIP1
54	BAG5
55	CRKL
56	RAB18
57	ITPKA
58	NUP133
59	EIF4E
60	USP8
61	ATXN3
62	DAGLB
63	TPGS1
64	HPRT1
65	AP3M1
66	CFL1
67	STRA6
68	VGF
69	ATXN1L
70	CD36
71	PPP2R5D
72	PPP3CB
73	BIRC5
74	EIF2B1
75	APOA1
76	SMARCC1
77	FKTN
78	BHLHE22
79	CBR3
80	STMN1
81	ACAP2
82	FBXO7
83	PYGO2
84	PRPF19
85	NOLC1
86	CDH11
87	DNAJA3
88	PDCD6
89	SH2B2
90	SYP
91	NMT1
92	HAVCR2
93	SRSF1
94	SLC7A11
95	SETD2
96	PARP2
97	CAMSAP1
98	ACTR2
99	PDLIM7
100	OR56A3
101	GJA4
102	HMG20B
103	RAB21
104	SPG7
105	SLC9A3R1
106	SPOCK2
107	AK4
108	ECT2
109	CTHRC1
110	DPF2
111	RRN3
112	TIMP2
113	IL11RA
114	HEY1
115	ARAP1
116	TUG1
117	SFRP2
118	POU4F3
119	FABP7
120	POFUT1
121	BMP4
122	MTOR
123	INPP5J
124	DIABLO
125	SLURP1
126	KIF5B
127	VCAN
128	HNRNPD
129	TAOK2
130	SPG11
131	THOC2
132	HNRNPU
133	SLC18A3
134	GCLM
135	AIF1
136	PTPRC
137	PPP5C
138	KPNA2
139	RELA
140	KIF3B
141	NSMF
142	TULP3
143	TGFBR2
144	GNB1
145	MICALL1
146	STK4
147	CDK5R2
148	EOMES
149	CENPF
150	FRS2
151	PHACTR4
152	LYZ
153	SDC4
154	CHRD
155	NRROS
156	CNIH2
157	ERCC3
158	NEXN
159	NHLH1
160	PREPL
161	PRKDC
162	ATF2
163	PCM1
164	IFT52
165	CHERP
166	MSH2
167	CSF1
168	SFPQ
169	TOPORS
170	CEP120
171	OR2I1P
172	TAS2R19
173	ARPC4
174	TRIP11
175	BPTF
176	EEF2
177	APLP1
178	SPARC
179	STXBP3
180	MTHFD1
181	B2M
182	TF
183	KIAA1109
184	FEN1
185	MARCO
186	METAP2
187	HOXB8
188	CXCL12
189	THY1
190	ATRX
191	ADIPOQ
192	FBXO38
193	FZD9
194	HLA-DRA
195	ILK
196	NR2C2
197	WDR11
198	DOK2
199	PTPN11
200	HOXB3
201	POU3F3
202	GPR84
203	SGCA
204	CAPRIN1
205	DLAT
206	METTL14
207	ANAPC2
208	APOE
209	RASD2
210	ALKBH1
211	B4GALT3
212	TOR1A
213	EBI3
214	RAB35
215	TBCB
216	PCDH12
217	HSF1
218	NCKAP1
219	HTR1F
220	ANP32B
221	TUBB
222	COL4A1
223	CDC20
224	HLX
225	SNAPIN
226	LTA
227	CHGA
228	PRMT5
229	C5AR1
230	SPAST
231	RAN
232	FLNA
233	APBA3
234	TLX3
235	BLOC1S4
236	HAND2
237	ACPP
238	IREB2
239	TAS1R3
240	SEMA4G
241	STIL
242	HSP90AB1
243	CSF1R
244	GAK
245	VIM
246	SMAD1
247	RACGAP1
248	TAS2R20
249	CRK
250	XRCC5
251	TLR7
252	USP21
253	PCP4
254	SOX8
255	CHRNA5
256	NINJ1
257	SOX17
258	UBE3A
259	CANX
260	ARPC1A
261	BEX1
262	ZBTB45
263	FBN1
264	DHX30
265	BLOC1S1
266	CORO1A
267	RITA1
268	SLC2A4
269	CXCL10
270	AFG3L2
271	KDM2B
272	TAS2R4
273	DDX56
274	PAK2
275	EIF4G1
276	JAM3
277	ARID1A
278	SEC24B
279	PSMC1
280	PLAA
281	WNK1
282	ADNP
283	FNTA
284	BAG6
285	KRAS
286	AP2A1
287	COPS2
288	CRH
289	LSM1
290	ZMPSTE24
291	DLL4
292	COL2A1
293	ASCL1
294	SHARPIN
295	SLC9A6
296	GOLGA4
297	GIGYF2
298	SPTLC1
299	ARID1B
300	WDR5
301	GAPDH
302	PITPNA
303	MAP3K11
304	LST1
305	TRAF2
306	STAMBP
307	GART
308	SLC39A5
309	KMT2B
310	GORAB
311	SMARCB1
312	UCHL5
313	KRT1
314	PRSS56
315	SNAP29
316	MTCH1
317	SET
318	SNW1
319	RAF1
320	PPY
321	NISCH
322	CHMP4B
323	KIF20B
324	DVL3
325	PALLD
326	RAD1
327	SULF1
328	EIF2S1
329	CD3E
330	AP3D1
331	SPEN
332	AKAP9
333	UBA5
334	MTPN
335	USP9X
336	ACTL6A
337	SOX11
338	KATNB1
339	MMP9
340	NIF3L1
341	DYRK1A
342	TCAP
343	ZNF148
344	ZSCAN26
345	NDE1
346	STON2
347	CACNA1H
348	HSPD1
349	RIC8A
350	CDK16
351	HIPK1
352	CMA1
353	MELK
354	MED12
355	FGF19
356	ORC3
357	SSBP3
358	INSM1
359	GPC2
360	CCL3
361	VAMP4
362	PCP2
363	RPS6KB1
364	TMEM14B
365	NONO
366	LILRB2
367	COX6B1
368	AQP1
369	STAU1
370	CERS2
371	EIF4ENIF1
372	ASPM
373	LIMS2
374	TIMM13
375	SIGMAR1
376	NIPBL
377	YWHAZ
378	WNT2
379	MAPKAP1
380	PTPRA
381	NCOA6
382	KPNA1
383	ASCL2
384	CDC5L
385	ITGB2
386	TMEM126A
387	CREB1
388	COL4A5
389	GNG8
390	PAFAH1B1
391	HMGB2
392	JPH4
393	AKT2
394	MBD3
395	SEMA6C
396	WASF1
397	PPP1CC
398	RANBP9
399	KIF4A
400	FCHO2
401	NDUFS3
402	DHX36
403	LLGL1
404	CDK1
405	FABP5
406	ERBB2
407	RRM1
408	WNT5A
409	S1PR1
410	HOXD10
411	OXTR
412	AURKA
413	TUBA1A
414	MET
415	MAP1A
416	EP300
417	SDHA
418	GSS
419	ROBO4
420	ZNF609
421	SLC12A7
422	SOX4
423	SMAD4
424	OR2B6
425	AKR1C1
426	SOX14
427	UHMK1
428	PTGDR2
429	ID4
430	ARCN1
431	DIO3
432	G6PD
433	EIF2B3
434	SMPD4
435	ADRA2C
436	DVL2
437	NEFL
438	SMARCC2
439	YWHAE
440	TAOK1
441	SLC5A3
442	HAAO
443	PDGFRB
444	KLF15
445	FOXI1
446	SPP1
447	CLDN5
448	AP3B1
449	DDX6
450	GFI1
451	OPA1
452	NPAS4
453	VCP
454	MED1
455	PIK3CA
456	RTN4IP1
457	CHD8
458	NF1
459	PRKAA1
460	COL3A1
461	CHRM4
462	IHH
463	MSX1
464	PFN1
465	MMP2
466	NPTX1
467	PSD
468	VPS35
469	NR4A2
470	SETX
471	HERC1
472	GSK3A
473	YWHAG
474	CXCR4
475	KCNMB1
476	XRN2
477	ABHD17A
478	ZNF24
479	TBC1D23
480	POU4F1
481	TRPA1
482	HSPG2
483	BECN1
484	COL11A1
485	CCR4
486	CD34
487	WDR36
488	CPE
489	ARC
490	UBE2V2
491	PURA
492	GMFB

## Sheet: BRCA_co-expressed neural genes
	cor_ng
0	LEP
1	RHOT1
2	HMG20A
3	BHLHE41
4	TERF2
5	FGD2
6	CSNK1G2
7	SERPINF1
8	ARFGEF1
9	GLTPD2
10	COL1A1
11	PIKFYVE
12	C2CD3
13	TRA2B
14	CPNE1
15	ACER2
16	NEU3
17	WASL
18	NME1
19	TOX3
20	PTPN9
21	ZEB1
22	REL
23	VAPB
24	PSMC5
25	ROCK2
26	STRN
27	IGKC
28	XRCC6
29	ZEB2
30	PAK1
31	DUOXA1
32	DDHD2
33	SPRY1
34	CCL5
35	GSK3B
36	COL4A3BP
37	ULK2
38	FBXO11
39	USP33
40	ETS1
41	IL10RA
42	PDZRN3
43	TCF4
44	CEL
45	SPARCL1
46	CYFIP1
47	BAG5
48	NUP133
49	EIF4E
50	SSTR1
51	USP8
52	SHCBP1
53	TPGS1
54	JUN
55	SYT7
56	ATXN1L
57	LEMD2
58	EGR1
59	PPP2R5D
60	PPP3CB
61	BIRC5
62	ALS2
63	BCCIP
64	FKTN
65	CTTN
66	FOS
67	ACAP2
68	ROGDI
69	VDAC3
70	ACTA1
71	TSHZ3
72	NAE1
73	NOLC1
74	CDH11
75	SYP
76	NMT1
77	HAVCR2
78	SRPX2
79	SETD2
80	SRSF1
81	ROCK1
82	OLIG1
83	ACTR2
84	PDLIM7
85	RAB21
86	GJA4
87	SPG7
88	SLC9A3R1
89	FASLG
90	ECT2
91	CTHRC1
92	SPAG9
93	RRN3
94	TIMP2
95	SPTBN2
96	MARVELD2
97	P2RY4
98	DYNC1LI2
99	KIF14
100	IDE
101	TUG1
102	CAMSAP3
103	POFUT1
104	MTOR
105	DIABLO
106	GABRQ
107	KIF5B
108	VCAN
109	UBR3
110	ZNF746
111	TAOK2
112	SPG11
113	THOC2
114	SNX3
115	HNRNPU
116	AIF1
117	PTPRC
118	PPP5C
119	EGFR
120	FADD
121	MYOC
122	TGFBR2
123	GNB1
124	MICALL1
125	EOMES
126	CENPF
127	PHACTR4
128	BTBD10
129	PLCB2
130	ERCC3
131	PREPL
132	PRKDC
133	CHERP
134	MSH2
135	GJB6
136	OR2W3
137	SFPQ
138	TOPORS
139	CEP120
140	OR2I1P
141	TAS2R19
142	TRIP11
143	PIK3CD
144	BPTF
145	SPARC
146	TLR6
147	NPR1
148	KIAA1109
149	STK11
150	SS18L1
151	IER2
152	SMARCA4
153	METAP2
154	THY1
155	CIT
156	ATRX
157	ADIPOQ
158	FBXO38
159	HLA-DRA
160	KCNIP2
161	DOK2
162	PTPN11
163	TAF1
164	MFSD8
165	TMEM259
166	DLAT
167	ANAPC2
168	XAB2
169	CSNK2A2
170	STAC3
171	GRASP
172	TAS2R31
173	FOXJ1
174	USP46
175	PCDH12
176	HSF1
177	NCKAP1
178	COL4A1
179	RNF6
180	PJA2
181	ABL1
182	CDC20
183	FGFR1
184	LGMN
185	RAB3GAP1
186	SCARF1
187	LTA
188	BMPR2
189	FIS1
190	PRMT5
191	SPAST
192	MDM2
193	ZNF503
194	REST
195	APBA3
196	CCR2
197	HOXA2
198	MTR
199	IREB2
200	TRPV2
201	STIL
202	CSF1R
203	ESRP1
204	RACGAP1
205	TAS2R20
206	CRK
207	DNAJC5
208	PICK1
209	XRCC5
210	USP21
211	ARHGEF7
212	SCRIB
213	SOX8
214	STK24
215	KIDINS220
216	UBE3A
217	PTK2
218	ZNF430
219	ZBTB45
220	GNAI3
221	FBN1
222	DHX30
223	SCARB2
224	F2R
225	SMR3B
226	CORO1A
227	AFG3L2
228	TAS2R4
229	PAK2
230	EIF4G1
231	NPY2R
232	POMK
233	ARID1A
234	SEC24B
235	PTN
236	WNK1
237	ADNP
238	BAG6
239	LSM1
240	CHRNB2
241	ELP3
242	PDPK1
243	DLL4
244	CTNNA1
245	GAS7
246	YWHAQ
247	SHARPIN
248	FBXO45
249	GOLGA4
250	GIGYF2
251	SPTLC1
252	ARID1B
253	GAPDH
254	LST1
255	STK25
256	EN1
257	GART
258	POSTN
259	TRIM32
260	S100A9
261	PIN1
262	KRT1
263	SMARCE1
264	LAMB1
265	SUDS3
266	SNAP29
267	SET
268	SNW1
269	TLR8
270	RAF1
271	NISCH
272	TGFB2
273	KIF20B
274	STX6
275	RAD1
276	SNAP23
277	TRAF6
278	MIEN1
279	LIG4
280	CD3E
281	SPEN
282	EEA1
283	GLIS2
284	AVPR2
285	GRIA2
286	MTPN
287	USP9X
288	ACTL6A
289	MMP9
290	NIF3L1
291	KDSR
292	DYRK1A
293	PTAFR
294	ZNF148
295	FBXL20
296	ZSCAN26
297	HSPD1
298	CUL4B
299	RIC8A
300	KLHL12
301	GRB7
302	HSPB1
303	HIPK1
304	CMA1
305	ORC3
306	SSBP3
307	TLR4
308	PCP2
309	RPS6KB1
310	TMEM14B
311	DNM1L
312	LILRB2
313	TCF12
314	STAU1
315	KBTBD8
316	ASPM
317	EIF4ENIF1
318	TMEM150C
319	TIMM13
320	DACT1
321	KDM6A
322	NIPBL
323	FN1
324	YWHAZ
325	PTPRA
326	SSH1
327	SLC24A1
328	KPNA1
329	CDC5L
330	ITGB2
331	TMEM126A
332	CREB1
333	COL4A5
334	PAFAH1B1
335	LRP1
336	MDM1
337	ATAD1
338	MBD3
339	ACVRL1
340	PHLPP2
341	MAPK14
342	PSEN1
343	PPP1CC
344	KIF4A
345	FCHO2
346	DHX36
347	FABP5
348	ERBB2
349	WNT5A
350	S1PR1
351	CAMSAP2
352	GRPR
353	MET
354	EP300
355	PAFAH1B2
356	GSS
357	ROBO4
358	ARHGEF15
359	ZNF609
360	PRRX1
361	SOS1
362	SMAD4
363	ST8SIA4
364	UHMK1
365	ARCN1
366	P3H1
367	INHBA
368	PLXNC1
369	PIAS1
370	ATM
371	SMARCC2
372	TAOK1
373	KIF2A
374	DPYSL3
375	MAP2K4
376	HAAO
377	PDGFRB
378	SEPT2
379	DVL1
380	CLDN5
381	AP3B1
382	CBL
383	TBK1
384	DDX6
385	GFI1
386	OPA1
387	MED1
388	RTN4IP1
389	CHD8
390	IGSF10
391	COL3A1
392	CHRM4
393	MMP2
394	ATF1
395	DLG1
396	NPTX1
397	MMP14
398	RFNG
399	VPS35
400	SETX
401	BAD
402	CHRNA10
403	RAC2
404	FOXC1
405	ABHD17A
406	ZNF24
407	TBC1D23
408	HSPG2
409	EPS15
410	BECN1
411	COL11A1
412	CCR4
413	CD34
414	CLCN3
415	IGF1R
416	WDR36
417	ITSN2
418	KCNAB2
419	AXL
420	PURA
421	GMFB

## Sheet: CESC_co-expressed neural genes
	cor_ng
0	RHOT1
1	HMG20A
2	TERF2
3	RAP1B
4	NKX2-5
5	LHX1
6	HES6
7	H3F3B
8	ARFGEF1
9	REG1A
10	COL1A1
11	PIKFYVE
12	C2CD3
13	TBL1XR1
14	TRA2B
15	PTPN9
16	RGS2
17	REL
18	VAPB
19	PSMC5
20	STRN
21	IGKC
22	STRADA
23	XRCC6
24	NDUFB9
25	DUOXA1
26	CCL5
27	NPTX2
28	GRB2
29	BCL11A
30	POU3F2
31	BBS7
32	GPR35
33	BTBD1
34	GJB1
35	LPCAT1
36	FBXO11
37	UBE2M
38	PICALM
39	USP33
40	EFHC1
41	IL10RA
42	YAP1
43	BAG5
44	JAK2
45	NUP133
46	EIF4E
47	SSTR1
48	USP8
49	EIF2B5
50	NAMPT
51	GPR183
52	ATXN3
53	AP3M1
54	ATXN1L
55	SMARCC1
56	EDNRA
57	FKTN
58	CTTN
59	PPP1R1B
60	NKX2-2
61	LYNX1
62	ACAP2
63	PFDN5
64	HDAC2
65	RYK
66	ACTA1
67	UFL1
68	NOLC1
69	SYNJ1
70	RTP3
71	CDH11
72	CCDC66
73	CST1
74	PDCD6
75	NMT1
76	HAVCR2
77	SRPX2
78	SETD2
79	NCOA1
80	SRSF1
81	ROCK1
82	FRZB
83	PQBP1
84	PARP2
85	ACTR2
86	GJA4
87	SPG7
88	SLC9A3R1
89	FASLG
90	DPF2
91	DYNC1LI2
92	IL11RA
93	POFUT1
94	BMP4
95	MTOR
96	LTF
97	RNF216
98	DIABLO
99	PDGFRA
100	GORASP1
101	KIF5B
102	VCAN
103	ZPR1
104	UBR3
105	HNRNPD
106	DNAJB1
107	HDAC6
108	TAOK2
109	SPG11
110	THOC2
111	TARBP2
112	HNRNPU
113	NEUROG2
114	GCLM
115	AIF1
116	PTPRC
117	PPP5C
118	KPNA2
119	EGFR
120	FADD
121	NDN
122	MYOC
123	SYNGR1
124	TULP3
125	MICALL1
126	ADRA2B
127	C3
128	EOMES
129	FRS2
130	PHACTR4
131	LYZ
132	QARS
133	PLCB2
134	ERCC3
135	EPOR
136	PREPL
137	IGHA2
138	PRKDC
139	ATF2
140	PCM1
141	IFT52
142	MSH2
143	SYNE2
144	RPL38
145	SFPQ
146	TOPORS
147	CEP120
148	OR2I1P
149	TRIP11
150	BPTF
151	SIRT2
152	SPARC
153	MTHFD1
154	KIAA1109
155	SS18L1
156	TMEM30A
157	PLEKHA3
158	SYT8
159	SMARCA4
160	METAP2
161	HOXB8
162	ATRX
163	PCDH18
164	HLA-DRA
165	RAB5A
166	NR2C2
167	WDR11
168	GPC4
169	DOK2
170	PTPN11
171	CENPU
172	HOXB3
173	TAF1
174	SST
175	CAPRIN1
176	DLAT
177	METTL14
178	APCDD1
179	XAB2
180	APOE
181	CTNND1
182	CSNK2A2
183	ALKBH1
184	TBCB
185	FOXJ1
186	NEUROD2
187	PCDH12
188	HSF1
189	NCKAP1
190	TUBB
191	COL4A1
192	RNF6
193	ABL1
194	NUMB
195	RAB3GAP1
196	LTA
197	NR2F1
198	PENK
199	FIS1
200	PRMT5
201	RAN
202	B3GNT5
203	REST
204	HAND2
205	FANCD2
206	CCR2
207	IREB2
208	TRPV2
209	CSF1R
210	LIF
211	XRCC5
212	ARHGEF7
213	TMEM231
214	SOX8
215	CHRNA5
216	SOX17
217	UBE3A
218	PAK4
219	ZNF430
220	GNAI3
221	DHX30
222	BLOC1S1
223	CORO1A
224	USH1C
225	MESP1
226	IL1B
227	CXCL10
228	KDM2B
229	PAK2
230	ATOH7
231	RPL24
232	ARID1A
233	SEC24B
234	PSMC1
235	ADNP
236	BAG6
237	KRAS
238	COPS2
239	LSM1
240	ELP3
241	PDPK1
242	IGHG3
243	DLL4
244	ZSWIM8
245	ANKRD27
246	COL2A1
247	ASCL1
248	STAR
249	RASA1
250	FBXO45
251	SLC9A6
252	GOLGA4
253	GIGYF2
254	ARID1B
255	GAD1
256	WDR5
257	GAPDH
258	LST1
259	TRAF2
260	SLC39A5
261	KMT2B
262	HYOU1
263	ICA1
264	PIN1
265	MIB1
266	PRSS56
267	SUDS3
268	SET
269	SNW1
270	DICER1
271	RAF1
272	GCLC
273	LAMC3
274	NISCH
275	CHMP4B
276	KIF20B
277	DVL3
278	RAD1
279	SULF1
280	PDS5B
281	CST4
282	TRAF6
283	EIF2S1
284	HTT
285	BLOC1S6
286	MCL1
287	LIG4
288	GRIPAP1
289	CD3E
290	SPEN
291	NKD1
292	AKAP12
293	TUBB2B
294	FGF20
295	MTMR2
296	AP3M2
297	USP9X
298	ACTL6A
299	NIF3L1
300	DYRK1A
301	TCAP
302	ZNF148
303	ZSCAN26
304	TOP2B
305	CDK16
306	PRMT1
307	GRB7
308	HSPB1
309	UQCRQ
310	ORC3
311	AVPR1A
312	SSBP3
313	INSM1
314	SLC44A4
315	CCL3
316	PCP2
317	RPS6KB1
318	TMEM14B
319	NONO
320	LILRB2
321	COX6B1
322	AQP1
323	STAU1
324	EIF4ENIF1
325	TIMM13
326	VAMP7
327	KDM6A
328	LHX2
329	NIPBL
330	YWHAZ
331	MAPKAP1
332	PTPRA
333	OR52E8
334	NCOA6
335	KPNA1
336	CDC5L
337	MAPK1
338	ITGB2
339	PAFAH1B1
340	FOXO3
341	AKT2
342	RHOA
343	ATAD1
344	DLX1
345	UNC5CL
346	PSEN1
347	KIF4A
348	NDUFS3
349	DHX36
350	FABP5
351	ERBB2
352	WNT5A
353	MAGT1
354	TSC1
355	HOXD10
356	EP300
357	PAFAH1B2
358	SMG9
359	SDHA
360	PIGR
361	SCN1B
362	ROBO4
363	SHH
364	ADAM10
365	AKT1
366	RPS7
367	SOS1
368	SMAD4
369	OR2B6
370	AKR1C1
371	PTGDR2
372	ARCN1
373	MT3
374	MOXD1
375	DIO3
376	G6PD
377	SMPD4
378	ADRA2C
379	ATM
380	DLX2
381	DVL2
382	KCNQ4
383	SMARCC2
384	YWHAE
385	TAOK1
386	LBX1
387	PDGFRB
388	N4BP3
389	AP3B1
390	CBL
391	PRPS1
392	OPA1
393	MED1
394	PIK3CA
395	CHD8
396	NF1
397	SOX2
398	PRKAA1
399	COL3A1
400	CALB2
401	ALDH8A1
402	MMP2
403	GDF7
404	DLG1
405	PSD
406	VPS35
407	SETX
408	HERC1
409	HOXB2
410	GSK3A
411	BAD
412	KCNMB1
413	XRN2
414	TBC1D23
415	POU4F1
416	BECN1
417	SF3A2
418	CD34
419	DKK1
420	FMR1
421	FZD7
422	GMFB

## Sheet: COAD_co-expressed neural genes
	cor_ng
0	HMG20A
1	SIAH1
2	BHLHE41
3	TERF2
4	RAP1B
5	NNAT
6	TGIF2
7	FGD2
8	ARF6
9	TMEM223
10	CSNK1G2
11	SERPINF1
12	H3F3B
13	ARFGEF1
14	PEX13
15	COL1A1
16	PIKFYVE
17	C2CD3
18	TBL1XR1
19	ABL2
20	TRA2B
21	SNAP47
22	CPNE1
23	ARPC3
24	SOCS7
25	CA7
26	CXCL1
27	MAP1S
28	NME1
29	PTPN9
30	REL
31	COMT
32	LGALS1
33	LLPH
34	VAPB
35	PARK7
36	TTC21B
37	FBXO32
38	PSMC5
39	ROCK2
40	ICAM1
41	STRN
42	IGKC
43	CCDC50
44	XRCC6
45	NDUFB9
46	ZEB2
47	EZH2
48	PRKCI
49	CCL5
50	PDZD11
51	GRB2
52	GSK3B
53	FKBP4
54	COL4A3BP
55	BBS7
56	SRRT
57	MACF1
58	BTBD1
59	IQGAP1
60	CRCP
61	SV2A
62	GJC1
63	BCR
64	FBXO11
65	UBE2M
66	PICALM
67	NRP2
68	PTEN
69	RAP1A
70	USP33
71	DUOX2
72	ETS1
73	RAPGEFL1
74	IL10RA
75	GNPAT
76	SS18L2
77	GNB4
78	SPARCL1
79	BAG5
80	RAB18
81	SLC12A4
82	ARF4
83	EIF4E
84	NUP133
85	MAL2
86	USP8
87	SHCBP1
88	MECP2
89	GPR183
90	ATXN3
91	POLB
92	DAGLB
93	HPRT1
94	AP3M1
95	CASP3
96	CFL1
97	RAB10
98	VGF
99	ATP2B4
100	NCK1
101	ATXN1L
102	PPP2R5D
103	CYP1B1
104	KDM7A
105	PPP3CB
106	ABHD12
107	BIRC5
108	SMARCC1
109	RAPGEF2
110	SYNPO
111	NPTN
112	BCAN
113	FKTN
114	HEYL
115	LRRTM2
116	PPP1R1B
117	BTBD2
118	SLC12A6
119	BHLHE22
120	PSCA
121	PLEKHA8
122	JMJD6
123	FOS
124	ACAP2
125	PYGO2
126	FBXO7
127	HDAC2
128	RYK
129	VDAC3
130	UFL1
131	PRPF19
132	NAE1
133	RAPGEF1
134	NOLC1
135	CBFA2T2
136	CCDC66
137	CDH11
138	NMT1
139	HAVCR2
140	SRSF1
141	SETD2
142	ROCK1
143	EIF2B2
144	PQBP1
145	PARP2
146	CAMSAP1
147	ACTR2
148	PDLIM7
149	RAB21
150	GJA4
151	TACC3
152	MARK2
153	NBN
154	ECT2
155	CTHRC1
156	SPAG9
157	DPF2
158	TIMP2
159	DYNC1LI2
160	KIF14
161	ATP2A2
162	KIF1B
163	IDE
164	ARAP1
165	POFUT1
166	MTOR
167	RNF216
168	PDGFRA
169	GORASP1
170	VCAN
171	UBR3
172	NOTCH2
173	TIMM8A
174	HNRNPD
175	HDAC6
176	ZNF746
177	TAOK2
178	SPG11
179	THOC2
180	TARBP2
181	SNX3
182	HNRNPU
183	MUL1
184	PIP5K1C
185	IL6
186	TAS2R5
187	AIF1
188	DST
189	PTPRC
190	PPP5C
191	KIF3B
192	RELA
193	NRP1
194	NDN
195	TULP3
196	SEPT4
197	STK4
198	LAMB2
199	BZW2
200	C3
201	HSPA5
202	CCDC14
203	EOMES
204	CENPF
205	FRS2
206	THRA
207	SEC16A
208	MINK1
209	BTBD10
210	CHRD
211	PLCB2
212	NRROS
213	ERCC3
214	NEXN
215	NLGN2
216	GRHL2
217	PREX1
218	PREPL
219	PCDHB5
220	PRKDC
221	ATF2
222	THBS1
223	PCM1
224	IFT52
225	MSH2
226	CHERP
227	CSF1
228	SFPQ
229	TOPORS
230	SZT2
231	CEP120
232	OR2I1P
233	TAS2R19
234	TRIP11
235	BPTF
236	APLP1
237	SPARC
238	STXBP3
239	MTHFD1
240	ATN1
241	NPR1
242	KIAA1109
243	NIN
244	STK11
245	SS18L1
246	TMEM30A
247	PLEKHA3
248	MXRA8
249	CARM1
250	FEN1
251	SMARCA4
252	TGFBR1
253	USP53
254	SUN2
255	METAP2
256	MBNL1
257	ARHGAP35
258	CXCL12
259	FZD1
260	THY1
261	ATRX
262	ADIPOQ
263	DENND5A
264	FBXO38
265	SNAI2
266	HLA-DRA
267	RAB5A
268	NR2C2
269	UBE4B
270	DOK2
271	NCKIPSD
272	PTPN11
273	KIF3A
274	CSNK1D
275	MAB21L2
276	TAF1
277	MFSD8
278	MKKS
279	HMGB1
280	TMEM259
281	TWF1
282	GPR84
283	CAPRIN1
284	DLAT
285	METTL14
286	ANAPC2
287	CHD7
288	XAB2
289	CTNND1
290	APOE
291	ALKBH1
292	B4GALT3
293	SEPT11
294	CALM2
295	SKIL
296	FZD4
297	ACTN1
298	GRASP
299	RARA
300	TAS2R31
301	RER1
302	CX3CL1
303	TSPO
304	RAB35
305	DYNLT1
306	USP46
307	REEP2
308	PCDH12
309	RBFOX2
310	HSF1
311	GLMN
312	NCKAP1
313	COL4A1
314	RNF6
315	PJA2
316	ABL1
317	VCAM1
318	FGFR1
319	HLX
320	SNAPIN
321	NUMB
322	RBM45
323	RAB3GAP1
324	TCOF1
325	CHGA
326	LTA
327	MTMR4
328	BMPR2
329	TANC1
330	ACTB
331	FIS1
332	PRMT5
333	KDM6B
334	TIMM9
335	C5AR1
336	SPAST
337	RAN
338	REST
339	APBA3
340	FLNA
341	PIK3CB
342	MAP2K1
343	HAND2
344	CCR2
345	ABT1
346	MTR
347	IREB2
348	ANKS1A
349	SMN1
350	TRPV2
351	STIL
352	HSP90AB1
353	CSF1R
354	ARHGDIA
355	UNC5B
356	VIM
357	STK26
358	SMAD1
359	RACGAP1
360	TAS2R20
361	CRK
362	DNAJC5
363	IKBKG
364	PICK1
365	XRCC5
366	DAXX
367	ARHGEF7
368	ITGA1
369	SCRIB
370	SOX8
371	CHRNA5
372	STK24
373	KIDINS220
374	RUFY3
375	SOX17
376	UBE3A
377	PTK2
378	CANX
379	PAK4
380	EIF2AK4
381	AP3S1
382	ZNF430
383	ZBTB45
384	ARPC5
385	GNAI3
386	BCL2A1
387	FBN1
388	DHX30
389	SCARB2
390	F2R
391	LIN7C
392	MAN2A1
393	STRBP
394	UBA6
395	IL1B
396	SLC2A4
397	CXCL10
398	DLG5
399	CASP8
400	AFG3L2
401	MAPK6
402	PRDX1
403	KDM2B
404	TAS2R4
405	DDX56
406	NKX2-1
407	MEF2A
408	PAK2
409	EIF4G1
410	XPC
411	RPL24
412	JAM3
413	ARID1A
414	SEC24B
415	PDLIM5
416	PSMC1
417	PLAA
418	AAAS
419	NFE2L2
420	WNK1
421	ADNP
422	FNBP1L
423	FNTA
424	BAG6
425	KRAS
426	COPS2
427	MAPK8
428	LSM1
429	ELP3
430	PDPK1
431	NSMAF
432	IGHG3
433	FGD6
434	ANKRD27
435	BMPR1A
436	SYNJ2BP
437	YWHAQ
438	SHARPIN
439	DGCR2
440	FBXO45
441	GOLGA4
442	SLC9A6
443	GIGYF2
444	SPTLC1
445	ARID1B
446	WDR5
447	GAPDH
448	CLIC4
449	CASK
450	MAP3K11
451	LST1
452	STK25
453	TRAF2
454	STAMBP
455	GART
456	LRP6
457	KMT2B
458	POSTN
459	GORAB
460	VPS54
461	HYOU1
462	SMARCB1
463	SOD2
464	YWHAH
465	S100A9
466	UCHL5
467	PAIP2
468	PIN1
469	MIB1
470	SEC14L1
471	SUDS3
472	SNAP29
473	SET
474	SNW1
475	TLR8
476	APBB1
477	RAF1
478	DICER1
479	MAFB
480	TMED2
481	MYCBP2
482	NISCH
483	KIF20B
484	METAP1
485	CHMP4B
486	STX6
487	PALLD
488	RAD1
489	SULF1
490	PDS5B
491	DCTN1
492	SNAP23
493	EIF2S1
494	VPS13A
495	BLOC1S6
496	VAPA
497	LIG4
498	NDUFS4
499	GRIPAP1
500	CD3E
501	AP3D1
502	SPEN
503	TMEM41B
504	AKAP9
505	NAV1
506	PARP1
507	GLIS2
508	UBA5
509	TMEM230
510	RB1
511	PHF8
512	MTPN
513	S100A8
514	CPEB4
515	MTMR2
516	SPON2
517	USP9X
518	ACTL6A
519	METRN
520	NIF3L1
521	ENDOG
522	PAQR3
523	DYRK1A
524	PTAFR
525	ZNF148
526	ZSCAN26
527	FBXL20
528	HSPD1
529	CUL4B
530	TOP2B
531	DCHS1
532	RIC8A
533	CDK16
534	PRMT1
535	GRB7
536	SLC38A2
537	HIPK1
538	MED12
539	UQCRQ
540	C21orf91
541	AVPR1A
542	INSM1
543	TP53BP2
544	CCL3
545	GLI1
546	ITGB1
547	VAMP4
548	RPS6KB1
549	TMEM14B
550	DNM1L
551	MAP4
552	NONO
553	LILRB2
554	CXCR2
555	CRIPT
556	SLC38A1
557	COX6B1
558	STAU1
559	PHF10
560	CERS2
561	TNC
562	EIF4ENIF1
563	ASPM
564	TIMM13
565	VAMP7
566	SEMA3G
567	NIPBL
568	FN1
569	YWHAZ
570	WNT2
571	ECE1
572	MAPKAP1
573	PTPRA
574	CFLAR
575	FAM206A
576	SSH1
577	ARHGAP39
578	GPNMB
579	NCOA6
580	KPNA1
581	NDST1
582	CDC5L
583	MAPK1
584	TMEM126A
585	ITGB2
586	CREB1
587	FKBP8
588	RAB13
589	ACTR3
590	PAFAH1B1
591	AMBRA1
592	ATAD1
593	GNAI2
594	CNTNAP1
595	PSAP
596	TLR2
597	RHEB
598	MAPK14
599	PSEN1
600	PPP1CC
601	CIC
602	RANBP9
603	KIF4A
604	FCHO2
605	NDUFS3
606	DHX36
607	CDK1
608	RRM1
609	MAGT1
610	S1PR1
611	HOXD10
612	AURKA
613	HAPLN3
614	PLCG1
615	CAMSAP2
616	NOTCH3
617	SLC4A7
618	MAP1A
619	EP300
620	PAFAH1B2
621	SAMD8
622	LRIG2
623	SMG9
624	GSS
625	ROBO4
626	ARHGEF15
627	ZNF609
628	TRAF3IP1
629	ADAM10
630	AKT1
631	PRRX1
632	RPS7
633	EFEMP1
634	OPA3
635	SOS1
636	CDK5RAP2
637	STXBP5
638	GAB1
639	UGCG
640	GNG12
641	ITGA5
642	EIF4A3
643	UHMK1
644	ARCN1
645	SHANK3
646	P3H1
647	PKD2
648	INHBA
649	PIAS1
650	IL6ST
651	SMPD4
652	ATM
653	HOOK3
654	GPD2
655	SMARCC2
656	TGFB3
657	YWHAE
658	TAOK1
659	SLC5A3
660	DPYSL3
661	MAP2K4
662	TYMP
663	PDGFRB
664	SEPT2
665	DVL1
666	USP14
667	DOCK7
668	DAG1
669	CBL
670	TBK1
671	DAPK3
672	AP3B1
673	DDX6
674	OPA1
675	MED1
676	CDK5RAP1
677	PIK3CA
678	CHD8
679	NF1
680	SPATA13
681	RANGAP1
682	RALA
683	PRKAA1
684	COL3A1
685	EPAS1
686	MPP5
687	TCF3
688	PFN1
689	MMP2
690	MYH10
691	ATF1
692	PRDM1
693	DLG1
694	MMP14
695	PSD
696	VPS35
697	CLN5
698	SETX
699	HERC1
700	GSK3A
701	RAB11A
702	YWHAG
703	XRN2
704	KCNMB1
705	MAPK8IP3
706	SYT11
707	HIF1A
708	PRKD3
709	CTDSP1
710	ABHD17A
711	ZNF24
712	TBC1D23
713	SPTAN1
714	HSPG2
715	EPS15
716	SDC2
717	COL11A1
718	BECN1
719	CCR4
720	SF3A2
721	CD34
722	WDR36
723	DKK1
724	ITSN2
725	UBE2V2
726	FMR1
727	AXL
728	PURA
729	GMFB

## Sheet: DLBC_co-expressed neural genes
	cor_ng
0	RHOT1
1	HMG20A
2	BHLHE41
3	COCH
4	TERF2
5	SYNGAP1
6	RAP1B
7	P2RX5
8	NNAT
9	FGD2
10	ARF6
11	CDK5RAP3
12	CTNS
13	SERPINF1
14	SECISBP2
15	HES6
16	ARFGEF1
17	REG1A
18	PEX13
19	COL1A1
20	PIKFYVE
21	C2CD3
22	IL33
23	SPINT1
24	NBL1
25	TBL1XR1
26	ABL2
27	DGKE
28	TRA2B
29	SNAP47
30	CPNE1
31	PRRT2
32	SOCS7
33	TSC2
34	CXCL1
35	CAPRIN2
36	LOXL3
37	NANOS1
38	NEU3
39	P2RX1
40	WASL
41	NME1
42	GFAP
43	PTPN9
44	PPARA
45	BAX
46	PCDHGC3
47	FZD6
48	REL
49	XRCC2
50	SQSTM1
51	VAPB
52	GBA2
53	PARK7
54	HES4
55	EDN1
56	PSMC5
57	ROCK2
58	ICAM1
59	STRN
60	MGLL
61	CCDC50
62	WWP1
63	STRADA
64	XRCC6
65	NDUFB9
66	MEF2D
67	ZEB2
68	EZH2
69	GNG5
70	PAK1
71	NOTCH1
72	PER2
73	SPRY1
74	ITPR1
75	HMGCR
76	DDHD2
77	PRKCI
78	CCL5
79	CLSTN3
80	EPHA2
81	ALDH1A3
82	PDZD11
83	GSK3B
84	JAG1
85	AGAP2
86	COL4A3BP
87	TNFRSF12A
88	EFNA4
89	BBS7
90	MACF1
91	LTB4R2
92	SRRT
93	BTBD1
94	EZH1
95	NAP1L2
96	IQGAP1
97	CRCP
98	LUZP1
99	SPTSSA
100	FBXO11
101	SPTBN1
102	PICALM
103	RAP1A
104	PTEN
105	NRP2
106	USP33
107	DNAJB2
108	ATG7
109	ETS1
110	GNPAT
111	IL6R
112	TCF4
113	GPR155
114	BAG3
115	GNB4
116	SPARCL1
117	CYFIP1
118	CHDH
119	BAG5
120	CRKL
121	JAK2
122	RAB18
123	NDRG1
124	ARF4
125	DHFR
126	EIF4E
127	NUP133
128	ADCY6
129	USP8
130	TLX2
131	NAMPT
132	SHCBP1
133	MECP2
134	PADI2
135	ATXN3
136	MYO5A
137	HPRT1
138	BBS12
139	JUN
140	AP3M1
141	SMARCA2
142	RAB10
143	VEGFA
144	SDCBP
145	ATP2B4
146	NCK1
147	ATXN1L
148	PLTP
149	SORT1
150	COX7B
151	CAMK2G
152	PPP2R5D
153	MARVELD1
154	CYP1B1
155	KDM7A
156	SLC6A6
157	PPP3CB
158	ABHD12
159	STX11
160	BIRC5
161	FBXW8
162	ALS2
163	APOA1
164	DDR1
165	SMARCC1
166	NPTN
167	ZNF335
168	BCCIP
169	TRNP1
170	ULK1
171	PLXND1
172	TWSG1
173	SLC12A6
174	PSCA
175	ELOVL3
176	OLFM1
177	FOS
178	MICALL2
179	NCK2
180	SMPDL3A
181	SIRT1
182	STMN1
183	ACAP2
184	PFDN5
185	FBXO7
186	HDAC2
187	ACTA1
188	SHC1
189	UFL1
190	PRPF19
191	NAE1
192	RAPGEF1
193	NOLC1
194	CBLN1
195	CCDC66
196	CST1
197	NDEL1
198	STK36
199	DNAJA3
200	ZMYND8
201	SLC1A4
202	NMT1
203	HAVCR2
204	SRPX2
205	SETD2
206	MYRF
207	NCOA1
208	ROCK1
209	SRSF1
210	ALDH9A1
211	PQBP1
212	PARP2
213	PRKACA
214	CAMSAP1
215	SOCS2
216	ACTR2
217	FSCN1
218	BCL2L1
219	RAB21
220	TACC3
221	RAB29
222	SPG7
223	MARK2
224	SLC9A3R1
225	NBN
226	ARRB2
227	SPOCK2
228	DOCK10
229	MAB21L1
230	FASLG
231	ECT2
232	CTHRC1
233	SPAG9
234	LRCH4
235	RRN3
236	DPF2
237	MGARP
238	TIMP2
239	DYNC1LI2
240	KIF14
241	ATP2A2
242	CNR1
243	ARAP1
244	IDE
245	TUG1
246	CASP2
247	FAM129B
248	TPP1
249	MAL
250	KEL
251	CDKN1C
252	ATRN
253	NAPA
254	POFUT1
255	LTF
256	CHP1
257	MME
258	MTOR
259	RNF216
260	HOXD9
261	DIABLO
262	L1CAM
263	PDGFRA
264	ITGA4
265	GORASP1
266	HES2
267	KIF5B
268	VCAN
269	ESPNL
270	NOTCH2
271	METTL3
272	HNRNPD
273	HDAC6
274	ZNF746
275	TAOK2
276	SPG11
277	SLC25A12
278	STX7
279	THOC2
280	IQCB1
281	SNX3
282	VTN
283	C9orf72
284	NEUROG2
285	IL18
286	HNRNPU
287	IL6
288	TEAD3
289	P2RX7
290	HSPA8
291	PXK
292	TAS2R5
293	KDM4A
294	GCLM
295	CEND1
296	AIF1
297	PTPRC
298	PPP5C
299	KPNA2
300	RELA
301	GLS
302	NRP1
303	FADD
304	APAF1
305	NDN
306	KIF3B
307	AGER
308	TGFBR2
309	ACVR1B
310	GNB1
311	TPBG
312	STK4
313	BAIAP3
314	LAMB2
315	BZW2
316	RPS6KA3
317	HSPA5
318	CCDC14
319	EOMES
320	PMCH
321	OXCT1
322	CENPF
323	HRAS
324	PHACTR4
325	LYZ
326	GLTP
327	NEFH
328	PCDH1
329	THRA
330	WEE1
331	SEC16A
332	PTCH1
333	PRKAR2B
334	EIF4EBP2
335	MINK1
336	SDC4
337	BTBD10
338	PLCB2
339	NRROS
340	PFN2
341	ERCC3
342	EPOR
343	NLGN2
344	CSF3
345	PREX1
346	PINK1
347	PREPL
348	ARHGEF2
349	GLUD1
350	RAB8A
351	GPX1
352	PRKDC
353	ATF2
354	THBS1
355	CHERP
356	HEXB
357	MSH2
358	PCM1
359	RERE
360	TRAK1
361	CSF1
362	SYNE2
363	GATM
364	RPL38
365	SFPQ
366	TOPORS
367	MPST
368	SZT2
369	CEP120
370	OR2I1P
371	ARPC4
372	TRIP11
373	PIK3CD
374	NGRN
375	BPTF
376	EEF2
377	APLP1
378	ACSL3
379	SPARC
380	STXBP3
381	DIAPH1
382	BCL11B
383	MTHFD1
384	B2M
385	ATN1
386	NPR1
387	TIMM8B
388	KIAA1109
389	NIN
390	HNMT
391	BHLHE40
392	SS18L1
393	TMEM30A
394	PLEKHA3
395	PAX5
396	CARM1
397	MXRA8
398	FEN1
399	STYXL1
400	MARCO
401	GLUL
402	PTPRF
403	TGFBR1
404	RNF19A
405	SUN2
406	METAP2
407	MBNL1
408	FZD1
409	ARHGAP35
410	THY1
411	SLC30A1
412	ATRX
413	SLC1A3
414	PCDH18
415	FYN
416	DENND5A
417	FBXO38
418	PIK3R1
419	FBXW7
420	SNAI2
421	DLG3
422	HLA-DRA
423	FOSL1
424	ILK
425	KCNIP2
426	RUNX3
427	WDR11
428	RAB5A
429	NR2C2
430	UBE4B
431	BCL10
432	DOK2
433	PTPN11
434	KIF3A
435	CSNK1D
436	DEGS1
437	FZD5
438	SEMA4B
439	TAF1
440	MFSD8
441	ALDH3B1
442	UCN
443	WASF2
444	HMGB1
445	SLC6A16
446	TWF1
447	GPR84
448	SKI
449	CAPRIN1
450	BMP7
451	METTL14
452	DLAT
453	CHD7
454	XAB2
455	CTNND1
456	APOE
457	ALKBH1
458	CLU
459	STAC3
460	SEPT11
461	FZD4
462	SKIL
463	LRRK2
464	TOR1A
465	ACTN1
466	ARF1
467	ATAT1
468	CX3CL1
469	P2RY11
470	TSPO
471	STX2
472	RAB35
473	DOC2B
474	SGPL1
475	TBCB
476	BBS2
477	LRP8
478	ZNF354A
479	PCDH12
480	PPT1
481	HSF1
482	GLMN
483	CUX1
484	GAA
485	ARRB1
486	NF2
487	SNCG
488	TUBB
489	BMP2
490	COL4A1
491	PJA2
492	RNF6
493	CDK6
494	ABL1
495	CDC20
496	VCAM1
497	CA2
498	SRC
499	PLAT
500	ELK1
501	LGMN
502	DNM2
503	NUMB
504	RBM45
505	RAB3GAP1
506	SCARF1
507	STAT3
508	TCOF1
509	PORCN
510	NR2F1
511	MTMR4
512	BMPR2
513	CAST
514	FIS1
515	PRMT5
516	VANGL2
517	AP3S2
518	BCL2
519	KDM6B
520	UNK
521	SPAST
522	ZNF503
523	RAN
524	REST
525	FLNA
526	TIMM10
527	MAP2K1
528	TRAK2
529	NAB1
530	ITM2B
531	SIPA1L1
532	FANCD2
533	CCR2
534	MTR
535	UNC119B
536	TAS1R3
537	IREB2
538	HSP90AA1
539	BBS10
540	STIL
541	DLL1
542	FAM173B
543	DDIT3
544	RTN4
545	HSP90AB1
546	CSF1R
547	TMPRSS3
548	UNC5B
549	SEMA4D
550	GAK
551	P2RX2
552	AVIL
553	RACGAP1
554	LIF
555	STK26
556	EEF2K
557	TAS2R20
558	CRK
559	DNAJC5
560	IKBKG
561	XRCC5
562	USP21
563	DAXX
564	ARHGEF7
565	TXN2
566	SYPL1
567	TCF7
568	SCRIB
569	SOX8
570	NINJ1
571	STK24
572	KIDINS220
573	RUFY3
574	PIP
575	UBE3A
576	S100B
577	ST14
578	CBX6
579	CANX
580	TBX3
581	PAK4
582	EIF2AK4
583	AP3S1
584	GM2A
585	FES
586	CLDN1
587	BEX1
588	ZNF430
589	ZBTB45
590	GNAI3
591	SPTLC2
592	SEMA4C
593	SCARB2
594	FBN1
595	F2R
596	LIN7C
597	BLOC1S1
598	MAN2A1
599	NCDN
600	LDB1
601	UBA6
602	STRBP
603	TAPT1
604	VCL
605	IL1B
606	SPRY2
607	CXCL10
608	AFG3L2
609	PPP2R5B
610	CASP8
611	MAPK6
612	CALM3
613	PRDX1
614	KDM2B
615	MEF2A
616	PAK2
617	GABBR1
618	EIF4G1
619	XPC
620	RPL24
621	MEGF8
622	SEC24B
623	ARID1A
624	PDLIM5
625	PSMC1
626	PLAA
627	PACSIN2
628	KISS1R
629	AAAS
630	ANXA1
631	NAPB
632	NFE2L2
633	WNK1
634	ZNF513
635	NRGN
636	ADNP
637	FNTA
638	BAG6
639	KRAS
640	APP
641	AP2A1
642	LSM1
643	PTK7
644	COPS2
645	ZMPSTE24
646	ATP13A2
647	ELP3
648	PDPK1
649	NSMAF
650	IGHG3
651	FGD6
652	SRGAP2
653	SLC11A2
654	CORO1C
655	ZSWIM8
656	ANKRD27
657	CX3CR1
658	CTNNA1
659	ACSL4
660	SYNJ2BP
661	SPHK2
662	CTSZ
663	YWHAQ
664	SHARPIN
665	DGCR2
666	RASA1
667	FBXO45
668	SORL1
669	GOLGA4
670	ANKLE2
671	SLC9A6
672	SPTLC1
673	ARID1B
674	SLC45A3
675	DOK4
676	SRD5A1
677	ITPR3
678	WDR5
679	GIGYF2
680	PKNOX1
681	GAPDH
682	HMGCS1
683	CLIC4
684	PITPNA
685	LST1
686	B3GNT2
687	MAPK7
688	ABHD6
689	CELSR2
690	STAMBP
691	GART
692	KMT2B
693	POSTN
694	RIMS3
695	TRIM32
696	GORAB
697	HYOU1
698	VPS54
699	ADNP2
700	GATA3
701	RNF10
702	S100A9
703	UCHL5
704	SOD2
705	PAIP2
706	PIN1
707	WNT11
708	CERS4
709	MIB1
710	LAMB1
711	CHMP4A
712	FZD2
713	E2F1
714	ZIC2
715	SEC14L1
716	SUDS3
717	SET
718	SNW1
719	TLR8
720	BBS4
721	FRYL
722	DICER1
723	RAF1
724	ZG16B
725	MAFB
726	P2RY1
727	TMED2
728	CUL7
729	PLOD3
730	MYCBP2
731	NISCH
732	KIF20B
733	METAP1
734	ARHGAP4
735	PMP22
736	STX6
737	DVL3
738	CHMP4B
739	SS18
740	RAD1
741	SULF1
742	PRX
743	CEBPB
744	PDS5B
745	DCTN1
746	OGDH
747	LIMK2
748	PTK2B
749	SNAP23
750	NEUROG3
751	TRAF6
752	EIF2S1
753	HTT
754	FARP2
755	BLOC1S6
756	MCL1
757	VAPA
758	MIEN1
759	LIG4
760	CHMP2B
761	PRKD2
762	CD3E
763	AP3D1
764	CD200R1
765	DOCK11
766	GRIPAP1
767	AKAP9
768	SPEN
769	MMP3
770	PPARD
771	GLIS2
772	UBA5
773	TMEM230
774	FOXO1
775	PHF8
776	PFKFB3
777	TUBB2B
778	RB1
779	SHISA8
780	MTPN
781	S100A8
782	FCHSD2
783	CPEB4
784	MTMR2
785	AP3M2
786	USP9X
787	ACTL6A
788	AZGP1
789	PTGS2
790	MMP9
791	NIF3L1
792	KDSR
793	PAQR3
794	DYRK1A
795	AGRP
796	PTAFR
797	ZNF148
798	PEF1
799	PKD1
800	MYCL
801	ZSCAN26
802	TCAP
803	NDE1
804	SUN1
805	NCOA7
806	ETV6
807	HSPD1
808	CUL4B
809	EIF2AK3
810	TOP2B
811	DCHS1
812	AP2B1
813	RIC8A
814	KLHL12
815	CDK16
816	PRMT1
817	CREB3L2
818	LYN
819	ELOVL5
820	HSPB1
821	SLC38A2
822	HIPK1
823	MELK
824	PRDM8
825	MED12
826	UQCRQ
827	ORC3
828	AVPR1A
829	SSBP3
830	GPC2
831	C21orf91
832	TLR4
833	TP53BP2
834	CCL3
835	TIFAB
836	ABCA7
837	BACE1
838	VAMP4
839	ITGB1
840	RPS6KB1
841	ENC1
842	DNM1L
843	NONO
844	LILRB2
845	CHRNE
846	SLC38A1
847	COX6B1
848	AQP1
849	KBTBD8
850	STAU1
851	ZSWIM4
852	CERS2
853	SEMA3F
854	EIF4ENIF1
855	ASPM
856	SDF4
857	TIMM13
858	CCL2
859	SIGMAR1
860	VAMP7
861	DACT1
862	CALM1
863	MAFK
864	SEMA3G
865	NIPBL
866	FN1
867	YWHAZ
868	PTPRA
869	MAPKAP1
870	CFLAR
871	SMPD3
872	AMIGO1
873	SSH1
874	PARP6
875	FAM206A
876	GPNMB
877	PTS
878	NCOA6
879	ADRB1
880	CDC34
881	CTNNB1
882	KPNA1
883	ASCL2
884	NDST1
885	CDC5L
886	NAP1L1
887	MAPK1
888	TMEM126A
889	ITGB2
890	AGRN
891	CREB1
892	MDK
893	PPP1R16B
894	FKBP8
895	ARHGAP33
896	BNIP3
897	RAB13
898	ID2
899	SOX9
900	ACTR3
901	HMGB2
902	BRCA1
903	PAFAH1B1
904	FOXO3
905	AKT1S1
906	AMBRA1
907	NLRP1
908	LRP1
909	AKT2
910	MDM1
911	ATAD1
912	MBD3
913	CNTNAP1
914	PSAP
915	ACVRL1
916	TLR2
917	MCHR1
918	SMURF1
919	MAPK14
920	FAM126A
921	PSEN1
922	SCN4A
923	CIC
924	RANBP9
925	LRRC4
926	PDLIM4
927	MYLIP
928	KIF4A
929	EPHB3
930	FOXG1
931	ADARB1
932	RTP5
933	NDUFS3
934	LLGL1
935	DHX36
936	CDK1
937	KCNJ10
938	ERBB2
939	SUFU
940	RRM1
941	SLC9A1
942	MAGT1
943	TSC1
944	S1PR1
945	AURKA
946	CLCN2
947	FPR2
948	HAPLN3
949	TRIM3
950	EFNA3
951	NOTCH3
952	NPAS1
953	SLC4A7
954	EP300
955	SAMD8
956	PRKACB
957	LRIG2
958	SMG9
959	PLK2
960	PDXDC1
961	ROBO4
962	ARHGEF15
963	SSTR2
964	ZNF609
965	SLC12A7
966	TRAF3IP1
967	ADAM10
968	IFT172
969	AKT1
970	PRRX1
971	RPS7
972	GPSM1
973	SOS1
974	CDK5RAP2
975	SMAD4
976	ST8SIA4
977	SLC44A1
978	UGCG
979	OR2B6
980	MC1R
981	ITGA5
982	EIF4A3
983	UHMK1
984	LIN7B
985	OPRL1
986	ARCN1
987	SHANK3
988	DIO3
989	P3H1
990	PLP1
991	MT3
992	PTGDR
993	CABP4
994	PKD2
995	INHBA
996	EIF2B3
997	PLXNC1
998	PIAS1
999	IL6ST
1000	SMPD4
1001	CD38
1002	DVL2
1003	ATM
1004	HOOK3
1005	GPD2
1006	SMARCC2
1007	YWHAE
1008	EGLN1
1009	TAOK1
1010	ITM2C
1011	LDLR
1012	DPYSL3
1013	PPP1R9B
1014	SLC5A3
1015	KIF2A
1016	TYMP
1017	PDGFRB
1018	ZFYVE27
1019	PDE1B
1020	SEPT2
1021	SPP1
1022	NAGLU
1023	CLDN5
1024	USP14
1025	MBP
1026	ATP2B1
1027	DAG1
1028	CBL
1029	TBK1
1030	DLG4
1031	AP3B1
1032	SSH2
1033	PRPS1
1034	DDX6
1035	OPA1
1036	FPGS
1037	VCP
1038	SLC25A25
1039	MED1
1040	NTAN1
1041	PRNP
1042	PIK3CA
1043	GCH1
1044	CHD8
1045	CACNB1
1046	SOX2
1047	TTL
1048	NRBP2
1049	ZDHHC16
1050	PRKAA1
1051	ZNF385A
1052	COL3A1
1053	TNFRSF1A
1054	MAPK9
1055	EPAS1
1056	TMEM106B
1057	MMP2
1058	ATF1
1059	PRDM1
1060	DLG1
1061	GJB2
1062	NPTX1
1063	MMP14
1064	VPS35
1065	NR4A2
1066	SETX
1067	HERC1
1068	MAP3K12
1069	HOXB2
1070	GSK3A
1071	RAB11A
1072	TACC1
1073	YWHAG
1074	BAD
1075	XRN2
1076	KCNMB1
1077	SLC6A12
1078	GNRH1
1079	MAPK8IP3
1080	FOXC1
1081	HIF1A
1082	SYT11
1083	ZNF24
1084	TBC1D23
1085	ROM1
1086	SPTAN1
1087	HSPG2
1088	EPS15
1089	SERPINB6
1090	BECN1
1091	EMB
1092	NCS1
1093	AIFM1
1094	CD34
1095	CLCN3
1096	SMARCD1
1097	WDR36
1098	ITSN2
1099	KCNAB2
1100	RCN1
1101	FMR1
1102	AXL
1103	PURA
1104	GMFB

## Sheet: ESCA_co-expressed neural genes
	cor_ng
0	ATXN10
1	HMG20A
2	TERF2
3	NHLH2
4	RAP1B
5	FGD2
6	NPHP4
7	ATP1A2
8	CSNK1G2
9	SERPINF1
10	ARFGEF1
11	REG1A
12	COL1A1
13	UNC119
14	TBL1XR1
15	PLXDC1
16	GHRL
17	HTRA2
18	TRA2B
19	SNAP47
20	ACER3
21	CXCL1
22	ACER2
23	TOX3
24	RGS2
25	MFSD2A
26	ZEB1
27	REL
28	ATOH1
29	LLPH
30	VAPB
31	WDR19
32	NTF4
33	AGMAT
34	PSMC5
35	ICAM1
36	IGKC
37	XRCC6
38	NDUFB9
39	ZEB2
40	DUOXA1
41	DDHD2
42	SPRY1
43	NGFR
44	CCL5
45	NPTX2
46	HOXD1
47	VCX3A
48	GSK3B
49	CYP1A1
50	FOXS1
51	POU3F2
52	SRRT
53	MACF1
54	GPR35
55	CRCP
56	SV2A
57	FBXO11
58	UBE2M
59	USP33
60	DUOX2
61	IL10RA
62	GNPAT
63	FLRT2
64	YAP1
65	SPARCL1
66	BAG5
67	CRKL
68	SLC12A4
69	NDRG1
70	NUP133
71	USP8
72	NAMPT
73	WNT10B
74	ADAM23
75	GPR183
76	IGHA1
77	SYT7
78	CFL1
79	VEGFA
80	VGF
81	HS6ST1
82	ATP2B4
83	ATXN1L
84	BTBD6
85	PPP2R5D
86	TPH1
87	GHRH
88	BIRC5
89	EIF2B1
90	ALS2
91	APOA1
92	EDNRA
93	ZNF335
94	HEYL
95	PPP1R1B
96	CTTN
97	BHLHE22
98	NKX2-2
99	LYNX1
100	CBR3
101	PYGO2
102	ACAP2
103	FBXO7
104	RYK
105	VDAC3
106	TSHZ3
107	ACTA1
108	PRPF19
109	NOLC1
110	PNKD
111	CDH11
112	DNAJA3
113	SEMA6B
114	NTRK2
115	SYP
116	NMT1
117	HAVCR2
118	SRPX2
119	SETD2
120	SRSF1
121	ALDH9A1
122	PARP2
123	FSCN1
124	SSH3
125	GJA4
126	TACC3
127	SRPK2
128	NBN
129	SLC9A3R1
130	CTHRC1
131	DPF2
132	LRCH4
133	TIMP2
134	KLF7
135	DGKQ
136	GBX2
137	KIF14
138	ARAP1
139	CASP2
140	NKX6-1
141	TUG1
142	SFRP2
143	FAM129B
144	MAL
145	LTF
146	MTOR
147	HOXD9
148	PDGFRA
149	SLURP1
150	VCAN
151	ZPR1
152	METTL3
153	HNRNPD
154	DNAJB1
155	CNTF
156	TARBP2
157	IQCB1
158	VTN
159	HNRNPU
160	CD9
161	TAS2R5
162	SLC18A3
163	GCLM
164	CEND1
165	AIF1
166	PTPRC
167	PPP5C
168	KPNA2
169	RELA
170	EGFR
171	FADD
172	TULP3
173	MICALL1
174	STK4
175	KIF13B
176	C3
177	CDK5R2
178	EOMES
179	CENPF
180	FRS2
181	CERS3
182	LYZ
183	GLTP
184	THRA
185	BOC
186	QARS
187	PLCB2
188	NRROS
189	ERCC3
190	NEXN
191	NLGN2
192	CSF3
193	GAL3ST1
194	C1QL1
195	PREX1
196	TSPAN2
197	RAB8A
198	IGHA2
199	PRKDC
200	ATF2
201	THBS1
202	PCM1
203	MSH2
204	SFPQ
205	TOPORS
206	SZT2
207	FOLR1
208	OR2I1P
209	MPZ
210	ARPC4
211	TRIP11
212	BPTF
213	SPARC
214	MTHFD1
215	ATN1
216	NPR1
217	TF
218	KIAA1109
219	NIN
220	SYT8
221	MXRA8
222	RNF19A
223	METAP2
224	MBNL1
225	THY1
226	CIT
227	PCDH18
228	SNAI2
229	HLA-DRA
230	NR2C2
231	WDR11
232	KLK8
233	DOK2
234	PTPN11
235	FEZF1
236	CENPU
237	FZD5
238	HOXB3
239	TMEM259
240	SST
241	SGCA
242	CLP1
243	SKI
244	CAPRIN1
245	DLAT
246	METTL14
247	ANAPC2
248	APCDD1
249	XAB2
250	CTNND1
251	APOE
252	CSNK2A2
253	ALKBH1
254	STAC3
255	NXPH3
256	NEK3
257	TOR1A
258	ACTN1
259	RARA
260	EBI3
261	TBCB
262	ZNF354A
263	NEUROD2
264	PCDH12
265	PPT1
266	HSF1
267	NOG
268	RBFOX2
269	ANP32B
270	ARRB1
271	NF2
272	GSTP1
273	TNFRSF21
274	TUBB
275	RNF6
276	COL4A1
277	CDC20
278	FGFR1
279	KDM1A
280	VCAM1
281	NEFM
282	SNAPIN
283	NUMB
284	RAB3GAP1
285	SCARF1
286	NTN3
287	CHGA
288	LTA
289	APOB
290	MTMR4
291	HOMER2
292	TANC1
293	FIS1
294	C5AR1
295	MDM2
296	RAN
297	APBA3
298	FLNA
299	ALDH7A1
300	HAND2
301	FANCD2
302	CALCA
303	CCR2
304	NR4A3
305	SEMA4G
306	HSP90AA1
307	HSP90AB1
308	CSF1R
309	GAK
310	VIM
311	AVIL
312	LIF
313	RACGAP1
314	CRK
315	DNAJC5
316	COX17
317	XRCC5
318	DAXX
319	TXN2
320	RAB17
321	SCRIB
322	SOX8
323	KIDINS220
324	SOX17
325	S100B
326	MEN1
327	PTK2
328	CANX
329	TBX3
330	ARPC1A
331	BEX1
332	ZBTB45
333	MNX1
334	ITGA3
335	FBN1
336	DHX30
337	SEMA4C
338	SCARB2
339	CORO1A
340	USH1C
341	PLEKHG5
342	SLC2A4
343	CXCL10
344	AFG3L2
345	PRDX1
346	TAS2R4
347	DDX56
348	PAK2
349	EIF4G1
350	POMK
351	JAM3
352	SEC24B
353	AAAS
354	ANXA1
355	WNK1
356	AGT
357	ADNP
358	FNTA
359	BAG6
360	KRAS
361	PCSK1N
362	COPS2
363	LSM1
364	ZMPSTE24
365	ELP3
366	DLL4
367	FGD6
368	IGHG3
369	SLC11A2
370	ANKRD27
371	ALB
372	ASCL1
373	YWHAQ
374	SHARPIN
375	STAR
376	DGCR2
377	FBXO45
378	GIGYF2
379	SPTLC1
380	ARID1B
381	WDR5
382	GAPDH
383	HMGCS1
384	CLIC4
385	NR2F2
386	MAP3K11
387	LST1
388	SRF
389	KMT2B
390	POSTN
391	TRIM32
392	THBS4
393	ICA1
394	SMARCB1
395	S100A9
396	SMARCE1
397	CHMP4A
398	SNAP29
399	SUDS3
400	SET
401	SNW1
402	DICER1
403	CUL7
404	KIF20B
405	DVL3
406	PALLD
407	RAD1
408	SULF1
409	PDS5B
410	EIF2S1
411	BLOC1S6
412	VAPA
413	MIEN1
414	CD3E
415	SPEN
416	AKAP9
417	NKD1
418	PARP1
419	MMP3
420	UBA5
421	S100A8
422	AP3M2
423	USP9X
424	DLX5
425	WNT7B
426	DGUOK
427	SOX11
428	PTGS2
429	KATNB1
430	ACTL6A
431	ENDOG
432	DYRK1A
433	MYCL
434	ZNF148
435	TCAP
436	PKD1
437	ZSCAN26
438	FBXL20
439	CACNA1H
440	APOD
441	ETV6
442	HSPD1
443	KLHL12
444	RIC8A
445	GRB7
446	HSPB1
447	ERBB3
448	AKR1C3
449	MELK
450	LY6H
451	UQCRQ
452	SSBP3
453	INSM1
454	SLC44A4
455	CCL3
456	ITGB1
457	DIXDC1
458	ETV1
459	TMEM14B
460	NONO
461	CHRNE
462	CXCR2
463	CELSR1
464	COX6B1
465	STAU1
466	TTC8
467	ASPM
468	LIMS2
469	EIF4ENIF1
470	SDF4
471	SIGMAR1
472	SEMA3G
473	VCX
474	DAAM2
475	NIPBL
476	FN1
477	MAPKAP1
478	SMPD3
479	PTPRA
480	GDF15
481	NCOA6
482	KPNA1
483	CDC5L
484	MAPK1
485	TMEM126A
486	ITGB2
487	CREB1
488	ARHGAP33
489	BNIP3
490	SPINK5
491	PAFAH1B1
492	HMGB2
493	H2BFS
494	AKT2
495	MDM1
496	CNTNAP1
497	UNC5CL
498	SMURF1
499	PSEN1
500	PPP1CC
501	CIC
502	CDK5
503	KIF4A
504	FOXG1
505	DHX36
506	FABP5
507	ERBB2
508	RRM1
509	WNT5A
510	KLC1
511	MAGT1
512	TSC1
513	S1PR1
514	HOXD10
515	PLCG1
516	EP300
517	LRIG2
518	ROBO4
519	ARHGEF15
520	SSTR2
521	ZNF609
522	TMPRSS11E
523	PRKCZ
524	AKT1
525	CD200
526	PRRX1
527	RPS7
528	ACHE
529	SOS1
530	SMAD4
531	LRTOMT
532	OR2B6
533	AKR1C1
534	SOX14
535	ETV5
536	UHMK1
537	PTGDR2
538	ARCN1
539	DIO3
540	MOXD1
541	P3H1
542	PKD2
543	G6PD
544	INHBA
545	SMPD4
546	DVL2
547	ATM
548	SMARCC2
549	YWHAE
550	SULT1B1
551	DPYSL3
552	HAAO
553	TYMP
554	PDGFRB
555	SEPT2
556	IGF2BP1
557	TBK1
558	PRPS1
559	DDX6
560	OPA1
561	PRKCD
562	VCP
563	GRHL3
564	MED1
565	PIK3CA
566	CHD8
567	NF1
568	SALL2
569	PRKAA1
570	ZDHHC16
571	COL3A1
572	TNFRSF1A
573	MAPK9
574	IHH
575	SEMA7A
576	OR51E1
577	PFN1
578	MMP2
579	ATF1
580	GJB2
581	DLG1
582	GAL
583	MMP14
584	GSTM3
585	OR2W6P
586	SETX
587	XRN2
588	KCNMB1
589	ST3GAL4
590	GNRH1
591	CTDSP1
592	ZNF24
593	TBC1D23
594	TRPA1
595	HSPG2
596	SLC29A1
597	COL11A1
598	CCR4
599	ECEL1
600	CD34
601	SMARCD1
602	ABCB6
603	PURA
604	MKS1

## Sheet: GBM_co-expressed neural genes
	cor_ng
0	RHOT1
1	HMG20A
2	ATXN10
3	ARL3
4	TERF2
5	GPRIN1
6	SYNGAP1
7	FIG4
8	FGD2
9	ARF6
10	AIMP2
11	TMEM223
12	CDK5RAP3
13	IGDCC3
14	CSNK1G2
15	TBCD
16	LXN
17	SECISBP2
18	SERPINF1
19	ARFGEF1
20	PEX13
21	COL1A1
22	KISS1
23	PIKFYVE
24	C2CD3
25	PEMT
26	HAPLN1
27	SPINT1
28	NBL1
29	TBL1XR1
30	PLXDC1
31	HTRA2
32	TRA2B
33	SNAP47
34	ARPC3
35	PRRT2
36	SOCS7
37	TSC2
38	RAB11FIP4
39	CXCL1
40	CSNK1E
41	MAP1S
42	STRADB
43	NME1
44	DBN1
45	HIP1
46	BRSK2
47	XRCC2
48	SARM1
49	BSG
50	VAPB
51	TTC21B
52	SH3BP1
53	CEP290
54	PSMC5
55	ROCK2
56	STRN
57	S1PR2
58	STRADA
59	XRCC6
60	NDUFB9
61	LSR
62	IGSF9B
63	BLOC1S2
64	XRCC1
65	EZH2
66	SYN1
67	NOTCH1
68	MAG
69	SPRY1
70	WDR62
71	PRKCI
72	SCRT1
73	CCL5
74	NPTX2
75	ALDH1A3
76	PDZD11
77	GSK3B
78	STX1A
79	MTHFR
80	LRFN4
81	AGAP2
82	COL4A3BP
83	EFNA4
84	GABRE
85	SRRT
86	LTB4R2
87	EZH1
88	RARG
89	BTBD1
90	GIT1
91	IQGAP1
92	CRCP
93	NAP1L2
94	MACF1
95	MSR1
96	XPA
97	GJB1
98	FBXO11
99	SPTBN1
100	UBE2M
101	BRSK1
102	PICALM
103	HPCAL4
104	USP33
105	IL10RA
106	GNPAT
107	TCF4
108	SS18L2
109	CAMKV
110	BAG5
111	HAPLN2
112	SNAP25
113	CRKL
114	RAB18
115	NUP133
116	EIF4E
117	USP8
118	CRTC1
119	NAMPT
120	SHCBP1
121	WNT10B
122	MECP2
123	ATXN3
124	IGHA1
125	YES1
126	AP3M1
127	SYT7
128	SHANK1
129	CFL1
130	STRA6
131	OR2H2
132	RAB10
133	SCRT2
134	HS6ST1
135	ATP2B4
136	NCK1
137	SLC17A7
138	ATXN1L
139	PLTP
140	COX7B
141	TAGLN3
142	LEMD2
143	EGR1
144	CRMP1
145	PPP2R5D
146	CYP1B1
147	BIRC5
148	EIF2B1
149	ALS2
150	FBXW8
151	APOA1
152	SMARCC1
153	NCAM1
154	RAPGEF2
155	EDNRA
156	NEU4
157	ZNF335
158	BCCIP
159	FKTN
160	GJC2
161	BTBD2
162	SLC12A6
163	PGK1
164	PLEKHA8
165	FOS
166	SMO
167	SMPDL3A
168	SIRT1
169	STMN1
170	PFDN5
171	ROGDI
172	HDAC2
173	VDAC3
174	SHC1
175	FBXO7
176	STXBP1
177	UFL1
178	PRPF19
179	MOG
180	NOLC1
181	LRP5
182	SYNJ1
183	CCDC66
184	DNAJA3
185	STK36
186	ZMYND8
187	PDCD6
188	SYP
189	LRRC4B
190	NMT1
191	HAVCR2
192	SRPX2
193	SETD2
194	MYRF
195	NCOA1
196	ROCK1
197	SRSF1
198	PQBP1
199	PARP2
200	PRKACA
201	CAMSAP1
202	ACTR2
203	FSCN1
204	HMG20B
205	TACC3
206	SRPK2
207	SPG7
208	MARK2
209	SLC9A3R1
210	NBN
211	ARRB2
212	ECT2
213	CTHRC1
214	SPAG9
215	DPF2
216	DAB2IP
217	CNP
218	RRN3
219	LRCH4
220	SDCCAG8
221	KCNN1
222	SPTBN2
223	PTPRS
224	DYNC1LI2
225	ATP2A2
226	KIF1B
227	IDE
228	CASP2
229	TUG1
230	BLOC1S3
231	MAL
232	VPS18
233	ATRN
234	CAMSAP3
235	C12orf57
236	BMP4
237	MTOR
238	POFUT1
239	RDH11
240	RNF216
241	NLGN3
242	MOB2
243	HPCA
244	PDGFRA
245	GABRQ
246	ITGA4
247	RP9
248	KIF5B
249	UBR3
250	NOTCH2
251	METTL3
252	HNRNPD
253	HDAC6
254	CNTF
255	ZNF746
256	TAOK2
257	SPG11
258	MARK4
259	THOC2
260	SNX3
261	VTN
262	IL18
263	HNRNPU
264	PIP5K1C
265	IL6
266	P2RX7
267	TRIM9
268	PLXNB2
269	TAS2R5
270	KDM4A
271	ALCAM
272	AIF1
273	PTPRC
274	PPP5C
275	KPNA2
276	RELA
277	APAF1
278	MDGA1
279	SYNGR1
280	AGER
281	TGFBR2
282	SEPT4
283	MICALL1
284	TPBG
285	STK4
286	CTBP2
287	ADRA2B
288	CCDC14
289	BCAS1
290	CENPF
291	FRS2
292	TBC1D24
293	LYZ
294	DNMT3A
295	NEFH
296	SEC16A
297	ERCC2
298	SLITRK2
299	MYEF2
300	EIF4EBP2
301	KCNMB4
302	BTBD10
303	PLCB2
304	NRROS
305	ERCC3
306	ELAVL3
307	KIF5A
308	NLGN2
309	EPOR
310	CELSR3
311	GAL3ST1
312	PBX1
313	PINK1
314	NPHP1
315	RAB8A
316	GPX1
317	ITGAM
318	LRFN3
319	IGHA2
320	ERCC8
321	PCDHB9
322	SRCIN1
323	PRKDC
324	ATF2
325	THBS1
326	PCM1
327	IFT52
328	MSH2
329	ACAP3
330	RERE
331	PAFAH1B3
332	TRAK1
333	GJB6
334	CHERP
335	RPL38
336	SIX4
337	SFPQ
338	TOPORS
339	ZNF358
340	SZT2
341	CEP120
342	OR2I1P
343	MPZ
344	ARPC4
345	PIK3CD
346	BPTF
347	TRIP11
348	SIRT2
349	EEF2
350	STXBP3
351	RTP1
352	TLR6
353	MTHFD1
354	B2M
355	NPR1
356	SCNN1D
357	TF
358	TIMM8B
359	KAT2A
360	KIAA1109
361	NIN
362	STK11
363	SLC7A5
364	SS18L1
365	IER2
366	MXRA8
367	CARM1
368	FEN1
369	DCX
370	MARCO
371	SMARCA4
372	GLUL
373	NFIB
374	METAP2
375	ARHGAP35
376	FZD1
377	HOXB8
378	ATRX
379	DENND5A
380	FBXO38
381	SNAI2
382	RAB3A
383	ASAP1
384	FOSL1
385	HLA-DRA
386	KCNIP2
387	RAB5A
388	WDR11
389	NR2C2
390	PTPN11
391	FEZF1
392	CSNK1D
393	CENPU
394	HOXB3
395	ATP1A3
396	TAF1
397	MKKS
398	HMGB1
399	TMEM259
400	TWF1
401	GPR84
402	SLC32A1
403	CAPRIN1
404	DLAT
405	METTL14
406	ANAPC2
407	CHD7
408	NDUFV2
409	XAB2
410	CTNND1
411	EDN3
412	CSNK2A2
413	ALKBH1
414	STAC3
415	B4GALT3
416	CALM2
417	EPB41L5
418	FZD4
419	CCDC88A
420	TOR1A
421	PIRT
422	SEPT5
423	EBI3
424	ATAT1
425	SYT5
426	TBCB
427	FOXJ1
428	DYNLT1
429	USP46
430	RAC1
431	RTP4
432	MYBL2
433	TEAD2
434	PEBP1
435	SLC30A3
436	PCDH12
437	RBFOX2
438	HSF1
439	GLMN
440	NCKAP1
441	COL11A2
442	CUX1
443	TLR3
444	NF2
445	ANP32B
446	TSKU
447	SCN2B
448	SNCG
449	HCRT
450	TUBB
451	COL4A1
452	RNF6
453	PJA2
454	ABL1
455	CDC20
456	FGFR1
457	KDM1A
458	HLX
459	NEFM
460	LGMN
461	DNM2
462	SNAPIN
463	RBM45
464	RAB3GAP1
465	SCARF1
466	TCOF1
467	HTR1D
468	CHGA
469	MTMR4
470	BMPR2
471	PACSIN1
472	TANC1
473	FIS1
474	PRMT5
475	VANGL2
476	KDM6B
477	TIMM9
478	C5AR1
479	MDM2
480	SPAST
481	RAN
482	REST
483	APBA3
484	ADCYAP1
485	TIMM10
486	PIK3CB
487	TBX6
488	IFT20
489	ALDH7A1
490	AP3B2
491	NAB1
492	FGD1
493	SCN3B
494	FANCD2
495	NR4A3
496	AKT3
497	ABT1
498	UNC119B
499	MTR
500	IREB2
501	BBS10
502	STIL
503	DLL1
504	DDIT3
505	HSP90AB1
506	CSF1R
507	ARHGDIA
508	SEMA4D
509	GAK
510	VIM
511	AVIL
512	SMAD1
513	LIF
514	RACGAP1
515	CRK
516	MOBP
517	COX17
518	XRCC5
519	TLR7
520	DAXX
521	USP21
522	ARHGEF7
523	ITGA1
524	TXN2
525	TMEM231
526	SCRIB
527	SOX8
528	VAV2
529	KIDINS220
530	PCDHB3
531	UBE3A
532	MEN1
533	PTK2
534	ST14
535	CANX
536	TBX3
537	RNF103
538	PAK4
539	ARPC1A
540	ZNF430
541	ZBTB45
542	GNAI3
543	SEMA4C
544	FBN1
545	DHX30
546	BCL2A1
547	NFATC4
548	BLOC1S1
549	CORO1A
550	NCDN
551	LDB1
552	STRBP
553	UBA6
554	AFG3L2
555	DLG5
556	MAPK6
557	KDM2B
558	CCK
559	DDX56
560	STX1B
561	PAK2
562	EIF4G1
563	ATCAY
564	XPC
565	SOX12
566	RPL24
567	EGR3
568	ARID1A
569	SEC24B
570	DMTN
571	CARTPT
572	PSMC1
573	SYNGR3
574	AAAS
575	NAPB
576	WNK1
577	ADNP
578	NRGN
579	FNTA
580	BAG6
581	KRAS
582	CPNE6
583	AP2A1
584	LSM1
585	MAPK8
586	CRH
587	PTK7
588	SLC8A2
589	CHRNB2
590	ELP3
591	PDPK1
592	NSMAF
593	DLL4
594	DNM1
595	SFRP1
596	FRRS1L
597	ZSWIM8
598	CX3CR1
599	CTNNA1
600	ASCL1
601	SYNJ2BP
602	SPHK2
603	S1PR5
604	NKX6-2
605	CTSZ
606	YWHAQ
607	SHARPIN
608	DGCR2
609	RASA1
610	RBP4
611	GOLGA4
612	ANKLE2
613	GIGYF2
614	SPTLC1
615	ARID1B
616	SLC45A3
617	AREG
618	WDR5
619	DOK4
620	GAPDH
621	OTX1
622	SMARCA1
623	MAP3K11
624	LST1
625	STK25
626	HRH3
627	TRAF2
628	GART
629	MAP4K4
630	KMT2B
631	RIMS3
632	TRIM32
633	SOX3
634	VPS54
635	HYOU1
636	SMARCB1
637	RNF10
638	ADNP2
639	S100A9
640	UCHL5
641	PAIP2
642	PIN1
643	MIB1
644	SMARCE1
645	E2F1
646	LAMB1
647	SUDS3
648	SNAP29
649	FZD2
650	MTCH1
651	SET
652	SNW1
653	TLR8
654	FRYL
655	RAF1
656	DICER1
657	MAFB
658	TMED2
659	PLOD3
660	MYCBP2
661	LAMC3
662	NISCH
663	TGFB2
664	CHMP4B
665	METAP1
666	ARHGAP4
667	SS18
668	STX6
669	DVL3
670	FAIM2
671	RAD1
672	MIR124-2
673	CEBPB
674	PDS5B
675	OGDH
676	SNCB
677	CPLX1
678	CEP89
679	ACTL6B
680	EIF2S1
681	HTT
682	CAPZB
683	VAPA
684	MIEN1
685	NDUFS4
686	GRIPAP1
687	PRKD2
688	CD3E
689	AP3D1
690	CALR
691	SPEN
692	NKD1
693	PARP1
694	CNTN2
695	DBNL
696	UBA5
697	PHF8
698	MTPN
699	TUBB2B
700	S100A8
701	SPON2
702	HDAC10
703	USP9X
704	ACTL6A
705	DGUOK
706	SOX11
707	PTGS2
708	KATNB1
709	NIF3L1
710	DYRK1A
711	PTAFR
712	ZNF148
713	PEF1
714	PKD1
715	FBXL20
716	SUN1
717	APOD
718	UGT8
719	TBR1
720	HSPD1
721	CUL4B
722	PSPN
723	EIF2AK3
724	TOP2B
725	DCHS1
726	AP2B1
727	KLHL12
728	CHRM1
729	CDK16
730	SLC52A3
731	PRMT1
732	LYN
733	CREB3L2
734	HSPB1
735	ERBB3
736	HIPK1
737	MMP24
738	MELK
739	MED12
740	UQCRQ
741	SSBP3
742	GPC2
743	TLR4
744	CCL3
745	HOXC10
746	GLI1
747	ITGB1
748	RPS6KB1
749	TMEM14B
750	DNM1L
751	NONO
752	LILRB2
753	CXCR2
754	CRIPT
755	COX6B1
756	STAU1
757	PHF10
758	ZSWIM4
759	LIMS2
760	SEMA3F
761	EIF4ENIF1
762	ASPM
763	SDF4
764	TIMM13
765	HOXA3
766	CDK5R1
767	DAAM2
768	NIPBL
769	FN1
770	PTPRA
771	SSH1
772	SH3GL1
773	PTS
774	NCOA6
775	CDC34
776	NR2F6
777	KPNA1
778	LYPLA2
779	NDST1
780	CDC5L
781	MAPK1
782	TMEM126A
783	ITGB2
784	CREB1
785	HSF4
786	PPP1R16B
787	FKBP8
788	ARHGAP33
789	BNIP3
790	RAB13
791	SOX9
792	ACTR3
793	UBB
794	HMGB2
795	PAFAH1B1
796	FZD8
797	FOXO3
798	AKT1S1
799	AMBRA1
800	AKT2
801	MBD3
802	ACVRL1
803	SEMA6C
804	GABRD
805	PHLPP2
806	GPR88
807	TLR2
808	SLC6A17
809	WASF1
810	SMURF1
811	MAPK14
812	PSEN1
813	PPP1CC
814	CIC
815	CDK5
816	SYN2
817	KIF4A
818	NME5
819	NDUFS3
820	DHX36
821	CDK1
822	FABP5
823	SUFU
824	RRM1
825	KLC1
826	EPHB6
827	MAGT1
828	TSC1
829	DOC2A
830	S1PR1
831	HOXD10
832	AURKA
833	GPR161
834	FPR2
835	PLCG1
836	PDYN
837	NOTCH3
838	MET
839	CAMSAP2
840	EP300
841	PAFAH1B2
842	SAMD8
843	LRIG2
844	PDXDC1
845	GRIK5
846	ROBO4
847	ARHGEF15
848	ZNF609
849	CORT
850	SHH
851	ADAM10
852	AKT1
853	SOX4
854	GRIN1
855	RPS7
856	GPSM1
857	SERPINI1
858	SOS1
859	CDK5RAP2
860	SMAD4
861	LRTOMT
862	ITGA5
863	FGF17
864	ARCN1
865	DIO3
866	P3H1
867	CALY
868	PLP1
869	NFASC
870	INHBA
871	EIF2B3
872	PIAS1
873	SMPD4
874	MYT1
875	C1QL3
876	DVL2
877	DLX2
878	ATM
879	HOOK3
880	SMARCC2
881	YWHAE
882	TAOK1
883	SLC1A1
884	PPP1R9B
885	SLC5A3
886	KIF2A
887	GNG13
888	HAAO
889	TYMP
890	LBX1
891	PDGFRB
892	TDP2
893	SEPT2
894	TRIM11
895	SPP1
896	DVL1
897	AARS
898	CLDN5
899	USP14
900	UNC5A
901	MBP
902	ACVR2B
903	BSN
904	AP3B1
905	CBL
906	TBK1
907	ZC3H12A
908	DAPK3
909	EXOC4
910	FA2H
911	DDX6
912	OPA1
913	PRKCD
914	STMN4
915	SLC25A25
916	VCP
917	MED1
918	CDK5RAP1
919	C8orf37
920	RTN4IP1
921	CHD8
922	NF1
923	MAPK8IP2
924	RANGAP1
925	SNCA
926	CAMK2A
927	RALA
928	SOX2
929	GPR173
930	COL3A1
931	CALB2
932	SEMA7A
933	MPP5
934	TMEM106B
935	TCF3
936	MYH10
937	ATF1
938	MMP14
939	PSD
940	CPLX2
941	VPS35
942	DLL3
943	NR4A2
944	BBS1
945	SETX
946	HERC1
947	MAP3K12
948	HOXB2
949	GSK3A
950	RAB11A
951	BAD
952	XRN2
953	RAC2
954	PRKD3
955	ABHD17A
956	KLK6
957	TBC1D23
958	ZNF24
959	SLC12A5
960	HSPG2
961	BECN1
962	SLC29A1
963	EMB
964	NCS1
965	ECEL1
966	SF3A2
967	CLCN3
968	CD34
969	SMARCD1
970	WDR36
971	ITSN2
972	KCNAB2
973	SYT13
974	UBE2V2
975	RPL10
976	FMR1
977	PURA
978	MEGF8

## Sheet: KICH_co-expressed neural genes
	cor_ng
0	ATXN10
1	ARL3
2	STX3
3	EPHB4
4	SALL1
5	FOXD1
6	LXN
7	SERPINF1
8	HES6
9	H3F3B
10	LHX1
11	PEX13
12	PAX8
13	TPRN
14	SPINT1
15	PAH
16	TBL1XR1
17	HTRA2
18	CXCL1
19	NEU3
20	WASL
21	BTG2
22	BAX
23	SLC26A4
24	GBA2
25	PSMC5
26	XRCC6
27	NDUFB9
28	MEF2D
29	BLOC1S2
30	MAG
31	HMGCR
32	GRB2
33	FOXS1
34	OR2A7
35	FKBP4
36	EFNA4
37	MACF1
38	EZH1
39	GIT1
40	IQGAP1
41	BCL2L11
42	LPCAT1
43	UBE2M
44	HPCAL4
45	DNAJB2
46	TUB
47	GPR155
48	YAP1
49	SS18L2
50	CEL
51	CYFIP1
52	CRKL
53	NUP133
54	ADCY6
55	SSTR1
56	TBL1X
57	HPRT1
58	BBS12
59	CFL1
60	BTBD6
61	PPP2R5D
62	MARVELD1
63	ABHD12
64	EIF2B1
65	SYNPO
66	TYRO3
67	BCAN
68	ELOVL1
69	SLC12A6
70	CBR3
71	MICALL2
72	KLHL17
73	THOC6
74	PFDN5
75	HDAC2
76	SHC1
77	STXBP1
78	PRPF19
79	NAAA
80	PDCD6
81	FGD4
82	EIF2B2
83	PPM1L
84	MARVELD2
85	IL11RA
86	SFRP2
87	ELOVL7
88	NAPA
89	ATRN
90	MTOR
91	HOXD9
92	BIN1
93	GORASP1
94	VCAN
95	DNAJB1
96	HDAC6
97	THOC2
98	SNX3
99	C9orf72
100	ABCD1
101	HSPA8
102	PXK
103	KDM4A
104	TGFBR2
105	TPBG
106	CTBP2
107	SALL3
108	TBC1D24
109	HRAS
110	HIPK2
111	THRA
112	MYEF2
113	QARS
114	CSF3
115	GLUD1
116	RAB8A
117	SPINT2
118	IFT52
119	ACAP3
120	CSF1
121	RPL38
122	SFPQ
123	CEP120
124	OR2I1P
125	EIF2B4
126	EEF2
127	ACSL3
128	ATN1
129	KIAA1109
130	TMEM30A
131	PLEKHA3
132	MXRA8
133	HOXB8
134	FZD1
135	THY1
136	SLC30A1
137	FBXO38
138	RAB5A
139	MMD
140	MAPK3
141	ARL6
142	HOXB3
143	MKKS
144	HMGB1
145	GPR84
146	CLP1
147	ANAPC2
148	ALKBH1
149	TOR1A
150	GRASP
151	LIAS
152	TEAD2
153	GAA
154	GSTP1
155	BID
156	IDH2
157	FGFR1
158	CDC20
159	SRC
160	PLAT
161	SCARF1
162	EMX1
163	CAST
164	BCL2
165	MANF
166	ADCYAP1
167	IFT20
168	ABT1
169	SEMA4G
170	BBS10
171	FAM173B
172	ARHGDIA
173	UNC5B
174	ESRP1
175	DNAJC5
176	PICK1
177	SYPL1
178	NINJ1
179	PTK2
180	EIF2AK4
181	CLDN1
182	FAM162A
183	ZBTB45
184	SPTLC2
185	F2R
186	DHX30
187	CORO1A
188	VCL
189	IL1B
190	CASP8
191	PPP2R5B
192	TMEM107
193	SEC24B
194	PLAA
195	WNK1
196	FNBP1L
197	FNTA
198	BAG6
199	LSM1
200	PTK7
201	ATP13A2
202	CORO1C
203	ZSWIM8
204	CX3CR1
205	CTNNA1
206	ACSL4
207	SPHK2
208	RASA1
209	FBXO45
210	HMGCS1
211	LIN7A
212	CLIC4
213	PITPNA
214	NDRG2
215	MAP3K11
216	LST1
217	EN1
218	GART
219	KANK1
220	POSTN
221	HYOU1
222	RCAN1
223	SMARCB1
224	YWHAH
225	GATA3
226	SEC14L1
227	LAMB1
228	FZD2
229	MTCH1
230	SET
231	RAF1
232	SMPD2
233	CUL7
234	STX6
235	NEDD4L
236	MIEN1
237	CALR
238	TCTN1
239	SLC44A3
240	AKAP12
241	DBNL
242	PFKFB3
243	SULF2
244	DGUOK
245	KATNB1
246	MMP9
247	KDSR
248	MYCL
249	PEF1
250	APOD
251	UGT8
252	NCOA7
253	BCAR1
254	CDK16
255	PRMT1
256	CREB3L2
257	HIPK1
258	MED12
259	CCL3
260	ITGB1
261	BACE1
262	ENC1
263	MAP4
264	COX6B1
265	PHF10
266	ZSWIM4
267	TIMM13
268	SDF4
269	CRLF1
270	FAM206A
271	SLC24A1
272	SH3GL1
273	KPNA1
274	NDST1
275	MDK
276	GRB10
277	BPNT1
278	AMBRA1
279	LRP1
280	ATAD1
281	TRIM2
282	PDLIM4
283	MYLIP
284	TWF2
285	LLGL1
286	WNT5A
287	MAGT1
288	FJX1
289	TUBA1A
290	CAMSAP2
291	NOTCH3
292	MET
293	SMG9
294	PDXDC1
295	GSS
296	PIGR
297	ROBO4
298	AKT1
299	EFEMP1
300	SMAD4
301	PSMG1
302	EIF4A3
303	LIN7B
304	SHANK3
305	P3H1
306	SLC44A2
307	SMPD4
308	DVL2
309	EGLN1
310	CTF1
311	SEPT2
312	TRIM11
313	DVL1
314	USP14
315	DLG4
316	PRPS1
317	DHCR24
318	IMPDH2
319	PRKCD
320	VCP
321	CDK5RAP1
322	NF1
323	MAPK8IP2
324	TTL
325	ZNF385A
326	EPAS1
327	IHH
328	PFN1
329	MMP2
330	ATF1
331	SHROOM3
332	PRDM1
333	IFT27
334	TRAPPC4
335	ACTG1
336	SETX
337	HERC1
338	TBC1D23
339	EPS15
340	SIM1
341	DKK1
342	CPTP
343	GMFB
344	NIPSNAP1
345	AIMP2
346	TMEM223
347	CDK5RAP3
348	SECISBP2
349	KCTD13
350	ARPC1B
351	SOCS7
352	MAP1S
353	DBN1
354	SLC22A2
355	FZD6
356	CHKA
357	COMT
358	LGALS1
359	CDKN2C
360	TMIE
361	HES4
362	METTL23
363	ICAM1
364	STRN
365	SLC2A1
366	PAK1
367	NOTCH1
368	ITPR1
369	SPRY1
370	HOXD1
371	MTHFR
372	JAG1
373	LRFN4
374	TNFRSF12A
375	SRRT
376	XPA
377	GJC1
378	SPTSSA
379	SPTBN1
380	PICALM
381	CDKN2D
382	GNPAT
383	BCL6
384	BAG3
385	EIF4E
386	USP8
387	SGK1
388	PADI2
389	MYO5A
390	POLB
391	B4GALT2
392	AP3M1
393	CASP3
394	SMARCA2
395	CAMK2G
396	CYP1B1
397	BIRC5
398	NPTN
399	TRNP1
400	BTBD2
401	PLD2
402	JMJD6
403	INSR
404	EZR
405	FBXO31
406	VDAC3
407	NAE1
408	RAPGEF1
409	DNAJA3
410	ZMYND8
411	SRSF1
412	ROCK1
413	ALDH9A1
414	TACC3
415	RAB29
416	NBN
417	SLC9A3R1
418	ECT2
419	SPAG9
420	CNP
421	ARNT2
422	DAB2IP
423	TIMP2
424	SPTBN2
425	ATP2A2
426	H3F3A
427	BLOC1S3
428	FAM129B
429	TPP1
430	CDKN1C
431	RDH11
432	L1CAM
433	RP9
434	METTL3
435	TIMM8A
436	STX7
437	CD9
438	CYSLTR2
439	GCLM
440	RELA
441	GLS
442	TGFB1
443	FADD
444	SYNGR1
445	TACC2
446	ACVR1B
447	STK4
448	LAMB2
449	KIF13B
450	BAK1
451	PCDH1
452	EIF4EBP2
453	NLGN2
454	NEXN
455	S100A6
456	PRKDC
457	ATF2
458	PCM1
459	TRAK1
460	SYNE2
461	LTB4R
462	ZNF358
463	NGRN
464	MAX
465	DIAPH1
466	TIMM8B
467	HNMT
468	SMARCA4
469	GLUL
470	RNF19A
471	SUN2
472	MBNL1
473	CXCL12
474	DENND5A
475	NR2C2
476	WDR11
477	DOK2
478	NCKIPSD
479	PTPN11
480	KIF3A
481	CSNK1D
482	MBOAT7
483	ALDH3B1
484	POU3F3
485	NDUFV2
486	CSNK2A2
487	STAC3
488	IMPACT
489	FZD4
490	RER1
491	SGPL1
492	BBS2
493	PEBP1
494	PCDH12
495	VAMP1
496	RBFOX2
497	CUX1
498	NCKAP1
499	ANP32B
500	ARTN
501	TSKU
502	SNCG
503	COL4A1
504	PJA2
505	RNF6
506	NUMB
507	PORCN
508	NR2F1
509	ACTB
510	PRMT5
511	AP3S2
512	ZNF503
513	B3GNT5
514	TIMM10
515	MAP2K1
516	TRAK2
517	ALDH7A1
518	ACVR1
519	ALDH5A1
520	CSF1R
521	SEMA4D
522	VIM
523	FLOT1
524	EED
525	USP21
526	DAXX
527	ITGA1
528	RAB17
529	SCRIB
530	SOX17
531	MEN1
532	AP3S1
533	FES
534	GNAI3
535	ITGA3
536	SCARB2
537	LIN7C
538	NCDN
539	LDB1
540	TAPT1
541	SPRY2
542	MEF2A
543	VWA1
544	SOX12
545	PDLIM5
546	PAM
547	NAPB
548	APP
549	ZMPSTE24
550	SLC11A2
551	SYNJ2BP
552	YWHAQ
553	SPHK1
554	GIGYF2
555	GAPDH
556	STX4
557	STK25
558	STAMBP
559	DOK1
560	MAP4K4
561	ICA1
562	PIN1
563	UCHL5
564	MIB1
565	E2F1
566	EPS8
567	DICER1
568	ARHGAP4
569	PMP22
570	IRX3
571	EPB41L3
572	MYO6
573	DCTN1
574	CPLX1
575	CAPZB
576	BLOC1S6
577	MCL1
578	VAPA
579	LIG4
580	KITLG
581	CHMP2B
582	NDUFS4
583	AKAP9
584	PARP1
585	ATP8A1
586	PLXNA1
587	FCHSD1
588	RGS14
589	LIFR
590	S100A8
591	MTMR2
592	AP3M2
593	USP9X
594	METRN
595	NIF3L1
596	DYRK1A
597	ATF4
598	ZNF148
599	PKD1
600	CUL4B
601	HNF1B
602	EIF2AK3
603	RIC8A
604	KLHL12
605	CHRM1
606	TSPAN12
607	HSPB1
608	LY6H
609	AVPR1A
610	DNM1L
611	CRIPT
612	STMN3
613	EIF4ENIF1
614	SEMA3G
615	VCX
616	NIPBL
617	PCDHB2
618	YWHAZ
619	PARP6
620	PTPRA
621	ARPC2
622	LYPLA2
623	NAP1L1
624	MAPK1
625	CREB1
626	ARHGAP33
627	RAB13
628	PAFAH1B1
629	HMGB2
630	AKT1S1
631	RHOA
632	CCL21
633	GNAI2
634	CNTNAP1
635	RHEB
636	ATIC
637	PSEN1
638	S100A1
639	CDK5
640	DHX36
641	CDK1
642	RRM1
643	SIX1
644	FLOT2
645	CLCN2
646	DEAF1
647	MAP1A
648	SDHA
649	NPTXR
650	DRAM2
651	ADAM10
652	SOX4
653	MORN4
654	OPA3
655	SLC44A1
656	ETV5
657	UHMK1
658	GPR37
659	ADRA2C
660	ATM
661	TGFB3
662	YWHAE
663	LDLR
664	TYMP
665	TDP2
666	ARHGEF28
667	ZFYVE27
668	SPP1
669	NAGLU
670	AARS
671	POMGNT2
672	MBP
673	DAG1
674	AP3B1
675	DAPK3
676	DDX6
677	FPGS
678	PRNP
679	PIK3CA
680	CHD8
681	NRBP2
682	COL3A1
683	CHRM4
684	VPS35
685	ST3GAL4
686	MAPK8IP3
687	ROM1
688	SPTAN1
689	HSPG2
690	SLC29A1
691	CD34
692	SMARCD1
693	ITSN2
694	UBE2V2
695	RPL10
696	FMR1
697	MKS1
698	MEGF8
699	ADAM8
700	KLF4
701	HMG20A
702	SYNGAP1
703	VAV3
704	RAP1B
705	CTNS
706	ANXA6
707	CSNK1G2
708	ARFGEF1
709	NBL1
710	SNAP47
711	CPNE1
712	ARPC3
713	TSC2
714	LRP12
715	CSNK1E
716	TOX3
717	PPARA
718	AKR1B1
719	PARK7
720	BTD
721	INSIG2
722	WWP1
723	CCL5
724	CLSTN3
725	EPHA2
726	VCX3A
727	GSK3B
728	BTBD1
729	RARG
730	USP33
731	IL10RA
732	ARF4
733	MAL2
734	CRTC1
735	MECP2
736	GPR183
737	TPGS1
738	YES1
739	CSK
740	RAB10
741	VGF
742	SDCBP
743	IFRD1
744	PLTP
745	LEMD2
746	EGR1
747	PPP3CB
748	RAPGEF2
749	BCCIP
750	HEYL
751	FKTN
752	SYT10
753	TWSG1
754	SMO
755	SIRT1
756	STMN1
757	PYGO2
758	FBXO7
759	HOXA1
760	NOLC1
761	SLC1A4
762	NMT1
763	ACTR2
764	PDLIM7
765	BCL2L1
766	RAB21
767	GJA4
768	SPG7
769	MARK2
770	DPF2
771	RRN3
772	ARAP1
773	CASP2
774	VPS18
775	CAMSAP3
776	BMP4
777	RNF216
778	NOTCH2
779	ZNF746
780	HNRNPU
781	PLXNB2
782	KPNA2
783	PPP5C
784	NRP1
785	EGFR
786	NDN
787	SEPT4
788	GNB1
789	CHRNB1
790	IGSF8
791	RIN1
792	GLTP
793	CASP9
794	H2AFX
795	SLITRK2
796	PTCH1
797	MINK1
798	BTBD10
799	EPOR
800	VAMP2
801	GAL3ST1
802	PINK1
803	PREPL
804	KIF1C
805	ARHGEF2
806	GPX1
807	LRFN3
808	IGHA2
809	THBS1
810	HEXB
811	PAFAH1B3
812	GATM
813	TOPORS
814	SZT2
815	FOLR1
816	TRIP11
817	BPTF
818	SPARC
819	MTHFD1
820	CARM1
821	STYXL1
822	PTPRF
823	USP53
824	ARHGAP35
825	SNAI2
826	HLA-DRA
827	BCL10
828	DEGS1
829	WASF2
830	MTERF4
831	SST
832	TWF1
833	SKI
834	DLAT
835	APCDD1
836	CTNND1
837	CLU
838	B4GALT3
839	CALM2
840	ACTN1
841	P2RY11
842	TBCB
843	DYNLT1
844	PPT1
845	NOG
846	ABL1
847	VCAM1
848	KDM1A
849	HLX
850	FUZ
851	SNAPIN
852	FIS1
853	C5AR1
854	CAMK1
855	REST
856	FLNA
857	APBA3
858	NAB1
859	BLOC1S4
860	FGD1
861	MTR
862	UNC119B
863	CTTNBP2
864	HSP90AA1
865	HDAC1
866	LZTS3
867	RTN4
868	CRK
869	COX17
870	ARHGEF7
871	STK24
872	KIDINS220
873	UBE3A
874	CANX
875	ARPC1A
876	GM2A
877	TPRG1L
878	SEMA4C
879	BLOC1S1
880	MAN2A1
881	ZFP36L1
882	RITA1
883	PRDX1
884	EIF4G1
885	FURIN
886	B4GAT1
887	ANXA1
888	NFE2L2
889	WDR1
890	ZNF513
891	NRGN
892	ADNP
893	KRAS
894	COPS2
895	CRH
896	JAG2
897	RXRA
898	DLL4
899	GDI1
900	SFRP1
901	CTSZ
902	SHARPIN
903	SLC9A6
904	ANKLE2
905	SGPP1
906	SPTLC1
907	WDR5
908	PKNOX1
909	NR2F2
910	MITF
911	B3GNT2
912	SRF
913	MAPK7
914	TRIM32
915	RNF10
916	ADNP2
917	PAIP2
918	SMARCE1
919	SNAP29
920	PIGT
921	P2RY1
922	PLOD3
923	NISCH
924	CHMP4B
925	METAP1
926	NAB2
927	DVL3
928	RAD1
929	PRX
930	LIMK2
931	GRIPAP1
932	PRKD2
933	AP3D1
934	SPEN
935	PPARD
936	TUBB2B
937	MTPN
938	CPEB4
939	ZSCAN26
940	SUN1
941	PSPN
942	TOP2B
943	DCHS1
944	EFNB2
945	RAP2A
946	ELOVL5
947	SLC38A2
948	CYB5D2
949	C21orf91
950	UQCRQ
951	TP53BP2
952	CIB1
953	VAMP4
954	TMEM14B
955	NONO
956	SLC38A1
957	AQP1
958	CERS2
959	CCL2
960	VAMP7
961	IFT57
962	CALM1
963	FN1
964	ECE1
965	SSH1
966	PTS
967	GABARAP
968	CDC5L
969	TMEM126A
970	AGRN
971	HSF4
972	DDIT4
973	ACTR3
974	PITPNM1
975	MBD3
976	ACVRL1
977	TLR2
978	MAPK14
979	PPP1CC
980	CIC
981	RANBP9
982	EHD1
983	ITGA2
984	FABP5
985	TRIM3
986	EP300
987	PAFAH1B2
988	PLK2
989	VLDLR
990	IFT172
991	CD200
992	SEMA4F
993	LRTOMT
994	UGCG
995	GNG12
996	ANGPT1
997	SCNN1A
998	UCHL1
999	ARCN1
1000	KIT
1001	SMARCC2
1002	TAOK1
1003	SLC5A3
1004	PPP1R9B
1005	CLDN5
1006	ATP2B1
1007	MAOA
1008	CBL
1009	TBK1
1010	ZC3H12A
1011	OPA1
1012	MED1
1013	RANGAP1
1014	TNFRSF1A
1015	SEMA7A
1016	TMEM106B
1017	TCF3
1018	DLG1
1019	GJB2
1020	MMP14
1021	NR4A2
1022	GSK3A
1023	TACC1
1024	BAD
1025	XRN2
1026	SLC6A12
1027	SYT11
1028	PRKD3
1029	ABHD17A
1030	ZNF24
1031	GJD2
1032	SF3A2
1033	CLCN3
1034	IGF1R
1035	TFAP2A
1036	GDF11
1037	AXL
1038	COL4A3
1039	TERF2
1040	TGIF2
1041	ARF6
1042	FEZ2
1043	TBCD
1044	GLTPD2
1045	COL1A1
1046	PIKFYVE
1047	UNC119
1048	DGKE
1049	TRA2B
1050	CAPRIN2
1051	RAC3
1052	NME1
1053	NES
1054	PTPN9
1055	SQSTM1
1056	LLPH
1057	VAPB
1058	FBXO32
1059	S1PR2
1060	CCDC50
1061	XRCC1
1062	GNG5
1063	DDHD2
1064	SCRT1
1065	PRKCI
1066	FAM107A
1067	PDZD11
1068	CYP1A1
1069	COL4A3BP
1070	GJB1
1071	CRCP
1072	LUZP1
1073	TRIOBP
1074	NEO1
1075	NRP2
1076	RAP1A
1077	PTEN
1078	ETS1
1079	LMO4
1080	GNB4
1081	BAG5
1082	RAB18
1083	SLC12A4
1084	IGHA1
1085	ATP2B4
1086	ATXN1L
1087	SORT1
1088	COX7B
1089	EFNB1
1090	SMARCC1
1091	CDH1
1092	ZNF335
1093	CTTN
1094	PLXND1
1095	PGK1
1096	FOS
1097	UFL1
1098	PNKD
1099	NDEL1
1100	STK36
1101	SYP
1102	SETD2
1103	EMX2
1104	PQBP1
1105	PARP2
1106	PRKACA
1107	SOCS2
1108	FSCN1
1109	SSH3
1110	HMG20B
1111	MAB21L1
1112	CTHRC1
1113	DYNC1LI2
1114	DGKQ
1115	KIF1B
1116	TUG1
1117	POFUT1
1118	C12orf57
1119	CHP1
1120	MME
1121	DIABLO
1122	MOB2
1123	KIF5B
1124	ZPR1
1125	HNRNPD
1126	TAOK2
1127	SPG11
1128	TARBP2
1129	MUL1
1130	PIP5K1C
1131	IL6
1132	TEAD3
1133	NEU1
1134	AIF1
1135	DST
1136	EVL
1137	KIF3B
1138	AGER
1139	MICALL1
1140	BZW2
1141	RPS6KA3
1142	ID1
1143	HSPA5
1144	LYZ
1145	CYFIP2
1146	SEC16A
1147	ERCC2
1148	ERCC3
1149	PFN2
1150	GPR157
1151	NMNAT1
1152	CHERP
1153	MPST
1154	ARPC4
1155	SYT4
1156	APLP1
1157	STXBP3
1158	NPR1
1159	KAT2A
1160	STK11
1161	SLC7A5
1162	SS18L1
1163	FEN1
1164	METAP2
1165	EML2
1166	ATRX
1167	PIK3R1
1168	DLG3
1169	FOSL1
1170	ILK
1171	AMFR
1172	SEMA4B
1173	MFSD8
1174	UCN
1175	TMEM259
1176	CAPRIN1
1177	METTL14
1178	XAB2
1179	SEPT11
1180	SKIL
1181	RARA
1182	ARF1
1183	SEPT5
1184	CSPG4
1185	TSPO
1186	RAB35
1187	RAC1
1188	ZNF354A
1189	GPI
1190	HSF1
1191	HMOX1
1192	TLR3
1193	NF2
1194	TUBB
1195	ELK1
1196	DNM2
1197	RBM45
1198	RAB3GAP1
1199	STAT3
1200	TCOF1
1201	MTMR4
1202	BMPR2
1203	KDM6B
1204	TIMM9
1205	UNK
1206	MDM2
1207	RAN
1208	PCDHB11
1209	CERS5
1210	ITM2B
1211	WLS
1212	IREB2
1213	TRPV2
1214	DDIT3
1215	HSP90AB1
1216	GAK
1217	LIF
1218	RACGAP1
1219	SMAD1
1220	XRCC5
1221	TXN2
1222	TMEM231
1223	SOX8
1224	RUFY3
1225	CBX6
1226	RNF103
1227	ARPC5
1228	NFATC4
1229	NQO1
1230	UBA6
1231	STRBP
1232	MESP1
1233	CXCL10
1234	AFG3L2
1235	MAPK6
1236	DDX56
1237	PAK2
1238	XPC
1239	RPL24
1240	EGR3
1241	EGLN2
1242	ATP6V0D1
1243	ARID1A
1244	MYO10
1245	PSMC1
1246	AAAS
1247	TP53
1248	PCSK1N
1249	AP2A1
1250	PDPK1
1251	NSMAF
1252	ANKRD27
1253	DGCR2
1254	SORL1
1255	GOLGA4
1256	ITPR3
1257	SMARCA1
1258	TRAF2
1259	VASP
1260	CELSR2
1261	KMT2B
1262	LIMK1
1263	SOD2
1264	S100A9
1265	CHMP4A
1266	SUDS3
1267	SNW1
1268	BBS4
1269	MAFB
1270	TMED2
1271	GCLC
1272	SS18
1273	CEBPB
1274	OGDH
1275	SNAP23
1276	BMPR1B
1277	TRAF6
1278	EIF2S1
1279	HTT
1280	RTN4RL2
1281	TMEM41B
1282	RAB3B
1283	KCTD11
1284	AVPR2
1285	UBA5
1286	TMEM230
1287	FOXO1
1288	PHF8
1289	SPON2
1290	HDAC10
1291	ACTL6A
1292	ENDOG
1293	PAQR3
1294	OBSL1
1295	HSPD1
1296	AP2B1
1297	UNC13B
1298	HDAC5
1299	ABCA7
1300	PCP2
1301	RPS6KB1
1302	GBA
1303	STAU1
1304	LIMS2
1305	TNC
1306	SIGMAR1
1307	MAPKAP1
1308	CRIM1
1309	CFLAR
1310	AMIGO1
1311	GDF15
1312	SEMA3C
1313	NCOA6
1314	CDC34
1315	CTNNB1
1316	ITGB2
1317	FKBP8
1318	BNIP3
1319	ID2
1320	UBB
1321	FZD8
1322	FOXO3
1323	PSAP
1324	NRSN2
1325	SLC6A17
1326	SMURF1
1327	FCHO2
1328	EPHB3
1329	EDNRB
1330	NDUFS3
1331	SLC9A1
1332	HOXD10
1333	S1PR1
1334	AURKA
1335	PLCG1
1336	PLXNB1
1337	PRKACB
1338	ARHGEF15
1339	PHGDH
1340	TMPRSS11E
1341	RPS7
1342	SOS1
1343	LAMA5
1344	ALDH3A2
1345	ITGA5
1346	G6PD
1347	PKD2
1348	INHBA
1349	PIAS1
1350	MYF5
1351	HOOK3
1352	ATP6V0A4
1353	PDGFRB
1354	GIPC1
1355	RTP2
1356	NTAN1
1357	RALA
1358	ZDHHC16
1359	CLSTN1
1360	PRKAA1
1361	MAPK9
1362	MPP5
1363	MYH10
1364	AOC1
1365	GSTM3
1366	RFNG
1367	CLN5
1368	MAP3K12
1369	HOXB2
1370	RAB11A
1371	YWHAG
1372	CXCR4
1373	SOD1
1374	RAC2
1375	EPS8L2
1376	FOXC1
1377	HIF1A
1378	CTDSP1
1379	BECN1
1380	SERPINB6
1381	AIFM1
1382	WDR36
1383	PURA

## Sheet: KIRC_co-expressed neural genes
	cor_ng
0	NMUR1
1	RHOT1
2	KLF4
3	HMG20A
4	NIPSNAP1
5	PTBP2
6	ARL3
7	ATXN10
8	TERF2
9	SYNGAP1
10	FIG4
11	EPHB4
12	BRAF
13	RAP1B
14	NNAT
15	FGD2
16	TGIF2
17	ARF6
18	AIMP2
19	ATP7A
20	CDK5RAP3
21	FEZ2
22	CTNS
23	CSNK1G2
24	TBCD
25	SECISBP2
26	H3F3B
27	GALC
28	ARFGEF1
29	PEX13
30	COL1A1
31	PIKFYVE
32	PAH
33	TBL1XR1
34	ABL2
35	HTRA2
36	DGKE
37	KCTD13
38	TRA2B
39	SNAP47
40	CPNE1
41	ARPC1B
42	SOCS7
43	ARPC3
44	PRRT2
45	TSC2
46	ACER3
47	LOXL3
48	MAP1S
49	WASL
50	NME1
51	NES
52	PTPN9
53	HIP1
54	PPARA
55	ZEB1
56	REL
57	LGALS1
58	SARM1
59	LLPH
60	ABHD17B
61	VAPB
62	WDR19
63	PARK7
64	BTD
65	TTC21B
66	AGMAT
67	SH3BP1
68	METTL23
69	CEP290
70	INSIG2
71	PSMC5
72	ROCK2
73	STRN
74	IGKC
75	CCDC50
76	WWP1
77	STRADA
78	XRCC6
79	NDUFB9
80	MEF2D
81	ZEB2
82	BLOC1S2
83	XRCC1
84	GNG5
85	PAK1
86	NOTCH1
87	DDHD2
88	SPRY1
89	HMGCR
90	IFT140
91	PRKCI
92	HOXD1
93	EPHA2
94	CCL5
95	PDZD11
96	GRB2
97	MTHFR
98	FOXS1
99	JAG1
100	GSK3B
101	FKBP4
102	COL4A3BP
103	ULK2
104	BBS7
105	MACF1
106	LTB4R2
107	SRRT
108	BTBD1
109	RARG
110	GIT1
111	PGAP1
112	CRCP
113	IQGAP1
114	EZH1
115	XPA
116	TMOD2
117	BCL2L11
118	LUZP1
119	GJC1
120	TRIOBP
121	FBXO11
122	UBE2M
123	PICALM
124	RAP1A
125	SPTBN1
126	BCR
127	PTEN
128	USP33
129	ETS1
130	IL10RA
131	GNPAT
132	TCF4
133	GNB4
134	YAP1
135	CYFIP1
136	BAG5
137	CRKL
138	JAK2
139	SLC12A4
140	ITPKA
141	RAB18
142	ARF4
143	EIF4E
144	NUP133
145	PTPRG
146	ADCY6
147	USP8
148	CRTC1
149	TBL1X
150	MECP2
151	ATXN3
152	MYO5A
153	POLB
154	YES1
155	B4GALT2
156	JUN
157	CSK
158	CASP3
159	AP3M1
160	CFL1
161	SMARCA2
162	RAB10
163	VGF
164	ATP2B4
165	NCK1
166	ATXN1L
167	COX7B
168	CAMK2G
169	LEMD2
170	BTBD6
171	PPP2R5D
172	CYP1B1
173	KDM7A
174	ATP6V1B1
175	PPP3CB
176	STX11
177	BIRC5
178	EIF2B1
179	ALS2
180	APOA1
181	SMARCC1
182	RAPGEF2
183	EDNRA
184	SCNN1G
185	NPTN
186	ZNF335
187	BCCIP
188	HEYL
189	FKTN
190	CTTN
191	BTBD2
192	PLXND1
193	PLD2
194	TWSG1
195	ELOVL1
196	SLC12A6
197	BHLHE22
198	INSR
199	PGK1
200	FOS
201	LAMA1
202	MICALL2
203	KLHL17
204	SIRT1
205	STMN1
206	PYGO2
207	ACAP2
208	PFDN5
209	HDAC2
210	RYK
211	BLOC1S5
212	EPO
213	VDAC3
214	UFL1
215	PRPF19
216	FBXO7
217	NAE1
218	RAPGEF1
219	LRP5
220	NOLC1
221	CBFA2T2
222	SYNJ1
223	CDH11
224	DNAJA3
225	NDEL1
226	SEMA6B
227	SLC1A4
228	SYP
229	NMT1
230	FGD4
231	SRPX2
232	SETD2
233	NCOA1
234	EMX2
235	ROCK1
236	SRSF1
237	ALDH9A1
238	PQBP1
239	PARP2
240	PRKACA
241	CAMSAP1
242	ACTR2
243	FSCN1
244	HMG20B
245	RAB21
246	GJA4
247	TACC3
248	SPG7
249	MARK2
250	SLC9A3R1
251	NBN
252	ARRB2
253	SLC12A2
254	FASLG
255	ECT2
256	CTHRC1
257	SPAG9
258	LRCH4
259	RRN3
260	DPF2
261	CNP
262	TIMP2
263	KLF7
264	DAB2IP
265	DYNC1LI2
266	DGKQ
267	IL11RA
268	ATP2A2
269	HEY1
270	IDE
271	ARAP1
272	KIF1B
273	TUG1
274	H3F3A
275	VPS18
276	CASP2
277	FAM129B
278	NAPA
279	ATRN
280	BLOC1S3
281	POFUT1
282	C12orf57
283	MTOR
284	RDH11
285	RNF216
286	INPP5J
287	DIABLO
288	L1CAM
289	PDGFRA
290	MOB2
291	ITGA4
292	GORASP1
293	KIF5B
294	ZPR1
295	UBR3
296	METTL3
297	TIMM8A
298	NOTCH2
299	HNRNPD
300	MAP3K13
301	ZNF746
302	TAOK2
303	SPG11
304	MARK4
305	STX7
306	ARHGEF9
307	THOC2
308	IQCB1
309	SNX3
310	VTN
311	C9orf72
312	HNRNPU
313	MUL1
314	PIP5K1C
315	HSPA8
316	PXK
317	PLXNB2
318	LHX6
319	AIF1
320	TAS2R5
321	KDM4A
322	GCLM
323	CEND1
324	PTPRC
325	PPP5C
326	KPNA2
327	RELA
328	KIF3B
329	NRP1
330	FADD
331	APAF1
332	TULP3
333	AGER
334	TGFBR2
335	SEPT4
336	DPYSL2
337	MICALL1
338	GNB1
339	CTBP2
340	LAMB2
341	BZW2
342	RPS6KA3
343	KIF13B
344	HSPA5
345	CCDC14
346	EOMES
347	CENPF
348	OXCT1
349	FRS2
350	HRAS
351	PHACTR4
352	DNMT3A
353	PCDH1
354	THRA
355	H2AFX
356	BOC
357	SEC16A
358	PTCH1
359	EIF4EBP2
360	MINK1
361	QARS
362	BTBD10
363	PLCB2
364	NRROS
365	ERCC3
366	EPOR
367	VAMP2
368	PREX1
369	PINK1
370	PREPL
371	KIF1C
372	UTP3
373	ARHGEF2
374	GLUD1
375	RAB8A
376	GPX1
377	ITGAM
378	NMNAT1
379	PRKDC
380	ATF2
381	CHERP
382	IFT52
383	PCM1
384	ACAP3
385	RERE
386	TRAK1
387	SYNE2
388	RPL38
389	SFPQ
390	TOPORS
391	ZNF358
392	SZT2
393	CEP120
394	TAS2R19
395	ARPC4
396	OR2I1P
397	PIK3CD
398	NGRN
399	BPTF
400	MAX
401	SIRT2
402	TRIP11
403	EIF2B4
404	EEF2
405	QRFPR
406	BHLHB9
407	ACSL3
408	SPARC
409	STXBP3
410	DIAPH1
411	MTHFD1
412	B2M
413	ATN1
414	KAT2A
415	SCNN1D
416	TIMM8B
417	KIAA1109
418	NIN
419	HNMT
420	STK11
421	SGMS2
422	TMEM30A
423	PLEKHA3
424	CARM1
425	FEN1
426	SMARCA4
427	NFIB
428	TGFBR1
429	USP53
430	SUN2
431	METAP2
432	MBNL1
433	ARHGAP35
434	HOXB8
435	SLC30A1
436	ATRX
437	SLC1A3
438	PCDH18
439	FYN
440	DENND5A
441	FBXO38
442	SNAI2
443	SYNJ2
444	ASAP1
445	FOSL1
446	ILK
447	HLA-DRA
448	RAB5A
449	WDR11
450	NR2C2
451	UBE4B
452	OR2A4
453	BCL10
454	DOK2
455	NCKIPSD
456	MAPK3
457	PTPN11
458	ARL6
459	CENPU
460	KIF3A
461	TAF1
462	MFSD8
463	MKKS
464	MTERF4
465	WASF2
466	HMGB1
467	TMEM259
468	TWF1
469	GPR84
470	CLP1
471	SKI
472	RAB27A
473	CAPRIN1
474	METTL14
475	ANAPC2
476	DLAT
477	XAB2
478	CTNND1
479	CSNK2A2
480	INTU
481	STAC3
482	ALKBH1
483	B4GALT3
484	SEPT11
485	CALM2
486	NEK3
487	IMPACT
488	FZD4
489	SKIL
490	CCDC88A
491	TOR1A
492	GRASP
493	RARA
494	TAS2R31
495	ARF1
496	EBI3
497	RER1
498	CSPG4
499	ATAT1
500	RAB35
501	UTRN
502	SGPL1
503	TBCB
504	BBS2
505	RAC1
506	USP46
507	PCDH12
508	PPT1
509	HSF1
510	VAMP1
511	CUX1
512	NCKAP1
513	RBFOX2
514	TLR3
515	ANP32B
516	ARRB1
517	TUBB
518	COL4A1
519	PJA2
520	RNF6
521	ABL1
522	CDC20
523	KDM1A
524	SPRY3
525	SDCBP2
526	RAPGEF5
527	SNAPIN
528	LGMN
529	RBM45
530	RAB3GAP1
531	IFT122
532	ELK1
533	SCARF1
534	STAT3
535	NUMB
536	HTR1D
537	LTA
538	PORCN
539	BMPR2
540	TANC1
541	ACTB
542	CAST
543	FIS1
544	PRMT5
545	AP3S2
546	BCL2
547	ADCY3
548	KDM6B
549	UNK
550	TIMM9
551	SPAST
552	SLC6A1
553	RAN
554	REST
555	FLNA
556	APBA3
557	CERS5
558	MAP2K1
559	PIK3CB
560	TRAK2
561	ALDH7A1
562	BLOC1S4
563	FGD1
564	CCDC85C
565	NAB1
566	SIPA1L1
567	CCR2
568	AKT3
569	ABT1
570	MTR
571	UNC119B
572	IREB2
573	SH3RF1
574	ACVR1
575	HSP90AA1
576	BBS10
577	TRPV2
578	ALDH5A1
579	HDAC1
580	FAM173B
581	RTN4
582	HSP90AB1
583	CSF1R
584	ARHGDIA
585	TMPRSS3
586	UNC5B
587	GAK
588	FAT4
589	AVIL
590	FLOT1
591	RACGAP1
592	SMAD1
593	LIF
594	EED
595	TAS2R20
596	CRK
597	DNAJC5
598	IKBKG
599	PICK1
600	XRCC5
601	USP21
602	DAXX
603	TLR7
604	ARHGEF7
605	ITGA1
606	TXN2
607	SYPL1
608	SCRIB
609	SOX8
610	VAV2
611	STK24
612	KIDINS220
613	SOX17
614	UBE3A
615	APBB2
616	MEN1
617	PTK2
618	CBX6
619	CANX
620	PAK4
621	RNF103
622	ARPC1A
623	AP3S1
624	FES
625	EIF2AK4
626	ZNF430
627	ZBTB45
628	ARPC5
629	GNAI3
630	SPTLC2
631	ATP8B1
632	TPRG1L
633	SCARB2
634	DHX30
635	FBN1
636	SEMA4C
637	F2R
638	BLOC1S1
639	CORO1A
640	MAN2A1
641	LIN7C
642	NCDN
643	LDB1
644	UBA6
645	RITA1
646	RNF112
647	VCL
648	USH1C
649	PLEKHG5
650	TAPT1
651	CXCL10
652	AFG3L2
653	CASP8
654	MAPK6
655	CALM3
656	PRDX1
657	KDM2B
658	DMGDH
659	TAS2R4
660	DDX56
661	OR2T10
662	VWA1
663	MEF2A
664	PAK2
665	EIF4G1
666	FURIN
667	XPC
668	RPL24
669	MEGF8
670	JAM3
671	EGLN2
672	TMEM107
673	SEC24B
674	ARID1A
675	PDLIM5
676	B4GAT1
677	PSMC1
678	SYNGR3
679	PLAA
680	PTN
681	AAAS
682	NFE2L2
683	WNK1
684	TP53
685	ZNF513
686	FNBP1L
687	WDR1
688	ADNP
689	FNTA
690	BAG6
691	KRAS
692	APP
693	AP2A1
694	COPS2
695	TAL1
696	PTK7
697	ZMPSTE24
698	JAG2
699	MAPK8
700	ATP13A2
701	AZIN2
702	PDPK1
703	NSMAF
704	IGHG3
705	FGD6
706	DLL4
707	SRGAP2
708	CORO1C
709	GDI1
710	ZSWIM8
711	ANKRD27
712	ACSL4
713	CTNNA1
714	ALB
715	SYNJ2BP
716	SPHK2
717	YWHAQ
718	S1PR5
719	SHARPIN
720	DGCR2
721	RASA1
722	RGS4
723	FBXO45
724	GOLGA4
725	ANKLE2
726	SGPP1
727	SLC9A6
728	SPTLC1
729	GIGYF2
730	WDR5
731	PKNOX1
732	HMGCS1
733	LIN7A
734	FEZ1
735	CLIC4
736	NR2F2
737	PITPNA
738	SMARCA1
739	MAP3K11
740	LST1
741	B3GNT2
742	STK25
743	HRH2
744	MAPK7
745	VASP
746	STAMBP
747	GART
748	LRP6
749	KANK1
750	PCDH17
751	KMT2B
752	MAP4K4
753	POSTN
754	TRIM32
755	DOK1
756	F2
757	HYOU1
758	VPS54
759	GORAB
760	SMARCB1
761	LIMK1
762	YWHAH
763	RNF10
764	PAIP2
765	UCHL5
766	PIN1
767	ADNP2
768	MIB1
769	SEC14L1
770	E2F1
771	SMARCE1
772	SUDS3
773	SNAP29
774	MTCH1
775	SET
776	SNW1
777	TLR8
778	BBS4
779	FRYL
780	DICER1
781	APBB1
782	RAF1
783	PIGT
784	MAFB
785	P2RY1
786	TMED2
787	GCLC
788	CUL7
789	MYCBP2
790	NISCH
791	CHMP4B
792	METAP1
793	ARHGAP4
794	SS18
795	STX6
796	DVL3
797	PALLD
798	RAD1
799	SULF1
800	MYO6
801	PDS5B
802	DCTN1
803	OGDH
804	SNAP23
805	CEP89
806	TRAF6
807	EIF2S1
808	HTT
809	VPS13A
810	FARP2
811	CAPZB
812	ARL13B
813	BLOC1S6
814	NEDD4L
815	VAPA
816	LIG4
817	NDUFS4
818	CHMP2B
819	PRKD2
820	CD3E
821	AP3D1
822	GRIPAP1
823	CALR
824	TMEM41B
825	AKAP9
826	SPEN
827	NAV1
828	PARP1
829	EEA1
830	SLIT3
831	TCTN1
832	PLXNA1
833	DBNL
834	TMEM230
835	DLC1
836	PHF8
837	RB1
838	MTPN
839	S100A8
840	MTMR2
841	HDAC10
842	AP3M2
843	ACTL6A
844	GAS8
845	DGUOK
846	USP9X
847	KATNB1
848	MMP9
849	NIF3L1
850	KDSR
851	PAQR3
852	DYRK1A
853	PTAFR
854	ZNF148
855	PEF1
856	PKD1
857	ZSCAN26
858	FBXL20
859	NDE1
860	POC1B
861	SUN1
862	HSPD1
863	CUL4B
864	EIF2AK3
865	TOP2B
866	DCHS1
867	AP2B1
868	INPP5F
869	RIC8A
870	KLHL12
871	EFNB2
872	CDK16
873	PRMT1
874	RAP2A
875	CREB3L2
876	LYN
877	ELOVL5
878	ERBB3
879	HIPK1
880	CYB5D2
881	LY6H
882	MED12
883	UQCRQ
884	ORC3
885	C21orf91
886	TLR4
887	PPP3CC
888	HDAC5
889	TP53BP2
890	ABCA7
891	BACE1
892	VAMP4
893	ITGB1
894	RPS6KB1
895	TMEM14B
896	DNM1L
897	GBA
898	MAP4
899	NONO
900	LILRB2
901	PCSK6
902	TCF12
903	CRIPT
904	COX6B1
905	PHF10
906	TTC8
907	CERS2
908	LIMS2
909	SEMA3F
910	KBTBD8
911	TMEM150C
912	SDF4
913	TIMM13
914	STAU1
915	EIF4ENIF1
916	SIGMAR1
917	VAMP7
918	HOXA3
919	DACT1
920	CALM1
921	SEMA3G
922	ARHGEF10
923	DAAM2
924	NIPBL
925	YWHAZ
926	PTPRA
927	MAPKAP1
928	CFLAR
929	ARPC2
930	PARP6
931	SSH1
932	FAM206A
933	SLC24A1
934	ADRB1
935	NCOA6
936	GABARAP
937	CDC34
938	CTNNB1
939	KPNA1
940	LYPLA2
941	NDST1
942	CDC5L
943	MAPK1
944	TMEM126A
945	ITGB2
946	CREB1
947	PPP1R16B
948	GRB10
949	FKBP8
950	ARHGAP33
951	ACTR3
952	UBB
953	PAFAH1B1
954	FOXO3
955	AKT1S1
956	BPNT1
957	AMBRA1
958	NLRP1
959	RHOA
960	AKT2
961	ATAD1
962	MBD3
963	CCL21
964	GNAI2
965	PSAP
966	ACVRL1
967	MEF2C
968	GABRD
969	TLR2
970	PHLPP2
971	TRIM2
972	WASF1
973	SMURF1
974	MAPK14
975	PSEN1
976	PPP1CC
977	CIC
978	CDK5
979	RANBP9
980	FCHO2
981	MYLIP
982	EPHB3
983	EDNRB
984	TWF2
985	NDUFS3
986	ITGA2
987	LLGL1
988	ITGA6
989	DHX36
990	CDK1
991	SUFU
992	RRM1
993	SLC9A1
994	KLC1
995	MAGT1
996	TSC1
997	FLOT2
998	HOXD10
999	S1PR1
1000	AURKA
1001	GPR161
1002	PLCG1
1003	TRIM3
1004	NOTCH3
1005	CAMSAP2
1006	EP300
1007	BTBD3
1008	PAFAH1B2
1009	SAMD8
1010	PRKACB
1011	LRIG2
1012	SMG9
1013	PDXDC1
1014	DRAM2
1015	ARHGEF15
1016	ROBO4
1017	EML1
1018	ZNF609
1019	TRAF3IP1
1020	SHH
1021	ADAM10
1022	AKT1
1023	PRRX1
1024	RPS7
1025	OPA3
1026	SOS1
1027	CDK5RAP2
1028	SMAD4
1029	GAB1
1030	SLC44A1
1031	GNG12
1032	GSN
1033	RETN
1034	EIF4A3
1035	SCNN1A
1036	ETV5
1037	UHMK1
1038	ARCN1
1039	SHANK3
1040	P3H1
1041	NFASC
1042	MYO7A
1043	PKD2
1044	SLC44A2
1045	PLXNC1
1046	PIAS1
1047	IL6ST
1048	SMPD4
1049	POU3F1
1050	DVL2
1051	ATM
1052	HOOK3
1053	GPD2
1054	ZFHX3
1055	ATP6V0A4
1056	SMARCC2
1057	GPR143
1058	TGFB3
1059	EGLN1
1060	TAOK1
1061	KIT
1062	PPP1R9B
1063	YWHAE
1064	MAP2K4
1065	PDGFRB
1066	N4BP3
1067	GIPC1
1068	TDP2
1069	SHROOM4
1070	FOXI1
1071	SEPT2
1072	TRIM11
1073	DVL1
1074	AARS
1075	CLDN5
1076	USP14
1077	POMGNT2
1078	ANO1
1079	DAG1
1080	CBL
1081	TBK1
1082	DLG4
1083	DAPK3
1084	AP3B1
1085	PRPS1
1086	DDX6
1087	GFI1
1088	OPA1
1089	IMPDH2
1090	FPGS
1091	VCP
1092	PLXNA2
1093	MED1
1094	IFT88
1095	CDK5RAP1
1096	C8orf37
1097	PRNP
1098	NTAN1
1099	PIK3CA
1100	NPHP3
1101	GCH1
1102	CHD8
1103	NF1
1104	SEMA4A
1105	MAPK8IP2
1106	RANGAP1
1107	FGD5
1108	TTL
1109	ZDHHC16
1110	CLSTN1
1111	PRKAA1
1112	COL3A1
1113	TNFRSF1A
1114	MAPK9
1115	EPAS1
1116	MPP5
1117	TMEM106B
1118	TCF3
1119	KIAA1107
1120	PFN1
1121	ATF1
1122	FARP1
1123	PRDM1
1124	DLG1
1125	MYO1D
1126	MMP14
1127	RFNG
1128	TRAPPC4
1129	VPS35
1130	CLN5
1131	FRY
1132	NR4A2
1133	ACTG1
1134	BBS1
1135	SETX
1136	HERC1
1137	MAP3K12
1138	GSK3A
1139	RAB11A
1140	TACC1
1141	YWHAG
1142	BAD
1143	XRN2
1144	KCNMB1
1145	GNRH1
1146	RAC2
1147	MAPK8IP3
1148	PRKD3
1149	CTDSP1
1150	JRKL
1151	ABHD17A
1152	ZNF24
1153	TBC1D23
1154	PTPRK
1155	SPTAN1
1156	HSPG2
1157	EPS15
1158	SERPINB6
1159	BECN1
1160	SLC29A1
1161	CCR4
1162	EMB
1163	AIFM1
1164	ECEL1
1165	GATA2
1166	SF3A2
1167	CLCN3
1168	CD34
1169	SMARCD1
1170	GPR176
1171	WDR36
1172	IGF1R
1173	GDF11
1174	DKK1
1175	KCNAB2
1176	ITSN2
1177	UBE2V2
1178	PPARGC1A
1179	RPL10
1180	FMR1
1181	PURA
1182	MKS1
1183	GMFB

[truncated: 16 more sheets: KIRP_co-expressed neural genes, LGG_co-expressed neural genes, LIHC_co-expressed neural genes, LUAD_co-expressed neural genes, LUSC_co-expressed neural genes, OV_co-expressed neural genes, PAAD_co-expressed neural genes, PRAD_co-expressed neural genes, READ_co-expressed neural genes, SKCM_co-expressed neural genes, STAD_co-expressed neural genes, TGCT_co-expressed neural genes, THCA_co-expressed neural genes, THYM_co-expressed neural genes, UCEC_co-expressed neural genes, UCS_co-expressed neural genes]
