# Supplementary material for: Neural functions in cancer: Data analyses and database construction
Source: Front Genet. 2023 Feb 13;14:1062052. doi: 10.3389/fgene.2023.1062052 (PMC9968960; doi:10.3389/fgene.2023.1062052)
Supplement: Supplementary file 2 [file DataSheet2.ZIP › SUP0906 datasheet2/Supplementary Table_S22.xlsx]

## Sheet: ACC_co-expressed non-ng
	cor_nng
0	PCAT6
1	SPPL2B
2	RSF1
3	S100PBP
4	KLHDC10
5	ZNF92
6	FBRS
7	CDC6
8	RP5-1112D6.4
9	MOB1B
10	CSNK2B
11	PSMC1P1
12	HLA-B
13	CORO7
14	DSN1
15	SPRR2A
16	ILF2
17	C10orf10
18	CYB5R1
19	ASNA1
20	LEMD3
21	AGO1
22	RP11-360I2.1
23	DBF4
24	UBE2T
25	PPTC7
26	FAM168B
27	RP11-359E10.1
28	RPL6
29	TMEM119
30	CD2BP2
31	ZNF747_ENSG00000169955
32	ANKRD42
33	GPN3
34	CDKN2AIP
35	PALB2
36	TMEM53
37	CTC-398G3.2
38	CYP2U1
39	MOAP1
40	DEXI
41	SNX18
42	AC000123.4
43	HSP90AB3P
44	PSMB5
45	MIR570
46	UBE2J2
47	FBXW9
48	RBM10
49	MMS19
50	ATP6V1H
51	GPATCH8
52	UBE2G1
53	PIK3C2A
54	TRAM2-AS1
55	CWF19L1
56	HNRNPA1
57	ZFP92
58	KIF20A
59	SRSF5
60	GLO1
61	RP1-102E24.1
62	RPL18
63	RP11-20I20.4
64	ALKBH7
65	IAH1
66	LRRC45
67	AC244250.2
68	WDR59
69	ZNF3
70	REEP4
71	COL6A1
72	RPS11P5
73	DNAJC4
74	SH3GLB1
75	ZMYM6
76	TM9SF3
77	HNRNPKP4
78	RPRD1A
79	TIMM22
80	IGLV3-1
81	TMEM54
82	RP11-161M6.6
83	GNA12
84	C20orf24
85	RBM6
86	SAAL1
87	LINC00909
88	SIN3A
89	HOXB-AS1
90	EXOSC2
91	GFPT1
92	YLPM1
93	NAA30
94	TNS1
95	IPO8
96	PDS5A
97	BCL6B
98	HAGLR
99	LINC01474
100	TOX4
101	STEAP1
102	MMP11
103	GDI2
104	CNOT7
105	DHX29
106	KRT17
107	KPNA6
108	PRPSAP1
109	CCDC25
110	ZDHHC5
111	TWISTNB
112	CD3D
113	AP5S1
114	C3orf38
115	AKAP8
116	RPL35P6
117	LTN1
118	ODF2L
119	PPP1R27
120	CKAP5
121	CHMP1A
122	MYO1C
123	ZSCAN29
124	ZSCAN9
125	DOHH
126	NDUFA7_ENSG00000267855
127	DDX3X
128	BIRC2
129	ADSL
130	ZNF33A
131	FBL
132	KCNN4
133	RPL22
134	SMC2
135	PYURF
136	SNRNP27
137	CFH
138	PNN
139	C10orf2
140	SFXN1
141	ZBTB6
142	TVP23B
143	HSPA13
144	LYL1
145	HEATR1
146	NAA15
147	PAAF1
148	RP11-179B2.2
149	DPT
150	SLC25A1
151	FBXL6
152	SUPT7L
153	TSPAN3
154	AGPS
155	TOR1AIP1
156	FKBP2
157	DIRAS1
158	TMEM87A
159	ZNF687
160	FXR2
161	ACAA1
162	PPP1R18
163	TNIP2
164	UBE3B
165	NDC1
166	RBM8B
167	CEP78
168	MS4A7
169	DYNC1LI1
170	MED30
171	AKIRIN2
172	TXNDC12
173	POM121
174	PWWP2A
175	SMYD2
176	LYRM2
177	EEF1D
178	KMT2D
179	HSPA1B
180	APITD1
181	JUP
182	B3GAT3
183	CENPW
184	GAL3ST4
185	VKORC1L1
186	PPME1
187	AASDHPPT
188	MCM5
189	NOL10
190	ACBD3
191	TMEM229A
192	ETV3
193	MSL2
194	HBB
195	RP11-539I5.1
196	VIPAS39
197	RP11-848P1.3
198	IFT46
199	RNF115
200	ADSS
201	RNF185
202	MED16
203	COG3
204	ARID5A
205	SELO
206	RP11-273B20.1
207	NCAPG
208	PSME3
209	ACAT2
210	JMJD4
211	C3orf17
212	RPL5
213	RPL5P4
214	TTF2
215	SMEK1
216	COPS6
217	PARN
218	TM4SF18
219	SEC22B
220	MRPL10
221	NAGA
222	DENND4B
223	GGCX
224	STK38L
225	YWHAZP4
226	IRF3
227	COL7A1
228	TMEM141
229	MED14
230	AAED1
231	FAM26F
232	YTHDC2
233	YME1L1
234	ANLN
235	CXCL3
236	ERMAP
237	SAMD11
238	COA3
239	MPZL2
240	CBX1
241	TFIP11
242	CTD-2647L4.4
243	TMEM170A
244	SEPP1
245	UBAC1
246	ZBTB37
247	KRT10
248	RP11-223I10.1
249	C1R
250	C8orf59
251	CLPX
252	TRAPPC6B
253	NOP10
254	PSMB8
255	CCZ1
256	C12orf29
257	SNAPC2
258	TBC1D10C
259	C1QB
260	ZNF584
261	SEC31A
262	OSGEPL1
263	DCTN2
264	GPR137
265	TXN
266	COPA
267	MTG2
268	NDUFAF4
269	PRPSAP2
270	RPL23AP2
271	UQCR10
272	FPGT
273	XBP1P1
274	PRPF38B
275	TRAM1
276	CSNK1A1
277	CELF1
278	PSMG3
279	FAM60A
280	TMEM184B
281	AP4M1
282	PABPN1
283	RPS26P3
284	ARL4C
285	GRSF1
286	EHBP1L1
287	HMMR
288	CDC26
289	PTBP1
290	PNKP
291	FAM160B2
292	RP11-156E6.1
293	WBP1
294	CDC123
295	UNC45A
296	DNAJC21
297	RIF1
298	RPL28
299	RP11-616M22.12
300	UBXN2A
301	CHL1-AS2
302	PPWD1
303	AC002075.4
304	PRICKLE3
305	PITPNB
306	ZFAS1
307	PNPLA6
308	HNRNPK
309	MIR3196
310	KPNA4
311	ESPL1
312	DBR1
313	LAMTOR4
314	CLOCK
315	CTC-479C5.12
316	CREB3L4
317	KIRREL
318	CEP131
319	AVL9
320	ZFYVE16
321	CASC3
322	RP11-785D18.3
323	NCOR2
324	BCKDHA
325	RCN2
326	RP11-98I9.4
327	HEXDC
328	IGJ
329	C19orf33
330	CYB561A3
331	PHIP
332	RHPN1-AS1
333	WDR45
334	ERBB2IP
335	ADCY4
336	GTPBP4
337	GLYCTK
338	FCGBP
339	ST13
340	AP2S1
341	TSNAX
342	SERINC3
343	WDR18
344	ABHD16A
345	SEC61B
346	ZDHHC13
347	FAM178A
348	MORF4L1
349	SCAP
350	MIER2
351	NUDT1
352	IRF2BP2
353	CHTOP
354	ERLEC1
355	SSBP4
356	TMEM201
357	AMER1
358	STAM2
359	LOXL4
360	ZNF526
361	ASPSCR1
362	SFR1
363	SENP2
364	ITGB1BP1
365	DTX3L
366	DHH
367	SPSB1
368	CBFB
369	KLHL20
370	TRNT1
371	LARP4
372	MOB4
373	COL4A2
374	CKAP4
375	CTC-487M23.6
376	CIDECP
377	LSM14A
378	ZFPL1
379	RBL2
380	TMUB2
381	ZNF212
382	RPL19
383	RBM3
384	SGTA
385	KHK
386	FAM122A
387	NUCKS1
388	ST3GAL4-AS1
389	ALDH16A1
390	PAXIP1
391	IARS
392	PNPLA2
393	TOP1
394	IGLV3-19
395	LSM12P1
396	IMPAD1
397	ARMC10
398	CASP4
399	GBF1
400	FUT11
401	HADHB
402	PIGH
403	MRPS18A
404	RP11-517I3.2
405	CBLN4
406	ZNF317
407	RPRD2
408	EBLN3
409	NAP1L1P3
410	WDR82
411	TNFAIP1
412	DUOXA2
413	FOXO3B
414	TBC1D22B
415	ADH1C
416	SEC24A
417	MRPL30
418	PPIL1
419	RP1-193H18.2
420	API5
421	CDCA7
422	CAP1
423	PRR14L
424	SUSD6
425	SNORA69
426	BCL7C
427	ARFGEF2
428	HKR1
429	MRPS11
430	POLR1A
431	RAB40C
432	ZSWIM1
433	COBLL1
434	SUB1P1
435	TMEM216
436	NUCB1
437	EVI2B
438	SPIN4
439	CHTF8
440	GPATCH4
441	HSPB11
442	PSRC1
443	CTSK
444	RBM26
445	TGFBRAP1
446	INTS1
447	JUNB
448	HSPB1P1
449	TMA7
450	MIR548AN
451	VIMP
452	MSC
453	ZBTB17
454	POLA2
455	VPS37A
456	DCPS
457	BUD13
458	IFITM3
459	HBP1
460	VPS37D
461	SDCCAG3
462	RFT1
463	ZC3H11A
464	SPNS1
465	ADAMTS4
466	LPIN2
467	MRPL11
468	RAB15
469	C4BPA
470	FNBP4
471	DSTYK
472	EMC4
473	CD52
474	RNU4-47P
475	YY1
476	CUL3
477	GALNT11
478	NUP43
479	CTDSP2
480	LINC00460
481	ARIH2
482	SIRT5
483	DAZAP2
484	SLC1A5
485	UBE3C
486	LINC01480
487	LINC01560
488	ARL8A
489	SNORD6
490	ANGPTL4
491	DUSP7
492	UBTD2
493	KRT19
494	CAB39
495	RP5-827C21.1
496	BCAP29
497	HEATR3
498	GMEB2
499	GMIP
500	CDC40
501	YAF2
502	SFT2D2
503	RNF41
504	GMCL1
505	ZNF770
506	RP11-37L2.1
507	RHPN1
508	MAP2K3
509	CARD9
510	FOLR2
511	TMSB10P1
512	SLC25A16
513	CCRL2
514	PDCD2
515	TMUB1
516	MKI67
517	LTV1
518	DNASE1L2
519	RP5-821D11.7
520	BLZF1
521	PINK1-AS
522	CRYZL1
523	UBE2Z
524	FAM103A1
525	PDGFB
526	LEO1
527	SMAGP
528	RLIM
529	ZNF41
530	ZNF324
531	FOXK1
532	TGFBR3L
533	AC007365.4
534	SON
535	GALNS
536	PCBP4
537	SLC11A1
538	SLC35A5
539	DGCR14
540	DKC1
541	RNPEP
542	EDC3
543	UGDH
544	INHBE
545	CBX3
546	HCFC1
547	VARS
548	CALD1
549	RPS18
550	RP11-474O21.5
551	SLC16A3
552	RHNO1
553	OLA1P1
554	STRIP1
555	SNX6
556	MEX3C
557	URI1
558	VWA9
559	NPC1
560	POLD2
561	KCND1
562	LDLRAP1
563	NKAP
564	IGSF6
565	C7orf26
566	UMPS
567	SWI5
568	C19orf70
569	CHST6
570	CEP97
571	AL158801.1
572	RSBN1
573	U6_ENSG00000280834
574	RPL24P2
575	RPS4X
576	KLC2
577	ATF6
578	C1QTNF4
579	RPA2
580	CDV3
581	TOP1MT
582	WIF1
583	ALAD
584	DIEXF
585	RAP2B
586	RP11-598P20.3
587	GORASP2
588	CYP3A5
589	SPPL3
590	VTI1B
591	RNU1-70P
592	VPS36
593	SIRT7
594	TMCO1
595	HAX1
596	TPCN1
597	IPO4
598	SENP6
599	DESI1
600	CCDC51
601	DHX38
602	RPL10AP6
603	PTPN23
604	DCTN3
605	RNU6ATAC18P
606	MRFAP1
607	CCDC24
608	AAGAB
609	CD37
610	LARP4B
611	TMEM33
612	ZNF691
613	CYTH4
614	FTLP3
615	RP11-243M5.3
616	MTX1
617	UBALD1
618	NAT10
619	ZNF77
620	RP11-314A20.1
621	SSR1
622	MANBAL
623	RPL11
624	CCDC47
625	ZNF451
626	FUCA2
627	TACO1
628	FABP2
629	METTL2B
630	ZBTB12
631	SECTM1
632	SMARCD2
633	C19orf24
634	XPO6
635	KEAP1
636	CREBBP
637	ODF2
638	MAPRE1
639	ZNF292
640	GBAS
641	MIB2
642	FMOD
643	ZNF45
644	FAM192A
645	AC137932.5
646	CTD-2292M16.8
647	PPP1R14B
648	PRSS35
649	LMAN2
650	FNDC5
651	RNF167
652	IFRD2
653	MCM8
654	FAM212A
655	MFSD1
656	LPGAT1
657	MTMR14
658	PPIAP22
659	RAMP3
660	STK40
661	SLC38A5
662	TRIM65
663	C3AR1
664	CH17-13I23.3
665	ASB6
666	RP11-894P9.1
667	NUSAP1
668	TOR1B
669	GTF3C2
670	SAA1
671	CAAP1
672	EDEM2
673	DNAJB4
674	CARS
675	PIK3R4
676	MEST
677	TIMM17A
678	PDCL3
679	UBE2C
680	RP11-447D11.3
681	ELL2
682	PLBD2
683	CPSF3L
684	SLC39A6
685	MCM3
686	MED6
687	AGTRAP
688	ALG5
689	RP11-817I4.2
690	CLEC10A
691	TXNDC9
692	CLEC14A
693	SLC16A8
694	FBXL19
695	FKBP9
696	AC091492.2
697	RP11-390P2.4
698	LSM6
699	DERL2
700	MTX3
701	TARDBP
702	SARS2
703	C17orf85
704	SNUPN
705	UNC93B1
706	NDUFB11
707	FTCD
708	RASAL3
709	CD164
710	HAR1A_ENSG00000225978
711	PF4
712	RPL17
713	CHORDC1
714	CYBB
715	ANKRD13D
716	FAF2
717	MRPL37
718	SLC13A5
719	ZNF646
720	JAM2
721	RNF40
722	HMGA1
723	ACTR8
724	SLC39A7
725	RHBDF2
726	RPL23A
727	CHAMP1
728	RSL1D1
729	TGOLN2
730	PARL
731	ZW10
732	TNKS2
733	KRT7
734	CACUL1
735	RFC2
736	POLR3A
737	GATC
738	DNAJC13
739	MAP3K7
740	RP11-83M16.4
741	RASSF4
742	SLC35A1
743	SRSF9
744	C1QBP
745	SYMPK
746	PPP4C
747	YTHDF3
748	ADRBK1
749	CTTNBP2NL
750	ADIPOR1
751	UQCRHL
752	BLMH
753	YIPF5
754	LATS2
755	NAIF1
756	RIOK2
757	CD14
758	HLA-C
759	LAMA4
760	PYGL
761	RPS7P10
762	RPL13AP5
763	RP11-446E9.1
764	C5orf22
765	AC004453.8
766	ISM1
767	PHF21A
768	RP4-549F15.1
769	CLIP1
770	CAPZA2
771	CNIH1
772	COL5A1
773	ELN
774	PNPLA8
775	UXS1
776	SDAD1
777	PHF3
778	ITGB1P1
779	DPP8
780	ZMYM4
781	HDGFRP3
782	RBAK
783	YBX1P1
784	TMEM161B
785	SARS
786	ZHX1
787	MRPS24
788	KLC4
789	FAM50A
790	SPG21
791	RBM43
792	RHOQ
793	ZNF668
794	PRPF4B
795	PRRC2B
796	ZNF16
797	DTX2
798	TBC1D10A
799	SNAPC5
800	LGALS9
801	CDKN1B
802	SIGLEC1
803	PNRC1
804	ANKRD49
805	UBXN1
806	ARHGAP11A
807	PPP2R5E
808	PPIE
809	AC010468.1
810	CCDC167
811	DEK
812	SENP3
813	ZNF276
814	TMEM185B
815	RTFDC1
816	BZW1
817	IER5
818	CLDN3
819	FBXO18
820	DDA1
821	MED7
822	ZWILCH
823	TNFSF12
824	ELP2
825	RPL35A
826	ARHGAP18
827	TNFSF13B
828	CREBZF
829	BZW1P2
830	CCDC82
831	GPIHBP1
832	SLU7
833	SEPT10
834	RNU2-27P
835	OGFOD2
836	AREL1
837	CDAN1
838	KRR1
839	C1QA
840	GTSE1
841	CCDC151
842	ARL8B
843	COPG1
844	ZNF7
845	LONP2
846	ARMC1
847	RP11-147L13.11
848	CPSF4
849	PML
850	RALGAPA1P
851	ATP5G3
852	IP6K1
853	AP4B1
854	SIRT3
855	DDX41
856	PDGFA
857	STARD7
858	C11orf31
859	THUMPD3
860	COX20
861	FAM200A
862	PRKRA
863	EIF4A1
864	SESN2
865	PSMB6
866	PVRL2
867	TATDN1
868	C9orf69
869	RP11-10N23.2
870	ATP6V1F
871	SNORD14A
872	MROH6
873	NDUFS2
874	STARD4
875	TMEM64
876	TANK
877	SELT
878	KPNB1
879	U82695.5
880	RP11-299G20.5
881	C12orf10
882	ZNF76
883	PANK4
884	NCAPH2
885	MYDGF
886	KHDRBS1
887	OLFML1
888	MRPS16
889	KIAA2018
890	PRRC2C
891	SLC25A39
892	DGCR8
893	C16orf72
894	RP4-773N10.4
895	ZSCAN25
896	DBT
897	XIAP
898	RAD23B
899	RP11-259N19.1
900	HIC2
901	RBPJ
902	VAMP8
903	HMGXB4
904	DUSP6
905	SAYSD1
906	TIRAP
907	MAGOH
908	RALY
909	SFN
910	RPS3A
911	NCL
912	NUAK1
913	RP11-342K6.1
914	TSTA3
915	SGSM3
916	APC
917	SLCO2B1
918	DSCC1
919	MED22
920	GRAMD4
921	SUPT5H
922	C1orf86
923	ASNSD1
924	C1orf159
925	MGME1
926	RPL9P7
927	HERC2
928	HOXC11
929	ABCD4
930	MED26
931	RP11-175B9.3
932	ZXDB
933	HLA-DQB1
934	OLFML3
935	USP40
936	PURB
937	CHD4
938	DENND6A
939	PROK1
940	PROCR
941	PRRC1
942	OTUB1
943	ADPRM
944	C18orf21
945	PTPN18
946	LARP7
947	GEMIN6
948	BAZ1B
949	CNDP2
950	RNASEH1-AS1
951	RSL24D1P6
952	C17orf89
953	UBAP1
954	PCSK7
955	CDC42SE2
956	IGHV1-69-2
957	HNRNPA1P48
958	CXCL16
959	ZFYVE19
960	COL15A1
961	PTCD3
962	ESYT2
963	DHX37
964	TMEM181
965	TMED5
966	CARS2
967	UBE4A
968	COIL
969	SLC25A44
970	EIF4E2
971	PPRC1
972	IPO5
973	AK2
974	ZNF367
975	RALBP1
976	KDM4B
977	RP11-254B13.1
978	PEX2
979	KREMEN2
980	CHMP2A
981	CBY1
982	LDHD
983	USP11
984	PPM1M
985	SERBP1
986	KMT2E
987	CASD1
988	TRIM28
989	CTC-487M23.5
990	RAD17
991	ZNF627
992	SLC39A9
993	IL2RG
994	RP11-339B21.10
995	SRRM2
996	ZC3H4
997	OCIAD1
998	C19orf52
999	WIPI2
1000	HECA
1001	FAU
1002	ZRANB2
1003	SARAF
1004	GTF2B
1005	TRBV6-5
1006	MBTPS1
1007	SNORD14E
1008	ACTR6
1009	MYL12B
1010	IL22RA1
1011	EMC7
1012	RUVBL1
1013	KBTBD6
1014	PISD
1015	BCL2L12
1016	OTUD4
1017	COPS7A
1018	PIAS4
1019	IWS1
1020	FBXL3
1021	CCNDBP1
1022	SMIM7
1023	VTA1
1024	ZYX
1025	PIK3C3
1026	RP11-384M20.1
1027	AC005355.2
1028	EPB41L1
1029	GIN1
1030	TPSAB1
1031	RAD51C
1032	TIMM8BP2
1033	MOCS3
1034	VEZF1
1035	ADAT3
1036	CHMP7
1037	SCYL2
1038	RP11-613M10.6
1039	CTPS1
1040	ADPRH
1041	DDX23
1042	CCDC126
1043	ZNF408
1044	HNRNPH2
1045	PFKL
1046	CRTC2
1047	MGAT2
1048	ALPL
1049	SNRNP200
1050	ZBTB34
1051	SEC23IP
1052	DAZAP1
1053	LMBR1
1054	FAM103A2P
1055	C3orf80
1056	USP48
1057	FTH1P16
1058	NOMO1
1059	FKBP7
1060	SOX18
1061	BCL9L
1062	TCTN3
1063	EPS15L1
1064	TTLL12
1065	C6orf211
1066	SF3A1
1067	RP11-36C20.1
1068	GEM
1069	WIPF1
1070	MRPS23
1071	ATP6V0B
1072	CDC25A
1073	SHISA5
1074	MAF1
1075	SEP15
1076	MIR4269
1077	NT5C3B
1078	AL161731.1
1079	MYD88
1080	FAM160B1
1081	HSPE1
1082	COPB2
1083	CTD-2396E7.11
1084	ZNF106
1085	MST1
1086	C9orf114
1087	CYR61
1088	TIPRL
1089	IK
1090	AC093838.4
1091	POLR2H
1092	CH25H
1093	ZNF830
1094	SCRN3
1095	ADAT1
1096	RPL18A
1097	EWSR1
1098	LAIR1
1099	ZBTB21
1100	RHOBTB2
1101	FRS3
1102	RPL15
1103	TRMT112
1104	C1orf131
1105	HNRNPA1P38
1106	LASP1
1107	C11orf98
1108	PMPCB
1109	HLA-E
1110	CCDC130
1111	RHOC
1112	KB-1208A12.3
1113	SASH3
1114	RP11-150O12.6
1115	RTL1
1116	FAM149B1
1117	CTC-512J14.5
1118	EIF3H
1119	CDCA5
1120	CEP68
1121	CMTR2
1122	POLD1
1123	MOB3A
1124	KCNK6
1125	TMEM194A
1126	CNRIP1
1127	C14orf80
1128	BANF1
1129	RP11-337C18.9
1130	NFYC
1131	LAMB3
1132	CPD
1133	GAS1
1134	BAZ2A
1135	TRIB3
1136	ACOT9
1137	COX18
1138	PIGU
1139	KMT2A
1140	TMEM14C
1141	UTP11L
1142	USP16
1143	ERV3-1
1144	VCPIP1
1145	EEF1B2
1146	CRB3
1147	CEP44
1148	ZCCHC6
1149	ARHGAP5
1150	PPFIBP1
1151	UBE2S
1152	TIMELESS
1153	C12orf76
1154	GPATCH2L
1155	CD248
1156	RP11-715J22.6
1157	SMG5
1158	RP11-12G12.7
1159	MAPK11
1160	REXO2
1161	NUP37
1162	GZMA
1163	CHCHD1
1164	SHMT2
1165	EXOC8
1166	KLHL36
1167	PCID2
1168	ARL16
1169	EEF1A1P8
1170	IL27RA
1171	MTCH2
1172	CD300A
1173	KDM3B
1174	LRRC32
1175	UROS
1176	NDUFB1
1177	RNU6-1231P
1178	ITM2A
1179	SEC11A
1180	POC5
1181	CHST10
1182	HMBS
1183	ZNF777
1184	DENND4A
1185	ZDHHC4
1186	AC026271.5
1187	SRM
1188	LAPTM4B
1189	CASP8AP2
1190	TIMM23
1191	HNRNPUP1
1192	ICAM5
1193	WASH3P
1194	CDKN2A
1195	SLC27A4
1196	DR1
1197	AURKB
1198	FAM222B
1199	PSEN2
1200	ZBTB14
1201	CHAC2
1202	MEX3D
1203	ZSCAN30
1204	FBXO25
1205	GOSR2
1206	MRPL44
1207	VCPKMT
1208	ZNF142
1209	BOD1L1
1210	NKAIN1
1211	GBP1
1212	BARX1
1213	GLG1
1214	PTGES2
1215	RPS3AP47
1216	RP11-703I16.3
1217	SOCS5
1218	KMT2C
1219	CAPN10
1220	SLC39A3
1221	HINT3
1222	CYP51A1
1223	ZFX
1224	ZNF318
1225	RP5-1059L7.1
1226	GUCD1
1227	GAR1
1228	KLF3
1229	NDUFS7
1230	ITPRIP
1231	SETD1A
1232	PTMA
1233	CTBP1
1234	ANGEL2
1235	PCGF2
1236	SUGT1
1237	EEF1A1P9
1238	MRPL21
1239	IGHV4-59
1240	FOSB
1241	MRGBP
1242	GINS2
1243	TBC1D20
1244	TRIP4
1245	PDHX
1246	NOP9
1247	COX16
1248	SNORA33_ENSG00000200534
1249	ZNF250
1250	WBP4
1251	AC044907.1
1252	CASP7
1253	TMEM254
1254	GAS2L3
1255	AQP3
1256	SUPV3L1
1257	CMTM3
1258	MIF4GD
1259	APH1A
1260	DAD1
1261	C10orf25
1262	SAT1
1263	AP006621.5
1264	RGS19
1265	GRWD1
1266	BMS1
1267	SCAF11
1268	CNBP
1269	C2orf68
1270	PPP1R3F
1271	ZDHHC17
1272	EPB41L4B
1273	LYSMD1
1274	NOP56
1275	MRPS2
1276	SNHG15
1277	PRAME
1278	ZSWIM7
1279	USP39
1280	ATG5
1281	INPP5E
1282	MRPL42
1283	MINA
1284	SLC35A2
1285	KCTD21
1286	ANTXR1
1287	TMEM39A
1288	C17orf107
1289	CYC1
1290	PDLIM3
1291	TNPO1
1292	C14orf119
1293	UBE2D2
1294	PSMC6
1295	ZNF462
1296	ALG11
1297	NHLRC3
1298	TBRG1
1299	CNOT1
1300	LDLRAD1
1301	RP11-342K6.2
1302	TBC1D2B
1303	ETF1
1304	USP19
1305	ZNF251
1306	PPP1R14BP3
1307	OR7E38P
1308	ZNF35
1309	RP11-496I9.1
1310	C9orf78
1311	PRR3
1312	PTGES3
1313	AC005229.1
1314	WDTC1
1315	BRD3
1316	MEGF9
1317	NDUFA2
1318	MYOF
1319	EREG
1320	TBCE
1321	COX20P1
1322	GINS4
1323	PGM3
1324	LAPTM5
1325	CCNA2
1326	DNAJC27
1327	EIF3F
1328	DYNC1I2
1329	NDFIP2
1330	FIGF
1331	LAMC1
1332	ZNRF1
1333	MCAT
1334	SYNCRIP
1335	SYTL2
1336	HGS
1337	RP11-434H6.6
1338	OAS2
1339	STYX
1340	ZNF281
1341	YARS
1342	HBQ1
1343	IGIP
1344	CCDC34
1345	NMRK2
1346	ORMDL1
1347	SLC25A22
1348	RP11-316N24.2
1349	MCM2
1350	CCDC28A
1351	PSMB2
1352	MAD2L1
1353	DHX33
1354	NFIC
1355	ZNF136
1356	PGAM1
1357	UPF1
1358	RPL41
1359	PTPLAD1
1360	DDX39B
1361	SLC35D2
1362	JOSD2
1363	NDUFS8
1364	LRRC57
1365	HSPA9
1366	RP11-67L2.2
1367	TYW3
1368	MANBA
1369	PPP2R4
1370	CENPC
1371	HP1BP3
1372	ACTR10
1373	STAT5B
1374	SMNDC1
1375	APPBP2
1376	EIF2S3
1377	RECQL4
1378	GTF2E2
1379	SFT2D1
1380	LRRN4CL
1381	SDF2
1382	HCST
1383	EVI5L
1384	RP11-723O4.9
1385	ELL
1386	MORF4L1P1
1387	KB-431C1.4
1388	C15orf39
1389	APOA1BP
1390	MCUR1
1391	FGB
1392	EXOSC10
1393	DAP3
1394	SNHG6
1395	HMGN2P3
1396	FNDC3A
1397	NTMT1
1398	FUT4
1399	HLA-DRB1
1400	CLN6
1401	RP3-417G15.1
1402	RP11-420K14.2
1403	LAMTOR5
1404	MRPL2
1405	PACS2
1406	PPP1R16A
1407	PRMT9
1408	PHF12
1409	TMEM43
1410	SH2D3C
1411	LENG1
1412	MFSD9
1413	ABHD3
1414	FASTKD2
1415	SMCR8
1416	TTC31
1417	RRP8
1418	AL122127.2
1419	RWDD4P2
1420	SEPT7
1421	MICAL1
1422	POLRMT
1423	ZC3H7B
1424	TRIM44
1425	U2SURP
1426	TPST2
1427	ACLY
1428	RP1-170O19.17
1429	HIST1H2APS3
1430	IRF5
1431	CDK11B
1432	KAT6A
1433	ATL2
1434	SUV39H2
1435	INIP
1436	ZXDA
1437	SUV39H1
1438	IFNAR1
1439	TSR3
1440	DET1
1441	TMEM176B
1442	RAB3GAP2
1443	NR1H2
1444	SERPINA1
1445	FBXO42
1446	NPPB
1447	ANPEP
1448	ATP5G2
1449	SCAMP3
1450	FTH1P4
1451	PEA15
1452	TGFBI
1453	RTCA
1454	HSD3BP2
1455	EPG5
1456	MRS2
1457	FCN2
1458	MRPL15
1459	CHD1
1460	TCEAL7
1461	UBL4A
1462	COPB1
1463	PEX19
1464	AGPAT6
1465	PTRH2
1466	ENTPD4
1467	CHCHD3P3
1468	NELFB
1469	TBL3
1470	ZNF79
1471	RPAP3
1472	CDC42EP3
1473	PDIA6
1474	ALG8
1475	CCL8
1476	PTGES3P3
1477	STK38
1478	RAB3IL1
1479	TMEM132E
1480	MESDC2
1481	CD79B
1482	WIZ
1483	TSEN54
1484	PIGX
1485	RC3H2
1486	ZFYVE1
1487	C5orf15
1488	KANSL2
1489	CCM2
1490	CHID1
1491	CHSY1
1492	EVI2A
1493	ANP32E
1494	FZR1
1495	RBM7
1496	C17orf70
1497	SMARCAD1
1498	TFAM
1499	MANEA
1500	RILPL2
1501	C9orf117
1502	C6orf48
1503	RPS28
1504	FCGR3B
1505	CCT7
1506	LSM10
1507	EXOSC4
1508	RBMX2
1509	LL22NC03-80A10.6
1510	CISD2
1511	KAT7
1512	CSNK1G3
1513	CCT8
1514	KIAA1715
1515	UTP18
1516	RP11-627G18.2
1517	CMTM6
1518	GPN2
1519	ZBTB48
1520	POMT1
1521	CHCHD7
1522	ELMO2
1523	DNAL4
1524	ERGIC2
1525	TRMT2A
1526	TCEB3
1527	EML3
1528	PAPLN
1529	CD93
1530	CNIH4
1531	FAM167B
1532	PRUNE
1533	RP11-574F21.2
1534	PSMB1
1535	CRNKL1
1536	RP11-51F16.1
1537	AES
1538	CENPL
1539	SH3BGRL
1540	MAPK12
1541	RPS8
1542	ATXN2L
1543	CASP1
1544	CCDC78
1545	RPL36AL
1546	RASL11A
1547	CTDSPL2
1548	GS1-257G1.1
1549	RBM19
1550	TCEB1
1551	SNHG11
1552	MED20
1553	RP11-592N21.1
1554	EMILIN3
1555	CSNK2A1
1556	EMD
1557	ATP6V1C1
1558	RMND5A
1559	NCKAP5L
1560	ESRRA
1561	BCS1L
1562	USPL1
1563	C11orf68
1564	CUTA
1565	KIAA1279
1566	CCNI
1567	SIGLEC14
1568	MAGED2
1569	FYTTD1
1570	LSM2
1571	DOLK
1572	MDM4
1573	NFKB1
1574	MOSPD2
1575	MAPKBP1
1576	PIGK
1577	RPL3
1578	SCAND1
1579	MPHOSPH10
1580	HLA-DOA
1581	SSBP1
1582	OTUD6B
1583	WDR74
1584	LZIC
1585	PDCD6IP
1586	MDC1
1587	NFKBIE
1588	RPAP1
1589	SETD3
1590	TMEM214
1591	RMDN1
1592	SOCS4
1593	APTX
1594	PIH1D1
1595	LAMP1
1596	RP11-778D9.4
1597	PTX3
1598	BCKDK
1599	MRTO4
1600	KIAA0141
1601	HLA-A
1602	TMEM115
1603	ZNF608
1604	SCAMP2
1605	PSMB9
1606	NDUFC1
1607	SDHC
1608	PI4K2B_ENSG00000038210
1609	B4GALNT4
1610	HSPA12B
1611	RP11-44N12.5
1612	RP11-673C5.1
1613	MIS18BP1
1614	PSMA5
1615	AC091654.7
1616	PAICS
1617	SIK2
1618	PWP1
1619	RP11-422P24.11
1620	SEPN1
1621	FOLH1
1622	NCOA4
1623	TRAPPC1
1624	CAV1
1625	HAUS3
1626	ZBTB5
1627	HBEGF
1628	MUS81
1629	NKIRAS2
1630	AC020571.3
1631	FCER1G
1632	EXOSC5
1633	RP11-425L10.1
1634	CD7
1635	TNFAIP8L2
1636	PPP2R2A
1637	PPAN
1638	SMYD5
1639	EP400NL
1640	RP11-21L23.3
1641	PCBP2
1642	OTUD7B
1643	PEX11A
1644	ANAPC4
1645	MRPS27
1646	SEC63
1647	AHSA2
1648	NDUFA6
1649	SNX17
1650	HMGN1
1651	NEURL4
1652	LINC00936
1653	YARS2
1654	CKAP2
1655	MT-TW
1656	NDUFAF5
1657	LPL
1658	PSMD11
1659	ZDHHC6
1660	SPRED2
1661	MRPL24
1662	LMNA
1663	WDR45B
1664	RPN1
1665	HLA-DQA1
1666	RP11-74E22.8
1667	RP4-758J18.2
1668	SLC26A6
1669	CCDC90B
1670	CD209
1671	CPSF1
1672	RP11-705C15.3
1673	S100A10
1674	SUV420H1
1675	GPN1
1676	RPS15A
1677	ERH
1678	SERPING1
1679	PMEPA1
1680	OLR1
1681	PUM1
1682	BTN2A1
1683	RANP1
1684	SPDL1
1685	MDH2
1686	CT83
1687	NDUFA10
1688	TMCO6
1689	RPL13AP3
1690	SNX12
1691	AGGF1
1692	ATAD3A
1693	FATE1
1694	NELFE
1695	SOD3
1696	EHMT1
1697	BFAR
1698	G3BP1
1699	CCDC6
1700	SLC35B1
1701	ITGAX
1702	SPINK6
1703	LA16c-313D11.12
1704	DNAJC9
1705	YBX3
1706	ARHGEF1
1707	WDR26
1708	C7orf49
1709	AGPAT1
1710	UEVLD
1711	CSDE1
1712	PCMT1
1713	TMEM242
1714	ARIH1
1715	RP3-337H4.6
1716	ATP5G1P4
1717	UBE2Q2
1718	ATG13
1719	SKA2
1720	SELPLG
1721	TIMM17B
1722	MMGT1
1723	CTCF
1724	NUDT15
1725	CAMKK1
1726	TIMM44
1727	DNAJA2
1728	CYGB
1729	ISLR
1730	GZMH
1731	CEP57
1732	UTP6
1733	WDR48
1734	TMEM50A
1735	PCIF1
1736	ARFIP2
1737	UQCRH
1738	GMPSP1
1739	SERINC1
1740	MCRS1
1741	TRAPPC3
1742	TMEM101
1743	ATP8B3
1744	APOL6
1745	RAB3IP
1746	POP7
1747	ARFGAP2
1748	ZNF268
1749	SIRT6
1750	HECTD3
1751	RPS6KA4
1752	UBE2MP1
1753	TOB2
1754	SLC25A24
1755	HSP90B1
1756	DCAF4
1757	R3HCC1
1758	TCP1
1759	WBP1L
1760	CRIP2
1761	SERAC1
1762	CIR1
1763	ZFAND6
1764	TRAPPC8
1765	MRPS15
1766	ARHGEF12
1767	FECH
1768	PIGF
1769	JKAMP
1770	RANBP3
1771	C11orf84
1772	LLNLR-470E3.1
1773	USP47
1774	ACADM
1775	CHIC2
1776	EVA1B
1777	TNKS
1778	PIGS
1779	GLYR1
1780	EEF2KMT
1781	SLC35D1
1782	AC016739.2
1783	FBXO9
1784	TCAIM
1785	THAP9-AS1
1786	TMEM74B
1787	TCF19
1788	LRPPRC
1789	HAS3
1790	RP11-36I17.2
1791	MGEA5
1792	GMPR2
1793	MRPS9
1794	TRIM21
1795	CTD-3014M21.1
1796	ARL4A
1797	NLK
1798	HSPA6
1799	ATG14
1800	PPP2CA
1801	HAS1
1802	RNF25
1803	PP7080
1804	NEDD8
1805	UNKL
1806	CANT1
1807	RP11-219E7.1
1808	DACT3
1809	RPL15P3
1810	ZNF619
1811	JDP2
1812	ABO
1813	GPS1
1814	RPRD1B
1815	SP5
1816	FOXJ3
1817	FUNDC1
1818	TRABD
1819	FAM53C
1820	NELFA
1821	CYBA
1822	RPS15
1823	NSRP1
1824	CDC42SE1
1825	RTKN
1826	COMMD9
1827	ZNF117
1828	RNMT
1829	COL1A2
1830	ECHS1
1831	COMMD2
1832	CTNNBL1
1833	TMEM237
1834	KRTCAP3
1835	ACTRT3
1836	ILKAP
1837	CUL9
1838	CEACAM1
1839	CDCA8
1840	RP11-527J8.1
1841	C11orf58
1842	RNF215
1843	RPS18P12
1844	SLC25A46
1845	RP11-438L19.1
1846	RFWD3
1847	MFAP1
1848	IL10RB
1849	ATF6B
1850	Y_RNA_ENSG00000199550
1851	SKIV2L
1852	PLEKHF1
1853	INTS5
1854	RPL23
1855	TAF8
1856	FDFT1
1857	SCO1
1858	RP11-1094M14.11
1859	SLFN11
1860	OTUD6B-AS1
1861	SENP1
1862	DHX16
1863	RPS2P7
1864	MEMO1P1
1865	NOSTRIN
1866	SAP30L
1867	GOLGA5
1868	NDUFC2
1869	TXLNA
1870	CPSF6
1871	CNST
1872	MTF2
1873	ASF1A
1874	COL5A3
1875	SRP9
1876	CCL19
1877	POLE
1878	FBXO48
1879	KLHL22
1880	PCNP
1881	DDAH2
1882	IDO1
1883	MAPKAPK5
1884	PSMA1_ENSG00000129084
1885	VPS51
1886	RPS19BP1
1887	FKBPL
1888	CEBPA
1889	NIT1
1890	SEC62
1891	PGAM5
1892	ABALON
1893	CCDC134
1894	KCNE3
1895	RP11-95D17.1
1896	CCT6P1
1897	PLK4
1898	RPSA
1899	ECM2
1900	RP11-578B16.1
1901	WAPAL
1902	GIT2
1903	MYO9B
1904	DIS3L
1905	TCERG1
1906	RNF208
1907	C2orf49
1908	MRPL17
1909	RIT1
1910	CUL4A
1911	RP11-150O12.3
1912	GMFG
1913	PPIP5K2
1914	FTH1P15
1915	RAB38
1916	ZNF263
1917	POMGNT1
1918	C6orf62
1919	ANXA2
1920	UIMC1
1921	DCAF5
1922	SNRPD2
1923	C19orf25
1924	UGT2A3
1925	RP11-408P14.1
1926	AFTPH
1927	IGFBP4
1928	PAIP1
1929	MED28
1930	MED24
1931	NUCB2
1932	EPC1
1933	NACAD
1934	MBD1
1935	PPM1A
1936	PLSCR1
1937	TBC1D10B
1938	ALG3
1939	ZNF787
1940	Y_RNA_ENSG00000207370
1941	CLK3
1942	RPS20
1943	UBR4
1944	S100A3
1945	PUS7L
1946	HSPD1P1
1947	PARP4
1948	RP3-467L1.6
1949	SYVN1
1950	RASA4CP
1951	SIPA1
1952	ERLIN1
1953	PPP2R1B
1954	KXD1
1955	ZNF213
1956	ARL6IP6
1957	PSMA4
1958	ZBTB25
1959	ATP5H
1960	SNRPE
1961	C17orf75
1962	TSPAN33
1963	RPL29P19
1964	TMOD3
1965	ZNF706
1966	RP11-40C6.2
1967	CTSW
1968	CALCOCO2
1969	NADK
1970	SAFB
1971	CKS2
1972	PSMB4
1973	FUT7
1974	MTF1
1975	RAB42
1976	EI24
1977	PCNXL4
1978	TIMM50
1979	UACA
1980	TOP3A
1981	SCFD1
1982	THAP6
1983	THAP3
1984	DNAJC17
1985	C14orf169
1986	SBDSP1
1987	RP11-12A20.7
1988	C1S
1989	ZBTB44
1990	RPL10A
1991	RP11-713M15.2
1992	POLR2K
1993	WDR61
1994	ZNF623
1995	SHKBP1
1996	PPIL3
1997	TTC37
1998	PTPMT1
[truncated: 3,831 more rows]

## Sheet: BLCA_co-expressed non-ng
	cor_nng
0	IGHV3-11
1	Y_RNA_ENSG00000202417
2	CD79B
3	GPR124
4	WIZ
5	RNU5B-1
6	APPL1
7	MYBPH
8	RC3H2
9	LYRM5
10	SCARNA10
11	RP11-177H2.1
12	EVI2A
13	PMEL
14	AQP5
15	SMIM24
16	FZR1
17	TCEAL5
18	HLA-DPB1
19	AL928768.3
20	AC008752.1
21	RP11-382D12.2
22	KCNH6
23	FBXW11
24	PRAC1
25	CMKLR1
26	SCARNA22
27	LAG3
28	CNTD2
29	AC004846.1
30	SNORA31_ENSG00000252096
31	CISD2
32	SNORA5A
33	KAT7
34	CSNK1G3
35	RPL17P11
36	CD4
37	CCT8
38	SLC7A7
39	DCAF17
40	LILRA5
41	IGKV3-11
42	MIR378H
43	NSF
44	RP11-571F15.3
45	TMEM183A
46	GPN3
47	DROSHA
48	RNU4ATAC16P
49	MIR4762
50	INO80E
51	AP001429.1
52	GS1-124K5.3
53	IGKV1-9
54	RP11-231E4.5
55	CTB-193M12.4
56	CD93
57	VPS13C
58	PPOX
59	CD19
60	IGLL5
61	RP11-562A8.1
62	GPATCH8
63	UBE2G1
64	AC011933.2
65	CRNKL1
66	RPL31P52
67	RP11-49K24.5
68	CTD-2666L21.2
69	PARVG
70	CXCR3
71	RP11-382D8.3
72	PODN
73	LMNB1
74	CD300C
75	CCDC28B
76	ATP5SL
77	Y_RNA_ENSG00000238713
78	AL138706.2
79	PKIG
80	MIR4714
81	RQCD1
82	RP11-840I19.5
83	NPTN-IT1
84	AC012627.1
85	NDUFB8P2
86	RP11-712L6.8
87	CSNK2A1
88	MIR374B
89	IGHV3OR16-9
90	RP11-745A24.1
91	IGLC3
92	TRBV5-1
93	POLR2KP1
94	PRR11
95	UFC1
96	RNU6-1016P
97	ZC3H14
98	RAB26
99	U7_ENSG00000281414
100	RNU6-190P
101	C19orf47
102	RBM38
103	RPRD1A
104	SNORD9
105	AC127904.2
106	HSPA2
107	SNORA16B
108	MRFAP1L1
109	RP5-1039K5.12
110	CTD-3220F14.2
111	QRSL1
112	LSM2
113	SIN3A
114	EXOSC2
115	YLPM1
116	RN7SL141P
117	DNAJC14
118	RBM5
119	TNS1
120	RP11-295I5.3
121	HNRNPA2B1
122	LSG1
123	HLA-DRB6
124	TOX4
125	RAB2B
126	C6orf15
127	AC010999.1
128	CYP1A2
129	MYCT1
130	CTA-363E19.2
131	RP11-214O1.2
132	CNOT7
133	CCDC127
134	RP11-10E18.7
135	RN7SL809P
136	SNORD38_ENSG00000207199
137	AKR1B10
138	RN7SKP203
139	PDCD6IP
140	SNORA84
141	POLR2M
142	SMAP2
143	RNU6-638P
144	RP11-650L12.2
145	RNU5D-1
146	KPNA6
147	TPI1
148	RNU6-1209P
149	RP11-139H15.6
150	CTC-471F3.5
151	FABP1
152	CD3D
153	HLA-U
154	RNU6-199P
155	FGD5-AS1
156	RNU6-1005P
157	RP11-400F19.18
158	RPL29P14
159	THBS2
160	HNRNPA1P49
161	Y_RNA_ENSG00000251728
162	HLA-A
163	FCGR2A
164	DOHH
165	DDX3X
166	IGLV2-18
167	LOX
168	SDHC
169	BIRC2
170	AC005785.5
171	CTC-428H11.2
172	RPL5P23
173	RP11-140H17.2
174	NCBP1
175	BNIP3P10
176	AAMP
177	ABCA3
178	PWP1
179	U1_ENSG00000278099
180	CTD-2095E4.4
181	IGHV5-78
182	LYL1
183	KLHDC3
184	NUFIP2
185	ADAMTS2
186	NEK2
187	CHRDL2
188	RP11-139E19.3
189	FCER1G
190	HIST1H2BI
191	PSME4
192	TNFAIP8L2
193	DUOX1
194	TRBV5-4
195	SNORA28
196	HECTD1
197	RP11-449G16.1
198	C11orf73
199	SLC34A2
200	NADK2-AS1
201	CXorf36
202	AL360001.1
203	MIR553
204	IGHGP
205	SBK1
206	FUBP3
207	RN7SKP16
208	CPSF2
209	DIRAS1
210	MIR378G
211	ZNF687
212	FXR2
213	RP11-138H8.8
214	CGREF1
215	SLC25A3
216	SNORD67_ENSG00000212135
217	SCARF2
218	FOXP4
219	TRBV19
220	MIR548AT
221	PSMD11
222	POLR3F
223	RN7SKP271
224	IGLJ1
225	RP11-649A18.4
226	FABP5P11
227	RNU7-181P
228	BRD4
229	NPR2
230	RP11-325K4.2
231	AL391001.2
232	TPM1
233	CR2
234	HLA-DQA1
235	H2AFZP3
236	KRT77
237	RP11-74E22.8
238	RP1-179N16.3
239	IGKV3-20
240	KMT2D
241	CD209
242	SRSF10
243	PRELP
244	RAVER1
245	RP11-391L3.5
246	MIR1276
247	TTC33
248	FGL2
249	RNU7-18P
250	SRSF4
251	TRIP13
252	HNRNPDL
253	KIF18B
254	NAA25
255	FIBIN
256	RPS24P17
257	ICAM3
258	CEBPZ
259	PUM1
260	MSL2
261	HMGN2
262	PUF60
263	CTD-3214H19.6
264	VIPAS39
265	STOML2
266	RNF34
267	MIR7854
268	RP11-977G19.5
269	RNU4ATAC12P
270	COL8A2
271	AGGF1
272	RNF185
273	ZNF445
274	SLC38A4
275	RP11-359K18.4
276	HLA-DMA
277	NCAPG
278	PSME3
279	BFAR
280	C3orf17
281	RP5-1057I20.6
282	Y_RNA_ENSG00000200120
283	G3BP1
284	Y_RNA_ENSG00000201724
285	PARN
286	MIR590
287	RP11-455F5.5
288	LIMD1
289	RNU5E-1
290	Y_RNA_ENSG00000206651
291	HIST1H3A
292	RP11-425M5.7
293	UNGP3
294	YWHAZP4
295	Metazoa_SRP_ENSG00000274963
296	RNU4-51P
297	RNU4-2
298	MED14
299	AC002044.1
300	Y_RNA_ENSG00000200397
301	ATP2A3
302	RPS15AP10
303	ACACA
304	RP11-375N15.2
305	YME1L1
306	BAG4
307	MIR4729
308	SAMD11
309	PRRC2A
310	RP11-128N14.4
311	C2orf47
312	C17orf96
313	OSGIN1
314	TRIL
315	ATG13
316	HIST2H2AB
317	CTD-2647L4.4
318	ITCH
319	PPIAP2
320	TRIM23
321	SELPLG
322	ZBTB37
323	MMGT1
324	KRT10
325	CTCF
326	RNU6-1010P
327	IGLV7-43
328	RP11-426K3.1
329	CXCL11
330	COL5A2
331	AC117507.1
332	RP11-767N6.2
333	RN7SL767P
334	DNAJA2
335	SNORD111_ENSG00000252230
336	RNU6-1043P
337	SNORA12
338	CD8A
339	UBXN7
340	GZMH
341	PLS1
342	SNORD63_ENSG00000206989
343	TBC1D10C
344	RNU6-195P
345	NCF1
346	MIR421
347	C1QB
348	RP11-463O12.5
349	RP1-224A6.9
350	RBP7
351	MMP13
352	MIR4742
353	HIST1H4B
354	TMSB15A
355	DOK3
356	ITGAL
357	UBE2L4
358	MAP4K1
359	CTDNEP1
360	RP11-123C21.1
361	CD86
362	WNT5A-AS1
363	PRPF38B
364	PLN
365	MIR604
366	SNORA42_ENSG00000207217
367	ACA59
368	MYLK
369	SIGLEC9
370	TIE1
371	PTBP1
372	CRP
373	HSPB6
374	EEF1A1P13
375	RP6-24A23.7
376	DNAJC21
377	DSG1
378	RIF1
379	UBE2MP1
380	GPR65
381	Y_RNA_ENSG00000200769
382	PHF5A
383	MEG3
384	ADAM33
385	Y_RNA_ENSG00000199466
386	TRPM7
387	PGD
388	NKG7
389	RN7SL128P
390	RNU6-876P
391	TRAV13-1
392	SP3
393	ARHGEF12
394	AC131160.2
395	HNRNPK
396	KPNA4
397	SNORD63_ENSG00000222937
398	MIR6768
399	Y_RNA_ENSG00000252652
400	AC093323.3
401	ALDH1B1
402	RN7SL566P
403	ZNF644
404	SPN
405	MIR6124
406	RP11-391L3.4
407	Metazoa_SRP_ENSG00000277452
408	Y_RNA_ENSG00000207342
409	FCGR1A
410	PLAGL2
411	PCOLCE
412	HOXB5
413	CIITA
414	SCARNA6
415	RP11-1094M14.8
416	RASGRP2
417	LINC00961
418	MIR4644
419	COL6A3
420	MRPS25
421	CCER2
422	HSPE1P11
423	RP11-161H23.10
424	AK4P1
425	EMC3
426	DRG1
427	Y_RNA_ENSG00000199366
428	ERBB2IP
429	ADCY4
430	EIF3J
431	TSNAX
432	RBPMS2
433	RP11-503E24.2
434	PLEKHO2
435	RNU4-24P
436	Y_RNA_ENSG00000277634
437	DACT3
438	RP11-812E19.9
439	CHTOP
440	ATP8B2
441	VASH2
442	SNORA9_ENSG00000252192
443	GAPT
444	MCMBP
445	KANSL1
446	ZNF526
447	ASPSCR1
448	EIF4EP1
449	SNORA72
450	SCARNA9
451	IBA57
452	RPS4XP14
453	NUP205
454	BDP1
455	MIR3680-2
456	SENP2
457	RN7SKP80
458	CSE1L
459	TMEM126B
460	ADCK4
461	TPX2
462	COL1A2
463	SNORA46_ENSG00000207493
464	TROVE2
465	SNRPD3
466	TPM2
467	HIST1H1E
468	SNORA49
469	C6orf47
470	COL4A2
471	VSIG4
472	IGHD3-9
473	ZFPL1
474	MS4A1
475	Z85986.1
476	CTC-343N3.1
477	YTHDF2
478	LRRC15
479	SORBS1
480	TGFB1I1
481	RPL9P32
482	THRSP
483	RP5-1147A1.2
484	ZNF324B
485	CDCA8
486	RNU6-834P
487	C11orf58
488	FXR1
489	SAE1
490	GLOD4
491	USP38
492	SGTA
493	SNORA22_ENSG00000206634
494	NUCKS1
495	CTB-31N19.3
496	SLC25A46
497	AC010480.1
498	AL133243.2
499	ZBTB11
500	IGHV2-70_ENSG00000274576
501	RN7SL381P
502	CTD-2349P21.3
503	IGLV2-8
504	RP11-344N10.4
505	MIR3609
506	OCLM
507	AC073052.1
508	PIM2
509	RP11-430L17.1
510	WDR82
511	DUOXA2
512	CTB-193M12.5
513	ATP6V1A
514	AC124914.3
515	IGKV1-12
516	PPIL1
517	AKNA
518	CPSF6
519	Y_RNA_ENSG00000280667
520	RNU6-595P
521	RP11-787I22.3
522	CAP1
523	RNU6-652P
524	PRR14L
525	IBSP
526	AC244250.4
527	S1PR4
528	RWDD4P1
529	CXorf67
530	MIR579
531	RP11-245J9.5
532	HIST1H3G
533	COL5A3
534	TAGLN
535	MIR3128
536	FAM129A
537	SCARNA5
538	Y_RNA_ENSG00000281302
539	CCL19
540	EVI2B
541	PCNP
542	SMU1
543	RN7SKP9
544	RBM27
545	SNORD94
546	SNORA47
547	RN7SL441P
548	CST6
549	MAPKAPK5
550	Y_RNA_ENSG00000207021
551	ATXN2
552	DENR
553	SNORA70G
554	FXYD6
555	RNU6-96P
556	MIR623
557	RP4-725G10.3
558	NIT1
559	CTSK
560	EEF1A1P25
561	SDHD
562	Y_RNA_ENSG00000207146
563	LRPAP1
564	OLFML2B
565	SDE2
566	PLK4
567	snoU2-30_ENSG00000201882
568	SEC23B
569	SNORA3
570	PDAP1
571	EBLN2
572	RNU6-824P
573	SRSF7
574	HEATR5B
575	RP13-554M15.2
576	GGNBP2
577	RNY1P9
578	HK3
579	ERI3
580	SNORA74B
581	SDCCAG3
582	EFTUD2
583	SNORA65
584	FHL3
585	MAP2K2
586	VN1R83P
587	RP11-423P10.2
588	VPS53
589	RP11-423E7.2
590	STT3A
591	CD52
592	ATP6V0E1P1
593	ABCE1
594	YY1
595	CUL3
596	AL591704.7
597	NEAT1
598	IGKV1D-8
599	SNORD71
600	MIR320C1
601	PAIP1
602	ACKR1
603	C1orf54
604	SNX20
605	XXcos-LUCA16.1
606	SNORA20
607	SIGLEC10
608	RNY3
609	MEX3A
610	IPO9
611	SNORD89
612	RP11-652L8.4
613	UBE3C
614	PHF6
615	RNU1-88P
616	RP11-493E12.2
617	Y_RNA_ENSG00000207370
618	CDHR5
619	UBR4
620	S100A3
621	RP13-638C3.2
622	PLEK
623	FTX_1
624	MIR4755
625	UQCRBP1
626	PPP1R8
627	SMC4
628	TSR1
629	SNORD70
630	RNU7-48P
631	RP11-86K22.2
632	HSPB7
633	FOLR2
634	RNU7-124P
635	snoU2_19_ENSG00000201592
636	C17orf75
637	YPEL4
638	RP11-313P13.5
639	MKI67
640	TMOD3
641	LZTR1
642	MIR643
643	BLZF1
644	MS4A4A
645	KIAA1524
646	SAMD4B
647	DRAP1
648	RP11-269G24.7
649	RP11-278C7.3
650	CNPY2
651	PRDX3P1
652	MAEA
653	ZNF324
654	SAFB
655	PARVA
656	ABCF1
657	TMEM106A
658	Y_RNA_ENSG00000252759
659	RP11-174N3.4
660	PROSER3
661	RP11-544M22.3
662	GTF2H1
663	TAF4
664	TOP3A
665	RP11-299J3.6
666	IGHV2-70
667	LUM
668	TCIRG1
669	HCFC1
670	EXOC3
671	MARCKSL1P1
672	CALD1
673	RN7SL81P
674	JPH2
675	FBXL16
676	SLC52A2
677	RP11-713M15.2
678	DCAF10
679	MRVI1
680	SHKBP1
681	LMOD1
682	SNORA37
683	TTC37
684	Metazoa_SRP_ENSG00000258045
685	FCF1
686	PPP6C
687	RP4-583P15.16
688	TRAV2
689	C9orf89
690	FMNL1
691	SLC30A6
692	GIMAP6
693	RNVU1-15
694	TMED7
695	RP11-133N21.7
696	RP11-333E13.2
697	IGSF6
698	LCE3D
699	HOXD11
700	KIAA1143
701	COL10A1
702	PPP1R14A
703	AL136303.1
704	RNU6ATAC
705	RP11-354E23.5
706	ASCL3
707	SCARNA8
708	RSBN1
709	ATF6
710	PPP1R12B
711	CLEC4A
712	ABCF3
713	RP11-161M6.2
714	C14orf132
715	VWF
716	TMEM14E
717	SNORA74_ENSG00000252213
718	XPO1
719	CDK12
720	RNU6-126P
721	SNORA34
722	PAK1IP1
723	THEMIS2
724	ZKSCAN4
725	GTF3C4
726	HAX1
727	U1_ENSG00000274210
728	GNA11
729	SYNM
730	APOA2
731	GIMAP7
732	OSCAR
733	Metazoa_SRP_ENSG00000276757
734	HOXB6
735	RNU7-77P
736	UBA1
737	SNORA2A
738	Y_RNA_ENSG00000252975
739	AC246787.5
740	IGKV1OR2-11
741	DDX46
742	ORC2
743	RN7SL535P
744	DHX38
745	MTMR12
746	RP11-168A11.4
747	MYO1F
748	RP11-401P9.4
749	SNORD11
750	CD37
751	MRGPRF
752	SNORA80A
753	CDC73
754	GTF2E1
755	MOB1A
756	RP11-389C8.2
757	CYTH4
758	RP11-567F11.1
759	CTB-75G16.1
760	GNG3
761	CEP76
762	NAT10
763	MIAT
764	Y_RNA_ENSG00000200834
765	GOLPH3
766	RNU6-800P
767	RP11-214J9.1
768	MGA
769	DTL
770	TCF20
771	DSCR3
772	TACO1
773	MIR4539
774	RP11-123C21.2
775	MRPL36
776	UBAP2
777	NLRC5
778	Y_RNA_ENSG00000200953
779	TSEN2
780	CWC22
781	CES2
782	RNU6-301P
783	ZCCHC24
784	ATP6V1G2
785	LTB
786	PRPF4
787	FLNC
788	RP3-324O17.7
789	MIR770
790	TRIM6
791	ODF2
792	RN7SL396P
793	CTD-2201E9.3
794	SAP130
795	CLPTM1
796	AC020550.7
797	ITGB2-AS1
798	YEATS4
799	LTBP4
800	CD74
801	RNU6-890P
802	AC246787.3
803	GZMB
804	HIST2H2AC
805	UBR7
806	RN7SKP255
807	PAPOLG
808	DDX31
809	AC053503.12
810	FNDC5
811	RP5-965G21.3
812	FAM120A
813	AC015923.2
814	Y_RNA_ENSG00000201208
815	RP4-625H18.2
816	FCGR3A
817	RP11-1046B16.3
818	IRF4
819	LCE3E
820	ERO1LB
821	SNORA54
822	AC002044.4
823	LGI2
824	RP11-707O23.1
825	SNORA12_ENSG00000212464
826	RNU6-807P
827	AL391001.1
828	C3AR1
829	ZNF639
830	RP11-271C24.3
831	SNORD56
832	RP11-894P9.1
833	TRBV20-1
834	NUSAP1
835	SCARNA3
836	CLIP3
837	ASH2L
838	CAAP1
839	PTGES2-AS1
840	MIR554
841	SCARNA12
842	AL118506.2
843	RP1-102G20.4
844	RNU6-1157P
845	RABEP1
846	U6_ENSG00000272337
847	SMARCA5
848	AP1G1
849	Y_RNA_ENSG00000202078
850	CD3G
851	RP11-348N5.7
852	SCARNA1
853	PIK3R4
854	U7_ENSG00000272215
855	DDX18
856	IFFO1
857	uc_338
858	RNU6-437P
859	ADAMTSL2
860	ZBED6
861	SNORD17
862	CTD-2002J20.1
863	Y_RNA_ENSG00000206846
864	SNORD121A
865	AP000350.5
866	IGFBP6
867	AC005828.1
868	PRKCDBP
869	FAM127B
870	DCAF12
871	RP11-173A6.2
872	CTC-529I10.1
873	IQSEC1
874	MED6
875	RNU6-856P
876	CTD-2600H12.2
877	BNIP3P24
878	CCDC97
879	CLDN15
880	CLEC14A
881	DCP1A
882	TRAV9-2
883	TARDBP
884	RNVU1-7
885	PLVAP
886	URB2
887	AC010329.1
888	NPEPL1
889	RAB23
890	Y_RNA_ENSG00000207034
891	RP11-818O24.2
892	TXNP6
893	FABP5P1
894	Y_RNA_ENSG00000200135
895	HNRNPC
896	RP11-665C16.1
897	RASAL3
898	SEC24C
899	RP1-224A6.8
900	RN7SL431P
901	CD53
902	RNY1P16
903	TM9SF4
904	CTC-490E21.11
905	CYBB
906	SNORD53
907	MSH6
908	RP11-537E18.1
909	FAF2
910	SURF6
911	NPM1P26
912	SNN
913	RPL23AP64
914	BGN
915	MED15
916	SNORA53
917	VPREB3
918	ATP5I
919	RP11-554A11.4
920	RP3-368A4.6
921	PROCA1
922	ACTC1
923	RP11-44N11.2
924	ZBTB18
925	SNORA38B
926	RNU7-75P
927	XPO5
928	Y_RNA_ENSG00000253088
929	FERMT2
930	BTN3A3
931	NID2
932	DCUN1D1
933	TRAPPC11
934	SNORA67_ENSG00000252473
935	TNFRSF13C
936	RNA5SP311
937	APOC1
938	RP11-500G22.5
939	C2orf54
940	POLR3A
941	KLK3
942	CTD-2510F5.4
943	GATC
944	DNAJC13
945	ATP6V1D
946	RASSF4
947	DEDD
948	TRBV3-1
949	SRSF9
950	RP11-611O2.1
951	SLC30A5
952	YTHDF3
953	MEA1
954	AC141928.1
955	MIR644A
956	RNU6-969P
957	WAS
958	SNORD15B
959	HNRNPM
960	ELAVL1
961	DCN
962	RNU6-377P
963	VSIG8
964	FNDC1
965	CTC-296K1.3
966	BRAP
967	IGLV1-51
968	ALDH1A1
969	CTD-2010I16.1
970	LRRC37A16P
971	LRRC58
972	RNU6-122P
973	RP11-434P11.2
974	WDR20
975	CD14
976	AC005071.4
977	MKRN2
978	ACTG2
979	RMRP
980	CIZ1
981	CCT2
982	RNU4-1
983	HLA-DMB
984	FBXO2
985	TXNRD1
986	AL590762.11
987	CCNA1
988	SNORA46
989	HRC
990	ZNF780B
991	CES1
992	C5orf22
993	PCED1B-AS1
994	Y_RNA_ENSG00000202222
995	DLK1
996	AC053503.6
997	MIR571
998	ADAP2
999	GZMK
1000	COL5A1
1001	TUBBP1
1002	Y_RNA_ENSG00000201563
1003	FAM73A
1004	DPP8
1005	ZMYM4
1006	CD22
1007	AC137590.1
1008	PGGT1B
1009	YBX1P1
1010	PSMB7
1011	RNU5F-1
1012	ASXL1
1013	GIMAP1
1014	CCNB1
1015	AC104841.1
1016	F2RL2
1017	KCNH2
1018	SNORA2B
1019	RNU6ATAC24P
1020	ZMYM3
1021	ZNF469
1022	KIF11
1023	TRPC4AP
1024	RNU6-130P
1025	MFNG
1026	SNORD112
1027	SIGLEC1
1028	PHC3
1029	RP11-258C19.4
1030	MRPL19
1031	ARHGAP11A
1032	CTD-2062A1.2
1033	PPP2R5E
1034	TYROBP
1035	USMG5P1
1036	UBE2R2
1037	NIPA2
1038	RNU6-171P
1039	UBQLN1
1040	CFAP20
1041	MIR1972-1
1042	RP11-284N8.3
1043	MFN1
1044	RNU6-942P
1045	SNORD53_SNORD92
1046	BTBD7
1047	CDH5
1048	PSMD13
1049	RNU4ATAC
1050	ELP2
1051	RP11-544M22.8
1052	RP11-35O15.2
1053	AC007279.1
1054	GPIHBP1
1055	SLAMF8
1056	AEBP1
1057	GAPVD1
1058	AC090804.1
1059	RNU5A-1
1060	P2RY13
1061	PDCD1
1062	SPRR2B
1063	C1QA
1064	GTSE1
1065	CACTIN
1066	MIR3657
1067	CALHM3
1068	RP4-539M6.21
1069	LONP2
1070	SELE
1071	AL391994.1
1072	AF129075.5
1073	Y_RNA_ENSG00000199676
1074	RPPH1
1075	SUPT16H
1076	CST5
1077	ATR
1078	IP6K1
1079	RNU4ATAC18P
1080	SEH1L
1081	N4BP2L2-IT2
1082	Y_RNA_ENSG00000201343
1083	WDR33
1084	DES
1085	AFF4
1086	PSMB6
1087	CTC-444N24.7
1088	PBRM1
1089	RP11-4B16.3
1090	NCKAP1L
1091	ZNF131
1092	NDUFS2
1093	DCUN1D5
1094	THAP11
1095	RP11-254B13.4
1096	KPNB1
1097	DLST
1098	SNORA73B
1099	AC008746.5
1100	MIR4312
1101	ECSCR_ENSG00000249751
1102	NEK4
1103	PI4KA
1104	OLFML1
1105	HMGB1P1
1106	SF3B2
1107	CTD-2587H19.3
1108	KHDRBS1
1109	CYP2W1
1110	USP1
1111	KIAA2018
1112	SCARNA13
1113	PRRC2C
1114	ACSS2
1115	TES
1116	Y_RNA_ENSG00000200090
1117	RP11-490B18.6
1118	PSMD2
1119	HMGN1P8
1120	MIR5687
1121	XIAP
1122	RAD23B
1123	SUMO1P3
1124	A2M
1125	AC007283.4
1126	LAT2
1127	RP11-325K4.3
1128	C1orf43
1129	TSFM
1130	RP3-426I6.5
1131	U7_ENSG00000280458
1132	Y_RNA_ENSG00000239040
1133	Y_RNA_ENSG00000201573
1134	Y_RNA_ENSG00000207117
1135	ANGPTL2
1136	GMPS
1137	MIR378J
1138	RALY
1139	RP4-744I24.4
1140	AC000123.2
1141	CTLA4
1142	KCNA3
1143	HELZ
1144	STX17
1145	SETDB1
1146	HOXB13
1147	SNORA63
1148	RP5-837J1.4
1149	AL355480.1
1150	SRGN
1151	RP11-283G6.3
1152	PCNXL3
1153	RP11-8L18.3
1154	ACP5
1155	RP11-380G5.3
1156	MIR593
1157	EIF4H
1158	DLGAP5
1159	APC
1160	RAD54L
1161	SLCO2B1
1162	RPA1
1163	MED22
1164	RP11-1024P17.1
1165	ALKBH5
1166	SUPT5H
1167	HUWE1
1168	TAF5L
1169	HOXB4
1170	SNORA79
1171	DNAJB14
1172	DDX19A
1173	RP11-792A8.3
1174	RPL7AP10
1175	MED13
1176	AK3P5
1177	TIGIT
1178	TCL1A
1179	CECR6
1180	CTC-510F12.7
1181	CD84
1182	RN7SL674P
1183	UBE2Q1
1184	FAM127C
1185	MED26
1186	ZKSCAN8
1187	NCAPH
1188	CYP26A1
1189	TMEM203
1190	LRRC10B
1191	RP11-363E7.4
1192	AC246787.1
1193	RP11-214K3.22
1194	RP11-394O4.5
1195	AC098592.8
1196	PSMC4
1197	TJAP1
1198	AARS2
1199	TRAV16
1200	PLA2G2D
1201	MIR3619
1202	RP11-338K17.6
1203	Y_RNA_ENSG00000201217
1204	CKS1BP3
1205	AC005154.8
1206	DHX8
1207	RNU6-37P
1208	RP11-385D13.3
1209	NAA50
1210	ARPC3P1
1211	TAB2
1212	MALAT1
1213	UBAP1
1214	DDX54
1215	IGHG1
1216	PYDC1
1217	IGHV1-69-2
1218	SNORA7B
1219	RN7SL752P
1220	RN7SL558P
1221	FLT1
1222	HGH1
1223	DHX37
1224	AMICA1
1225	CTB-131K11.1
1226	MAPK1IP1L
1227	CD27
1228	ACTA2
1229	UBE4A
1230	SCARNA7
1231	RNU6-315P
1232	PPRC1
1233	SPI1
1234	IGHJ3P
1235	VPS33A
1236	SYNPO2
1237	RNU7-71P
1238	IRS4
1239	LINC00216
1240	KAT5
1241	LRRC25
1242	UNC5B-AS1
1243	U7_ENSG00000271841
1244	RNU6-125P
1245	IGLC2
1246	AC004987.9
1247	MAPRE2
1248	CNN1
1249	RP11-319F12.2
1250	FBXL15
1251	RTCB
1252	GGH
1253	MIR6081
1254	RRP1B
1255	YWHAZP2
1256	RASL12
1257	LILRB3
1258	TRIM28
1259	NR4A1
1260	FHL1
1261	RNU6-1280P
1262	IGKV1-39
1263	CHI3L1
1264	CTD-2339M3.1
1265	ENTPD8
1266	RP11-231L11.3
1267	WIPI2
1268	SCUBE3
1269	QRICH1
1270	RP11-680G24.5
1271	MAP3K10
1272	RP4-597N16.4
1273	MRPL45
1274	RP11-73M18.6
1275	SNORD116_ENSG00000252985
1276	BATF2
1277	PDCD11
1278	TMPO
1279	RNY1
1280	THRAP3
1281	RPS15AP16
1282	OXER1
1283	ACTA2-AS1
1284	RP11-46H11.11
1285	ZNF143
1286	RP11-214K3.21
1287	OTUD4
1288	Y_RNA_ENSG00000207484
1289	IWS1
1290	AC100830.5
1291	RP11-492I21.1
1292	KLK4
1293	HP
1294	WWP2
1295	ASXL2
1296	POPDC2
1297	CLPTM1L
1298	TRBV18
1299	POLE3
1300	RP11-70L8.4
1301	CRYZP1
1302	MRPL20
1303	RP11-110I1.5
1304	SLA
1305	AC079781.5
1306	RP11-530C5.4
1307	NAPSB
1308	KIFC1
1309	RAB1A
1310	ZNF576
1311	CTC-260E6.7
1312	PRINS
1313	C5orf51
1314	VPRBP
1315	FBXW5
1316	F13A1
1317	SMAD5
1318	NDUFS6
1319	SNORA22_ENSG00000207344
1320	SNORA22
1321	CTA-276O3.4
1322	PUM2
1323	PLIN1
1324	CRTC2
1325	ALPL
1326	SEC23IP
1327	RNU6-681P
1328	MIR4766
1329	MIR199A1
1330	FABP5P7
1331	RBSN
1332	AMMECR1L
1333	BET1L
1334	SZRD1
1335	SMAD2
1336	MYH11
1337	AC092574.2
1338	RNU7-84P
1339	SF3A1
1340	CLTC
1341	SNORD56B
1342	GLE1
1343	GBP5
1344	CTSG
1345	PDCL
1346	SRSF2
1347	WIPF1
1348	RNY1P13
1349	MIR661
1350	MAF1
1351	HMGB1P14
1352	CTD-2024I7.1
1353	MYL9
1354	AC087884.1
1355	LRRC47
1356	MIR3131
1357	TBRG4
1358	RNU6-407P
1359	RANBP2
1360	RNU6-97P
1361	Y_RNA_ENSG00000202071
1362	RP11-762I7.4
1363	EYA3
1364	HSPE1
1365	SCARNA20_ENSG00000252577
1366	PNMA2
1367	RP3-476K8.4
1368	RP11-872J21.5
1369	MZB1
1370	ZZZ3
1371	HIST1H4D
1372	POLE2
1373	SCARNA24_ENSG00000252274
1374	AC005154.6
1375	MIR3671
1376	SNX22
1377	uc_338_ENSG00000275227
1378	RNU6-795P
1379	COG8
1380	LAIR1
1381	TMEM123
1382	GPD1
1383	HIST1H3B
1384	EPRS
1385	TRAP1
1386	AF001548.6
1387	LINC01272
1388	FTH1P22
1389	UQCR11_ENSG00000127540
1390	SNORA23
1391	SMTN
1392	HLA-E
1393	NUP62
1394	SASH3
1395	ACAP1
1396	CTD-2017D11.2
1397	FGFBP3
1398	CDCA5
1399	RNASE6
1400	CD163
1401	KLK2
1402	YWHAB
1403	CTC-296K1.4
1404	VPS29
1405	HLA-DPA1
1406	DHX9
1407	NFYC
1408	RP11-214K3.20
1409	SART1
1410	GAS1
1411	HMHA1
1412	KDM5A
1413	PRC1
1414	MCM4
1415	PIGU
1416	RP11-214K3.23
1417	KMT2A
1418	RP11-400F19.12
1419	TMEM14C
1420	NUP188
1421	NBR1
1422	UBBP4
1423	APOLD1
1424	SNORD8
1425	AP000892.6
1426	RUNDC3A
1427	FASTKD3
1428	SUZ12
1429	LCK
1430	MIR8071-2
1431	MIR548L
1432	CH17-373J23.1
1433	NRBF2P5
1434	ANKFY1
1435	SNORA80B
1436	TRAV8-3
1437	FAM122B
1438	GPATCH2L
1439	RP11-342K2.1
1440	FLJ36000
1441	RP11-159D12.11
1442	DDB1
1443	GZMA
1444	RAB5C
1445	KIAA1429
1446	RN7SL364P
1447	FAM208A
1448	NUP155
1449	RNU7-41P
1450	PRSS12
1451	U1_ENSG00000270722
1452	SNORA63_ENSG00000201229
1453	BIRC6
1454	RBM14
1455	CD300A
1456	SNORD39_ENSG00000264379
1457	KDM3B
1458	MAPK8IP1
1459	LRRC32
1460	PRPF8
1461	RP4-814D15.2
1462	TMEM184C
1463	RPL7L1
1464	FBXL22
1465	FP671120.7
1466	TUBA1B
1467	SENP5
1468	SCARNA15_ENSG00000252218
1469	PRPF40A
1470	ITM2A
1471	LLNLR-268E12.1
1472	AC020951.1
1473	RP11-474D14.2
1474	DENND4A
1475	MLLT6
1476	RP11-373D23.2
1477	CNTROB
1478	CLSPN
1479	CCNK
1480	Y_RNA_ENSG00000252874
1481	ICE1
1482	FP236383.3
1483	BRD1
1484	SNORD111
1485	TP53BP1
1486	HTRA1
1487	SNORD45_ENSG00000252438
1488	RNU6-549P
1489	EHMT2
1490	RP11-128N14.5
1491	SIT1
1492	NFX1
1493	NOTUM
1494	KIF23
1495	Y_RNA_ENSG00000201047
1496	SNORA71A
1497	SRXN1
1498	SCAF8
1499	Y_RNA_ENSG00000274967
1500	SRPR
1501	SNORA80E
1502	Y_RNA_ENSG00000200502
1503	AC063932.1
1504	IGLV3-21
1505	TRAV8-2
1506	RP11-480I12.2
1507	INTS2
1508	KANK2
1509	RP11-96C23.12
1510	RNU6-431P
1511	RFX7
1512	ZNF318
1513	ANGPTL1
1514	RBBP5
1515	MIR140
1516	RNU6ATAC16P
1517	Y_RNA_ENSG00000200842
1518	Y_RNA_ENSG00000202382
1519	SNORA26_ENSG00000212588
1520	CTA-268H5.12
1521	RN7SL263P
1522	IGKV1-16
1523	RP11-85K15.3
1524	TSN
1525	SFTPB
1526	SNORA38
1527	U8_ENSG00000239148
1528	TAGAP
1529	AC246787.4
1530	SNORA81_ENSG00000238390
1531	AC092798.2
1532	LL21NC02-1C16.2
1533	REXO4
1534	ZWINT
1535	RNF138P1
1536	MT1G
1537	EEF1A1
1538	TMEM19
1539	YIPF4
1540	RP11-305O6.4
1541	RN7SL2
1542	SNX27
1543	RP1-206D15.5
1544	MIR3177
1545	CTD-2315M5.2
1546	HNRNPR
1547	GPR174
1548	BNIP2
1549	AQR
1550	FUBP1
1551	MS4A6A
1552	TRIP12
1553	APH1A
1554	RP11-677M14.6
1555	CTD-2349P21.10
1556	AL355480.3
1557	LL0XNC01-36H8.1
1558	DDX27
1559	TRAV12-2
1560	CDK10
1561	CSRP1
1562	PRDM2
1563	SCARNA21_ENSG00000252835
1564	TBCC
1565	RNU7-45P
1566	RNY4P7
1567	PSMD10P1
1568	WDFY3
1569	RNU6-341P
1570	STARD10
1571	OSER1
1572	USP39
1573	TLN1
1574	DPRXP4
1575	GPR171
1576	MRPL54
1577	RNU1-13P
1578	TRAF3IP3
1579	POLR2I
1580	THAP7
1581	GFPT2
1582	RN7SL23P
1583	DDX52
1584	ANTXR1
1585	IGLV1-41
1586	ORM1
1587	COL8A1
1588	RP11-166B2.3
1589	PDLIM3
1590	TMEM5
1591	LSM7
1592	LINC00087
1593	CTD-2083E4.5
1594	IGHV4-4
1595	TUBGCP5
1596	RNU6-767P
1597	IGHV3-33
1598	ZC3H3
1599	RN7SKP70
1600	CD48
1601	ZNF197
1602	BRWD3
1603	RBM42
1604	CPXM1
1605	USP19
1606	CFL2
1607	SCAF1
1608	YY1AP1
1609	CXCL9
1610	SMEK2
1611	RP11-481C4.2
1612	TTC9B
1613	MIR4669
1614	MFSD12
1615	MIR4537
1616	C9orf78
1617	KIF2C
1618	PTGES3
1619	SNRPGP4
1620	TRBV12-4
1621	FBXO3
1622	RBM18
1623	RNU6-759P
1624	TRAV12-1
1625	AC007009.2
1626	AC079466.1
1627	RBBP4
1628	AIRE
1629	WDHD1
1630	RN7SL481P
1631	LAPTM5
1632	CCNA2
1633	DYNC1I2
1634	AC025918.1
1635	HNRNPL
1636	UBE2D3
1637	FGFR4
1638	SPEG
1639	RP3-404F18.5
1640	CYP26B1
1641	RNU6-1165P
1642	HNRNPUL1
1643	DNAJC11
1644	LY6G6C
1645	ABI3
1646	SRPK3
1647	CEP104
1648	MCM2
1649	MBNL1-AS1
1650	SNORA71D
1651	RP11-294C11.2
1652	C1QC
1653	RP11-22C11.1
1654	AP000866.1
1655	HIST1H4C
1656	KRT87P
1657	MAD2L1
1658	JAK3
1659	RAB14
1660	RNU1-134P
1661	CTB-152G17.6
1662	SFRP4
1663	UPF1
1664	RNU6-82P
1665	PSMC3
1666	SNORA74A
1667	HIST2H3D
1668	FAM110D
1669	Y_RNA_ENSG00000200742
1670	GNGT2
1671	RP11-669E14.6
1672	TEKT2
1673	RNU6-100P
1674	SOS2
1675	RBMX
1676	AC005104.3
1677	RP11-427L15.2
1678	RP4-569M23.2
1679	UBD
1680	ARHGAP9
1681	RP11-209D14.4
1682	AL589863.1
1683	HP1BP3
1684	ACTR10
1685	ZFR
1686	SMNDC1
1687	RNU6-930P
1688	TRBV29-1
1689	MYLPF
1690	ARMC8
1691	C11orf30
1692	snoU13_ENSG00000238311
1693	FLT4
1694	MT1H
1695	ATP6V0CP2
1696	HCST
1697	INTS7
1698	ZNF638-IT1
1699	BNIP3P27
1700	RGS17P1
1701	Y_RNA_ENSG00000206824
1702	Y_RNA_ENSG00000223188
1703	AL031594.1
1704	TAS2R15P
1705	AP000662.9
1706	MCUR1
1707	C1orf162
1708	RNU1-11P
1709	ATP5HP4
1710	GIMAP4
1711	RNA5SP123
1712	RN7SL648P
1713	POLDIP3
1714	MNDA
1715	NACC2
1716	Y_RNA_ENSG00000202019
1717	CTC-487M23.7
1718	AP000807.2
1719	PILRA
1720	TOPBP1
1721	HLA-DRB1
1722	WHSC1L1
1723	RARS2
1724	FGA
1725	RP13-216E22.4
1726	AC007919.18
1727	RALGAPB
1728	MIR186
1729	C6orf203
1730	GFM1
1731	SEPT1
1732	HTRA3
1733	VENTX
1734	AC002044.3
1735	FAIM3
1736	MUC17
1737	NOL11
1738	PECAM1
1739	MIR143
1740	AL122127.2
1741	C6orf89
1742	CD6
1743	INO80D
1744	OSBPL11
1745	TSPAN31
1746	U2SURP
1747	GP1BA
1748	PCBP2-OT1
1749	SPOP
1750	CBR1
1751	CCR5
1752	TK1
1753	NCAPD2
1754	CALM2P2
1755	RP11-532M24.1
1756	SRSF3
1757	CD180
1758	RBM12
1759	ESAM
1760	HGSNAT
1761	IGLV2-28
1762	TTC5
1763	IGHV3-74
1764	EXOSC3
1765	RP1-7G5.5
1766	TMC8
1767	RN7SK
1768	CCL4
1769	RP11-139H15.7
1770	SCYL3
1771	RNU7-115P
1772	CALML4
1773	RP11-214K3.19
1774	LILRB4
1775	SNRPGP18
1776	SNORA14B
1777	TACR2
1778	LCP2
1779	RFTN1
1780	FBXO42
1781	BUB1B
1782	PDCD10
1783	Y_RNA_ENSG00000206739
1784	RP11-90B9.3
1785	CD79A
1786	CD2
1787	FTH1P4
1788	DDX24
1789	SF1
1790	SART3
1791	SNORD38_ENSG00000252408
1792	USP34
1793	SSC5D
1794	CHD1
1795	AC073850.6
1796	PIANP
1797	TBC1D15
1798	TCEAL7
1799	BRIX1
1800	RP3-425C14.6
1801	AC016656.1
1802	MIR4728
1803	AP000577.2
1804	RP11-397P13.7
1805	FABP5P2
1806	ZNF574
1807	MIR3174
1808	RP11-242D8.2
1809	MORC3
1810	NELFB
1811	FDX1P1
1812	SUMO4
1813	CITF22-49E9.3
1814	TROAP
1815	CXCR6
1816	USF1
1817	KLK12
1818	MPEG1
1819	ECD
1820	RP11-452I5.2
1821	BTF3L4P1
1822	RNU6-1153P

## Sheet: BRCA_co-expressed non-ng
	cor_nng
0	TRAF1
1	SPPL2B
2	PEAK1
3	CD79B
4	GPR124
5	PGAP3
6	APPL1
7	TRAV8-6
8	C5orf15
9	RNU4ATAC11P
10	FBRS
11	RP11-55J15.2
12	POLK
13	TAS2R6P
14	EVI2A
15	PROSC
16	PMEL
17	LIPE
18	HLA-DPB1
19	GCC2
20	SMARCAD1
21	FBXW11
22	LEMD3
23	RP11-387M24.5
24	RP4-802A10.1
25	CSNK1G3
26	CD4
27	SLC7A7
28	ZNF503-AS2
29	RP11-144I2.1
30	KLHL18
31	ITIH5
32	ZNF664
33	DROSHA
34	RNU4ATAC16P
35	AP001429.1
36	RFWD2
37	MIR548V
38	CD93
39	VPS13C
40	PPOX
41	CD19
42	NAA35
43	RP11-342K6.3
44	UBE2G1
45	RPL31P52
46	CTD-2666L21.2
47	ZNF396
48	PARVG
49	CXCR3
50	KIF20A
51	COL6A2
52	CENPL
53	PODN
54	LMNB1
55	CD300C
56	Y_RNA_ENSG00000238713
57	TRAV41
58	Y_RNA_ENSG00000201071
59	MIR4714
60	CCDC88B
61	ABCB10
62	CTDSPL2
63	TSTD2
64	RP11-92A5.2
65	NDUFB8P2
66	RP11-712L6.8
67	MIR374B
68	MYO9A
69	RP11-701H24.5
70	HSPE1P26
71	COL6A1
72	TRBV5-1
73	POLR2KP1
74	WDFY1
75	RNU6-1016P
76	ZC3H14
77	RP11-317B17.4
78	U7_ENSG00000281414
79	RP11-553D4.2
80	TM9SF3
81	VOPP1
82	TRBV2
83	ARHGAP30
84	AC127904.2
85	FAP
86	RP5-1039K5.12
87	FYTTD1
88	QRSL1
89	XRN1
90	SIN3A
91	YLPM1
92	DNAJC14
93	NAA30
94	RBM5
95	IPO8
96	TRAV26-1
97	BCL6B
98	LSG1
99	TOX4
100	AC010999.1
101	MYCT1
102	CTA-363E19.2
103	LY96
104	HLA-DOA
105	RP11-10E18.7
106	RN7SL809P
107	PDCD6IP
108	TPI1
109	Y_RNA_ENSG00000207494
110	CCDC25
111	CD3D
112	CIDEC
113	SOCS4
114	RNU6-199P
115	TRAV8-4
116	FAM126B
117	RNU6-1005P
118	RP11-53B2.2
119	ZSCAN29
120	THBS2
121	FAM13B
122	FAM134C
123	DDX3X
124	NOTCH4
125	FOPNL
126	ADSL
127	CTC-428H11.2
128	RP11-140H17.2
129	PWP1
130	C10orf2
131	LAX1
132	TRIM33
133	KLHDC3
134	NUFIP2
135	ADAMTS2
136	FBXO28
137	NEK2
138	TRBV15
139	RP11-458J1.1
140	ERGIC3
141	FCER1G
142	TNFAIP8L2
143	DUOX1
144	TRBV5-4
145	SNORA28
146	RP11-449G16.1
147	NADK2-AS1
148	CXorf36
149	MIR553
150	SEC63
151	FUBP3
152	CPSF2
153	RP11-342L8.2
154	ADH1B
155	RP11-138H8.8
156	INTS6
157	DOCK8
158	YARS2
159	TRBV19
160	CTD-2301A4.3
161	RP4-575N6.4
162	RN7SKP271
163	RNU7-181P
164	AL391001.2
165	COX6A2
166	HLA-DQA1
167	RP11-74E22.8
168	RP1-179N16.3
169	ADAM12
170	IGKV3-20
171	BYSL
172	CPSF1
173	SRSF10
174	CTC-325H20.7
175	SELP
176	PPME1
177	ADAM17
178	NAA25
179	ICAM3
180	ACBD3
181	PUM1
182	MSL2
183	PUF60
184	CTD-3214H19.6
185	VIPAS39
186	IRF8
187	RNU4ATAC12P
188	COL8A2
189	AGGF1
190	RNF185
191	ZNF445
192	MED16
193	HLA-DMA
194	NCAPG
195	ZNF621
196	Y_RNA_ENSG00000200120
197	C2orf50
198	Y_RNA_ENSG00000201724
199	SMEK1
200	ZNF346-IT1
201	PARN
202	ITGAX
203	IGHD2-8
204	RP11-455F5.5
205	ATP5D
206	GGA1
207	RP11-214K3.5
208	ERI3-IT1
209	YWHAZP4
210	MED14
211	AC003989.3
212	YTHDC2
213	YME1L1
214	BAG4
215	MIR4729
216	HIST1H2BM
217	Y_RNA_ENSG00000206784
218	PRRC2A
219	RP11-1057B6.1
220	ARIH1
221	UBR1
222	TRIM23
223	SELPLG
224	RNU6-414P
225	KRT10
226	CTCF
227	RNU6-1010P
228	CYS1
229	RN7SKP74
230	COL5A2
231	AC117507.1
232	CLPX
233	DNAJA2
234	RNU6-1043P
235	FAM73B
236	SNORA12
237	CD8A
238	UBXN7
239	KIAA1462
240	GZMH
241	WDR48
242	RP11-3J10.7
243	TBC1D10C
244	NCF1
245	C1QB
246	RP11-463O12.5
247	KLHL6
248	MAP4K1
249	DOK3
250	ITGAL
251	REXO1
252	ZBTB1
253	LCE1A
254	CD86
255	WNT5A-AS1
256	CSNK1A1
257	MIR604
258	TCF25
259	TRAV5
260	SIGLEC9
261	TIE1
262	MIR194-1
263	USP12
264	DNAJC21
265	TRAV21
266	RIF1
267	SIN3B
268	GPR65
269	RP11-350N15.6
270	AC092881.1
271	MEG3
272	CEP350
273	CD28
274	Y_RNA_ENSG00000199466
275	TRPM7
276	NKG7
277	CTD-2233K9.1
278	RNU6-876P
279	SP3
280	TRAV13-1
281	PNPLA6
282	USP4
283	HNRNPK
284	KPNA4
285	ESPL1
286	STRN4
287	LAMTOR4
288	Y_RNA_ENSG00000252652
289	CLOCK
290	USP47
291	SPN
292	NCOA2
293	PCOLCE
294	ZFYVE16
295	CIITA
296	RP11-1094M14.8
297	METTL16
298	RASGRP2
299	NSUN3
300	COL6A3
301	NUP107
302	MRC2
303	GOLGB1
304	HSPE1P11
305	USP7
306	PHIP
307	NID1
308	SRGAP3-AS2
309	ERBB2IP
310	ADCY4
311	SNX4
312	RPS6KC1
313	TSNAX
314	RP11-503E24.2
315	PLEKHO2
316	RNU4-24P
317	KCTD12
318	SCAP
319	BCLAF1
320	MATR3_ENSG00000015479
321	SNORA9_ENSG00000252192
322	STAM2
323	ASPSCR1
324	EIF4EP1
325	LHFP
326	INPP5D
327	SNAI3
328	SNORA72
329	SCARNA9
330	MIR3680-2
331	CSE1L
332	TMEM126B
333	CBFB
334	TPX2
335	COL1A2
336	TROVE2
337	MIR5194
338	CUL5
339	COL4A2
340	DPEP2
341	SGOL2
342	ZNF18
343	CTC-343N3.1
344	YTHDF2
345	LRRC15
346	TGFB1I1
347	RP5-1147A1.2
348	ZNF324B
349	CDCA8
350	PDGFRL
351	LGALS7B
352	PRDM10
353	SLC25A46
354	RP11-2B6.2
355	AL133243.2
356	FBXO21
357	ZBTB11
358	BIN2
359	STXBP2
360	CTD-2349P21.3
361	MIR3609
362	AC073052.1
363	PIM2
364	DHX16
365	TRAV20
366	RICTOR
367	WDR82
368	GOLGA5
369	MRC1
370	RNF148
371	AC124914.3
372	AKNA
373	S100A7
374	FYB
375	PRR14L
376	S1PR4
377	COL5A3
378	TGFB2-AS1
379	MIR4737
380	Y_RNA_ENSG00000281302
381	CCL19
382	LCE1F
383	EVI2B
384	YWHAZP5
385	PCNP
386	SMU1
387	CHTF8
388	RN7SKP9
389	RBM27
390	THSD1
391	Y_RNA_ENSG00000207021
392	AC093850.2
393	PPM1B
394	DENR
395	SNORA70G
396	KLRB1
397	CTD-2006M22.2
398	DGAT1
399	Y_RNA_ENSG00000207146
400	OLFML2B
401	JUNB
402	HSPB1P1
403	SDE2
404	RP11-687E1.2
405	RPS20P15
406	TNNC1
407	ECM2
408	MYOZ1
409	ASH1L
410	SRSF7
411	TRAV35
412	RP5-836N17.4
413	HEATR5B
414	WAPAL
415	GIT2
416	KANK3
417	HK3
418	FAM26E
419	ADAMDEC1
420	EFTUD2
421	GMFG
422	PPIP5K2
423	CCNB2
424	AOC3
425	RPL9P2
426	STT3A
427	MUC5AC
428	DCAF5
429	TJP1
430	CUL3
431	NCF4
432	ZNF696
433	MIR320C1
434	CIAPIN1
435	GSN-AS1
436	PAIP1
437	ACKR1
438	SNX20
439	RP11-652L8.4
440	UBE3C
441	RP11-493E12.2
442	ZYG11B
443	C16orf87
444	Y_RNA_ENSG00000207370
445	CAB39
446	UBR4
447	PLEK
448	FTX_1
449	HSPD1P1
450	ORMDL3
451	PPP1R8
452	RNF41
453	SMC4
454	ZNF770
455	SACM1L
456	ITGB7
457	LALBA
458	ILF3
459	ZNHIT1
460	snoU2_19_ENSG00000201592
461	MKI67
462	TMOD3
463	KCTD20
464	ZNF706
465	DUSP1
466	BLZF1
467	RP11-229D13.3
468	RLIM
469	ZNF41
470	RP11-138A9.2
471	FUT7
472	ABCF1
473	TBX5-AS1
474	Y_RNA_ENSG00000252759
475	TRBV9
476	SON
477	SH2D1A
478	EPC2
479	MIR1205
480	TAF4
481	LUM
482	SCIMP
483	RP11-635L1.2
484	RNU6-780P
485	RNU6-402P
486	NDOR1
487	SIRPB2
488	SLC52A2
489	SNORA58_ENSG00000249020
490	PCYT1A
491	ZNF786
492	CNOT4
493	ZNF623
494	TTC37
495	TRAV2
496	ORC1
497	PLEKHJ1
498	FMNL1
499	AL050316.1
500	SLC30A6
501	TMED7
502	RP11-133N21.7
503	IGSF6
504	KIAA1143
505	COL10A1
506	PIK3CG
507	C19orf70
508	AL136303.1
509	RSBN1
510	RP11-431J24.2
511	ATF6
512	RP11-161M6.2
513	VWF
514	TMEM14E
515	RP11-598P20.3
516	XPO1
517	CDK12
518	ABHD13
519	MRPS10
520	ZKSCAN4
521	FAM114A2
522	CREBRF
523	SLMAP
524	TRBV14
525	C5orf42
526	PDIA2
527	RPL35AP32
528	AF178030.2
529	GIMAP7
530	ZKSCAN3
531	Y_RNA_ENSG00000252975
532	DDX46
533	ORC2
534	GABPA
535	STAM
536	MYO1F
537	MIR1245A
538	CD37
539	CDC73
540	MARCH7
541	MOB1A
542	PEAR1
543	CYTH4
544	RP11-567F11.1
545	IKZF1
546	Y_RNA_ENSG00000200834
547	UBE2W
548	CXorf21
549	MGA
550	IL7R
551	TRBJ2-7
552	ZFP36
553	SMARCD2
554	C19orf24
555	Y_RNA_ENSG00000200953
556	Y_RNA_ENSG00000199890
557	RP11-222K16.2
558	RNU6-1176P
559	RP11-81A22.4
560	ZCCHC24
561	TRBV11-2
562	CST7
563	TAF1A
564	IGSF1
565	INO80
566	MAGI2-AS3
567	DERL3
568	ITGB2-AS1
569	YEATS4
570	CD74
571	RNU6-890P
572	GZMB
573	KNTC1
574	PAPOLG
575	NME1-NME2
576	FAM120A
577	FCGR3A
578	ATG4B
579	EDC4
580	RP11-1046B16.3
581	G3BP2
582	AC002044.4
583	POLR2D
584	AL391001.1
585	C3AR1
586	ZNF639
587	RNF123
588	TRBV20-1
589	NUSAP1
590	GXYLT2
591	ASH2L
592	PPP3R1
593	IKBKAP
594	AP1G1
595	ELK3
596	LSM14B
597	Y_RNA_ENSG00000202078
598	CD3G
599	U7_ENSG00000272215
600	PIK3R4
601	VPS39
602	GVINP1
603	TRBV12-3
604	RP11-447D11.3
605	TPD52L2
606	CPSF3L
607	ORC6
608	MTDH
609	ZNF654
610	GSPT1
611	CLEC14A
612	DCP1A
613	SETD5
614	TRAV9-2
615	TARDBP
616	PLVAP
617	RP11-855A2.2
618	Y_RNA_ENSG00000207034
619	RP11-818O24.2
620	SNORA12_ENSG00000212342
621	TXNP6
622	RNF168
623	HNRNPC
624	Y_RNA_ENSG00000212205
625	MYO1G
626	HJURP
627	RASAL3
628	SLC19A3
629	HOXA5
630	RP1-224A6.8
631	CD53
632	C5orf24
633	TM9SF4
634	LIPG
635	CYBB
636	MSH6
637	KRTDAP
638	RP11-537E18.1
639	NPM1P26
640	RP11-568G11.4
641	ZNF646
642	CFAP97
643	JAM2
644	Metazoa_SRP_ENSG00000276359
645	RNU7-11P
646	RNF40
647	PLIN4
648	TRAV27
649	ACTR8
650	RP3-368A4.6
651	CENPE
652	RTF1
653	XPO5
654	Y_RNA_ENSG00000253088
655	BUB1
656	NID2
657	DCUN1D1
658	ZW10
659	MTRNR2L8
660	TRAPPC11
661	SNORA67_ENSG00000252473
662	RNU4-21P
663	DNAJC13
664	AP4E1
665	CH507-513H4.5
666	RPL7AP26
667	TRBV3-1
668	SLC30A5
669	YTHDF3
670	MIR644A
671	RP11-519C12.1
672	WAS
673	SPPL2A
674	ADIPOR1
675	DCN
676	RNU6-377P
677	BRAP
678	YIPF5
679	LRRC37A16P
680	LRRC58
681	RIOK2
682	RP11-434P11.2
683	MKRN2
684	ERCC6L
685	HLA-DMB
686	GPR12
687	LAMA4
688	AL590762.11
689	FOXP3
690	IPO11
691	C5orf22
692	PHAX
693	HMGN2P30
694	Y_RNA_ENSG00000202222
695	ADAP2
696	P4HA3
697	GZMK
698	CNIH1
699	COL5A1
700	ITGA11
701	Y_RNA_ENSG00000201563
702	FAM73A
703	DPP8
704	ZNF431
705	AC137590.1
706	ATG2B
707	PGGT1B
708	TMEM167A
709	ZNF271P
710	UBXN4
711	F2RL2
712	KIF11
713	TRPC4AP
714	RNU6-130P
715	SNORD112
716	PHYHIP
717	CTD-2062A1.2
718	TYROBP
719	USMG5P1
720	NLRC3
721	NIPA2
722	RP11-19E11.1
723	RNU6-171P
724	UBQLN1
725	PPP1R12A
726	CFAP20
727	TPR
728	CASC4
729	RP11-284N8.3
730	RNU6-942P
731	FEM1B
732	MFN1
733	BTBD7
734	CDH5
735	CD5
736	RNU4ATAC
737	ZNF638
738	ZSCAN32
739	AC007279.1
740	SLU7
741	GPIHBP1
742	SLAMF8
743	AEBP1
744	PDCD1
745	C1QA
746	RPS20P4
747	CACTIN
748	SNORA76
749	TRAV36DV7
750	RN7SKP287
751	ZNF7
752	RXRB
753	HSPD1P5
754	AL391994.1
755	RP11-147L13.11
756	RNF126
757	CSN2
758	Y_RNA_ENSG00000199676
759	SUPT16H
760	ATR
761	SEH1L
762	N4BP2L2-IT2
763	TNFAIP8
764	STARD3
765	Y_RNA_ENSG00000201343
766	WDR33
767	AFF4
768	NFATC3
769	INTS8
770	AIDA
771	RP11-35O15.1
772	CTC-444N24.7
773	RBM41
774	PBRM1
775	NCKAP1L
776	Y_RNA_ENSG00000199630
777	TRBV7-9
778	RP11-254B13.4
779	ECSCR_ENSG00000249751
780	MIR4312
781	NEK4
782	TRAV17
783	PI4KA
784	OLFML1
785	KHDRBS1
786	KIAA2018
787	PRRC2C
788	TMEM88
789	MXRA5
790	SIGLEC7
791	RP11-417L19.5
792	TRAV4
793	PSMD2
794	XIAP
795	SPCS2
796	C5orf49
797	MMP24-AS1
798	MIER1
799	RP3-426I6.5
800	FTSJ3
801	U7_ENSG00000280458
802	Y_RNA_ENSG00000201573
803	Y_RNA_ENSG00000207117
804	ANGPTL2
805	RP11-132F7.2
806	RP11-797A18.5
807	RP4-744I24.4
808	CTLA4
809	KCNA3
810	HELZ
811	STX17
812	TRAV13-2
813	ZNF510
814	PYCRL
815	RP11-283G6.3
816	USP10
817	ACP5
818	DLGAP5
819	APC
820	RAD54L
821	IL16
822	RP11-1024P17.1
823	LANCL2
824	TAF5L
825	DNAJB14
826	CSN1S2AP
827	C11orf57
828	DDX19A
829	RP11-792A8.3
830	TIGIT
831	RP11-686D22.10
832	WDR53
833	MED26
834	ZKSCAN8
835	DENND6A
836	NCAPH
837	RP11-363E7.4
838	PRRC1
839	TRAV16
840	LOR
841	VAV1
842	uc_338_ENSG00000277948
843	KRTAP3-3
844	DHX8
845	RP11-385D13.3
846	PTPRB
847	IGHG1
848	RBM23
849	AC002400.1
850	RN7SL558P
851	HGH1
852	AMICA1
853	CTB-131K11.1
854	GPR116
855	CD27
856	RP11-511H9.3
857	CASC5
858	UBE4A
859	RRP36
860	PPRC1
861	RP11-617F23.2
862	VPS4B
863	ZNF707
864	IPO5
865	RNU2-13P
866	SPI1
867	VPS33A
868	RNU7-71P
869	LINC00216
870	APBB1IP
871	LRRC25
872	RP11-524O24.2
873	DCTN4
874	CPSF3
875	PAPD4
876	AC004987.9
877	FBXL15
878	KMT2E
879	RRP1B
880	LGMNP1
881	LILRB3
882	TRIM28
883	RAD17
884	AF213884.3
885	SLC39A9
886	TRAV12-3
887	IL2RG
888	RNU6-1280P
889	SNORA25_ENSG00000200075
890	MAGEL2
891	IST1
892	CKAP2L
893	RP11-231L11.3
894	Y_RNA_ENSG00000200201
895	RNF20
896	SCAMP1
897	QRICH1
898	VSTM4
899	RP11-73M18.6
900	C4orf29
901	ZBTB41
902	SNORD116_ENSG00000252985
903	TRBV6-5
904	CD300LF
905	PDCD11
906	BMP1
907	THRAP3
908	PRF1
909	RPS15AP16
910	OXER1
911	RP11-46H11.11
912	RNU6-107P
913	RP11-214K3.21
914	CCDC80
915	RP11-30L15.4
916	MFAP3
917	HSPB1P2
918	IWS1
919	ZNF29P
920	RNA5SP491
921	STAU2
922	TRBV27
923	RP11-492I21.1
924	ASXL2
925	TRBV18
926	TMEM145
927	PIK3C3
928	RP11-70L8.4
929	CRYZP1
930	BROX
931	GIN1
932	RECK
933	ZNF207
934	AC079781.5
935	TRAV14DV4
936	RP11-530C5.4
937	TRBV6-6
938	RPL18P10
939	NAPSB
940	KIFC1
941	FLI1
942	RAB1A
943	POLH
944	TNFRSF1B
945	STAG2
946	SCYL2
947	C5orf51
948	GPSM3
949	RNFT1
950	VPRBP
951	KLF7-IT1
952	RP4-647J21.1
953	SMAD5
954	RP11-214K3.18
955	SNORA22
956	PUM2
957	PLIN1
958	TLR1
959	MIXL1
960	CAPZA1
961	AC079233.1
962	RNU6-681P
963	VPS28
964	FABP5P7
965	CTSS
966	CHM
967	AMMECR1L
968	Y_RNA_ENSG00000207438
969	BET1L
970	SLC35E3
971	FKBP7
972	SMAD2
973	BRF2
974	HEG1
975	ARPP19
976	SF3A1
977	SMIM19
978	TRAV39
979	VPS13D
980	CTSG
981	WIPF1
982	MAF1
983	HMGB1P14
984	AC010522.1
985	RANBP2
986	RNU6-97P
987	Y_RNA_ENSG00000202071
988	RP11-762I7.4
989	HSPE1
990	RP3-476K8.4
991	RP11-53B2.1
992	CYR61
993	RAB11FIP1
994	uc_338_ENSG00000275227
995	LAIR1
996	COG8
997	RP11-151N17.1
998	RAD50
999	GPD1
1000	FTH1P22
1001	Y_RNA_ENSG00000200351
1002	BOP1
1003	SASH3
1004	SLAMF6
1005	SP1
1006	ACAP1
1007	FAM149B1
1008	CTD-2017D11.2
1009	DMXL1
1010	CMTR2
1011	RNASE6
1012	HLA-DPA1
1013	DHX9
1014	RP11-214K3.20
1015	HMHA1
1016	RPS20P22
1017	KDM5A
1018	BAZ2A
1019	MCM4
1020	FMNL3
1021	RP11-214K3.23
1022	KMT2A
1023	TMEM14C
1024	NUP188
1025	KIAA1033
1026	VCPIP1
1027	NBR1
1028	MRPL47
1029	APOLD1
1030	RANBP10
1031	RUNDC3A
1032	RP1-47M23.3
1033	LCK
1034	ANKFY1
1035	PEX11G
1036	TRAV8-3
1037	NONOP2
1038	GZMA
1039	LRCH3
1040	ZNF653
1041	EXOC8
1042	FAM208A
1043	NUP155
1044	RNU6-757P
1045	EMILIN1
1046	BIRC6
1047	CD300A
1048	LYSMD3
1049	KDM3B
1050	LRRC32
1051	UROS
1052	C1QTNF6
1053	TMF1
1054	PRPF8
1055	TMEM184C
1056	PTPN7
1057	SENP5
1058	CD33
1059	TRBV7-6
1060	AC005702.1
1061	ELTD1
1062	ZNF777
1063	DENND4A
1064	AQP11
1065	LINC00674
1066	Y_RNA_ENSG00000252874
1067	ARID4B
1068	ICE1
1069	ZNF397
1070	TP53BP1
1071	RUNDC1
1072	HTRA1
1073	ADAMTS12
1074	PIGQ
1075	SPRTN
1076	EHMT2
1077	DENND4C
1078	ERLIN2
1079	SIT1
1080	RNU6-1283P
1081	KIF23
1082	SCAF8
1083	RPE
1084	Y_RNA_ENSG00000200502
1085	BOD1L1
1086	AC063932.1
1087	BAP1
1088	RNU6-853P
1089	TRAV8-2
1090	uc_338_ENSG00000278236
1091	PLAC9
1092	RP5-1171I10.5
1093	RFX7
1094	ZNF318
1095	USP20
1096	FAM78A
1097	RBBP5
1098	RNU6ATAC16P
1099	NDUFS7
1100	Y_RNA_ENSG00000200842
1101	RP11-794G24.1
1102	SETD1A
1103	Y_RNA_ENSG00000202382
1104	ANGEL2
1105	TAGAP
1106	ZNF252P
1107	TRBC2
1108	TBC1D20
1109	ICMT
1110	TRAV19
1111	TMEM19
1112	YIPF4
1113	ZCCHC14
1114	HCFC2
1115	HNRNPR
1116	GPR174
1117	USP37
1118	AQR
1119	GAS2L3
1120	MS4A6A
1121	CMTM3
1122	TRIP12
1123	RP11-524D16__A.3
1124	AQP7
1125	DDX27
1126	TRAV12-2
1127	GZMM
1128	CDK10
1129	MCOLN1
1130	Y_RNA_ENSG00000206728
1131	NUDT22
1132	ZAP70
1133	RNU6-593P
1134	PRDM2
1135	RP11-416A17.6
1136	RNU7-45P
1137	SCAF11
1138	RNU6-341P
1139	PSMD10P1
1140	WDFY3
1141	ATG5
1142	RP11-756J15.2
1143	ST6GAL2
1144	GPR171
1145	RNU1-13P
1146	AIM1
1147	WAC
1148	COL12A1
1149	TRAF3IP3
1150	ESCO1
1151	ANTXR1
1152	FERMT3
1153	COL8A1
1154	CYC1
1155	RP11-166B2.3
1156	AC007000.10
1157	TNPO1
1158	ZNF800
1159	AHCTF1
1160	MFN2
1161	ARID4A
1162	FPR3
1163	RNU4-25P
1164	MIR938
1165	CTD-2083E4.5
1166	RNU6-767P
1167	COMMD5
1168	ZC3H3
1169	CD48
1170	ZNF197
1171	CNOT1
1172	USP19
1173	CYB5B
1174	RP11-114F3.5
1175	SMEK2
1176	CCNT2
1177	CERCAM
1178	RDH5
1179	RP11-797A18.6
1180	KIF2C
1181	RP11-291B21.2
1182	TRBV12-4
1183	RNU6-759P
1184	BRD3
1185	SSPN
1186	TRAV12-1
1187	AC007009.2
1188	PPFIA1
1189	LAPTM5
1190	UBE2D3
1191	HCLS1
1192	IGIP
1193	DNAJC11
1194	ABI3
1195	FGR
1196	ZNF280D
1197	RP11-103B5.4
1198	EXOC5
1199	C1QC
1200	RP11-22C11.1
1201	PET100
1202	MSRB3
1203	JAK3
1204	RAB14
1205	CTB-152G17.6
1206	RP11-506K6.4
1207	NPAT
1208	FOXCUT
1209	CCDC43
1210	RNU6-82P
1211	MIR5094
1212	FAM110D
1213	RNA5SP507
1214	Y_RNA_ENSG00000200742
1215	FNIP1
1216	C16orf54
1217	TUBGCP3
1218	RP11-669E14.6
1219	RBMX
1220	RP11-427L15.2
1221	MMRN2
1222	ERC1
1223	TRAV23DV6
1224	UBD
1225	ARHGAP9
1226	FSTL1
1227	RP11-209D14.4
1228	ZFR
1229	GNG11
1230	TRBV29-1
1231	ARMC8
1232	RNU7-119P
1233	MAP3K2
1234	RNY4P25
1235	HCST
1236	TNFRSF17
1237	SMG1
1238	ZNF638-IT1
1239	BNIP3P27
1240	MORF4L1P1
1241	TRBV5-6
1242	AL031594.1
1243	TAS2R15P
1244	ZNF446
1245	RNF111
1246	ATP5HP4
1247	GIMAP4
1248	LINC00528
1249	GLT8D2
1250	RNA5SP123
1251	RN7SL648P
1252	SF3B3
1253	AL590762.10
1254	CSNK1G1
1255	MNDA
1256	PILRA
1257	RP11-173A16.1
1258	HLA-DRB1
1259	WHSC1L1
1260	RARS2
1261	MRPL2
1262	RP13-216E22.4
1263	C6orf203
1264	SEPT1
1265	SH2D3C
1266	SMIM6
1267	TRBV10-3
1268	RNU6-1177P
1269	PECAM1
1270	UTP15
1271	CD6
1272	INO80D
1273	MARK3
1274	RAB22A
1275	OSBPL11
1276	POLRMT
1277	TRIM44
1278	U2SURP
1279	RNU6-444P
1280	RP3-522J7.7
1281	CCR5
1282	TK1
1283	TRIM58
1284	SRSF3
1285	RBM12
1286	ZXDA
1287	ESAM
1288	RP11-631M21.7
1289	TTC5
1290	BTK
1291	RAB3GAP2
1292	TMC8
1293	GTF2A1
1294	AKAP10
1295	TRAV10
1296	TRAV25
1297	LILRB4
1298	RP11-214K3.19
1299	SNRPGP18
1300	LCP2
1301	RP11-252I14.2
1302	BUB1B
1303	CD2
1304	C11orf21
1305	USP34
1306	ASPRV1
1307	ANKRD40
1308	TBC1D15
1309	CYHR1
1310	AC016656.1
1311	RP11-397P13.7
1312	MIR3174
1313	TRBV6-1
1314	CXCR6
1315	MPEG1
1316	TRBJ2-1
1317	RP11-452I5.2
1318	RNY3P13

## Sheet: CESC_co-expressed non-ng
	cor_nng
0	RBM4
1	POLR2J
2	COL1A2
3	ATP5I
4	CHD2
5	TRAF1
6	RIC1
7	LAIR1
8	COL4A2
9	MIR503
10	AMBN
11	RSF1
12	RPRML
13	VSIG4
14	COQ6
15	COMMD2
16	DCAF7
17	GPR124
18	RTF1
19	GPD1
20	TUBD1
21	PRIMPOL
22	SIX2
23	OTUD5
24	RPS26P2
25	TRAV8-6
26	PGAP3
27	APPL1
28	LSM14A
29	RC3H2
30	LYRM5
31	RPL23A
32	FTH1P22
33	MS4A1
34	RBL2
35	CHAMP1
36	FABP5P10
37	WBP2
38	DCUN1D1
39	SMARCAL1
40	ZW10
41	PARL
42	TRAPPC11
43	EVI2A
44	ZNF182
45	CTB-61M7.2
46	SASH3
47	SAE1
48	FXR1
49	NAMPTP1
50	SMIM24
51	RTL1
52	ACAP1
53	RP11-432M8.8
54	APOC1
55	RP11-732A21.3
56	RBM7
57	PAPOLA
58	HLA-DPB1
59	NUDT10
60	IL1A
61	SGTA
62	RNASE6
63	IGKV1D-16
64	DNAJC13
65	OCRL
66	NDUFA13
67	SMARCAD1
68	SKP2
69	PARG
70	YWHAB
71	SLC25A46
72	HLA-DPA1
73	CHAD
74	RP11-406H21.2
75	LGALS2
76	RSPH1
77	RASSF4
78	MYH7B
79	RFWD3
80	CMKLR1
81	C9orf117
82	TRBV3-1
83	ZBTB11
84	SRSF9
85	LAG3
86	PARM1
87	SKIV2L
88	FAM198B
89	YTHDF3
90	AC141928.1
91	KDM5A
92	BAZ2A
93	WAS
94	FOXL2NB
95	KMT2A
96	TMEM14C
97	KAT7
98	CSNK1G3
99	VSIG8
100	CD4
101	POLG2
102	KIAA1033
103	PIM2
104	NBR1
105	DHX16
106	AP000892.6
107	RANBP10
108	GOSR1
109	CHST7
110	LRRC58
111	IGKV3-11
112	SUZ12
113	WDR20
114	CD14
115	RP11-420H19.2
116	MKRN2
117	ACTG2
118	RICTOR
119	WDR82
120	LCK
121	FAM175B
122	GOLGA5
123	SGOL1
124	DROSHA
125	ELMO2
126	TRAV8-3
127	GPATCH2L
128	NONOP2
129	CD248
130	NEDD1
131	LMBRD2
132	C5orf22
133	TTI1
134	CPSF6
135	LGALS4
136	PCED1B-AS1
137	PRR14L
138	RFC4
139	NUP37
140	WDR38
141	GZMK
142	MT4
143	FAM63B
144	PSMB5
145	NRDE2
146	GZMA
147	TUBBP1
148	ARFGEF2
149	RAD54L2
150	AC244250.4
151	SLC10A4
152	CD93
153	FAM150B
154	CYP4F11
155	RP3-333H23.9
156	DPP8
157	IGLL5
158	ZNF431
159	FGF3
160	FAM208A
161	ATG2B
162	BIRC7
163	RAP1GDS1
164	NUP155
165	PCID2
166	RBAK
167	CDS2
168	TAF2
169	C1orf194
170	REG4
171	CTD-2377D24.4
172	SPAG8
173	EMILIN1
174	GPATCH8
175	BIRC6
176	ASXL1
177	GIMAP1
178	RPS6KB2
179	KDM3B
180	UBXN4
181	TMF1
182	EVI2B
183	TAF1C
184	PRPF8
185	IGHE
186	TMEM184C
187	GID8
188	PTPN7
189	RP4-785G19.2
190	CXCR3
191	RPL7L1
192	PSMD10
193	CHGB
194	CHTF8
195	KIF11
196	SENP5
197	CITED4
198	SRP68
199	PRPF40A
200	ITM2A
201	PRR9
202	SIGLEC1
203	PPM1B
204	ATXN2
205	MTND4P20
206	RASL11A
207	PNRC1
208	DENR
209	PLGRKT
210	RP11-335K5.3
211	CTDSPL2
212	PPP2R5E
213	ACY3
214	RQCD1
215	NUP214
216	RGS1
217	TYROBP
218	TSTD2
219	CTSK
220	CCNK
221	NLRC3
222	ZNF683
223	BRD1
224	DNALI1
225	OLFML2B
226	TP53BP1
227	PLA2G4D
228	GSTA1
229	SLMO2
230	WFDC2
231	CSNK2A1
232	DEFA5
233	NDUFA11
234	RP11-284N8.3
235	SPRTN
236	MFN1
237	RTFDC1
238	RP11-492M23.2
239	BTBD7
240	HECTD4
241	YIPF6
242	SRSF7
243	CDH5
244	TRBV5-1
245	EXOSC9
246	PRSS3P2
247	IGKV2-24
248	SIT1
249	HEATR5B
250	AC093702.1
251	WAPAL
252	DNAJC19
253	ANKRD17
254	NOTUM
255	HK3
256	C19orf47
257	C2orf49
258	SRXN1
259	DNM3OS
260	SCAF8
261	MYBL1
262	SRPR
263	NAPSA
264	CUL4A
265	ZNF142
266	ARHGAP30
267	CCDC82
268	RP11-150O12.3
269	POLR2B
270	SLAMF8
271	KIAA1279
272	CNOT10
273	GMFG
274	GAPVD1
275	RNF13
276	AREL1
277	UBR5
278	P2RY13
279	KRR1
280	SLC25A21-AS1
281	RP5-1039K5.12
282	C1QA
283	EPS8L3
284	RP11-503N18.4
285	LY6G6D
286	FYTTD1
287	CXCR2P1
288	RP11-107N15.1
289	TRAV36DV7
290	STT3A
291	NDUFB7
292	SNRPD2
293	ALDOB
294	PYCARD
295	LONP2
296	CD52
297	SIN3A
298	TRBV20-1
299	YY1
300	TNFRSF11B
301	CAPN5
302	CUL3
303	YLPM1
304	RALGAPA1P
305	KIAA1244
306	LEFTY1
307	EXOSC2
308	RBM5
309	RIBC1
310	DNAJC14
311	TRGV2
312	CIAPIN1
313	UHRF2
314	HNRNPA2B1
315	PAIP1
316	ATR
317	BRMS1L
318	LSG1
319	IP6K1
320	GALT
321	SUPT16H
322	TOX4
323	LEMD3
324	FAM78A
325	RAB2B
326	RBBP5
327	IGKV1D-27
328	FNDC4
329	C6orf15
330	SNX20
331	IGLV9-49
332	C1orf54
333	SIGLEC10
334	RN7SL34P
335	STARD3
336	CNOT7
337	ARIH2
338	SETD1A
339	IPO9
340	CCDC127
341	WDR33
342	SLC1A5
343	ANGEL2
344	HTATSF1
345	KIF15
346	PRKRA
347	AFF4
348	NFATC3
349	IGKV1D-39
350	PHF6
351	PDCD6IP
352	DPEP1
353	DKK4
354	SPANXB2
355	EAPP
356	HAUS2
357	SFTPB
358	TAGAP
359	RP11-650L12.2
360	PBRM1
361	Y_RNA_ENSG00000223060
362	MARK2P12
363	CDHR5
364	NCKAP1L
365	IFNG
366	UBR4
367	ZNF131
368	S100A3
369	C1QTNF3
370	TPI1
371	TRBC2
372	PLEK
373	CDC40
374	ITGAE
375	MON1B
376	TBC1D20
377	PPP1R8
378	RP11-266L9.8
379	U3_ENSG00000200693
380	MED23
381	ZDHHC5
382	VPS8
383	CD3D
384	GPR34
385	RP4-555D20.2
386	HSF2
387	TRAV8-4
388	SPINK1
389	SDPR
390	LTN1
391	SACM1L
392	U82695.5
393	ODC1
394	SELT
395	ITFG2
396	C12orf10
397	HOXC-AS1
398	FGD5-AS1
399	ATXN7
400	NEK4
401	ACIN1
402	ILF3
403	KCNK15
404	ZNHIT1
405	TRAV17
406	AC026471.6
407	CGA
408	PAEP
409	OLFML1
410	SF3B2
411	ZCCHC14
412	RPLP2
413	NCOA5
414	HNRNPR
415	KHDRBS1
416	GPR174
417	KIAA2018
418	BNIP2
419	PPP1R2
420	CENPI
421	AQR
422	THBS2
423	ARID2
424	EIF3G
425	MS4A6A
426	CTD-3128G10.7
427	TRIP12
428	SUMO2
429	MS4A4A
430	RP11-524D16__A.3
431	VHL
432	ZCCHC12
433	QTRTD1
434	BIRC2
435	DDX27
436	BRD9
437	GZMM
438	TRAV4
439	ZAP70
440	PRDM2
441	RLIM
442	TNNI2
443	XIAP
444	AAMP
445	PIGG
446	TCHHL1
447	RP11-138A9.2
448	PWP1
449	ABCF1
450	TAGLN
451	TDG
452	SCAF11
453	C10orf2
454	LAX1
455	C5orf49
456	PROSER3
457	LAT2
458	ZBTB6
459	PRSS36
460	SON
461	SNORA77_ENSG00000221643
462	RP11-32D4.1
463	MIER1
464	HMGXB4
465	NUFIP2
466	FTSJ3
467	CTC-1337H24.4
468	NAA15
469	GPR171
470	CSTF1
471	TAF4
472	GMPS
473	WAC
474	RALY
475	FCER1G
476	POLR2I
477	TRAF3IP3
478	LINC01023
479	INHBE
480	CD7
481	TNFAIP8L2
482	PANX1
483	DUOX1
484	CTLA4
485	TDP1
486	KCNA3
487	HELZ
488	FBXO21
489	RP1-102K2.8
490	AKR1C2
491	ZNF510
492	NEK9
493	HOXB13
494	C15orf59
495	RP11-432M8.11
496	QSER1
497	FERMT3
498	HNRNPA1P8
499	TBCCD1
500	USP10
501	LATS1
502	COL8A1
503	PKN2
504	SERPINA4
505	RHNO1
506	NDUFB2
507	IGHGP
508	ARID4A
509	FPR3
510	PSMC6
511	LSM7
512	FUBP3
513	MEX3C
514	LMOD1
515	CPSF2
516	AC090707.1
517	RPA1
518	RP11-131M11.2
519	BCL2L15
520	FAM132B
521	VWA9
522	FXR2
523	PAN3
524	TTC37
525	NAP1L3
526	TUBA3D
527	SUPT5H
528	CD48
529	FCF1
530	CNOT1
531	PPP6C
532	TAF5L
533	HOXB4
534	AC068134.6
535	SPIN1
536	DNAJB14
537	C1QTNF1
538	RBM42
539	CPXM1
540	C11orf57
541	FBLN1
542	DDX19A
543	TRBV19
544	USP19
545	PAX9
546	NUP85
547	ZMYND10
548	SCGB2A1
549	GIMAP6
550	MED13
551	CXCL9
552	AE000661.50
553	GZF1
554	MS4A7
555	SMEK2
556	RP11-346C20.4
557	TIGIT
558	JSRP1
559	DHX9
560	IGHV3-13
561	IL2RB
562	IGSF6
563	HOXD11
564	C7orf26
565	RP11-21B23.2
566	AP001187.9
567	RP4-616B8.4
568	RP11-382A20.1
569	CDC37L1
570	KIAA1143
571	CD84
572	NOV
573	KRT28
574	HLA-DQA1
575	RPS2P4
576	C9orf78
577	FGF4
578	SETD4
579	ROMO1
580	KRT77
581	SAP30BP
582	RP11-291B21.2
583	RBM18
584	FBXO3
585	KMT2D
586	SPATA2
587	RAB7A
588	NDUFA2
589	SRSF10
590	ZKSCAN8
591	RMND5B
592	RNF214
593	TTC33
594	PPFIA1
595	WDHD1
596	RPL24P2
597	LAPTM5
598	GPX3
599	CECR1
600	DNAJC27
601	RAB36
602	SMC1A
603	TRIP13
604	ABCF3
605	ADAM17
606	BAMBI
607	RP11-161M6.2
608	DYNC1I2
609	HNRNPDL
610	NAA25
611	OXA1L
612	ICAM3
613	TRGV10
614	ADD1
615	XPO1
616	CDK12
617	RP11-4C20.4
618	PUM1
619	SYNCRIP
620	COX6C
621	UBE2D3
622	FGFR4
623	NUP88
624	MSL2
625	RP11-364B14.3
626	ABHD13
627	LARP7
628	ZKSCAN4
629	PUF60
630	CTD-3214H19.6
631	VIPAS39
632	KCTD2
633	DNAJC11
634	ABI3
635	MFAP4
636	SUCNR1
637	RNF34
638	REG1B
639	HSPBP1
640	CDX2
641	AADAT
642	DHX8
643	AGGF1
644	CTB-113I20.2
645	CEP104
646	RNF185
647	GIMAP7
648	CSF2RB
649	CHAF1B
650	SENP6
651	NDUFB5
652	HOXB6
653	TAB2
654	HLA-DMA
655	UBA1
656	DDX21
657	NAA50
658	SDHAF1
659	KRT36
660	ZNF621
661	EXOC5
662	C1QC
663	RPS9
664	IGHG1
665	ORC2
666	NVL
667	SDHAF2
668	DHX38
669	AC009014.3
670	SMEK1
671	PTPN23
672	SEC61G
673	TM4SF18
674	PLA2G7
675	MYO1F
676	SFRP4
677	NPAT
678	KLHL7
679	RPL27A
680	RP11-401P9.4
681	HDGFRP2
682	COL15A1
683	PSMC3
684	CD37
685	TRIM54
686	RP11-12D24.6
687	IGHM
688	NUPL1
689	AMICA1
690	CTB-131K11.1
691	GPR4
692	ZC3H18
693	REG3A
694	CD27
695	ATG16L1
696	AC066614.1
697	MOB1A
698	ACTA2
699	YWHAZP4
700	UBE4A
701	CYTH4
702	GNGT2
703	PSMD8
704	IGHV3-63
705	ABCB7
706	TEKT2
707	MED14
708	PPRC1
709	WI2-2373I1.1
710	NAT10
711	RBMX
712	EAF1
713	MIAT
714	YME1L1
715	BAG4
716	ADAMTS15
717	GOLPH3
718	NFAM1
719	MGA
720	UBD
721	SPI1
722	ARHGAP9
723	RPUSD4
724	TCF20
725	PRRC2A
726	CSDE1
727	TBPL1
728	RGS5
729	HP1BP3
730	EP400
731	ZFR
732	IRS4
733	DSCR3
734	C2orf47
735	NKTR
736	TRDJ3
737	ARIH1
738	TACO1
739	APPBP2
740	PNMT
741	ARMC8
742	LRRC25
743	RP11-793H13.11
744	RP11-1081M5.1
745	APEH
746	RP11-676J12.7
747	KCNF1
748	TFIP11
749	RPAP2
750	KREMEN2
751	ITCH
752	C11orf30
753	SELPLG
754	IGKV7-3
755	DIDO1
756	RP11-222K16.2
757	TMEM55B
758	PAPD4
759	RBM15B
760	HOXA10
761	PSTPIP1
762	MMGT1
763	RP11-432M8.17
764	IGLC2
765	CTCF
766	AC004987.9
767	RNF4
768	BRCC3
769	CNN1
770	YOD1
771	ZNF184
772	ECEL1P2
773	CREBBP
774	CXCL11
775	CST7
776	COL5A2
777	CAPN7
778	ZNF12
779	HCST
780	INTS7
781	TNFRSF17
782	HOXB-AS2
783	H3F3C
784	CYGB
785	PRKAR2A
786	MORF4L1P1
787	NPPC
788	LILRB3
789	CD8A
790	UBXN7
791	SLA2
792	C1orf162
793	GZMH
794	CEP57
795	WDR48
796	IGKV1-39
797	GIMAP4
798	RP11-432M8.9
799	INO80
800	PCIF1
801	TBC1D10C
802	TCHH
803	NCF1
804	SAP130
805	C1QB
806	IST1
807	SF3B1
808	ESRG
809	ZNF384
810	RP11-1081M5.3
811	SERINC1
812	C19orf52
813	SF3B3
814	GGA3
815	RP11-6E9.4
816	MNDA
817	CD74
818	IGKV1-5
819	ITGAL
820	CAND1
821	MAP4K1
822	SCUBE3
823	QRICH1
824	SNAI1
825	MAP3K10
826	IGHV5-51
827	CD86
828	TOPBP1
829	UXT
830	HLA-DRB1
831	RARS2
832	UBR7
833	WNT5A-AS1
834	C4orf29
835	RCE1
836	PRSS30P
837	DDX31
838	CD300LF
839	PDCD11
840	RALGAPB
841	PTPRN
842	PRF1
843	CCDC114
844	PRMT9
845	GFM1
846	PDK4
847	SEPT1
848	DHRS2
849	SIGLEC9
850	EDC4
851	IRF4
852	OTUD4
853	SASS6
854	FAIM3
855	ANKRD28
856	HSPB1P2
857	IWS1
858	UBE2N
859	POLR2D
860	ATP11B
861	RP6-24A23.7
862	NOL11
863	FAM76B
864	TEX2
865	DNAJC21
866	TRIM65
867	C3AR1
868	ZNF639
869	CCDC160
870	RIF1
871	RASL11B
872	CLEC2D
873	UBP1
874	GPR65
875	CNOT2
876	MUC2
877	CD6
878	INO80D
879	ASXL2
880	AC021218.2
881	RNF123
882	PHF5A
883	CLPTM1L
884	ATP2C1
885	TRBV18
886	MARK3
887	POLE3
888	HMGCS2
889	CDC42BPB
890	CTD-2262B20.1
891	TRIM44
892	SLAMF7
893	AC005355.2
894	RP11-137N23.1
895	HAS2
896	SLA
897	GTF2H3
898	NKG7
899	SP3
900	RUVBL2
901	USP4
902	SMARCA5
903	HNRNPK
904	ACBD7
905	KPNA4
906	AP1G1
907	CCR5
908	CFAP45
909	IGHV3-48
910	STRN4
911	LSM14B
912	RAB1A
913	ZNF576
914	ANKRD11
915	SLTM
916	LAMTOR4
917	CD3G
918	SCYL2
919	PIK3R4
920	DBR1
921	STAG2
922	C5orf51
923	KAT6A
924	SRP54
925	ZNF644
926	SPN
927	RPL36
928	VIL1
929	VPRBP
930	FCGR1A
931	FBXW5
932	VPS39
933	AXIN2
934	SRSF3
935	IGKJ5
936	TNKS
937	RP11-447D11.3
938	ESAM
939	HOXB5
940	GLYR1
941	AZI2
942	ECI2
943	PUM2
944	WDR6
945	RP11-1094M14.8
946	TTC5
947	CAPZA1
948	SNRNP200
949	RAB3GAP2
950	DEFA6
951	COL6A3
952	VBP1
953	SEC23IP
954	GTF2A1
955	FAM177A1
956	DCAF12
957	RPS27A
958	FABP5P7
959	CCL4
960	RBSN
961	TRGV4
962	MED6
963	LILRB4
964	TRDJ2
965	TRIM31
966	MAT1A
967	RP11-706C16.7
968	AMMECR1L
969	KRT20
970	TMEM52
971	AD000864.6
972	LCP2
973	PIFO
974	NUMA1
975	FAHD2B
976	PDCD10
977	RNF31
978	DRG1
979	AC006042.6
980	UBA52
981	MAML1
982	CLDN15
983	RP4-697K14.15
984	CLEC14A
985	CD79A
986	ANKS4B
987	SNX4
988	DCP1A
989	EIF3J
990	CD2
991	PDE12
992	MYH11
993	SHISA3
994	DDX24
995	BRF2
996	SETD5
997	HBS1L
998	ARPP19
999	CD8B
1000	HSPA6
1001	SART3
1002	SKIV2L2
1003	TMED8
1004	NFKBIB
1005	SF3A1
1006	PLVAP
1007	SERINC3
1008	MSMB
1009	ESF1
1010	VPS13D
1011	USP34
1012	APLNR
1013	SRSF2
1014	CIAO1
1015	TCEB2
1016	LCN15
1017	NOC3L
1018	CCR1
1019	ERVMER34-1
1020	MORF4L1
1021	NDUFB11
1022	RNF168
1023	SCAP
1024	FOXL2
1025	NKX3-1
1026	BCLAF1
1027	HNRNPC
1028	TCEAL7
1029	CTD-3088G3.4
1030	GPR107
1031	RASAL3
1032	RBBP7
1033	MIR3131
1034	SEC24C
1035	MUC12
1036	MIR4728
1037	CD53
1038	ZNF574
1039	TNNC2
1040	ANKRD13C
1041	RANBP2
1042	RPRD1B
1043	MORC3
1044	CYBB
1045	RGL3
1046	SP5
1047	TRIM62
1048	MSH6
1049	YTHDF1
1050	CCDC174
1051	HIST1H2BO
1052	KANSL1
1053	ZNF526
1054	ASPSCR1
1055	RNU6-911P
1056	CXCR6
1057	ZNF106
1058	MPEG1
1059	IGFBPL1
1060	TRBJ2-1
1061	ZZZ3
1062	ZNF646
1063	CFAP97
1064	UBE2V1
1065	RP11-452I5.2
1066	CLASP2
1067	SENP2
1068	RP11-693J15.6
1069	BRPF1
1070	RNF40
1071	AC104534.2

## Sheet: COAD_co-expressed non-ng
	cor_nng
0	AC016821.2
1	RBMS1P1
2	RAB3IL1
3	RP11-298I3.3
4	RP11-680G24.6
5	MESDC2
6	Y_RNA_ENSG00000202417
7	RNU7-96P
8	RSF1
9	WIZ
10	GPR124
11	PGAP3
12	RC3H2
13	RNU4ATAC11P
14	LAS1L
15	KLHL24
16	RP11-55J15.2
17	POLK
18	SKP1
19	RP11-274B21.10
20	MOB1B
21	CTD-2366F13.2
22	LAMP2
23	TAS2R6P
24	CHSY1
25	EVI2A
26	DSN1
27	FZR1
28	SPRR2A
29	RBM7
30	LIPE
31	HLA-DPB1
32	RP11-667K14.8
33	SMARCAD1
34	RNF114
35	RNU5E-3P
36	FBXW11
37	MIR4804
38	ADH5
39	IGHV3OR16-10
40	LEMD3
41	RNA5SP179
42	CMKLR1
43	ZMYND11
44	VPS26A
45	RN7SL430P
46	ZRANB1
47	GPR68
48	RNU11-2P
49	HNRNPA3
50	RBMX2
51	RP4-802A10.1
52	KAT7
53	CSNK1G3
54	UBE2T
55	CD4
56	PPTC7
57	CCT8
58	CTD-2283N19.1
59	DCAF17
60	KRT13
61	PTAR1
62	RP11-399C16.3
63	RPS20P31
64	LILRA5
65	TMEM109
66	IGKV3-11
67	TMEM119
68	RP11-144I2.1
69	KIAA1715
70	KLHL18
71	RNU7-79P
72	ZNF664
73	GPN3
74	RNU4ATAC16P
75	KLHL15
76	ELMO2
77	RN7SKP186
78	ERGIC2
79	AP001429.1
80	CABIN1
81	NUF2
82	RP11-775J23.2
83	RP11-107E5.3
84	SNX18
85	AL031320.1
86	AC000123.4
87	CXCL8
88	FAM134A
89	MIR570
90	ZNF611
91	RNU6-198P
92	RP11-231E4.5
93	ABI1
94	UBE2J2
95	MIR548V
96	TET2
97	FTSJ2
98	CD93
99	VPS13C
100	ANKRD10-IT1
101	FAM167B
102	RP11-390G14.1
103	KB-1205A7.1
104	RAP1GDS1
105	TAF2
106	ZMYM2
107	RP11-562A8.1
108	MIR3136
109	MRPL32
110	GPATCH8
111	UBE2G1
112	PIK3C2A
113	PSMB1
114	MIR3155A
115	TREM2
116	CRNKL1
117	RPL31P52
118	RP11-49K24.5
119	SETD7
120	GID8
121	RP11-382D8.3
122	COL6A2
123	RUFY2
124	HNRNPA1P50
125	AL360091.1
126	CDC42BPA
127	PODN
128	DDX3P2
129	CD300C
130	Y_RNA_ENSG00000238713
131	SPCS3
132	RP11-135N5.3
133	ATXN2L
134	AL138706.2
135	RP11-195B17.1
136	MED4
137	HCAR2
138	Y_RNA_ENSG00000201071
139	RP11-393I2.2
140	MIR4714
141	SCO2
142	MIR4477B
143	ABCB10
144	CTDSPL2
145	RNU6-1340P
146	CTD-2349P21.12
147	MIR7848
148	RP11-840I19.5
149	NPTN-IT1
150	AC012627.1
151	AL139333.1
152	TCEB1
153	ZNF267
154	RP11-354E23.4
155	CSNK2A1
156	NEK7
157	RP11-701H24.5
158	HSPE1P26
159	UPF2
160	ATP6V1C1
161	EHD3
162	COL6A1
163	HSPB2
164	RP11-745A24.1
165	CTD-2081C10.5
166	POLR2KP1
167	SH3GLB1
168	RNU6-875P
169	RNU6-1016P
170	ZC3H14
171	ANKRD17
172	RP11-317B17.4
173	U7_ENSG00000281414
174	NELFCD
175	RP11-2J18.1
176	RP11-619I22.1
177	Y_RNA_ENSG00000222511
178	RPRD1A
179	ARHGAP30
180	SNORD9
181	STX12
182	AC127904.2
183	SIGLEC14
184	MIR3140
185	SNORA16B
186	FAP
187	ARHGAP21
188	FYTTD1
189	PPP1R3D
190	CTD-2267D19.1
191	CTD-3220F14.2
192	Y_RNA_ENSG00000200428
193	ENTPD1
194	XRN1
195	U2_ENSG00000278135
196	U3_ENSG00000212195
197	MDM4
198	UPF3B
199	RWDD4
200	SIN3A
201	RP11-466A19.7
202	ATG12
203	YLPM1
204	RN7SL141P
205	LIMD2
206	DNAJC14
207	ELF2
208	TNS1
209	RP11-295I5.3
210	PDS5A
211	BCL6B
212	HNRNPA2B1
213	TOX4
214	TDGF1P5
215	AC010999.1
216	CTA-363E19.2
217	PIGK
218	GDI2
219	MTMR10
220	PTGIS
221	MPHOSPH10
222	CLEC5A
223	Y_RNA_ENSG00000201850
224	OSGIN2
225	RP11-10E18.7
226	RN7SL809P
227	KIF15
228	WDR74
229	SNORD38_ENSG00000207199
230	RLIMP1
231	URGCP
232	RNU6-720P
233	POGK
234	PDCD6IP
235	RNU6-272P
236	IGFBP5
237	CLEC11A
238	SBNO1
239	DHX29
240	FBXO30
241	POLR2M
242	RNU6-638P
243	KRT17
244	RP11-650L12.2
245	SETD3
246	RNU6-314P
247	NIP7
248	TPI1
249	STRN3
250	Y_RNA_ENSG00000207494
251	RNU6-1209P
252	RNU6-915P
253	RP11-139H15.6
254	METTL4
255	RMDN1
256	CCDC25
257	ZDHHC5
258	CD3D
259	NCLP1
260	RNY4P34
261	RNU6-879P
262	RNU6-199P
263	SOCS4
264	C3orf38
265	AKAP8
266	LTN1
267	RP11-932O9.10
268	HNRNPU-AS1
269	Y_RNA_ENSG00000200332
270	FAM126B
271	SNORA18_ENSG00000252719
272	RP11-362K14.5
273	AC104058.1
274	CKAP5
275	RP11-19E18.2
276	RNU6-1005P
277	DPP3
278	TMEM75
279	ZSCAN29
280	S1PR3
281	TRMT5
282	MRPS31
283	CHUK
284	FAM13B
285	HNRNPA1P49
286	THBS2
287	Y_RNA_ENSG00000251728
288	RNU6-786P
289	FCGR2A
290	DOHH
291	RNA5SP33
292	NOTCH4
293	LOX
294	RPL3P6
295	AC005785.5
296	CTC-428H11.2
297	HSPA12B
298	EIF3A
299	WDR12
300	ZNF33A
301	SLC30A4
302	RP11-140H17.2
303	NCBP1
304	DIS3
305	BNIP3P10
306	RPRM
307	AC091185.1
308	RP11-672A2.4
309	RP11-166P13.4
310	SNRNP27
311	CFH
312	PWP1
313	C10orf2
314	RNU6-1045P
315	LAX1
316	Y_RNA_ENSG00000200164
317	TRIM33
318	RP3-426I6.6
319	ZBTB6
320	GNL1
321	LYL1
322	RP11-582J16.4
323	TRAPPC1
324	NUFIP2
325	HEATR1
326	ADAMTS2
327	NAA15
328	RP11-536L3.4
329	FBXO28
330	G2E3
331	NEK2
332	UBN1
333	EBNA1BP2
334	LRRC40
335	ZNF283
336	snoU13_ENSG00000239129
337	RP11-588L15.1
338	CHRDL2
339	ERGIC3
340	FCER1G
341	PSME4
342	TNFAIP8L2
343	NKRF
344	SUPT7L
345	PANX1
346	LARP1
347	RPL21P8
348	RP11-452J6.2
349	TDP1
350	KDM2A
351	RP11-449G16.1
352	HECTD1
353	APOL3
354	Y_RNA_ENSG00000200888
355	OTUD7B
356	NADK2-AS1
357	PODNL1
358	AGPS
359	RP11-397P13.6
360	RP11-83B20.2
361	RPL36AP41
362	CXorf36
363	SLC25A11
364	AL360001.1
365	MIR553
366	IGHGP
367	RNU7-110P
368	FUBP3
369	RN7SKP16
370	CPSF2
371	ADH1B
372	RP11-138H8.8
373	INTS6
374	SNRPGP15
375	SLC25A3
376	PPP1R18
377	SNORD67_ENSG00000212135
378	UBE3B
379	NDC1
380	RP11-690D19.3
381	GDAP2
382	CKAP2
383	SCARF2
384	ABCA5
385	TRBV19
386	LYPD3
387	CTD-2301A4.3
388	MIR548AT
389	SELL
390	PSMD11
391	DYNC1LI1
392	RN7SKP271
393	CLPP
394	TMEM140
395	Y_RNA_ENSG00000199875
396	uc_338_ENSG00000278413
397	MS4A7
398	CPNE3
399	SF3B6
400	RP11-649A18.4
401	RNU7-181P
402	BRD4
403	C18orf25
404	RP11-474P2.6
405	HLA-DQA1
406	SAP30BP
407	RP1-179N16.3
408	DHX35
409	IGKV3-20
410	BYSL
411	HMGN2P27
412	KMT2D
413	CPSF1
414	CD209
415	RP11-705C15.3
416	SRSF10
417	PRELP
418	CTC-325H20.7
419	RAVER1
420	RP11-391L3.5
421	RNF214
422	TTC33
423	MIR573
424	FGL2
425	RNU6-574P
426	GPN1
427	RPS15A
428	RNU7-18P
429	RP11-843B15.4
430	FBXL4
431	PPME1
432	VKORC1L1
433	ADAM17
434	GLTSCR1L
435	AASDHPPT
436	FIBIN
437	NAA25
438	RHOG
439	SERPING1
440	ZCCHC11
441	NOL10
442	CEBPZ
443	PUM1
444	BRMS1
445	MSL2
446	RP11-338I21.1
447	MTA2
448	PUF60
449	PHKB
450	KCTD2
451	RP11-303E16.9
452	MFAP4
453	UBE2D1
454	FP565210.1
455	CXCL6
456	MIR7854
457	RNU4ATAC12P
458	COL8A2
459	SNX12
460	AGGF1
461	MTMR9
462	ADSS
463	MED16
464	ZNF445
465	RP11-819C21.1
466	CSF2RB
467	RNF185
468	RP11-44F14.6
469	ATAD3A
470	RP11-359K18.4
471	HLA-DMA
472	NCAPG
473	PSME3
474	MLLT1
475	LIX1L
476	KRT16
477	C3orf17
478	RPL5
479	ZNF621
480	MTFR1
481	AIG1P1
482	DCP1B
483	RNU2-6P
484	Y_RNA_ENSG00000200120
485	RP13-93L13.2
486	CHEK1
487	ANKRD50
488	G3BP1
489	Y_RNA_ENSG00000201724
490	SMEK1
491	ORC4
492	ZNF518A
493	ZNF346-IT1
494	MIR548AA1
495	RNU6-859P
496	SLC35B1
497	ITGAX
498	Y_RNA_ENSG00000206847
499	RP5-1057I20.5
500	HIGD1AP6
501	ATP5D
502	Y_RNA_ENSG00000206651
503	MIR591
504	KRT5
505	MRPS36
506	DNAJC9
507	MON2
508	GGA1
509	WDR26
510	RP11-425M5.7
511	MORF4L2
512	CXorf40A
513	RNU6-998P
514	Metazoa_SRP_ENSG00000274963
515	RNU4-51P
516	RNU6-1025P
517	UEVLD
518	MED14
519	FAM83H
520	AC003989.3
521	Y_RNA_ENSG00000200397
522	RPS15AP10
523	ACACA
524	RNA5SP168
525	YME1L1
526	YTHDC2
527	ZNF527
528	CTB-119C2.1
529	MIR4729
530	NFAM1
531	CXCL3
532	SNORA40_ENSG00000208308
533	SLC22A17
534	Y_RNA_ENSG00000206784
535	PRRC2A
536	CSDE1
537	AL662800.1
538	RNU6-957P
539	NPLOC4
540	COX7A1
541	RPL7P57
542	ARIH1
543	RP11-128N14.4
544	NUP98
545	C2orf47
546	NKTR
547	RP11-332O19.2
548	RP11-1057B6.1
549	MTX2
550	UBR1
551	FAM204A
552	RNU6-1034P
553	TFIP11
554	CDCA4P1
555	RC3H1
556	GIPC3
557	CTD-2647L4.4
558	ITCH
559	TRIM23
560	RN7SL683P
561	SELPLG
562	TIMM17B
563	RNU6-414P
564	CENPK
565	C1D
566	ZBTB37
567	MMGT1
568	Y_RNA_ENSG00000199762
569	RNU6-1010P
570	RNU6-141P
571	CTCF
572	PNISR
573	CYB5R3
574	NFE2L1
575	SIVA1
576	FAM35A
577	RN7SKP74
578	CXCL11
579	AC008671.1
580	COL5A2
581	AC117507.1
582	C1R
583	ZBTB24
584	CLPX
585	DNAJA2
586	SNTB2
587	ISLR
588	PTRF
589	RNU6-1043P
590	SNORA12
591	CD8A
592	EIF1P7
593	UBXN7
594	Y_RNA_ENSG00000202141
595	MIR4802
596	KIAA1462
597	RP11-504P24.9
598	GZMH
599	SNORD63_ENSG00000206989
600	RP11-3J10.7
601	WDR48
602	TBC1D10C
603	RNU6-195P
604	C1QB
605	RP11-463O12.5
606	RP1-224A6.9
607	MIR4473
608	CCDC184
609	SERINC1
610	MIR4742
611	GGA3
612	MCRS1
613	CNOT6
614	RNU1-87P
615	MAP4K1
616	ITGAL
617	DOK3
618	UBE2L4
619	REXO1
620	ZBTB1
621	MTG2
622	PRPSAP2
623	HNRNPA1P14
624	UXT
625	ZNF275
626	FPGT
627	LIN54
628	IARS2
629	PLN
630	SNORD19_ENSG00000222345
631	IL11
632	RP11-272L14.2
633	MIR4480
634	CELF1
635	TRAM1
636	DKK3
637	MIR604
638	ACA59
639	ARFGAP2
640	MYLK
641	SIGLEC9
642	HMMR
643	LCOR
644	AC017074.3
645	TIE1
646	HSPB6
647	MIR194-1
648	PSMA3-AS1
649	DNAJC21
650	RP3-522J7.5
651	ITGA7
652	DDR2
653	RSBN1L
654	RIF1
655	GPR65
656	Y_RNA_ENSG00000200769
657	RP11-487E1.2
658	HSP90B1
659	UBXN2A
660	CLEC4E
661	MIR5582
662	CTD-2373N4.3
663	PAIP1P1
664	WBP1L
665	AC092881.1
666	SLAMF7
667	MEG3
668	AC003989.4
669	CEP350
670	PITPNB
671	Y_RNA_ENSG00000199466
672	TRPM7
673	RP11-562A8.4
674	NKG7
675	ZFAND6
676	RNU6-876P
677	TRAPPC8
678	CTD-2233K9.1
679	CDC27
680	PNPLA6
681	ATXN7L3
682	ARHGEF12
683	SP3
684	HNRNPK
685	NUS1
686	KPNA4
687	TRIM39
688	SNORD63_ENSG00000222937
689	RP11-495P10.10
690	SNORA31_ENSG00000252050
691	JKAMP
692	RANBP3
693	RPL36AP15
694	SNORA67
695	Y_RNA_ENSG00000252652
696	LAMTOR4
697	RNU6-1153P
698	RP11-284F21.7
699	CLOCK
700	USP47
701	AL133243.4
702	ZNF644
703	MIR6124
704	SPN
705	MIEF1
706	RP11-391L3.4
707	Metazoa_SRP_ENSG00000277452
708	Y_RNA_ENSG00000207342
709	FCGR1A
710	PLAGL2
711	CSGALNACT2
712	NCOA2
713	KIRREL
714	SETP5
715	TNKS
716	PCOLCE
717	AVL9
718	ZFYVE16
719	RNU6-608P
720	GATAD2A
721	SCARNA23
722	CIITA
723	AZI2
724	RNU6-251P
725	RP11-1094M14.8
726	LNPEP
727	RCN2
728	MIR4644
729	NSUN3
730	COL6A3
731	NRAS
732	NUP107
733	TP73-AS1
734	MRC2
735	GOLGB1
736	HSPE1P11
737	RP11-571I18.4
738	POLR3H
739	CRLS1
740	PHIP
741	MIR181B2
742	SYDE1
743	MYCN
744	DRG1
745	NID1
746	MAML1
747	TMTC4
748	Y_RNA_ENSG00000199366
749	WDR44
750	ERBB2IP
751	ADCY4
752	HIC1
753	RN7SL749P
754	RGAG4
755	RP5-1112D6.8
756	DERL1
757	EIF3J
758	RCOR1
759	HBS1L
760	VDAC1P8
761	AL079334.1
762	AP2S1
763	TSNAX
764	IGLV11-55
765	TMED8
766	RP11-503E24.2
767	SERINC3
768	KPNA3
769	RNU4-24P
770	PLEKHO2
771	APLNR
772	Y_RNA_ENSG00000277634
773	CIAO1
774	AL136115.1
775	FAM178A
776	RP11-201O14.2
777	FBXO5
778	PTPLB
779	MNT
780	DACT3
781	MORF4L1
782	FANCI
783	RP11-1149O23.1
784	SNORA35_ENSG00000271907
785	ITFG1
786	Y_RNA_ENSG00000200685
787	SMC6
788	BCLAF1
789	MIR548T
790	UBXN6
791	ATP8B2
792	SNORD113-2
793	RP11-1020A11.2
794	FAM199X
795	GTF3C3
796	DDX17
797	Y_RNA
798	PMS1
799	SNORA9_ENSG00000252192
800	RP11-5G9.5
801	RPRD1B
802	STAM2
803	BCL2L2
804	KANSL1
805	RP11-764K9.2
806	EIF4EP1
807	SNORA72
808	SCARNA9
809	LPP
810	BDP1
811	MIR3680-2
812	SENP2
813	AC067945.3
814	RP11-700J17.1
815	BRPF1
816	AP000560.1
817	RNA5SP268
818	PNO1
819	CSE1L
820	TNRC6A
821	RNY4P36
822	SPSB1
823	TMEM126B
824	GAN
825	KLHL20
826	TPX2
827	COL1A2
828	WDR83
829	SNORA46_ENSG00000207493
830	MIR5194
831	TROVE2
832	SNRPD3
833	CUL5
834	TPM2
835	LARP4
836	C6orf47
837	CTC-487M23.6
838	VSIG4
839	MOB4
840	COMMD2
841	PWAR6
842	PRIMPOL
843	SGOL2
844	OTUD5
845	CTNNBL1
846	COPZ2
847	RBL2
848	RNY1P15
849	CTC-343N3.1
850	EMILIN2
851	PRR12
852	SORBS1
853	LRRC15
854	TGFB1I1
855	RNA5SP217
856	TOMM22
857	DDX1
858	RNU6-834P
859	C11orf58
860	SAE1
861	GLOD4
862	GANAB
863	ZNF282
864	PCNX
865	HSPE1P13
866	SGTA
867	SREK1
868	RP11-290L1.4
869	AC010480.1
870	SLC25A46
871	SECISBP2L
872	CTB-31N19.3
873	RN7SKP69
874	RP11-438L19.1
875	AL133243.2
876	RP11-2B6.2
877	ZBTB11
878	MFAP1
879	CCT4
880	ATF6B
881	BIN2
882	STXBP2
883	EBAG9
884	CTD-2349P21.3
885	RP11-474P2.5
886	RP11-344N10.4
887	RP11-380M21.3
888	CTA-217C2.2
889	MIR3609
890	RNU7-49P
891	RNU7-169P
892	Y_RNA_ENSG00000199331
893	OCLM
894	RNU6-151P
895	ARMC10
896	AC073052.1
897	SENP1
898	RNU6-1237P
899	PIM2
900	GCN1L1
901	DHX16
902	DOPEY1
903	GBF1
904	COPS8
905	YTHDC1
906	RPRD2
907	GAS5-AS1
908	EBLN3
909	RP11-230C9.3
910	RICTOR
911	WDR82
912	DUOXA2
913	TRIM26
914	ATP6V1A
915	GOLGA5
916	MRC1
917	ATP5G1
918	CTB-20D2.1
919	CHST15
920	AC124914.3
921	ENG
922	SEC24A
923	MRPL30
924	AKNA
925	CXCR1
926	CPSF6
927	TTI1
928	API5
929	Y_RNA_ENSG00000280667
930	RBM33
931	ZDHHC4P1
932	RPL31P58
933	RP11-504G3.2
934	RNU6-652P
935	AL158155.1
936	MTF2
937	DNMT1
938	TBCEL
939	MARK2P8
940	HKR1
941	RP11-120K18.3
942	RAB1B
943	RWDD4P1
944	MIR579
945	RP11-245J9.5
946	TAGLN
947	COL5A3
948	POLR1A
949	ZMIZ1
950	MIR3128
951	ZDHHC9
952	SRP9
953	RNU6-1208P
954	VASH1
955	LINC00244
956	PTGES3P2
957	ETAA1
958	Y_RNA_ENSG00000281302
959	ZC3H15
960	ITGAV
961	SNORA57
962	EVI2B
963	RP11-326C3.16
964	PCNP
965	SMU1
966	RP11-351O1.4
967	GPATCH3
968	RN7SKP9
969	RP11-119F19.5
970	FTO-IT1
971	RBM27
972	IDO1
973	SNRPCP13
974	CST6
975	RP11-996F15.6
976	ABI2
977	AC093850.2
978	DYNLRB1
979	PPM1B
980	LAYN
981	VPS52
982	DENR
983	SNORA70G
984	FXYD6
985	MIR623
986	RNU4-4P
987	KRR1P1
988	NUP214
989	AHDC1
990	SEC62
991	RNA5SP317
992	CTSK
993	RBM26
994	RP11-609N14.4
995	JADE3
996	HEATR5A
997	SDHD
998	TGFBRAP1
999	OLFML2B
1000	CDC16
1001	SDE2
1002	RP11-687E1.2
1003	PLK4
1004	RP11-408O19.5
1005	ANKEF1
1006	DCAF13
1007	OIP5-AS1
1008	MROH1
1009	AP000240.9
1010	IGHG2
1011	RPS20P15
1012	CAMKK2
1013	PPP4R1
1014	MSC
1015	RP3-368A4.5
1016	HECTD4
1017	EBLN2
1018	ASH1L
1019	RNU6-824P
1020	SRSF7
1021	ZNF532
1022	POLA2
1023	RP5-836N17.4
1024	VPS37A
1025	HEATR5B
1026	RP13-554M15.2
1027	WHSC1
1028	WAPAL
1029	GIT2
1030	MYO9B
1031	RNY1P9
1032	RP11-647K16.1
1033	CAMTA2
1034	HK3
1035	FKBP14
1036	RNU6-466P
1037	PSMA3
1038	C2orf49
1039	DNM3OS
1040	FAM26E
1041	MIR544B
1042	CNTRL
1043	SNORA1_ENSG00000199405
1044	CUL4A
1045	IL1R1
1046	CCDC69
1047	EFTUD2
1048	GMFG
1049	PPIP5K2
1050	RNF13
1051	ZC3H11A
1052	SNORA65
1053	SNRK
1054	ADAMTS4
1055	MRPL11
1056	VN1R83P
1057	C6orf62
1058	RP11-423P10.2
1059	AOC3
1060	RP11-182I10.1
1061	RP11-158K1.3
1062	DSTYK
1063	RP11-423E7.2
1064	STT3A
1065	DCAF5
1066	ZGPAT
1067	CD52
1068	FAM210A
1069	ATP6V0E1P1
1070	ABCE1
1071	YY1
1072	CUL3
1073	ZNF696
1074	NEAT1
1075	SNORD73
1076	AFTPH
1077	ACKR1
1078	SOS1-IT1
1079	MED24
1080	L3MBTL2
1081	MIR624
1082	MIR549A
1083	FNDC4
1084	SNORA20
1085	SIGLEC10
1086	ARL1
1087	ARIH2
1088	IPO9
1089	Y_RNA_ENSG00000200241
1090	EPC1
1091	GXYLT1
1092	NACAD
1093	MAP3K3
1094	SNORD6
1095	PHF6
1096	UBTD2
1097	PPM1A
1098	AC144522.1
1099	MCM6
1100	RP11-493E12.2
1101	ZYG11B
1102	RP11-188P20.3
1103	C16orf87
1104	Y_RNA_ENSG00000207370
1105	MFAP2
1106	PDE5A
1107	UBR4
1108	CAB39
1109	UBN2
1110	RP5-1112D6.7
1111	HAT1
1112	PUS7L
1113	GMEB2
1114	RP13-638C3.2
1115	CDC40
1116	FTX_1
1117	PLEK
1118	MIR4755
1119	C14orf166
1120	RP11-631M6.3
1121	ORMDL3
1122	TMEM131
1123	PARP4
1124	RP3-453C12.14
1125	SFT2D2
1126	SMC4
1127	GMCL1
1128	RP11-71H17.1
1129	TSR1
1130	ZNF770
1131	SNORD70
1132	SACM1L
1133	RNU7-48P
1134	PDIA3
1135	ATXN7
1136	HSPB7
1137	CEP295
1138	FOLR2
1139	RNU7-124P
1140	ILF3
1141	EEF1A2
1142	CTD-2033D15.2
1143	PSMA4
1144	MIR1255A
1145	CARD8
1146	WFDC1
1147	RP11-313P13.5
1148	TMOD3
1149	ARID2
1150	KCNQ1OT1
1151	KCTD20
1152	ZNF706
1153	MIR643
1154	BLZF1
1155	MFF
1156	MS4A4A
1157	KIAA1524
1158	RP11-229D13.3
1159	AC079807.3
1160	SAMD4B
1161	TMA16
1162	UBE2Z
1163	Y_RNA_ENSG00000200506
1164	CTSW
1165	PDGFB
1166	RP11-278C7.3
1167	CTD-2199O4.6
1168	PRDX3P1
1169	RLIM
1170	SAFB
1171	RP11-138A9.2
1172	MBTD1
1173	ABCF1
1174	CCDC8
1175	RP11-571F15.2
1176	Y_RNA_ENSG00000252759
1177	RP11-174N3.4
1178	MRAS
1179	GTF2H1
1180	CTC-529I10.2
1181	TRAJ21
1182	RPL7P52
1183	RAB42
1184	PCNXL4
1185	OSBPL8
1186	SON
1187	QKI
1188	POGZ
1189	Y_RNA_ENSG00000206816
1190	GPR82
1191	EPC2
1192	RP1-30M3.6
1193	CYLD
1194	RNU6-118P
1195	Y_RNA_ENSG00000206756
1196	AC010287.1
1197	SPRR2D
1198	MIR1205
1199	ADAMTS1
1200	NCF2
1201	SLC11A1
1202	TAF4
1203	DKC1
1204	SCFD1
1205	RPS15AP6
1206	RP11-299J3.6
1207	IPO7
1208	LUM
1209	THAP6
1210	USP15
1211	ATF7IP
1212	RP11-635L1.2
1213	RNU2-23P
1214	RP11-667K14.9
1215	RNU6-780P
1216	C1S
1217	MIR5692C2
1218	ZBTB44
1219	RP11-420A21.1
1220	RNU6-402P
1221	MARCKSL1P1
1222	CALD1
1223	QSER1
1224	RN7SL81P
1225	CXorf40B
1226	SLC52A2
1227	EIF4G2
1228	DCAF10
1229	PKN2
1230	RP11-166O4.6
1231	RHNO1
1232	SLC22A31
1233	SNORA58_ENSG00000249020
1234	PCYT1A
1235	MRVI1
1236	SNX6
1237	RNU6-1282P
1238	ZNF623
1239	LMOD1
1240	MIR568
1241	KDR
1242	SNORA37
1243	MBTPS2
1244	CTC-1337H24.3
1245	SNORA72_ENSG00000200355
1246	CEP250
1247	KB-431C1.5
1248	FCF1
1249	PPP6C
1250	SPIN1
1251	LRRC14
1252	KIAA2026
1253	CTD-2623N2.3
1254	RP4-583P15.16
1255	FBLN1
1256	FMNL1
1257	GTF2F1
1258	FNBP1
1259	DEPDC1B
1260	GIMAP6
1261	SLC30A6
1262	U8_ENSG00000238963
1263	RP1-134E15.3
1264	AC087491.2
1265	HSPB8
1266	7SK_ENSG00000271765
1267	HNF4A
1268	TMED7
1269	RP11-526D8.11
1270	NKAP
1271	ZNF449
1272	IGSF6
1273	ACTR5
1274	SNORA68_ENSG00000201388
1275	IL2RB
1276	RAB34
1277	HOXD11
1278	COL10A1
1279	RPL14
1280	RP11-290D2.3
1281	SAR1A
1282	CEP97
1283	GJA1
1284	MAF
1285	AL136303.1
1286	RP11-354E23.5
1287	FAM20C
1288	RSBN1
1289	RNU6-1316P
1290	U6_ENSG00000280834
1291	ATF6
1292	PPP1R12B
1293	CLEC4A
1294	EMP3
1295	MIR3646
1296	ABCF3
1297	SCARNA18_ENSG00000238835
1298	CDV3
1299	RP11-161M6.2
1300	CPSF7
1301	PI4KB
1302	VWF
1303	TMEM14E
1304	RP11-598P20.3
1305	DIEXF
1306	SNORA74_ENSG00000252213
1307	XPO1
1308	CDK12
1309	ZNF37A
1310	RNU6-126P
1311	Y_RNA_ENSG00000207368
1312	VTI1B
1313	GIMAP8
1314	ADIPOR2
1315	KRT14
1316	VPS36
1317	ABHD13
1318	THEMIS2
1319	TMCO1
1320	CTD-2357A8.2
1321	ZNF791
1322	ZKSCAN4
1323	FAM114A2
1324	HNRNPA1P59
1325	CREBRF
1326	DCAF15
1327	SLMAP
1328	RP11-613F22.6
1329	DYRK2
1330	AC018463.4
1331	GTF3C4
1332	RASSF2
1333	CCP110
1334	EFEMP2
1335	SYNM
1336	LMCD1
1337	GIMAP7
1338	OSCAR
1339	SENP6
1340	RNU7-77P
1341	Metazoa_SRP_ENSG00000276757
1342	UBA1
1343	DDX21
1344	Y_RNA_ENSG00000252975
1345	FAN1
1346	MIR548C
1347	Y_RNA_ENSG00000202414
1348	SNX13
1349	RN7SKP25
1350	HMGN2P35
1351	DDX46
1352	GABPA
1353	NHLRC2
1354	GPBP1
1355	DHX38
1356	PTPN23
1357	RP11-627K11.6
1358	PLA2G7
1359	MYO1F
1360	snoU109_ENSG00000238832
1361	SUMO2P8
1362	MYSM1
1363	TEAD4
1364	SNORD11
1365	TRO
1366	AAGAB
1367	RP11-53B2.6
1368	CD37
1369	MRGPRF
1370	NUPL1
1371	RP3-428L16.2
1372	CDC73
1373	GTF2E1
1374	CEPT1
1375	EIF3B
1376	MARCH7
1377	AC004076.5
1378	NCLN
1379	MOB1A
1380	RP11-389C8.2
1381	Y_RNA_ENSG00000200309
1382	CYTH4
1383	MIR4774
1384	RP11-567F11.1
1385	PRPF31
1386	CEP76
1387	MIR576
1388	SNORA4
1389	RNU6-494P
1390	RP11-384L8.2
1391	CTD-2566J3.2
1392	UBE2W
1393	Y_RNA_ENSG00000200834
1394	RNA5SP104
1395	GPANK1
1396	RP11-214J9.1
1397	MGA
1398	KHSRP
1399	A4GALT
1400	IRF2BP1
1401	CBX5P1
1402	ZNF451
1403	ZDHHC21
1404	EBAG9P1
1405	IL7R
1406	AL139184.1
1407	BBIP1
1408	NACC1
1409	RNU6-769P
1410	WARS
1411	TM9SF2
1412	STAB1
1413	ZFP36
1414	HIVEP1
1415	Y_RNA_ENSG00000200953
1416	CDKN3
1417	CWC22
1418	TNFAIP3
1419	IGHV3-64
1420	RNU6-1176P
1421	RPF2
1422	TMEM87B
1423	KEAP1
1424	ZCCHC24
1425	RP4-545K15.5
1426	NXT2
1427	CREBBP
1428	RNU6-373P
1429	7SK_ENSG00000271394
1430	LTB
1431	FLNC
1432	RP3-324O17.7
1433	IKZF5
1434	CHST1
1435	ODF2
1436	SNORA40_ENSG00000212579
1437	MAPRE1
1438	RP1-39G22.4
1439	ZNF292
1440	SCARNA4
1441	DTD2
1442	INO80
1443	HMGN1P12
1444	AC090154.1
1445	RP11-423G4.10
1446	ANKRD18EP
1447	USP3
1448	CLPTM1
1449	MAGI2-AS3
1450	AC020550.7
1451	DERL3
1452	ZNF384
1453	ICT1
1454	YEATS4
1455	CD74
1456	CPEB2
1457	CXorf56
1458	CHMP3
1459	EIF1AX-AS1
1460	RNU6-196P
1461	RNU6-890P
1462	KCNJ8
1463	FAR1
1464	UBR7
1465	RP11-539G18.1
1466	PAPOLG
1467	ZFP64
1468	DDX31
1469	RP11-201O14.1
1470	Y_RNA_ENSG00000199938
1471	L2HGDH
1472	RP11-333J10.2
1473	ICE2
1474	RNA5SP20
1475	AL138994.1
1476	RP11-677N16.1
1477	UGP2
1478	FCGR3A
1479	H2AFZP4
1480	ATG4B
1481	RP11-1046B16.3
1482	G3BP2
1483	AC005540.3
1484	RAMP3
1485	ALG6
1486	UBE2N
1487	POLR2D
1488	AL391001.1
1489	ZFP91
1490	AL121989.1
1491	PDPN
1492	NUP160
1493	C3AR1
1494	ZNF639
1495	ZBTB47
1496	RP11-271C24.3
1497	UBP1
1498	RP11-894P9.1
1499	CNOT2
1500	RNF123
1501	TIMM9P1
1502	NUSAP1
1503	CDC42BPB
1504	GPATCH11
1505	GTF3C2
1506	SCARNA3
1507	NSD1
1508	SH3PXD2A
1509	CLIP3
1510	RAB2A
1511	ASH2L
1512	RSL24D1
1513	XPO7
1514	MIR554
1515	RP1-102G20.4
1516	PPP3R1
1517	U6_ENSG00000281381
1518	GPATCH1
1519	ACAP2-IT1
1520	PLRG1
1521	RABEP1
1522	TERF1
1523	U6_ENSG00000272337
1524	SMARCA5
1525	CCDC86
1526	AP1G1
1527	UHRF2P1
1528	TUBB6
1529	RNA5SP282
1530	SRCAP
1531	ELK3
1532	FERP1
1533	U4_ENSG00000273744
1534	LSM14B
1535	ANKRD11
1536	Y_RNA_ENSG00000202078
1537	CD3G
1538	RP11-348N5.7
1539	SCARNA1
1540	PIK3R4
1541	MGAT1
1542	U7_ENSG00000272215
1543	RECQL
1544	Metazoa_SRP_ENSG00000278818
1545	DDX18
1546	LINC00657
1547	THOP1
1548	RNU6ATAC39P
1549	GUCY1A3
1550	IFFO1
1551	uc_338
1552	UBE2C
1553	RNU6-437P
1554	ZBED6
1555	Y_RNA_ENSG00000206846
1556	COPS5
1557	SNORD121A
1558	WDR6
1559	RP1-138B7.4
1560	Y_RNA_ENSG00000222467
1561	DNAJB5
1562	CPSF3L
1563	DCP2
1564	RP4-681N20.5
1565	AC018463.1
1566	ZNF326
1567	RP11-291I6.2
1568	COPS3
1569	DCAF12
1570	ACP1
1571	MTDH
1572	RP11-372K14.2
1573	MCM3
1574	CTC-529I10.1
1575	MED6
1576	Y_RNA_ENSG00000202514
1577	CTB-176F20.3
1578	Y_RNA_ENSG00000223249
1579	RNU6-1327P
1580	RP11-66H6.4
1581	CTD-2600H12.2
1582	NUMA1
1583	ABCA1
1584	ZNF654
1585	Y_RNA_ENSG00000252250
1586	RP11-817I4.2
1587	CCDC97
1588	CLEC14A
1589	DCP1A
1590	DNA2
1591	AC091492.2
1592	TMEM167B
1593	SETD5
1594	UBQLN4
1595	TARDBP
1596	PLVAP
1597	AC017028.7
1598	C17orf85
1599	AC010329.1
1600	Y_RNA_ENSG00000200170
1601	Y_RNA_ENSG00000207034
1602	RP11-818O24.2
1603	SNORA12_ENSG00000212342
1604	LIMS1
1605	DEPDC1
1606	GGT5
1607	DGKH
1608	HNRNPC
1609	Y_RNA_ENSG00000212205
1610	MYO1G
1611	PMS2P1
1612	RP11-268P4.6
1613	RP11-665C16.1
1614	RASAL3
1615	CCNL1
1616	AP000648.5
1617	RP1-224A6.8
1618	RN7SL431P
1619	AC004837.1
1620	CD53
1621	STEAP4
1622	MIR3164
1623	ANKRD13C
1624	RNY1P16
1625	RNU6-268P
1626	C5orf24
1627	TM9SF4
1628	RP11-215P8.2
1629	CYBB
1630	TGS1
1631	GREM1
1632	RP11-537E18.1
1633	FAF2
1634	NPM1P26
1635	CTD-3099C6.9
1636	RP11-568G11.4
1637	AC006946.12
1638	ZNF646
1639	CFAP97
1640	PPHLN1
1641	POLR3GL
1642	RP11-391H12.8
1643	USP42
1644	BGN
1645	RNA5SP233
1646	RNF40
1647	ZFP41
1648	PLIN4
1649	ACTR8
1650	RP11-888D10.4
1651	STK35
1652	Y_RNA_ENSG00000201988
1653	CHD2
1654	RP11-554A11.4
1655	RP3-368A4.6
1656	RAP1AP
1657	CENPE
1658	RTF1
1659	SIKE1
1660	NUDCD1
1661	MRPL3
1662	FAM98B
1663	Y_RNA_ENSG00000253088
1664	ZNF852
1665	RNU7-75P
1666	FERMT2
1667	RNU6-946P
1668	BUB1
1669	CTD-3065B20.2
1670	SNX1
1671	CTR9
1672	NID2
1673	DCUN1D1
1674	ZW10
1675	TRAPPC11
1676	SNORA67_ENSG00000252473
1677	SH3BP5L
1678	SPRR1B
1679	SNRPEP10
1680	TNKS2
1681	KRT7
1682	CTB-61M7.2
1683	SPOPL
1684	MPHOSPH6
1685	APOC1
1686	PAPOLA
1687	DUSP11
1688	RNU6-789P
1689	RASSF5
1690	CTBS
1691	RNU4-21P
1692	HIPK3
1693	DNAJC13
1694	BMP2KL
1695	MAP3K7
1696	GPX8
1697	DEDD
1698	RASSF4
1699	RP11-503N18.5
1700	RP11-170L3.4
1701	SRSF9
1702	TAS2R18
1703	RP11-777F6.3
1704	SLC30A5
1705	YTHDF3
1706	RNU6-750P
1707	RNU6-969P
1708	MIR644A
1709	ZNF669
1710	FABP4
1711	ZNF25
1712	WAS
1713	FAM101B
1714	CTTNBP2NL
1715	SLC15A3
1716	RPL7P28
1717	HNRNPM
1718	Y_RNA_ENSG00000200855
1719	ADIPOR1
1720	SUMO2P19
1721	RNU6-377P
1722	DCN
1723	RNU6-57P
1724	MAP7D1
1725	MTIF2
1726	FNDC1
1727	YIPF5
1728	CTD-2010I16.1
1729	C12orf5
1730	LRRC37A16P
1731	U7
1732	LRRC58
1733	C2orf69
1734	RP11-434P11.2
1735	RNU6-122P
1736	WDR20
1737	HAGHL
1738	CD14
1739	KIAA0196
1740	RP11-378J18.8
1741	MKRN2
1742	SNORA17_ENSG00000212461
1743	ACTG2
1744	ERCC6L
1745	AC073215.1
1746	CCT2
1747	RNU6-202P
1748	HLA-DMB
1749	GNA13
1750	AL590762.11
1751	LAMA4
1752	FOXP3
1753	ZNF780B
1754	RNF170
1755	PCED1B-AS1
1756	Y_RNA_ENSG00000202222
1757	FAM20B
1758	HIRA
1759	CHAF1A
1760	RNU6-1281P
1761	CLIP1
1762	MIR571
1763	PTGIR
1764	Y_RNA_ENSG00000201800
1765	AC104763.1
1766	CNIH1
1767	TRIM37
1768	COL5A1
1769	NRDE2
1770	ITGA11
1771	EIF4E2P1
1772	ZNF585B
1773	BRPF3
1774	FAM73A
1775	Y_RNA_ENSG00000201563
1776	PNPLA8
1777	NUP50
1778	PHF3
1779	AL160011.1
1780	PXDN
1781	DPP8
1782	SPINT5P
1783	ZMYM4
1784	RNU6-883P
1785	RBAK
1786	ATG2B
1787	AC137590.1
1788	ZNF431
1789	WDR43
1790	RP11-139K1.2
1791	PGGT1B
1792	TMEM167A
1793	MIR4677
1794	SNRPGP14
1795	ASXL1
1796	ZNF271P
1797	OSBP
1798	GIMAP1
1799	SNORD18_ENSG00000200677
1800	GOLT1B
1801	ALG10
1802	UBXN4
1803	RHOQ
1804	RNU6-415P
1805	RP11-117N2.2
1806	SNORA2B
1807	RP11-288H12.3
1808	PRPF4B
1809	RNU6ATAC24P
1810	CHGB
1811	PRRC2B
1812	PCGF5
1813	ZMYM3
1814	ZNF469
1815	KIF11
1816	TRPC4AP
1817	RP11-214O14.1
1818	FARSA
1819	RNU6-130P
1820	RP11-82O19.2
1821	ARMC6
1822	GABPB1
1823	SNORD112
1824	SIGLEC1
1825	PHC3
1826	WISP1
1827	RP11-258C19.4
1828	RP11-415F23.2
1829	MRPL19
1830	HSPA14
1831	PPM1F
1832	TCEA1
1833	RP11-379B18.1
1834	CH17-262A2.1
1835	CTD-2062A1.2
1836	ARHGAP11A
1837	PPP2R5E
1838	TYROBP
1839	DPY19L4
1840	FILIP1L
1841	RNU6-171P
1842	UBQLN1
1843	HCK
1844	RP1-168P16.3
1845	DEK
1846	PPP1R12A
1847	PRCC
1848	RP11-588L15.2
1849	RP11-380G5.2
1850	MMP19
1851	TPR
1852	CASC4
1853	RP11-284N8.3
1854	RNU6-942P
1855	FEM1B
1856	RTFDC1
1857	MFN1
1858	BZW1
1859	MRPL13
1860	BTBD7
1861	YIPF6
1862	MAP4K5
1863	CDH5
1864	ALYREF
1865	SNORA43_ENSG00000281863
1866	SNORD115
1867	COPS4
1868	NOL4L
1869	ZNF638
1870	TNFSF12
1871	VPS37C
1872	RPL35A
1873	RP5-837J1.1
1874	RPL21P32
1875	AC016747.3
1876	AC007279.1
1877	STIP1
1878	SLU7
1879	RP11-161H23.8
1880	POLR2B
1881	AC122718.1
1882	SLAMF8
1883	AEBP1
1884	GAPVD1
1885	AREL1
1886	P2RY13
1887	C1QA
1888	RPS20P4
1889	Y_RNA_ENSG00000201501
1890	RP11-250B2.5
1891	AC074338.4
1892	CACTIN
1893	AC092666.1
1894	SNORA76
1895	ARL8B
1896	MIR3941
1897	RAD21
1898	MIR3657
1899	AL163193.1
1900	RN7SKP287
1901	GJA5
1902	RBM39
1903	RP4-539M6.21
1904	ZNF7
1905	RP5-837J1.6
1906	ARMC1
1907	AL391994.1
1908	AF129075.5
1909	Y_RNA_ENSG00000199676
1910	KTN1
1911	ZNF507
1912	RP11-81A1.6
1913	SUPT16H
1914	ATR
1915	DDX41
1916	INCENP
1917	RP11-87N3.6
1918	TRAPPC10
1919	RNU4ATAC18P
1920	RNU6-724P
1921	PPP1R15B
1922	SEH1L
1923	N4BP2L2-IT2
1924	STARD3
1925	Y_RNA_ENSG00000201343
1926	SLC30A7
1927	CTD-2310F14.1
1928	RP11-440L14.4
1929	FOXM1
1930	WDR33
1931	RN7SKP239
1932	C11orf31
1933	DES
1934	AFF4
1935	PRKRA
1936	RP11-8L18.2
1937	PSMB6
1938	NKX3-2
1939	CTC-444N24.7
1940	RBM41
1941	PBRM1
1942	APMAP
1943	NCKAP1L
1944	RP11-10N23.2
1945	LOXL2
1946	RP11-545M17.2
1947	PSMG2
1948	HMGN1P2
1949	Y_RNA_ENSG00000201013
1950	SDPR
1951	POU2F1
1952	RP11-254B13.4
1953	ITFG2
1954	SELT
1955	KPNB1
1956	RP11-52I18.1
1957	DLST
1958	AFF1
1959	C12orf10
1960	Y_RNA_ENSG00000200922
1961	AC008746.5
1962	MIR4312
1963	FBXW2
1964	RAMP2
1965	RPL9P30
1966	ACIN1
1967	RP11-165D6.1
1968	CTD-3236F5.1
1969	DSTNP1
1970	PI4KA
1971	OLFML1
1972	SF3B2
1973	NCOA5
1974	CTD-2587H19.3
1975	KHDRBS1
1976	SNRPGP5
1977	USP1
1978	KIAA2018
1979	KRT6A
1980	THBD
1981	SCARNA13
1982	PRRC2C
1983	SNORA75_ENSG00000212440
1984	FNDC3B
1985	RP1-315G1.1
1986	EIF3G
1987	MXRA5
1988	RP11-946L16.2
1989	ATAD5
1990	C16orf72
1991	Y_RNA_ENSG00000200090
1992	OSBPL9
1993	PNPT1
1994	ELK4
1995	U2AF2
1996	DBT
1997	DUTP2
1998	MKL2
[truncated: 1,308 more rows]

## Sheet: DLBC_co-expressed non-ng
	cor_nng
0	KAT2B
1	TRAF1
2	GPR132
3	CBLB
4	LINC01588
5	RSF1
6	HIVEP2
7	S100PBP
8	MYBPH
9	KLHDC10
10	DBF4B
11	ZNF92
12	GNB3
13	HLA-DPA3
14	CDC6
15	MOB1B
16	CSNK2B
17	CTD-3157E16.1
18	PSMC1P1
19	CHML
20	IGHV2-26
21	DFFB
22	IGKV1D-16
23	LEMD3
24	VNN1
25	CTB-36O1.7
26	AGO1
27	SDSL
28	DBF4
29	FTOP1
30	SLC36A1
31	TRAV8-1
32	PPTC7
33	FAM168B
34	ITPR2
35	RNF139-AS1
36	ZNF141
37	HSD17B14
38	GPN3
39	CDKN2AIP
40	PALB2
41	KLHL15
42	INF2
43	PDP1
44	AC000123.4
45	ATP5O
46	RHBDF1
47	MIR570
48	ZNF611
49	DDIAS
50	RP11-638I2.9
51	OAS3
52	MMS19
53	GPATCH8
54	UBE2G1
55	PIK3C2A
56	RHOU
57	SETD7
58	KIF20A
59	RP11-382D8.3
60	SRSF5
61	CTD-2587H24.14
62	ACTBP12
63	FFAR2
64	C9orf64
65	XCR1
66	RPL18
67	MIR6075
68	ALKBH7
69	RP11-532F12.5
70	GYS1
71	ZNF267
72	ZNF641
73	RP13-977J11.2
74	RP11-316M21.7
75	COL6A1
76	CLIC2
77	SH3GLB1
78	ZMYM6
79	TM9SF3
80	TRBV2
81	HNRNPKP4
82	RPRD1A
83	N4BP2L2
84	MT2P1
85	AC127904.2
86	GNA12
87	FAP
88	LINC00909
89	ZMAT1
90	IGHV3-7
91	SIN3A
92	EXOSC2
93	GFPT1
94	YLPM1
95	NAA30
96	TNS1
97	IPO8
98	RBM5
99	PDS5A
100	BCL6B
101	TOX4
102	P2RY6
103	MTX1P1
104	FBLN2
105	RP11-214O1.2
106	CNOT7
107	PELI1
108	ZNF137P
109	FAM219A
110	IGKV1D-39
111	DHX29
112	AHR
113	RNU5D-1
114	KPNA6
115	LY75
116	PNMA5
117	ZDHHC5
118	CD3D
119	U6_ENSG00000253739
120	CCRN4L
121	TRAV8-4
122	C3orf38
123	AKAP8
124	LTN1
125	LY86
126	ODF2L
127	PPP1R27
128	FAM126B
129	RIN2
130	CKAP5
131	ZSCAN29
132	SH2B1
133	DDX3X
134	GLRX
135	BIRC2
136	PCSK4
137	WDR12
138	ZNF33A
139	FBL
140	SLC30A4
141	SMC2
142	IRF2
143	SNRNP27
144	PNN
145	C10orf2
146	SFXN1
147	TRIM33
148	ZBTB6
149	TVP23B
150	HSPA13
151	PGA5
152	ZNF426
153	HEATR1
154	NAA15
155	XAF1
156	PTP4A1
157	SLC25A14
158	PSME4
159	LRCH1
160	SUPT7L
161	ZNF343
162	AGPS
163	RNU6-850P
164	TOR1AIP1
165	FKBP2
166	RN7SKP16
167	TMEM87A
168	DOPEY2
169	ZNF687
170	FXR2
171	TMEM176A
172	PPP1R18
173	DOCK8
174	UBE3B
175	GDAP2
176	CEP78
177	RP11-966I7.2
178	YY2
179	RP11-48F14.2
180	SLAIN1
181	ZNF160
182	AKAP1
183	TPM1
184	POM121
185	IL1RN
186	SESN1
187	PWWP2A
188	SMYD2
189	Metazoa_SRP_ENSG00000275132
190	IGKV3-20
191	KMT2D
192	AC004988.1
193	PIGW
194	TTC33
195	B3GAT3
196	FBXL4
197	PPME1
198	AASDHPPT
199	EPB41L4A-AS2
200	ACBD3
201	KIAA0513
202	ETV3
203	MSL2
204	CCL1
205	ADSS
206	RNF185
207	COG3
208	RP11-273B20.1
209	NCAPG
210	PSME3
211	C3orf17
212	ZNF621
213	TTF2
214	SMEK1
215	RP11-415F23.3
216	COPS6
217	TM4SF18
218	SEC22B
219	NAGA
220	RP5-1057I20.5
221	DENND4B
222	TRGV3
223	RNU5E-1
224	MIR4442
225	RP11-425M5.7
226	MORF4L2
227	STK38L
228	RP11-399B17.1
229	YWHAZP4
230	IRF3
231	COL7A1
232	TMEM141
233	MED14
234	FDXR
235	FAM26F
236	YTHDC2
237	YME1L1
238	ANLN
239	CXCL3
240	ERMAP
241	RP11-476D10.1
242	C15orf57
243	CBX1
244	LRRC8D
245	TFIP11
246	CTD-2647L4.4
247	DNAH1
248	TMEM170A
249	TRIM23
250	ZBTB37
251	CSF2
252	C1R
253	RP11-767N6.2
254	CLPX
255	RP11-87G24.2
256	SNTB2
257	TRIM59
258	C12orf29
259	C1QB
260	CTD-2012K14.5
261	RHOF
262	SEC31A
263	COPA
264	ITGAL
265	ZBTB1
266	PRPSAP2
267	ZNF808
268	UQCR10
269	RP11-490K7.4
270	FPGT
271	XBP1P1
272	C10orf35
273	PFN1P7
274	PRPF38B
275	KIAA0226
276	FIGNL1
277	FXYD2
278	TRAM1
279	STAG3L2
280	CSNK1A1
281	CELF1
282	VN1R42P
283	ZFP90
284	FAM60A
285	ARL4C
286	GRSF1
287	HMMR
288	SIGLEC9
289	PTBP1
290	TEX2
291	DNAJC21
292	TNFSF10
293	RIF1
294	TPI1P2
295	UBXN2A
296	PPWD1
297	SLAMF7
298	PRICKLE3
299	MT1XP1
300	PITPNB
301	TRAV13-1
302	HNRNPK
303	KPNA4
304	ESPL1
305	DBR1
306	LAMTOR4
307	S100A12
308	AC009299.5
309	AVL9
310	ZFYVE16
311	CASC3
312	NCOR2
313	LNPEP
314	LRIF1
315	TXLNG
316	NUFIP1
317	CCER2
318	PHIP
319	UVSSA
320	ERBB2IP
321	RCOR1
322	SERINC3
323	WDR18
324	ABHD16A
325	ZNF132
326	RSAD2
327	ZDHHC13
328	FAM178A
329	ERLEC1
330	AMER1
331	STAM2
332	RP11-177C12.1
333	ZNF526
334	RP11-73M18.7
335	ASPSCR1
336	SFR1
337	RNU6-917P
338	YEATS2-AS1
339	RP1-229K20.5
340	SENP2
341	DTX3L
342	RP11-381E24.1
343	CBFB
344	KLHL20
345	C17orf82
346	TRNT1
347	LARP4
348	COL4A2
349	CKAP4
350	CLEC16A
351	LSM14A
352	RBL2
353	TMUB2
354	LRRC15
355	RPL9P32
356	SLC7A6OS
357	RPL19
358	EPM2AIP1
359	ARID5B
360	CREBL2
361	CTC-351M12.1
362	ZFP3
363	SNORA22_ENSG00000206634
364	NBPF15
365	FAM122A
366	KCNK5
367	ENPP2
368	PAXIP1
369	PABPC1P4
370	ZNF468
371	IARS
372	SKP1P1
373	AC133644.2
374	TOP1
375	LSM12P1
376	OCLM
377	IMPAD1
378	GBF1
379	SLC25A5P1
380	RPRD2
381	ZNF317
382	EBLN3
383	WDR82
384	TNFAIP1
385	RP11-550F7.1
386	FOXO3B
387	TBC1D22B
388	SLC9A8
389	SEC24A
390	RP11-187A9.3
391	EIF4E3
392	API5
393	CAP1
394	PRR14L
395	SUSD6
396	ARFGEF2
397	HKR1
398	C17orf59
399	KLF10
400	RP5-855D21.1
401	POLR1A
402	PAXIP1-AS2
403	TRAV26-2
404	NUCB1
405	SNORD60_ENSG00000206630
406	EVI2B
407	AP000692.9
408	CHTF8
409	TRAPPC12-AS1
410	HMGXB3
411	TMEM2
412	TECRP1
413	CTSK
414	RBM26
415	ARHGEF18
416	JADE3
417	TGFBRAP1
418	HSPB1P1
419	IGHG2
420	RP11-626A5.2
421	GADD45GIP1
422	VIMP
423	MSC
424	LINC01063
425	TRAV35
426	VPS37A
427	HEATR5B
428	AC069282.6
429	CDC42EP4
430	CEP41
431	TAOK3
432	FAM26E
433	HBP1
434	ADAM9
435	IL1R1
436	ZC3H11A
437	SNRK
438	TMEM189
439	ADAMTS4
440	SPNS1
441	LPIN2
442	MRPL11
443	AMOTL2
444	FNBP4
445	DSTYK
446	SLFN12
447	GHET1
448	ELF1
449	RNU4-47P
450	RP11-705C15.2
451	YY1
452	CUL3
453	CTDSP2
454	LIPF
455	TOMM20P2
456	C11orf45
457	ARIH2
458	RNGTT
459	UBE3C
460	LINC01480
461	RP11-686D22.7
462	AF131215.2
463	DUSP7
464	KRT19
465	HEATR3
466	GMIP
467	CDC40
468	GNL3L
469	PIK3R3
470	SFT2D2
471	RNF41
472	GMCL1
473	ZNF770
474	CTD-2575K13.6
475	ITGB7
476	RP1-206D15.6
477	CTD-3234P18.6
478	SUCLG2
479	HOXC-AS1
480	CARD9
481	PGA3
482	SLC25A15
483	HNRNPKP2
484	SLC25A16
485	CCRL2
486	MKI67
487	BTN3A1
488	STAT2
489	IGLV8-61
490	HTR7P1
491	HTRA4
492	BLZF1
493	KIAA1524
494	ZCCHC12
495	UBE2Z
496	PDGFB
497	LEO1
498	RLIM
499	ZNF41
500	FOXK1
501	STIM1
502	ERO1L
503	SIK3
504	PROSER3
505	CTD-2013N17.6
506	SON
507	OSBPL8
508	GALNS
509	RP3-432I18.1
510	KIF18A
511	SNORD104
512	SLC11A1
513	SLC35A5
514	ANKRD44
515	UGDH
516	LINC00892
517	HCFC1
518	MR1
519	CALD1
520	RN7SL81P
521	RP11-474O21.5
522	RHNO1
523	OLA1P1
524	STRIP1
525	SNX6
526	MEX3C
527	TNFAIP2
528	ZNF253
529	C9orf41
530	CEP250
531	NPC1
532	KIAA2026
533	GSAP
534	POT1
535	FNBP1
536	LDLRAP1
537	RP11-148O21.4
538	IGSF6
539	ZNF181
540	RCL1
541	PIK3CG
542	C19orf70
543	CEP97
544	RN7SKP214
545	ANKRD52
546	RSBN1
547	RP11-469A15.2
548	RPL24P2
549	KLC2
550	ATF6
551	PAPD7
552	CDV3
553	RP11-79H23.3
554	PSIP1
555	CCNYL1
556	AC114730.11
557	ALAD
558	RAP2B
559	SNORA74_ENSG00000252213
560	DIEXF
561	RP11-598P20.3
562	GORASP2
563	LA16c-329F2.2
564	ZNF789
565	VPS36
566	RP11-793I11.1
567	FAM21C
568	PCGF3
569	B4GALT5
570	SENP6
571	SNORA2A
572	PAXBP1
573	DHX38
574	PTPN23
575	SPICE1
576	LARP4B
577	TMEM33
578	OXCT2P1
579	NAT10
580	SSR1
581	ARPIN
582	RPL11
583	CCDC47
584	TCF20
585	ZNF451
586	TACO1
587	LA16c-325D7.2
588	SECTM1
589	ZNF37BP
590	GK
591	C19orf24
592	XPO6
593	TNFAIP3
594	CES2
595	SC5D
596	PGC
597	CREBBP
598	ZNF12
599	RP11-82K18.2
600	RP11-159D12.8
601	TAF1A
602	RP11-16E12.1
603	SIPA1L3
604	MAPRE1
605	CTD-2186M15.1
606	RALGDS
607	ZNF292
608	INO80
609	MMACHC
610	ZNF45
611	AC116366.6
612	ITGB2-AS1
613	AC137932.5
614	RP11-384K6.4
615	MCM8
616	MFSD1
617	LPGAT1
618	TFF2
619	THAP2
620	ZMYM5
621	IRF4
622	RP11-327E2.5
623	NBEAL2
624	TFR2
625	LGI2
626	PTPRE
627	C3AR1
628	WDR5B
629	RP11-894P9.1
630	NUSAP1
631	TOR1B
632	GTF3C2
633	SAA1
634	CAAP1
635	BAHD1
636	DNAJB4
637	PIK3R4
638	RP11-589N15.2
639	LINC00657
640	TRBV12-3
641	RP11-447D11.3
642	ELL2
643	TMEM133
644	AC253576.2
645	PLBD2
646	RP11-582J16.5
647	RNU6-1048P
648	SLC39A6
649	MCM3
650	CTD-2011F17.2
651	AGTRAP
652	CTD-2600H12.2
653	ABCA1
654	RP11-249L21.4
655	RP11-467D6.1
656	CLEC10A
657	DNA2
658	FKBP9
659	RP11-390P2.4
660	KLHL7-AS1
661	MTX3
662	TRAV9-2
663	GNA15
664	C17orf85
665	FMR1-IT1
666	CTD-3222D19.9
667	NDUFB11
668	CD164
669	AP000648.5
670	ZNF524
671	HAR1A_ENSG00000225978
672	CTC-490E21.11
673	CHORDC1
674	CYBB
675	FAF2
676	MRPL37
677	ZNF646
678	TPM4
679	TTC39C
680	RNF40
681	PLIN4
682	FLVCR2
683	ZNF738
684	AC104024.1
685	RHBDF2
686	RPL23A
687	CHAMP1
688	TGOLN2
689	ZW10
690	TNKS2
691	CACUL1
692	RBBP4P1
693	POLR3A
694	RASSF5
695	CTBS
696	DNAJC13
697	AP4E1
698	MAP3K7
699	CTA-150C2.20
700	RASSF4
701	TRBV3-1
702	SRSF9
703	C1QBP
704	SYMPK
705	PPP4C
706	YTHDF3
707	FAM101B
708	CTD-2528L19.6
709	CTTNBP2NL
710	GKN2
711	ADIPOR1
712	MIR155HG
713	SNORA14
714	YIPF5
715	GCNT4
716	RIOK2
717	TRAV29DV5
718	TMPPE
719	CD14
720	RRM2B
721	MTFP1
722	NSUN2
723	KCNJ2
724	ZNF134
725	TXNRD1
726	LAMA4
727	RP11-244O19.1
728	SNORA46
729	PYGL
730	ZNF780B
731	C5orf22
732	TMPO-AS1
733	PHF21A
734	RP4-549F15.1
735	CLIP1
736	ADAP2
737	RP11-33N14.5
738	CAPZA2
739	RP11-289I10.2
740	TRIM37
741	COL5A1
742	BRPF3
743	CTD-3035K23.6
744	PNPLA8
745	SDAD1
746	PHF3
747	NPL
748	ITGB1P1
749	DPP8
750	ZMYM4
751	RBAK
752	TMEM161B
753	ZHX1
754	PNMA6A
755	SPG21
756	RBM43
757	ZNF668
758	KCTD3
759	ARGLU1
760	PRPF4B
761	PRRC2B
762	ZNF469
763	CDKN1B
764	SIGLEC1
765	UBXN1
766	ARHGAP11A
767	PPP2R5E
768	DPEP3
769	SLC7A5P1
770	PPIE
771	DEK
772	DBNDD1
773	YJEFN3
774	TUSC1
775	ZNF276
776	TMEM185B
777	TREML1
778	BZW1
779	MMAA
780	ACO1
781	MAP4K5
782	FBXO18
783	ZWILCH
784	ELP2
785	TNFSF13B
786	CD24
787	CREBZF
788	BZW1P2
789	CCDC82
790	AEBP1
791	RNU2-27P
792	OGFOD2
793	AREL1
794	CDAN1
795	C9orf16
796	KRR1
797	C1QA
798	GTSE1
799	ARL8B
800	COPG1
801	GJA5
802	LONP2
803	TXNRD2
804	ARMC1
805	PML
806	TRAPPC10
807	N4BP2L2-IT2
808	RP11-554A11.9
809	TNFAIP8
810	C11orf31
811	THUMPD3
812	DES
813	EIF4A1
814	NFATC3
815	DMXL2
816	PSMB6
817	NCKAP1L
818	RP11-10N23.2
819	TMEM64
820	TANK
821	KPNB1
822	KHDRBS1
823	OLFML1
824	LINC01095
825	KIAA2018
826	IGLV1-62
827	PRRC2C
828	CCNE2
829	CICP14
830	DGCR8
831	C16orf72
832	Y_RNA_ENSG00000200090
833	RP4-773N10.4
834	ZSCAN25
835	DBT
836	ST13P15
837	LINC00680
838	XIAP
839	RAD23B
840	RP11-259K5.2
841	HIC2
842	PVR
843	PARPBP
844	AC007283.4
845	MT2A
846	VAMP8
847	HMGXB4
848	CEP170B
849	TBC1D4
850	EPB41L2
851	TIRAP
852	RALY
853	COL18A1
854	RP1-286D6.5
855	RPS3A
856	KCNA3
857	NCL
858	OGFOD1
859	HSP90AB2P
860	RP11-283G6.3
861	RP11-342K6.1
862	RP5-1042K10.13
863	ZNF211
864	HLA-Z
865	APC
866	RNU11
867	SLCO2B1
868	RP11-574K11.32
869	SACS
870	RP11-472K17.3
871	RP11-511H23.2
872	C1orf86
873	MIR4292
874	RP11-792A8.3
875	ASNSD1
876	CCDC117
877	MGME1
878	RPL9P7
879	RILP
880	HERC2
881	MED26
882	ZXDB
883	PURB
884	CHD4
885	DENND6A
886	ZNF518B
887	ARF3
888	PRRC1
889	SPATA25
890	LARP7
891	LRRFIP1P1
892	BAZ1B
893	RP11-410L14.1
894	NCEH1
895	AC090587.4
896	GALNT10
897	RP11-573D15.9
898	C17orf89
899	UBAP1
900	RP11-638I2.10
901	PCSK7
902	CDC42SE2
903	SEC24D
904	IGHV1-69-2
905	DYNLT3
906	CPM
907	CXCL16
908	COL15A1
909	PTCD3
910	RP11-762H8.2
911	ESYT2
912	DHX37
913	TMEM181
914	TRIM52
915	TMED5
916	UBE4A
917	COIL
918	SLC25A44
919	PPRC1
920	TRAV38-1
921	IPO5
922	CYCSP34
923	ZNF367
924	CADM4
925	MGAT4A
926	RNU6-531P
927	RALBP1
928	RP11-60A14.1
929	HS3ST3B1
930	CCT8P1
931	ZNF330
932	CHMP2A
933	IFI27L2
934	IL17RC
935	FBXL15
936	SERBP1
937	RP11-5P22.1
938	KMT2E
939	H3F3C
940	LILRB3
941	CASD1
942	PPIC
943	RAD17
944	ATP5J
945	TRAV12-3
946	SRRM2
947	RP5-1180D12.1
948	ZC3H4
949	OCIAD1
950	SERHL2
951	IKZF3
952	HECA
953	FAU
954	ZRANB2
955	CD300E
956	C4orf29
957	ANKRA2
958	TRBV6-5
959	BTAF1
960	ACTR6
961	IGHD1-7
962	AC009237.11
963	IGLV2-34
964	PRSS3P4
965	OTUD4
966	IWS1
967	FBXL3
968	ATP11B
969	NT5DC4
970	CTB-36H16.2
971	GADD45A
972	VTA1
973	PIK3C3
974	LINC00094
975	RP5-894A10.6
976	RP11-384M20.1
977	MCTS1
978	MIR1254-1
979	RNA5SP69
980	OSMR
981	TIMM8BP2
982	MOCS3
983	TRBV6-6
984	IFIT5
985	VEZF1
986	FOXRED2
987	RP11-480D4.6
988	SCYL2
989	CTPS1
990	RP11-64K12.1
991	DDX23
992	SNORA55
993	DCUN1D3
994	RP11-274B21.4
995	MGAT2
996	SNRNP200
997	SP140L
998	SEC23IP
999	CLEC3B
1000	PIGN
1001	TRRAP
1002	KRTAP17-1
1003	USP48
1004	FTH1P16
1005	CD276
1006	BCL9L
1007	TCTN3
1008	BRF2
1009	TTLL12
1010	C6orf211
1011	SF3A1
1012	RP4-555D20.1
1013	WIPF1
1014	ATP6V0B
1015	TRBV4-2
1016	AC005783.1
1017	LEAP2
1018	MYD88
1019	FAM160B1
1020	EYA3
1021	COPB2
1022	ZNF106
1023	RP11-283I3.6
1024	SCRN3
1025	CLEC7A
1026	ADAT1
1027	RPL18A
1028	RP11-70D24.2
1029	ZNF765
1030	EWSR1
1031	LAIR1
1032	ZBTB21
1033	FTH1P22
1034	C1orf131
1035	LASP1
1036	EEF1A1P17
1037	RP11-13N13.5
1038	SASH3
1039	FAM149B1
1040	CDCA5
1041	TRMT44
1042	CMTR2
1043	TTC3P1
1044	TMEM194A
1045	NDUFB8
1046	C14orf80
1047	BANF1
1048	NFYC
1049	RP11-337C18.9
1050	CPD
1051	GAS1
1052	BAZ2A
1053	COX18
1054	MMP12
1055	ERICD
1056	KMT2A
1057	UTP11L
1058	USP16
1059	CSTF2T
1060	VCPIP1
1061	LINC00954
1062	KRTAP19-8
1063	FASTKD3
1064	LBH
1065	CEP44
1066	ZCCHC6
1067	MRPL27
1068	VAT1
1069	ARHGAP5
1070	GLIPR2
1071	SGOL1
1072	TIMELESS
1073	TRAV8-3
1074	GPATCH2L
1075	NUP37
1076	ITPRIPL2
1077	ERMP1
1078	GZMA
1079	CHCHD1
1080	MUC6
1081	EXOC8
1082	CEP63
1083	KLHL36
1084	EEF1A1P8
1085	UROD
1086	ALG10B
1087	CD300A
1088	KDM3B
1089	NDUFB1
1090	TMEM184C
1091	PTPN22
1092	ITM2A
1093	TRBV7-6
1094	LINC01137
1095	POC5
1096	CHST10
1097	ZNF777
1098	DENND4A
1099	CCNK
1100	CTB-89H12.4
1101	CASP8AP2
1102	RP11-554D14.2
1103	RUNDC1
1104	CYB561D1
1105	TNS2
1106	HPSE
1107	LRRC46
1108	DR1
1109	FEM1C
1110	ZNF83
1111	FAM222B
1112	ZBTB14
1113	CHAC2
1114	ZSCAN30
1115	FAM102B
1116	ZNF142
1117	PRR13P5
1118	BOD1L1
1119	GBP1
1120	CTSE
1121	GLG1
1122	AC009948.5
1123	RPS3AP47
1124	RP11-703I16.3
1125	SOCS5
1126	KMT2C
1127	MED13L
1128	AC068134.10
1129	RP4-717I23.3
1130	EPB41
1131	MT-TH
1132	ZFX
1133	ZNF318
1134	RP5-1059L7.1
1135	ZFP14
1136	KLF3
1137	NDUFS7
1138	FMO1
1139	ITPRIP
1140	SETD1A
1141	PTMA
1142	ETNK1
1143	MARCH6
1144	ANGEL2
1145	HSD11B1
1146	SNORA26_ENSG00000212588
1147	IGKV1-16
1148	RP11-368N21.5
1149	MRPL21
1150	FOSB
1151	TBC1D20
1152	ICMT
1153	TRIP4
1154	TNRC6C-AS1
1155	NOP9
1156	C12orf49
1157	GPR174
1158	ZNF250
1159	AC044907.1
1160	CASP7
1161	RSRP1
1162	RGS19
1163	LL0XNC01-36H8.1
1164	RNPC3
1165	KIAA0922
1166	IGHJ2
1167	MIER3
1168	BMS1
1169	RNU7-45P
1170	SCAF11
1171	DDX12P
1172	ZDHHC17
1173	ZNF140
1174	PDSS1
1175	PRAME
1176	LYST
1177	USP39
1178	COX6A1
1179	INPP5E
1180	DPRXP4
1181	CEBPG
1182	GPR171
1183	MRPL42
1184	MINA
1185	SLC29A3
1186	IL13RA1
1187	SLC35A2
1188	HEBP1
1189	KCTD21
1190	UVRAG
1191	SGTB
1192	TMEM39A
1193	RP11-347I19.7
1194	NOP14
1195	TNPO1
1196	TPMTP1
1197	ZNF800
1198	RP5-968P14.2
1199	GPX2
1200	ALG11
1201	ATP11A
1202	NHLRC3
1203	PTPLAD2
1204	RP11-342K6.2
1205	CNOT1
1206	RP11-341D18.4
1207	TBC1D2B
1208	ETF1
1209	RP11-266L9.5
1210	ZMYND10
1211	CCNI2
1212	ZNF550
1213	CTC-301O7.4
1214	SLC39A8
1215	LTBP2
1216	WDTC1
1217	BRD3
1218	SCML2P2
1219	NDUFA2
1220	RP11-478C6.5
1221	MLLT4
1222	MYOF
1223	PGM3
1224	TBCE
1225	GINS4
1226	RN7SL481P
1227	CCNA2
1228	DYNC1I2
1229	NDFIP2
1230	LAMC1
1231	IGHV1-67
1232	MCAT
1233	HGS
1234	SYNCRIP
1235	OAS2
1236	STYX
1237	IFI44
1238	ZNF281
1239	YARS
1240	IGIP
1241	TMEM173
1242	SPC25
1243	ORMDL1
1244	C2CD4B
1245	CCNJ
1246	CA9
1247	MBNL1-AS1
1248	CDKN1A
1249	WDR37
1250	IGHD2-21
1251	PET100
1252	MAD2L1
1253	DHX33
1254	TRMT6
1255	NFIC
1256	CLEC17A
1257	ZNF136
1258	PGAM1
1259	UPF1
1260	PLA2G2F
1261	PTPLAD1
1262	DDX39B
1263	JOSD2
1264	NDUFS8
1265	LRRC57
1266	HSPA9
1267	IL18BP
1268	RP11-498E2.9
1269	RP11-427L15.2
1270	RP11-67L2.2
1271	PXN
1272	MANBA
1273	SAMHD1
1274	CENPC
1275	HP1BP3
1276	RNU6-930P
1277	STAT5B
1278	SMNDC1
1279	APPBP2
1280	PTGS1
1281	GUCY1B3
1282	EIF2S3
1283	IGF2R
1284	CTD-2376I4.2
1285	SLC35B4
1286	SUGP2
1287	MT1H
1288	RP11-8H2.1
1289	ZDHHC23
1290	AC091849.1
1291	ELL
1292	MORF4L1P1
1293	TRBV5-6
1294	SLA2
1295	EXOSC10
1296	PNPO
1297	IGHV1OR15-2
1298	IGHD6-19
1299	NTMT1
1300	FUT4
1301	PILRA
1302	CLCN7
1303	PRMT9
1304	PHF12
1305	TMEM43
1306	TRBV10-3
1307	MFSD9
1308	ABHD3
1309	FASTKD2
1310	SMCR8
1311	OIP5
1312	TTC31
1313	SLC38A7
1314	PAN2
1315	SH3YL1
1316	TMEM198B
1317	ZC3H7B
1318	TRIM44
1319	U2SURP
1320	TREML2
1321	DPH1
1322	ACLY
1323	ZNF107
1324	TIMM23B
1325	E2F3P1
1326	KAT6A
1327	CAMK2D
1328	CALM2P2
1329	ATL2
1330	RP13-20L14.10
1331	SUV39H2
1332	INIP
1333	ZXDA
1334	IFNAR1
1335	TSR3
1336	TMEM176B
1337	EMC3-AS1
1338	S100P
1339	SERPINA1
1340	TRAV10
1341	TRAV25
1342	PTDSS2
1343	AKAP13
1344	U4_ENSG00000272359
1345	CS
1346	FBXO42
1347	CRTC3
1348	ENTPD2
1349	HLA-V
1350	RASGRP1
1351	RP11-488L18.4
1352	TGFBI
1353	RTCA
1354	HEXA
1355	USP34
1356	PRPS2
1357	FAM76A
1358	EPG5
1359	SNHG4
1360	CHD1
1361	UBL4A
1362	COPB1
1363	AC079767.4
1364	PEX19
1365	BRCA2
1366	RP11-242D8.2
1367	ENTPD4
1368	ZNF79
1369	RPAP3
1370	PPIAP11
1371	CCL8
1372	RP11-1399P15.1
1373	CLASP2
1374	HCCS
1375	CTA-384D8.34
1376	EEF1A1P12
1377	STK38
1378	AC018634.9
1379	CCDC183-AS1
1380	WIZ
1381	PIGX
1382	RC3H2
1383	ZFYVE1
1384	C5orf15
1385	KANSL2
1386	C2CD5
1387	THUMPD1
1388	SUCO
1389	IGKV1-27
1390	CHSY1
1391	PROSC
1392	ANP32E
1393	SMARCAD1
1394	TFAM
1395	AC090181.1
1396	MANEA
1397	TRAJ5
1398	CMKLR1
1399	RPS28
1400	FCGR3B
1401	RP13-494C23.1
1402	EXOSC4
1403	KAT7
1404	CSNK1G3
1405	SLC7A7
1406	RP4-568C11.4
1407	KIAA1715
1408	TSPAN15
1409	UTP18
1410	ZNF664
1411	RP3-402G11.26
1412	DROSHA
1413	CMTM6
1414	ELMO2
1415	PPM1D
1416	MBNL3
1417	CCL20
1418	NUF2
1419	IFNA21
1420	SLC25A43
1421	TCEB3
1422	GS1-124K5.3
1423	PAPLN
1424	RP11-94D20.1
1425	RP11-110I1.11
1426	ANKRD10-IT1
1427	RAP1GDS1
1428	MAGEC1
1429	ZMYM2
1430	PRUNE
1431	RP11-574F21.2
1432	C5orf28
1433	IGHD4-11
1434	ZNF396
1435	CTB-39G8.3
1436	PTGER4
1437	CENPL
1438	PODN
1439	CD300C
1440	SH3BGRL
1441	ZNF680
1442	SPCS3
1443	EML4
1444	RPS8
1445	ATXN2L
1446	RP11-567J20.3
1447	CTDSPL2
1448	TSTD2
1449	MIR7848
1450	ARHGEF10L
1451	RBM19
1452	CSNK2A1
1453	MFSD6
1454	CD274
1455	RMND5A
1456	PRR11
1457	C4A
1458	USPL1
1459	KIAA1279
1460	SIGLEC14
1461	FYTTD1
1462	PPP1R3D
1463	XRN1
1464	MDM4
1465	NFYC-AS1
1466	NFKB1
1467	MOSPD2
1468	LOC100421166
1469	CRYAB
1470	RP11-481J2.2
1471	MAPKBP1
1472	PIGK
1473	SCAND1
1474	MPHOSPH10
1475	OSGIN2
1476	RN7SL809P
1477	OTUD6B
1478	PDCD6IP
1479	MDC1
1480	RPAP1
1481	RNU6-638P
1482	FAM21A
1483	LA16c-390H2.4
1484	TMEM214
1485	IGHD1-1
1486	FAM105A
1487	METTL4
1488	SOCS4
1489	HNRNPU-AS1
1490	PIH1D1
1491	LAMP1
1492	PSD4
1493	RP11-400F19.18
1494	HNRNPA1P49
1495	TNS3
1496	XXYLT1-AS2
1497	PRMT6
1498	ZNF608
1499	SDHC
1500	HSPA12B
1501	MIS18BP1
1502	AC019206.1
1503	PAICS
1504	SIK2
1505	CTD-2302E22.5
1506	PWP1
1507	SNORA43_ENSG00000252461
1508	CTD-2537I9.13
1509	NCOA4
1510	RP11-744D14.1
1511	NRIP2
1512	ZNF700
1513	HAUS3
1514	ZBTB5
1515	TRBV15
1516	LRRC40
1517	NKIRAS2
1518	FCER1G
1519	CD7
1520	PPAN
1521	RP11-677M14.5
1522	EP400NL
1523	SH3RF3-AS1
1524	PCBP2
1525	TST
1526	ANAPC4
1527	ZNF615
1528	SEC63
1529	LL22NC03-88E1.18
1530	SNORD67_ENSG00000212135
1531	HMGN1
1532	RPL12L3
1533	NEURL4
1534	YARS2
1535	LARS2
1536	CKAP2
1537	AC093788.1
1538	PSMD11
1539	ZDHHC6
1540	PTER
1541	CTA-38K21.2
1542	LMNA
1543	C18orf25
1544	WDR45B
1545	HLA-DQA1
1546	SLC27A1
1547	DHX35
1548	DHTKD1
1549	CPSF1
1550	RNF214
1551	MIR573
1552	SUV420H1
1553	IRAK3
1554	RPS15A
1555	TRIP13
1556	RP11-876N24.3
1557	SERPING1
1558	PMEPA1
1559	OLR1
1560	PUM1
1561	ANO8
1562	XIRP1
1563	BTN2A1
1564	TLCD2
1565	UBE2D1
1566	SPDL1
1567	TMCO6
1568	AGGF1
1569	RP11-44F14.6
1570	RP11-327F22.2
1571	TRBV5-5
1572	RP11-819C21.1
1573	NELFE
1574	EHMT1
1575	RP11-25L3.1
1576	BFAR
1577	WDFY4
1578	G3BP1
1579	MIR548AA1
1580	MEFV
1581	KLHL7
1582	ITGAX
1583	IGHD2-8
1584	LIMD1
1585	ANKMY1
1586	DNAJC9
1587	ARHGEF1
1588	WDR26
1589	MAP1LC3C
1590	RP11-494O16.3
1591	AGPAT1
1592	UEVLD
1593	ZNF614
1594	CENPQ
1595	ZNF527
1596	NFAM1
1597	NXPE3
1598	CSDE1
1599	AC006509.4
1600	ZNF714
1601	ARIH1
1602	CDCA4P1
1603	ADCY7
1604	RC3H1
1605	LINC00342
1606	SELPLG
1607	LENG8
1608	CENPK
1609	MMGT1
1610	CTCF
1611	ZNF274
1612	SNORD111_ENSG00000252230
1613	ISLR
1614	CD8A
1615	GZMH
1616	CEP57
1617	MAGEB1
1618	WDR48
1619	TMEM50A
1620	VPS11
1621	SERINC1
1622	LINC00115
1623	RHOT1P1
1624	IRF9
1625	MLXIP
1626	APOL6
1627	GBP3
1628	BORA
1629	STAT6
1630	TRAV5
1631	ACA59
1632	DIP2A
1633	C1orf228
1634	SIRT6
1635	HECTD3
1636	RPS6KA4
1637	NUP210
1638	GPBAR1
1639	IGHV1-69
1640	DDX58
1641	TRAV21
1642	TAF1B
1643	SLC25A24
1644	ZNF217
1645	TCP1
1646	PAIP1P1
1647	MSH5
1648	CEP350
1649	CD28
1650	TRAPPC8
1651	MRPS15
1652	ARHGEF12
1653	CST3
1654	FECH
1655	SNORD63_ENSG00000222937
1656	JKAMP
1657	C11orf84
1658	USP47
1659	SPN
1660	FCGR1A
1661	CTD-2576D5.4
1662	M6PR
1663	RP11-165J3.6
1664	GLYR1
1665	EEF2KMT
1666	SLC35D1
1667	MFHAS1
1668	FBXO9
1669	TRBV24-1
1670	FICD
1671	FCGR1B
1672	ZNF551
1673	LRPPRC
1674	SPINK2
1675	MGEA5
1676	DERL1
1677	TRIM21
1678	RP11-517P14.2
1679	HSPA6
1680	ATG14
1681	PPP2CA
1682	RNF25
1683	PLEKHO2
1684	NEDD8
1685	UNKL
1686	RP11-981G7.6
1687	KCTD12
1688	RN7SL75P
1689	SNHG9
1690	ZNF619
1691	SMC6
1692	UBXN6
1693	CTC-459F4.1
1694	PRADC1P1
1695	TRBV21-1
1696	RP11-395L14.18
1697	RN7SL49P
1698	FOXJ3
1699	FAM53C
1700	NELFA
1701	RPS15
1702	NSRP1
1703	CDC42SE1
1704	EXOC2
1705	AC107983.4
1706	ZNF117
1707	RNMT
1708	COL1A2
1709	ECHS1
1710	ME2
1711	COMMD2
1712	TRAF5
1713	ABHD5
1714	RP11-332H14.2
1715	RP11-22B23.1
1716	C20orf195
1717	CEACAM1
1718	CDCA8
1719	RP11-527J8.1
1720	C11orf58
1721	MIR331
1722	SLC25A46
1723	FBXO21
1724	RFWD3
1725	BIN2
1726	ATF6B
1727	PLEKHF1
1728	RP11-50D9.1
1729	INTS5
1730	AK3
1731	TAF8
1732	RP11-454L9.2
1733	SLFN11
1734	TRAJ3
1735	TMEM205
1736	SENP1
1737	DHX16
1738	MEMO1P1
1739	SAP30L
1740	GOLGA5
1741	TSSK5P
1742	LACTB
1743	AGK
1744	NDUFC2
1745	ATP5G1
1746	TXLNA
1747	PPP1R21
1748	CPSF6
1749	FYB
1750	CNST
1751	MTF2
1752	EPHX1
1753	RP11-690I21.1
1754	ZMIZ1
1755	COL5A3
1756	POLE
1757	FBXO48
1758	ESYT1
1759	PCNP
1760	ST3GAL1
1761	LL0XNC01-7P3.1
1762	IDO1
1763	MAPKAPK5
1764	RNU6-1053P
1765	LRRK1
1766	AKR7A3
1767	RPS19BP1
1768	CEBPA
1769	PGAM5
1770	KCNE3
1771	CCT6P1
1772	PLK4
1773	RPSA
1774	TGIF1
1775	WAPAL
1776	HNRNPA1P70
1777	GIT2
1778	MYO9B
1779	DIS3L
1780	TCERG1
1781	TMEM150B
1782	CDR2L
1783	C2orf49
1784	SNORA74B
1785	CUL4A
1786	ADAMDEC1
1787	KLHL14
1788	PPIP5K2
1789	CDK20
1790	FTH1P15
1791	C6orf62
1792	VPS53
1793	UIMC1
1794	TET3
1795	DCAF5
1796	SNRPD2
1797	C19orf25
1798	ARAP3
1799	AFTPH
1800	IGFBP4
1801	PAIP1
1802	MED24
1803	PIGA
1804	INCA1
1805	EPC1
1806	NACAD
1807	MBD1
1808	PLSCR1
1809	APOL2
1810	UBN2
1811	UBR4
1812	PUS7L
1813	PARP4
1814	ERLIN1
1815	PPP2R1B
1816	ARL6IP6
1817	ZNF213
1818	RPL7P6
1819	AIFM2
1820	ATP5H
1821	TMOD3
1822	IGKV1D-33
1823	ZNF799
1824	DUSP1
1825	AC008982.2
1826	RP11-278C7.3
1827	CALCOCO2
1828	ZNF436-AS1
1829	SAFB
1830	MBTD1
1831	MTF1
1832	PCNXL4
1833	RP1-232L22__B.1
1834	CYLD
1835	ACOT8
1836	RP11-274B21.2
1837	TOP3A
1838	SCFD1
1839	MYL5
1840	THAP6
1841	KIAA1147
1842	CEP135
1843	ATF7IP
1844	SBDSP1
1845	RP11-12A20.7
1846	C1S
1847	COG1
1848	ZBTB44
1849	RP11-713M15.2
1850	RBMS1
1851	ZNF623
1852	KDR
1853	TTC37
1854	TMED10
1855	RAB33B
1856	FCF1
1857	ORC1
1858	GIMAP6
1859	DEPDC1B
1860	SRSF6
1861	DHX57
1862	SOD1P3
1863	RFC1
1864	TECPR2
1865	MAF
1866	LRRFIP1
1867	UCKL1-AS1
1868	CPSF7
1869	VWF
1870	DNAJB11
1871	ZNF200
1872	TRAV30
1873	CDK12
1874	ZNF37A
1875	GIMAP8
1876	OPLAH
1877	RP5-1142J19.2
1878	ADIPOR2
1879	RP11-713C19.2
1880	ABHD13
1881	FAM114A2
1882	LCNL1
1883	CARHSP1
1884	HNRNPA1P59
1885	SLMAP
1886	TRBV14
1887	DYRK2
1888	ERICH1
1889	PDIA2
1890	UBA1
1891	NHLRC2
1892	GABPA
1893	ORC2
1894	STAM
1895	RP11-203J24.8
1896	WDR73
1897	TIPARP
1898	NUPL1
1899	CEPT1
1900	MOB1A
1901	MLH1
1902	UXT-AS1
1903	KCTD9
1904	RP11-521B24.3
1905	RGP1
1906	ENOSF1
1907	GOLPH3
1908	MLKL
1909	CTD-3222D19.8
1910	MYBBP1A
1911	PPIL2
1912	U4
1913	HIVEP1
1914	RP11-102K13.5
1915	POLQ
1916	RP11-222K16.2
1917	CTA-293F17.1
1918	NPM1
1919	MEIS3
1920	AC092066.1
1921	SURF4
1922	HNRNPAB
1923	RP11-159D12.6
1924	ANKRD18EP
1925	NNT
1926	USP3
1927	MAGI2-AS3
1928	PSMC3IP
1929	ICT1
1930	KLHL23
1931	TRAT1
1932	KNTC1
1933	PAPOLG
1934	DDX31
1935	CTD-2287O16.1
1936	ADM2
1937	FAM120A
1938	UGP2
1939	FCGR3A
1940	SPAG5
1941	NRF1
1942	POLR1B
1943	NUP160
1944	RP11-100N21.1
1945	ZNF639
1946	RP11-583F2.6
1947	SRSF11
1948	TFEC
1949	C5AR2
1950	TRBV20-1
1951	ABHD2
1952	XPO7
1953	RP11-135F9.3
1954	CCDC86
1955	AP1G1
1956	LSM14B
1957	SLC35B3
1958	CD3G
1959	DDX18
1960	ZCCHC9
1961	uc_338
1962	ZNF710
1963	RN7SL842P
1964	DCP2
1965	RP11-7F17.8
1966	GALM
1967	PATL2
1968	RPL37P3
1969	SCAF4
1970	MTMR11
1971	SLK
1972	SEPT8
1973	GSPT1
1974	TMEM167B
1975	SELENBP1
1976	SH2B3
1977	HELLS
1978	RNF168
1979	RP11-328P23.3
1980	TMX2P1
1981	DNAJC3
1982	GNS
1983	SMAD3
1984	FAM114A1
1985	MIR6753
1986	RP3-329A5.8
1987	RP11-81H14.1
1988	TGS1
1989	BNIP3P1
1990	RP11-305E6.4
1991	HIST1H2BO
1992	CD47
1993	UCK2
1994	SNN
1995	MARCH8
1996	RPL21P119
1997	NSUN5
1998	VDAC1
[truncated: 3,352 more rows]

## Sheet: ESCA_co-expressed non-ng
	cor_nng
0	TSPAN9
1	TRAF1
2	TANC2
3	GPR124
4	PGAP3
5	LZTS1
6	RC3H2
7	LYRM5
8	LAS1L
9	CARD18
10	CDC6
11	OARD1
12	TAS2R6P
13	EVI2A
14	NAMPTP1
15	IGHV2-26
16	SPRR2A
17	RP11-49I11.3
18	HLA-DPB1
19	PGPEP1
20	AC008521.1
21	IGKV1D-16
22	FOXF1
23	SMARCAD1
24	SKP2
25	SPINK4
26	LEMD3
27	TRAJ5
28	AC104650.1
29	LAG3
30	C12orf43
31	CCT7
32	KCNE5
33	MTL5
34	LCAT
35	ERCC6L2
36	CD4
37	KRT13
38	LTBR
39	LILRA5
40	TMEM119
41	TMEM183A
42	GPN3
43	DROSHA
44	RP11-54O7.3
45	RP11-752L20.3
46	IGFBP7
47	TM2D2
48	RP11-351J23.1
49	FOXN1
50	RP11-532F6.3
51	CXCL8
52	PAPLN
53	FAM134A
54	SAMM50
55	PI16
56	UBE2J2
57	CD93
58	IGLL5
59	MAGEC1
60	CDS2
61	LINC00261
62	ACADSB
63	IGKV3OR2-268
64	RP13-152O15.5
65	METTL17
66	UBE2G1
67	CRNKL1
68	CWF19L1
69	IL36A
70	RP11-571M6.18
71	CXCR3
72	GID8
73	COL6A2
74	CYP24A1
75	PODN
76	RP1-86C11.7
77	CCDC28B
78	FFAR2
79	PHRF1
80	SPATS2
81	CYSRT1
82	SCO2
83	CTDSPL2
84	RQCD1
85	TSTD2
86	TNFRSF25
87	ZDHHC8
88	GAPDHP40
89	AC073464.7
90	RRAGC
91	PPP2R5C
92	COL6A1
93	ZKSCAN5
94	FENDRR
95	RNU7-26P
96	RNF38
97	ZC3H14
98	C4A
99	C19orf47
100	OXCT2
101	RPRD1A
102	TIMM22
103	ARHGAP30
104	ZBTB4
105	TRIM16L
106	KLK13
107	DIRC2
108	FAP
109	RP5-1039K5.12
110	POLR1C
111	FYTTD1
112	CTD-2267D19.1
113	MS4A8
114	ENTPD1
115	IGHV3-7
116	DOLK
117	MNX1-AS2
118	SIN3A
119	CENPA
120	EXOSC2
121	YLPM1
122	DNAJC14
123	NAA30
124	ELF2
125	TNS1
126	TRAV26-1
127	TEX10
128	BCL6B
129	HAGLR
130	LSG1
131	TOX4
132	SIGIRR
133	MYCT1
134	FBLN2
135	APEX1
136	U2AF1L4
137	CNOT7
138	RP11-846F4.9
139	FAM219A
140	AKR1B10
141	DKK4
142	CLEC11A
143	PGA4
144	RP11-177G23.2
145	TPI1
146	PNMA5
147	PEX26
148	CCDC25
149	ZDHHC5
150	VPS8
151	CD3D
152	APTX
153	TRAV8-4
154	TNFRSF9
155	MIR6165
156	AMBP
157	RP11-88E10.4
158	S1PR3
159	CENPI
160	THAP8
161	THBS2
162	CSTB
163	RP11-153M3.1
164	ADSL
165	HSPA12B
166	UBAP2L
167	CPA4
168	RP11-229A12.2
169	ABCA3
170	PIGG
171	PWP1
172	CTC-537E7.2
173	LAX1
174	ZBTB6
175	PRSS36
176	HSPA1A
177	PGA5
178	KLHDC3
179	TRAPPC1
180	HEATR1
181	ZBTB5
182	ADAMTS2
183	FBXO28
184	EBNA1BP2
185	LINC00165
186	ERVV-1
187	CHRDL2
188	DPT
189	RP11-458J1.1
190	FCER1G
191	PPL
192	TNFAIP8L2
193	DUOX1
194	TRBV5-4
195	AKR1C2
196	KLK10
197	C11orf73
198	PCBP2
199	NAP1L4
200	CXorf36
201	IGHGP
202	FUBP3
203	CPSF2
204	CD69
205	ZFP69B
206	FXR2
207	RP11-342L8.2
208	ADH1B
209	C7
210	LARS2
211	SCARF2
212	TRBV19
213	LYPD3
214	KRTAP5-5
215	GAPDHP38
216	SELL
217	POLR3F
218	CITED2
219	RP4-575N6.4
220	MS4A7
221	HSPA7
222	RABEPK
223	FABP5P11
224	TPM1
225	IL1RN
226	HLA-DQA1
227	CD1D
228	IGKV3-20
229	BYSL
230	RP4-595K12.1
231	RP11-705C15.3
232	HSPA1B
233	TTC33
234	CRISP3
235	FGL2
236	ANXA9
237	MCM5
238	ADAM17
239	GLTSCR1L
240	SCYL1
241	NAA25
242	FIBIN
243	RP11-319E16.2
244	IGF2
245	UCK1
246	DMBT1
247	MSL2
248	MTA2
249	PUF60
250	VIPAS39
251	IGHD6-6
252	TMEM248
253	STOML2
254	MBD4
255	ATAD2B
256	REG1B
257	CXCL6
258	CTC-327F10.4
259	RNF185
260	ZNF445
261	LGR6
262	HLA-DMA
263	SOD3
264	MPHOSPH9
265	C3orf17
266	RP5-1054A22.4
267	RP11-124N14.3
268	SMEK1
269	TM4SF18
270	DMPK
271	ITGAX
272	FGG
273	LIMD1
274	TRGV3
275	RP11-6O2.3
276	MORF4L2
277	NRM
278	RP11-377K22.2
279	MED14
280	RNA5SP168
281	BAG4
282	EIF2A
283	VANGL1
284	PRRC2A
285	COX7A1
286	AHSG
287	TFIP11
288	SELPLG
289	KRT78
290	PELP1
291	RBM15B
292	CTCF
293	CXCL11
294	FOXF2
295	COL5A2
296	HOXB-AS2
297	NPPC
298	ISLR
299	PTRF
300	CD8A
301	UBXN7
302	GZMH
303	TBC1D10C
304	C1QB
305	RP11-611E13.3
306	NCCRP1
307	CNOT6
308	TMSB15A
309	ITGAL
310	MAP4K1
311	REXO1
312	CTDNEP1
313	IGKV3D-20
314	IARS2
315	WNT5A-AS1
316	PLN
317	RAB3IP
318	KCNE2
319	SASH1
320	MYLK
321	IGHV3OR16-11
322	TIE1
323	CRP
324	HSPB6
325	RP6-24A23.7
326	SPRR1A
327	DNAJC21
328	ITGA7
329	DDR2
330	GPBAR1
331	POLR2E
332	TRAV21
333	RIF1
334	MAD2L1BP
335	GPR65
336	Y_RNA_ENSG00000200769
337	PHF5A
338	KIAA0930
339	HSPB9
340	CEP350
341	PITPNB
342	PGD
343	NKG7
344	CDC27
345	SP3
346	TM6SF2
347	HNRNPK
348	KPNA4
349	SCG2
350	FAM32A
351	RANBP3
352	DPY30
353	FAM118B
354	ZNF644
355	SPN
356	CHMP1B
357	RP11-466P24.2
358	FCGR1A
359	C2orf72
360	PGF
361	PCOLCE
362	PIGS
363	CASC3
364	CIITA
365	RP11-1094M14.8
366	METTL16
367	DEFA6
368	NRAS
369	COL6A3
370	HPX
371	NUP107
372	IGJ
373	MYCN
374	UVSSA
375	HIC1
376	MIR4666A
377	SNX4
378	ST13
379	HSPA6
380	RBPMS2
381	ASGR1
382	APLNR
383	PCSK1
384	DACT3
385	SCAP
386	GCNT1
387	TMEM40
388	COL9A3
389	KRTAP2-3
390	RP11-61L19.2
391	GAPT
392	HCG22
393	RPRD1B
394	RP11-49I11.2
395	RP11-73M18.7
396	NPM1P31
397	LPP
398	CHIA
399	ITGB1BP1
400	SENP2
401	TMEM126B
402	TPX2
403	COL1A2
404	SNRPD3
405	TPM2
406	COL4A2
407	COMMD2
408	PRIMPOL
409	ATP12A
410	RP11-22B23.1
411	SNED1
412	ZMYND19
413	PRR12
414	LRRC15
415	SORBS1
416	A2ML1
417	CUL9
418	TOMM22
419	ZNF324B
420	DYNAP
421	RP11-295P22.2
422	SAE1
423	FXR1
424	RP11-732A21.3
425	GANAB
426	PCNX
427	NDUFB4
428	HS6ST1P1
429	PRDM10
430	ST3GAL4-AS1
431	NUCKS1
432	PSMD9
433	FBXO21
434	ZBTB11
435	RFWD3
436	ALPP
437	TRAJ4
438	AFP
439	SENP1
440	PIM2
441	RN7SL493P
442	MRPS18A
443	TIFA
444	EBLN3
445	RICTOR
446	SPRR2G
447	AF213884.2
448	SSX2IP
449	GOLGA5
450	ATP6V1A
451	RP11-550F7.1
452	ENG
453	C12orf4
454	CPSF6
455	ADAM19
456	TTI1
457	CAP1
458	PRR14L
459	MTF2
460	ECM1
461	PEX1
462	RAB1B
463	CXorf67
464	EPHX1
465	TAGLN
466	COL5A3
467	ZSWIM1
468	FAM129A
469	CCL19
470	EVI2B
471	SMU1
472	C10orf99
473	AIM1L
474	SNORA31_ENSG00000253041
475	ABCC10
476	RN7SL441P
477	CST6
478	AC093850.2
479	TM2D1
480	VPS52
481	DENR
482	RP11-294C11.4
483	NUP214
484	LIN37
485	PGAM5
486	CTSK
487	RP1-118J21.5
488	GPR85
489	C22orf39
490	AC104981.1
491	KCNE3
492	CASP14
493	OLFML2B
494	HSPB1P1
495	SDE2
496	PLK4
497	RP11-107P7.1
498	ECM2
499	ASH1L
500	POLA2
501	DCPS
502	HEATR5B
503	HIST1H4PS1
504	KANK3
505	HK3
506	BUD13
507	RIT1
508	IGLV2-5
509	JAGN1
510	CCDC69
511	AC104634.3
512	EFTUD2
513	GMFG
514	RP11-17E13.2
515	RNF13
516	TMEM158
517	AOC3
518	CXCR2P1
519	RP3-388N13.2
520	RP11-199F11.2
521	C4BPA
522	CD52
523	RP11-705C15.2
524	YY1
525	NCF4
526	AL591704.7
527	ENDOU
528	ACKR1
529	MED24
530	MED28
531	SNX20
532	SIGLEC10
533	LIPF
534	TOMM20P2
535	SEC22A
536	ARIH2
537	ZNF185
538	DAZAP2
539	IPO9
540	CDC45
541	IGKV1OR2-108
542	MCM6
543	APOH
544	KRT19
545	PDE5A
546	UBR4
547	HSPD1P1
548	ORMDL3
549	SMC4
550	TSR1
551	SACM1L
552	CAPN6
553	KLF9
554	HSPB7
555	PGA3
556	ILF3
557	ZNHIT1
558	CTD-3128G10.7
559	MS4A4A
560	UBE2Z
561	TESK1
562	CTSW
563	PF4V1
564	TBC1D13
565	MAEA
566	RLIM
567	ZNF324
568	NADK
569	IGKV1D-43
570	PROSER3
571	TRBV9
572	RAB42
573	AC068669.1
574	SPRR2D
575	ADAMTS1
576	SLC11A1
577	DGCR14
578	SLC2A11
579	RP5-984P4.6
580	IGHV2-70
581	LUM
582	NUDT3
583	THAP6
584	INHBE
585	MFSD7
586	SLBP
587	ALDOC
588	QSER1
589	CALD1
590	NDOR1
591	CREB3L3
592	TBCCD1
593	JPH2
594	DCAF10
595	PKN2
596	CSRNP2
597	RHNO1
598	PCYT1A
599	MRVI1
600	MEX3C
601	SERPINB3
602	LMOD1
603	KDR
604	GS1-410F4.5
605	HIATL1
606	DTX3
607	CEP250
608	AP001350.4
609	FCF1
610	PPP6C
611	THAP1
612	FMNL1
613	GTF2F1
614	FNBP1
615	GIMAP6
616	FANCG
617	EIF3D
618	IL2RB
619	SNORA68_ENSG00000201388
620	IGSF6
621	HOXD11
622	RP11-553A10.1
623	UMPS
624	TSPO2
625	PPP1R14A
626	SCEL
627	CEP97
628	RP11-958N24.1
629	RAB7A
630	CPS1
631	RSBN1
632	RP11-673E1.3
633	ZNF394
634	PPP1R12B
635	ABCF3
636	CDV3
637	RP11-161M6.2
638	VWF
639	RP11-598P20.3
640	XPO1
641	VTI1B
642	RNU1-70P
643	NPM1P6
644	MRPS10
645	ZFP62
646	GTF3C4
647	HEPACAM2
648	TATDN2
649	HAX1
650	SYNM
651	APOA2
652	GIMAP7
653	OSCAR
654	NDUFB5
655	CLTA
656	APOM
657	MIR3649
658	GABPA
659	RP11-344H11.5
660	DHX38
661	CLIC4P1
662	DCTN3
663	MYO1F
664	RP11-401P9.4
665	MYSM1
666	TRO
667	CD37
668	MRGPRF
669	NUPL1
670	GTF2E1
671	MARCH7
672	RP11-389C8.2
673	CYTH4
674	RP11-61D1.2
675	NAT10
676	MYL7
677	GPANK1
678	KHSRP
679	DTL
680	TCF20
681	IL24
682	TACO1
683	TRMT10B
684	PPIL2
685	UBAP2
686	MSL1
687	STAB1
688	POLQ
689	RP11-222K16.2
690	RPL10L
691	ZCCHC24
692	TRAJ2
693	MGAT4B
694	PGC
695	FLNC
696	ODF2
697	SLC20A2
698	RP11-486B10.4
699	SAP130
700	RCHY1
701	MAGI2-AS3
702	DERL3
703	YEATS4
704	CD74
705	CEBPA-AS1
706	SMARCE1P5
707	RP1-302G2.5
708	IGLV5-37
709	KNTC1
710	PAPOLG
711	CAPNS1
712	RP11-384K6.4
713	AC053503.12
714	DDX31
715	MCM8
716	FCGR3A
717	SPAG5
718	NCBP2
719	EDC4
720	TFR2
721	IRF4
722	G3BP2
723	LGI2
724	UBE2N
725	POLR2D
726	PDPN
727	NUP160
728	C3AR1
729	ZNF639
730	RHCG
731	RNF123
732	TRBV20-1
733	CTD-2262B20.1
734	CLIP3
735	NUS1P2
736	ASH2L
737	XRCC3
738	RABEP1
739	RP11-12L8.2
740	RP11-399O19.9
741	TMEM116
742	AP1G1
743	RPP25L
744	CD3G
745	PIK3R4
746	MEST
747	IFFO1
748	GUCY1A3
749	RP11-73M18.8
750	WDR6
751	CPSF3L
752	CDS1
753	COPS3
754	DCAF12
755	MED6
756	AL136419.6
757	RP11-382A18.3
758	LRRC55
759	NUMA1
760	FAHD2B
761	RPL7P21
762	IGHD3-10
763	CCDC97
764	CLEC14A
765	NUDT8
766	ZMAT3
767	TRAV9-2
768	PLVAP
769	C17orf85
770	ZXDC
771	MIR7152
772	SNORA12_ENSG00000212342
773	ANGPT2
774	GGT5
775	RNF168
776	FABP5P1
777	HNRNPC
778	C2orf82
779	CGB7
780	RASAL3
781	CD53
782	IGKV2D-29
783	SF3A3
784	CYBB
785	ANKRD13D
786	BNIP3P1
787	RP11-1143G9.2
788	MRPL14
789	POLD4
790	BGN
791	PLIN4
792	ANKRD39
793	RPRML
794	GTPBP8
795	PROCA1
796	ACTC1
797	CRNN
798	XPO5
799	CHRAC1
800	MKRN9P
801	MUC21
802	FERMT2
803	AC079807.2
804	FABP5P10
805	NID2
806	DCUN1D1
807	TMEM79
808	ZW10
809	CCR7
810	PARL
811	EMP1
812	CTB-61M7.2
813	MCM7
814	AIF1L
815	C2orf54
816	RP11-426C22.4
817	EDAR
818	AC103563.9
819	DNAJC13
820	GPX8
821	TRBV3-1
822	ALDH3A1
823	RP11-611O2.1
824	YTHDF3
825	MEA1
826	CYTL1
827	ADRBK1
828	RAD51AP1
829	GKN2
830	HNRNPM
831	DCN
832	FNDC1
833	LRRC58
834	RING1
835	TRAV29DV5
836	FAS
837	CD14
838	ACTG2
839	ERCC6L
840	CIZ1
841	CCT2
842	HLA-DMB
843	LAMA4
844	FOXP3
845	CTA-984G1.5
846	CHCHD2P11
847	RNF170
848	C5orf22
849	Y_RNA_ENSG00000199540
850	PCED1B-AS1
851	Y_RNA_ENSG00000202222
852	PHF21A
853	YWHABP2
854	PACERR
855	SRY
856	BCAS2
857	TRIM37
858	COL5A1
859	TUBBP1
860	ITGA11
861	RP11-547D24.1
862	CYP4F11
863	LRRC17
864	ITGB1P1
865	DPP8
866	ATG2B
867	CASC10
868	PSMB7
869	SERPINA5
870	ZNF271P
871	GIMAP1
872	SNORA2B
873	CDCA4
874	EGFL6
875	CHGB
876	NUP93
877	NDUFA9
878	PRRC2B
879	ZNF469
880	KIF11
881	TRPC4AP
882	TMEM63B
883	SIGLEC1
884	ARHGAP11A
885	PPP2R5E
886	DPEP3
887	TYROBP
888	RNU6-909P
889	PPIE
890	NLRC3
891	UBE2R2
892	FILIP1L
893	RP11-501C14.7
894	UBQLN1
895	SENP3
896	PPP1R12A
897	PRCC
898	CFAP20
899	ATP4A
900	RP11-284N8.3
901	MFN1
902	RTFDC1
903	OTUD1
904	Y_RNA_ENSG00000201786
905	PKP1
906	BTBD7
907	MAP4K5
908	CDH5
909	IER5
910	PSMD13
911	MUC3A
912	AP2M1
913	MIR5572
914	ELP2
915	KRIT1
916	TNFSF13B
917	SEC11C
918	SLAMF8
919	AEBP1
920	GAPVD1
921	AREL1
922	P2RY13
923	PDCD1
924	RN7SL318P
925	C1QA
926	HABP4
927	CACTIN
928	TMCC1
929	SBSN
930	RXRB
931	KTN1
932	NOL8
933	SUPT16H
934	ATR
935	IP6K1
936	ENOPH1
937	RP11-395N3.1
938	RBM48
939	SEH1L
940	STARD3
941	FOXM1
942	WDR33
943	DES
944	PSMB6
945	DNPH1
946	KIAA0100
947	ATE1
948	TATDN1
949	C9orf69
950	NCKAP1L
951	SGK494
952	DCUN1D5
953	GPR34
954	TRBV7-9
955	ITFG2
956	KPNB1
957	DLST
958	C12orf10
959	RAMP2
960	NEK4
961	ACIN1
962	PI4KA
963	OLFML1
964	SF3B2
965	KHDRBS1
966	KIAA2018
967	KRT6A
968	KRT81
969	PRRC2C
970	GTPBP2
971	NDUFV1
972	HNF1A
973	PSMD2
974	TRIT1
975	HIST1H4I
976	RAD23B
977	RP11-177G23.1
978	A2M
979	HMGXB4
980	FTSJ3
981	AHNAK2
982	NHSL2
983	CSTF1
984	ANGPTL2
985	RP11-132F7.2
986	CEP170B
987	TIRAP
988	IGSF3
989	GMPS
990	MIR595
991	KCNA3
992	TNRC6B
993	HELZ
994	NCL
995	OGFOD1
996	TMEM200C
997	MIR5692B
998	KIF24
999	LINC00987
1000	SRGN
1001	PCNXL3
1002	SLC14A1
1003	RANBP1
1004	DLGAP5
1005	MICAL3
1006	RPA1
1007	MED22
1008	HNRNPLL
1009	RP11-472K17.3
1010	LANCL2
1011	HUWE1
1012	C1orf86
1013	TAF5L
1014	FSCN1P1
1015	DNAJB14
1016	AQP2
1017	PRSS23
1018	MED13
1019	CCDC117
1020	KRT4
1021	MRPS7
1022	WDR53
1023	CD84
1024	UBE2Q1
1025	NOS3
1026	APOC3
1027	CICP16
1028	RP11-863P13.3
1029	HLA-DQB1
1030	ZKSCAN8
1031	TMEM203
1032	RP11-363E7.4
1033	CLIC3
1034	CECR1
1035	RP11-394O4.5
1036	CSTA
1037	TJAP1
1038	AARS2
1039	TRGV10
1040	PLA2G2D
1041	RLF
1042	5S_rRNA_ENSG00000274097
1043	LINC01419
1044	PADI1
1045	PLEKHG6
1046	TUBA3C
1047	GPRC5C
1048	BUD31
1049	PRSS33
1050	RP11-286N22.16
1051	MEPCE
1052	RP11-167N5.5
1053	NAA50
1054	ALDH7A1P1
1055	SDHAF1
1056	PGLYRP3
1057	GOLGA7
1058	UBAP1
1059	IGHG1
1060	NVL
1061	TKT
1062	RFK
1063	HDGFRP2
1064	FEZF1-AS1
1065	FLT1
1066	COL15A1
1067	GAPDHP1
1068	AMICA1
1069	CTB-131K11.1
1070	NME6
1071	REG3A
1072	CD27
1073	AC010733.5
1074	SPINK7
1075	TRIM52
1076	ACTA2
1077	UBE4A
1078	RRP36
1079	PAGE2B
1080	RP1-39G22.7
1081	PPRC1
1082	TRIM41
1083	IGLV2-14
1084	SPI1
1085	IGHJ3P
1086	SYNPO2
1087	IRS4
1088	RP11-849H4.4
1089	KAT5
1090	LRRC25
1091	CLCA4
1092	WDR46
1093	CTD-2636A23.2
1094	RPAP2
1095	KREMEN2
1096	TOMM70A
1097	TMBIM4
1098	ISY1
1099	GADD45B
1100	KRTAP5-9
1101	PTGR1
1102	USP24
1103	AC004987.9
1104	PSMB3
1105	CNN1
1106	XPOT
1107	CAPN7
1108	RTCB
1109	RASL12
1110	TRIM28
1111	TGM1
1112	FHL1
1113	SLC39A9
1114	TRAV12-3
1115	IGKV1-39
1116	TSPYL6
1117	WIPF2
1118	IGLV7-46
1119	U4atac
1120	IKZF3
1121	GIF
1122	BRD2
1123	QRICH1
1124	CUL1
1125	RP11-445P17.8
1126	TRBV6-5
1127	DUSP4
1128	MYL12B
1129	SDHDP6
1130	OXER1
1131	ACTA2-AS1
1132	PRSS3P4
1133	CCDC80
1134	ATP4B
1135	RPS7P1
1136	ITIH2
1137	AC092580.4
1138	HSPB1P2
1139	ATP11B
1140	SOHLH1
1141	ORM2
1142	USO1
1143	TTF1
1144	AC002511.2
1145	ASXL2
1146	RP1-20N18.4
1147	TRBV18
1148	POLE3
1149	CENPBD1P1
1150	VEZT
1151	SLA
1152	RAD51C
1153	ZNF207
1154	INPPL1
1155	BRWD1
1156	NAPSB
1157	INHA
1158	POLH
1159	SCYL2
1160	C5orf51
1161	CTPS1
1162	VPRBP
1163	TOP2A
1164	RAET1E
1165	DAB2
1166	YEATS2
1167	AC005336.4
1168	PUM2
1169	FAM86B1
1170	ZBTB34
1171	RARA-AS1
1172	RPS27A
1173	FABP5P7
1174	RBSN
1175	RP11-73M18.10
1176	EVC
1177	TRGV4
1178	AMMECR1L
1179	DUSP9
1180	TMEM47
1181	NDUFB6
1182	B3GALNT2
1183	SLC35E3
1184	FKBP7
1185	RNASE2
1186	RABL3
1187	BRF2
1188	MYH11
1189	SH3TC1
1190	ARPP19
1191	TRAJ31
1192	SF3A1
1193	EIF5A
1194	GLE1
1195	FRMD6
1196	SMIM19
1197	GBP5
1198	RP11-180N14.1
1199	PDCL
1200	PRR15L
1201	SVIL
1202	MAF1
1203	RP11-736K20.4
1204	MIR4269
1205	RPS12P31
1206	MYL9
1207	MIR3131
1208	TBRG4
1209	ZFP69
1210	RP11-71L14.3
1211	LEAP2
1212	AC092289.2
1213	TBC1D9B
1214	C9orf114
1215	MIR548K
1216	CTD-2562J17.6
1217	MZB1
1218	RP11-283I3.6
1219	ZZZ3
1220	MTND4P12
1221	MIR4727
1222	INPP5B
1223	CLEC7A
1224	Y_RNA_ENSG00000207009
1225	SNX22
1226	Y_RNA_ENSG00000202522
1227	EWSR1
1228	LAIR1
1229	NUP85
1230	Y_RNA_ENSG00000206713
1231	TRAP1
1232	AF001548.6
1233	TFCP2
1234	FTH1P22
1235	BOP1
1236	RP11-50B3.4
1237	CAP1P2
1238	SMTN
1239	SASH3
1240	AP000255.6
1241	COG2
1242	CDCA5
1243	RP11-192H23.8
1244	RNASE6
1245	ANAPC15
1246	MOB3A
1247	TMEM194A
1248	HLA-DPA1
1249	CHAD
1250	DHX9
1251	NFYC
1252	TNXB
1253	SART1
1254	HMHA1
1255	RPS20P22
1256	KDM5A
1257	MCM4
1258	TMEM14C
1259	NUP188
1260	MRPL47
1261	APOLD1
1262	AP000892.6
1263	RUNDC3A
1264	TGM3
1265	FASTKD3
1266	SUZ12
1267	HOPX
1268	PROC
1269	SLC25A36
1270	ANKFY1
1271	CCND3
1272	LAMTOR1
1273	TRAV8-3
1274	DENND2C
1275	NONOP2
1276	CD248
1277	NEDD1
1278	KB-1440D3.13
1279	RCN3
1280	C11orf96
1281	PES1
1282	RFC4
1283	NUP37
1284	FBLN5
1285	DDB1
1286	FOXRED1
1287	LRCH3
1288	BCL2L13
1289	KIAA1429
1290	MUC6
1291	SMG8
1292	FGF3
1293	NUP155
1294	LA16c-312E8.4
1295	RP3-342P20.2
1296	RP11-44M6.3
1297	EMILIN1
1298	CD300A
1299	LRRC32
1300	TCEAL2
1301	RPL7L1
1302	PLEKHA6
1303	ZNF146
1304	SENP5
1305	INTS9
1306	NKX2-3
1307	PSMD3
1308	SERPINF2
1309	CRYZ
1310	CNTROB
1311	RGS1
1312	ICE1
1313	ZNF397
1314	TAF6
1315	TTC9
1316	TNS2
1317	DEFA5
1318	EHMT2
1319	RP11-63D14.1
1320	PUS7
1321	EXOSC9
1322	SIT1
1323	NFX1
1324	MEX3D
1325	NOTUM
1326	ZSCAN30
1327	SCAF8
1328	SRPR
1329	NPRL2
1330	RNF222
1331	RP11-395I14.2
1332	EMID1
1333	TRAV8-2
1334	KANK2
1335	MED13L
1336	UTP20
1337	GC
1338	PIP4K2B
1339	FAM78A
1340	RBBP5
1341	CCDC77
1342	RP11-2E11.9
1343	CTBP1
1344	MSN
1345	MRPL49
1346	SNORD124
1347	U8_ENSG00000239148
1348	TAGAP
1349	IGHV4-59
1350	RP11-181G12.2
1351	PI15
1352	RP13-870H17.3
1353	REXO4
1354	TSPAN7
1355	AC073046.1
1356	TRAV19
1357	FAM131A
1358	RP11-588K22.2
1359	ZCCHC14
1360	HNRNPR
1361	TAB1
1362	KIF25-AS1
1363	AC044907.1
1364	ZNF354B
1365	FUBP1
1366	FAM133B
1367	MS4A6A
1368	TRIP12
1369	VWA5B2
1370	RP11-524D16__A.3
1371	LIN9
1372	DDX27
1373	GSTM4
1374	CSRP1
1375	EXOC3L2
1376	CLPB
1377	TNNI2
1378	TBCC
1379	CTD-2620I22.2
1380	THADA
1381	STARD10
1382	MRPS2
1383	GAPDHP65
1384	U8_ENSG00000238840
1385	TLN1
1386	CTD-2620I22.3
1387	GPR171
1388	COL12A1
1389	POLR2I
1390	MTND6P9
1391	TRUB2
1392	RP1-102K2.8
1393	TSSC4
1394	ANTXR1
1395	TMEM39A
1396	AL390071.1
1397	CTB-60B18.18
1398	ORM1
1399	COL8A1
1400	PDLIM3
1401	TMEM5
1402	AHCTF1
1403	FPR3
1404	AEBP2
1405	GKN1
1406	CYP4F3
1407	IGHV3-33
1408	ZC3H3
1409	CD48
1410	OSTCP2
1411	TMEM147
1412	RBM42
1413	CAPN14
1414	USP19
1415	CFL2
1416	RP3-475N16.1
1417	CRISPLD2
1418	RNU6-1196P
1419	SLC33A1
1420	HAUS5
1421	CERCAM
1422	IGHV3-13
1423	CAPN12
1424	OR7E38P
1425	RP11-382A20.1
1426	AL365361.1
1427	C9orf78
1428	KIF2C
1429	MEGF9
1430	LOXL1
1431	NDUFA2
1432	TMEM86B
1433	CTD-2033D15.3
1434	PPFIA1
1435	WDHD1
1436	TBCE
1437	RBM28
1438	LAPTM5
1439	RP11-115H13.1
1440	UBE2D3
1441	SSRP1
1442	SPEG
1443	IGIP
1444	DSC1
1445	HNRNPUL1
1446	ABI3
1447	USF2
1448	MBNL1-AS1
1449	RP11-294C11.2
1450	EXOC5
1451	C1QC
1452	PDCD5
1453	C15orf62
1454	NPAT
1455	R3HDM1
1456	CTD-2129N1.1
1457	HSP90AA2P
1458	FAM110D
1459	GPR4
1460	GPRASP1
1461	TMPRSS11B
1462	RBMX
1463	MMRN2
1464	ERC1
1465	UBD
1466	ARHGAP9
1467	FSTL1
1468	RPUSD4
1469	PPP2R4
1470	ZFR
1471	TMX1
1472	GNG11
1473	TRBV29-1
1474	GUCY1B3
1475	ARMC8
1476	MAP3K2
1477	APEH
1478	RNU6-194P
1479	FLT4
1480	GBP6
1481	EVPL
1482	SLC35B2
1483	SDF2
1484	HCST
1485	INTS7
1486	TNFRSF17
1487	BNC1
1488	RP11-626H12.2
1489	C1orf162
1490	RNF111
1491	ZNF446
1492	GIMAP4
1493	FGB
1494	EXOSC10
1495	GSDMB
1496	POLDIP3
1497	SF3B1
1498	MIR143HG
1499	MNDA
1500	CAND1
1501	GAPDHP72
1502	SPECC1L
1503	TOPBP1
1504	HLA-DRB1
1505	WHSC1L1
1506	IGHD3-16
1507	MRPL2
1508	FGA
1509	RALGAPB
1510	MT1L
1511	LDLRAD2
1512	GFM1
1513	CCL3L3
1514	IL17REL
1515	SEPT1
1516	HTRA3
1517	PRSS27
1518	SHISA2
1519	LAMC2
1520	B3GNT3
1521	PECAM1
1522	MIR143
1523	ARHGEF25
1524	CCR10
1525	ILVBL
1526	MARK3
1527	STON1
1528	RP11-757G1.6
1529	OSBPL11
1530	Y_RNA_ENSG00000222881
1531	UBE2L3
1532	U2SURP
1533	DZIP1
1534	RP11-73K9.3
1535	SPRR3
1536	CBR1
1537	CCR5
1538	TK1
1539	RP11-44M6.7
1540	PABPC4
1541	NCAPD2
1542	KAT6A
1543	SNORA51_ENSG00000206878
1544	ADAMTS10
1545	SUPT6H
1546	AXIN2
1547	IGKV2-40
1548	SRSF3
1549	RBM12
1550	IGKJ5
1551	ESAM
1552	RP11-188D8.1
1553	TTC5
1554	RAB3GAP2
1555	CNPY3
1556	EXOSC3
1557	RP1-7G5.5
1558	SUMO2P20
1559	CCL4
1560	RP5-892K4.1
1561	LILRB4
1562	CALML4
1563	TACR2
1564	SERPINB7
1565	FOXE1
1566	RP11-92C4.6
1567	LCP2
1568	RP11-712L6.5
1569	RNF31
1570	ENTPD2
1571	HABP2
1572	CD79A
1573	C7orf55-LUC7L2
1574	CD2
1575	SART3
1576	NCAPD2P1
1577	CNFN
1578	MYH9
1579	RP11-385F7.1
1580	USP34
1581	PPBP
1582	SSC5D
1583	ASPRV1
1584	RP11-1C8.7
1585	CCR1
1586	TCEAL7
1587	BRIX1
1588	MIR4728
1589	BRCA2
1590	FABP5P2
1591	RNA5SP111
1592	TRBV6-1
1593	NELFB
1594	CTD-2529O21.1
1595	TROAP
1596	CXCR6
1597	MPEG1
1598	MYL12A
1599	YIPF3
1600	RP11-452I5.2
1601	RP11-1399P15.1
1602	FASTK
1603	RNU5E-4P
1604	DSG3
1605	RP11-693J15.6

## Sheet: GBM_co-expressed non-ng
	cor_nng
0	STK38
1	POLR2J
2	GPR132
3	TBL2
4	FIZ1
5	SPPL2B
6	TANC2
7	RSF1
8	ASB1
9	WIZ
10	GPR124
11	APPL1
12	LINC00676
13	REPS1
14	RC3H2
15	KLHDC10
16	DBF4B
17	ZFYVE1
18	ZNF697
19	ZNF92
20	ANGPTL6
21	KANSL2
22	LAS1L
23	TCTEX1D1
24	THUMPD1
25	CCM2
26	FBRS
27	TMEM256
28	CDC6
29	POLK
30	SKP1
31	RNASE3
32	MOB1B
33	LZTFL1
34	TAS2R6P
35	MGST3
36	IGKV3-15
37	NAMPTP1
38	FZR1
39	MGRN1
40	GOPC
41	C17orf70
42	HLA-DPB1
43	RPL37A
44	ASNA1
45	GCC2
46	ERCC1
47	SMARCAD1
48	RNF114
49	FBXW11
50	TFAM
51	PRAC1
52	PTTG1
53	PPP1R26
54	ADH5
55	LEMD3
56	CMKLR1
57	NFKBIZ
58	FCGR3B
59	LHPP
60	ZMYND11
61	RRBP1
62	SCX
63	AGO1
64	CCT7
65	ELFN2
66	LSM10
67	RP3-510O8.4
68	ZRANB1
69	DBF4
70	HNRNPA3
71	ZNF829
72	CSNK1G3
73	PIDD1
74	CD4
75	SLC7A7
76	FAM168B
77	DCAF17
78	DCAF12L2
79	LILRA5
80	GJA1P1
81	UTP18
82	NSF
83	ITIH5
84	ZNF664
85	ANKRD42
86	FAM175B
87	DROSHA
88	PALB2
89	POMT1
90	RGS18
91	PTPN21
92	PTPN6
93	RP11-752L20.3
94	CABIN1
95	RPL29
96	TFB1M
97	IFIT3
98	WDR38
99	CXCL8
100	ATP5O
101	HSP90AB3P
102	DDIAS
103	SAMM50
104	EDRF1
105	RFWD2
106	ATP5F1
107	TET2
108	FTSJ2
109	C4orf27
110	DCLRE1A
111	NAA35
112	RP11-777J24.1
113	TAF2
114	SMG7
115	FP236383.6
116	RBM10
117	GPATCH8
118	EFCAB2
119	METTL17
120	UBE2G1
121	ZNF100
122	PSMB1
123	CRNKL1
124	TREM2
125	SDC1
126	HEATR6
127	RPL7A
128	MON1A
129	HNRNPA1
130	PARVG
131	PTGER4
132	CXCR3
133	GID8
134	KIF20A
135	COL6A2
136	CILP2
137	LMNB1
138	AC004057.1
139	CD300C
140	ATP5SL
141	EML4
142	TLR5
143	RPS8
144	ATXN2L
145	CASP1
146	PHRF1
147	SPATS2
148	NHP2L1
149	MED4
150	RPL18
151	CTDSPL2
152	CELF5
153	RQCD1
154	EXO1
155	TSTD2
156	TAX1BP1
157	RP11-20I20.4
158	RBM19
159	IAH1
160	TCEB1
161	DDX42
162	ARSI
163	MED20
164	RN7SKP83
165	CSNK2A1
166	DNAAF5
167	UPF2
168	COL6A1
169	NUDT16P1
170	ZKSCAN5
171	SH2D5
172	ZNF689
173	AC009501.4
174	PRR11
175	TNPO3
176	COMP
177	ARPC5L
178	USP30
179	WDFY1
180	FERMT1
181	ZC3H14
182	ANKRD17
183	BCS1L
184	TM9SF3
185	C19orf47
186	EIF2AK1
187	KLHL11
188	RP11-162A23.5
189	IMMP1L
190	ARHGAP30
191	AC011899.9
192	ZBTB4
193	WDR90
194	SRRD
195	KIAA1279
196	IGLV3-1
197	SIGLEC14
198	ZNF629
199	NAF1
200	IFI6
201	NDUFA1
202	USP32P3
203	PKD1P6_ENSG00000250251
204	RP5-1039K5.12
205	RP11-503N18.4
206	ZNF32
207	RBM6
208	FYTTD1
209	QRSL1
210	ZMAT1
211	XRN1
212	LSM2
213	DOLK
214	SIN3A
215	RPS26P56
216	LYVE1
217	CENPA
218	ZNF620
219	YLPM1
220	DNAJC14
221	VAC14
222	NAA30
223	IPO8
224	ELF2
225	RBM5
226	TEX10
227	PDS5A
228	BCL6B
229	HNRNPA2B1
230	NDUFS5
231	TOX4
232	RAB2B
233	MYCT1
234	IGLV9-49
235	MMP11
236	LY96
237	APEX1
238	CTB-12A17.2
239	BST2
240	VPS4A
241	PTGIS
242	MPHOSPH10
243	RPL35P5
244	ZBTB39
245	MUM1
246	KIF15
247	URGCP
248	RHOV
249	POGK
250	EPT1
251	PDCD6IP
252	MDC1
253	CLEC11A
254	SBNO1
255	DHX29
256	FBXO30
257	ZNF425
258	RP11-230C9.2
259	ZC3H13
260	KPNA6
261	SNORA27_ENSG00000252459
262	TPI1
263	RP11-713H12.1
264	PEX26
265	CCDC25
266	ZDHHC5
267	CD3D
268	AC006486.10
269	IKZF4
270	FUNDC2
271	ZNF444
272	C3orf38
273	AKAP8
274	LTN1
275	LY86
276	HNRNPU-AS1
277	STX10
278	ZBED4
279	CKAP5
280	DNAJC2
281	DPP3
282	CEP95
283	ZSCAN29
284	S1PR3
285	MRPS31
286	CHUK
287	SH2B1
288	PJA1
289	FCGR2A
290	DOHH
291	NDUFA7_ENSG00000267855
292	DDX3X
293	FCGR1C
294	NOTCH4
295	CDK13
296	RP11-361L15.5
297	CCDC42B
298	PSMB9
299	GCC1
300	ATMIN
301	ARHGAP27
302	NDUFC1
303	RP11-345J18.2
304	PCSK4
305	HSPA12B
306	KCNS1
307	EIF3A
308	UBAP2L
309	PSMA5
310	SMC2
311	NCBP1
312	LAMTOR3
313	DENND3
314	HMGA1P7
315	RPRM
316	CFH
317	SIK2
318	COA5
319	PWP1
320	IL10
321	NPEPPS
322	PNN
323	MIRLET7C
324	TRIM33
325	PFAS
326	SETP14
327	GNL1
328	CREG1
329	LYL1
330	KIAA0368
331	ZNF426
332	NUFIP2
333	HAUS3
334	HEATR1
335	NAA15
336	FBXO28
337	NEK2
338	RP11-815I9.4
339	UBN1
340	EBNA1BP2
341	LRRC40
342	NKIRAS2
343	AFG3L1P
344	RP11-425L10.1
345	FCER1G
346	TNFAIP8L2
347	PPAN
348	MSX2
349	LARP1
350	SMYD5
351	TDP1
352	KDM2A
353	HECTD1
354	FAM96A
355	RP11-302L19.3
356	C11orf73
357	ZNF343
358	OTUD7B
359	HNRNPA3P5
360	NAP1L4
361	AGPS
362	TUBGCP6
363	CXorf36
364	RNU6-850P
365	C19orf43
366	ATXN7L2
367	SBK1
368	INTS3
369	IGLV3-9
370	SEC63
371	FUBP3
372	KIF3C
373	CPSF2
374	WDR83OS
375	AHSA2
376	TMEM87A
377	ZNF687
378	GNG10
379	SH3BP4
380	SLC25A3
381	RNFT2
382	NEURL4
383	ZNF682
384	UBE3B
385	C7
386	NDC1
387	CKAP2
388	SCARF2
389	FOXP4
390	RP11-209D14.2
391	LYPD3
392	NBPF11
393	MTSS1
394	PSMD11
395	RP4-575N6.4
396	DYNC1LI1
397	MS4A7
398	CLPP
399	RPS26P6
400	USP32
401	ZNF254
402	ZNF160
403	TMEM235
404	FABP5P11
405	BRD4
406	LMNA
407	GTPBP10
408	C18orf25
409	POM121
410	PRDX2
411	CILP
412	RP11-74E22.8
413	CMC1
414	DHX35
415	CD1D
416	BYSL
417	CTC-277H1.6
418	KMT2D
419	CCDC90B
420	CPSF1
421	SRSF10
422	PRELP
423	MIR9-1
424	RAVER1
425	RNF214
426	TTC33
427	HINT1
428	DUSP8
429	SUV420H1
430	JUP
431	FGL2
432	IDH3B
433	RPS15A
434	SOX13
435	TRIP13
436	PPME1
437	MIR616
438	AASDHPPT
439	HNRNPDL
440	GLTSCR1L
441	H19
442	SCYL1
443	POGLUT1
444	NAA25
445	ERH
446	RHOG
447	ZCCHC11
448	TMEM125
449	NOL10
450	CEBPZ
451	ACBD3
452	VPS26B
453	KLHL35
454	PUM1
455	AC009133.12
456	KIAA0513
457	PRDM4
458	RP11-240G22.4
459	ANO8
460	MSL2
461	RSRC2
462	SUCLG1
463	MTA2
464	MFAP4
465	SPDL1
466	CXCL6
467	IRF8
468	RP11-329A14.1
469	AGGF1
470	ADSS
471	RNF185
472	MED16
473	ZNF445
474	COG3
475	POM121C
476	CSF2RB
477	CRYBB1
478	HLA-DMA
479	NCAPG
480	PSME3
481	EHMT1
482	SP2
483	MLLT1
484	TMSB4X
485	C3orf17
486	RPL5
487	ZNF621
488	FAM120C
489	MPHOSPH9
490	RPS9
491	CHEK1
492	BBX
493	ANKRD50
494	G3BP1
495	RP11-124N14.3
496	SMEK1
497	ORC4
498	ZNF518A
499	COPS6
500	TCAF1P1
501	SEC22B
502	KLHL7
503	NAGA
504	CHTF18
505	ATP5D
506	Y_RNA_ENSG00000206651
507	ZNF467
508	MRPS36
509	MON2
510	WDR26
511	SAPCD2
512	C1orf158
513	C7orf49
514	TRBJ2-3
515	MED14
516	MTA3
517	IL4R
518	NOL6
519	FAM26F
520	SULT4A1
521	ACACA
522	PRR33
523	YME1L1
524	YTHDC2
525	ATG4D
526	TTC30A
527	NFAM1
528	VSTM2B
529	PPIH
530	CAPN10-AS1
531	GLULP4
532	SAMD11
533	LRRC48
534	PRRC2A
535	NPLOC4
536	CSDE1
537	RP11-263K19.4
538	ARIH1
539	COA3
540	NUP98
541	NKTR
542	UBR1
543	RNASEH1
544	MAP3K8
545	FAM204A
546	TFIP11
547	ARFIP1
548	ATG13
549	RC3H1
550	GIPC3
551	ITCH
552	LINC00342
553	LENG8
554	SELPLG
555	PELP1
556	KBTBD2
557	RBM15B
558	ZBTB37
559	KRT10
560	CTCF
561	IBTK
562	CAMKK1
563	NFE2L1
564	FAM35A
565	ARHGDIG
566	TIMM44
567	FOXF2
568	COL5A2
569	CHD9
570	ZBTB24
571	CLPX
572	CYGB
573	RP11-407P2.1
574	ISLR
575	CA11
576	MKRN1
577	NOP10
578	FAM73B
579	PSMB8
580	CARNS1
581	UBXN7
582	GZMH
583	CEP57
584	CCAR2
585	WDR48
586	HAMP
587	MIR6074
588	SNRPF
589	ZNF500
590	NCF1
591	SAMSN1
592	C1QB
593	ZNF584
594	SEC31A
595	UQCRH
596	TLK2
597	MMP13
598	NDUFB3
599	GGA3
600	DCTN2
601	CNOT6
602	COPA
603	MARCH5
604	DOK3
605	SPATA20P1
606	REXO1
607	MTG2
608	CTSC
609	NASP
610	UXT
611	CD86
612	ZNF275
613	HOXA-AS2
614	CSAD
615	LIN54
616	ARMCX3
617	PRPF38B
618	PLN
619	IL11
620	CSNK1A1
621	CELF1
622	MRPL48
623	ZFP90
624	RAB3IP
625	TMEM155
626	STAT6
627	RP11-535M15.2
628	PABPN1
629	RPS26P3
630	ARFGAP2
631	GRSF1
632	SYK
633	SIGLEC9
634	NPM2
635	SOWAHD
636	DIP2A
637	FKBP11
638	TIE1
639	PTBP1
640	IGHV3-66
641	SIRT6
642	PROSER1
643	PSMA3-AS1
644	BCL7A
645	POLR2E
646	RIF1
647	SIN3B
648	GPR65
649	TUBB2A
650	TCP1
651	PPWD1
652	MEG3
653	MSH5
654	PITPNB
655	TRPM7
656	CDC27
657	SP3
658	PNPLA6
659	MRPS15
660	ARHGEF12
661	USP4
662	RPS26P13
663	PIP4K2C
664	HNRNPK
665	KPNA4
666	CXCL2
667	ESPL1
668	SCG2
669	IGHV3-48
670	STRN4
671	PIGF
672	RANBP3
673	DBR1
674	LAMTOR4
675	C11orf84
676	DPY30
677	HOXA11-AS1_5
678	ZNF644
679	MIEF1
680	RPL36
681	RPL39
682	FCGR1A
683	ACADM
684	ZFYVE9
685	KIRREL
686	PIK3AP1
687	IGHV3-43
688	KIAA0232
689	RP11-89N17.4
690	PCOLCE
691	AVL9
692	HOXB5
693	CASC3
694	GATAD2A
695	EEF2KMT
696	NCOR2
697	C10orf88
698	TXLNG
699	TADA2B
700	FLYWCH1
701	NRAS
702	COL6A3
703	RP11-230C9.4
704	NT5C2
705	GOLGB1
706	SNRPA
707	RP5-1039K5.19
708	MIRLET7F1
709	USP7
710	PHIP
711	FCGR1B
712	PHB2
713	CASKIN1
714	NLRP3
715	TMEM151A
716	DRG1
717	TNRC6C
718	LRPPRC
719	MAML1
720	NID1
721	MGEA5
722	ERBB2IP
723	TMEM151B
724	ADCY4
725	HIC1
726	CXorf23
727	SUPT4H1
728	SNX4
729	TRIM21
730	RPS6KC1
731	ST13
732	GLTSCR1
733	SHISA3
734	EIF3J
735	VAC14-AS1
736	RCOR1
737	LILRA1
738	RPL24P8
739	PPP2CA
740	WDR18
741	ARID3A
742	SEPT6
743	PLEKHO2
744	CIAO1
745	RSAD2
746	RP11-219E7.1
747	FBXO5
748	MNT
749	FANCI
750	SCAP
751	NSFL1C
752	MIER2
753	BCLAF1
754	SMC6
755	FUS
756	DNASE1
757	CTD-2318O12.1
758	UBXN6
759	ATP8B2
760	CHTOP
761	VASH2
762	TM9SF1
763	GTF3C3
764	PMS1
765	RP11-35N6.1
766	PIP5K1A
767	MARCKSL1
768	GPS1
769	RPRD1B
770	MCMBP
771	AMER1
772	RGL3
773	LOXL4
774	CHCHD5
775	SNRPEP4
776	KANSL1
777	SMIM18
778	CIRBP
779	FOXJ3
780	ERMARD
781	LARS
782	NSL1
783	TAF15
784	KCNA5
785	NUP205
786	FAM53C
787	NELFA
788	BDP1
789	CYBA
790	RPS15
791	TNRC6A
792	BRPF1
793	LINC00377
794	NSRP1
795	CSE1L
796	ABCG2
797	TMEM126B
798	EXOC2
799	HMGB3
800	UGGT1
801	KLHL20
802	ZNF117
803	TPX2
804	COL1A2
805	TROVE2
806	ACSF3
807	RNMT
808	SNRPD3
809	CUL5
810	MIR503
811	MOB4
812	C6orf47
813	CKAP4
814	VSIG4
815	COL4A2
816	RASGRP4
817	SGOL2
818	CTNNBL1
819	JTB
820	IGHV3-30
821	LSM14A
822	ANKZF1
823	ZMYND19
824	RBL2
825	KRTCAP3
826	YTHDF2
827	PRR12
828	LRRC15
829	ZNF212
830	CUL9
831	ZNF324B
832	RPL19
833	ZNF182
834	EPM2AIP1
835	CDCA8
836	C11orf58
837	FXR1
838	SAE1
839	ADAD2
840	RP11-521B24.5
841	KANSL3
842	RP11-168O16.1
843	OSBPL7
844	GANAB
845	ZNF282
846	RPS18P12
847	CMTR1
848	USP38
849	SLC37A2
850	C1orf64
851	SGTA
852	ATRAID
853	RGS10
854	HS6ST1P1
855	DUS3L
856	NDUFB4
857	NDUFA13
858	NUCKS1
859	SECISBP2L
860	ZNF721
861	ZBTB11
862	RFWD3
863	IGHV2-70_ENSG00000274576
864	PAXIP1
865	MFAP1
866	EPN1
867	CCT4
868	BIN2
869	RP11-981G7.2
870	INTS5
871	IARS
872	STXBP2
873	GOLGA1
874	AATF
875	TMEM128
876	RPL23
877	EME1
878	SFRP5
879	RP11-83B20.1
880	TAF8
881	TOP1
882	NUB1
883	IGLV3-19
884	MIR199A2
885	SCO1
886	GTPBP3
887	IMPAD1
888	ZNF333
889	SENP1
890	GCN1L1
891	DHX16
892	GBF1
893	YTHDC1
894	SAP30L
895	RPS26P31
896	RPRD2
897	ZNF317
898	IGLV3-27
899	WDR82
900	TNFAIP1
901	TRIM26
902	VPS41
903	GOLGA5
904	ZNF660
905	NDUFC2
906	PVRL1
907	HNRNPH1
908	ATP5G1
909	RP11-282O18.7
910	TBC1D22B
911	CDCA2
912	ADAM28
913	SEC24A
914	ARRDC1
915	AASS
916	PPIL1
917	CXCR1
918	CERK
919	POLR3E
920	TTI1
921	FYB
922	API5
923	RBM33
924	CKS1B
925	FAM163B
926	CAP1
927	ENTHD2
928	MTF2
929	ECM1
930	DOT1L
931	DNMT1
932	PRR14L
933	ZBTB2
934	TBCEL
935	MN1
936	RIPK3
937	ARFGEF2
938	HKR1
939	MAN2C1_ENSG00000140400
940	RAB1B
941	ZNF512B
942	POLR1A
943	TGFB2-AS1
944	SMIM1
945	ZSWIM1
946	AKAP8L
947	RAB11FIP3
948	PRELID2P1
949	ETAA1
950	ZFAND3
951	ZC3H15
952	CNNM3
953	IGLV6-57
954	RP11-88H12.2
955	RBMS2
956	POLE
957	KLHL22
958	AC093627.10
959	AC231759.1
960	EVI2B
961	PCNP
962	SMU1
963	LRRC3
964	GPATCH4
965	ST3GAL1
966	LL0XNC01-7P3.1
967	ABCB8
968	RBM27
969	ABCC10
970	MAPKAPK5
971	C6orf223
972	ABI2
973	AC093850.2
974	ATXN2
975	ZNF180
976	VPS51
977	DENR
978	TRAIP
979	RPS19BP1
980	TEFM
981	TMEM144
982	NUP214
983	PGAM5
984	ALOX5
985	USP28
986	SDHD
987	TGFBRAP1
988	OLFML2B
989	JUNB
990	FOXK2
991	VNN2
992	HSPB1P1
993	SDE2
994	PLK4
995	DCAF13
996	RP11-173C1.1
997	RPS26P15
998	RPSA
999	GADD45GIP1
1000	NARS
1001	SEC23B
1002	FTO
1003	MSC
1004	PDAP1
1005	ZBTB17
1006	HECTD4
1007	ZNF624
1008	ASH1L
1009	POLA2
1010	HEATR5B
1011	WHSC1
1012	WAPAL
1013	GGNBP2
1014	GIT2
1015	MYO9B
1016	NFATC2IP
1017	OGN
1018	HK3
1019	BUD13
1020	PSMA3
1021	CEP41
1022	TCERG1
1023	C2orf49
1024	DENND2D
1025	DNM3OS
1026	FAM26E
1027	CNTRL
1028	CUL4A
1029	JAGN1
1030	DLD
1031	RAB12
1032	GMFG
1033	ZC3H11A
1034	SNRK
1035	CLINT1
1036	ZNF263
1037	MAP2K2
1038	IFI35
1039	RPL41_ENSG00000229117
1040	MRPL11
1041	CCNB2
1042	VPS53
1043	FNBP4
1044	AMOTL2
1045	DSTYK
1046	STT3A
1047	DCAF5
1048	TET3
1049	SNRPD2
1050	USP22
1051	UBXN2B
1052	ZGPAT
1053	ELF1
1054	PYCARD
1055	TBP
1056	C19orf25
1057	TJP1
1058	TYK2
1059	ABCE1
1060	YY1
1061	BOD1
1062	CUL3
1063	NCF4
1064	ZNF696
1065	RP5-902P8.10
1066	COA4
1067	MTTP
1068	IGFBP4
1069	PAIP1
1070	MED24
1071	L3MBTL2
1072	SNIP1
1073	SNX20
1074	NYNRIN
1075	RAB33A
1076	FAM179B
1077	ZNF185
1078	MEX3A
1079	IPO9
1080	CDC45
1081	FUCA1
1082	RP11-33B1.4
1083	EPC1
1084	CROCCP3
1085	PHF6
1086	HMGB1P10
1087	KIAA0355
1088	C7orf55
1089	SH2D2A
1090	AHCY
1091	MBD1
1092	UBTD2
1093	DMWD
1094	MCM6
1095	C2orf76
1096	TBC1D10B
1097	ZYG11B
1098	GTF2A2
1099	ZNF787
1100	MRPS6
1101	MFAP2
1102	CAB39
1103	UBR4
1104	UBN2
1105	HAT1
1106	GMEB2
1107	RP11-131L12.4
1108	CDC40
1109	PLEK
1110	RP5-1119A7.17
1111	TMEM131
1112	LPAR5
1113	PPP1R8
1114	SYVN1
1115	RNF41
1116	SMC4
1117	DNHD1
1118	ZSCAN21
1119	GMCL1
1120	ZNF767P
1121	KXD1
1122	HSF2
1123	ZNF770
1124	TSR1
1125	LINC01353
1126	ABCA2
1127	CAPN6
1128	TRMT61A
1129	FOLR2
1130	GEMIN5
1131	ILF3
1132	ZNHIT1
1133	SPA17
1134	CTD-2033D15.2
1135	EXOC5P1
1136	TICRR
1137	ATP5H
1138	SNRPE
1139	TSPAN33
1140	ZC3HC1
1141	CCRL2
1142	PDCD2
1143	TMUB1
1144	PDK2
1145	TMOD3
1146	TEKT1
1147	ARID2
1148	HCN2
1149	HMGN4
1150	KCTD20
1151	MS4A4A
1152	KIAA1524
1153	ZNF133
1154	SAMD4B
1155	RP3-402G11.28
1156	FAM103A1
1157	PDGFB
1158	SLC20A1
1159	TBC1D13
1160	LEO1
1161	FAM171A2
1162	TMEM161A
1163	ZNF324
1164	ZNF41
1165	RLIM
1166	SAFB
1167	MBTD1
1168	PSMB4
1169	RP11-340F14.6
1170	ABCF1
1171	MTF1
1172	TBX5-AS1
1173	TMEM106A
1174	AC018804.7
1175	CKMT1B
1176	PROSER3
1177	ABCB9
1178	POGZ
1179	PCNXL4
1180	NXF1
1181	SON
1182	EPC2
1183	MSANTD2
1184	FNDC9
1185	RP11-611O2.2
1186	NCF2
1187	RP11-439M11.1
1188	DCAF16
1189	PRRT1
1190	SLC11A1
1191	TAF4
1192	TOP3A
1193	DGCR14
1194	EXOC3L1
1195	DKC1
1196	EDC3
1197	SCFD1
1198	IPO7
1199	LUM
1200	PTPN5
1201	BRAT1
1202	INHBE
1203	SCIMP
1204	MRPL9
1205	USP15
1206	ATF7IP
1207	HCFC1
1208	KIAA1045
1209	RPS6KL1
1210	ZBTB44
1211	GATAD2B
1212	BEND3
1213	QSER1
1214	NDOR1
1215	VARS
1216	RPL10A
1217	RPS18
1218	NDUFA3
1219	SIRPB2
1220	FBXL16
1221	EIF4G2
1222	DCAF10
1223	PKN2
1224	POLR2K
1225	PCYT1A
1226	STRIP1
1227	ZNF786
1228	CNOT4
1229	CRABP2
1230	ZNF623
1231	ITGA10
1232	URI1
1233	ZNF253
1234	MBTPS2
1235	HNRNPA1P7
1236	VWA9
1237	RP11-65L3.4
1238	TTC37
1239	HIATL1
1240	DTX3
1241	CEP250
1242	AP001350.4
1243	MLLT11
1244	FCF1
1245	PPP6C
1246	THAP1
1247	LRRC14
1248	LINC01105
1249	ORC1
1250	CTC-479C5.10
1251	UBL5
1252	PLEKHJ1
1253	FMNL1
1254	GTF2F1
1255	GIMAP6
1256	HSPB8
1257	TMED7
1258	EIF3D
1259	DHX57
1260	PSMD4
1261	HOXD11
1262	C7orf26
1263	AC004447.2
1264	KIAA1143
1265	UMPS
1266	RPS25
1267	RFC1
1268	PPP1R14A
1269	C19orf70
1270	SAR1A
1271	CEP97
1272	CTD-2033A16.2
1273	IGHV3-23
1274	ZNF8
1275	RP11-958N24.1
1276	RBM8A
1277	RSBN1
1278	RP11-482M8.3
1279	RPL24P2
1280	INTS4
1281	ATF6
1282	PAPD7
1283	CLEC4A
1284	DCLRE1B
1285	LMF2
1286	ANKRD53
1287	ABCF3
1288	PSIP1
1289	RP11-161M6.2
1290	CPSF7
1291	FAM109B
1292	SDHB
1293	RP11-598P20.3
1294	XPO1
1295	CDK12
1296	GORASP2
1297	ZNF37A
1298	UBE2H
1299	CWC15
1300	VPS36
1301	RP3-337H4.8
1302	THEMIS2
1303	ZNF791
1304	ZKSCAN4
1305	FXYD5
1306	PCGF3
1307	TRPM2
1308	ZFP62
1309	DCAF15
1310	FBRSL1
1311	CTD-2541J13.1
1312	GTF3C4
1313	C5orf42
1314	CDKN2AIPNL
1315	USP36
1316	HAX1
1317	TATDN2
1318	GNA11
1319	B4GALT5
1320	ZKSCAN2
1321	OSCAR
1322	SENP6
1323	NDUFB5
1324	TMEM209
1325	UBA1
1326	DDX21
1327	FAN1
1328	SNX13
1329	PIK3R5
1330	XRCC6P2
1331	DDX46
1332	NHLRC2
1333	GABPA
1334	GPBP1
1335	ORC2
1336	PRICKLE4
1337	DHX38
1338	STAM
1339	CHPF2
1340	PTPN23
1341	CCDC96
1342	MIR27B
1343	MYO1F
1344	RP11-401P9.4
1345	SLC25A17
1346	MYSM1
1347	RP11-561I11.3
1348	AAGAB
1349	CD37
1350	KCNS2
1351	RPS21
1352	CDC73
1353	EIF3B
1354	MARCH7
1355	SLC23A2
1356	PEAR1
1357	NCLN
1358	RP11-389C8.2
1359	MLH1
1360	CYTH4
1361	FTLP3
1362	BEST3
1363	PSMD8
1364	PRPF31
1365	GNG3
1366	ASF1B
1367	NAT10
1368	RPS29
1369	ARPIN
1370	FAM57B
1371	IKZF1
1372	RPS26
1373	GOLPH3
1374	RPL35
1375	MANBAL
1376	CXorf21
1377	GPANK1
1378	ZSCAN22
1379	FKBP10
1380	MGA
1381	CENPH
1382	CCDC47
1383	KHSRP
1384	DTL
1385	TCF20
1386	FTLP2
1387	CTD-3222D19.8
1388	IRF2BP1
1389	HPGDS
1390	ING5
1391	MYBBP1A
1392	NACC1
1393	ZBTB12
1394	PPIL2
1395	UBAP2
1396	TRBJ2-7
1397	RFXANK
1398	LILRB1
1399	MSL1
1400	SMARCD2
1401	RP11-102K13.5
1402	STAB1
1403	ZFP36
1404	XPO6
1405	YIF1B
1406	TSEN2
1407	CWC22
1408	TNFAIP3
1409	RNF4
1410	TMEM87B
1411	KEAP1
1412	ZNF184
1413	RPL7AP64
1414	ATP6V1G2
1415	ZNF227
1416	CREBBP
1417	CST7
1418	HOXA13
1419	GAPDHP60
1420	ZNF12
1421	PRPF4
1422	COX14
1423	ODF2
1424	RCC1
1425	MAPRE1
1426	ULK3
1427	FOXD2
1428	ZNF292
1429	HNRNPAB
1430	LIME1
1431	MIB2
1432	INO80
1433	ANKRD18EP
1434	SAP130
1435	RCHY1
1436	TNFRSF4
1437	ZNF398
1438	CLPTM1
1439	ZNF45
1440	ZNF384
1441	ICT1
1442	CD74
1443	CHMP3
1444	RP1-302G2.5
1445	EIF4EP2
1446	COX8A
1447	IGHV5-51
1448	UBR7
1449	PCMTD2
1450	WRNIP1
1451	ZFP64
1452	DDX31
1453	FNDC5
1454	MCM8
1455	FAM212A
1456	ZNF768
1457	MFSD1
1458	FCGR3A
1459	SPAG5
1460	ATG4B
1461	EDC4
1462	G3BP2
1463	RPS16
1464	VSNL1
1465	FCHO1
1466	UBE2N
1467	POLR2D
1468	POLR1B
1469	LBX2
1470	ZFP91
1471	C3AR1
1472	ZNF639
1473	ASB6
1474	RASL11B
1475	MPRIP
1476	C5AR2
1477	UBP1
1478	CNOT2
1479	RNF123
1480	TRBV20-1
1481	NUSAP1
1482	NAT14
1483	RPS23
1484	CDC42BPB
1485	TOR1B
1486	GPATCH11
1487	GTF3C2
1488	CTD-2262B20.1
1489	NSD1
1490	ARFGAP1
1491	ASH2L
1492	XPO7
1493	BAHD1
1494	GPATCH1
1495	PLRG1
1496	MBD6
1497	RABEP1
1498	RP11-745C15.2
1499	TERF1
1500	AC073621.2
1501	SMARCA5
1502	RPL9
1503	IKBKAP
1504	AP1G1
1505	RP11-54O7.1
1506	SRCAP
1507	BRK1
1508	EID2
1509	GNG4
1510	LSM14B
1511	PPP1R37
1512	ANKRD11
1513	Y_RNA_ENSG00000202078
1514	RNF157
1515	TTLL3
1516	RPS26P8
1517	PIK3R4
1518	DDX18
1519	SF3B4
1520	LINC00657
1521	THOP1
1522	METRNL
1523	VPS39
1524	UBE2C
1525	RABIF
1526	RP11-447D11.3
1527	PODXL2
1528	ADAMTSL2
1529	ZBED6
1530	RP11-603J24.7
1531	COPS5
1532	WDR6
1533	CPSF3L
1534	RP11-582J16.5
1535	RP11-684N3.1
1536	ZNF326
1537	COPS3
1538	MIR125B2
1539	ORC6
1540	DCAF12
1541	MTDH
1542	SNX11
1543	RP11-1055B8.3
1544	SLC39A6
1545	MCM3
1546	PDIK1L
1547	SCAF4
1548	NUMA1
1549	SLK
1550	ZNF654
1551	CCDC97
1552	CLEC10A
1553	GSPT1
1554	AP000357.4
1555	TXNDC9
1556	FBXL19
1557	DCP1A
1558	FKBP9
1559	SETD5
1560	TMEM167B
1561	HN1
1562	MTX3
1563	UBQLN4
1564	TARDBP
1565	RPS6
1566	PLEKHH1
1567	GNA15
1568	C17orf85
1569	LDOC1L
1570	ARFGAP3
1571	AKIRIN1
1572	URB2
1573	PSMF1
1574	PIH1D2
1575	MVB12A
1576	FABP5P1
1577	TMEM57
1578	HNRNPC
1579	MYO1G
1580	HJURP
1581	KLHL42
1582	KLHDC7A
1583	HOXA5
1584	RASAL3
1585	SND1
1586	RNF8
1587	SEC24C
1588	CD53
1589	ANKRD13C
1590	VPS16
1591	TM9SF4
1592	ASB16
1593	RP11-344B5.2
1594	LIPG
1595	SF3A3
1596	CYBB
1597	RP3-329A5.8
1598	TGS1
1599	MSH6
1600	AGO3
1601	BNIP3P1
1602	RP11-288G3.3
1603	SURF6
1604	MRPL14
1605	ZNF773
1606	ZNF646
1607	CFAP97
1608	RNF187
1609	RP1-65J11.1
1610	PDE2A
1611	MIR124-2HG
1612	PPHLN1
1613	TRBJ2-2P
1614	USP42
1615	BGN
1616	RNF40
1617	MED15
1618	ZFP41
1619	FBXL5
1620	YRDC
1621	ACTR8
1622	STK35
1623	SCP2
1624	CHD2
1625	ATP5I
1626	SLC39A7
1627	RPS13
1628	RTF1
1629	DCAF7
1630	ZBTB18
1631	FAM98B
1632	PNMAL2
1633	BUB1
1634	FABP5P10
1635	CTR9
1636	CH507-42P11.8
1637	MCEMP1
1638	RSL1D1
1639	ZW10
1640	NDC80
1641	SKA1
1642	TRAPPC11
1643	CABP1
1644	MIR4697HG
1645	SH3BP5L
1646	TNKS2
1647	CNKSR1
1648	CTB-61M7.2
1649	GPR17
1650	MCM7
1651	CACUL1
1652	RFC2
1653	RP11-304L19.1
1654	PAPOLA
1655	DUSP11
1656	POLR3A
1657	CTD-2510F5.4
1658	GAS5
1659	CSTF2
1660	DNAJC13
1661	NPC2
1662	SMURF2
1663	ZNF70
1664	GPX8
1665	DEDD
1666	SRSF9
1667	C1QBP
1668	RP11-611O2.1
1669	SYMPK
1670	MIOS
1671	PACS1
1672	YTHDF3
1673	ADRBK1
1674	FABP4
1675	ZNF25
1676	WAS
1677	FAM101B
1678	CTTNBP2NL
1679	HNRNPM
1680	PHLDB3
1681	ELAVL1
1682	ADIPOR1
1683	DCN
1684	ZZEF1
1685	MTIF2
1686	ACE
1687	SNRPGP10
1688	RECQL5
1689	BLMH
1690	ZNF496
1691	BRAP
1692	IGLV1-51
1693	PAGR1_ENSG00000280789
1694	NMD3
1695	GOSR1
1696	NAIF1
1697	LRRC58
1698	C2orf69
1699	DDX20
1700	RIOK2
1701	WDR20
1702	KIAA0196
1703	CD14
1704	TXNDC5
1705	MKRN2
1706	ACTG2
1707	NSUN2
1708	JRK
1709	CIZ1
1710	CCT2
1711	HLA-DMB
1712	ZNF134
1713	MPC2
1714	AQP9
1715	SYNGR2
1716	RPS7P10
1717	LIG3
1718	PCED1B-AS1
1719	TMEM263
1720	PHAX
1721	PHF21A
1722	DLK1
1723	RNF224
1724	FAM20B
1725	HIRA
1726	CHAF1A
1727	TOMM40
1728	PTGIR
1729	ADAP2
1730	CNIH1
1731	TRIM37
1732	MTHFSD
1733	NRDE2
1734	COL5A1
1735	TUBBP1
1736	CTC-441N14.1
1737	LINC01139
1738	ZNF585B
1739	BRPF3
1740	IGHV3-72
1741	NUP50
1742	SDAD1
1743	PHF3
1744	PXDN
1745	ITGB1P1
1746	DPP8
1747	ZMYM4
1748	RBAK
1749	ATG2B
1750	WDR43
1751	PGGT1B
1752	C1orf194
1753	ASXL1
1754	ZNF271P
1755	C19orf53
1756	OSBP
1757	GIMAP1
1758	PIGC
1759	TPPP
1760	MDN1
1761	CCNB1
1762	GOLT1B
1763	SNORD18_ENSG00000200677
1764	UBXN4
1765	RCSD1
1766	KCTD3
1767	IGHV1-2
1768	SNORA2B
1769	TMEM52B
1770	RP11-288H12.3
1771	PRPF4B
1772	GTF3C5
1773	CHGB
1774	PRRC2B
1775	NDUFA9
1776	ZNF16
1777	ZMYM3
1778	KIF11
1779	TRPC4AP
1780	RPL26L1
1781	FARSA
1782	PLXDC2
1783	ARMC6
1784	TMEM63B
1785	GABPB1
1786	LGALS9
1787	PHC3
1788	PHYHIP
1789	TECPR1
1790	MRPL19
1791	ARHGAP11A
1792	PPP2R5E
1793	TYROBP
1794	UBE2R2
1795	RP11-64B16.2
1796	NIPA2
1797	HCK
1798	SLC4A2
1799	RP11-397A15.4
1800	ARHGDIB
1801	TPR
1802	DSE
1803	ZNF567
1804	CASC4
1805	NDUFA11
1806	MFN1
1807	FEM1B
1808	ZBTB10
1809	BZW1
1810	MRPL13
1811	BTBD7
1812	MAP4K5
1813	PSMD13
1814	CLDN11
1815	PTOV1
1816	COPS4
1817	NOL4L
1818	FBXO18
1819	ZNF638
1820	UQCC2
1821	ELP2
1822	VPS37C
1823	RPL35A
1824	LPHN1
1825	CCDC57
1826	ZDHHC7
1827	CD24
1828	SNRPG
1829	SCAMP5
1830	ZNF417
1831	CREBZF
1832	RPS26P47
1833	ZNF711
1834	AC018766.4
1835	SLAMF8
1836	POLR2B
1837	GAPVD1
1838	KIAA0195
1839	CTD-2649C14.2
1840	AREL1
1841	CDAN1
1842	P2RY13
1843	SUDS3P1
1844	FGFR3
1845	C1QA
1846	GTSE1
1847	RBX1
1848	CACTIN
1849	RUFY1
1850	FAM183A
1851	MFSD4
1852	TMCC1
1853	RAD21
1854	NDUFB7
1855	COPG1
1856	TXNDC17
1857	ZNF7
1858	LONP2
1859	FLYWCH2
1860	FBLIM1
1861	RALGAPA1P
1862	MDH1B
1863	RNF126
1864	PRADC1
1865	RIBC1
1866	KTN1
1867	ZNF507
1868	NOL8
1869	SUPT16H
1870	ATR
1871	NLE1
1872	IP6K1
1873	SRA1
1874	ENOPH1
1875	INCENP
1876	MAML2
1877	PPP6R1
1878	TRAPPC10
1879	NHP2
1880	SEH1L
1881	RPS27
1882	MTMR1
1883	FOXM1
1884	COPG2
1885	WDR33
1886	CTA-246H3.11
1887	C11orf31
1888	ELP5
1889	THUMPD3
1890	COX20
1891	AFF4
1892	PRKRA
1893	INTS8
1894	CELF3
1895	AIDA
1896	NCAM1-AS1
1897	KIAA0100
1898	C9orf69
1899	PBRM1
1900	PTOV1-AS2
1901	ARL11
1902	NCKAP1L
1903	ZNF131
1904	RP11-10N23.2
1905	LLPH-AS1
1906	LOXL2
1907	GTPBP1
1908	ATP6V1F
1909	CAD
1910	NDUFS2
1911	DCUN1D5
1912	FPR1
1913	NRIP3
1914	RP11-390P24.1
1915	GPR34
1916	FAM83D
1917	RP11-61I13.3
1918	SDPR
1919	PKN1
1920	KPNB1
1921	DLST
1922	PRKRIR
1923	ECSCR_ENSG00000249751
1924	FBXW2
1925	NEK4
1926	ACIN1
1927	ARHGEF26
1928	KHDRBS1
1929	SF3B2
1930	NCOA5
1931	SOWAHA
1932	COX7A2
1933	USP1
1934	KIAA2018
1935	SNRNP40
1936	PRRC2C
1937	NDUFV1
1938	DGCR8
1939	TBXA2R
1940	RP11-566E18.1
1941	EIF3G
1942	WDR35
1943	NOD1
1944	MXRA5
1945	ZMAT5
1946	RP4-773N10.4
1947	VHL
1948	ZNF71
1949	SIGLEC7
1950	MIR101-1
1951	BRD9
1952	ELK4
1953	ZSCAN25
1954	ZNF304
1955	U2AF2
1956	DBT
1957	AC005549.2
1958	NOM1
1959	LRRC75A-AS1
1960	XIAP
1961	PCBP1
1962	RAD23B
1963	NUDCD3
1964	UQCC3
1965	HIC2
1966	UHRF1BP1
1967	SPCS2
1968	LY6G5B
1969	LAT2
1970	VAMP8
1971	C1orf43
1972	OAF
1973	EXOC7
1974	RP11-540B6.6
1975	THAP9
1976	HMGXB4
1977	DUSP6
1978	TUBGCP4
1979	FTSJ3
1980	SAYSD1
1981	CTD-2192J16.15
1982	CSTF1
1983	MIR3681
1984	BRICD5
1985	RP11-132F7.2
1986	EPB41L2
1987	KIAA1551
1988	COL18A1
1989	MIR23B
1990	DNAJC8
1991	CTLA4
1992	RPS3A
1993	HELZ
1994	NCL
1995	ZNF510
1996	NEK9
1997	PRG4
1998	SETDB1
[truncated: 1,208 more rows]

## Sheet: KICH_co-expressed non-ng
	cor_nng
0	FAM53B
1	RP3-424M6.4
2	KAT2B
3	RP11-680G24.6
4	SPPL2B
5	PCAT6
6	RSF1
7	PSG4
8	KLHDC10
9	ZNF92
10	AC007318.5
11	GS1-124K5.4
12	SVIP
13	FBRS
14	RP5-1112D6.4
15	CSNK2B
16	TOMM7
17	IGHV2-26
18	DSN1
19	RPL5P34
20	TMCC3
21	ILF2
22	CYB5R1
23	ASNA1
24	ADH5
25	LEMD3
26	TCTA
27	ASB16-AS1
28	AGO1
29	SDSL
30	DBF4
31	UBE2T
32	PPTC7
33	FAM168B
34	ITPR2
35	RP11-359E10.1
36	RP11-34P13.15
37	RPL6
38	TMEM119
39	CD2BP2
40	CMBL
41	ZNF747_ENSG00000169955
42	GPN3
43	CDKN2AIP
44	PALB2
45	KLHL15
46	CTNNAL1
47	INF2
48	HMGN1P37
49	MOAP1
50	GSTA4
51	RRAGA
52	AC000123.4
53	ATP5O
54	RHBDF1
55	HSP90AB3P
56	PSMB5
57	ZNF611
58	CFI
59	UBE2J2
60	RP1-228P16.8
61	FBXW9
62	C4orf27
63	RBM10
64	MMS19
65	ATP6V1H
66	GPATCH8
67	UBE2G1
68	PIK3C2A
69	TRAM2-AS1
70	RP5-1136G13.2
71	CWF19L1
72	RHOU
73	HNRNPA1
74	SETD7
75	PTTG1IP
76	KIF20A
77	RP4-798A17.5
78	SUOX
79	SRSF5
80	CTD-2587H24.14
81	AC018738.2
82	ACTBP12
83	GLO1
84	RP1-102E24.1
85	C9orf64
86	PFDN6
87	RPL18
88	CCDC88B
89	LRRC37A6P
90	RP11-20I20.4
91	ALKBH7
92	IAH1
93	RPL39P3
94	RP11-644F5.11
95	GYS1
96	LRRC45
97	AC244250.2
98	RP11-321C24.4
99	WDR59
100	ZNF641
101	RP11-316M21.7
102	ZNF3
103	REEP4
104	COL6A1
105	RPS11P5
106	SH3GLB1
107	RP11-5O17.1
108	NDUFV3
109	ZMYM6
110	TM9SF3
111	SFXN4
112	RPRD1A
113	CDH16
114	TIMM22
115	N4BP2L2
116	SFTA2
117	IGLV3-1
118	MT2P1
119	TMEM54
120	RP5-890O3.9
121	GNA12
122	C20orf24
123	IL17RE
124	RBM6
125	RP11-46D6.1
126	LINC00909
127	RP4-561L24.3
128	ABCC4
129	MYO5C
130	SIN3A
131	RP4-758J18.13
132	EXOSC2
133	GFPT1
134	YLPM1
135	NAA30
136	TNS1
137	IPO8
138	RBM5
139	PDS5A
140	BCL6B
141	HAGLR
142	TOX4
143	MTX1P1
144	ANKS3
145	MMP11
146	LINC00645
147	RP11-214O1.2
148	GDI2
149	RRAGD
150	CNOT7
151	FAM219A
152	ZNF622
153	RP11-326K13.4
154	DHX29
155	KRT17
156	KPNA6
157	Metazoa_SRP_ENSG00000280816
158	GGA2
159	PRPSAP1
160	CCDC25
161	ZDHHC5
162	TWISTNB
163	HDHD3
164	C3orf38
165	AKAP8
166	RP11-91J19.3
167	LTN1
168	RP11-817O13.9
169	RIN2
170	CKAP5
171	CHMP1A
172	MYO1C
173	RP11-140K17.3
174	ZSCAN29
175	PJA1
176	ZSCAN9
177	DOHH
178	NDUFA7_ENSG00000267855
179	RP11-126K1.6
180	DDX3X
181	CTC-543D15.8
182	BIRC2
183	RP11-225B17.2
184	ADSL
185	RP3-449M8.9
186	PCSK4
187	LINC01159
188	ZNF33A
189	ENO2
190	FBL
191	KCNN4
192	RPL22
193	SMC2
194	RP11-435O5.4
195	PYURF
196	IRF2
197	SNRNP27
198	PNN
199	MZT2A
200	C10orf2
201	SFXN1
202	CTD-2270P14.5
203	TRIM33
204	ZBTB6
205	TVP23B
206	HSPA13
207	LYL1
208	ZNF426
209	LRRC73
210	HEATR1
211	NAA15
212	ACOT2
213	PTP4A1
214	PSME4
215	FBXL6
216	SUPT7L
217	HSBP1
218	KLF2
219	RP11-697E22.3
220	TSPAN3
221	CTD-2302E22.6
222	RNU6-850P
223	ATXN7L2
224	TOR1AIP1
225	IGLV3-9
226	FKBP2
227	TMEM198
228	TMEM87A
229	ZNF687
230	FXR2
231	ACAA1
232	TMEM176A
233	PPP1R18
234	TNIP2
235	DOCK8
236	UBE3B
237	FAM98C
238	C1orf210
239	YY2
240	TMEM138
241	DYNC1LI1
242	SMIM14
243	EIF4BP6
244	ZNF160
245	AKIRIN2
246	MIDN
247	TXNDC12
248	HIST1H3D
249	AKAP1
250	POM121
251	PWWP2A
252	SMYD2
253	LYRM2
254	EEF1D
255	AC241585.2
256	KMT2D
257	PIGW
258	DUTP6
259	TTC33
260	CD97
261	JUP
262	B3GAT3
263	CENPW
264	GAL3ST4
265	SETDB2
266	FBXL4
267	VKORC1L1
268	AASDHPPT
269	PPME1
270	MCM5
271	TMEM125
272	ACBD3
273	NR3C2
274	ETV3
275	MSL2
276	FLJ37453
277	RP11-539I5.1
278	VIPAS39
279	RP11-848P1.3
280	IFT46
281	RNF115
282	ADSS
283	RNF185
284	MED16
285	COG3
286	ARID5A
287	SELO
288	PSME3
289	ACAT2
290	JMJD4
291	C3orf17
292	RPL5
293	ZNF621
294	SHMT1
295	TTF2
296	SMEK1
297	CD99L2
298	COPS6
299	PARN
300	TM4SF18
301	SEC22B
302	MRPL10
303	NAGA
304	DENND4B
305	GGCX
306	MIR4442
307	MORF4L2
308	STK38L
309	RP11-399B17.1
310	YWHAZP4
311	IRF3
312	COL7A1
313	CTD-3220F14.3
314	MED14
315	TRIM52-AS1
316	FDXR
317	AAED1
318	FAM26F
319	YTHDC2
320	YME1L1
321	ERMAP
322	HEBP2
323	COA3
324	MPZL2
325	C15orf57
326	CBX1
327	TFIP11
328	CTD-2647L4.4
329	TMEM170A
330	TRIM23
331	SEPP1
332	UBAC1
333	ZBTB37
334	KRT10
335	SIVA1
336	C1R
337	RELT
338	C8orf59
339	CLPX
340	SNTB2
341	TRAPPC6B
342	HGD
343	OXNAD1
344	NOP10
345	PSMB8
346	KIAA1462
347	C12orf29
348	SNAPC2
349	TBC1D10C
350	C1QB
351	ZNF584
352	RHOF
353	SEC31A
354	OSGEPL1
355	ADAM1B
356	DCTN2
357	GPR137
358	TXN
359	COPA
360	WDR13
361	DUSP14
362	MTG2
363	ZBTB1
364	NDUFAF4
365	ZNF808
366	RPL23AP2
367	FPGT
368	PRPF38B
369	KIAA0226
370	DNAH10OS
371	TRAM1
372	STAG3L2
373	CSNK1A1
374	CELF1
375	RP5-1065J22.8
376	ZFP90
377	PSMG3
378	UFSP1
379	FAM60A
380	TMEM184B
381	AP4M1
382	PABPN1
383	RPS26P3
384	ARL4C
385	GRSF1
386	EHBP1L1
387	SYK
388	PTBP1
389	PNKP
390	FAM160B2
391	RP11-156E6.1
392	RP11-407N17.5
393	WBP1
394	TEX2
395	CDC123
396	UNC45A
397	POLR1D
398	DNAJC21
399	TNFSF10
400	PTH1R
401	RIF1
402	RPL28
403	HRK
404	TPI1P2
405	LINC01465
406	PPWD1
407	PPAPDC2
408	PRICKLE3
409	MT1XP1
410	PITPNB
411	ZFAS1
412	PNPLA6
413	RP11-45P15.4
414	HNRNPK
415	KPNA4
416	PHF1
417	DBR1
418	RP11-785H5.1
419	LAMTOR4
420	AC093323.3
421	CLOCK
422	EEF1A1P5
423	CSDC2
424	CREB3L4
425	KIRREL
426	AC009299.5
427	RP13-516M14.1
428	CEP131
429	AVL9
430	ZFYVE16
431	CASC3
432	NCOR2
433	LNPEP
434	LRIF1
435	BCKDHA
436	RCN2
437	RP11-98I9.4
438	PDRG1
439	HEXDC
440	IGJ
441	C19orf33
442	PRELID1
443	AC108479.3
444	CYB561A3
445	RRS1
446	WDR45
447	ERBB2IP
448	ADCY4
449	GTPBP4
450	RP11-589P10.5
451	FCGBP
452	PLCD4
453	ST13
454	TRAF4
455	ATP1B1
456	AP2S1
457	RP11-972P1.10
458	TSNAX
459	SERINC3
460	WDR18
461	ARID3A
462	RP11-119B16.2
463	SEC61B
464	ZDHHC13
465	FAM178A
466	PTPLB
467	MORF4L1
468	SCAP
469	NSFL1C
470	MIER2
471	NUDT1
472	IRF2BP2
473	DDB2
474	CHTOP
475	ERLEC1
476	SSBP4
477	TMEM201
478	STAM2
479	RP11-177C12.1
480	ZNF526
481	CIRBP
482	RP11-73M18.7
483	ASPSCR1
484	SFR1
485	IBA57
486	ADH6
487	SENP2
488	ITGB1BP1
489	RP11-700J17.1
490	DTX3L
491	CBFB
492	METTL7B
493	ACSF3
494	MAP1LC3B
495	RP11-28H5.2
496	TPM2
497	PIEZO1
498	TRNT1
499	CKAP4
500	MOB4
501	LARP4
502	COL4A2
503	CIDECP
504	URB1-AS1
505	LSM14A
506	ZFPL1
507	COPZ2
508	RBL2
509	TMUB2
510	LRRC15
511	TGFB1I1
512	ZNF212
513	RPL19
514	EPM2AIP1
515	LINC01187
516	RP11-732A21.3
517	CREBL2
518	CTC-351M12.1
519	RBM3
520	ZFP3
521	SGTA
522	KHK
523	TMEM50B
524	FAM122A
525	ZNF415
526	NUCKS1
527	ALDH16A1
528	IGHV2-70_ENSG00000274576
529	ZNF468
530	MANEAL
531	IARS
532	PNPLA2
533	TOP1
534	IGLV3-19
535	LSM12P1
536	SLC38A10
537	IMPAD1
538	ARMC10
539	CASP4
540	NICN1
541	WDR54
542	GBF1
543	FUT11
544	ITGB8
545	HADHB
546	SLC25A5P1
547	MRPS18A
548	RP11-517I3.2
549	RPRD2
550	ZNF317
551	CLUAP1
552	EBLN3
553	WDR82
554	TNFAIP1
555	PTGR2
556	CTD-2256P15.2
557	RP11-550F7.1
558	SDF2L1
559	SLC9A8
560	SEC24A
561	PSME1
562	MRPL30
563	RP3-375P9.2
564	RP1-193H18.2
565	PPIL1
566	API5
567	CAP1
568	PRR14L
569	SUSD6
570	WISP2
571	ARFGEF2
572	BCL7C
573	HKR1
574	C17orf59
575	MRPS11
576	POLR1A
577	RAB40C
578	PAXIP1-AS2
579	VASH1
580	ZSWIM1
581	COBLL1
582	RP11-10C24.1
583	TMEM216
584	MIR4740
585	NUCB1
586	EVI2B
587	RP11-477I4.4
588	H1FX
589	SPIN4
590	LRRC3
591	CHTF8
592	GPATCH4
593	HMGXB3
594	ARRDC3
595	PSRC1
596	TECRP1
597	CTSK
598	RP11-386I14.4
599	TGFBRAP1
600	INTS1
601	ARHGEF40
602	JUNB
603	HSPB1P1
604	TMA7
605	MROH1
606	IGHG2
607	CAMKK2
608	GADD45GIP1
609	VIMP
610	PRKAA2
611	MSC
612	C20orf96
613	ZBTB17
614	RP11-352M15.2
615	POLA2
616	VPS37A
617	AC069282.6
618	SLC25A19
619	CDC42EP4
620	TMPRSS4
621	BUD13
622	IFITM3
623	HBP1
624	ADAM9
625	IL1R1
626	SDCCAG3
627	KMT2E-AS1
628	RFT1
629	ZC3H11A
630	SNRK
631	TMEM189
632	ADAMTS4
633	LPIN2
634	LINC00942
635	IFI35
636	MRPL11
637	DHRS1
638	AMOTL2
639	FNBP4
640	DSTYK
641	ELF1
642	EMC4
643	PYCARD
644	IGLV2-11
645	RAB3D
646	CD52
647	YY1
648	CUL3
649	GALNT11
650	NUP43
651	CUEDC1
652	CTDSP2
653	C11orf45
654	ARIH2
655	DAZAP2
656	UBE3C
657	LINC01560
658	RP11-686D22.7
659	ARL8A
660	RP11-452L6.7
661	SNORD6
662	ZC3H10
663	ANGPTL4
664	ZNF75A
665	DUSP7
666	SLC16A4
667	KRT19
668	CAB39
669	RP5-827C21.1
670	BCAP29
671	HEATR3
672	GMEB2
673	GMIP
674	GNL3L
675	YAF2
676	SFT2D2
677	RNF41
678	GMCL1
679	ZNF770
680	EIF2D
681	THNSL1
682	MAP2K3
683	SUCLG2
684	CARD9
685	FOLR2
686	CASP6
687	TMSB10P1
688	SLC25A16
689	PDCD2
690	TMUB1
691	MKI67
692	LTV1
693	BTN3A1
694	DNASE1L2
695	STAT2
696	BLZF1
697	ANKRD54
698	PINK1-AS
699	DRAP1
700	UBE2Z
701	FAM103A1
702	PDGFB
703	LEO1
704	DCAF11
705	SMAGP
706	RLIM
707	ZNF41
708	ZNF324
709	FOXK1
710	STIM1
711	ERO1L
712	PLCD3
713	PROSER3
714	SUV420H2
715	SON
716	OSBPL8
717	GALNS
718	RP1-30M3.6
719	HKDC1
720	PCBP4
721	AC002550.6
722	SNORD104
723	SLC11A1
724	SLC35A5
725	DGCR14
726	DKC1
727	RNPEP
728	EDC3
729	UGDH
730	RPSAP54
731	TCIRG1
732	CTD-2630F21.1
733	CBX3
734	HCFC1
735	BTBD19
736	VARS
737	TRIM72
738	MR1
739	CALD1
740	RPS18
741	SLC16A3
742	RHNO1
743	OLA1P1
744	MRVI1
745	STRIP1
746	SNX6
747	MEX3C
748	RNU7-40P
749	TNFAIP2
750	URI1
751	ZNF253
752	C9orf41
753	VWA9
754	RP11-177C12.4
755	NME4
756	CEP250
757	POLD2
758	KIAA2026
759	C9orf89
760	SNTB1
761	LDLRAP1
762	NKAP
763	IGSF6
764	C7orf26
765	AC004447.2
766	UMPS
767	ZNF181
768	SWI5
769	AL158801.1
770	ANKRD52
771	TIGD2
772	RSBN1
773	SLC16A7
774	RPL24P2
775	RPS4X
776	KLC2
777	PAPD7
778	EMP3
779	RPA2
780	RPL36AP43
781	RP11-672L10.2
782	ABCF3
783	CDV3
784	PSIP1
785	TOP1MT
786	ALAD
787	DIEXF
788	RP11-598P20.3
789	GORASP2
790	ST13P5
791	SPPL3
792	VTI1B
793	UBE2H
794	GHDC
795	YPEL5
796	VPS36
797	SIRT7
798	TMCO1
799	FAM21C
800	CTD-3025N20.3
801	PCGF3
802	ZFP62
803	HAX1
804	TPCN1
805	IPO4
806	B4GALT5
807	CTC-435M10.12
808	THAP10
809	SENP6
810	CETN3
811	CCDC51
812	PAXBP1
813	PRICKLE4
814	DHX38
815	RPL10AP6
816	PTPN23
817	DCTN3
818	MRFAP1
819	CCDC24
820	TCEAL1
821	AAGAB
822	CD37
823	CRIPAK
824	FAM86DP
825	LARP4B
826	TMEM33
827	CTD-2342N23.1
828	RP11-139H15.5
829	EIF4A2
830	ZNF691
831	SLC22A5
832	CYTH4
833	FTLP3
834	MTX1
835	NAT10
836	ZNF77
837	RP11-314A20.1
838	DXO
839	SSR1
840	RP11-783K16.13
841	MANBAL
842	RPL11
843	SNORA71C
844	CCDC47
845	TCF20
846	RAB4B
847	ZNF451
848	BAG2
849	EIF4EBP3
850	FUCA2
851	TACO1
852	METTL2B
853	ZBTB12
854	SECTM1
855	ZNRF2P1
856	MRPL36
857	RP11-147L13.12
858	SMARCD2
859	HIST1H2AM
860	C19orf24
861	ZNF204P
862	XPO6
863	RPL35P2
864	XXbac-BPG283O16.9
865	KEAP1
866	RP4-545K15.5
867	MGAT4B
868	TM2D3
869	SC5D
870	CREBBP
871	AC000123.3
872	TSSK6
873	ZNF12
874	ODF2
875	MAPRE1
876	RALGDS
877	ZNF292
878	GBAS
879	INO80
880	MIB2
881	FMOD
882	UQCRC2
883	ZNF45
884	DERL3
885	FAM192A
886	CPEB2
887	PPP1R14B
888	LMAN2
889	PLK3
890	RNF167
891	IFRD2
892	FAM212A
893	MFSD1
894	LPGAT1
895	MTMR14
896	PPIAP22
897	DHRS7B
898	RAMP3
899	ERO1LB
900	STK40
901	TRIM65
902	C3AR1
903	CH17-13I23.3
904	ASB6
905	WDR5B
906	AL513327.1
907	TOR1B
908	GTF3C2
909	ARFGAP1
910	CAAP1
911	EDEM2
912	SPR
913	DNAJB4
914	TMEM116
915	SLC43A1
916	PIK3R4
917	MEST
918	TIMM17A
919	RP11-589N15.2
920	PDCL3
921	UBE2C
922	NADK2
923	RP11-447D11.3
924	ELL2
925	RP11-147L13.15
926	TMEM133
927	PDDC1
928	GK5
929	PLBD2
930	CPSF3L
931	RP11-582J16.5
932	PHYHD1
933	AC093162.3
934	SLC39A6
935	MCM3
936	RP1-151F17.1
937	MED6
938	AGTRAP
939	WBP5
940	RAB24
941	ARRDC2
942	ABCA1
943	ALG5
944	FAM110A
945	RP11-249L21.4
946	RP11-467D6.1
947	TXNDC9
948	CLEC14A
949	FBXL19
950	FKBP9
951	RP11-533E19.7
952	DERL2
953	MTX3
954	LSM6
955	TARDBP
956	RP13-582O9.7
957	SARS2
958	ITFG3
959	C17orf85
960	SNUPN
961	UNC93B1
962	C7orf43
963	NDUFB11
964	GGT5
965	ALG1
966	CAPN1
967	RP11-543P15.1
968	ATOX1
969	KLHDC7A
970	ARHGEF34P
971	RASAL3
972	CD164
973	RUSC2
974	B9D2
975	ZNF524
976	AP000648.5
977	RPL17
978	CHORDC1
979	CYBB
980	ANKRD13D
981	FAF2
982	MRPL37
983	RP1-228H13.5
984	IMPDH1
985	HOXD4
986	NEK8
987	ZNF646
988	TPM4
989	POLD4
990	RNF40
991	HMGA1
992	ACTR8
993	SLC39A7
994	SLC18B1
995	RHBDF2
996	RPL23A
997	CHAMP1
998	RSL1D1
999	TGOLN2
1000	PARL
1001	RP11-627K11.1
1002	ZW10
1003	TNKS2
1004	RPS14P8
1005	CACUL1
1006	RFC2
1007	RP11-247A12.7
1008	POLR3A
1009	GATC
1010	CTBS
1011	DNAJC13
1012	PHLDB2
1013	MAP3K7
1014	RASSF4
1015	SRSF9
1016	C1QBP
1017	SYMPK
1018	PPP4C
1019	YTHDF3
1020	HLF
1021	CDK4
1022	ADRBK1
1023	FAM101B
1024	ADIPOR1
1025	UQCRHL
1026	CCDC85B
1027	ACE
1028	SNRPGP10
1029	BLMH
1030	YIPF5
1031	PAGR1_ENSG00000280789
1032	C12orf5
1033	NAIF1
1034	RIOK2
1035	TMPPE
1036	CD14
1037	RRM2B
1038	NSUN2
1039	TMEM261
1040	ZNF134
1041	HLA-DMB
1042	LAMA4
1043	RPL13AP5
1044	RPS7P10
1045	ZNF780B
1046	C5orf22
1047	TMPO-AS1
1048	AC004453.8
1049	CLIP1
1050	RP4-563E14.1
1051	CAPZA2
1052	RP11-289I10.2
1053	CNIH1
1054	COL5A1
1055	BRPF3
1056	UXS1
1057	PNPLA8
1058	RP11-761N21.2
1059	SDAD1
1060	PHF3
1061	ITGB1P1
1062	SLC30A2
1063	DPP8
1064	HDGFRP3
1065	RBAK
1066	YBX1P1
1067	TMEM161B
1068	SARS
1069	ZHX1
1070	MRPS24
1071	SERPINA5
1072	KLC4
1073	FAM50A
1074	RP11-109N23.4
1075	IGLV1-47
1076	SPG21
1077	RBM43
1078	RHOQ
1079	ZNF668
1080	KCTD3
1081	ARGLU1
1082	PRPF4B
1083	PRRC2B
1084	CTD-2248H3.1
1085	ZNF16
1086	ZNF469
1087	CD99
1088	TBC1D10A
1089	SNAPC5
1090	LGALS9
1091	CDKN1B
1092	SIGLEC1
1093	LNX2
1094	PNRC1
1095	ANKRD49
1096	UBXN1
1097	ARHGAP11A
1098	PPP2R5E
1099	PPIE
1100	DNALI1
1101	JHDM1D-AS1
1102	NT5DC2
1103	CCDC167
1104	DEK
1105	SENP3
1106	SLC26A4-AS1
1107	TUSC1
1108	ZNF276
1109	TMEM185B
1110	RTFDC1
1111	BZW1
1112	MMAA
1113	ACO1
1114	IER5
1115	CLDN3
1116	AP2M1
1117	FBXO18
1118	DDA1
1119	TMEM175
1120	MED7
1121	DNAJC19
1122	ZWILCH
1123	TNFSF12
1124	WBP1LP2
1125	ELP2
1126	RPL35A
1127	ARHGAP18
1128	CD24
1129	CREBZF
1130	CCDC82
1131	SLU7
1132	AEBP1
1133	SEPT10
1134	RNU2-27P
1135	OGFOD2
1136	AREL1
1137	CTD-2196E14.6
1138	CDAN1
1139	KRR1
1140	C1QA
1141	HABP4
1142	PEG10
1143	ARL8B
1144	COPG1
1145	PLA2G12A
1146	GJA5
1147	ZNF7
1148	D2HGDH
1149	LONP2
1150	TXNRD2
1151	ARMC1
1152	RP11-147L13.11
1153	CPSF4
1154	PML
1155	RALGAPA1P
1156	IP6K1
1157	AP4B1
1158	SIRT3
1159	DDX41
1160	NSA2
1161	TRAPPC10
1162	RNU4ATAC18P
1163	PDGFA
1164	STARD7
1165	FAM43B
1166	C11orf31
1167	THUMPD3
1168	COX20
1169	FAM200A
1170	PRKRA
1171	EIF4A1
1172	CYCS
1173	SESN2
1174	PSMB6
1175	CTC-444N24.11
1176	C2orf15_ENSG00000273045
1177	CTD-2256P15.1
1178	TATDN1
1179	C9orf69
1180	RP11-10N23.2
1181	SNORD14A
1182	PTMAP4
1183	MROH6
1184	NDUFS2
1185	RP11-359I18.5
1186	SLC25A37
1187	ZNF226
1188	CTD-2035E11.5
1189	ALKBH6
1190	SDPR
1191	AP001505.10
1192	SELT
1193	KPNB1
1194	C12orf10
1195	RPL7P47
1196	FAIM
1197	ZNF76
1198	PANK4
1199	NCAPH2
1200	MYDGF
1201	KHDRBS1
1202	MRPS16
1203	KIAA2018
1204	PRRC2C
1205	DGCR8
1206	TBXA2R
1207	ACSS2
1208	C16orf72
1209	GTF2H5
1210	RP4-773N10.4
1211	ZSCAN25
1212	DBT
1213	XIAP
1214	NUDCD3
1215	RAD23B
1216	RP11-259N19.1
1217	HIC2
1218	PVR
1219	RBPJ
1220	MT2A
1221	VAMP8
1222	AC007969.5
1223	C4orf48
1224	HMGXB4
1225	MSRB2
1226	SAYSD1
1227	GPX7
1228	EMX2OS
1229	CEP170B
1230	TIRAP
1231	MAGOH
1232	RALY
1233	COL18A1
1234	RP1-286D6.5
1235	RPS3A
1236	KCNA3
1237	NCL
1238	OGFOD1
1239	RP11-283G6.3
1240	RP11-342K6.1
1241	TSTA3
1242	SGSM3
1243	ZNF211
1244	C10orf54
1245	SLCO2B1
1246	MED22
1247	GRAMD4
1248	NAP1L3
1249	SUPT5H
1250	RP11-511H23.2
1251	C1orf86
1252	SNORA79
1253	ASNSD1
1254	MGME1
1255	RPL9P7
1256	RILP
1257	HERC2
1258	ABCD4
1259	RP11-175B9.3
1260	ZXDB
1261	HLA-DQB1
1262	OLFML3
1263	USP40
1264	PURB
1265	CHD4
1266	DENND6A
1267	MST1L
1268	ARF3
1269	CLIC3
1270	PROCR
1271	RP5-1018K9.1
1272	PRRC1
1273	U7_ENSG00000275635
1274	TMEM218
1275	OTUB1
1276	ADPRM
1277	TBCA
1278	PTPN18
1279	THSD7A
1280	SMUG1
1281	IGFBP2
1282	LARP7
1283	GPRC5C
1284	BAZ1B
1285	MAP3K6
1286	RPL10P3
1287	CNDP2
1288	NCEH1
1289	RNASEH1-AS1
1290	RP4-545L17.11
1291	C17orf89
1292	UBAP1
1293	CDC42SE2
1294	SEC24D
1295	IGHV1-69-2
1296	HNRNPA1P48
1297	DRG2
1298	COX7C
1299	CXCL16
1300	ZFYVE19
1301	COL15A1
1302	PTCD3
1303	ESYT2
1304	DHX37
1305	Y_RNA_ENSG00000207148
1306	TMEM181
1307	TRIM52
1308	TMED5
1309	RNMTL1
1310	CARS2
1311	UBE4A
1312	COIL
1313	SLC25A44
1314	ING2
1315	EIF4E2
1316	PPRC1
1317	HPCAL1
1318	CTD-2124B8.2
1319	IPO5
1320	RP4-730K3.3
1321	AK2
1322	AC016700.5
1323	PRRG1
1324	RNU6-531P
1325	RALBP1
1326	KDM4B
1327	RP11-254B13.1
1328	NFS1
1329	CCT8P1
1330	PEX2
1331	ZNF330
1332	CHMP2A
1333	CBY1
1334	RP11-452L6.5
1335	IL17RC
1336	USP11
1337	RP5-1125A11.7
1338	FRK
1339	YOD1
1340	IFT22
1341	PPM1M
1342	SERBP1
1343	RP11-398C13.6
1344	KMT2E
1345	PPIC
1346	CASD1
1347	TRIM28
1348	RAD17
1349	ZNF627
1350	ATP5J
1351	SLC39A9
1352	IL2RG
1353	RP11-339B21.10
1354	BNIP3L
1355	SRRM2
1356	PCED1A
1357	ZC3H4
1358	OCIAD1
1359	C19orf52
1360	HOOK2
1361	RP5-997D16.2
1362	C20orf194
1363	U91328.19
1364	IGKV1-5
1365	C20orf27
1366	HECA
1367	FAU
1368	ZRANB2
1369	MAP3K10
1370	SARAF
1371	C12orf75
1372	GTF2B
1373	RP11-73M18.6
1374	ANKRA2
1375	ABTB1
1376	MBTPS1
1377	SNORD14E
1378	ACTR6
1379	MYL12B
1380	RP11-346C20.3
1381	EMC7
1382	AC009237.11
1383	RUVBL1
1384	RP11-435F17.3
1385	KBTBD6
1386	ZC2HC1A
1387	BCL2L12
1388	OTUD4
1389	RPS6KA1
1390	COPS7A
1391	FAM210B
1392	PIAS4
1393	IWS1
1394	FBXL3
1395	ATP11B
1396	CCNDBP1
1397	SMIM7
1398	LINC00205
1399	VTA1
1400	ZYX
1401	RP11-343H5.4
1402	ACSS1
1403	PIK3C3
1404	LINC00094
1405	RP5-894A10.6
1406	MCTS1
1407	EPB41L1
1408	MIR1254-1
1409	CTA-14H9.5
1410	OSMR
1411	TPSAB1
1412	THG1L
1413	DCTPP1
1414	MOCS3
1415	IFIT5
1416	VEZF1
1417	FOXRED2
1418	RP11-480D4.6
1419	ADAT3
1420	CHMP7
1421	SCYL2
1422	RP11-613M10.6
1423	CTPS1
1424	DDX23
1425	CCDC126
1426	ZNF408
1427	HNRNPH2
1428	ACOT13
1429	CC2D1A
1430	PFKL
1431	RP11-274B21.4
1432	CRTC2
1433	MGAT2
1434	SNRNP200
1435	ANAPC13
1436	ZBTB34
1437	SEC23IP
1438	DAZAP1
1439	LMBR1
1440	OLMALINC
1441	TRRAP
1442	HOTAIRM1
1443	PNP
1444	USP48
1445	NOMO1
1446	CD276
1447	SOX18
1448	FKBP7
1449	BCL9L
1450	CHST3
1451	TCTN3
1452	CAMK2N2
1453	BRF2
1454	EPS15L1
1455	TTLL12
1456	C6orf211
1457	SF3A1
1458	MMAB
1459	CTD-2270L9.4
1460	RP11-36C20.1
1461	GEM
1462	WIPF1
1463	SSR4
1464	MRPS23
1465	SHISA5
1466	MAF1
1467	SEP15
1468	NT5C3B
1469	MYL9
1470	MIR3131
1471	AC019181.2
1472	RP11-285F7.2
1473	MYD88
1474	OCIAD2
1475	MAP10
1476	PGRMC2
1477	HSPE1
1478	COPB2
1479	ZNF106
1480	MST1
1481	C9orf114
1482	CYR61
1483	RP11-283I3.6
1484	RAB9A
1485	TIPRL
1486	IDUA
1487	IK
1488	AC093838.4
1489	CDC42BPG
1490	POLR2H
1491	ZNF830
1492	SCRN3
1493	ADAT1
1494	RPL18A
1495	ZNF765
1496	EWSR1
1497	PDLIM2
1498	LAIR1
1499	ZBTB21
1500	RHOBTB2
1501	FRS3
1502	RPL15
1503	ZNF594
1504	TRMT112
1505	C1orf131
1506	LASP1
1507	C11orf98
1508	PMPCB
1509	KB-1208A12.3
1510	CCDC130
1511	RHOC
1512	SASH3
1513	GAMT
1514	FAM149B1
1515	CTC-512J14.5
1516	RP11-666O2.2
1517	EIF3H
1518	CDCA5
1519	CEP68
1520	CMTR2
1521	POLD1
1522	MOB3A
1523	KCNK6
1524	TMEM194A
1525	JMY
1526	NDUFB8
1527	RP11-701H24.4
1528	RP11-278C7.5
1529	C14orf80
1530	BANF1
1531	NFYC
1532	RP11-337C18.9
1533	LAMB3
1534	CPD
1535	GAS1
1536	RP11-226L15.5
1537	BAZ2A
1538	RP11-722E23.2
1539	TRIB3
1540	ACOT9
1541	COX18
1542	KMT2A
1543	TMEM14C
1544	UTP11L
1545	USP16
1546	CSTF2T
1547	ERV3-1
1548	VCPIP1
1549	PPP1R3G
1550	TUBB4A
1551	EEF1B2
1552	RUNDC3A
1553	CRB3
1554	FASTKD3
1555	CEP44
1556	ZCCHC6
1557	MRPL27
1558	VAT1
1559	ARHGAP5
1560	GLIPR2
1561	PPFIBP1
1562	UBE2S
1563	TIMELESS
1564	GPATCH2L
1565	CD248
1566	AC006077.3
1567	SMG5
1568	RP11-12G12.7
1569	MAPK11
1570	REXO2
1571	NUP37
1572	RP11-175O19.4
1573	CLIP2
1574	ERMP1
1575	GZMA
1576	CHCHD1
1577	IFI30
1578	SHMT2
1579	RP3-333H23.9
1580	EXOC8
1581	BIRC7
1582	PCID2
1583	ARL16
1584	UROD
1585	ALG10B
1586	MTCH2
1587	KDM3B
1588	CACFD1
1589	LRRC32
1590	UROS
1591	FAM214B
1592	TMEM184C
1593	PKM
1594	RP11-148K1.12
1595	SEC11A
1596	CHST10
1597	HMBS
1598	ZNF777
1599	DENND4A
1600	ZDHHC4
1601	AC026271.5
1602	SRM
1603	LAPTM4B
1604	TIMM23
1605	RUNDC1
1606	CYB561D1
1607	TOMM5
1608	RP11-390E23.6
1609	CDKN2A
1610	ATP2A1-AS1
1611	AP1S2
1612	DR1
1613	AL162151.3
1614	AURKB
1615	FEM1C
1616	ZNF83
1617	CTD-2228K2.7
1618	C1orf122
1619	ZNF34
1620	PSEN2
1621	ZBTB14
1622	MEX3D
1623	ZSCAN30
1624	FBXO25
1625	GOSR2
1626	MRPL44
1627	SRXN1
1628	VCPKMT
1629	ZNF142
1630	AMOT
1631	TPMT
1632	Y_RNA_ENSG00000200502
1633	PRR13P5
1634	BOD1L1
1635	GBP1
1636	C6orf226
1637	GLG1
1638	RPS3AP47
1639	RP11-703I16.3
1640	KMT2C
1641	MED13L
1642	RP11-534C12.1
1643	SLC39A3
1644	HINT3
1645	CYP51A1
1646	ZFX
1647	ZNF318
1648	GUCD1
1649	GAR1
1650	KLF3
1651	NDUFS7
1652	ITPRIP
1653	SETD1A
1654	PTMA
1655	ETNK1
1656	MARCH6
1657	ANGEL2
1658	CTBP1
1659	RP11-59H7.4
1660	PCGF2
1661	SNORA26_ENSG00000212588
1662	SUGT1
1663	SLC2A10
1664	IGKV1-16
1665	EEF1A1P9
1666	MRPL21
1667	IGHV4-59
1668	HOOK1
1669	GLMP
1670	RPL3P2
1671	FOSB
1672	MRGBP
1673	GRPEL1
1674	GINS2
1675	TBC1D20
1676	ICMT
1677	TRIP4
1678	TNRC6C-AS1
1679	PDHX
1680	WDR91
1681	ZNF542P
1682	NOP9
1683	LUC7L
1684	COX16
1685	SNORA33_ENSG00000200534
1686	ZNF250
1687	WBP4
1688	AC044907.1
1689	CASP7
1690	TMEM254
1691	MIR4653
1692	CTD-2331H12.5
1693	SUPV3L1
1694	CMTM3
1695	RSRP1
1696	MIF4GD
1697	APH1A
1698	DAD1
1699	AP006621.5
1700	RGS19
1701	CCDC101
1702	RNPC3
1703	LRRC61
1704	CSRP1
1705	CLPB
1706	IGHJ2
1707	GRWD1
1708	MED31
1709	MIER3
1710	BMS1
1711	TBCC
1712	SCAF11
1713	CNBP
1714	C2orf68
1715	ZDHHC17
1716	VGLL4
1717	EPB41L4B
1718	LYSMD1
1719	NOP56
1720	PTMS
1721	MRPS2
1722	ZNF140
1723	SNHG15
1724	ZSWIM7
1725	USP39
1726	COX6A1
1727	INPP5E
1728	RP11-467P9.1
1729	MRPL42
1730	SPRYD4
1731	NDUFAF3
1732	MINA
1733	RP11-452L6.1
1734	IL13RA1
1735	SLC35A2
1736	HEBP1
1737	KCTD21
1738	TMEM39A
1739	CYC1
1740	IGHV3-21
1741	NOP14
1742	TNPO1
1743	TSTD1
1744	C14orf119
1745	UBE2D2
1746	ZNF800
1747	HERC3
1748	PSMC6
1749	ANKMY2
1750	PXMP4
1751	ANXA2P2
1752	ALG11
1753	NHLRC3
1754	MIR5091
1755	RPL23P2
1756	TBRG1
1757	CNOT1
1758	RP11-342K6.2
1759	TBC1D2B
1760	ETF1
1761	USP19
1762	ZNF550
1763	LSS
1764	ZNF251
1765	GPX4
1766	HIST1H4H
1767	PPP1R14BP3
1768	OR7E38P
1769	ZNF35
1770	C9orf78
1771	PRR3
1772	SETD4
1773	PTGES3
1774	LTBP2
1775	WDTC1
1776	BRD3
1777	MEGF9
1778	TDRKH
1779	LOXL1
1780	KCNC3
1781	NDUFA2
1782	MLLT4
1783	MYOF
1784	PGM3
1785	COX20P1
1786	LAPTM5
1787	CCNA2
1788	DNAJC27
1789	RAB36
1790	CTC-444N24.8
1791	EIF3F
1792	DYNC1I2
1793	NDFIP2
1794	LAMC1
1795	MCAT
1796	HGS
1797	SYNCRIP
1798	STYX
1799	IFI44
1800	ZNF281
1801	YARS
1802	KIF21A
1803	IGIP
1804	CCDC34
1805	ORMDL1
1806	RP11-260M2.1
1807	C2CD4B
1808	SLC25A22
1809	CCNJ
1810	MCM2
1811	CCDC28A
1812	RP11-577H5.1
1813	CDKN1A
1814	WDR37
1815	RNASEH2C
1816	PDCD5
1817	AC006116.1
1818	PET100
1819	PSMB2
1820	MAD2L1
1821	DHX33
1822	TRMT6
1823	NFIC
1824	ZNF136
1825	RP5-884G6.2
1826	RP4-550H1.7
1827	PGAM1
1828	UPF1
1829	RPL41
1830	FAM110D
1831	PTPLAD1
1832	DDX39B
1833	JOSD2
1834	IGHV1-46
1835	NDUFS8
1836	LRRC57
1837	HSPA9
1838	MIR219A1
1839	CTD-2532N20.1
1840	BRI3BP
1841	AC093673.5
1842	TYW3
1843	PXN
1844	PPP2R4
1845	ST7
1846	MANBA
1847	CENPC
1848	HP1BP3
1849	SAMHD1
1850	ACTR10
1851	STAT5B
1852	SMNDC1
1853	APPBP2
1854	EIF2S3
1855	RECQL4
1856	SFT2D1
1857	IGF2R
1858	EVPL
1859	SUGP2
1860	LRRN4CL
1861	RP11-184M15.1
1862	SDF2
1863	ZDHHC23
1864	HCST
1865	KRT8P12
1866	ELL
1867	MORF4L1P1
1868	KB-431C1.4
1869	APOA1BP
1870	MCUR1
1871	EXOSC10
1872	PNPO
1873	DAP3
1874	RP11-178L8.7
1875	FAHD1
1876	SNHG6
1877	GOT2
1878	IGHV1OR15-2
1879	HMGN2P3
1880	FNDC3A
1881	NTMT1
1882	FUT4
1883	FAM46B
1884	CTB-31O20.2
1885	HLA-DRB1
1886	CLN6
1887	RP3-417G15.1
1888	CLCN7
1889	LAMTOR5
1890	MRPL2
1891	PACS2
1892	OGFRL1
1893	PRMT9
1894	PHF12
1895	TMEM43
1896	SH2D3C
1897	MAFG-AS1
1898	LENG1
1899	MFSD9
1900	MRPL23
1901	ABHD3
1902	FASTKD2
1903	SMCR8
1904	TTC31
1905	SLC38A7
1906	RRP8
1907	HHEX
1908	PAN2
1909	RP11-430K21.2
1910	SEPT7
1911	MICAL1
1912	TMEM198B
1913	POLRMT
1914	ZC3H7B
1915	ZNF813
1916	CTC-246B18.10
1917	TRIM44
1918	U2SURP
1919	DPH1
1920	ACLY
1921	VASN
1922	SYAP1
1923	KAT6A
1924	CALM2P2
1925	ATL2
1926	CNPY4
1927	INIP
1928	RP11-152N13.5
1929	ZXDA
1930	SUV39H1
1931	IFNAR1
1932	TSR3
1933	TMEM176B
1934	PIGP
1935	RAB3GAP2
1936	NR1H2
1937	SERPINA1
1938	UCP2
1939	PTDSS2
1940	AKAP13
1941	RP11-214K3.19
1942	CS
1943	RPL12P4
1944	RP11-65I12.1
1945	ANPEP
1946	CRTC3
1947	ATP5G2
1948	SCAMP3
1949	PKP4
1950	FTH1P4
1951	PEA15
1952	TGFBI
1953	RTCA
1954	MRPS18C
1955	HEXA
1956	PRPS2
1957	FAM76A
1958	EPG5
1959	MRS2
1960	MXRA7
1961	MRPL15
1962	CHD1
1963	CLDN12
1964	TCEAL7
1965	RARS
1966	UBL4A
1967	COPB1
1968	SSR2
1969	PEX19
1970	OBFC1
1971	AGPAT6
1972	PTRH2
1973	ENTPD4
1974	CHCHD3P3
1975	NELFB
1976	ARSK
1977	TBL3
1978	ZNF79
1979	RPAP3
1980	APOO
1981	PPIAP11
1982	PDIA6
1983	ALG8
1984	PRMT7
1985	CCL8
1986	HCCS
1987	SREK1IP1
1988	EEF1A1P12
1989	PTGES3P3
1990	STK38
1991	RAB3IL1
1992	MESDC2
1993	CD79B
1994	WIZ
1995	TSEN54
1996	RC3H2
1997	LYRM5
1998	ZFYVE1
[truncated: 5,961 more rows]

## Sheet: KIRC_co-expressed non-ng
	cor_nng
0	KAT2B
1	CBLB
2	PEAK1
3	SPPL2B
4	RSF1
5	HIVEP2
6	RNU5B-1
7	S100PBP
8	FBRS
9	CDC6
10	TAS2R6P
11	CSNK2B
12	CHML
13	HLA-B
14	DSN1
15	TMCC3
16	Y_RNA_ENSG00000200591
17	ILF2
18	ASNA1
19	P2RY8
20	ADH5
21	LEMD3
22	ASB16-AS1
23	AGO1
24	UBE2T
25	FAM168B
26	ZNF141
27	TMEM119
28	CD2BP2
29	ZNF747_ENSG00000169955
30	ANKRD42
31	GPN3
32	CDKN2AIP
33	PALB2
34	KLHL15
35	RAVER2
36	SNX18
37	UBE2J2
38	TET2
39	C4orf27
40	CLASP1
41	RP11-562A8.1
42	RBM10
43	MMS19
44	GPATCH8
45	UBE2G1
46	PIK3C2A
47	TRAM2-AS1
48	RP11-49K24.5
49	CWF19L1
50	RPL31P52
51	HNRNPA1
52	AC139887.4
53	SETD7
54	KIF20A
55	RP11-382D8.3
56	SRSF5
57	AC018738.2
58	Y_RNA_ENSG00000238713
59	GLO1
60	C9orf64
61	RPL18
62	CCDC88B
63	ALKBH7
64	LRRC45
65	ZNF267
66	WDR59
67	ZNF641
68	ZNF3
69	CLIC2
70	DNAJC4
71	SH3GLB1
72	RP11-317B17.4
73	ZMYM6
74	TM9SF3
75	RPRD1A
76	TIMM22
77	N4BP2L2
78	AC127904.2
79	MTM1
80	RP11-161M6.6
81	GNA12
82	RBM6
83	CTD-3220F14.2
84	LINC00909
85	SLC41A2
86	SIN3A
87	EXOSC2
88	GFPT1
89	YLPM1
90	NAA30
91	TNS1
92	IPO8
93	RBM5
94	PDS5A
95	BCL6B
96	HAGLR
97	TOX4
98	GDI2
99	RRAGD
100	CNOT7
101	PTGIS
102	PELI1
103	ZNF137P
104	FAM219A
105	RP11-376P6.3
106	RN7SKP203
107	DHX29
108	KRT17
109	RNU5D-1
110	KPNA6
111	PRPSAP1
112	FABP1
113	CCDC25
114	ZDHHC5
115	TWISTNB
116	CD3D
117	C3orf38
118	LTN1
119	LY86
120	MICAL2
121	FAM126B
122	TNFRSF9
123	RIN2
124	CKAP5
125	CHMP1A
126	RNU6-1005P
127	MYO1C
128	AMBP
129	ZSCAN29
130	SH2B1
131	PJA1
132	ZSCAN9
133	DDX3X
134	BIRC2
135	ADSL
136	WDR12
137	ZNF33A
138	KCNN4
139	RPL22
140	SLC30A4
141	SMC2
142	IRF2
143	SNRNP27
144	PNN
145	C10orf2
146	TRIM33
147	ZBTB6
148	TVP23B
149	HSPA13
150	ZNF426
151	HEATR1
152	NAA15
153	RNF152
154	ACOT2
155	SNORA59B
156	PSME4
157	LRCH1
158	SUPT7L
159	ZNF618
160	ZNF343
161	TSPAN3
162	AGPS
163	TOR1AIP1
164	RN7SKP16
165	TMEM87A
166	ZNF687
167	FXR2
168	UBE3B
169	NDC1
170	IGHV1-58
171	MS4A7
172	SMIM14
173	DYNC1LI1
174	ZNF160
175	AKIRIN2
176	MIDN
177	TXNDC12
178	POM121
179	PWWP2A
180	H2AFZP3
181	SMYD2
182	LYRM2
183	KMT2D
184	SH3D19
185	AL132988.1
186	TTC33
187	JUP
188	CENPW
189	GAL3ST4
190	FBXL4
191	VKORC1L1
192	AASDHPPT
193	NOL10
194	ACBD3
195	ETV3
196	MSL2
197	RP11-338I21.1
198	METTL10
199	VIPAS39
200	IFT46
201	RNF115
202	ADSS
203	RNF185
204	MED16
205	COG3
206	SELO
207	PSME3
208	LPHN2
209	JMJD4
210	C3orf17
211	RPL5
212	ZNF621
213	RP5-1057I20.6
214	TTF2
215	SMEK1
216	CD99L2
217	COPS6
218	RP11-415F23.3
219	PARN
220	SEC22B
221	NAGA
222	RP11-455F5.5
223	DENND4B
224	RNU5E-1
225	Y_RNA_ENSG00000206651
226	GGCX
227	MORF4L2
228	STK38L
229	Metazoa_SRP_ENSG00000274963
230	IRF3
231	LPXN
232	MED14
233	AAED1
234	AC003989.3
235	YTHDC2
236	YME1L1
237	ANLN
238	SNORA40_ENSG00000208308
239	ERMAP
240	CBX1
241	TFIP11
242	CTD-2647L4.4
243	TMEM170A
244	TRIM23
245	UBAC1
246	ZBTB37
247	CLPX
248	SNTB2
249	TRAPPC6B
250	RP11-504P24.9
251	KIAA1462
252	C12orf29
253	SNAPC2
254	TBC1D10C
255	C1QB
256	ZNF584
257	SEC31A
258	OSGEPL1
259	DCTN2
260	GPR137
261	COPA
262	ITGAL
263	ZBTB1
264	ZNF808
265	UQCR10
266	CD86
267	FPGT
268	XBP1P1
269	LIN54
270	PRPF38B
271	KIAA0226
272	TRAM1
273	CSNK1A1
274	CELF1
275	MIR604
276	ZFP90
277	TMEM184B
278	SASH1
279	GRSF1
280	EHBP1L1
281	SIGLEC9
282	CDC26
283	PTBP1
284	FAM160B2
285	CDC123
286	UNC45A
287	DNAJC21
288	RIF1
289	RPL28
290	RNU6-564P
291	UBXN2A
292	PPWD1
293	SLAMF7
294	PITPNB
295	PNPLA6
296	HNRNPK
297	KPNA4
298	DBR1
299	LAMTOR4
300	S100A12
301	CLOCK
302	Metazoa_SRP_ENSG00000277452
303	KIRREL
304	ZFYVE16
305	CASC3
306	NCOR2
307	TXLNG
308	RCN2
309	CYB561A3
310	RNU6-761P
311	PHIP
312	ERBB2IP
313	ADCY4
314	GTPBP4
315	ST13
316	RCOR1
317	RP11-568K15.2
318	AP2S1
319	TSNAX
320	RP11-503E24.2
321	SERINC3
322	WDR18
323	ABHD16A
324	ZDHHC13
325	FAM178A
326	PTPLB
327	MORF4L1
328	SCAP
329	NSFL1C
330	MIER2
331	IRF2BP2
332	CHTOP
333	MATR3_ENSG00000015479
334	ERLEC1
335	SNORA9_ENSG00000252192
336	SSBP4
337	AMER1
338	STAM2
339	RPL4P3
340	RP11-177C12.1
341	ZNF526
342	RP11-73M18.7
343	IBA57
344	SENP2
345	DTX3L
346	RP4-575N6.5
347	CBFB
348	KLHL20
349	MAP1LC3B
350	PIEZO1
351	TRNT1
352	LARP4
353	MOB4
354	CKAP4
355	COL4A2
356	LSM14A
357	ZFPL1
358	RBL2
359	TMUB2
360	LRRC15
361	TGFB1I1
362	ZNF212
363	SLC7A6OS
364	RPL19
365	EPM2AIP1
366	LINC01187
367	CREBL2
368	ZFP3
369	SGTA
370	SNORA22_ENSG00000206634
371	FAM122A
372	NUCKS1
373	STARD13
374	ALDH16A1
375	PAXIP1
376	IARS
377	TOP1
378	OCLM
379	RNU6-151P
380	IMPAD1
381	ARMC10
382	NICN1
383	GBF1
384	MRPS18A
385	RPRD2
386	ZNF317
387	CLUAP1
388	EBLN3
389	WDR82
390	TNFAIP1
391	RP11-550F7.1
392	FOXO3B
393	TBC1D22B
394	SLC9A8
395	SEC24A
396	MRPL30
397	PPIL1
398	EIF4E3
399	API5
400	CDCA7
401	CAP1
402	PRR14L
403	SUSD6
404	ARFGEF2
405	BCL7C
406	HKR1
407	C17orf59
408	MYO1B
409	POLR1A
410	MIR3128
411	PAXIP1-AS2
412	VASH1
413	MPDZ
414	NUCB1
415	IGLV6-57
416	EVI2B
417	CHTF8
418	GPATCH4
419	TMEM2
420	RNU6-96P
421	MIR510
422	RBM26
423	TGFBRAP1
424	INTS1
425	ARHGEF40
426	MROH1
427	IGHG2
428	RPS20P15
429	CAMKK2
430	GADD45GIP1
431	PRKAA2
432	ZBTB17
433	POLA2
434	HEATR5B
435	BUD13
436	TAOK3
437	FAM26E
438	HBP1
439	RFT1
440	ZC3H11A
441	SNRK
442	RP11-182I10.1
443	FNBP4
444	DSTYK
445	SLFN12
446	ELF1
447	EMC4
448	RNU4-47P
449	YY1
450	CUL3
451	SNORD71
452	SNORD73
453	NUP43
454	CTDSP2
455	AC132825.1
456	ARIH2
457	DAZAP2
458	UBE3C
459	LINC01560
460	ARL8A
461	ZC3H10
462	DUSP7
463	UBTD2
464	RP11-493E12.2
465	CAB39
466	BCAP29
467	HEATR3
468	GMEB2
469	GMIP
470	CDC40
471	GNL3L
472	PLEK
473	PIK3R3
474	RNF41
475	ZNF770
476	EIF2D
477	THNSL1
478	CTD-3234P18.6
479	MAP2K3
480	CARD9
481	PDCD2
482	MKI67
483	LTV1
484	HTR7P1
485	MIR643
486	BLZF1
487	PINK1-AS
488	UBE2Z
489	FAM103A1
490	PDGFB
491	LEO1
492	DCAF11
493	RLIM
494	ZNF41
495	ZNF324
496	SIK3
497	PROSER3
498	TRAJ21
499	SON
500	OSBPL8
501	RP3-432I18.1
502	SLC35A5
503	DGCR14
504	DKC1
505	RNPEP
506	EDC3
507	TCIRG1
508	CBX3
509	HCFC1
510	MIR5692C2
511	VARS
512	CALD1
513	RPS18
514	RHNO1
515	MRVI1
516	STRIP1
517	MEX3C
518	ITGA10
519	MIR568
520	URI1
521	ZNF253
522	C9orf41
523	VWA9
524	KIAA2026
525	CTC-479C5.10
526	POT1
527	FNBP1
528	U8_ENSG00000238963
529	NKAP
530	C7orf26
531	UMPS
532	ZNF181
533	PIK3CG
534	C19orf70
535	CEP97
536	ANKRD52
537	BNIP3P26
538	RSBN1
539	PLSCR4
540	KLC2
541	ATF6
542	PAPD7
543	RPA2
544	ABCF3
545	CDV3
546	PSIP1
547	CCNYL1
548	AC114730.11
549	TMEM14E
550	RP11-598P20.3
551	DIEXF
552	SNORA74_ENSG00000252213
553	RP11-68I3.11
554	GORASP2
555	RNU6-126P
556	SPPL3
557	VTI1B
558	YPEL5
559	VPS36
560	SIRT7
561	TMCO1
562	FAM21C
563	PCGF3
564	ZFP62
565	ZNF699
566	THAP10
567	SENP6
568	Y_RNA_ENSG00000252975
569	DHX38
570	PTPN23
571	DCTN3
572	MRFAP1
573	SNORD11
574	TCEAL1
575	RP11-53B2.6
576	CD37
577	LARP4B
578	DOCK9
579	CYTH4
580	SYNE1
581	MTX1
582	NAT10
583	SSR1
584	ARPIN
585	CXorf21
586	RPL11
587	CCDC47
588	TCF20
589	ZNF451
590	RUSC1-AS1
591	RP1-90G24.11
592	ZNF37BP
593	SMARCD2
594	C19orf24
595	MED9
596	XPO6
597	KEAP1
598	RP4-545K15.5
599	CREBBP
600	ZNF12
601	ODF2
602	SNORA40_ENSG00000212579
603	MAPRE1
604	ZNF292
605	INO80
606	MIB2
607	AC090154.1
608	MMACHC
609	UQCRC2
610	ZNF45
611	DERL3
612	AC116366.6
613	FAM192A
614	WDR41
615	RNU6-196P
616	PRSS35
617	RNF167
618	MCM8
619	MFSD1
620	LPGAT1
621	GDPD3
622	MTMR14
623	THAP2
624	ZMYM5
625	RP11-1046B16.3
626	NBEAL2
627	RAMP3
628	STK40
629	SNORA12_ENSG00000212464
630	PTPRE
631	C3AR1
632	ASB6
633	RP11-894P9.1
634	AL513327.1
635	TOR1B
636	GTF3C2
637	ARFGAP1
638	CAAP1
639	BAHD1
640	SCARNA1
641	PIK3R4
642	TIMM17A
643	LINC00657
644	GUCY1A3
645	PDCL3
646	UBE2C
647	NADK2
648	RP11-447D11.3
649	CPSF3L
650	RP11-715F3.2
651	MCM3
652	MED6
653	CTD-2600H12.2
654	FAM110A
655	ZBTB12P1
656	TXNDC9
657	CLEC14A
658	LSM6
659	MTX3
660	TARDBP
661	RNVU1-7
662	RP11-163E9.1
663	C17orf85
664	SNUPN
665	RP11-212E4.1
666	C7orf43
667	NDUFB11
668	ALG1
669	CAPN1
670	ATOX1
671	RASAL3
672	CD164
673	ZNF524
674	RN7SL431P
675	CYBB
676	ANKRD13D
677	RP11-537E18.1
678	FAF2
679	IMPDH1
680	ZNF805
681	ZNF646
682	TPM4
683	RNF40
684	HMGA1
685	ACTR8
686	SLC39A7
687	RPL23A
688	CHAMP1
689	TGOLN2
690	ZW10
691	TNKS2
692	CACUL1
693	RFC2
694	POLR3A
695	RASSF5
696	GATC
697	CTBS
698	MAP3K7
699	SRSF9
700	C1QBP
701	SYMPK
702	YTHDF3
703	CDK4
704	ADRBK1
705	CTTNBP2NL
706	ADIPOR1
707	CCDC85B
708	BLMH
709	YIPF5
710	C12orf5
711	LATS2
712	NAIF1
713	SLC39A13
714	RIOK2
715	RP11-434P11.2
716	CD14
717	RRM2B
718	NSUN2
719	TMEM261
720	ZNF134
721	HLA-DMB
722	LAMA4
723	ZNF780B
724	C5orf22
725	PHF21A
726	RP11-2N1.2
727	AFAP1L2
728	CLIP1
729	ADAP2
730	CNIH1
731	TRIM37
732	COL5A1
733	BRPF3
734	UXS1
735	SDAD1
736	PHF3
737	DPP8
738	ZMYM4
739	RBAK
740	SARS
741	ZHX1
742	SPG21
743	RBM43
744	RNF169
745	ZNF668
746	RCSD1
747	ARGLU1
748	PRPF4B
749	PRRC2B
750	RNU6-130P
751	LGALS9
752	SNORD112
753	CDKN1B
754	LNX2
755	UBXN1
756	ARHGAP11A
757	PPP2R5E
758	DEK
759	SENP3
760	IGHV3-38
761	ZNF276
762	TMEM185B
763	MIR1972-1
764	RTFDC1
765	BZW1
766	MMAA
767	MAP4K5
768	AP2M1
769	FBXO18
770	DDA1
771	TMEM175
772	MED7
773	ZWILCH
774	ELP2
775	RPL35A
776	CCDC57
777	TNFSF13B
778	CCDC82
779	SLU7
780	SEPT10
781	AREL1
782	CDAN1
783	KRR1
784	C1QA
785	CDADC1
786	ARL8B
787	MIR3941
788	COPG1
789	GJA5
790	ZNF7
791	XPR1
792	LONP2
793	ARMC1
794	RP11-147L13.11
795	CPSF4
796	PML
797	IP6K1
798	AP4B1
799	SIRT3
800	TRAPPC10
801	N4BP2L2-IT2
802	Y_RNA_ENSG00000201343
803	STARD7
804	TRAPPC6A
805	THUMPD3
806	FAM200A
807	PRKRA
808	NFATC3
809	DMXL2
810	PSMB6
811	TATDN1
812	C9orf69
813	NCKAP1L
814	RP11-10N23.2
815	NDUFS2
816	STARD4
817	ZNF226
818	ALKBH6
819	TANK
820	SELT
821	KPNB1
822	ZNF76
823	PANK4
824	NCAPH2
825	KHDRBS1
826	MRPS16
827	KIAA2018
828	PRRC2C
829	DGCR8
830	TBXA2R
831	WDR35
832	PLCG2
833	SERPINC1
834	C16orf72
835	RP11-417L19.5
836	ZSCAN25
837	DBT
838	XIAP
839	NUDCD3
840	RAD23B
841	HIC2
842	RBPJ
843	AC007283.4
844	C4orf48
845	HMGXB4
846	NHSL2
847	EMX2OS
848	TIRAP
849	EPB41L2
850	MAGOH
851	RALY
852	IGLC6
853	RP11-797A18.5
854	GCA
855	NCL
856	OGFOD1
857	NUAK1
858	RP11-342K6.1
859	SGSM3
860	APC
861	SLCO2B1
862	SACS
863	MED22
864	KBTBD3
865	NAP1L3
866	SUPT5H
867	C1orf86
868	RP11-792A8.3
869	ASNSD1
870	C1orf159
871	CCDC117
872	TIGIT
873	MGME1
874	HERC2
875	ZXDB
876	USP40
877	PURB
878	CHD4
879	DENND6A
880	ZNF518B
881	ARF3
882	PRRC1
883	RP11-214K3.22
884	TMEM218
885	OTUB1
886	TBCA
887	EFTUD1
888	LARP7
889	VAV1
890	BAZ1B
891	AC005154.8
892	uc_338_ENSG00000277948
893	C8orf44
894	GALNT10
895	C17orf89
896	UBAP1
897	RP11-638I2.10
898	CDC42SE2
899	SEC24D
900	SNORA7B
901	DRG2
902	RN7SL558P
903	COL15A1
904	PTCD3
905	ESYT2
906	DHX37
907	Y_RNA_ENSG00000207148
908	TMEM181
909	BAAT
910	TRAJ17
911	TMED5
912	RNMTL1
913	UBE4A
914	COIL
915	SLC25A44
916	RPL21P123
917	TRAJ22
918	EIF4E2
919	PPRC1
920	IPO5
921	AK2
922	RP11-849H4.4
923	PRRG1
924	COX4I1
925	MGAT4A
926	RNU6-531P
927	RALBP1
928	ZNF460
929	PEX2
930	RP11-524O24.2
931	ZNF330
932	CHMP2A
933	IFI27L2
934	USP11
935	CNN1
936	FBXL15
937	PPP1R13B
938	PPM1M
939	SERBP1
940	KMT2E
941	CASD1
942	TRIM28
943	RAD17
944	ZNF627
945	SLC39A9
946	IL2RG
947	BNIP3L
948	SRRM2
949	RNU2-69P
950	ZC3H4
951	OCIAD1
952	C19orf52
953	C20orf194
954	IKZF3
955	C20orf27
956	HECA
957	FAU
958	ZRANB2
959	MAP3K10
960	GTF2B
961	RP11-73M18.6
962	C4orf29
963	MBTPS1
964	BTAF1
965	ACTR6
966	MYL12B
967	RUVBL1
968	ZC2HC1A
969	RP11-214K3.21
970	BCL2L12
971	OTUD4
972	COPS7A
973	MFAP3
974	FAM210B
975	SBSPON
976	PIAS4
977	IWS1
978	FBXL3
979	ATP11B
980	CCNDBP1
981	VTA1
982	ZYX
983	ZC3H12C
984	PIK3C3
985	LINC00094
986	EPB41L1
987	GIN1
988	RAD51C
989	SAPCD1
990	MOCS3
991	RPL18P10
992	ENO1-IT1
993	IFIT5
994	VEZF1
995	CHMP7
996	SCYL2
997	PRINS
998	GALNT4
999	ADPRH
1000	DDX23
1001	ZNF408
1002	RP11-752G15.10
1003	HNRNPH2
1004	CC2D1A
1005	CRTC2
1006	MGAT2
1007	SNRNP200
1008	ZBTB34
1009	SEC23IP
1010	DAZAP1
1011	LMBR1
1012	TRRAP
1013	MIR199A1
1014	C3orf80
1015	USP48
1016	NOMO1
1017	FKBP7
1018	SOX18
1019	BCL9L
1020	TCTN3
1021	CAMK2N2
1022	BRF2
1023	AC092574.2
1024	EPS15L1
1025	C6orf211
1026	SF3A1
1027	MMAB
1028	WIPF1
1029	ATP6V0B
1030	SHISA5
1031	MAF1
1032	SEP15
1033	DOCK1
1034	ZC3H8
1035	MYD88
1036	PGRMC2
1037	FAM160B1
1038	ADORA3
1039	EYA3
1040	COPB2
1041	UBTFL6
1042	ZNF106
1043	C9orf114
1044	RP11-283I3.6
1045	TIPRL
1046	IK
1047	AC005154.6
1048	ZNF830
1049	SCRN3
1050	CLEC7A
1051	ADAT1
1052	RPL18A
1053	ZNF765
1054	EWSR1
1055	LAIR1
1056	ZBTB21
1057	PHOSPHO2
1058	Y_RNA_ENSG00000200351
1059	FTH1P22
1060	ZNF594
1061	TRMT112
1062	C1orf131
1063	LASP1
1064	NOVA2
1065	CCDC130
1066	DHRS4L2
1067	SASH3
1068	RP11-150O12.6
1069	FAM149B1
1070	EIF3H
1071	CDCA5
1072	CEP68
1073	CMTR2
1074	POLD1
1075	RP11-701H24.4
1076	CNRIP1
1077	BANF1
1078	NFYC
1079	GAS1
1080	BAZ2A
1081	ACOT9
1082	KMT2A
1083	TMEM14C
1084	UTP11L
1085	USP16
1086	CSTF2T
1087	VCPIP1
1088	TUBB4A
1089	ZCCHC6
1090	MRPL27
1091	ARHGAP5
1092	PPFIBP1
1093	UBE2S
1094	TIMELESS
1095	GPATCH2L
1096	CD248
1097	SMG5
1098	NUP37
1099	ITPRIPL2
1100	GZMA
1101	MIR587
1102	EXOC8
1103	KLHL36
1104	PCID2
1105	UROD
1106	RBMS2P1
1107	ALG10B
1108	KDM3B
1109	LRRC32
1110	NDUFB1
1111	MIR4459
1112	TMEM184C
1113	PTPN7
1114	SEC11A
1115	ZNF777
1116	DENND4A
1117	SRM
1118	CASP8AP2
1119	RUNDC1
1120	TNS2
1121	TOMM5
1122	CDKN2A
1123	AP1S2
1124	DR1
1125	RP11-128N14.5
1126	AURKB
1127	FAM222B
1128	ZNF34
1129	ZBTB14
1130	MEX3D
1131	ZSCAN30
1132	GOSR2
1133	FAM102B
1134	MRPL44
1135	ZNF142
1136	AMOT
1137	BOD1L1
1138	GBP1
1139	GLG1
1140	SOCS5
1141	KMT2C
1142	MED13L
1143	HINT3
1144	ZFX
1145	RP11-415J8.7
1146	ZNF318
1147	ZFP14
1148	GAR1
1149	KLF3
1150	RNU6ATAC16P
1151	ITPRIP
1152	SETD1A
1153	ETNK1
1154	CTBP1
1155	MARCH6
1156	ANGEL2
1157	SNORA26_ENSG00000212588
1158	SUGT1
1159	C11orf86
1160	SPANXB2
1161	MRPL21
1162	HOOK1
1163	GINS2
1164	TBC1D20
1165	ICMT
1166	TRIP4
1167	PDHX
1168	NOP9
1169	C12orf49
1170	LUC7L
1171	COX16
1172	GPR174
1173	WBP4
1174	CASP7
1175	TMEM254
1176	SUPV3L1
1177	DAD1
1178	APH1A
1179	RGS19
1180	LL0XNC01-36H8.1
1181	CSRP1
1182	ZNF790
1183	RNU6-593P
1184	GRWD1
1185	NR0B2
1186	MIER3
1187	BMS1
1188	TBCC
1189	RNU7-45P
1190	SCAF11
1191	CNBP
1192	C2orf68
1193	ZDHHC17
1194	VGLL4
1195	NOP56
1196	MRPS2
1197	ZNF140
1198	PRAME
1199	LYST
1200	USP39
1201	ATG5
1202	COX6A1
1203	INPP5E
1204	MRPL42
1205	RNU1-13P
1206	IL13RA1
1207	SLC35A2
1208	ANTXR1
1209	SGTB
1210	TMEM39A
1211	CYC1
1212	AC007000.10
1213	TNPO1
1214	NOP14
1215	C14orf119
1216	UBE2D2
1217	ZNF800
1218	HERC3
1219	PSMC6
1220	ZNF462
1221	ALG11
1222	NHLRC3
1223	TBRG1
1224	CNOT1
1225	RP11-342K6.2
1226	TBC1D2B
1227	ETF1
1228	USP19
1229	ZNF550
1230	TEK
1231	ZNF251
1232	COLEC11
1233	ZNF35
1234	RP11-523H24.3
1235	HEPH
1236	C9orf78
1237	PTGES3
1238	WDTC1
1239	BRD3
1240	ITIH3
1241	MEGF9
1242	LOXL1
1243	RP11-28F1.2
1244	NDUFA2
1245	MLLT4
1246	PGM3
1247	TBCE
1248	LAPTM5
1249	CCNA2
1250	DNAJC27
1251	EIF3F
1252	DYNC1I2
1253	NDFIP2
1254	CLDN8
1255	LAMC1
1256	MCAT
1257	HGS
1258	SYNCRIP
1259	STYX
1260	IGIP
1261	GEMIN2
1262	ORMDL1
1263	RP11-260M2.1
1264	CCNJ
1265	CCDC28A
1266	WDR37
1267	RNASEH2C
1268	PET100
1269	PSMB2
1270	MAD2L1
1271	MSRB3
1272	DHX33
1273	RP11-407H12.8
1274	TRMT6
1275	CTB-152G17.6
1276	ZNF136
1277	PGAM1
1278	UPF1
1279	FAM110D
1280	DDX39B
1281	JOSD2
1282	AC012168.1
1283	NDUFS8
1284	LRRC57
1285	Y_RNA_ENSG00000239823
1286	RP11-427L15.2
1287	ADCY9
1288	TYW3
1289	MANBA
1290	SAMHD1
1291	CENPC
1292	HP1BP3
1293	AL589863.1
1294	ACTR10
1295	STAT5B
1296	SMNDC1
1297	APPBP2
1298	RECQL4
1299	SFT2D1
1300	IGF2R
1301	SUGP2
1302	RP11-12J10.4
1303	SDF2
1304	HCST
1305	ELL
1306	MORF4L1P1
1307	C15orf39
1308	TAS2R15P
1309	MCUR1
1310	MIR3690
1311	EXOSC10
1312	DAP3
1313	FNDC3A
1314	MNDA
1315	PILRA
1316	HLA-DRB1
1317	PACS2
1318	RP11-575G13.2
1319	PRMT9
1320	PHF12
1321	SH2D3C
1322	MFSD9
1323	MRPL23
1324	FASTKD2
1325	SMCR8
1326	TTC31
1327	PAN2
1328	SEPT7
1329	TMEM198B
1330	POLRMT
1331	ZC3H7B
1332	TRIM44
1333	CTC-246B18.10
1334	U2SURP
1335	DPH1
1336	ACLY
1337	CDK11B
1338	KAT6A
1339	RP5-1159O4.2
1340	CAMK2D
1341	ATL2
1342	SUV39H2
1343	INIP
1344	CD180
1345	LRRC70
1346	ZXDA
1347	SUV39H1
1348	IFNAR1
1349	TSR3
1350	DET1
1351	RAB3GAP2
1352	NR1H2
1353	AKAP13
1354	SCYL3
1355	RP11-214K3.19
1356	CS
1357	FBXO42
1358	CRTC3
1359	SCAMP3
1360	RP11-488L18.4
1361	PEA15
1362	RTCA
1363	MRPS18C
1364	USP34
1365	EPG5
1366	MRS2
1367	CD151
1368	CLDN12
1369	RARS
1370	UBL4A
1371	COPB1
1372	PEX19
1373	OBFC1
1374	NELFB
1375	ARSK
1376	TBL3
1377	ZNF79
1378	RPAP3
1379	CDC42EP3
1380	PDIA6
1381	ALG8
1382	RP11-1399P15.1
1383	CLASP2
1384	SREK1IP1
1385	SLC41A3
1386	STK38
1387	MESDC2
1388	Y_RNA_ENSG00000202417
1389	WIZ
1390	LZTS1
1391	PIGX
1392	RC3H2
1393	LYRM5
1394	ZFYVE1
1395	C5orf15
1396	KANSL2
1397	MIR508
1398	C2CD5
1399	THUMPD1
1400	SUCO
1401	CHID1
1402	PROSC
1403	PMEL
1404	ANP32E
1405	RP11-355O1.11
1406	FZR1
1407	RBM7
1408	C17orf70
1409	SMARCAD1
1410	TFAM
1411	MANEA
1412	RILPL2
1413	RPS28
1414	CCT7
1415	LSM10
1416	EXOSC4
1417	DMRT2
1418	SNORA5A
1419	KAT7
1420	CSNK1G3
1421	CCT8
1422	DUSP15
1423	KIAA1715
1424	UTP18
1425	ZNF664
1426	CMTM6
1427	DROSHA
1428	GPN2
1429	RNU4ATAC16P
1430	ZBTB48
1431	POMT1
1432	PTPN21
1433	ELMO2
1434	PTPN6
1435	DNAL4
1436	ERGIC2
1437	TRMT2A
1438	TCEB3
1439	EML3
1440	RP11-231E4.5
1441	CD93
1442	CNIH4
1443	FAM167B
1444	RAP1GDS1
1445	ZMYM2
1446	PRUNE
1447	ATG4C
1448	METTL17
1449	CRNKL1
1450	C14orf1
1451	PTGER4
1452	IGHE
1453	CXCR3
1454	SH3BGRL
1455	SPCS3
1456	EML4
1457	RPS8
1458	ATXN2L
1459	CASP1
1460	RP11-295P9.3
1461	AL031768.1
1462	CTDSPL2
1463	TSTD2
1464	MIR7848
1465	RBM19
1466	TCEB1
1467	MED20
1468	CSNK2A1
1469	MIR374B
1470	EMD
1471	MFSD6
1472	CD274
1473	RMND5A
1474	NCKAP5L
1475	BCS1L
1476	USPL1
1477	C19orf47
1478	C11orf68
1479	RP11-299G20.2
1480	CUTA
1481	KIAA1279
1482	CCNI
1483	SORBS3
1484	MAGED2
1485	FYTTD1
1486	PPP1R3D
1487	XRN1
1488	DOLK
1489	NFKB1
1490	MOSPD2
1491	WARS2
1492	MAPKBP1
1493	MYCT1
1494	PIGK
1495	U2AF1L4
1496	MPHOSPH10
1497	OSGIN2
1498	HLA-DOA
1499	OTUD6B
1500	WDR74
1501	LZIC
1502	PDCD6IP
1503	MDC1
1504	TMEM238
1505	RPAP1
1506	RNU6-638P
1507	FAM21A
1508	GNB2
1509	TRMT1
1510	TRIM69
1511	METTL4
1512	RMDN1
1513	SOCS4
1514	APTX
1515	XXbac-BPGBPG55C20.2
1516	HK1
1517	PIH1D1
1518	LAMP1
1519	PTX3
1520	MRTO4
1521	KIAA0141
1522	HNRNPA1P49
1523	TNS3
1524	SLC36A4
1525	TMEM115
1526	SCAMP2
1527	SDHC
1528	PI4K2B_ENSG00000038210
1529	RP11-75C10.6
1530	HSPA12B
1531	MIS18BP1
1532	PSMA5
1533	PDGFD
1534	RHOJ
1535	SIK2
1536	PWP1
1537	SEPN1
1538	NCOA4
1539	NRIP2
1540	TRAPPC1
1541	ZNF700
1542	HAUS3
1543	ZBTB5
1544	LRRC40
1545	MUS81
1546	HNRNPH1P1
1547	NKIRAS2
1548	FCER1G
1549	TNFAIP8L2
1550	PPP2R2A
1551	PPAN
1552	RP11-449G16.1
1553	OTUD7B
1554	TOR1AIP2
1555	ANAPC4
1556	ZNF615
1557	MRPS27
1558	SEC63
1559	AHSA2
1560	RP11-611O2.6
1561	RP11-342L8.2
1562	SNX17
1563	RP11-138H8.8
1564	SNORD67_ENSG00000212135
1565	HMGN1
1566	NEURL4
1567	YARS2
1568	RP11-690D19.3
1569	PSMD11
1570	ZDHHC6
1571	SPRED2
1572	C18orf25
1573	WDR45B
1574	RPN1
1575	EXOSC3P1
1576	HLA-DQA1
1577	HDAC3
1578	RP4-758J18.2
1579	CCDC90B
1580	CPSF1
1581	RP11-705C15.3
1582	CTC-325H20.7
1583	RP11-391L3.5
1584	RNF214
1585	SUV420H1
1586	IRAK3
1587	GPN1
1588	RPS15A
1589	TRIP13
1590	SPIN3
1591	H19
1592	RP11-280O24.3
1593	ICAM3
1594	PUM1
1595	BTN2A1
1596	PYROXD1
1597	UBE2D1
1598	SPDL1
1599	MDH2
1600	MIR7854
1601	RNU4ATAC12P
1602	COL8A2
1603	SNX12
1604	AGGF1
1605	CCDC71L
1606	RP11-819C21.1
1607	NELFE
1608	BFAR
1609	G3BP1
1610	CCDC6
1611	KLHL7
1612	IGHD2-8
1613	LIMD1
1614	ARHGEF1
1615	WDR26
1616	RNU6-998P
1617	AGPAT1
1618	UEVLD
1619	P3H4
1620	LINC01415
1621	ZNF527
1622	NFAM1
1623	NXPE3
1624	CSDE1
1625	PCMT1
1626	TMEM242
1627	ARIH1
1628	UBE2Q2
1629	ATG13
1630	RC3H1
1631	SKA2
1632	LINC00342
1633	SELPLG
1634	LENG8
1635	TIMM17B
1636	MMGT1
1637	CTCF
1638	NUDT15
1639	ZNF599
1640	CHD9
1641	DNAJA2
1642	CYGB
1643	ISLR
1644	CD8A
1645	MIR4802
1646	CEP57
1647	UTP6
1648	WDR48
1649	TMEM50A
1650	PCIF1
1651	ARFIP2
1652	MIR5690
1653	VPS11
1654	SERINC1
1655	MIR4742
1656	MCRS1
1657	TRAPPC3
1658	TMEM101
1659	UBE2L4
1660	APOBEC3G
1661	IRF9
1662	MIR4480
1663	APOL6
1664	DNAJB6
1665	STAT6
1666	ARFGAP2
1667	CLEC1A
1668	SEC31B
1669	ZNF268
1670	DIP2A
1671	LRRC42
1672	SIRT6
1673	HECTD3
1674	RPS6KA4
1675	NUP210
1676	GPBAR1
1677	Y_RNA_ENSG00000200769
1678	TAF1B
1679	TOB2
1680	SLC25A24
1681	HSP90B1
1682	R3HCC1
1683	ZNF217
1684	TCP1
1685	WBP1L
1686	CRIP2
1687	CEP350
1688	ZFAND6
1689	TRAPPC8
1690	ARHGEF12
1691	FECH
1692	PIGF
1693	JKAMP
1694	RANBP3
1695	Y_RNA_ENSG00000252652
1696	USP47
1697	SPN
1698	RP11-493L12.6
1699	RPL39
1700	FCGR1A
1701	EVA1B
1702	PSMA6P1
1703	TNKS
1704	M6PR
1705	PIGS
1706	GLYR1
1707	CIITA
1708	EEF2KMT
1709	FLYWCH1
1710	FBXO9
1711	TCAIM
1712	TAF9B
1713	HSPE1P11
1714	FCGR1B
1715	ZNF551
1716	LRPPRC
1717	MGEA5
1718	WDR44
1719	SUPT4H1
1720	GMPR2
1721	RPIA
1722	MRPS9
1723	TRIM21
1724	NLK
1725	ATG14
1726	PPP2CA
1727	RNF25
1728	PLEKHO2
1729	UNKL
1730	CANT1
1731	KCTD12
1732	ZNF619
1733	SMC6
1734	UBXN6
1735	JDP2
1736	GPS1
1737	RPRD1B
1738	TMEM213
1739	SNORA72
1740	SCARNA9
1741	FAM53C
1742	NELFA
1743	RPS15
1744	NSRP1
1745	CDC42SE1
1746	COMMD9
1747	AC107983.4
1748	RNMT
1749	COL1A2
1750	SNORA46_ENSG00000207493
1751	ME2
1752	COMMD2
1753	PRIMPOL
1754	ABHD5
1755	CTNNBL1
1756	TMEM237
1757	SNED1
1758	ILKAP
1759	CUL9
1760	CDCA8
1761	C11orf58
1762	OSBPL7
1763	SLC25A46
1764	RP11-2B6.2
1765	RFWD3
1766	MFAP1
1767	BIN2
1768	ATF6B
1769	SKIV2L
1770	INTS5
1771	RPL23
1772	AK3
1773	TAF8
1774	MIR3609
1775	SCO1
1776	OTUD6B-AS1
1777	SENP1
1778	DHX16
1779	CHST7
1780	SAP30L
1781	GOLGA5
1782	AGK
1783	ATP5G1
1784	TXLNA
1785	PPP1R21
1786	CPSF6
1787	FYB
1788	CNST
1789	RNU6-595P
1790	MTF2
1791	MAN2C1_ENSG00000140400
1792	RP11-2N1.3
1793	ASF1A
1794	RP11-245J9.5
1795	TAGLN
1796	ZMIZ1
1797	SRP9
1798	ITIH1
1799	CCL19
1800	POLE
1801	FBXO48
1802	ESYT1
1803	ENTPD7
1804	PCNP
1805	MAPKAPK5
1806	GPD1L
1807	PSMA1_ENSG00000129084
1808	VPS51
1809	MYPOP
1810	SNORA70G
1811	RPS19BP1
1812	SEC62
1813	PGAM5
1814	C22orf39
1815	KCNE3
1816	PLK4
1817	TMEM170B
1818	FTO
1819	EEF1A1P6
1820	WAPAL
1821	MYO9B
1822	DIS3L
1823	RNU6-466P
1824	CDR2L
1825	C2orf49
1826	CUL4A
1827	PPIP5K2
1828	FHL3
1829	SNORA11_ENSG00000221716
1830	RBM17
1831	ZNF263
1832	ARHGAP23
1833	C6orf62
1834	VPS53
1835	RP11-423E7.2
1836	UIMC1
1837	TET3
1838	DCAF5
1839	SNRPD2
1840	C19orf25
1841	ARAP3
1842	AFTPH
1843	GSN-AS1
1844	PAIP1
1845	MED28
1846	MED24
1847	SNORA20
1848	FAM179B
1849	SNORD89
1850	EPC1
1851	MBD1
1852	PPM1A
1853	TBC1D10B
1854	ZNF787
1855	Y_RNA_ENSG00000207370
1856	UBN2
1857	RP5-1112D6.7
1858	KIAA0040
1859	PUS7L
1860	PARP4
1861	SIPA1
1862	ERLIN1
1863	PPP2R1B
1864	KXD1
1865	ZNF213
1866	ARL6IP6
1867	PSMA4
1868	ZBTB25
1869	RPL29P19
1870	TMOD3
1871	ZNF706
1872	RP11-229D13.3
1873	CTSW
1874	TBC1D13
1875	CALCOCO2
1876	NADK
1877	SAFB
1878	CKS2
1879	MBTD1
1880	PSMB4
1881	MTF1
1882	EI24
1883	ZNF579
1884	PCNXL4
1885	RBMXP4
1886	TIMM50
1887	CYLD
1888	UACA
1889	TOP3A
1890	SCFD1
1891	THAP6
1892	DNAJC17
1893	C14orf169
1894	SCIMP
1895	ATF7IP
1896	SBDSP1
1897	COG1
1898	ZBTB44
1899	EOGT
1900	CXorf40B
1901	RPL10A
1902	RP11-713M15.2
1903	POLR2K
1904	RBMS1
1905	WDR61
1906	TNKS1BP1
1907	CNOT4
1908	ZNF623
1909	SHKBP1
1910	KDR
1911	SNORA37
1912	TTC37
1913	PTPMT1
1914	SLC16A6
1915	TMED10
1916	RAB33B
1917	FCF1
1918	LRRC14
1919	STARD3NL
1920	GIMAP6
1921	SRSF6
1922	RP1-134E15.3
1923	EIF3D
1924	DHX57
1925	RFC1
1926	TECPR2
1927	RBM8A
1928	SMIM5
1929	CLEC4A
1930	TRAJ11
1931	CEBPZOS
1932	LRRFIP1
1933	RP11-161M6.2
1934	CPSF7
1935	VWF
1936	DNAJB11
1937	ZNF200
1938	CDK12
1939	ZNF37A
1940	GIMAP8
1941	ABHD13
1942	FAM114A2
1943	DCAF15
1944	SLMAP
1945	DYRK2
1946	C5orf42
1947	GNA11
1948	Metazoa_SRP_ENSG00000276757
1949	UBA1
1950	NHLRC2
1951	GABPA
1952	ORC2
1953	STAM
1954	CHPF2
1955	HID1
1956	CLASRP
1957	TEAD4
1958	WDR73
1959	NUPL1
1960	CEPT1
1961	CCNL2
1962	TBC1D1
1963	EIF3B
1964	MOB1A
1965	PEAR1
1966	NCLN
1967	MLH1
1968	BCL9
1969	RP11-567F11.1
1970	PSMD8
1971	KCTD9
1972	ATG3
1973	KRBOX4
1974	RGP1
1975	GOLPH3
1976	CYTH1
1977	IRF2BP1
1978	ZNF525
1979	MYBBP1A
1980	PPIL2
1981	NUBP1
1982	HIVEP1
1983	RP11-102K13.5
1984	MRPL35
1985	Y_RNA_ENSG00000200953
1986	RP11-222K16.2
1987	WRAP53
1988	MEIS3
1989	CYTH3
1990	SURF4
1991	ANKRD18EP
1992	PTPN14
1993	USP3
1994	TNFRSF4
1995	PSMC3IP
1996	LRSAM1
1997	YEATS4
1998	KLHL23
[truncated: 3,547 more rows]

[truncated: 16 more sheets: KIRP_co-expressed non-ng, LGG_co-expressed non-ng, LIHC_co-expressed non-ng, LUAD_co-expressed non-ng, LUSC_co-expressed non-ng, OV_co-expressed non-ng, PAAD_co-expressed non-ng, PRAD_co-expressed non-ng, READ_co-expressed non-ng, SKCM_co-expressed non-ng, STAD_co-expressed non-ng, TGCT_co-expressed non-ng, THCA_co-expressed non-ng, THYM_co-expressed non-ng, UCEC_co-expressed non-ng, UCS_co-expressed non-ng]
