# Supplementary material for: Neural functions in cancer: Data analyses and database construction
Source: Front Genet. 2023 Feb 13;14:1062052. doi: 10.3389/fgene.2023.1062052 (PMC9968960; doi:10.3389/fgene.2023.1062052)
Supplement: Supplementary file 2 [file DataSheet2.ZIP › SUP0906 datasheet2/Supplementary Table_S23.xlsx]

## Sheet: ACC_express_ng_BP
ID	Description	GeneRatio	BgRatio	pvalue	p.adjust	qvalue	geneID	Count
GO:0010975	regulation of neuron projection development	263/1765	499/18670	1.44305e-138	8.98011e-135	3.38282e-135	SEMA3F/CFLAR/PLXND1/FKBP4/KDM1A/ARHGAP33/DVL2/ITGA3/CX3CL1/TNFRSF12A/IFRD1/PAFAH1B1/MYLIP/SS18L2/SEMA3G/SEMA3B/RUFY3/VIM/RTN4R/CUL7/HSPA5/NGFR/NGEF/RHOA/PPP2R5B/MAPK6/MAP4K4/MARK2/CRMP1/SCARF1/FGFR1/DNM2/RAB21/PSEN1/MEF2C/RRN3/CTTN/MT3/DNM1L/LZTS3/ARHGAP4/MUL1/NRCAM/ITGA6/SEMA6A/DPYSL2/SEMA4G/ABL1/NRP1/CRKL/LGALS1/FBXO7/EP300/NIN/NFATC4/ZMYND8/ADNP/CTSZ/FMR1/NDRG4/METRN/FBXO31/EEF2K/RAB11A/SFRP1/…	263
GO:0050769	positive regulation of neurogenesis	244/1765	474/18670	4.1978e-125	1.30615e-121	4.92026e-122	CFLAR/PLXND1/KDM1A/DVL2/SOX8/ITGA3/CX3CL1/TNFRSF12A/PAFAH1B1/SPAG9/SS18L2/UFL1/RUFY3/TIMP2/CUL7/HSPA5/NGFR/HMG20B/SPEN/ASPM/RHOA/PPP2R5B/MAPK6/TCF3/MARK2/SCARF1/FGFR1/XRCC5/RAB21/PSEN1/MEF2C/SMARCD3/REST/RRN3/SRRT/DNM1L/MUL1/NRCAM/ITGA6/SEMA6A/NRP1/CRKL/TSPO/EP300/PRMT5/NIN/SNW1/HIF1A/DICER1/ZMYND8/ADNP/E2F1/FMR1/NDRG4/METRN/FBXO31/EEF2K/RAB11A/SF3A2/ANKRD27/NUMBL/TGFB1/MEGF8/CRTC1/MAG/SCN1B/PTN/…	244
GO:0070997	neuron death	207/1765	348/18670	1.79562e-122	3.72472e-119	1.40311e-119	GCLC/BAD/CRLF1/AP2B1/CX3CL1/PPP5C/BID/ISL1/GCLM/HSPA5/CASP8/NGFR/HIPK2/ERBB3/MAP2K4/RHOA/VPS35/POLB/PICALM/SNCB/PSEN1/MEF2C/REST/SSH1/BAX/MT3/SLC9A1/AARS1/TYRO3/HSP90AB1/SIRT1/ABL1/NRP1/CDC34/FBXO7/HMOX1/LGMN/ALKBH1/SIX4/HIF1A/PSMC1/NFATC4/MYBL2/ADNP/DNAJC5/CTSZ/CHMP4B/CORO1A/AKT2/MAG/NAMPT/CASP2/AIMP2/GATA3/UNC5B/DKK1/CSF3/CCL2/WFS1/TRIM2/ZPR1/MDK/AMBRA1/GAPDH/ATN1/NCOA7/SOD2/CPEB4/FAM162A/WNT5A…	207
GO:0007409	axonogenesis	232/1765	468/18670	3.89037e-114	6.05244e-111	2.27996e-111	SEMA3F/ALS2/PLXND1/TNFRSF12A/ETV1/IFRD1/PAFAH1B1/RANBP9/SEMA3G/LYPLA2/SEMA3B/ISL1/RUFY3/VCL/RTN4R/CYFIP2/GPC1/NGFR/RHOA/MARK2/CRMP1/PICALM/NTN4/ACTB/RAP1GAP/TOP2B/USP33/DNM2/RAB21/PSEN1/HSP90AA1/RAB10/CTTN/MT3/ARHGAP4/EFNB1/NRCAM/SEMA6A/EZR/DPYSL2/HDAC6/SEMA4G/HSP90AB1/ABL1/NRP1/MAPK1/NEFH/NIN/ADNP/MAPK3/METRN/RAB11A/SPG11/NUMBL/PTPRS/MEGF8/RAB3A/MAG/SCN1B/DLX5/HOXA2/GRB10/LIMK1/DVL1/GATA3/CXCL12…	232
GO:1901214	regulation of neuron death	182/1765	313/18670	5.40389e-105	6.72569e-102	2.53357e-102	GCLC/BAD/CRLF1/AP2B1/CX3CL1/PPP5C/ISL1/GCLM/CASP8/HIPK2/ERBB3/MAP2K4/RHOA/VPS35/PICALM/SNCB/PSEN1/MEF2C/REST/SSH1/BAX/MT3/AARS1/TYRO3/HSP90AB1/SIRT1/ABL1/NRP1/CDC34/FBXO7/HMOX1/LGMN/ALKBH1/SIX4/HIF1A/PSMC1/NFATC4/MYBL2/ADNP/DNAJC5/CTSZ/CHMP4B/CORO1A/MAG/CASP2/AIMP2/GATA3/UNC5B/DKK1/CSF3/CCL2/WFS1/TRIM2/ZPR1/MDK/AMBRA1/NCOA7/SOD2/CPEB4/WNT5A/EIF4G1/HTRA2/ATF2/DHCR24/PARK7/RAB29/CREB1/FOXO3/SET/NR4…	182
GO:0045666	positive regulation of neuron differentiation	191/1765	371/18670	2.52453e-97	2.61835e-94	9.86337e-95	CFLAR/PLXND1/KDM1A/DVL2/ITGA3/CX3CL1/TNFRSF12A/PAFAH1B1/SPAG9/SS18L2/RUFY3/TIMP2/CUL7/HSPA5/NGFR/HMG20B/RHOA/PPP2R5B/MAPK6/TCF3/MARK2/SCARF1/FGFR1/RAB21/PSEN1/MEF2C/REST/RRN3/DNM1L/MUL1/NRCAM/ITGA6/NRP1/EP300/NIN/ZMYND8/ADNP/FMR1/NDRG4/METRN/FBXO31/EEF2K/RAB11A/SF3A2/ANKRD27/MEGF8/CRTC1/SCN1B/PTN/TMEM106B/LIMK1/RAPGEF1/SETX/DVL1/CXCL12/DKK1/MMD/PRPF19/MDK/CAPRIN2/RASAL1/SNX3/PTK7/SRF/TMEM30A/VEGF…	191
GO:0050808	synapse organization	193/1765	408/18670	6.9673e-90	6.19393e-87	2.33326e-87	SEMA3F/ALS2/PLXND1/ARHGAP33/ITGA3/CX3CL1/PAFAH1B1/TNC/NGEF/CACNB1/RHOA/GRIPAP1/VPS35/PFN2/ACTN1/SNCB/ACTB/PSEN1/MEF2C/PCDHB4/DLG3/CHMP2B/REST/SSH1/CTTN/MTMR2/ACHE/DNM1L/LZTS3/NRCAM/HDAC6/ABL1/NRP1/PALM/CRKL/PICK1/NEFH/LGMN/SIX4/NFATC4/ZMYND8/ADNP/OXT/FMR1/CBLN1/EEF2K/DNAJA3/NDRG1/PTPRS/RAB3A/PTN/WASL/ABHD17B/DVL1/SPOCK2/DKK1/PFN1/NRXN2/IL10RA/CAPRIN2/MAPK14/MDGA1/WASF1/PCDHB2/SPARC/PCDHB5/PCDHB6/…	193
GO:0031346	positive regulation of cell projection organization	181/1765	383/18670	4.0949e-84	3.18532e-81	1.19991e-81	CFLAR/PLXND1/KDM1A/DVL2/ITGA3/CX3CL1/TNFRSF12A/RALA/MARK4/PAFAH1B1/SS18L2/FUZ/RUFY3/CUL7/HSPA5/NCKAP1/NGFR/RHOA/PPP2R5B/MAPK6/MARK2/SCARF1/FSCN1/FGFR1/DNM2/RAB21/PSEN1/RRN3/DNM1L/MUL1/ITGA6/NRP1/PALM/EP300/NIN/ZMYND8/ADNP/FMR1/NDRG4/METRN/FBXO31/EEF2K/RAB11A/SF3A2/ANKRD27/MEGF8/CRTC1/SCN1B/PTN/WASL/TMEM106B/LIMK1/TGFBR1/RAPGEF1/SETX/DVL1/CXCL12/PFN1/KAT2A/MDK/CORO1C/CAPRIN2/RASAL1/SNX3/PTK7/SRF/T…	181
GO:0099177	regulation of trans-synaptic signaling	191/1765	437/18670	1.7166e-81	1.18693e-78	4.47118e-79	PRKAR2B/CX3CL1/BAIAP3/MAPK8IP2/NISCH/RNF216/SYT7/NCDN/DRD4/SCT/PFN2/PRKACA/PTGS2/EDN1/SLC1A3/PSEN1/MEF2C/SSH1/MTMR2/ACHE/PSMC5/DNM1L/ITPR3/ABL1/MAPK1/PICK1/PACSIN2/SYNGR1/LGMN/NFATC4/ZMYND8/ADNP/CHRNA4/OXT/SYP/FMR1/CBLN1/STX4/RAB11A/VPS18/CA2/CALB1/PLAT/NAPA/PTPRS/RAB3A/CRTC1/PTN/STX1A/NPTX2/DNM1/NCS1/DVL1/PPP3CB/DKK1/GIT1/CCL2/KAT2A/PPP1R9B/EFNB3/USP46/SRF/DBN1/GNAI2/RAB3GAP1/RAP1A/RGS4/CDC20/CR…	191
GO:0051961	negative regulation of nervous system development	161/1765	315/18670	3.14623e-81	1.9579e-78	7.37542e-79	SEMA3F/FKBP4/SOX8/CX3CL1/IFRD1/PAFAH1B1/MYLIP/SEMA3G/SEMA3B/ISL1/RUFY3/RNF10/VIM/RTN4R/CTNNA1/NGFR/NGEF/ASPM/RHOA/SIRT2/MAP4K4/PRKACA/CRMP1/NOTCH3/TULP3/PCM1/PSEN1/REST/MTMR2/MT3/ARHGAP4/CHRD/SEMA6A/SEMA4G/NRP1/LGALS1/TSPO/DICER1/NFATC4/CTSZ/JAG1/TGFB1/PTPRS/MAG/GSK3A/PTN/HOXA2/DKK1/EFNB3/PMP22/DDX6/DPYSL3/UBE3A/WNT5A/HES1/GORASP1/DGUOK/RTN4/ID2/TRAK2/ARHGEF2/RAB29/ID3/FOXO3/SPP1/LRP1/EFNB2/SOX9/…	161
GO:0050804	modulation of chemical synaptic transmission	190/1765	436/18670	8.69304e-81	4.91789e-78	1.85258e-78	PRKAR2B/CX3CL1/BAIAP3/MAPK8IP2/NISCH/RNF216/SYT7/NCDN/DRD4/SCT/PFN2/PRKACA/PTGS2/EDN1/SLC1A3/PSEN1/MEF2C/SSH1/MTMR2/ACHE/PSMC5/DNM1L/ITPR3/ABL1/MAPK1/PICK1/PACSIN2/SYNGR1/LGMN/NFATC4/ZMYND8/ADNP/CHRNA4/OXT/SYP/FMR1/CBLN1/STX4/RAB11A/VPS18/CA2/CALB1/PLAT/NAPA/PTPRS/RAB3A/CRTC1/PTN/STX1A/NPTX2/DNM1/NCS1/DVL1/PPP3CB/DKK1/GIT1/CCL2/KAT2A/PPP1R9B/EFNB3/USP46/SRF/DBN1/GNAI2/RAB3GAP1/RAP1A/RGS4/CDC20/CR…	190
GO:0051402	neuron apoptotic process	139/1765	239/18670	5.19455e-80	2.69381e-77	1.01476e-77	GCLC/CRLF1/CX3CL1/BID/ISL1/GCLM/HSPA5/NGFR/HIPK2/ERBB3/MAP2K4/RHOA/POLB/SNCB/PSEN1/MEF2C/BAX/MT3/AARS1/TYRO3/HSP90AB1/NRP1/CDC34/HMOX1/LGMN/ALKBH1/SIX4/HIF1A/NFATC4/MYBL2/ADNP/DNAJC5/CTSZ/CORO1A/AKT2/MAG/CASP2/GATA3/UNC5B/CCL2/WFS1/TRIM2/ZPR1/MDK/AMBRA1/GAPDH/ATN1/SOD2/CPEB4/FAM162A/ATF2/PARK7/FOXO3/SET/NR4A3/TGFB3/CIT/LRP1/PIGT/STAMBP/CITED1/MAX/SIX1/PIN1/ATF4/APOE/UBE2M/PPT1/NES/VSTM2L/CASP9/KR…	139
GO:0042063	gliogenesis	153/1765	290/18670	9.27727e-80	4.44096e-77	1.67291e-77	SOX8/CX3CL1/PAFAH1B1/CD9/UFL1/RNF10/VIM/HEXB/LAMC3/GPC1/ERBB3/RHOA/SIRT2/WDR1/MPP5/PSEN1/GSTP1/MT3/LAMB1/PHGDH/ABL1/CRKL/MAPK1/PICK1/SUN2/TSPO/HDAC10/PRMT5/DICER1/E2F1/MAPK3/METRN/CSK/NDRG1/ERCC2/AKT2/TGFB1/MAG/CDK6/PTN/RHEB/CCL2/CNTNAP1/VTN/AREG/PRPF19/MDK/EIF2B1/HES1/EIF2B4/RTN4/ID2/HDAC1/CREB1/EIF2B2/CLU/CXCR4/CDKN2C/LRP1/PLP1/SOX4/MYRF/SOX9/MBOAT7/IL1B/BMP2/LIF/SMO/LDLR/WASF3/KRAS/IL6ST/ANXA1…	153
GO:0010976	positive regulation of neuron projection development	150/1765	281/18670	3.85484e-79	1.71347e-76	6.45468e-77	CFLAR/PLXND1/KDM1A/DVL2/ITGA3/CX3CL1/TNFRSF12A/PAFAH1B1/SS18L2/RUFY3/CUL7/HSPA5/NGFR/RHOA/PPP2R5B/MAPK6/MARK2/SCARF1/FGFR1/RAB21/PSEN1/RRN3/DNM1L/MUL1/ITGA6/NRP1/EP300/NIN/ZMYND8/ADNP/FMR1/NDRG4/METRN/FBXO31/EEF2K/RAB11A/SF3A2/ANKRD27/MEGF8/CRTC1/SCN1B/PTN/TMEM106B/LIMK1/RAPGEF1/SETX/DVL1/CXCL12/MDK/CAPRIN2/RASAL1/SNX3/PTK7/SRF/TMEM30A/VEGFA/DPYSL3/DBN1/WNT5A/PLXNA1/REG1A/FN1/STK25/NFE2L2/RAP1A/R…	150
GO:0030900	forebrain development	173/1765	381/18670	6.61572e-77	2.74464e-74	1.03391e-74	BAD/KDM1A/PAFAH1B1/TACC3/ISL1/UBA6/RTN4R/ATP2B4/ASPM/RHOA/LRP6/SCT/CSNK2A2/XRCC1/NOTCH3/WDR62/XAB2/TOP2B/FGFR1/PCM1/PSEN1/BAX/XRN2/CHRD/LAMB1/TYRO3/NRP1/CRKL/SUN2/NIN/HIF1A/E2F1/NUMBL/PTPRS/CDK6/DLX5/PTN/CXCL12/DKK1/KAT2A/EZH1/YWHAE/MDK/C12orf57/SRF/WNT5A/HES1/RTN4/HTRA2/ID2/RAB3GAP1/HDAC1/SLC2A1/PROX1/ARID1A/NRP2/CREB1/NR4A3/CXCR4/LRP1/BBS2/BMP4/MBOAT7/BMP2/MKKS/SMO/TWSG1/PLXNA3/RARA/DNAJB1/KDM6…	173
GO:0050768	negative regulation of neurogenesis	151/1765	295/18670	2.88766e-76	1.12312e-73	4.2308e-74	SEMA3F/FKBP4/SOX8/CX3CL1/IFRD1/PAFAH1B1/MYLIP/SEMA3G/SEMA3B/ISL1/RUFY3/RNF10/VIM/RTN4R/CTNNA1/NGFR/NGEF/ASPM/RHOA/SIRT2/MAP4K4/CRMP1/NOTCH3/PCM1/PSEN1/REST/MT3/ARHGAP4/SEMA6A/SEMA4G/NRP1/LGALS1/TSPO/DICER1/NFATC4/CTSZ/JAG1/TGFB1/PTPRS/MAG/GSK3A/PTN/HOXA2/DKK1/EFNB3/PMP22/DDX6/DPYSL3/UBE3A/WNT5A/HES1/GORASP1/DGUOK/RTN4/ID2/TRAK2/ARHGEF2/RAB29/ID3/FOXO3/SPP1/LRP1/EFNB2/SOX9/IL1B/MED1/ID1/RNF6/YWHAH…	151
GO:0010721	negative regulation of cell development	161/1765	344/18670	6.2104e-74	2.27337e-71	8.56381e-72	SEMA3F/FKBP4/SOX8/CX3CL1/IFRD1/PAFAH1B1/MYLIP/SEMA3G/SEMA3B/ISL1/RUFY3/RNF10/VIM/RTN4R/CTNNA1/NGFR/NGEF/ASPM/RHOA/SIRT2/MAP4K4/CRMP1/NOTCH3/PCM1/PSEN1/REST/MT3/ARHGAP4/SEMA6A/SEMA4G/NRP1/LGALS1/TSPO/DICER1/NFATC4/CTSZ/JAG1/TGFB1/PTPRS/MAG/GSK3A/PTN/HOXA2/DKK1/EFNB3/PMP22/DDX6/CORO1C/VEGFA/DPYSL3/UBE3A/WNT5A/HES1/GORASP1/DGUOK/RTN4/ID2/TRAK2/ARHGEF2/RGS2/RGS4/RAB29/ID3/FOXO3/SPP1/LRP1/EFNB2/SOX9/I…	161
GO:0022604	regulation of cell morphogenesis	191/1765	484/18670	2.17758e-72	7.52839e-70	2.83595e-70	SEMA3F/PLXND1/ARHGAP33/DVL2/TNFRSF12A/IFRD1/PAFAH1B1/SS18L2/SEMA3G/SEMA3B/RUFY3/RTN4R/CUL7/HEXB/NGFR/NGEF/RHOA/WDR1/MARK2/CAPZB/DNM2/RAB21/PSEN1/EPB41L3/ZMPSTE24/CTTN/MT3/DNM1L/LZTS3/ARHGAP4/ICAM1/MUL1/NRCAM/SEMA6A/EZR/DPYSL2/SEMA4G/ABL1/NRP1/PALM/CRKL/TRIOBP/NIN/NFATC4/ADNP/FMR1/FGD1/CORO1A/METRN/FBXO31/EEF2K/RAB11A/ANKRD27/PTPRS/MEGF8/MAG/PTN/LIMK1/DVL1/CXCL12/CCL2/EFNB3/SLC9A3R1/MDK/CORO1C/CAP…	191
GO:0010769	regulation of cell morphogenesis involved in differentiation	148/1765	301/18670	1.23465e-71	4.0438e-69	1.5233e-69	SEMA3F/PLXND1/ARHGAP33/TNFRSF12A/IFRD1/PAFAH1B1/SS18L2/SEMA3G/SEMA3B/RUFY3/RTN4R/CUL7/NGFR/NGEF/RHOA/MARK2/DNM2/RAB21/PSEN1/CTTN/MT3/DNM1L/LZTS3/ARHGAP4/NRCAM/SEMA6A/DPYSL2/SEMA4G/ABL1/NRP1/CRKL/TRIOBP/NIN/NFATC4/ADNP/FMR1/METRN/FBXO31/EEF2K/RAB11A/ANKRD27/PTPRS/MEGF8/MAG/LIMK1/CXCL12/EFNB3/MDK/CORO1C/CAPRIN2/SRF/VEGFA/DBN1/UBE3A/WNT5A/PLXNA1/GORASP1/TTL/RTN4/FN1/STK25/TRAK2/STK11/APOA1/SPP1/LRP1…	148
GO:1901215	negative regulation of neuron death	121/1765	208/18670	1.13459e-69	3.53028e-67	1.32986e-67	GCLC/CRLF1/AP2B1/CX3CL1/PPP5C/ISL1/GCLM/HIPK2/ERBB3/MAP2K4/RHOA/VPS35/SNCB/PSEN1/MEF2C/REST/BAX/MT3/AARS1/TYRO3/HSP90AB1/SIRT1/NRP1/FBXO7/HMOX1/LGMN/ALKBH1/SIX4/HIF1A/PSMC1/NFATC4/ADNP/DNAJC5/CHMP4B/CORO1A/MAG/UNC5B/CSF3/CCL2/WFS1/ZPR1/MDK/AMBRA1/NCOA7/SOD2/CPEB4/EIF4G1/HTRA2/PARK7/CREB1/SET/NR4A3/TGFB3/LRP1/STAMBP/CITED1/SIX1/TRAF2/PIN1/ATF4/PARP2/APOE/PPT1/SERPINF1/NES/VSTM2L/KRAS/AGAP2/GPNMB/S…	121
GO:0043523	regulation of neuron apoptotic process	120/1765	210/18670	7.27521e-68	2.15568e-65	8.12046e-66	GCLC/CRLF1/CX3CL1/ISL1/GCLM/HIPK2/ERBB3/MAP2K4/RHOA/SNCB/PSEN1/MEF2C/BAX/MT3/AARS1/TYRO3/HSP90AB1/NRP1/CDC34/HMOX1/LGMN/ALKBH1/SIX4/HIF1A/NFATC4/MYBL2/ADNP/DNAJC5/CTSZ/CORO1A/MAG/CASP2/GATA3/UNC5B/CCL2/WFS1/TRIM2/ZPR1/MDK/AMBRA1/SOD2/CPEB4/ATF2/PARK7/FOXO3/SET/NR4A3/TGFB3/LRP1/STAMBP/CITED1/SIX1/PIN1/ATF4/APOE/UBE2M/PPT1/NES/VSTM2L/CASP9/KRAS/AGAP2/STXBP1/MAP3K12/PDPK1/ARRB2/TP53/SOD1/MCL1/PARP1/…	120
GO:0060560	developmental growth involved in morphogenesis	127/1765	235/18670	7.6209e-68	2.15568e-65	8.12046e-66	SEMA3F/TNFRSF12A/IFRD1/PAFAH1B1/SEMA3G/SEMA3B/RUFY3/VCL/RTN4R/TNC/CYFIP2/LRP6/DNM2/RAB21/HSP90AA1/CTTN/WNT11/MT3/AURKA/ARHGAP4/MUL1/NRCAM/SEMA6A/DPYSL2/HDAC6/SEMA4G/HSP90AB1/ABL1/NRP1/NIN/SIX4/ADNP/RAB11A/SPG11/SFRP1/TGFB1/PTPRS/MEGF8/MAG/LIMK1/DVL1/CXCL12/PPP3CB/AREG/RASAL1/WASF1/PTK7/SRF/VEGFA/DBN1/WNT5A/PLXNA1/TTL/RTN4/REG1A/FN1/STK11/NRP2/SPP1/RDH10/CXCR4/LRP1/USP9X/BMP4/SOX9/MED1/FLRT1/SIX1/…	127
GO:0045665	negative regulation of neuron differentiation	123/1765	225/18670	1.71517e-66	4.64064e-64	1.74814e-64	SEMA3F/FKBP4/SOX8/IFRD1/PAFAH1B1/MYLIP/SEMA3G/SEMA3B/ISL1/RUFY3/VIM/RTN4R/NGFR/NGEF/ASPM/RHOA/MAP4K4/CRMP1/NOTCH3/PSEN1/REST/MT3/ARHGAP4/SEMA6A/SEMA4G/NRP1/LGALS1/NFATC4/CTSZ/JAG1/PTPRS/MAG/GSK3A/HOXA2/DKK1/EFNB3/PMP22/DDX6/DPYSL3/UBE3A/WNT5A/HES1/GORASP1/DGUOK/RTN4/ID2/TRAK2/RAB29/ID3/FOXO3/SPP1/LRP1/EFNB2/SOX9/MED1/ID1/RNF6/YWHAH/EIF2AK4/APOE/PLXNA3/SOX3/DTX1/GDF11/SEMA4F/MDM2/ITM2C/EDNRB/CDK5R…	123
GO:0016049	cell growth	182/1765	484/18670	5.25162e-65	1.3617e-62	5.12955e-63	SEMA3F/TNFRSF12A/IFRD1/PAFAH1B1/SEMA3G/SEMA3B/RUFY3/VCL/RTN4R/BCAR1/CYFIP2/SPHK2/MAP2K4/KIF26A/RHOA/EDN1/DNM2/RAB21/SMARCA2/HSP90AA1/EPB41L3/CTTN/WNT11/MT3/AURKA/ARHGAP4/SLC9A1/MUL1/NRCAM/SEMA6A/DPYSL2/HDAC6/SEMA4G/HSP90AB1/SIRT1/ABL1/NRP1/CRKL/NIN/ADNP/ADNP2/RAB11A/SPG11/SFRP1/TGFB1/PTPRS/MEGF8/MAG/GSK3A/MTPN/LIMK1/TGFBR1/DVL1/CXCL12/PPP3CB/PPP1R9B/CAPRIN2/RASAL1/PPARD/WASF1/SRF/VEGFA/DBN1/BCL6/…	182
GO:0060562	epithelial tube morphogenesis	144/1765	322/18670	7.29638e-63	1.81621e-60	6.8417e-61	PLXND1/DVL2/SOX8/RALA/PKD1/FUZ/MKS1/TNC/RHOA/LRP6/PRKACA/TEAD2/TULP3/EDN1/PSEN1/MEF2C/WNT11/TMED2/ABL1/NRP1/SIX4/HIF1A/MTHFD1/NFATC4/IFT52/STK4/CTSZ/NDRG4/TSC2/CTSH/SFRP1/PRKD2/TGFB1/MEGF8/DVL1/GATA3/PFN1/KAT2A/AREG/MDK/PTK7/SRF/VEGFA/WNT5A/HES1/IFT57/WNT6/PROX1/ARID1A/PKD2/RDH10/LIAS/CXCR4/TWIST1/SDC4/SOX4/EFNB2/BMP4/SOX9/MED1/VASP/BMP2/MKKS/CITED1/SIX1/SMO/DLL4/LAMA5/RARA/KRAS/TBX3/AGT/SPRY2/YA…	144
GO:0048568	embryonic organ development	167/1765	428/18670	2.50584e-62	5.99762e-60	2.25931e-60	DVL2/DLX6/PKD1/FUZ/MKS1/TBC1D23/KITLG/FOXC1/PRDM1/CASP8/HIPK2/LRP6/SCT/MBD3/TEAD2/FGFR1/TULP3/EDN1/PSEN1/TCF7/MEF2C/WNT11/TMED2/MAPK1/TRIOBP/SIX4/HIF1A/MTHFD1/IFT52/STK4/FGF9/MAPK3/NDRG4/ERCC2/TGFB1/MEGF8/DLX5/HOXA1/HOXA2/TGFBR1/DVL1/GATA3/NAGLU/SLC9A3R1/PTK7/SRF/VEGFA/PCDH12/WNT5A/HES1/IFT57/EFEMP1/ID2/EPAS1/PRRX1/ID3/PROX1/ARID1A/PKD2/NR4A3/TGFB3/HOXB8/RDH10/TWIST1/NRK/BMP4/SOX9/INSIG2/MED1/MKK…	167
GO:0016358	dendrite development	121/1765	233/18670	4.82407e-62	1.11186e-59	4.18838e-60	ARHGAP33/PAFAH1B1/SS18L2/MAPK8IP2/UBA6/CUL7/NGEF/RHOA/MEF2A/ACSL4/MAPK6/NCK2/PICALM/SCARF1/RAB21/PSEN1/MEF2C/DNM1L/LZTS3/HDAC6/NRP1/CRKL/RBFOX2/NFATC4/ZMYND8/FMR1/FBXO31/EEF2K/ANKRD27/PTPRS/CRTC1/GSK3A/PTN/WASL/TMEM106B/DVL1/CAPRIN2/SLC11A2/DBN1/UBE3A/GORASP1/TRAK2/CDC20/STK11/CAMSAP2/OBSL1/PREX1/SLC12A5/VAMP7/RAB17/RAP2A/ID1/FLRT1/YWHAH/APOE/MAP1S/PAK4/MAP1B/DLG4/BTBD3/CAMK1/KIDINS220/CAPRIN1/DB…	121
GO:0010001	glial cell differentiation	116/1765	218/18670	5.16473e-61	1.14786e-58	4.324e-59	SOX8/CD9/VIM/LAMC3/GPC1/ERBB3/RHOA/SIRT2/WDR1/MPP5/PSEN1/GSTP1/MT3/PHGDH/ABL1/MAPK1/PICK1/HDAC10/PRMT5/DICER1/MAPK3/METRN/CSK/NDRG1/ERCC2/AKT2/TGFB1/MAG/CDK6/PTN/RHEB/CNTNAP1/VTN/PRPF19/MDK/EIF2B1/HES1/EIF2B4/ID2/HDAC1/EIF2B2/CLU/CXCR4/CDKN2C/LRP1/PLP1/SOX4/MYRF/SOX9/IL1B/BMP2/LIF/SMO/LDLR/WASF3/KRAS/IL6ST/DTX1/SERPINE2/IL6/BIN1/TLR4/TLR2/NAB1/LEF1/ERBB2/SOD1/APP/AKT1/S100A8/DLX1/METTL14/TNFRSF21…	116
GO:0021537	telencephalon development	123/1765	251/18670	2.49159e-59	5.34662e-57	2.01408e-57	BAD/KDM1A/PAFAH1B1/TACC3/UBA6/RTN4R/ATP2B4/ASPM/RHOA/LRP6/SCT/CSNK2A2/XRCC1/WDR62/XAB2/PSEN1/BAX/XRN2/LAMB1/NRP1/CRKL/SUN2/NIN/HIF1A/NUMBL/PTPRS/CDK6/DLX5/CXCL12/KAT2A/EZH1/YWHAE/MDK/C12orf57/SRF/WNT5A/HES1/RTN4/ID2/HDAC1/SLC2A1/PROX1/NRP2/NR4A3/CXCR4/LRP1/BBS2/BMP4/MBOAT7/BMP2/MKKS/SMO/PLXNA3/RARA/KDM6B/BTBD3/MYH10/NUMB/SLC38A2/TRA2B/DAB2IP/TMEM14B/ATAT1/ATIC/SEMA7A/LEF1/BBS4/DLX1/SRD5A1/EGFR/TA…	123
GO:0050890	cognition	134/1765	296/18670	2.68506e-59	5.56971e-57	2.09811e-57	PRKAR2B/ITGA3/PAFAH1B1/MAPK8IP2/UBA6/CTNS/ABCA7/DGCR2/PTGS2/PICALM/VDAC3/CIC/PSEN1/MEF2C/CHMP2B/DDHD2/COMT/AAAS/ITPR3/MAPK1/EP300/LGMN/HIF1A/NFATC4/ADNP/HRH3/CHRNA4/OXT/MAGT1/NDRG4/CALB1/TUSC3/CRTC1/PTN/HOXA1/NPTX2/PPP3CB/DKK1/KAT2A/IFT20/NRXN2/ST3GAL4/MDK/SLC11A2/C12orf57/SRF/HMGCR/SLC1A4/B4GALT2/CREB1/CNR1/SGK1/SLC12A5/OPRL1/THRA/EIF2AK4/LDLR/APOE/C1QL1/PPT1/PPP1R1B/SERPINF1/DLG4/SNAP25/KRAS/AG…	134
GO:0021915	neural tube development	96/1765	160/18670	4.00311e-57	8.03591e-55	3.02714e-55	DVL2/RALA/PKD1/FUZ/MKS1/NUP133/LRP6/PRKACA/TEAD2/TULP3/PSEN1/TCF7/TMED2/CHRD/PHGDH/ABL1/ITPK1/HIF1A/MTHFD1/IFT52/STK4/TSC2/SFRP1/TGFB1/FKBP8/PLOD3/DVL1/PFN1/KAT2A/AMBRA1/PTK7/WNT5A/HES1/IFT57/PROX1/ARID1A/PKD2/GORAB/LIAS/TWIST1/SDC4/SOX4/BMP4/VASP/SMO/RARA/GSC/IFT172/SEC24B/BBS4/EPHA2/BCL10/LMO4/SFRP2/NOTCH1/ADM/SSBP3/FZD1/WDR19/SKI/ARHGAP35/DVL3/EN1/IFT122/CASP3/SHH/SOX17/FZD6/CTHRC1/DACT1/TSC1/…	96
GO:0048588	developmental cell growth	116/1765	234/18670	1.1498e-56	2.236e-54	8.42302e-55	SEMA3F/TNFRSF12A/IFRD1/PAFAH1B1/SEMA3G/SEMA3B/RUFY3/VCL/RTN4R/CYFIP2/MAP2K4/EDN1/DNM2/RAB21/HSP90AA1/CTTN/MT3/AURKA/ARHGAP4/MUL1/NRCAM/SEMA6A/DPYSL2/HDAC6/SEMA4G/HSP90AB1/ABL1/NRP1/NIN/ADNP/RAB11A/SPG11/PTPRS/MEGF8/MAG/GSK3A/LIMK1/DVL1/CXCL12/PPP3CB/RASAL1/WASF1/SRF/VEGFA/DBN1/WNT5A/PLXNA1/TTL/RTN4/REG1A/FN1/RGS2/RGS4/STK11/NRP2/SPP1/CXCR4/LRP1/USP9X/SOX9/FLRT1/PIN1/MACF1/RNF6/EIF2AK4/PARP2/APOE/…	116
GO:0048880	sensory system development	146/1765	371/18670	5.11895e-55	9.65311e-53	3.63634e-53	SOX8/ISL1/VIM/BAK1/CTNS/LAMC3/FOXC1/PRDM1/ATP2B4/HIPK2/LRP6/JMJD6/ATP2B1/TULP3/GNB1/PSEN1/SMARCD3/ACHE/BAX/XRN2/RAB18/NRP1/HIF1A/JAG1/FGF9/HSF4/CALB1/TGFB1/FKBP8/SMG9/PTN/TSPAN12/CASP2/TGFBR1/GATA3/B9D1/NAGLU/MDM1/C12orf57/SRF/VEGFA/MAN2A1/PDGFRB/WNT5A/RPL24/ACVR2B/CLCN2/EFEMP1/WNT6/RAB3GAP1/SOS1/HDAC1/PROX1/ARID1A/TGIF2/RDH10/MTERF4/TWIST1/PFDN5/BMP4/SOX9/MED1/C3/MAX/SMARCA4/TWSG1/DLL4/CDKN1C/NI…	146
GO:1990138	neuron projection extension	96/1765	168/18670	2.10501e-54	3.85279e-52	1.45135e-52	SEMA3F/TNFRSF12A/IFRD1/PAFAH1B1/SEMA3G/SEMA3B/RUFY3/VCL/RTN4R/CYFIP2/DNM2/RAB21/HSP90AA1/CTTN/MT3/AURKA/ARHGAP4/MUL1/NRCAM/SEMA6A/DPYSL2/SEMA4G/HSP90AB1/ABL1/NRP1/ADNP/RAB11A/SPG11/PTPRS/MEGF8/MAG/LIMK1/DVL1/CXCL12/PPP3CB/RASAL1/WASF1/SRF/VEGFA/DBN1/WNT5A/PLXNA1/TTL/RTN4/REG1A/FN1/STK11/NRP2/CXCR4/LRP1/USP9X/FLRT1/MACF1/RNF6/EIF2AK4/APOE/OLFM1/PLXNA3/MAP1B/POSTN/WDR36/SEMA4F/DBNL/PLAA/SEMA7A/LLPH…	96
GO:0097485	neuron projection guidance	124/1765	277/18670	3.24136e-54	5.76315e-52	2.17098e-52	SEMA3F/PLXND1/ETV1/RANBP9/SEMA3G/LYPLA2/SEMA3B/ISL1/CYFIP2/GPC1/CRMP1/NTN4/RAP1GAP/USP33/EFNB1/NRCAM/SEMA6A/EZR/DPYSL2/SEMA4G/NRP1/MAPK1/MAPK3/MEGF8/SCN1B/DLX5/HOXA2/GRB10/DVL1/GATA3/CXCL12/UNC5B/EFNB3/VEGFA/WNT5A/RPL24/PLXNA1/SPTBN1/DOK1/SOS1/ARTN/NRP2/NR4A3/CXCR4/LRP1/PLCG1/DOK4/EFNB2/PSPN/VASP/RAC2/SMO/PLXNA3/KIF3A/ZSWIM4/PTPRA/VSTM2L/MYH10/SEMA4F/PLXNC1/RAC1/NIBAN2/TUBB2B/SEMA7A/SMAD4/ERBB2/A…	124
GO:0032535	regulation of cellular component size	144/1765	370/18670	1.50747e-53	2.60584e-51	9.81621e-52	SEMA3F/ALS2/KDM1A/TNFRSF12A/IFRD1/PAFAH1B1/SEMA3G/SEMA3B/RUFY3/RTN4R/NCKAP1/SLC12A2/ARFGEF1/RHOA/SCT/PFN2/GBA2/NCK2/WDR1/PICALM/CAPZB/EDN1/DNM2/RAB21/CTTN/MT3/ARHGAP4/ICAM1/NRCAM/SEMA6A/EZR/DPYSL2/SEMA4G/HSP90AB1/ABL1/NRP1/TRIOBP/PICK1/ADNP/CORO1A/RAB11A/PTPRS/MEGF8/MAG/MTPN/WASL/LIMK1/CXCL12/CSF3/PFN1/SLC9A3R1/CLCN3/ARPC3/WASF1/SRF/VEGFA/SLC12A7/DBN1/WNT5A/TTL/ACTR3/SPTBN1/RTN4/FN1/CREB1/SPP1/CI…	144
GO:0007411	axon guidance	123/1765	276/18670	1.62736e-53	2.73704e-51	1.03105e-51	SEMA3F/PLXND1/ETV1/RANBP9/SEMA3G/LYPLA2/SEMA3B/ISL1/CYFIP2/GPC1/CRMP1/NTN4/RAP1GAP/USP33/EFNB1/NRCAM/SEMA6A/EZR/DPYSL2/SEMA4G/NRP1/MAPK1/MAPK3/MEGF8/SCN1B/DLX5/HOXA2/GRB10/DVL1/GATA3/CXCL12/UNC5B/EFNB3/VEGFA/WNT5A/RPL24/PLXNA1/SPTBN1/DOK1/SOS1/ARTN/NRP2/NR4A3/CXCR4/LRP1/PLCG1/DOK4/EFNB2/PSPN/VASP/RAC2/SMO/PLXNA3/KIF3A/ZSWIM4/PTPRA/VSTM2L/MYH10/SEMA4F/PLXNC1/RAC1/NIBAN2/TUBB2B/SEMA7A/SMAD4/ERBB2/A…	123
GO:0150063	visual system development	143/1765	366/18670	1.99651e-53	3.26954e-51	1.23164e-51	SOX8/VIM/BAK1/CTNS/LAMC3/FOXC1/PRDM1/ATP2B4/HIPK2/LRP6/JMJD6/ATP2B1/TULP3/GNB1/PSEN1/SMARCD3/ACHE/BAX/XRN2/RAB18/NRP1/HIF1A/JAG1/FGF9/HSF4/CALB1/TGFB1/FKBP8/SMG9/PTN/TSPAN12/CASP2/TGFBR1/GATA3/B9D1/NAGLU/MDM1/C12orf57/SRF/VEGFA/MAN2A1/PDGFRB/WNT5A/RPL24/ACVR2B/CLCN2/EFEMP1/WNT6/RAB3GAP1/SOS1/HDAC1/PROX1/ARID1A/TGIF2/RDH10/MTERF4/TWIST1/PFDN5/BMP4/SOX9/MED1/C3/MAX/SMARCA4/TWSG1/DLL4/CDKN1C/NINJ1/R…	143
GO:0001654	eye development	142/1765	362/18670	2.63395e-53	4.20284e-51	1.58321e-51	SOX8/VIM/BAK1/CTNS/LAMC3/FOXC1/PRDM1/ATP2B4/HIPK2/LRP6/JMJD6/ATP2B1/TULP3/GNB1/PSEN1/SMARCD3/ACHE/BAX/XRN2/RAB18/NRP1/HIF1A/JAG1/FGF9/HSF4/CALB1/TGFB1/FKBP8/SMG9/PTN/TSPAN12/CASP2/TGFBR1/GATA3/B9D1/NAGLU/MDM1/C12orf57/SRF/VEGFA/MAN2A1/PDGFRB/WNT5A/RPL24/ACVR2B/CLCN2/EFEMP1/WNT6/RAB3GAP1/SOS1/HDAC1/PROX1/ARID1A/TGIF2/RDH10/MTERF4/TWIST1/PFDN5/BMP4/SOX9/MED1/MAX/SMARCA4/TWSG1/DLL4/CDKN1C/NINJ1/RARA…	142
GO:0048638	regulation of developmental growth	137/1765	347/18670	7.83067e-52	1.21826e-49	4.58919e-50	SEMA3F/TNFRSF12A/IFRD1/PAFAH1B1/SEMA3G/SEMA3B/RUFY3/RTN4R/FOXC1/FGFR1/EDN1/DNM2/RAB21/MEF2C/ZMPSTE24/CTTN/MT3/ATRN/ARHGAP4/MUL1/NRCAM/SEMA6A/EZR/DPYSL2/SEMA4G/ABL1/NRP1/MAPK1/LGMN/SIX4/STK4/ADNP/FGF9/RAB11A/SFRP1/PTPRS/MEGF8/MAG/GSK3A/LIMK1/TGFBR1/CXCL12/RASAL1/PPARD/MAPK14/SRF/VEGFA/DBN1/WNT5A/TTL/RTN4/HTRA2/REG1A/FN1/RGS2/RGS4/PROX1/CREB1/SPP1/SOCS2/CXCR4/LRP1/NRK/BBS2/BMP4/MKKS/SIX1/PIN1/MACF1…	137
GO:0050770	regulation of axonogenesis	97/1765	183/18670	6.40886e-51	9.7274e-49	3.66432e-49	SEMA3F/PLXND1/TNFRSF12A/IFRD1/PAFAH1B1/SEMA3G/SEMA3B/RUFY3/RTN4R/NGFR/RHOA/MARK2/DNM2/RAB21/PSEN1/CTTN/MT3/ARHGAP4/NRCAM/SEMA6A/DPYSL2/SEMA4G/ABL1/NRP1/NIN/ADNP/METRN/RAB11A/PTPRS/MEGF8/MAG/LIMK1/CXCL12/EFNB3/SRF/VEGFA/DBN1/WNT5A/PLXNA1/TTL/RTN4/FN1/STK25/TRAK2/STK11/SPP1/LRP1/MACF1/RNF6/APOE/OLFM1/PLXNA3/MAP1B/ZSWIM4/WDR36/SEMA4F/PLXNC1/DBNL/SKIL/TUBB2B/SEMA7A/ARHGDIA/SEMA6C/GOLGA4/THY1/ZFYVE27/…	97
GO:0001505	regulation of neurotransmitter levels	137/1765	354/18670	1.3115e-50	1.9432e-48	7.32007e-49	BAIAP3/SYT7/ATP2B4/MAOB/DRD4/PFN2/SLC44A1/PTGS2/NAALAD2/EDN1/SLC1A3/DNM2/MOXD1/PSEN1/HSP90AA1/MEF2C/ACHE/DNM1L/ICAM1/SNAP23/PHGDH/COMT/HSP90AB1/SNAP29/TSPO/DNAJC5/HRH3/CHRNA4/SNPH/SYP/FMR1/STX4/VPS18/BLOC1S6/LIN7B/NAPA/RAB3A/STX1A/NCS1/DVL1/GIT1/HSPA8/NRXN2/CHKA/SLC38A1/STX2/ALDH5A1/SLC29A1/RAB3GAP1/PARK7/RAP1A/RGS2/RGS4/CNR1/PKD2/PDZD11/CLU/GIPC1/IL1B/NAPB/RHOT1/RAP1B/SYNGR3/PNKD/GAD1/PPT1/SNAP2…	137
GO:0007611	learning or memory	115/1765	256/18670	1.64616e-50	2.38234e-48	8.9743e-49	PRKAR2B/ITGA3/PAFAH1B1/MAPK8IP2/UBA6/CTNS/ABCA7/PTGS2/PICALM/VDAC3/CIC/PSEN1/MEF2C/DDHD2/COMT/AAAS/ITPR3/MAPK1/EP300/LGMN/HIF1A/NFATC4/ADNP/OXT/NDRG4/CALB1/CRTC1/PTN/NPTX2/PPP3CB/DKK1/KAT2A/IFT20/NRXN2/MDK/SLC11A2/SRF/HMGCR/B4GALT2/CREB1/CNR1/SGK1/SLC12A5/OPRL1/THRA/EIF2AK4/LDLR/APOE/C1QL1/PPT1/PPP1R1B/SERPINF1/DLG4/SNAP25/KRAS/AGT/TLR2/STRA6/ACTR2/ATAD1/EIF4A3/APP/PLK2/EGFR/VLDLR/EIF4EBP2/ITGB1/…	115
GO:0035148	tube formation	86/1765	148/18670	1.19073e-49	1.68408e-47	6.34393e-48	DVL2/SOX8/RALA/FUZ/MKS1/LRP6/PRKACA/TEAD2/TULP3/TMED2/ABL1/SIX4/HIF1A/DICER1/MTHFD1/IFT52/STK4/TSC2/SFRP1/TGFB1/HOXA1/DVL1/GATA3/PFN1/KAT2A/PTK7/VEGFA/WNT5A/IFT57/WNT6/PROX1/ARID1A/LIAS/TWIST1/SDC4/SOX4/BMP4/SOX9/VASP/SIX1/RARA/DAB2IP/IFT172/SEC24B/BBS4/BCL10/LMO4/SFRP2/NOTCH1/ADM/BCL2L11/FZD1/SKI/ARHGAP35/DVL3/WNT4/IFT122/CASP3/SHH/FZD6/CTHRC1/TSC1/SPINT1/SPINT2/CTNNB1/GDNF/SEMA4C/ZEB2/LUZP1/RPS…	86
GO:0099003	vesicle-mediated transport in synapse	102/1765	207/18670	1.38287e-49	1.91235e-47	7.20386e-48	AP2B1/SYT7/AP3D1/VPS35/DRD4/KIAA1107/RAB27A/PFN2/AP3M2/PICALM/SNCB/ACTB/DNM2/PSEN1/EPS15/DNM1L/TMEM230/SNAP23/SNAP29/DNAJC5/CHRNA4/SNPH/SYP/FMR1/STX4/RAB11A/SPG11/VPS18/BLOC1S6/NAPA/RAB3A/STX1A/DNM1/NCS1/DVL1/PPP3CB/GIT1/USP46/STX2/RAB3GAP1/RAP1A/VAMP4/CNR1/GIPC1/EFNB2/NAPB/CANX/RAP1B/SNAP25/SYT11/NUMB/BLOC1S1/STX6/TOR1A/STXBP1/PREPL/VAMP1/SH3GL1/SNAPIN/SNAP47/ARF1/RAB5A/DGKQ/CPLX2/SYT8/DOC2A/AP3…	102
GO:0043524	negative regulation of neuron apoptotic process	85/1765	147/18670	7.63585e-49	1.033e-46	3.89131e-47	GCLC/CRLF1/CX3CL1/ISL1/GCLM/HIPK2/ERBB3/MAP2K4/RHOA/SNCB/PSEN1/MEF2C/BAX/MT3/AARS1/TYRO3/HSP90AB1/NRP1/HMOX1/LGMN/ALKBH1/SIX4/HIF1A/NFATC4/ADNP/DNAJC5/CORO1A/MAG/UNC5B/CCL2/WFS1/ZPR1/MDK/AMBRA1/SOD2/CPEB4/PARK7/SET/NR4A3/TGFB3/LRP1/STAMBP/CITED1/SIX1/PIN1/APOE/PPT1/NES/VSTM2L/KRAS/AGAP2/STXBP1/MAP3K12/PDPK1/ARRB2/SOD1/DLX1/RASA1/NONO/STAR/HYOU1/ADAM8/POU4F1/NR4A2/PINK1/BTG2/EN1/EN2/ILK/AXL/GDNF/M…	85
GO:0043010	camera-type eye development	126/1765	314/18670	1.27506e-48	1.68823e-46	6.35958e-47	SOX8/VIM/BAK1/CTNS/LAMC3/FOXC1/ATP2B4/HIPK2/LRP6/JMJD6/ATP2B1/TULP3/GNB1/PSEN1/SMARCD3/ACHE/BAX/XRN2/NRP1/HIF1A/JAG1/HSF4/CALB1/TGFB1/FKBP8/PTN/TSPAN12/CASP2/TGFBR1/GATA3/B9D1/MDM1/C12orf57/SRF/VEGFA/MAN2A1/PDGFRB/WNT5A/RPL24/ACVR2B/CLCN2/EFEMP1/WNT6/RAB3GAP1/SOS1/HDAC1/PROX1/ARID1A/TGIF2/RDH10/MTERF4/TWIST1/PFDN5/BMP4/SOX9/MED1/MAX/SMARCA4/TWSG1/DLL4/CDKN1C/NINJ1/RARA/SERPINF1/NES/MYH10/PDGFRA/G…	126
GO:0001558	regulation of cell growth	146/1765	416/18670	9.44796e-48	1.22489e-45	4.61417e-46	SEMA3F/TNFRSF12A/IFRD1/PAFAH1B1/SEMA3G/SEMA3B/RUFY3/RTN4R/BCAR1/SPHK2/KIF26A/RHOA/EDN1/DNM2/RAB21/SMARCA2/EPB41L3/CTTN/WNT11/MT3/ARHGAP4/SLC9A1/MUL1/NRCAM/SEMA6A/DPYSL2/SEMA4G/SIRT1/ABL1/NRP1/CRKL/ADNP/ADNP2/RAB11A/SFRP1/TGFB1/PTPRS/MEGF8/MAG/GSK3A/MTPN/LIMK1/TGFBR1/CXCL12/PPP1R9B/CAPRIN2/RASAL1/PPARD/SRF/VEGFA/DBN1/BCL6/WNT5A/EIF4G1/TTL/RTN4/REG1A/FN1/RGS2/RGS4/STK11/SGK1/SPP1/TRIM32/SOCS2/CXCR4…	146
GO:0021543	pallium development	91/1765	172/18670	9.89671e-48	1.25688e-45	4.73469e-46	BAD/KDM1A/PAFAH1B1/TACC3/UBA6/ATP2B4/ASPM/RHOA/LRP6/SCT/CSNK2A2/XRCC1/WDR62/XAB2/PSEN1/BAX/XRN2/LAMB1/NRP1/CRKL/SUN2/HIF1A/PTPRS/CDK6/EZH1/YWHAE/MDK/SRF/RTN4/HDAC1/SLC2A1/PROX1/NRP2/NR4A3/LRP1/BBS2/MBOAT7/MKKS/SMO/PLXNA3/RARA/KDM6B/BTBD3/SLC38A2/TRA2B/DAB2IP/TMEM14B/ATAT1/ATIC/LEF1/BBS4/DLX1/SRD5A1/EGFR/TACC1/FEZ1/DIXDC1/GART/BTG2/PEX13/EOMES/CASP3/UQCRQ/SUN1/CDK5/TSC1/NDEL1/CRK/CTNNB1/COL3A1/CEP…	91
GO:0048675	axon extension	76/1765	121/18670	1.65273e-47	2.05698e-45	7.74868e-46	SEMA3F/TNFRSF12A/IFRD1/PAFAH1B1/SEMA3G/SEMA3B/RUFY3/VCL/RTN4R/DNM2/RAB21/HSP90AA1/CTTN/MT3/ARHGAP4/NRCAM/SEMA6A/DPYSL2/SEMA4G/HSP90AB1/ABL1/NRP1/ADNP/RAB11A/SPG11/PTPRS/MEGF8/MAG/LIMK1/DVL1/CXCL12/PPP3CB/SRF/VEGFA/DBN1/WNT5A/TTL/RTN4/FN1/NRP2/LRP1/USP9X/MACF1/RNF6/APOE/OLFM1/PLXNA3/MAP1B/WDR36/SEMA4F/DBNL/SEMA7A/SEMA6C/GOLGA4/C9orf72/ITGB1/ZFYVE27/NKX6-1/CDK5/ILK/NDEL1/SEMA6B/SEMA4C/LAMB2/ANAPC2/…	76
GO:0031345	negative regulation of cell projection organization	95/1765	188/18670	1.77643e-47	2.16759e-45	8.16534e-46	SEMA3F/FKBP4/ITGA3/IFRD1/PAFAH1B1/MYLIP/SEMA3G/SEMA3B/RUFY3/VIM/RTN4R/MAP4/NGFR/NGEF/RHOA/PFN2/MAP4K4/CRMP1/RAP1GAP/CAPZB/DNM2/PSEN1/MT3/ARHGAP4/SEMA6A/SEMA4G/NRP1/LGALS1/NFATC4/CTSZ/PTPRS/MAG/GSK3A/DKK1/EFNB3/PMP22/DPYSL3/UBE3A/WNT5A/GORASP1/DGUOK/RTN4/TRAK2/RAB29/SPP1/LRP1/EFNB2/ID1/RNF6/YWHAH/APOE/PLXNA3/SEMA4F/MDM2/ITM2C/SPRY2/CCL21/SEMA7A/ARHGDIA/CARM1/CERS2/SEMA6C/SNAPIN/PLK2/TBX6/SPOCK1/TH…	95
GO:0072175	epithelial tube formation	79/1765	132/18670	4.7734e-47	5.71247e-45	2.15189e-45	DVL2/SOX8/RALA/FUZ/MKS1/LRP6/PRKACA/TEAD2/TULP3/TMED2/ABL1/SIX4/HIF1A/MTHFD1/IFT52/STK4/TSC2/SFRP1/TGFB1/DVL1/GATA3/PFN1/KAT2A/PTK7/WNT5A/IFT57/WNT6/PROX1/ARID1A/LIAS/TWIST1/SDC4/SOX4/BMP4/SOX9/VASP/SIX1/RARA/IFT172/SEC24B/BBS4/BCL10/LMO4/SFRP2/ADM/FZD1/SKI/ARHGAP35/DVL3/WNT4/IFT122/CASP3/FZD6/CTHRC1/TSC1/SPINT1/SPINT2/CTNNB1/GDNF/SEMA4C/ZEB2/LUZP1/RPS7/CFL1/RARG/TCAP/TRAF6/MTHFR/DEAF1/IRX3/FZD2/…	79
GO:0001838	embryonic epithelial tube formation	76/1765	124/18670	2.23459e-46	2.62375e-44	9.88369e-45	DVL2/SOX8/RALA/FUZ/MKS1/LRP6/PRKACA/TEAD2/TULP3/TMED2/ABL1/SIX4/HIF1A/MTHFD1/IFT52/STK4/TSC2/SFRP1/TGFB1/DVL1/GATA3/PFN1/KAT2A/PTK7/WNT5A/IFT57/WNT6/ARID1A/LIAS/TWIST1/SDC4/SOX4/BMP4/SOX9/VASP/SIX1/RARA/IFT172/SEC24B/BBS4/BCL10/LMO4/SFRP2/ADM/FZD1/SKI/ARHGAP35/DVL3/WNT4/IFT122/CASP3/FZD6/CTHRC1/TSC1/SPINT1/SPINT2/CTNNB1/GDNF/SEMA4C/ZEB2/LUZP1/RPS7/CFL1/RARG/TRAF6/MTHFR/DEAF1/IRX3/FZD2/SCRIB/SETD2…	76
GO:0048608	reproductive structure development	146/1765	431/18670	1.3356e-45	1.53916e-43	5.79802e-44	FKBP4/SOX8/PKD1/BAK1/TNC/CUL7/CTNNA1/HSPA5/KITLG/FOXC1/PRDM1/CASP8/ASPM/LRP6/PTGS2/TCF7/TMED2/BAX/ICAM1/TYRO3/HSP90AB1/SIRT1/CRKL/MAPK1/ALKBH1/SIX4/HIF1A/STK4/FGF9/MAPK3/SFRP1/PTN/CASP2/TGFBR1/GATA3/PPARD/MAPK14/VEGFA/HMGCS1/PCDH12/PDGFRB/UBE3A/WNT5A/HES1/EIF2B4/EPAS1/DHCR24/ARID1A/STK11/FOXO3/PKD2/SPP1/EIF2B2/RDH10/NRK/BMP4/SOX9/MED1/MKKS/CITED1/LIF/VGF/CDKN1C/RARA/SERPINF1/H3-3B/MEN1/PDGFRA/ANX…	146
GO:0048732	gland development	146/1765	434/18670	3.47904e-45	3.86608e-43	1.45636e-43	CFLAR/PLXND1/FKBP4/PKD1/ISL1/SNAI2/TNC/FOXC1/LRP6/POLB/CSNK2A2/NTN4/ACAT1/FGFR1/PSEN1/ZMPSTE24/WNT11/BAX/AURKA/ABL1/NRP1/CRKL/MAPK1/HMOX1/TSPO/PRMT5/SIX4/HIF1A/MAPK3/SFRP1/AKT2/TGFB1/LSR/PTN/TGFBR1/GATA3/SLC9A3R1/VTN/AREG/MDK/SRF/VEGFA/MAN2A1/HMGCS1/UBE3A/WNT5A/HES1/PLXNA1/CLCN2/RTN4/REG1A/ID2/RAP1A/WLS/PROX1/STK11/APOA1/CREB1/PKD2/TGFB3/SOCS2/CIT/BMP4/SOX9/MED1/BMP2/THRA/SIX1/MPST/SMO/HOXD9/TWSG…	146
GO:0061458	reproductive system development	146/1765	434/18670	3.47904e-45	3.86608e-43	1.45636e-43	FKBP4/SOX8/PKD1/BAK1/TNC/CUL7/CTNNA1/HSPA5/KITLG/FOXC1/PRDM1/CASP8/ASPM/LRP6/PTGS2/TCF7/TMED2/BAX/ICAM1/TYRO3/HSP90AB1/SIRT1/CRKL/MAPK1/ALKBH1/SIX4/HIF1A/STK4/FGF9/MAPK3/SFRP1/PTN/CASP2/TGFBR1/GATA3/PPARD/MAPK14/VEGFA/HMGCS1/PCDH12/PDGFRB/UBE3A/WNT5A/HES1/EIF2B4/EPAS1/DHCR24/ARID1A/STK11/FOXO3/PKD2/SPP1/EIF2B2/RDH10/NRK/BMP4/SOX9/MED1/MKKS/CITED1/LIF/VGF/CDKN1C/RARA/SERPINF1/H3-3B/MEN1/PDGFRA/ANX…	146
GO:0048562	embryonic organ morphogenesis	116/1765	288/18670	5.31443e-45	5.71212e-43	2.15176e-43	DVL2/DLX6/FUZ/HIPK2/LRP6/TEAD2/FGFR1/TULP3/EDN1/PSEN1/TCF7/MEF2C/WNT11/TMED2/MAPK1/TRIOBP/SIX4/HIF1A/MTHFD1/IFT52/FGF9/MAPK3/NDRG4/MEGF8/DLX5/HOXA1/HOXA2/TGFBR1/DVL1/GATA3/NAGLU/SLC9A3R1/PTK7/SRF/WNT5A/HES1/IFT57/EFEMP1/ID2/PRRX1/PROX1/ARID1A/PKD2/NR4A3/TGFB3/HOXB8/RDH10/TWIST1/BMP4/SOX9/INSIG2/MKKS/SIX1/SMO/HOXD9/HOXD10/GSC/PDGFRA/TBX3/SPRY2/HLX/MYO7A/YAP1/STRA6/IFT172/RBP4/BBS7/SEC24B/COL2A1/BB…	116
GO:0043254	regulation of protein complex assembly	152/1765	467/18670	5.32384e-45	5.71212e-43	2.15176e-43	FKBP4/BID/MAPK9/NCKAP1/ARFGEF1/RHOA/SIRT2/PPP2R5B/VPS35/PFN2/GBA2/NCK2/FSCN1/CAMSAP3/CAPZB/HSP90AA1/RRN3/CTTN/BAX/PSMC5/DNM1L/ICAM1/HDAC6/ABL1/TRIOBP/PICK1/EP300/NIN/CORO1A/VPS18/ERCC2/ANKRD27/TGFB1/NAPA/RAB3A/MTPN/STX1A/WASL/SETX/DKK1/CSF3/PFN1/HSPA8/ARPC3/WASF1/SRF/VEGFA/DBN1/EIF4G1/ACTR3/SPTBN1/PARK7/ARHGEF2/STMN1/CAMSAP2/CREB1/IDE/CLU/TWIST1/PREX1/EML2/VASP/NAPB/MKKS/THRA/AKAP9/STYXL1/APOE/AR…	152
GO:0050803	regulation of synapse structure or activity	102/1765	227/18670	6.8428e-45	7.21742e-43	2.71881e-43	SEMA3F/ARHGAP33/PAFAH1B1/NGEF/RHOA/GRIPAP1/VPS35/DNM2/MEF2C/CHMP2B/SSH1/DNM1L/LZTS3/NRCAM/ABL1/CRKL/SIX4/NFATC4/ZMYND8/ADNP/OXT/FMR1/CBLN1/EEF2K/PTPRS/PTN/DNM1/ABHD17B/DKK1/IL10RA/CAPRIN2/MAPK14/MDGA1/SPARC/DBN1/UBE3A/WNT5A/EIF4G1/CDC20/NRP2/CRIPT/RAB17/LRFN3/FLRT1/SIX1/LRFN1/ABHD17A/APOE/PPT1/CAMK1/CAPRIN1/DBNL/DAB2IP/TLR2/ITPKA/ADAM10/ACTR2/CLSTN3/AMIGO2/APP/TPBG/SYBU/DLG5/FZD1/PDLIM5/CDK5/YWHA…	102
GO:0010977	negative regulation of neuron projection development	83/1765	155/18670	3.69332e-44	3.83059e-42	1.44299e-42	SEMA3F/FKBP4/IFRD1/PAFAH1B1/MYLIP/SEMA3G/SEMA3B/RUFY3/VIM/RTN4R/NGFR/NGEF/RHOA/MAP4K4/CRMP1/PSEN1/MT3/ARHGAP4/SEMA6A/SEMA4G/NRP1/LGALS1/NFATC4/CTSZ/PTPRS/MAG/GSK3A/DKK1/EFNB3/PMP22/DPYSL3/UBE3A/WNT5A/GORASP1/DGUOK/RTN4/TRAK2/RAB29/SPP1/LRP1/EFNB2/ID1/RNF6/YWHAH/APOE/PLXNA3/SEMA4F/MDM2/ITM2C/SEMA7A/ARHGDIA/CARM1/CERS2/SEMA6C/SNAPIN/PLK2/TBX6/SPOCK1/THY1/CDK5/ARF6/TSC1/BAG5/B2M/SEMA6B/SEMA4C/EFNA1/…	83
GO:0051648	vesicle localization	118/1765	306/18670	1.83599e-43	1.87301e-41	7.05564e-42	PAFAH1B1/SYT7/TBC1D23/KIF1B/AP3D1/GRIPAP1/KIAA1107/RAB27A/PFN2/AP3M2/PICALM/DNM2/PSEN1/TMED2/DNM1L/TMEM230/SNAP23/SNAP29/DNAJC5/CTSZ/CHRNA4/SNPH/KIF3B/SYP/FMR1/STX4/RAB11A/SPG11/VPS18/BLOC1S6/NAPA/RAB3A/STX1A/WASL/DNM1/NCS1/DVL1/GIT1/AREG/STX2/GORASP1/RAB3GAP1/TRAK2/RAP1A/KLHL12/CNR1/WDR11/GIPC1/VAMP7/RAB17/BBS2/NAPB/MKKS/RAP1B/KIF1C/KIF3A/SNAP25/SYT11/BLOC1S1/TOR1A/STXBP1/MYO7A/FNBP1L/PREPL/BBS7…	118
GO:0099173	postsynapse organization	84/1765	163/18670	5.92279e-43	5.94477e-41	2.2394e-41	SEMA3F/ARHGAP33/ITGA3/PAFAH1B1/NGEF/VPS35/ACTN1/ACTB/DLG3/CHMP2B/SSH1/CTTN/MTMR2/DNM1L/LZTS3/NRCAM/HDAC6/NRP1/CRKL/PICK1/NEFH/LGMN/ZMYND8/CBLN1/EEF2K/DNAJA3/NDRG1/PTPRS/PTN/WASL/ABHD17B/DVL1/NRXN2/CAPRIN2/DBN1/UBE3A/WNT5A/NRP2/CRIPT/LRFN1/LRRC4/ABHD17A/APOE/DLG4/MYH10/CAPRIN1/DBNL/ITPKA/ADAM10/ACTR2/ARF1/INA/RER1/WASF2/PDLIM5/CDK5/ARF6/ARF4/FNTA/GDNF/EFNA1/NLGN2/CHRNB1/CDH2/CEL/INSR/PTEN/PRNP/CFL…	84
GO:0060485	mesenchyme development	111/1765	278/18670	1.18806e-42	1.17353e-40	4.42072e-41	SEMA3F/SOX8/SEMA3G/FUZ/SEMA3B/ISL1/SNAI2/CUL7/KITLG/FOXC1/ERBB3/NUP133/LRP6/TCOF1/TEAD2/FGFR1/EDN1/MEF2C/WNT11/EFNB1/SEMA6A/SEMA4G/NRP1/MAPK1/SIX4/HIF1A/JAG1/FGF9/MAPK3/SFRP1/TGFB1/TGFBR1/COL1A1/MDK/CORO1C/PTK7/PDGFRB/WNT5A/HES1/RTN4/LOXL3/FN1/KLHL12/NRP2/PKD2/TGFB3/RDH10/TWIST1/BMP4/SOX9/IL1B/FOXA2/BMP2/SIX1/SMO/OLFM1/LAMA5/GSC/HEY2/SEMA4F/MDM2/HTR2B/EDNRB/IL6/DAB2IP/SDCBP/YAP1/SEMA7A/LEF1/ACVRL…	111
GO:0016331	morphogenesis of embryonic epithelium	80/1765	150/18670	1.99969e-42	1.94438e-40	7.32451e-41	DVL2/SOX8/RALA/FUZ/MKS1/LRP6/PRKACA/TEAD2/TULP3/TMED2/ABL1/SIX4/HIF1A/MTHFD1/IFT52/STK4/TSC2/SFRP1/TGFB1/DVL1/GATA3/PFN1/KAT2A/PTK7/WNT5A/IFT57/WNT6/ARID1A/RDH10/LIAS/TWIST1/SDC4/SOX4/BMP4/SOX9/VASP/SIX1/LAMA5/RARA/IFT172/SEC24B/BBS4/BCL10/LMO4/SFRP2/ADM/FZD1/SKI/ARHGAP35/DVL3/WNT4/IFT122/CASP3/SHH/FZD6/CTHRC1/TSC1/SPINT1/SPINT2/CTNNB1/GDNF/SEMA4C/ZEB2/LUZP1/RPS7/CFL1/RARG/TRAF6/MTHFR/DEAF1/IRX3/…	80
GO:0010770	positive regulation of cell morphogenesis involved in differentiation	81/1765	154/18670	2.45219e-42	2.34769e-40	8.84377e-41	PLXND1/TNFRSF12A/PAFAH1B1/SS18L2/RUFY3/CUL7/NGFR/RHOA/DNM2/RAB21/DNM1L/ABL1/NRP1/CRKL/TRIOBP/NIN/ADNP/METRN/FBXO31/EEF2K/RAB11A/ANKRD27/MEGF8/LIMK1/CXCL12/MDK/CAPRIN2/SRF/VEGFA/DBN1/PLXNA1/FN1/STK25/STK11/APOA1/LRP1/OBSL1/PREX1/VAMP7/MACF1/PLXNA3/MAP1B/CAPRIN1/PLXNC1/RAC1/DBNL/SKIL/TUBB2B/PARP6/ITPKA/ACTR2/SEMA7A/ARHGDIA/GOLGA4/ZFYVE27/DMTN/ARPC2/PLXNB1/ILK/NDEL1/CRK/MAP2K1/ZEB2/RAC3/DHX36/BAIAP2…	81
GO:0050807	regulation of synapse organization	97/1765	218/18670	2.84487e-42	2.68237e-40	1.01045e-40	SEMA3F/ARHGAP33/PAFAH1B1/NGEF/RHOA/GRIPAP1/VPS35/MEF2C/CHMP2B/SSH1/DNM1L/LZTS3/NRCAM/ABL1/CRKL/SIX4/NFATC4/ZMYND8/ADNP/OXT/FMR1/CBLN1/EEF2K/PTPRS/PTN/ABHD17B/DKK1/IL10RA/CAPRIN2/MAPK14/MDGA1/SPARC/DBN1/UBE3A/WNT5A/EIF4G1/CDC20/NRP2/CRIPT/RAB17/LRFN3/FLRT1/SIX1/LRFN1/ABHD17A/APOE/CAMK1/CAPRIN1/DBNL/DAB2IP/TLR2/ITPKA/ADAM10/ACTR2/CLSTN3/AMIGO2/APP/TPBG/DLG5/FZD1/PDLIM5/CDK5/YWHAZ/VCP/ARF6/TUBA1A/AR…	97
GO:0006979	response to oxidative stress	145/1765	451/18670	3.19059e-42	2.96343e-40	1.11633e-40	GCLC/BAD/ALS2/CFLAR/ALDH3B1/PPP5C/GCLM/BAK1/MAPK9/SIRT2/XRCC1/PTGS2/EDN1/DNM2/PSEN1/REST/GSTP1/MMP2/MT3/ATRN/HDAC6/SIRT1/ABL1/MAPK1/FBXO7/HMOX1/TXN2/HIF1A/GSS/MMP9/CHRNA4/ADNP2/ABCD1/MAPK3/STX4/MYEF2/ERCC2/HSPB1/SETX/COL1A1/AREG/STX2/NCOA7/SOD2/NME5/PDGFRB/UBE3A/ECT2/HTRA2/STK25/EPAS1/NFE2L2/DHCR24/PARK7/SFPQ/MTR/PRDX1/FOXO3/PKD2/MAPKAP1/NR4A3/LIAS/STAU1/BECN1/TRAF2/ATF4/APOE/PRKAA1/KDM6B/EIF2S1/…	145
GO:0008361	regulation of cell size	87/1765	179/18670	8.20912e-42	7.51255e-40	2.82999e-40	SEMA3F/KDM1A/TNFRSF12A/IFRD1/PAFAH1B1/SEMA3G/SEMA3B/RUFY3/RTN4R/SLC12A2/RHOA/SCT/EDN1/DNM2/RAB21/CTTN/MT3/ARHGAP4/NRCAM/SEMA6A/DPYSL2/SEMA4G/HSP90AB1/ABL1/NRP1/ADNP/RAB11A/PTPRS/MEGF8/MAG/MTPN/LIMK1/CXCL12/SLC9A3R1/CLCN3/SRF/VEGFA/SLC12A7/DBN1/WNT5A/TTL/RTN4/FN1/CREB1/SPP1/LRP1/SLC12A4/SLC12A5/MACF1/RNF6/APOE/OLFM1/PLXNA3/MAP1B/WDR36/SEMA4F/RAC1/DBNL/SEMA7A/AKT1/SEMA6C/GOLGA4/ZFYVE27/VAV2/NKX6-1/…	87
GO:0050773	regulation of dendrite development	79/1765	149/18670	1.17301e-41	1.05792e-39	3.9852e-40	ARHGAP33/PAFAH1B1/SS18L2/CUL7/NGEF/RHOA/MAPK6/RAB21/PSEN1/MEF2C/DNM1L/LZTS3/CRKL/NFATC4/ZMYND8/FMR1/FBXO31/EEF2K/ANKRD27/PTPRS/CRTC1/GSK3A/PTN/TMEM106B/CAPRIN2/DBN1/UBE3A/GORASP1/CDC20/STK11/CAMSAP2/OBSL1/PREX1/VAMP7/RAB17/RAP2A/ID1/YWHAH/APOE/CAMK1/CAPRIN1/DBNL/DAB2IP/PARP6/ITPKA/ADAM10/ACTR2/LLPH/IQGAP1/CARM1/ARF1/PLK2/VLDLR/DLG5/C21orf91/PDLIM5/CDK5/ARF6/NSMF/ILK/CRK/EFNA1/SDC2/KNDC1/PTEN/CFL1…	79
GO:0001841	neural tube formation	66/1765	105/18670	1.97712e-41	1.75766e-39	6.62113e-40	DVL2/RALA/FUZ/MKS1/LRP6/PRKACA/TEAD2/TULP3/TMED2/ABL1/HIF1A/MTHFD1/IFT52/STK4/TSC2/SFRP1/TGFB1/DVL1/PFN1/KAT2A/PTK7/WNT5A/IFT57/ARID1A/LIAS/TWIST1/SDC4/SOX4/BMP4/VASP/RARA/IFT172/SEC24B/BBS4/BCL10/LMO4/SFRP2/ADM/FZD1/SKI/ARHGAP35/DVL3/IFT122/CASP3/FZD6/CTHRC1/TSC1/SPINT1/SPINT2/SEMA4C/ZEB2/LUZP1/RPS7/CFL1/RARG/TRAF6/MTHFR/DEAF1/FZD2/SCRIB/SETD2/NOG/MED12/PLXNB2/PHACTR4/TCTN1	66
GO:0051650	establishment of vesicle localization	112/1765	290/18670	2.31532e-41	2.02933e-39	7.64451e-40	PAFAH1B1/SYT7/TBC1D23/KIF1B/AP3D1/GRIPAP1/KIAA1107/RAB27A/PFN2/AP3M2/PICALM/DNM2/PSEN1/TMED2/DNM1L/TMEM230/SNAP23/SNAP29/DNAJC5/CTSZ/CHRNA4/SNPH/KIF3B/SYP/FMR1/STX4/RAB11A/SPG11/VPS18/BLOC1S6/NAPA/RAB3A/STX1A/WASL/DNM1/NCS1/DVL1/GIT1/AREG/STX2/GORASP1/RAB3GAP1/TRAK2/RAP1A/KLHL12/CNR1/WDR11/GIPC1/VAMP7/RAB17/BBS2/NAPB/MKKS/RAP1B/KIF1C/KIF3A/SNAP25/SYT11/BLOC1S1/TOR1A/STXBP1/MYO7A/FNBP1L/PREPL/BBS7…	112
GO:0003007	heart morphogenesis	105/1765	259/18670	4.11353e-41	3.55535e-39	1.3393e-39	PLXND1/DVL2/MKS1/ISL1/SNAI2/FOXC1/TEAD2/PSEN1/MEF2C/SMARCD3/ZMPSTE24/WNT11/TMED2/NRP1/CRKL/HIF1A/IFT52/JAG1/NDRG4/TGFB1/MEGF8/GSK3A/TGFBR1/GATA3/DKK1/CPE/SRF/VEGFA/CERT1/WNT5A/HES1/IFT57/RTN4/ID2/SOS1/ATF2/PROX1/NRP2/PKD2/TWIST1/OBSL1/SOX4/BMP4/SOX9/MED1/BMP2/MKKS/SIX1/SMO/DLL4/OLFM1/UBE4B/RARA/NOTCH2/TBX3/HEY2/MDM2/HTR2B/YAP1/IFT172/RBP4/BBS7/SEC24B/COL2A1/ACVRL1/BBS4/TP53/SMAD4/SFRP2/NOTCH1/TBX…	105
GO:2001233	regulation of apoptotic signaling pathway	134/1765	406/18670	1.86127e-40	1.58667e-38	5.977e-39	GCLC/BAD/CFLAR/KDM1A/CX3CL1/TNFRSF12A/MAPK8IP2/BID/SNAI2/GCLM/BAK1/CTNNA1/MAPK9/CASP8/GNAI3/CSNK2A2/NCK2/PTGS2/FGFR1/PSEN1/STRADB/GSTP1/RRN3/CTTN/BAX/DNM1L/ICAM1/MUL1/ITGA6/SIRT1/NRP1/HMOX1/HIF1A/NFATC4/MMP9/STK4/E2F1/STX4/CTSH/SFRP1/GSK3A/CASP2/HSPB1/TGFBR1/CXCL12/UNC5B/YWHAE/SLC9A3R1/WFS1/SOD2/NME5/FAM162A/GNAI2/HTRA2/NFE2L2/PARK7/HDAC1/SFPQ/ARHGEF2/TRIM32/CLU/BMP4/IL1B/BECN1/TRAF2/STYXL1/YWHAH…	134
GO:0001655	urogenital system development	119/1765	330/18670	2.32024e-40	1.95119e-38	7.35016e-39	CFLAR/FKBP4/SOX8/ITGA3/CRLF1/PKD1/TNC/FOXC1/NUP133/JMJD6/NOTCH3/ACAT1/FGFR1/MEF2C/ZMPSTE24/AKR1B1/WNT11/BAX/ITGA6/NRP1/CRKL/IFT27/SIX4/MMP9/JAG1/CTSH/CA2/CALB1/SFRP1/TGFB1/TGFBR1/GATA3/IFT20/WFS1/VEGFA/PDGFRB/UBE3A/WNT5A/HES1/ACVR2B/WNT6/ID2/ID3/PROX1/CENPF/STK11/PKD2/EGR1/RDH10/SDC4/SOX4/EFNB2/BMP4/SOX9/BMP2/CITED1/GLIS2/SIX1/MPST/LIF/SMO/CDKN1C/LAMA5/RARA/SERPINF1/CASP9/PDGFRA/ANXA1/GDF11/AGT/Y…	119
GO:0051098	regulation of binding	127/1765	373/18670	5.55535e-40	4.60946e-38	1.73639e-38	PLXND1/KDM1A/PKD1/ISL1/BAK1/HSPA5/FOXC1/HIPK2/BTBD1/SIRT2/PRKACA/MARK2/CRMP1/ACTB/USP33/PSEN1/MEF2C/SMARCD3/ZMPSTE24/BAX/AURKA/HSP90AB1/ABL1/NRP1/HMOX1/EP300/NFATC4/MMP9/STK4/ADNP/CTSZ/E2F1/FMR1/CLN5/MAPK3/ERCC2/TGFB1/TGFBR1/DVL1/GATA3/DKK1/CSF3/HDAC5/VTN/CAPRIN2/WNT5A/HES1/EIF4G1/ID2/PARK7/ID3/STMN1/TWIST1/LRP1/BMP4/BMP2/ID1/TRAF2/PIN1/LIF/SMO/APOE/RARA/RAN/NES/MEN1/EIF2S1/CAMK1/CD36/HEY2/DNAJB2…	127
GO:0097479	synaptic vesicle localization	81/1765	163/18670	6.4178e-40	5.25499e-38	1.97956e-38	SYT7/AP3D1/RAB27A/PFN2/AP3M2/PICALM/DNM2/PSEN1/DNM1L/TMEM230/SNAP23/SNAP29/DNAJC5/CHRNA4/SNPH/SYP/FMR1/STX4/SPG11/VPS18/BLOC1S6/NAPA/RAB3A/STX1A/DNM1/NCS1/DVL1/GIT1/STX2/RAB3GAP1/RAP1A/CNR1/GIPC1/NAPB/RAP1B/SNAP25/SYT11/BLOC1S1/TOR1A/STXBP1/PREPL/VAMP1/SNAPIN/SNAP47/ARF1/RAB5A/CPLX2/SYT8/DOC2A/AP3S2/PINK1/SV2A/CALM3/BRSK1/CDK5/STX3/PRRT2/CTNNB1/CPLX1/P2RY1/NLGN2/CDH2/PTEN/ATP2A2/CNIH2/CTBP2/PPFIA…	81
GO:0031667	response to nutrient levels	150/1765	499/18670	9.90481e-40	8.00489e-38	3.01545e-38	GCLC/UFL1/SNAI2/GCLM/TNC/HSPA5/ACSL4/SIRT2/SCT/ATP2B1/MBD3/PTGS2/ACAT1/USP33/OXCT1/SSH1/GSTP1/WNT11/MT3/DNM1L/ICAM1/COMT/SIRT1/MAPK1/PICK1/HMOX1/TSPO/TXN2/SNW1/GSS/OXT/PCSK1N/MAPK3/SFRP1/TGFB1/NAMPT/PTN/RPS6KB1/KAT2A/COL1A1/HSPA8/AMBRA1/PPARD/SRF/HMGCS1/SPARC/HMGCR/CPEB4/GNAI2/EIF4G1/POMC/REG1A/NFE2L2/GNPAT/SLC2A1/PROX1/APOA1/CREB1/CNR1/FOXO3/SPP1/DNMT3A/ACSL3/BBS2/IL1B/MED1/FOXA2/MKKS/MAX/BECN1/…	150
GO:0014020	primary neural tube formation	62/1765	97/18670	1.24771e-39	9.95448e-38	3.74986e-38	DVL2/RALA/FUZ/MKS1/LRP6/PRKACA/TEAD2/TULP3/TMED2/ABL1/HIF1A/MTHFD1/TSC2/SFRP1/TGFB1/DVL1/PFN1/KAT2A/PTK7/WNT5A/IFT57/ARID1A/LIAS/TWIST1/SDC4/BMP4/VASP/RARA/IFT172/SEC24B/BBS4/BCL10/LMO4/SFRP2/ADM/FZD1/SKI/ARHGAP35/DVL3/IFT122/CASP3/FZD6/CTHRC1/TSC1/SPINT1/SPINT2/SEMA4C/ZEB2/LUZP1/RPS7/CFL1/RARG/TRAF6/MTHFR/DEAF1/FZD2/SCRIB/SETD2/NOG/MED12/PLXNB2/PHACTR4	62
GO:1902903	regulation of supramolecular fiber organization	122/1765	352/18670	2.5023e-39	1.97112e-37	7.42522e-38	FKBP4/CX3CL1/NCKAP1/ARFGEF1/RHOA/PFN2/GBA2/NCK2/WDR1/CAMSAP3/CAPZB/EDN1/PSEN1/MEF2C/CTTN/WNT11/SLC9A1/ICAM1/HDAC6/ABL1/NRP1/TRIOBP/PICK1/NIN/CORO1A/SFRP1/MTPN/WASL/LIMK1/TGFBR1/CXCL12/CSF3/PFN1/HSPA8/ARPC3/WASF1/DBN1/ACTR3/SPTBN1/PARK7/ARHGEF2/RGS4/STMN1/PROX1/APOA1/CAMSAP2/TGFB3/CLU/CIT/PREX1/SDC4/EML2/VASP/MKKS/ID1/AKAP9/LDLR/APOE/ARPC1B/MAP1S/CAMSAP1/MAP1B/AVIL/RAC1/DBNL/BIN1/CDK5RAP2/CCL21/AC…	122
GO:0035690	cellular response to drug	125/1765	369/18670	4.23634e-39	3.29534e-37	1.24136e-37	GCLC/BAD/CFLAR/PPP5C/GCLM/VIM/CTNNA1/HSPA5/ATP2B4/SPHK2/PTGS2/ACTB/GNB1/EDN1/DNM2/MEF2C/REST/SSH1/MT3/ICAM1/HDAC6/HSP90AB1/SIRT1/ABL1/CRKL/MAPK1/HMOX1/HRH3/CHRNA4/FMR1/MAPK3/SFRP1/TGFB1/SETX/PPP3CB/PPP1R9B/ECT2/GNAI2/STK25/NFE2L2/PARK7/RAP1A/ARHGEF2/MTR/FOXO3/NR4A3/DNMT3A/EGR1/CXCR4/RAP2A/SOX9/IL1B/ID1/BECN1/TRAF2/RAP1B/ATF4/PRKAA1/SERPINF1/KDM6B/CASP9/ETS1/ANXA1/P2RX4/MDM2/IL6/CIB2/KLF4/CYP1B1/U…	125
GO:0048167	regulation of synaptic plasticity	86/1765	187/18670	5.735e-39	4.40604e-37	1.65976e-37	CX3CL1/SYT7/NCDN/SCT/PTGS2/PSEN1/MEF2C/SSH1/ITPR3/ABL1/MAPK1/PICK1/SYNGR1/LGMN/NFATC4/SYP/FMR1/CBLN1/STX4/RAB11A/CALB1/RAB3A/CRTC1/PTN/PPP3CB/KAT2A/SRF/DBN1/RAB3GAP1/CDC20/CREB1/GIPC1/STAU1/YWHAH/EIF2AK4/APOE/MAP1B/RARA/DLG4/SNAP25/KRAS/AGT/SERPINE2/STXBP1/ITPKA/APP/SNAP47/ARF1/RAB5A/PLK2/CPLX2/STAR/EIF4EBP2/NRGN/NPTN/BRSK1/SQSTM1/GRIN2C/ABHD6/CDK5/NSMF/STX3/MAP1A/PRRT2/RAB8A/FAM107A/MECP2/RGS14/…	86
GO:0030516	regulation of axon extension	61/1765	96/18670	8.70158e-39	6.60365e-37	2.4876e-37	SEMA3F/TNFRSF12A/IFRD1/PAFAH1B1/SEMA3G/SEMA3B/RUFY3/RTN4R/DNM2/RAB21/CTTN/MT3/ARHGAP4/NRCAM/SEMA6A/DPYSL2/SEMA4G/ABL1/NRP1/ADNP/RAB11A/PTPRS/MEGF8/MAG/LIMK1/CXCL12/SRF/VEGFA/DBN1/WNT5A/TTL/RTN4/FN1/LRP1/MACF1/RNF6/APOE/OLFM1/PLXNA3/MAP1B/WDR36/SEMA4F/DBNL/SEMA7A/SEMA6C/GOLGA4/ZFYVE27/NKX6-1/CDK5/ILK/NDEL1/SEMA6B/SEMA4C/ANAPC2/CDK5R1/SEMA4B/TRPV2/GDI1/BMPR2/TWF2/CYFIP1	61
GO:0001843	neural tube closure	59/1765	90/18670	1.04032e-38	7.79988e-37	2.93822e-37	DVL2/RALA/FUZ/MKS1/LRP6/PRKACA/TEAD2/TULP3/TMED2/ABL1/MTHFD1/TSC2/SFRP1/TGFB1/DVL1/PFN1/KAT2A/PTK7/WNT5A/IFT57/ARID1A/LIAS/TWIST1/SDC4/BMP4/VASP/RARA/IFT172/SEC24B/BBS4/BCL10/LMO4/SFRP2/ADM/FZD1/SKI/ARHGAP35/DVL3/IFT122/CASP3/FZD6/CTHRC1/TSC1/SPINT1/SPINT2/SEMA4C/ZEB2/RPS7/RARG/TRAF6/MTHFR/DEAF1/FZD2/SCRIB/SETD2/NOG/MED12/PLXNB2/PHACTR4	59
GO:0048762	mesenchymal cell differentiation	93/1765	219/18670	1.65806e-38	1.22835e-36	4.62721e-37	SEMA3F/SOX8/SEMA3G/FUZ/SEMA3B/ISL1/SNAI2/CUL7/KITLG/FOXC1/LRP6/TCOF1/FGFR1/EDN1/MEF2C/WNT11/EFNB1/SEMA6A/SEMA4G/NRP1/MAPK1/HIF1A/JAG1/MAPK3/SFRP1/TGFB1/TGFBR1/COL1A1/MDK/CORO1C/WNT5A/HES1/RTN4/LOXL3/FN1/KLHL12/NRP2/TGFB3/RDH10/TWIST1/BMP4/SOX9/IL1B/FOXA2/BMP2/SMO/OLFM1/LAMA5/GSC/HEY2/SEMA4F/HTR2B/EDNRB/IL6/DAB2IP/SDCBP/SEMA7A/LEF1/SMAD4/SEMA6C/SFRP2/NOTCH1/DLG5/PEF1/WNT4/MSX1/KBTBD8/EOMES/TGFBR2/…	93
GO:0060606	tube closure	59/1765	91/18670	2.69154e-38	1.97053e-36	7.42299e-37	DVL2/RALA/FUZ/MKS1/LRP6/PRKACA/TEAD2/TULP3/TMED2/ABL1/MTHFD1/TSC2/SFRP1/TGFB1/DVL1/PFN1/KAT2A/PTK7/WNT5A/IFT57/ARID1A/LIAS/TWIST1/SDC4/BMP4/VASP/RARA/IFT172/SEC24B/BBS4/BCL10/LMO4/SFRP2/ADM/FZD1/SKI/ARHGAP35/DVL3/IFT122/CASP3/FZD6/CTHRC1/TSC1/SPINT1/SPINT2/SEMA4C/ZEB2/RPS7/RARG/TRAF6/MTHFR/DEAF1/FZD2/SCRIB/SETD2/NOG/MED12/PLXNB2/PHACTR4	59
GO:0023061	signal release	141/1765	462/18670	3.46223e-38	2.50528e-36	9.43743e-37	BAD/BAIAP3/SYT7/ISL1/VPS35/SCT/PFN2/MAP4K4/FGFR1/EDN1/PSEN1/MEF2C/OXCT1/REST/DNM1L/SNAP23/ITPR3/SNAP29/HIF1A/DNAJC5/HRH3/CHRNA4/SNPH/SYP/FMR1/CDK16/STX4/VPS18/BLOC1S6/SFRP1/LIN7B/NAPA/RAB3A/STX1A/NCS1/DVL1/GATA3/PPP3CB/GIT1/CPE/HSPA8/NRXN2/STX2/PPARD/HMGCR/ACVR2B/POMC/RAB3GAP1/STXBP3/PARK7/RAP1A/WLS/SLC2A1/CREB1/CNR1/SPP1/PDZD11/GIPC1/LRP1/VAMP7/SOX4/IL1B/FOXA2/NAPB/RHOT1/RAP1B/PNKD/LIF/VGF/GAD1/…	141
GO:0048489	synaptic vesicle transport	76/1765	152/18670	9.17705e-38	6.48963e-36	2.44465e-36	SYT7/AP3D1/RAB27A/PFN2/AP3M2/PICALM/DNM2/PSEN1/DNM1L/TMEM230/SNAP23/SNAP29/DNAJC5/CHRNA4/SNPH/SYP/FMR1/STX4/SPG11/VPS18/BLOC1S6/NAPA/RAB3A/STX1A/DNM1/NCS1/DVL1/GIT1/STX2/RAB3GAP1/RAP1A/CNR1/GIPC1/NAPB/RAP1B/SNAP25/SYT11/BLOC1S1/TOR1A/STXBP1/PREPL/VAMP1/SNAPIN/SNAP47/ARF1/RAB5A/CPLX2/SYT8/DOC2A/AP3S2/PINK1/SV2A/CALM3/CDK5/STX3/PRRT2/CTNNB1/CPLX1/P2RY1/ATP2A2/CNIH2/CTBP2/PPFIA3/AP3S1/SCRIB/SLC2A4/D…	76
GO:0097480	establishment of synaptic vesicle localization	76/1765	152/18670	9.17705e-38	6.48963e-36	2.44465e-36	SYT7/AP3D1/RAB27A/PFN2/AP3M2/PICALM/DNM2/PSEN1/DNM1L/TMEM230/SNAP23/SNAP29/DNAJC5/CHRNA4/SNPH/SYP/FMR1/STX4/SPG11/VPS18/BLOC1S6/NAPA/RAB3A/STX1A/DNM1/NCS1/DVL1/GIT1/STX2/RAB3GAP1/RAP1A/CNR1/GIPC1/NAPB/RAP1B/SNAP25/SYT11/BLOC1S1/TOR1A/STXBP1/PREPL/VAMP1/SNAPIN/SNAP47/ARF1/RAB5A/CPLX2/SYT8/DOC2A/AP3S2/PINK1/SV2A/CALM3/CDK5/STX3/PRRT2/CTNNB1/CPLX1/P2RY1/ATP2A2/CNIH2/CTBP2/PPFIA3/AP3S1/SCRIB/SLC2A4/D…	76
GO:0071496	cellular response to external stimulus	117/1765	339/18670	1.54028e-37	1.07698e-35	4.05701e-36	GCLC/BAD/SNAI2/BAK1/TNC/HSPA5/CASP8/MAP2K4/KIF26A/TNFRSF1A/ATP2B1/PTGS2/USP33/SSH1/GSTP1/WNT11/DNM1L/SLC9A1/ICAM1/ITGA6/COMT/SIRT1/MAPK1/PICK1/HMOX1/TXN2/SNW1/ADNP/MAPK3/SFRP1/TGFB1/MAG/NAMPT/MTPN/PTN/CASP2/PPP1R9B/COL1A1/HSPA8/AMBRA1/SRF/CPEB4/EIF4G1/NFE2L2/SLC2A1/SOX9/IL1B/MED1/FOXA2/MAX/BECN1/ATF4/EIF2AK4/PRKAA1/POSTN/EIF2S1/SLC38A2/P2RX4/MDM2/AGT/GLUL/RAC1/CIB2/TLR4/CTSV/TP53/SOD1/AKT1/BCL10/…	117
GO:0007389	pattern specification process	137/1765	446/18670	1.85456e-37	1.28233e-35	4.83054e-36	SEMA3F/DVL2/FUZ/MKS1/ISL1/HOXC8/FOXC1/HIPK2/LRP6/PRKACA/EED/FGFR1/TULP3/EDN1/PSEN1/MEF2C/SMARCD3/TMED2/AURKA/CHRD/EFNB1/NRP1/CRKL/EP300/HIF1A/IFT52/POFUT1/KIF3B/NDRG4/SFRP1/MEGF8/FKBP8/HOXA2/EVX1/TGFBR1/DKK1/KAT2A/SRF/WNT5A/HES1/IFT57/ACVR2B/WNT6/WLS/NRP2/PKD2/HOXB8/GORAB/BHLHE41/BMP4/C3/FOXA2/BMP2/MKKS/CITED1/SIX1/SMO/HOXD9/HOXD10/DLL4/GSC/BHLHE40/TBX3/GDF11/ACVR1B/HEY2/TRA2B/IFT172/BBS7/LEF1/AC…	137
GO:0099504	synaptic vesicle cycle	86/1765	194/18670	1.95989e-37	1.34026e-35	5.04877e-36	SYT7/AP3D1/GRIPAP1/KIAA1107/PFN2/PICALM/SNCB/ACTB/DNM2/PSEN1/DNM1L/SNAP23/SNAP29/DNAJC5/CHRNA4/SNPH/SYP/FMR1/STX4/VPS18/BLOC1S6/NAPA/RAB3A/STX1A/DNM1/NCS1/DVL1/PPP3CB/GIT1/CLCN3/STX2/RAB3GAP1/RAP1A/VAMP4/CNR1/GIPC1/NAPB/CANX/RAP1B/PLD2/SNAP25/SYT11/STX6/TOR1A/STXBP1/PLAA/PREPL/VAMP1/SH3GL1/SNAPIN/SNAP47/RAB5A/DGKQ/CPLX2/SYT8/DOC2A/SV2A/CALM3/BRSK1/CDK5/ARF6/STX3/PRRT2/CTNNB1/CPLX1/RAB3B/P2RY1/NLG…	86
GO:0006836	neurotransmitter transport	102/1765	269/18670	6.4518e-37	4.36408e-35	1.64395e-35	BAIAP3/SYT7/MAOB/DRD4/PFN2/SLC44A1/EDN1/SLC1A3/PSEN1/MEF2C/DNM1L/SNAP23/SNAP29/DNAJC5/HRH3/CHRNA4/SNPH/SYP/FMR1/STX4/VPS18/BLOC1S6/LIN7B/NAPA/RAB3A/STX1A/NCS1/DVL1/GIT1/HSPA8/NRXN2/SLC38A1/STX2/SLC29A1/RAB3GAP1/PARK7/RAP1A/RGS2/RGS4/CNR1/PDZD11/GIPC1/VAMP7/NAPB/RHOT1/RAP1B/SYNGR3/PNKD/GAD1/SLC44A2/SEC14L1/SLC6A8/PPT1/SLC6A6/SNAP25/SYT11/KCNMB4/GLUL/TOR1A/STXBP1/FLOT1/PREPL/NAAA/VAMP1/SNAPIN/SNAP4…	102
GO:0030902	hindbrain development	75/1765	152/18670	9.04665e-37	6.05347e-35	2.28035e-35	HSPA5/FOXC1/LRP6/XRCC1/SDF4/PSEN1/ATRN/AARS1/ARCN1/ABL1/CRKL/RBFOX2/CBLN1/HERC1/PTPRS/MTPN/PTN/HOXA2/KAT2A/NAGLU/MDK/HES1/WLS/GNPAT/B4GALT2/PROX1/SMO/MYH10/SERPINE2/ATIC/HNRNPD/LEF1/SEC24B/SSTR1/TP53/ITGB1/POU4F1/GART/EN1/UQCRQ/SHH/EN2/CDK5/CKB/CRK/CTNNB1/SEMA4C/MAP2K1/MECP2/ATF5/CDK5R2/KNDC1/CLP1/SPTBN2/HOXB2/FZD4/CDK5R1/PTPN11/GATA2/SCRIB/ABAT/PSMG1/NOG/CEND1/NANOS1/FLNA/C5AR1/CEP290/DLL1/LDB1/…	75
GO:0090596	sensory organ morphogenesis	99/1765	256/18670	1.02673e-36	6.79718e-35	2.5605e-35	DVL2/SOX8/DLX6/BAK1/PRDM1/HIPK2/LRP6/FGFR1/EDN1/BAX/MAPK1/TRIOBP/SIX4/HIF1A/JAG1/FGF9/MAPK3/CALB1/DLX5/PTN/HOXA1/HOXA2/TSPAN12/DVL1/GATA3/NAGLU/SLC9A3R1/C12orf57/PTK7/VEGFA/MAN2A1/WNT5A/EFEMP1/PRRX1/HDAC1/PROX1/ARID1A/NR4A3/TWIST1/BMP4/SOX9/INSIG2/SIX1/GSC/GDF11/SPRY2/MYO7A/STRA6/RBP4/SEC24B/COL2A1/BBS4/NKD1/SOD1/EPHA2/MEIS1/ROM1/THY1/WDR19/SKI/ABR/RDH13/LRP5/MSX1/FZD5/HIPK1/IFT122/NIPBL/OSR2/FZD…	99
GO:0003002	regionalization	118/1765	351/18670	1.40578e-36	9.20863e-35	3.4689e-35	SEMA3F/DVL2/FUZ/MKS1/ISL1/HOXC8/FOXC1/HIPK2/LRP6/PRKACA/EED/FGFR1/TULP3/EDN1/PSEN1/MEF2C/SMARCD3/TMED2/AURKA/CHRD/NRP1/CRKL/EP300/IFT52/POFUT1/SFRP1/MEGF8/FKBP8/HOXA2/EVX1/TGFBR1/DKK1/KAT2A/SRF/WNT5A/HES1/IFT57/ACVR2B/WLS/NRP2/HOXB8/GORAB/BHLHE41/BMP4/C3/FOXA2/BMP2/SIX1/SMO/HOXD9/HOXD10/DLL4/GSC/BHLHE40/TBX3/GDF11/HEY2/TRA2B/IFT172/LEF1/NKD1/TP53/SMAD4/CELSR2/DLX1/HES6/SFRP2/NOTCH1/ATM/TBX6/SSBP3…	118
GO:0001667	ameboidal-type cell migration	138/1765	461/18670	2.32261e-36	1.50558e-34	5.67155e-35	SEMA3F/PLXND1/SOX8/ITGA3/PAFAH1B1/SEMA3G/SEMA3B/ISL1/KITLG/BCAR1/RHOA/PFN2/MAP4K4/PTGS2/FGFR1/EDN1/MEF2C/WNT11/ARHGAP4/EFNB1/SEMA6A/HDAC6/SEMA4G/SIRT1/ABL1/NRP1/HMOX1/LGMN/HIF1A/MMP9/RAB11A/CTSH/GPI/PRKD2/TGFB1/MEGF8/PTN/HSPB1/TGFBR1/GATA3/PFN1/HDAC5/CORO1C/PPARD/SRF/VEGFA/SPARC/WNT5A/RTN4/FN1/NFE2L2/PROX1/APOA1/NRP2/TWIST1/GIPC1/SDC4/PLCG1/EFNB2/BMP4/SOX9/ID1/MACF1/SMO/DLL4/APOE/LAMA5/SERPINF1/E…	138
GO:0061351	neural precursor cell proliferation	73/1765	147/18670	4.6315e-36	2.97132e-34	1.1193e-34	KDM1A/CX3CL1/PAFAH1B1/TEAD3/CTNNA1/ASPM/RHOA/SIRT2/FGFR1/PCM1/SMARCD3/RAB10/HIF1A/CTSZ/NUMBL/TGFB1/PTN/RAPGEF1/IFT20/MDK/VEGFA/DBN1/WNT5A/GNAI2/ID2/ARHGEF2/ARTN/PROX1/FOXO3/SMO/DLL4/NES/NUMB/ORC3/TMEM14B/LEF1/TARBP2/TP53/NOTCH1/DIXDC1/FOXO1/BTG2/RACGAP1/DAGLB/SHH/FZD6/ZNF503/SPINT1/FRS2/ILK/RRM1/SPINT2/CTNNB1/HOOK3/CEP120/ATF5/ZEB2/CDH2/SHCBP1/ID4/GATA2/PSMG1/CEND1/NF2/NAP1L1/FZD9/RASSF10/PLXNB2/…	73
GO:0032956	regulation of actin cytoskeleton organization	115/1765	343/18670	1.53294e-35	9.73418e-34	3.66688e-34	CX3CL1/NCKAP1/ARFGEF1/RHOA/PFN2/GBA2/NCK2/WDR1/FSCN1/CAPZB/EDN1/MEF2C/CTTN/WNT11/SLC9A1/ICAM1/ABL1/NRP1/TRIOBP/PICK1/CORO1A/SFRP1/TGFB1/MTPN/WASL/LIMK1/TGFBR1/CXCL12/CSF3/PFN1/MDK/ARPC3/FZD10/WASF1/PDGFRB/DBN1/ECT2/ACTR3/SPTBN1/CCDC88A/RGS4/STMN1/PROX1/APOA1/TGFB3/CIT/LRP1/PREX1/SDC4/VASP/MKKS/ID1/ARPC1B/NOTCH2/PDGFRA/AVIL/RAC1/DBNL/BIN1/CCL21/ACTR2/BBS4/ARHGDIA/SMAD4/ARF1/PIK3R1/RASA1/PAM/C9orf7…	115
GO:0061387	regulation of extent of cell growth	62/1765	110/18670	5.02035e-35	3.15572e-33	1.18876e-33	SEMA3F/TNFRSF12A/IFRD1/PAFAH1B1/SEMA3G/SEMA3B/RUFY3/RTN4R/DNM2/RAB21/CTTN/MT3/ARHGAP4/NRCAM/SEMA6A/DPYSL2/SEMA4G/ABL1/NRP1/ADNP/RAB11A/PTPRS/MEGF8/MAG/LIMK1/CXCL12/SRF/VEGFA/DBN1/WNT5A/TTL/RTN4/FN1/SPP1/LRP1/MACF1/RNF6/APOE/OLFM1/PLXNA3/MAP1B/WDR36/SEMA4F/DBNL/SEMA7A/SEMA6C/GOLGA4/ZFYVE27/NKX6-1/CDK5/ILK/NDEL1/SEMA6B/SEMA4C/ANAPC2/CDK5R1/SEMA4B/TRPV2/GDI1/BMPR2/TWF2/CYFIP1	62
GO:0007612	learning	71/1765	145/18670	1.36153e-34	8.47281e-33	3.19172e-33	PRKAR2B/MAPK8IP2/UBA6/CTNS/PTGS2/VDAC3/CIC/DDHD2/COMT/AAAS/LGMN/HIF1A/NDRG4/PTN/NPTX2/PPP3CB/DKK1/IFT20/NRXN2/SRF/HMGCR/B4GALT2/CREB1/SLC12A5/OPRL1/EIF2AK4/C1QL1/PPT1/PPP1R1B/DLG4/SNAP25/KRAS/AGT/TLR2/STRA6/ACTR2/ATAD1/EIF4A3/APP/ITGB1/NRGN/NPTN/SLC6A1/BTG2/BRSK1/EN1/UCN/CDK5/MAP1A/ARF4/MECP2/RGS14/FOS/INSR/SYNPO/RIN1/FOSL1/DEAF1/JUN/RIC8A/CLN8/CLDN5/DRD1/NLGN3/GMFB/SYNGAP1/HTT/ARC/MTOR/ATXN1L/SH…	71
GO:0021953	central nervous system neuron differentiation	80/1765	183/18670	2.29814e-34	1.41597e-32	5.33399e-33	PAFAH1B1/ISL1/LRP6/GBA2/TULP3/PSEN1/HSP90AA1/HSP90AB1/NRP1/CRKL/NIN/CBLN1/HERC1/SFRP1/SCN1B/DLX5/MTPN/EVX1/DKK1/C12orf57/MDGA1/WNT5A/HES1/PROX1/NRP2/SOX4/SMO/HOXD10/DLL4/PLXNA3/IFT172/CDH11/CSNK1D/LMO4/DLX1/SFRP2/ABT1/POU4F1/SPOCK1/NR4A2/C21orf91/FZD1/BTG2/ARHGAP35/TAL1/EOMES/NKX6-1/UQCRQ/SHH/CDK5/HPRT1/NDEL1/B2M/CRK/CTNNB1/ATF5/PTK2/ZEB2/RAC3/UBB/KNDC1/PTEN/ID4/FBXO45/GATA2/HOXC10/CLN8/CSF1R/EPH…	80
GO:0043583	ear development	88/1765	219/18670	2.96508e-34	1.80899e-32	6.81449e-33	DVL2/DLX6/PAFAH1B1/MKS1/MCOLN3/FGFR1/EDN1/MAPK1/TRIOBP/IFT27/SIX4/TRIP11/JAG1/FGF9/MAPK3/CALB1/TGFB1/DLX5/HOXA1/HOXA2/DVL1/GATA3/NAGLU/SLC9A3R1/IFT20/PTK7/SPARC/PDGFRB/WNT5A/HES1/PRRX1/ECE1/PROX1/NR4A3/TGFB3/RDH10/TWIST1/SDC4/BMP4/SOX9/INSIG2/BMP2/SIX1/GSC/HEY2/SPRY2/ANP32B/MYO7A/ADAM10/STRA6/SEC24B/COL2A1/SOD1/NOTCH1/BCL2L11/SLC25A27/WDR19/ABR/MSX1/NIPBL/SHH/OSR2/FZD6/CTHRC1/GJB2/DCHS1/KCNK3/RPL…	88
GO:0046677	response to antibiotic	110/1765	327/18670	3.52511e-34	2.12978e-32	8.02292e-33	BAD/KDM1A/PPP5C/BAK1/TNC/HSPA5/CASP8/RHOA/MAOB/DRD4/POLB/EDN1/SDF4/SLC1A3/HSP90AA1/MEF2C/OXCT1/GSTP1/SLC9A1/ICAM1/HDAC6/SIRT1/ABL1/HMOX1/SETX/GATA3/CSF3/COL1A1/USP46/AREG/SPARC/HMGCR/PDGFRB/UBE3A/ECT2/STK25/NFE2L2/PARK7/RGS2/RGS4/ID3/CNR1/FOXO3/NR4A3/DNMT3A/EGR1/CLU/ID1/BECN1/RARA/PRKAA1/KDM6B/CASP9/PEMT/ETS1/ANXA1/MDM2/IL6/KLF4/CYP1B1/ACTR2/RBP4/HNRNPD/TP53/SOD1/S100A8/SRD5A1/STAR/SIGMAR1/GSN/FO…	110
GO:0048813	dendrite morphogenesis	70/1765	143/18670	4.12204e-34	2.46648e-32	9.29127e-33	ARHGAP33/PAFAH1B1/SS18L2/MAPK8IP2/CUL7/NGEF/MEF2A/PICALM/RAB21/DNM1L/LZTS3/HDAC6/NRP1/RBFOX2/NFATC4/FMR1/FBXO31/EEF2K/ANKRD27/PTN/WASL/TMEM106B/DVL1/CAPRIN2/SLC11A2/DBN1/UBE3A/GORASP1/TRAK2/STK11/OBSL1/VAMP7/RAP2A/ID1/YWHAH/DLG4/BTBD3/KIDINS220/CAPRIN1/DBNL/PARP6/ITPKA/ADAM10/ACTR2/MINK1/CELSR2/VLDLR/TAOK2/ITGB1/FARP1/PDLIM5/CDK5/HPRT1/NSMF/ILK/EFNA1/SDC2/KNDC1/PTEN/CFL1/DHX36/BAIAP2/ANAPC2/CDK5R…	70
GO:0034599	cellular response to oxidative stress	105/1765	302/18670	4.30774e-34	2.55305e-32	9.61738e-33	CFLAR/ALDH3B1/PPP5C/MAPK9/SIRT2/DNM2/REST/GSTP1/MMP2/MT3/HDAC6/SIRT1/ABL1/MAPK1/FBXO7/HMOX1/HIF1A/MMP9/ADNP2/ABCD1/MAPK3/HSPB1/SETX/NCOA7/SOD2/NME5/ECT2/HTRA2/STK25/EPAS1/NFE2L2/PARK7/SFPQ/MTR/PRDX1/FOXO3/PKD2/MAPKAP1/NR4A3/STAU1/BECN1/TRAF2/ATF4/PRKAA1/KDM6B/EIF2S1/PDGFRA/ETS1/ANXA1/CD36/MDM2/IL6/KLF4/TLR4/CYP1B1/HNRNPD/TP53/SOD1/AKT1/MCL1/PARP1/EGFR/NONO/SIGMAR1/FOXO1/NR4A2/IMPACT/AIFM1/FZD1/PI…	105
GO:0072001	renal system development	103/1765	293/18670	6.20809e-34	3.64462e-32	1.37293e-32	CFLAR/SOX8/ITGA3/CRLF1/PKD1/FOXC1/NUP133/JMJD6/NOTCH3/ACAT1/FGFR1/MEF2C/ZMPSTE24/AKR1B1/WNT11/BAX/ITGA6/NRP1/IFT27/SIX4/MMP9/JAG1/CTSH/CA2/CALB1/SFRP1/TGFB1/TGFBR1/GATA3/IFT20/WFS1/VEGFA/PDGFRB/WNT5A/HES1/ACVR2B/WNT6/ID2/ID3/PROX1/CENPF/PKD2/EGR1/RDH10/SDC4/SOX4/EFNB2/BMP4/SOX9/BMP2/CITED1/GLIS2/SIX1/MPST/LIF/SMO/CDKN1C/LAMA5/RARA/SERPINF1/CASP9/PDGFRA/GDF11/AGT/YAP1/STRA6/ARL3/RBP4/IQGAP1/SMAD4/…	103
GO:0030901	midbrain development	55/1765	90/18670	8.70267e-34	5.06138e-32	1.90663e-32	HSPA5/RHOA/SIRT2/MAOB/LRP6/ACTB/FGFR1/FGF9/SFRP1/DKK1/KAT2A/YWHAE/SUDS3/RAD1/WNT5A/HES1/GNB4/SOS1/WLS/ZNF430/MAPKAP1/PLP1/COX6B1/SYNGR3/YWHAH/YWHAQ/CSNK1D/SYPL2/CALM2/SFRP2/TAF1/SEC16A/GLUD1/INA/DLG5/NR4A2/FZD1/CALM3/G6PD/S100A1/EN1/MSX1/ZNF148/UQCRQ/SHH/EN2/FZD6/NDRG2/CKB/CTNNB1/CNP/CCDC14/CALM1/NDUFS3/CSNK1E	55
GO:0060996	dendritic spine development	57/1765	97/18670	1.17658e-33	6.77948e-32	2.55384e-32	ARHGAP33/PAFAH1B1/UBA6/NGEF/ACSL4/MAPK6/NCK2/PSEN1/MEF2C/DNM1L/LZTS3/HDAC6/ZMYND8/FMR1/EEF2K/PTPRS/WASL/DVL1/CAPRIN2/DBN1/UBE3A/SLC12A5/APOE/PAK4/DLG4/CAMK1/CAPRIN1/DBNL/ITPKA/ADAM10/ACTR2/LLPH/ARF1/PLK2/DLG5/C21orf91/PDLIM5/CDK5/ARF6/ARF4/EFNA1/PTEN/CFL1/DHX36/BAIAP2/CDK5R1/PAK2/EPHB3/NLGN3/HDAC2/ARC/SLC9A6/MTOR/OPA1/FOXO6/SHANK3/SRGAP2	57
GO:0001101	response to acid chemical	111/1765	343/18670	9.47196e-33	5.40771e-31	2.03709e-31	GCLC/BAD/CD9/PPP5C/UFL1/GCLM/TNC/ATP2B4/SMARCD1/RHOA/PTGS2/TEAD2/GNB1/EDN1/XRCC5/GSTP1/AKR1B1/WNT11/MMP2/ICAM1/SNW1/NFATC4/GSS/OXT/E2F1/ADNP2/CTSH/SFRP1/PTN/HOXA2/SETX/DKK1/COL1A1/FZD10/PTK7/VEGFA/SPARC/PDGFRB/CPEB4/WNT5A/HTRA2/REG1A/WNT6/ATF2/GNPAT/ID3/CREB1/PKD2/DNMT3A/EGR1/SOX9/INSIG2/SIX1/CDKN2D/LDLR/RARA/PRKAA1/SERPINF1/PEMT/PDGFRA/CD36/KLF4/CCL21/TLR2/YAP1/RBP4/HNRNPD/AKT1/EGFR/GSN/ATM/FOXO…	111
GO:0014033	neural crest cell differentiation	54/1765	90/18670	1.31516e-32	7.44024e-31	2.80275e-31	SEMA3F/SOX8/SEMA3G/SEMA3B/ISL1/SNAI2/KITLG/FOXC1/LRP6/TCOF1/EDN1/MEF2C/EFNB1/SEMA6A/SEMA4G/NRP1/MAPK1/HIF1A/JAG1/MAPK3/SFRP1/CORO1C/HES1/FN1/KLHL12/NRP2/RDH10/TWIST1/BMP4/SOX9/SMO/LAMA5/GSC/SEMA4F/HTR2B/EDNRB/SEMA7A/SMAD4/SEMA6C/PEF1/KBTBD8/SHH/NOLC1/SEMA6B/GDNF/SEMA4C/ZEB2/TAPT1/NRTN/CFL1/SEMA4B/ANXA6/PHACTR4/PDCD6	54
GO:1901216	positive regulation of neuron death	55/1765	94/18670	2.20986e-32	1.23892e-30	4.66701e-31	BAD/CASP8/MAP2K4/RHOA/PICALM/REST/SSH1/BAX/ABL1/CDC34/MYBL2/CTSZ/CASP2/AIMP2/DKK1/WNT5A/ATF2/FOXO3/EGR1/CLU/EFNB2/ELK1/PIN1/ATF4/UBE2M/CASP9/EIF2S1/TLR4/TP53/MCL1/TP53BP2/PARP1/ATM/BCL2L11/AIFM1/ITGB2/CASP3/CDK5/CTNNB1/DDIT4/FOS/PRNP/MAP3K11/DDIT3/CDK5R1/JUN/NQO1/ZNF746/BACE1/MAP3K5/MTOR/DAXX/ITGA1/FIS1/CCL3	55
GO:0001701	in utero embryonic development	116/1765	373/18670	2.2661e-32	1.2591e-30	4.74306e-31	ALS2/SOX8/PKD1/APBA3/FOXC1/PRDM1/CASP8/POLB/MBD3/CAMSAP3/XAB2/FGFR1/EDN1/RRN3/TMED2/MAPK1/ALKBH1/HIF1A/CHD8/STK4/NBN/ERCC2/SMG9/PLOD3/TGFBR1/GATA3/B9D1/KAT2A/ZPR1/PRPF19/SRF/VEGFA/MAN2A1/CERT1/PCDH12/DBN1/HES1/RTN4/EPAS1/PKD2/TGFB3/RDH10/TWIST1/NRK/PLCG1/MED1/BMP2/CITED1/PRMT1/LIF/SMO/CDKN1C/UNK/MYH10/PEMT/KIDINS220/PDGFRA/TBX3/ACVR1B/HEY2/NMT1/ACTL6A/SKIL/SMPD4/HS6ST1/ADAM10/LEF1/ACVRL1/TP53/SMA…	116
GO:0048545	response to steroid hormone	118/1765	385/18670	2.99672e-32	1.65032e-30	6.21676e-31	BAD/CFLAR/FKBP4/PPP5C/UFL1/ISL1/RHOA/MAOB/ATP2B1/PTGS2/EDN1/UBA5/REST/GSTP1/ICAM1/HDAC6/SIRT1/TSPO/RBFOX2/EP300/OXT/CA2/SFRP1/TGFB1/ATP1A3/PTN/COL1A1/AREG/MDK/PPARD/SPARC/UBE3A/PARK7/HDAC1/ARID1A/FOXO3/SPP1/NR4A3/TGFB3/BMP4/MED1/THRA/SMARCA4/RNF6/YWHAH/RARA/RAN/SERPINF1/CASP9/KRAS/ANXA1/MDM2/IL6/CTSV/TLR2/MGARP/YAP1/THBS1/USP8/LEF1/RB1/ARRB2/CARM1/PARP1/SRD5A1/PAM/EGFR/TAF1/STAR/NOTCH1/ADM/HNMT/F…	118
GO:0060537	muscle tissue development	122/1765	408/18670	3.64646e-32	1.98003e-30	7.45878e-31	CFLAR/SOX8/IFRD1/ISL1/FOXC1/GPC1/HMG20B/ERBB3/MAP2K4/RHOA/MEF2A/SIRT2/FGFR1/EDN1/MEF2C/ZMPSTE24/SLC9A1/MAPK1/EP300/SIX4/FGF9/NDRG4/TGFB1/GSK3A/MTPN/TGFBR1/DKK1/KAT2A/IFT20/MAPK14/SRF/VEGFA/HMGCR/PDGFRB/WNT5A/ID2/MEF2D/RGS2/RGS4/PROX1/ARID1A/CENPF/CREB1/PKD2/EGR1/TWIST1/OBSL1/EFNB2/BMP4/SOX9/MED1/BMP2/SIX1/PIN1/SMO/HOXD9/HOXD10/DLL4/PARP2/UBE4B/RARA/PRKAA1/KDM6B/MYH10/PDGFRA/TBX3/HEY2/AGT/HLX/NIBA…	122
GO:0021987	cerebral cortex development	61/1765	116/18670	3.65906e-32	1.98003e-30	7.45878e-31	BAD/KDM1A/PAFAH1B1/TACC3/ASPM/RHOA/LRP6/CSNK2A2/WDR62/XAB2/PSEN1/BAX/LAMB1/NRP1/CRKL/SUN2/HIF1A/PTPRS/YWHAE/MDK/RTN4/SLC2A1/NRP2/LRP1/BBS2/MBOAT7/MKKS/SMO/BTBD3/SLC38A2/TRA2B/DAB2IP/TMEM14B/ATIC/BBS4/SRD5A1/EGFR/TACC1/DIXDC1/GART/PEX13/EOMES/SUN1/CDK5/TSC1/NDEL1/CRK/CTNNB1/COL3A1/CEP120/CDH2/CDK5R2/GNG12/FBXO45/BNIP3/CDK5R1/H2AX/FLNA/CCDC85C/SRGAP2/NEFL	61
GO:0007416	synapse assembly	76/1765	177/18670	4.64962e-32	2.49436e-30	9.39628e-31	PLXND1/VPS35/MEF2C/PCDHB4/ACHE/NRCAM/CRKL/SIX4/ADNP/OXT/CBLN1/EEF2K/PTPRS/DVL1/SPOCK2/DKK1/NRXN2/MDGA1/PCDHB2/PCDHB5/PCDHB6/WNT5A/EIF4G1/GNPAT/RAB29/PCDHB10/PCDHB14/RAB17/EFNB2/LRFN3/FLRT1/SIX1/LRFN1/LRRC4/MAP1B/DBNL/TLR2/CLSTN3/AMIGO2/APP/TPBG/DLG5/POU4F1/FARP1/NPTN/FZD1/PDLIM5/FZD5/PLXNB1/CDK5/ARF6/MECP2/PTK2/NLGN2/CDH2/CEL/CLSTN1/PTEN/LRRN3/LRFN4/SPTBN2/FBXO45/PCDHB9/SLITRK4/AMIGO1/EPHB3/DRD1/…	76
GO:0014031	mesenchymal cell development	52/1765	85/18670	4.79504e-32	2.55039e-30	9.60733e-31	SEMA3F/SOX8/SEMA3G/SEMA3B/ISL1/SNAI2/KITLG/FOXC1/TCOF1/EDN1/EFNB1/SEMA6A/SEMA4G/NRP1/MAPK1/HIF1A/JAG1/MAPK3/CORO1C/HES1/FN1/KLHL12/NRP2/RDH10/TWIST1/BMP4/SOX9/SMO/LAMA5/HEY2/SEMA4F/HTR2B/EDNRB/SEMA7A/SEMA6C/NOTCH1/PEF1/KBTBD8/HEYL/SHH/NOLC1/SEMA6B/GDNF/SEMA4C/ZEB2/TAPT1/NRTN/CFL1/SEMA4B/ANXA6/PHACTR4/PDCD6	52
GO:0007269	neurotransmitter secretion	74/1765	169/18670	6.23855e-32	3.29004e-30	1.23936e-30	BAIAP3/SYT7/PFN2/PSEN1/MEF2C/DNM1L/SNAP23/SNAP29/DNAJC5/HRH3/CHRNA4/SNPH/SYP/FMR1/STX4/VPS18/BLOC1S6/LIN7B/NAPA/RAB3A/STX1A/NCS1/DVL1/GIT1/HSPA8/NRXN2/STX2/RAB3GAP1/RAP1A/CNR1/PDZD11/GIPC1/NAPB/RHOT1/RAP1B/PNKD/GAD1/PPT1/SNAP25/SYT11/KCNMB4/STXBP1/PREPL/NAAA/VAMP1/SNAPIN/SNAP47/RAB5A/CPLX2/LIN7C/SYT8/DOC2A/SV2A/CALM3/BRSK1/GPER1/CDK5/STX3/PRRT2/CPLX1/P2RY1/SLC30A1/SNCG/ATP2A2/CTBP2/PPFIA3/SCRIB/D…	74
GO:1903829	positive regulation of cellular protein localization	106/1765	324/18670	8.92254e-32	4.66596e-30	1.75767e-30	BAD/ITGA3/AP2B1/MARK4/BID/RUFY3/CASP8/NGFR/ABCA7/CSNK2A2/PRKACA/PTGS2/PCM1/PSEN1/SSH1/EZR/HSP90AB1/MAPK1/E2F1/STX4/RAB11A/AKT2/TGFB1/GSK3A/PTN/ABHD17B/CDK5RAP3/YWHAE/ZPR1/MAPK14/TMEM30A/ECT2/SPTBN1/RTN4/HTRA2/CCDC88A/PARK7/RAB29/STK11/LRP1/ACSL3/IL1B/GLIS2/YWHAH/RAC2/LIF/SMO/ABHD17A/RAN/PRKAA1/SYT11/CAMK1/YWHAQ/MDM2/NMT1/ANP32B/SORL1/IQGAP1/PDPK1/GAS8/TP53/ERBB2/AKT1/EPHA2/TP53BP2/PARP1/PIK3R1/EG…	106
GO:0099643	signal release from synapse	74/1765	170/18670	1.00531e-31	5.21338e-30	1.96389e-30	BAIAP3/SYT7/PFN2/PSEN1/MEF2C/DNM1L/SNAP23/SNAP29/DNAJC5/HRH3/CHRNA4/SNPH/SYP/FMR1/STX4/VPS18/BLOC1S6/LIN7B/NAPA/RAB3A/STX1A/NCS1/DVL1/GIT1/HSPA8/NRXN2/STX2/RAB3GAP1/RAP1A/CNR1/PDZD11/GIPC1/NAPB/RHOT1/RAP1B/PNKD/GAD1/PPT1/SNAP25/SYT11/KCNMB4/STXBP1/PREPL/NAAA/VAMP1/SNAPIN/SNAP47/RAB5A/CPLX2/LIN7C/SYT8/DOC2A/SV2A/CALM3/BRSK1/GPER1/CDK5/STX3/PRRT2/CPLX1/P2RY1/SLC30A1/SNCG/ATP2A2/CTBP2/PPFIA3/SCRIB/D…	74
GO:0001822	kidney development	97/1765	278/18670	1.03743e-31	5.3355e-30	2.00989e-30	CFLAR/SOX8/ITGA3/CRLF1/PKD1/FOXC1/NUP133/JMJD6/NOTCH3/ACAT1/FGFR1/MEF2C/ZMPSTE24/AKR1B1/WNT11/BAX/NRP1/IFT27/SIX4/MMP9/JAG1/CTSH/CA2/CALB1/SFRP1/TGFB1/TGFBR1/GATA3/IFT20/WFS1/VEGFA/PDGFRB/HES1/ACVR2B/WNT6/ID2/ID3/PROX1/CENPF/PKD2/EGR1/RDH10/SDC4/SOX4/EFNB2/BMP4/SOX9/BMP2/CITED1/GLIS2/SIX1/MPST/LIF/SMO/CDKN1C/LAMA5/RARA/SERPINF1/CASP9/PDGFRA/GDF11/AGT/YAP1/STRA6/ARL3/IQGAP1/SMAD4/NOTCH1/DLG5/BCL2L…	97
GO:0014706	striated muscle tissue development	118/1765	390/18670	1.15174e-31	5.87483e-30	2.21305e-30	CFLAR/SOX8/IFRD1/ISL1/FOXC1/GPC1/HMG20B/ERBB3/MAP2K4/RHOA/MEF2A/SIRT2/FGFR1/EDN1/MEF2C/ZMPSTE24/SLC9A1/MAPK1/EP300/SIX4/FGF9/NDRG4/TGFB1/GSK3A/MTPN/TGFBR1/DKK1/KAT2A/IFT20/MAPK14/SRF/VEGFA/HMGCR/PDGFRB/WNT5A/ID2/MEF2D/RGS2/RGS4/PROX1/ARID1A/CENPF/CREB1/EGR1/TWIST1/OBSL1/EFNB2/BMP4/MED1/BMP2/SIX1/PIN1/SMO/HOXD9/HOXD10/DLL4/PARP2/UBE4B/RARA/PRKAA1/KDM6B/MYH10/PDGFRA/TBX3/HEY2/AGT/HLX/NIBAN2/FLOT1/Y…	118
GO:0097193	intrinsic apoptotic signaling pathway	99/1765	289/18670	1.36914e-31	6.92697e-30	2.6094e-30	BAD/KDM1A/BID/SNAI2/BAK1/HIPK2/TNFRSF1A/POLB/NCK2/PTGS2/RRN3/BAX/DNM1L/SIRT1/ABL1/HMOX1/EP300/SNW1/HIF1A/NFATC4/MMP9/E2F1/NBN/CASP2/HSPB1/CXCL12/SLC9A3R1/WFS1/SOD2/NME5/HTRA2/STK25/NFE2L2/PARK7/HDAC1/SFPQ/ARHGEF2/STK11/TRIM32/CLU/BECN1/SGPP1/TRAF2/STYXL1/ATF4/CHAC1/CDKN2D/CASP9/MDM2/SKIL/DAB2IP/XPA/CYP1B1/TP53/SOD1/AKT1/EPHA2/MCL1/TP53BP2/S100A8/PARP1/SFRP2/PIK3R1/NONO/ATM/HYOU1/POU4F1/BCL2L11/AI…	99
GO:0030705	cytoskeleton-dependent intracellular transport	76/1765	180/18670	1.83935e-31	9.23084e-30	3.47727e-30	PAFAH1B1/KIF1B/AP3D1/AP3M2/CAMSAP3/PCM1/RAB21/SUN2/NEFH/IFT27/HIF1A/TRIP11/IFT52/KIF3B/FMR1/SPG11/BLOC1S6/HSPB1/WASL/IFT20/HSPA8/WASF1/IFT57/CCDC88A/TRAK2/SFPQ/KIF17/VAMP7/RHOT1/KIF1C/MAP1S/KIF3A/MAP1B/FLOT2/TERF2/BLOC1S1/MGARP/FNBP1L/IFT172/ARL3/MAPK8IP3/SOD1/APP/SNAPIN/MYO10/SYBU/FEZ1/DST/BAG3/HNRNPU/UCHL1/WDR19/AP3S2/IFT122/SUN1/NDEL1/MAP1A/TUBA1A/HOOK3/UBB/KIF5B/CNIH2/AP3S1/BBS12/AP3M1/PURA/B…	76
GO:0045927	positive regulation of growth	95/1765	270/18670	2.07696e-31	1.03399e-29	3.89506e-30	TNFRSF12A/PAFAH1B1/RUFY3/RHOA/FGFR1/EDN1/MEF2C/SLC9A1/MUL1/EZR/NRP1/MAPK1/ADNP/ADNP2/FGF9/RAB11A/SFRP1/MEGF8/MTPN/LIMK1/TGFBR1/CXCL12/WFS1/ZPR1/RASAL1/PPARD/MAPK14/SRF/VEGFA/DBN1/EIF4G1/REG1A/FN1/PROX1/CREB1/TRIM32/CXCR4/LRP1/BBS2/MKKS/PIN1/MACF1/SMO/PARP2/MAP1B/H3-3B/HEY2/DBNL/HLX/PLAA/SDCBP/YAP1/ADAM10/SEMA7A/LEF1/BBS4/ERBB2/AKT1/S100A8/GOLGA4/SFRP2/EGFR/NOTCH1/ZFYVE27/MMP14/H3-3A/S100A9/TGFBR2…	95
GO:0032970	regulation of actin filament-based process	117/1765	388/18670	2.97528e-31	1.46946e-29	5.53547e-30	CX3CL1/NCKAP1/ARFGEF1/RHOA/PFN2/GBA2/NCK2/WDR1/FSCN1/CAPZB/EDN1/MEF2C/CTTN/WNT11/SLC9A1/ICAM1/ABL1/NRP1/TRIOBP/PICK1/CORO1A/SFRP1/TGFB1/MTPN/WASL/LIMK1/TGFBR1/CXCL12/CSF3/PFN1/MDK/ARPC3/FZD10/WASF1/PDGFRB/DBN1/ECT2/ACTR3/SPTBN1/CCDC88A/RGS4/STMN1/PROX1/APOA1/TGFB3/CIT/LRP1/PREX1/SDC4/VASP/MKKS/ID1/AKAP9/ARPC1B/NOTCH2/PDGFRA/AVIL/RAC1/DBNL/BIN1/CCL21/ACTR2/BBS4/ARHGDIA/SMAD4/ARF1/PIK3R1/RASA1/PAM/…	117
GO:0008088	axo-dendritic transport	46/1765	69/18670	6.01533e-31	2.94751e-29	1.11033e-29	PAFAH1B1/KIF1B/AP3D1/AP3M2/RAB21/HIF1A/KIF3B/FMR1/SPG11/BLOC1S6/HSPB1/HSPA8/WASF1/TRAK2/SFPQ/KIF17/KIF1C/KIF3A/FLOT2/TERF2/BLOC1S1/MGARP/MAPK8IP3/SOD1/APP/SNAPIN/SYBU/FEZ1/DST/HNRNPU/UCHL1/AP3S2/NDEL1/MAP1A/KIF5B/CNIH2/AP3S1/AP3M1/PURA/BLOC1S4/BLOC1S5/BLOC1S3/BLOC1S2/SPG7/OPA1/NEFL	46
GO:0031589	cell-substrate adhesion	110/1765	354/18670	1.05028e-30	5.10618e-29	1.9235e-29	ITGA3/CX3CL1/TNFRSF12A/PKD1/VCL/LAMC3/ATXN3/RHOA/MAP4K4/ACTN1/NTN4/CAMSAP3/DNM2/CTTN/SLC9A1/LAMB1/ITGA6/TYRO3/ABL1/NRP1/CRKL/LGALS1/TRIOBP/JAG1/CORO1A/SFRP1/CDK6/PTN/SPOCK2/COL1A1/VTN/MDK/CORO1C/PPARD/SRF/VEGFA/BCL6/FN1/APOA1/LRP1/PREX1/SDC4/ID1/MACF1/RAC2/LAMA5/NINJ1/POSTN/MEN1/CD36/RAC1/CCL21/THBS1/ACVRL1/IQGAP1/PDPK1/MINK1/TBCD/HSPG2/PIK3R1/RASA1/NOTCH1/TAOK2/ITGB1/SPOCK1/BCL2L11/MERTK/THY1/FZ…	110
GO:0032386	regulation of intracellular transport	122/1765	423/18670	1.64411e-30	7.93126e-29	2.98771e-29	RUFY3/SPHK2/GRIPAP1/PFN2/CSNK2A2/PRKACA/PTGS2/PCM1/RAB21/PSEN1/MTMR2/DNM1L/EZR/AAAS/MAPK1/NEFH/HMOX1/RANGAP1/CHRNA4/SYP/FMR1/MAPK3/NDRG4/VPS18/AKT2/TGFB1/NAPA/RAB3A/GSK3A/STX1A/NCS1/DVL1/GIT1/YWHAE/ZPR1/EHD1/MAPK14/SNX3/TMEM30A/ECT2/HTRA2/RAB3GAP1/PARK7/RAP1A/RAB29/CNR1/GIPC1/VAMP7/BMP4/IL1B/NAPB/RHOT1/RAP1B/RAC2/SMO/MAP1B/RAN/PRKAA1/REEP2/CAMK1/CD36/MDM2/STXBP1/ANP32B/SORL1/PREPL/SEC24B/VAMP1/PD…	122
GO:0009314	response to radiation	126/1765	448/18670	2.55624e-30	1.21641e-28	4.58224e-29	KDM1A/SNAI2/BAK1/CTNS/HSPA5/POLB/PTGS2/GNB1/SDF4/SLC1A3/XRCC5/DNM2/ZMPSTE24/DDHD2/BAX/ICAM1/SIRT1/EP300/HIF1A/NFATC4/FMR1/NDRG4/SFRP1/ERCC2/AKT2/TGFB1/CRTC1/NAMPT/PTN/HOXA1/GATA3/CXCL12/IFT20/UNC119/PITPNM1/METAP2/MAPK14/HMGCS1/HMGCR/RAD1/ECT2/ID2/B4GALT2/STK11/CREB1/ELOVL4/TRIM32/DNMT3A/EGR1/ELK1/ATF4/EIF2AK4/CDKN2D/UBE4B/PPP1R1B/PRKAA1/CASP9/KRAS/MEN1/EIF2S1/BHLHE40/ANXA1/MDM2/NMT1/XPA/YAP1/TP5…	126
GO:0042692	muscle cell differentiation	115/1765	385/18670	2.56066e-30	1.21641e-28	4.58224e-29	CFLAR/KDM1A/IFRD1/SPAG9/CD9/CTNNA1/MAP2K4/MEF2A/WDR1/TCF3/EDN1/MEF2C/SMARCD3/ZMPSTE24/SLC9A1/SIRT1/ABL1/SIX4/NFATC4/FGF9/MYEF2/TGFB1/GSK3A/MTPN/DKK1/KAT2A/HDAC5/IFT20/EHD1/MAPK14/SOD2/SRF/VEGFA/PDGFRB/HES1/RGS2/RGS4/PROX1/ARID1A/TRIM32/BHLHE41/OBSL1/EFNB2/BMP4/SOX9/BMP2/SIX1/PIN1/SMO/PARP2/GDF15/RARA/H3-3B/KDM6B/MYH10/KRAS/CAMK1/SORT1/PDGFRA/TBX3/HEY2/AGT/EDNRB/BIN1/NIBAN2/FLOT1/TARBP2/RB1/AFG3L2…	115
GO:0061138	morphogenesis of a branching epithelium	75/1765	182/18670	3.19501e-30	1.50625e-28	5.67407e-29	PLXND1/SOX8/PKD1/MKS1/SNAI2/TNC/LRP6/NTN4/FGFR1/EDN1/ABL1/NRP1/SIX4/NFATC4/STK4/CTSZ/CTSH/SFRP1/TGFB1/AREG/MDK/SRF/VEGFA/WNT5A/PLXNA1/WNT6/PROX1/PKD2/RDH10/BMP4/SOX9/MED1/BMP2/CITED1/SIX1/SMO/DLL4/LAMA5/KRAS/TBX3/AGT/SPRY2/YAP1/LEF1/SMAD4/EPHA2/SFRP2/NOTCH1/ADM/DLG5/MMP14/LRP5/WNT4/FZD5/TGFBR2/SPRY1/SHH/SPINT1/FRS2/ILK/DCHS1/SPINT2/CTNNB1/GDNF/DAG1/GRB2/NOG/CSF1/PBX1/RXRA/COL4A1/SRC/DDR1/ETV5/FOX…	75
GO:0071214	cellular response to abiotic stimulus	105/1765	331/18670	3.36924e-30	1.56469e-28	5.89419e-29	GCLC/BAD/KDM1A/SNAI2/BAK1/HSPA5/CASP8/MAP2K4/TNFRSF1A/PTGS2/GNB1/XRCC5/DNM2/ZMPSTE24/REST/AKR1B1/WNT11/BAX/SLC9A1/SIRT1/PALM/TSPO/EP300/NFATC4/FMR1/MAPK3/SFRP1/AKT2/TGFB1/MAG/NAMPT/MTPN/PTN/CASP2/GATA3/COL1A1/METAP2/MAPK14/RAD1/ECT2/ARHGEF2/SLC2A1/STK11/PKD2/EGR1/SERPINB6/SOX9/IL1B/ELK1/ATF4/EIF2AK4/CASP9/EIF2S1/SLC38A2/MDM2/AGT/RAC1/NMT1/TLR4/XPA/YAP1/TP53/AKT1/BCL10/PARP1/SFRP2/PIK3R1/EGFR/TAF1…	105
GO:0104004	cellular response to environmental stimulus	105/1765	331/18670	3.36924e-30	1.56469e-28	5.89419e-29	GCLC/BAD/KDM1A/SNAI2/BAK1/HSPA5/CASP8/MAP2K4/TNFRSF1A/PTGS2/GNB1/XRCC5/DNM2/ZMPSTE24/REST/AKR1B1/WNT11/BAX/SLC9A1/SIRT1/PALM/TSPO/EP300/NFATC4/FMR1/MAPK3/SFRP1/AKT2/TGFB1/MAG/NAMPT/MTPN/PTN/CASP2/GATA3/COL1A1/METAP2/MAPK14/RAD1/ECT2/ARHGEF2/SLC2A1/STK11/PKD2/EGR1/SERPINB6/SOX9/IL1B/ELK1/ATF4/EIF2AK4/CASP9/EIF2S1/SLC38A2/MDM2/AGT/RAC1/NMT1/TLR4/XPA/YAP1/TP53/AKT1/BCL10/PARP1/SFRP2/PIK3R1/EGFR/TAF1…	105
GO:0001763	morphogenesis of a branching structure	78/1765	196/18670	3.78003e-30	1.74245e-28	6.56383e-29	PLXND1/SOX8/PKD1/MKS1/SNAI2/TNC/PRDM1/LRP6/NTN4/FGFR1/EDN1/ABL1/NRP1/SIX4/NFATC4/STK4/CTSZ/CTSH/SFRP1/TGFB1/AREG/MDK/SRF/VEGFA/WNT5A/PLXNA1/RTN4/WNT6/PROX1/PKD2/RDH10/BMP4/SOX9/MED1/BMP2/CITED1/SIX1/SMO/DLL4/LAMA5/KRAS/TBX3/AGT/SPRY2/YAP1/LEF1/SMAD4/EPHA2/SFRP2/NOTCH1/ADM/DLG5/MMP14/LRP5/WNT4/FZD5/TGFBR2/SPRY1/SHH/SPINT1/FRS2/ILK/DCHS1/SPINT2/CTNNB1/GDNF/DAG1/GRB2/SETD2/NOG/CSF1/PBX1/RXRA/COL4A1/…	78
GO:0009612	response to mechanical stimulus	81/1765	210/18670	3.88193e-30	1.77627e-28	6.69122e-29	GCLC/BAD/ETV1/PKD1/BAK1/TNC/MAPK9/CASP8/MAP2K4/TNFRSF1A/RHOA/PTGS2/EDN1/SLC1A3/WNT11/SLC9A1/ABHD12/MAPK3/TGFB1/MAG/MTPN/PTN/CASP2/CXCL12/COL1A1/NRXN2/MDK/MAPK14/SLC2A1/PKD2/CXCR4/SOX9/IL1B/MKKS/MAP1B/RAF1/POSTN/SLC38A2/ETS1/SMPD2/AGT/SERPINE2/RAC1/TLR4/XPA/THBS1/STRA6/AKT1/BCL10/USP53/EGFR/BAG3/XPC/MMP14/BTG2/TGFBR2/UCN/ITGA2/TLR3/SUN1/ENDOG/CACNB3/FADD/COL3A1/CXCL10/P2RY1/FOS/RELA/DAG1/TCAP/FOSL…	81
GO:0021782	glial cell development	59/1765	116/18670	4.1242e-30	1.87335e-28	7.05693e-29	CD9/VIM/LAMC3/SIRT2/MPP5/PSEN1/GSTP1/MT3/PHGDH/PICK1/HDAC10/DICER1/NDRG1/ERCC2/AKT2/TGFB1/MAG/CDK6/CNTNAP1/MDK/EIF2B1/EIF2B4/ID2/EIF2B2/CLU/LRP1/PLP1/SOX4/MYRF/IL1B/SMO/LDLR/WASF3/KRAS/IL6/TLR4/TLR2/SOD1/APP/AKT1/S100A8/EGFR/GSN/SKI/MXRA8/HDAC11/SHH/CDK5/ILK/PTEN/LAMB2/ID4/DAG1/MED12/DRD1/POU3F1/C5AR1/DLL1/AGER	59
GO:0001764	neuron migration	69/1765	157/18670	5.6189e-30	2.5338e-28	9.54485e-29	ITGA3/CX3CL1/PAFAH1B1/ASPM/MARK2/TOP2B/FGFR1/PCM1/PSEN1/MEF2C/BAX/NRCAM/SEMA6A/NRP1/CRKL/ALKBH1/FBXO31/GATA3/CXCL12/YWHAE/MDK/MDGA1/SRF/VEGFA/ARHGEF2/NRP2/CXCR4/TWIST1/USP9X/ACAP3/MAP1B/UNK/MYH10/ELP3/RAC1/DAB2IP/PLAA/TUBB2B/BBS4/POMGNT2/GFRA3/SPOCK1/NR4A2/PEX13/NKX6-1/NIPBL/CDK5/NSMF/NDEL1/CRK/AXL/CTNNB1/DDIT4/COL3A1/STAT3/PTK2/CDK5R2/FBXO45/CDK5R1/GATA2/NDN/DRD1/FLRT2/NR2F2/DNER/PLXNB2/FLNA/LRI…	69
GO:0021761	limbic system development	57/1765	109/18670	5.74072e-30	2.57011e-28	9.68162e-29	PAFAH1B1/UBA6/ATP2B4/SCT/XRCC1/FGFR1/BAX/XRN2/NRP1/CRKL/PTPRS/CDK6/EZH1/YWHAE/MDK/SRF/RAB3GAP1/HDAC1/PROX1/NRP2/NR4A3/BBS2/MKKS/SMO/PLXNA3/RARA/KDM6B/SOX3/ETS1/TBX3/ATAT1/LEF1/BBS4/DLX1/SRD5A1/FEZ1/BTG2/ARPC5/CASP3/UQCRQ/CDK5/TSC1/CRK/NR0B1/ZEB2/UBB/KIF5B/CDK5R2/PTEN/ID4/CDK5R1/DRD1/NF2/HSD3B1/HSD3B2/NME1/NEFL	57
GO:0014032	neural crest cell development	49/1765	81/18670	6.06761e-30	2.69705e-28	1.01598e-28	SEMA3F/SOX8/SEMA3G/SEMA3B/ISL1/SNAI2/KITLG/FOXC1/TCOF1/EDN1/EFNB1/SEMA6A/SEMA4G/NRP1/MAPK1/HIF1A/JAG1/MAPK3/CORO1C/HES1/FN1/KLHL12/NRP2/RDH10/TWIST1/BMP4/SOX9/SMO/LAMA5/SEMA4F/HTR2B/EDNRB/SEMA7A/SEMA6C/PEF1/KBTBD8/SHH/NOLC1/SEMA6B/GDNF/SEMA4C/ZEB2/TAPT1/NRTN/CFL1/SEMA4B/ANXA6/PHACTR4/PDCD6	49
GO:0048864	stem cell development	50/1765	85/18670	1.04203e-29	4.59895e-28	1.73243e-28	SEMA3F/SOX8/SEMA3G/SEMA3B/ISL1/SNAI2/KITLG/FOXC1/TCOF1/EDN1/EFNB1/SEMA6A/SEMA4G/NRP1/MAPK1/HIF1A/JAG1/MAPK3/CORO1C/HES1/FN1/KLHL12/NRP2/RDH10/TWIST1/BMP4/SOX9/SMO/LAMA5/SEMA4F/HTR2B/EDNRB/SEMA7A/SEMA6C/PEF1/KBTBD8/SHH/NOLC1/SEMA6B/GDNF/SEMA4C/ZEB2/TAPT1/NRTN/CFL1/SETD2/SEMA4B/ANXA6/PHACTR4/PDCD6	50
GO:0007568	aging	102/1765	321/18670	1.9725e-29	8.64425e-28	3.2563e-28	GCLC/CX3CL1/GCLM/BAK1/TIMP2/CTNNA1/SLC12A2/POLB/ATP2B1/MBD3/PTGS2/PICALM/EDN1/PSEN1/ZMPSTE24/ICAM1/SIRT1/ABL1/MAPK1/TSPO/GSS/MAPK3/DNAJA3/ERCC2/TGFB1/CDK6/NAMPT/CASP2/DKK1/MAPK14/SOD2/SRF/HMGCR/PDGFRB/BCL6/HTRA2/ID2/NFE2L2/CREB1/CNR1/FOXO3/TGFB3/DNMT3A/IDE/TWIST1/LRP1/BECN1/CANX/CDKN1C/SERPINF1/TERF2/CASP9/KRAS/EIF2S1/TBX3/AGT/EDNRB/CTSV/TP53/SOD1/APP/AKT1/CARM1/PLK2/GSN/ADM/ATM/AMFR/ITGB2/VCAM1/…	102
GO:0097191	extrinsic apoptotic signaling pathway	83/1765	224/18670	2.11472e-29	9.20272e-28	3.46667e-28	GCLC/BAD/CFLAR/CX3CL1/TNFRSF12A/BID/SNAI2/GCLM/BAK1/CTNNA1/KITLG/CASP8/ERBB3/TNFRSF1A/FGFR1/STRADB/GSTP1/CTTN/BAX/ICAM1/ITGA6/NRP1/HMOX1/STK4/STX4/SFRP1/TGFB1/GSK3A/CASP2/TGFBR1/UNC5B/HTRA2/PARK7/ARHGEF2/FOXO3/BMP4/IL1B/SGPP1/TRAF2/PARP2/RAF1/CASP9/SORT1/ACVR1B/AGT/ITM2C/SKIL/DAB2IP/YAP1/THBS1/COL2A1/PDPK1/AKT1/BCL10/MCL1/SFRP2/PIK3R1/BAG3/BCL2L11/IL6R/HIPK1/HMGB2/CASP3/TLR3/GPER1/MAPK7/DAPK3/FAD…	83
GO:0070482	response to oxygen levels	115/1765	394/18670	2.56267e-29	1.10747e-27	4.17183e-28	BAD/CFLAR/HIPK2/RHOA/SIRT2/POLB/XRCC1/PTGS2/GNB1/EDN1/REST/PSMC5/MMP2/MT3/DNM1L/SLC9A1/ICAM1/SIRT1/PICK1/HMOX1/TXN2/EP300/HIF1A/PSMC1/CHRNA4/E2F1/PGK1/EEF2K/SFRP1/PLAT/NDRG1/ERCC2/TGFB1/NAMPT/PTN/CXCL12/COL1A1/SLC11A2/PPARD/SRF/VEGFA/PDGFRB/CPEB4/FAM162A/REG1A/EPAS1/NFE2L2/SLC2A1/CREB1/FOXO3/TGFB3/DNMT3A/EGR1/CXCR4/TWIST1/BMP2/BECN1/PIN1/ATF4/RAF1/PRKAA1/POSTN/ETS1/MDM2/EGLN1/TLR2/MGARP/THBS1/ACV…	115
GO:0051668	localization within membrane	66/1765	148/18670	3.45635e-29	1.48337e-27	5.58787e-28	AP2B1/RALA/AP3D1/GRIPAP1/NUP133/VPS35/DRD4/DNM2/STX7/DLG3/SSH1/EPS15/CRKL/PICK1/DNAJA3/RAB11A/TGFB1/PTN/DNM1/DVL1/USP46/NRXN2/DBN1/RAP1A/KIF17/IQSEC2/EFNB2/HIP1/APOE/DLG4/REEP2/SNAP25/NUMB/RAC1/ADAM10/SEC24B/SNAP47/GSN/THY1/NPTN/WDR19/RER1/ITGB2/GRASP/IFT122/CDK5/STX3/RAB8A/FNTA/CPLX1/CDH2/CLSTN1/DAG1/HRAS/CNIH2/SCRIB/INSIG1/RILPL1/AGRN/FZD9/FLNA/SYNGAP1/ARC/SYNJ2BP/ETV5/SHANK3	66
GO:0010970	transport along microtubule	69/1765	161/18670	3.7165e-29	1.57332e-27	5.9267e-28	PAFAH1B1/KIF1B/AP3D1/AP3M2/CAMSAP3/PCM1/RAB21/SUN2/NEFH/IFT27/HIF1A/TRIP11/IFT52/KIF3B/FMR1/SPG11/BLOC1S6/HSPB1/IFT20/HSPA8/WASF1/IFT57/TRAK2/SFPQ/KIF17/VAMP7/RHOT1/KIF1C/MAP1S/KIF3A/MAP1B/FLOT2/TERF2/BLOC1S1/MGARP/IFT172/ARL3/MAPK8IP3/SOD1/APP/SNAPIN/SYBU/FEZ1/DST/BAG3/HNRNPU/UCHL1/WDR19/AP3S2/IFT122/SUN1/NDEL1/MAP1A/UBB/KIF5B/CNIH2/AP3S1/BBS12/AP3M1/PURA/BLOC1S4/IFT140/BLOC1S5/BLOC1S3/BLOC1S2/H…	69
GO:0099111	microtubule-based transport	69/1765	161/18670	3.7165e-29	1.57332e-27	5.9267e-28	PAFAH1B1/KIF1B/AP3D1/AP3M2/CAMSAP3/PCM1/RAB21/SUN2/NEFH/IFT27/HIF1A/TRIP11/IFT52/KIF3B/FMR1/SPG11/BLOC1S6/HSPB1/IFT20/HSPA8/WASF1/IFT57/TRAK2/SFPQ/KIF17/VAMP7/RHOT1/KIF1C/MAP1S/KIF3A/MAP1B/FLOT2/TERF2/BLOC1S1/MGARP/IFT172/ARL3/MAPK8IP3/SOD1/APP/SNAPIN/SYBU/FEZ1/DST/BAG3/HNRNPU/UCHL1/WDR19/AP3S2/IFT122/SUN1/NDEL1/MAP1A/UBB/KIF5B/CNIH2/AP3S1/BBS12/AP3M1/PURA/BLOC1S4/IFT140/BLOC1S5/BLOC1S3/BLOC1S2/H…	69
GO:0060041	retina development in camera-type eye	65/1765	144/18670	3.816e-29	1.60452e-27	6.04426e-28	SOX8/LAMC3/ATP2B4/HIPK2/LRP6/JMJD6/ATP2B1/GNB1/PSEN1/SMARCD3/ACHE/BAX/XRN2/NRP1/HIF1A/CALB1/PTN/TSPAN12/CASP2/MDM1/MAN2A1/PDGFRB/RPL24/ACVR2B/CLCN2/PROX1/TGIF2/PFDN5/SOX9/MED1/MAX/SMARCA4/DLL4/SERPINF1/MYH10/PDGFRA/ACTL6A/CYP1B1/RBP4/ACVRL1/DLX1/ROM1/MERTK/LPCAT1/THY1/SKI/RDH13/LRP5/HIPK1/ZNF513/RRM1/LAMB2/FZD4/IRX5/IMPDH2/FJX1/CLN8/COL4A1/IFT140/DIO3/TOPORS/DLL1/OPA1/ARHGEF15/BMPR2	65
GO:1901653	cellular response to peptide	113/1765	385/18670	4.65695e-29	1.94498e-27	7.32675e-28	GCLC/CFLAR/PRKAR2B/VIM/BCAR1/NGFR/CACNB1/ATP2B1/PRKACA/EDN1/PSEN1/GSTP1/RAB10/AKR1B1/SLC9A1/ICAM1/CDC5L/SIRT1/RANGAP1/LGMN/TSC2/EEF2K/CSK/CA2/AKT2/TGFB1/ATP1A3/GSK3A/NAMPT/GRB10/RPS6KB1/HDAC5/GNAI2/REG1A/SOS1/NFE2L2/ARHGEF2/CREB1/FOXO3/NR4A3/IDE/SOCS2/LRP1/IL1B/MAX/ID1/RAP1B/GDF15/MAP1B/PRKAA1/PTPRA/MEN1/CD36/MDM2/AGT/KLF4/TLR4/MGARP/SORL1/PDPK1/TP53/APP/AKT1/RAB13/PARP1/SRD5A1/PIK3R1/STAR/EIF4EB…	113
GO:0000302	response to reactive oxygen species	84/1765	232/18670	6.53465e-29	2.71101e-27	1.02124e-27	BAD/CFLAR/PPP5C/BAK1/MAPK9/EDN1/DNM2/GSTP1/MMP2/MT3/HDAC6/SIRT1/ABL1/MAPK1/HMOX1/MMP9/MAPK3/SETX/COL1A1/AREG/SOD2/PDGFRB/UBE3A/ECT2/STK25/NFE2L2/PARK7/MTR/PRDX1/FOXO3/PKD2/NR4A3/BECN1/TRAF2/APOE/PRKAA1/KDM6B/PDGFRA/ETS1/ANXA1/CD36/MDM2/EGLN1/IL6/KLF4/CYP1B1/HNRNPD/SOD1/AKT1/EGFR/STAR/SIGMAR1/FOXO1/IMPACT/AIFM1/PINK1/PRKCD/CASP3/FXN/MAPK7/ENDOG/CRK/AXL/EEF2/CDK1/FOS/RELA/FOSL1/SPHK1/BNIP3/JUN/NQO1…	84
GO:0034330	cell junction organization	95/1765	290/18670	1.24712e-28	5.13962e-27	1.9361e-27	CD9/SNAI2/VCL/CTNNA1/RHOA/MAP4K4/WDR1/PRKACA/ACTN1/MPP5/FSCN1/ACTB/CAMSAP3/EPB41L3/CTTN/WNT11/SLC9A1/ITGA6/ABL1/NRP1/CSK/SFRP1/NUMBL/TGFB1/LSR/TGFBR1/RAPGEF1/CNTNAP1/CORO1C/SRF/VEGFA/ECT2/FN1/RAP1A/GNPAT/TGFB3/LRP1/SDC4/PARD6B/VASP/RAP1B/MACF1/ACE2/LAMA5/NUMB/AGT/RAC1/FLOT1/THBS1/ACVRL1/IQGAP1/CDH11/PDPK1/TBCD/EPHA2/RAB13/TAOK2/DLG5/DST/THY1/MMP14/DMTN/ITGA5/WNT4/FZD5/CLDN1/HIPK1/ITGA2/MICALL2/GJ…	95
GO:0007272	ensheathment of neurons	62/1765	134/18670	1.32097e-28	5.37281e-27	2.02394e-27	CD9/RNF10/TYMP/HEXB/GALC/GPC1/SIRT2/MPP5/EPB41L3/MTMR2/ATRN/DICER1/ABCD1/PLLP/NDRG1/ERCC2/AKT2/PRX/TGFB1/MAG/PTN/CNTNAP1/PMP22/ZPR1/PPARD/PIKFYVE/EIF2B4/GNPAT/EIF2B2/CLU/CXCR4/PLP1/MYRF/RARA/WASF3/TLR2/NAB1/AFG3L2/ERBB2/SOD1/AKT1/TNFRSF21/MARVELD1/SKI/MPZ/SERINC5/TSC1/JAM3/ILK/NAB2/CTNNB1/PTEN/EIF2AK3/ID4/ZNF24/RARG/DAG1/AMIGO1/POU3F1/ZSCAN26/PSAP/MTOR	62
GO:0008366	axon ensheathment	62/1765	134/18670	1.32097e-28	5.37281e-27	2.02394e-27	CD9/RNF10/TYMP/HEXB/GALC/GPC1/SIRT2/MPP5/EPB41L3/MTMR2/ATRN/DICER1/ABCD1/PLLP/NDRG1/ERCC2/AKT2/PRX/TGFB1/MAG/PTN/CNTNAP1/PMP22/ZPR1/PPARD/PIKFYVE/EIF2B4/GNPAT/EIF2B2/CLU/CXCR4/PLP1/MYRF/RARA/WASF3/TLR2/NAB1/AFG3L2/ERBB2/SOD1/AKT1/TNFRSF21/MARVELD1/SKI/MPZ/SERINC5/TSC1/JAM3/ILK/NAB2/CTNNB1/PTEN/EIF2AK3/ID4/ZNF24/RARG/DAG1/AMIGO1/POU3F1/ZSCAN26/PSAP/MTOR	62
GO:0022037	metencephalon development	56/1765	111/18670	2.07918e-28	8.40176e-27	3.16495e-27	HSPA5/FOXC1/LRP6/XRCC1/SDF4/PSEN1/ATRN/AARS1/ARCN1/ABL1/CRKL/CBLN1/HERC1/PTPRS/MTPN/PTN/KAT2A/NAGLU/MDK/GNPAT/B4GALT2/PROX1/SMO/MYH10/SERPINE2/ATIC/HNRNPD/SEC24B/SSTR1/TP53/GART/EN1/UQCRQ/CDK5/CKB/CRK/SEMA4C/MAP2K1/MECP2/CDK5R2/KNDC1/CLP1/SPTBN2/FZD4/CDK5R1/PTPN11/SCRIB/ABAT/CEND1/NANOS1/DLL1/LDB1/CD3E/AIF1/TRNP1/SSTR3	56
GO:0036293	response to decreased oxygen levels	109/1765	370/18670	3.25936e-28	1.30858e-26	4.92944e-27	BAD/CFLAR/HIPK2/RHOA/SIRT2/XRCC1/PTGS2/GNB1/EDN1/REST/PSMC5/MMP2/MT3/DNM1L/SLC9A1/ICAM1/SIRT1/PICK1/HMOX1/TXN2/EP300/HIF1A/PSMC1/CHRNA4/E2F1/PGK1/EEF2K/SFRP1/PLAT/NDRG1/ERCC2/TGFB1/NAMPT/PTN/CXCL12/SLC11A2/PPARD/SRF/VEGFA/CPEB4/FAM162A/REG1A/EPAS1/NFE2L2/SLC2A1/CREB1/FOXO3/TGFB3/DNMT3A/EGR1/CXCR4/TWIST1/BMP2/BECN1/PIN1/ATF4/RAF1/PRKAA1/POSTN/ETS1/MDM2/EGLN1/TLR2/MGARP/THBS1/ACVRL1/TP53/SMAD4/AKT1…	109
GO:0043393	regulation of protein binding	80/1765	217/18670	3.31296e-28	1.32158e-26	4.97839e-27	PLXND1/KDM1A/PKD1/ISL1/BAK1/HSPA5/HIPK2/BTBD1/PRKACA/MARK2/CRMP1/ACTB/USP33/PSEN1/MEF2C/SMARCD3/BAX/AURKA/HSP90AB1/ABL1/NRP1/EP300/NFATC4/MMP9/STK4/ADNP/CTSZ/MAPK3/TGFBR1/DVL1/DKK1/CSF3/HDAC5/VTN/CAPRIN2/WNT5A/PARK7/STMN1/LRP1/BMP4/BMP2/ID1/TRAF2/PIN1/APOE/RAN/NES/MEN1/EIF2S1/CAMK1/CD36/DNAJB2/DAB2IP/FLOT1/SORL1/LEF1/GAS8/ARRB2/APP/AKT1/CARM1/PTPRF/SNAPIN/PLK2/TAF1/AMFR/GPSM1/PRKCD/CDK5/CTHRC1/AR…	80
GO:0031099	regeneration	76/1765	198/18670	3.46523e-28	1.37351e-26	5.17403e-27	CFLAR/IFRD1/CD9/ISL1/BAK1/RTN4R/TNC/CTNNA1/CSNK2A2/MAP4K4/SCARF1/GSTP1/AURKA/HMOX1/TSPO/PRMT5/TGFB1/PTPRS/MAG/MTPN/PTN/CXCL12/VTN/MDK/PPARD/REG1A/PRRX1/RAP1A/MTR/APOA1/SPP1/NR4A3/LRP1/MED1/NINJ1/MAP1B/POSTN/NREP/ANXA1/KLF4/FPGS/YAP1/ATIC/MAPK8IP3/TARBP2/PTPRF/CERS2/EGFR/GSN/NOTCH1/ADM/THY1/FZD7/CLDN1/TGFBR2/JAM3/NDEL1/AXL/MAP2K1/WNT10B/CDK1/PTEN/LAMB2/CEBPB/DAG1/ULK1/JUN/FZD9/DHFRP1/APOD/SULF2/C5…	76
GO:0043434	response to peptide hormone	120/1765	436/18670	5.69642e-28	2.2436e-26	8.45165e-27	GCLC/CFLAR/PRKAR2B/BCAR1/LRP6/ATP2B1/PRKACA/PTGS2/EDN1/GSTP1/RAB10/SLC9A1/ICAM1/CDC5L/SIRT1/RANGAP1/OXT/TSC2/EEF2K/CSK/CA2/AKT2/TGFB1/GSK3A/GRB10/CXCL12/RPS6KB1/COL1A1/HDAC5/AREG/EIF2B1/SPARC/GNAI2/EIF2B4/REG1A/SOS1/NFE2L2/STXBP3/SLC2A1/CREB1/FOXO3/NR4A3/EIF2B2/IDE/EGR1/SOCS2/IL1B/INSIG2/CITED1/MAX/RAP1B/VGF/GDF15/MAP1B/PRKAA1/PTPRA/MEN1/SORT1/ANXA1/MDM2/AGT/EDNRB/TLR2/MGARP/SORL1/IQGAP1/PDPK1/AK…	120
GO:0017156	calcium ion regulated exocytosis	66/1765	154/18670	6.07302e-28	2.37688e-26	8.95374e-27	BAIAP3/SYT7/PFN2/SDF4/PSEN1/REST/DNM1L/SNAP23/SNAP29/DNAJC5/CHRNA4/SNPH/SYP/FMR1/STX4/VPS18/BLOC1S6/NAPA/RAB3A/STX1A/NCS1/DVL1/PPP3CB/GIT1/STX2/GNAI2/RAB3GAP1/STXBP3/RAP1A/CNR1/GIPC1/VAMP7/NAPB/RAP1B/SNAP25/SYT11/STXBP1/PREPL/VAMP1/SNAPIN/SNAP47/ARF1/RAB5A/CPLX2/NOTCH1/SYT8/DOC2A/SV2A/CALM3/CDK5/STX3/PRRT2/CPLX1/P2RY1/CDK5R2/ATP2A2/CTBP2/PPFIA3/SCRIB/DRD1/PIP5K1C/BACE1/CHP1/CACNA1H/VAMP2/DOC2B	66
GO:0021549	cerebellum development	53/1765	102/18670	8.92322e-28	3.47057e-26	1.30737e-26	HSPA5/FOXC1/LRP6/XRCC1/SDF4/PSEN1/ATRN/AARS1/ARCN1/ABL1/CRKL/CBLN1/HERC1/PTPRS/MTPN/PTN/NAGLU/MDK/GNPAT/B4GALT2/PROX1/SMO/MYH10/SERPINE2/ATIC/HNRNPD/SSTR1/TP53/GART/EN1/UQCRQ/CDK5/CKB/CRK/SEMA4C/MAP2K1/MECP2/CDK5R2/KNDC1/CLP1/SPTBN2/FZD4/CDK5R1/PTPN11/ABAT/CEND1/NANOS1/DLL1/LDB1/CD3E/AIF1/TRNP1/SSTR3	53
GO:0106027	neuron projection organization	49/1765	88/18670	1.29074e-27	4.989e-26	1.87936e-26	ARHGAP33/ITGA3/PAFAH1B1/NGEF/VPS35/PSEN1/CTTN/MTMR2/DNM1L/LZTS3/HDAC6/PICK1/LGMN/ZMYND8/ABCD1/EEF2K/ATP1A3/WASL/ABHD17B/DVL1/CAPRIN2/DBN1/UBE3A/APOE/DLG4/CAPRIN1/DBNL/ITPKA/ADAM10/ACTR2/APP/ARF1/PDLIM5/CDK5/MAP1A/EFNA1/INSR/PTEN/PRNP/CFL1/DHX36/BAIAP2/CDK5R1/EPHB3/NLGN3/ARC/OPA1/DCTN1/SHANK3	49
GO:0050673	epithelial cell proliferation	119/1765	434/18670	1.38965e-27	5.33814e-26	2.01088e-26	BAD/CFLAR/DLX6/ISL1/SNAI2/NGFR/FGFR1/PSEN1/MEF2C/BAX/LAMB1/SIRT1/NRP1/MAPK1/HMOX1/SIX4/HIF1A/IFT52/FGF9/SFRP1/PRKD2/TGFB1/CDK6/DLX5/PTN/TGFBR1/GATA3/CXCL12/CCL2/AREG/MDK/PPARD/VEGFA/SPARC/THBS4/WNT5A/HES1/IFT57/RTN4/REG1A/ID2/ATF2/PROX1/STK11/APOA1/NRP2/NR4A3/TWIST1/PLCG1/EFNB2/BMP4/SOX9/MED1/BMP2/ID1/SLURP1/SIX1/SMO/DLL4/CDKN1C/APOE/SERPINF1/MEN1/NOTCH2/GLUL/HTR2B/EDNRB/DAB2IP/YAP1/THBS1/IFT172/…	119
GO:0034329	cell junction assembly	84/1765	241/18670	1.43862e-27	5.49236e-26	2.06898e-26	CD9/SNAI2/VCL/CTNNA1/RHOA/MAP4K4/WDR1/PRKACA/ACTN1/MPP5/FSCN1/ACTB/CAMSAP3/EPB41L3/CTTN/WNT11/SLC9A1/ITGA6/ABL1/NRP1/SFRP1/LSR/RAPGEF1/CNTNAP1/CORO1C/SRF/VEGFA/ECT2/FN1/RAP1A/GNPAT/LRP1/SDC4/PARD6B/VASP/RAP1B/MACF1/ACE2/LAMA5/AGT/RAC1/FLOT1/THBS1/ACVRL1/IQGAP1/CDH11/PDPK1/TBCD/EPHA2/RAB13/TAOK2/DLG5/DST/THY1/MMP14/DMTN/ITGA5/WNT4/FZD5/CLDN1/HIPK1/ITGA2/MICALL2/GJB2/TSC1/ILK/DAPK3/CTNNB1/FAM107A/P…	84
GO:0050772	positive regulation of axonogenesis	48/1765	85/18670	1.86534e-27	7.07805e-26	2.66631e-26	PLXND1/TNFRSF12A/PAFAH1B1/RUFY3/NGFR/RHOA/NRP1/NIN/ADNP/METRN/RAB11A/MEGF8/LIMK1/CXCL12/SRF/VEGFA/DBN1/PLXNA1/FN1/STK25/STK11/LRP1/MACF1/PLXNA3/MAP1B/PLXNC1/DBNL/SKIL/TUBB2B/SEMA7A/ARHGDIA/GOLGA4/ZFYVE27/PLXNB1/ILK/NDEL1/MAP2K1/ZEB2/ANAPC2/AMIGO1/TRPV2/PLXNB2/PLXNB3/GDI1/BMPR2/TWF2/CYFIP1/NEFL	48
GO:0048871	multicellular organismal homeostasis	127/1765	485/18670	2.5734e-27	9.70562e-26	3.65612e-26	KDM1A/PRKAR2B/MKS1/NCDN/FOXC1/ELOVL1/PRKACA/PTGS2/ACTB/AKR1B1/ACHE/BAX/LYZ/OXT/CHMP4B/CORO1A/CSK/RAB11A/CTSH/CA2/CRTC1/GRB10/HSPB1/RHEB/WFS1/SLC11A2/MDM1/SRF/VEGFA/ACVR2B/EIF4G1/EPAS1/PRDX1/STMN1/STK11/CNR1/SPP1/TRIM32/NR4A3/ELOVL3/EGR1/CXCR4/BBS2/SOX9/IL1B/MKKS/ID1/THRA/ATF4/RAC2/SMO/PRKAA1/KDM6B/PEMT/KRAS/WDR36/P2RX4/CD36/EDNRB/RAC1/IL6/CIB2/TLR4/YAP1/RBP4/COL2A1/RB1/BBS4/SOD1/VPS54/EGFR/UGCG/N…	127
GO:0042552	myelination	60/1765	132/18670	3.33028e-27	1.24845e-25	4.70293e-26	CD9/RNF10/TYMP/HEXB/GALC/GPC1/SIRT2/MPP5/EPB41L3/MTMR2/ATRN/DICER1/ABCD1/PLLP/NDRG1/ERCC2/AKT2/TGFB1/MAG/PTN/CNTNAP1/PMP22/ZPR1/PIKFYVE/EIF2B4/GNPAT/EIF2B2/CLU/CXCR4/PLP1/MYRF/RARA/WASF3/TLR2/NAB1/AFG3L2/ERBB2/SOD1/AKT1/TNFRSF21/MARVELD1/SKI/MPZ/SERINC5/TSC1/JAM3/ILK/NAB2/CTNNB1/PTEN/EIF2AK3/ID4/ZNF24/RARG/DAG1/AMIGO1/POU3F1/ZSCAN26/PSAP/MTOR	60
GO:0048709	oligodendrocyte differentiation	51/1765	97/18670	4.26069e-27	1.58768e-25	5.98082e-26	SOX8/CD9/WDR1/GSTP1/HDAC10/PRMT5/CSK/ERCC2/TGFB1/MAG/PTN/RHEB/CNTNAP1/VTN/MDK/EIF2B1/HES1/EIF2B4/ID2/HDAC1/EIF2B2/CLU/CXCR4/CDKN2C/PLP1/MYRF/SOX9/WASF3/TLR2/ERBB2/DLX1/TNFRSF21/DAAM2/GSN/NOTCH1/HDAC11/NKX6-1/SHH/CDK5/CTNNB1/PTEN/ID4/DAG1/CNP/BNIP3/BOK/OLIG1/MED12/NLGN3/HDAC2/MTOR	51
GO:0010038	response to metal ion	106/1765	364/18670	5.2681e-27	1.95139e-25	7.35092e-26	GCLC/BAD/SYT7/PPP5C/HSPA5/MAPK9/WNK1/CASP8/MEF2A/MAOB/PTGS2/SNCB/EDN1/MEF2C/MT3/ICAM1/ITPR3/MAPK1/HMOX1/TSPO/LGMN/HIF1A/NFATC4/GSS/MMP9/MAPK3/EEF2K/CA2/NDRG1/SLC11A2/RASAL1/SPARC/WNT5A/ECT2/SLC30A3/ID2/NFE2L2/PARK7/CREB1/PKD2/DNMT3A/ATF1/BECN1/ATF4/PRKAA1/SERPINF1/DLG4/SYT11/CASP9/EIF2S1/P2RX4/KCNMB4/MDM2/THBS1/HNRNPD/IQGAP1/SOD1/APP/AKT1/S100A8/PARP1/CALM2/PAM/EGFR/STAR/GSN/SYT8/SLC6A1/DMTN/ATP1…	106
GO:0050806	positive regulation of synaptic transmission	68/1765	168/18670	5.83943e-27	2.15022e-25	8.09991e-26	BAIAP3/DRD4/PTGS2/SLC1A3/SSH1/DNM1L/ITPR3/ABL1/MAPK1/LGMN/NFATC4/OXT/FMR1/STX4/CA2/CALB1/CRTC1/PTN/STX1A/DVL1/CCL2/RAB3GAP1/RGS4/CREB1/CNR1/STAU1/EIF2AK4/APOE/DLG4/SNAP25/GLUL/SERPINE2/STXBP1/FLOT1/CLSTN3/ARRB2/APP/SNAP47/PLK2/EGFR/NRGN/NPTN/PINK1/SQSTM1/GRIN2C/GPER1/CDK5/STX3/CACNB3/FAM107A/MECP2/RAB3B/RGS14/NLGN2/KIF5B/CLSTN1/PTEN/PRNP/CALB2/KCTD13/BAIAP2/ABAT/DRD1/NLGN3/ARC/AGER/VAMP2/SHANK3	68
GO:1905475	regulation of protein localization to membrane	72/1765	187/18670	7.26191e-27	2.65829e-25	1.00138e-25	BAD/ITGA3/AP2B1/BID/GPC1/CASP8/GRIPAP1/PICALM/ACTB/STX7/SSH1/EZR/CRKL/ZMYND8/E2F1/STX4/CSK/RAB11A/AKT2/TGFB1/PTN/YWHAE/SPTBN1/RAP1A/CRIPT/LRP1/ACSL3/IQSEC2/VAMP7/YWHAH/NUMB/YWHAQ/NMT1/ADAM10/PDPK1/TP53/ERBB2/AKT1/EPHA2/TP53BP2/PIK3R1/EGFR/GSN/ITGB1/MMP14/RER1/DMTN/ITGB2/SQSTM1/GRASP/GPER1/CDK5/YWHAZ/ARF6/STX3/CACNB3/PTPN9/YWHAG/CDH2/KIF5B/BCL2L1/PRNP/DAG1/HRAS/CDK5R1/CIB1/STAC3/CHP1/FZD9/GDI1/GPC…	72
GO:0031668	cellular response to extracellular stimulus	88/1765	268/18670	1.10101e-26	4.00678e-25	1.50936e-25	SNAI2/TNC/HSPA5/KIF26A/ATP2B1/PTGS2/USP33/SSH1/GSTP1/DNM1L/ICAM1/ITGA6/COMT/SIRT1/MAPK1/PICK1/HMOX1/TXN2/SNW1/ADNP/MAPK3/SFRP1/NAMPT/PTN/PPP1R9B/COL1A1/HSPA8/AMBRA1/SRF/CPEB4/EIF4G1/NFE2L2/SLC2A1/MED1/FOXA2/MAX/BECN1/ATF4/EIF2AK4/PRKAA1/POSTN/EIF2S1/SLC38A2/P2RX4/MDM2/GLUL/CIB2/CTSV/TP53/SOD1/SFRP2/SRD5A1/TAF1/FOXO1/NR4A2/IMPACT/AIFM1/ARHGAP35/WNT4/VCAM1/ALB/ZC3H12A/CARTPT/TSC1/AVPR1A/CACNB3/AXL/…	88
GO:0021766	hippocampus development	46/1765	81/18670	1.63654e-26	5.92105e-25	2.23046e-25	PAFAH1B1/UBA6/ATP2B4/SCT/XRCC1/XRN2/CRKL/PTPRS/CDK6/EZH1/YWHAE/MDK/SRF/HDAC1/PROX1/NR4A3/BBS2/MKKS/SMO/PLXNA3/RARA/KDM6B/ATAT1/LEF1/BBS4/DLX1/SRD5A1/FEZ1/BTG2/CASP3/UQCRQ/CDK5/TSC1/CRK/ZEB2/KIF5B/CDK5R2/PTEN/ID4/CDK5R1/DRD1/NF2/HSD3B1/HSD3B2/NME1/NEFL	46
GO:2001234	negative regulation of apoptotic signaling pathway	80/1765	230/18670	3.04489e-26	1.09528e-24	4.12594e-25	GCLC/CFLAR/KDM1A/CX3CL1/MAPK8IP2/BID/SNAI2/GCLM/CTNNA1/CASP8/GNAI3/CSNK2A2/PTGS2/PSEN1/STRADB/GSTP1/RRN3/CTTN/BAX/ICAM1/ITGA6/SIRT1/NRP1/HMOX1/HIF1A/MMP9/HSPB1/TGFBR1/CXCL12/UNC5B/WFS1/SOD2/NME5/GNAI2/HTRA2/NFE2L2/PARK7/HDAC1/ARHGEF2/TRIM32/CLU/BMP4/IL1B/TRAF2/CDKN2D/RAF1/MDM2/YAP1/THBS1/COL2A1/RB1/ARRB2/AKT1/MCL1/SFRP2/NONO/HYOU1/NR4A2/PINK1/ZNF385A/WNT4/HMGB2/FXN/BAG5/MAPK7/CTNNB1/FADD/GDNF/BCL…	80
GO:0110053	regulation of actin filament organization	86/1765	261/18670	3.17934e-26	1.13707e-24	4.28336e-25	CX3CL1/NCKAP1/ARFGEF1/RHOA/PFN2/GBA2/NCK2/WDR1/CAPZB/CTTN/WNT11/SLC9A1/ICAM1/ABL1/NRP1/TRIOBP/PICK1/CORO1A/SFRP1/MTPN/WASL/LIMK1/TGFBR1/CXCL12/CSF3/PFN1/ARPC3/WASF1/DBN1/ACTR3/SPTBN1/RGS4/STMN1/APOA1/TGFB3/CIT/PREX1/SDC4/VASP/MKKS/ID1/ARPC1B/AVIL/RAC1/DBNL/BIN1/CCL21/ACTR2/BBS4/ARF1/PIK3R1/RASA1/C9orf72/GSN/TWF1/NCK1/WASF2/DMTN/ARHGAP35/WNT4/ARPC5/ARPC2/PRKCD/ARF6/TSC1/RAC3/S1PR1/SYNPO/CFL1/SPTBN…	86
GO:0014013	regulation of gliogenesis	57/1765	124/18670	3.20305e-26	1.139e-24	4.29064e-25	SOX8/UFL1/RNF10/SIRT2/WDR1/CRKL/TSPO/PRMT5/DICER1/E2F1/TGFB1/MAG/PTN/RHEB/PRPF19/MDK/HES1/ID2/HDAC1/CREB1/CXCR4/LRP1/IL1B/BMP2/LIF/LDLR/IL6ST/P2RX4/SERPINE2/IL6/BIN1/TLR2/CERS2/DLX1/TNFRSF21/DAAM2/NOTCH1/SKI/NKX6-1/SHH/SPINT1/CTNNB1/GPR183/CDK1/CDH2/ID4/RELA/DAG1/IDH2/NOG/CSF1/PPP1CC/NF2/HDAC2/MTOR/ETV5/CCL3	57
GO:0034614	cellular response to reactive oxygen species	67/1765	168/18670	3.90789e-26	1.38175e-24	5.20507e-25	CFLAR/PPP5C/MAPK9/DNM2/MMP2/MT3/HDAC6/SIRT1/ABL1/MAPK1/MMP9/MAPK3/SETX/SOD2/ECT2/STK25/NFE2L2/PARK7/MTR/PRDX1/FOXO3/PKD2/NR4A3/BECN1/TRAF2/PRKAA1/KDM6B/PDGFRA/ETS1/ANXA1/CD36/MDM2/IL6/KLF4/CYP1B1/HNRNPD/SOD1/AKT1/EGFR/SIGMAR1/FOXO1/IMPACT/AIFM1/PINK1/PRKCD/FXN/MAPK7/ENDOG/CRK/AXL/CDK1/FOS/RELA/SPHK1/BNIP3/JUN/NQO1/HSF1/DHFRP1/AKR1C3/HDAC2/SRC/MAP3K5/PSAP/SZT2/DHFR/AQP1	67
GO:0050678	regulation of epithelial cell proliferation	107/1765	378/18670	3.94754e-26	1.38789e-24	5.22818e-25	BAD/CFLAR/DLX6/ISL1/SNAI2/NGFR/FGFR1/MEF2C/BAX/LAMB1/SIRT1/NRP1/HMOX1/SIX4/HIF1A/IFT52/FGF9/SFRP1/PRKD2/TGFB1/CDK6/DLX5/PTN/TGFBR1/GATA3/CXCL12/CCL2/AREG/MDK/PPARD/VEGFA/SPARC/THBS4/WNT5A/HES1/IFT57/RTN4/REG1A/ATF2/PROX1/STK11/NRP2/NR4A3/TWIST1/PLCG1/EFNB2/BMP4/SOX9/MED1/BMP2/ID1/SLURP1/SIX1/SMO/DLL4/CDKN1C/APOE/SERPINF1/MEN1/NOTCH2/GLUL/HTR2B/EDNRB/DAB2IP/YAP1/THBS1/IFT172/ACVRL1/RB1/PDPK1/ERBB2…	107
GO:0048863	stem cell differentiation	85/1765	257/18670	4.63189e-26	1.61934e-24	6.10007e-25	SEMA3F/SOX8/SEMA3G/SEMA3B/ISL1/SNAI2/KITLG/FOXC1/LRP6/TCOF1/TCF3/TEAD2/EDN1/XRCC5/MEF2C/REST/PSMC5/EFNB1/SEMA6A/SEMA4G/ABL1/NRP1/MAPK1/HIF1A/PSMC1/JAG1/MAPK3/SFRP1/ERCC2/CDK6/PTN/GATA3/CORO1C/SRF/HES1/FN1/NFE2L2/KLHL12/NRP2/RDH10/TWIST1/BMP4/SOX9/LIF/SMO/LAMA5/GSC/PDGFRA/SEMA4F/HTR2B/EDNRB/YAP1/SEMA7A/TP53/SMAD4/SEMA6C/NOTCH1/HNRNPU/FZD1/TAL1/PEF1/MSX1/KBTBD8/EOMES/SHH/SOX17/METTL3/NOLC1/SEMA6B/S…	85
GO:0007517	muscle organ development	112/1765	410/18670	7.28549e-26	2.53283e-24	9.54119e-25	CFLAR/SOX8/ETV1/ISL1/FOXC1/GPC1/BTBD1/HMG20B/ERBB3/RHOA/MEF2A/SIRT2/FGFR1/EDN1/MEF2C/ACHE/SIRT1/MAPK1/EP300/SIX4/FGF9/TGFB1/GSK3A/MTPN/FKTN/TGFBR1/DKK1/KAT2A/MAPK14/HMGCR/WNT5A/MEF2D/RGS2/RGS4/ID3/PROX1/CENPF/CREB1/EGR1/TWIST1/OBSL1/EFNB2/BMP4/MED1/BMP2/SIX1/PIN1/LIF/SMO/HOXD9/HOXD10/DLL4/PARP2/LAMA5/UBE4B/PRKAA1/GSC/HEY2/HLX/NIBAN2/FLOT1/YAP1/STRA6/RBP4/LEF1/RB1/ARRB2/SMAD4/MEIS1/NOTCH1/CTF1/POU…	112
GO:0007626	locomotory behavior	73/1765	198/18670	7.59096e-26	2.62436e-24	9.88601e-25	ALS2/PAFAH1B1/UBA6/CTNS/HEXB/MCOLN3/HIPK2/VPS35/DRD4/ZMPSTE24/DDHD2/ARCN1/RASD2/ABHD12/CHRNA4/SPG11/CALB1/CXCL12/PPP3CB/NAGLU/EFNB3/HTRA2/ID2/PARK7/B4GALT2/HOXB8/EGR1/OPRL1/FOXA2/SLURP1/GAD1/HOXD9/HOXD10/APOE/C1QL1/PPT1/PPP1R1B/DLG4/SNAP25/ARRB2/SOD1/APP/MEIS1/NR4A2/UCHL1/NTAN1/ZNF385A/TAL1/PEX13/EN1/NPY1R/FXN/TSC1/HPRT1/PBX3/GDNF/MECP2/NLGN2/GAA/PTEN/SNCG/CNP/FZD4/CLN8/ABAT/CEND1/DRD1/GMFB/DPP4/…	73
GO:0051099	positive regulation of binding	69/1765	179/18670	7.81488e-26	2.68685e-24	1.01214e-24	PLXND1/KDM1A/PKD1/ISL1/FOXC1/HIPK2/SIRT2/USP33/PSEN1/MEF2C/HSP90AB1/ABL1/NRP1/EP300/MMP9/STK4/FMR1/CLN5/ERCC2/TGFB1/GATA3/CSF3/VTN/CAPRIN2/WNT5A/HES1/EIF4G1/PARK7/STMN1/TWIST1/LRP1/BMP4/BMP2/TRAF2/PIN1/APOE/RARA/RAN/MEN1/EIF2S1/KLF4/NIBAN2/FLOT1/RB1/APP/PARP1/PLK2/TAF1/POU4F1/SKI/AMFR/CALM3/GPSM1/PYGO2/HMGB2/ITGA2/NIPBL/CDK5/CTHRC1/ARF6/DACT1/B2M/CTNNB1/RFNG/CTBP2/TRAF6/HSF1/HMGB1/NME1	69
GO:0009952	anterior/posterior pattern specification	77/1765	219/18670	1.19416e-25	4.0831e-24	1.53811e-24	FUZ/HOXC8/FOXC1/HIPK2/LRP6/TULP3/PSEN1/TMED2/AURKA/CRKL/EP300/POFUT1/SFRP1/HOXA2/TGFBR1/DKK1/KAT2A/SRF/WNT5A/HES1/ACVR2B/WLS/HOXB8/BHLHE41/BMP4/FOXA2/BMP2/SMO/HOXD9/HOXD10/BHLHE40/TBX3/GDF11/HEY2/LEF1/NKD1/TP53/SMAD4/CELSR2/HES6/SFRP2/NOTCH1/ATM/TBX6/SSBP3/SKI/BTG2/LRP5/EN1/MSX1/FZD5/HIPK1/HEYL/HEY1/SHH/SOX17/FRS2/MESP1/PBX3/CTNNB1/ZEB2/BPTF/RARG/HOXB2/TCAP/DDIT3/HOXC10/NOG/MED12/NR2F2/PBX1/HES4/…	77
GO:0050905	neuromuscular process	52/1765	107/18670	1.77885e-25	6.04908e-24	2.27869e-24	PAFAH1B1/HEXB/SLC1A3/UBA5/ZMPSTE24/AARS1/ABL1/RBFOX2/CHD8/HERC1/NBN/HOXA1/DVL1/CNTNAP1/NR4A3/OPA3/SLURP1/PNKD/HOXD10/DLG4/MYH10/MYO7A/STRA6/APP/POU4F1/UCHL1/ABR/GRIN2C/UCN/FXN/TPP1/PRRT2/MECP2/RAC3/NLGN2/GAA/PTEN/FOXS1/HOXC10/USH1G/CLN8/DRD1/BLOC1S4/BACE1/BCR/HMX3/GM2A/PSAP/GIGYF2/DCTN1/TMEM150C/NEFL	52
GO:0060998	regulation of dendritic spine development	43/1765	74/18670	1.97889e-25	6.65654e-24	2.50753e-24	ARHGAP33/PAFAH1B1/NGEF/MAPK6/PSEN1/MEF2C/DNM1L/LZTS3/ZMYND8/FMR1/EEF2K/PTPRS/CAPRIN2/DBN1/UBE3A/APOE/CAMK1/CAPRIN1/DBNL/ITPKA/ADAM10/ACTR2/LLPH/ARF1/PLK2/DLG5/C21orf91/PDLIM5/CDK5/ARF6/EFNA1/PTEN/CFL1/DHX36/BAIAP2/CDK5R1/NLGN3/HDAC2/ARC/MTOR/OPA1/FOXO6/SHANK3	43
GO:1900006	positive regulation of dendrite development	43/1765	74/18670	1.97889e-25	6.65654e-24	2.50753e-24	PAFAH1B1/SS18L2/CUL7/MAPK6/RAB21/PSEN1/DNM1L/ZMYND8/FMR1/FBXO31/EEF2K/ANKRD27/CRTC1/PTN/TMEM106B/CAPRIN2/DBN1/OBSL1/VAMP7/APOE/CAMK1/CAPRIN1/DBNL/DAB2IP/PARP6/ITPKA/ACTR2/LLPH/IQGAP1/ARF1/VLDLR/DLG5/C21orf91/ILK/DHX36/BAIAP2/ANAPC2/SS18L1/MTOR/OPA1/FOXO6/SHANK3/CYFIP1	43
GO:0048754	branching morphogenesis of an epithelial tube	62/1765	150/18670	2.75296e-25	9.21058e-24	3.46964e-24	PLXND1/SOX8/PKD1/MKS1/TNC/LRP6/EDN1/ABL1/NRP1/SIX4/NFATC4/STK4/CTSZ/CTSH/TGFB1/AREG/MDK/SRF/VEGFA/WNT5A/WNT6/PKD2/RDH10/BMP4/SOX9/MED1/BMP2/CITED1/SIX1/SMO/DLL4/LAMA5/KRAS/TBX3/AGT/SPRY2/YAP1/LEF1/SMAD4/EPHA2/SFRP2/NOTCH1/DLG5/MMP14/LRP5/WNT4/TGFBR2/SPRY1/SHH/ILK/DCHS1/CTNNB1/GDNF/DAG1/NOG/CSF1/PBX1/COL4A1/SRC/DDR1/ETV5/FOXD1	62
GO:0048839	inner ear development	71/1765	192/18670	2.90382e-25	9.66334e-24	3.64019e-24	DVL2/DLX6/PAFAH1B1/MKS1/MCOLN3/FGFR1/TRIOBP/IFT27/SIX4/TRIP11/JAG1/FGF9/CALB1/TGFB1/DLX5/HOXA1/DVL1/GATA3/NAGLU/SLC9A3R1/IFT20/PTK7/SPARC/PDGFRB/WNT5A/HES1/PRRX1/PROX1/NR4A3/TGFB3/SDC4/BMP4/SOX9/INSIG2/BMP2/SIX1/HEY2/SPRY2/ANP32B/MYO7A/ADAM10/SEC24B/COL2A1/SOD1/NOTCH1/SLC25A27/ABR/SHH/FZD6/CTHRC1/GJB2/DCHS1/KCNK3/TCAP/TPRN/PTPN11/GATA2/FZD2/SCRIB/USH1G/JAG2/INSIG1/BCR/HMX3/HMX2/PSAP/CEP290/DLL1/O…	71
GO:0060070	canonical Wnt signaling pathway	98/1765	335/18670	3.27867e-25	1.08441e-23	4.08498e-24	DVL2/FUZ/MKS1/ISL1/SNAI2/WNK1/ASPM/VPS35/LRP6/PSEN1/TCF7/WNT11/PSMC5/PSMC1/CHD8/STK4/PORCN/FGF9/SFRP1/GSK3A/DLX5/RAPGEF1/DVL1/GATA3/DKK1/COL1A1/SLC9A3R1/IFT20/MDK/CAPRIN2/FZD10/MAPK14/PTK7/WNT5A/HDAC1/WLS/KLHL12/STK11/FOXO3/EGR1/PFDN5/SOX4/SOX9/BMP2/PIN1/APOE/CSNK1G2/KLF4/DAB2IP/YAP1/USP8/LEF1/NKD1/CSNK1D/RAB5A/SFRP2/DAAM2/EGFR/NOTCH1/DIXDC1/FOXO1/NR4A2/FZD7/FZD1/DVL3/LRP5/WNT4/FZD5/PYGO2/SHH/SOX…	98
GO:0071241	cellular response to inorganic substance	76/1765	217/18670	3.29348e-25	1.08441e-23	4.08498e-24	BAD/CFLAR/SYT7/PPP5C/HSPA5/MAPK9/WNK1/MEF2A/PTGS2/EDN1/DNM2/MEF2C/MT3/MAPK1/HMOX1/TSPO/LGMN/NFATC4/MMP9/FMR1/MAPK3/EEF2K/RASAL1/WNT5A/ECT2/ID2/NFE2L2/MTR/CREB1/PKD2/BECN1/TRAF2/ATF4/PRKAA1/SERPINF1/DLG4/SYT11/EIF2S1/P2RX4/HNRNPD/IQGAP1/EIF4A3/SOD1/APP/AKT1/PARP1/EGFR/STAR/GSN/SYT8/FOXO1/AIFM1/DMTN/ATP13A2/CLDN1/SHH/B2M/ENDOG/CRK/CLIC4/FOS/KCNK3/PRNP/EIF2AK3/LIG4/BNIP3/JUN/CALR/NQO1/HSF1/BACE1/AKR…	76
GO:2000027	regulation of animal organ morphogenesis	83/1765	253/18670	3.32616e-25	1.08941e-23	4.1038e-24	CFLAR/DVL2/SOX8/AP2B1/MKS1/ISL1/SNAI2/FOXC1/RHOA/NTN4/FGFR1/EDN1/WNT11/BAX/PSMC5/ABL1/SIX4/PSMC1/JAG1/SFRP1/TGFB1/PTN/TGFBR1/DVL1/GATA3/DKK1/PFN1/MDK/PTK7/VEGFA/WNT5A/HES1/WNT6/TWIST1/BMP4/SOX9/MED1/BMP2/CITED1/SIX1/LIF/SMO/AGT/RAC1/SEC24B/NKD1/ARRB2/SMAD4/CARM1/CELSR2/SFRP2/NOTCH1/FZD7/FZD1/DVL3/WNT4/MSX1/FZD5/TGFBR2/SPRY1/SHH/SOX17/FZD6/CTHRC1/DACT1/FRS2/MESP1/CTNNB1/GDNF/CD34/FZD4/FZD2/NOG/CSF…	83
GO:0007015	actin filament organization	109/1765	400/18670	4.21799e-25	1.37427e-23	5.17689e-24	CX3CL1/RUFY3/BCAR1/NCKAP1/ARFGEF1/RHOA/PFN2/GBA2/NCK2/WDR1/ACTN1/FSCN1/CAPZB/CTTN/WNT11/SLC9A1/ICAM1/EZR/ABL1/NRP1/TRIOBP/PICK1/CORO1A/SFRP1/MTPN/WASL/LIMK1/TGFBR1/CXCL12/CSF3/PFN1/PPP1R9B/CORO1C/ARPC3/WASF1/SRF/DPYSL3/DBN1/ACTR3/SPTBN1/ARHGEF2/RGS4/STMN1/PROX1/APOA1/TGFB3/CIT/OBSL1/PREX1/SDC4/VASP/MKKS/ID1/HIP1/RAC2/ARPC1B/DIAPH1/WASF3/AVIL/RAC1/DBNL/BIN1/CCL21/ACTR2/BBS4/ARF1/PIK3R1/RASA1/C9orf…	109
GO:1904951	positive regulation of establishment of protein localization	118/1765	456/18670	5.89811e-25	1.91166e-23	7.20126e-24	BAD/BAIAP3/BID/ISL1/RUFY3/CASP8/VPS35/CSNK2A2/PRKACA/PTGS2/PCM1/PSEN1/OXCT1/ACHE/DNM1L/EZR/ABL1/MAPK1/HIF1A/E2F1/MAPK3/STX4/GPI/AKT2/TGFB1/GSK3A/GATA3/PPP3CB/YWHAE/ZPR1/MDK/GAPDH/PPARD/MAPK14/TMEM30A/WNT5A/ECT2/SPTBN1/HTRA2/WLS/RAB29/TGFB3/TWIST1/LRP1/ACSL3/SOX4/IL1B/YWHAH/RAC2/SMO/RAN/PRKAA1/MYH10/POSTN/CAMK1/YWHAQ/MDM2/GLUL/HTR2B/RAC1/IL6/NMT1/TLR4/ANP32B/TLR2/SORL1/RBP4/TP53/ERBB2/TP53BP2/ARF1…	118
GO:0051090	regulation of DNA-binding transcription factor activity	114/1765	432/18670	6.46348e-25	2.08405e-23	7.85065e-24	CFLAR/KDM1A/DVL2/CX3CL1/PKD1/UFL1/ZIC2/MAPK9/HIPK2/PPP2R5B/LRP6/TCF3/EDN1/ICAM1/SIRT1/SMARCB1/MAPK1/HMOX1/EP300/MAPK3/PRKD2/TGFB1/CRTC1/MTPN/CSF3/CDK5RAP3/HDAC5/WFS1/MAPK14/SRF/VEGFA/WNT5A/ID2/ATF2/PARK7/ARHGEF2/ID3/PROX1/SGK1/PKD2/TRIM32/CLU/TWIST1/IL1B/FOXA2/ID1/GLIS2/TRAF2/SMARCA4/SMO/EIF2AK4/FLOT2/BEX1/KRAS/MEN1/BHLHE40/CD36/AGT/EGLN1/IL6/KLF4/DAB2IP/TLR4/FLOT1/TLR2/CYP1B1/RB1/ARRB2/APP/AKT1/…	114
GO:0051258	protein polymerization	88/1765	283/18670	8.5226e-25	2.73382e-23	1.02983e-23	FKBP4/RANBP9/NCKAP1/ARFGEF1/RHOA/PFN2/GBA2/NCK2/CAMSAP3/CAPZB/HSP90AA1/CTTN/DNM1L/ICAM1/ABL1/TRIOBP/PICK1/NIN/CORO1A/MTPN/WASL/CSF3/PFN1/VTN/ARPC3/WASF1/DBN1/ACTR3/SPTBN1/STMN1/CAMSAP2/PREX1/EML2/VASP/MKKS/AKAP9/ARPC1B/CAMSAP1/DIAPH1/MAP1B/WASF3/AVIL/RAC1/DBNL/BIN1/CDK5RAP2/CCL21/ACTR2/BBS4/CSNK1D/TBCD/ARF1/RASA1/GSN/TWF1/DYRK1A/NCK1/PINK1/DMTN/ARPC5/ARPC2/PRKCD/MICALL2/ARF6/NDEL1/FAM107A/MECP2/R…	88
GO:0071902	positive regulation of protein serine/threonine kinase activity	97/1765	334/18670	1.0579e-24	3.37606e-23	1.27177e-23	ALS2/DVL2/SPAG9/PKD1/KITLG/ATP2B4/MAP2K4/RHOA/DRD4/FGFR1/EDN1/PSEN1/MUL1/HSP90AB1/SIRT1/CRKL/MAPK1/STK4/MAPK3/CSK/TGFB1/TGFBR1/RAPGEF1/DKK1/FZD10/MAPK14/VEGFA/PDGFRB/WNT5A/PROX1/PKD2/TGFB3/CXCR4/NRK/BMP4/IL1B/BMP2/TRAF2/GDF15/RAF1/PRKAA1/KRAS/CAMK1/KIDINS220/HTR2B/SPRY2/DBNL/DAB2IP/TLR4/THBS1/MAPK8IP3/MAP3K12/IQGAP1/ERBB2/SOD1/AKT1/CALM2/EGFR/TAOK2/ADAM8/CALM3/TAOK1/SHC1/DVL3/FZD5/CARTPT/FRS2/ILK…	97
GO:0048814	regulation of dendrite morphogenesis	47/1765	91/18670	1.24269e-24	3.94553e-23	1.48628e-23	ARHGAP33/PAFAH1B1/SS18L2/CUL7/NGEF/RAB21/DNM1L/LZTS3/NFATC4/FMR1/FBXO31/EEF2K/ANKRD27/CAPRIN2/DBN1/UBE3A/GORASP1/STK11/OBSL1/VAMP7/RAP2A/ID1/YWHAH/CAPRIN1/DBNL/PARP6/ITPKA/ADAM10/ACTR2/PDLIM5/CDK5/NSMF/ILK/EFNA1/SDC2/KNDC1/PTEN/CFL1/DHX36/BAIAP2/ANAPC2/CDK5R1/SS18L1/NLGN3/ARC/OPA1/SHANK3	47
GO:0016079	synaptic vesicle exocytosis	54/1765	119/18670	1.42993e-24	4.51698e-23	1.70155e-23	SYT7/PFN2/PSEN1/DNM1L/SNAP23/SNAP29/DNAJC5/CHRNA4/SNPH/SYP/FMR1/STX4/VPS18/BLOC1S6/NAPA/RAB3A/STX1A/NCS1/DVL1/GIT1/STX2/RAB3GAP1/RAP1A/CNR1/GIPC1/NAPB/RAP1B/SNAP25/SYT11/STXBP1/PREPL/VAMP1/SNAPIN/SNAP47/RAB5A/CPLX2/SYT8/DOC2A/SV2A/CALM3/CDK5/STX3/PRRT2/CPLX1/P2RY1/ATP2A2/CTBP2/PPFIA3/SCRIB/DRD1/PIP5K1C/BACE1/VAMP2/DOC2B	54
GO:0001666	response to hypoxia	101/1765	359/18670	1.69975e-24	5.34219e-23	2.01241e-23	BAD/CFLAR/HIPK2/RHOA/SIRT2/XRCC1/PTGS2/GNB1/EDN1/REST/PSMC5/MMP2/MT3/DNM1L/SLC9A1/ICAM1/SIRT1/HMOX1/TXN2/EP300/HIF1A/PSMC1/CHRNA4/E2F1/PGK1/SFRP1/PLAT/NDRG1/ERCC2/TGFB1/PTN/CXCL12/SLC11A2/PPARD/SRF/VEGFA/FAM162A/REG1A/EPAS1/NFE2L2/SLC2A1/CREB1/FOXO3/TGFB3/DNMT3A/EGR1/CXCR4/TWIST1/BMP2/BECN1/PIN1/RAF1/PRKAA1/POSTN/ETS1/MDM2/EGLN1/TLR2/MGARP/THBS1/ACVRL1/TP53/SMAD4/AKT1/PAM/NOTCH1/ADM/ATM/HYOU1/ADA…	101
GO:0048678	response to axon injury	43/1765	77/18670	1.82089e-24	5.69418e-23	2.145e-23	ISL1/RTN4R/TNC/CTNNA1/SCARF1/BAX/LGALS1/TSPO/TXN2/RANGAP1/PTPRS/MAG/PTN/DPYSL3/MTR/APOA1/SPP1/LRP1/MAX/MAP1B/NREP/P2RX4/KLF4/MAPK8IP3/SOD1/PTPRF/CERS2/JAM3/NDEL1/ARF4/MAP2K1/CDK1/MORN4/PTEN/LAMB2/DAG1/JUN/DHFRP1/APOD/LRIG2/AIF1/DHFR/NEFL	43
GO:0030307	positive regulation of cell growth	65/1765	169/18670	2.39901e-24	7.46451e-23	2.81189e-23	TNFRSF12A/PAFAH1B1/RUFY3/RHOA/EDN1/SLC9A1/MUL1/NRP1/ADNP/ADNP2/RAB11A/SFRP1/MEGF8/MTPN/LIMK1/TGFBR1/CXCL12/RASAL1/SRF/VEGFA/DBN1/EIF4G1/REG1A/FN1/TRIM32/CXCR4/LRP1/PIN1/MACF1/PARP2/MAP1B/H3-3B/DBNL/PLAA/SDCBP/ADAM10/SEMA7A/LEF1/ERBB2/AKT1/S100A8/GOLGA4/SFRP2/EGFR/ZFYVE27/MMP14/H3-3A/S100A9/UCN/FXN/AVPR1A/ILK/NDEL1/SPHK1/ANAPC2/RPS6KA3/CIB1/TRPV2/SMURF1/MTOR/GDI1/BMPR2/SLC44A4/TWF2/CYFIP1	65
GO:0032271	regulation of protein polymerization	75/1765	218/18670	2.43685e-24	7.54453e-23	2.84203e-23	FKBP4/NCKAP1/ARFGEF1/RHOA/PFN2/GBA2/NCK2/CAMSAP3/CAPZB/HSP90AA1/CTTN/ICAM1/ABL1/TRIOBP/PICK1/NIN/CORO1A/MTPN/WASL/CSF3/PFN1/ARPC3/WASF1/DBN1/ACTR3/SPTBN1/STMN1/CAMSAP2/PREX1/EML2/VASP/MKKS/AKAP9/ARPC1B/CAMSAP1/MAP1B/AVIL/RAC1/DBNL/BIN1/CDK5RAP2/CCL21/ACTR2/BBS4/TBCD/ARF1/RASA1/GSN/TWF1/DYRK1A/NCK1/PINK1/DMTN/ARPC5/ARPC2/PRKCD/ARF6/MECP2/RAC3/SPTBN2/BAIAP2/CDK5R1/GRB2/FES/INPP5J/EVL/GMFB/SPTAN1/FC…	75
GO:0021762	substantia nigra development	32/1765	43/18670	2.60907e-24	8.03776e-23	3.02783e-23	HSPA5/RHOA/SIRT2/MAOB/ACTB/FGF9/YWHAE/SUDS3/RAD1/GNB4/ZNF430/MAPKAP1/PLP1/COX6B1/SYNGR3/YWHAH/YWHAQ/SYPL2/CALM2/SEC16A/GLUD1/INA/CALM3/G6PD/S100A1/ZNF148/NDRG2/CKB/CNP/CCDC14/CALM1/NDUFS3	32
GO:0045785	positive regulation of cell adhesion	108/1765	403/18670	3.06017e-24	9.38102e-23	3.53384e-23	BAD/ITGA3/CX3CL1/AP3D1/RHOA/NCK2/MAP4K4/DNM2/ICAM1/CHRD/EFNB1/ITGA6/ABL1/NRP1/CRKL/LGALS1/TRIOBP/CORO1A/DNAJA3/STX4/CSK/SFRP1/EBI3/PRKD2/TGFB1/CDK6/PTN/GATA3/CXCL12/SPOCK2/CCL2/EFNB3/VTN/MDK/VEGFA/BCL6/WNT5A/HES1/FN1/APOA1/NR4A3/PREX1/SDC4/EFNB2/IL1B/FOXA2/NINJ1/RARA/FLOT2/IL6ST/ETS1/ANXA1/CD36/RAC1/IL6/HLX/CCL21/FLOT1/IQGAP1/PDPK1/ERBB2/AKT1/BCL10/HSPD1/SFRP2/MYO10/PIK3R1/ATM/IL18/ADAM8/THY1/NCK…	108
GO:1902905	positive regulation of supramolecular fiber organization	72/1765	204/18670	3.52684e-24	1.07586e-22	4.05277e-23	CX3CL1/NCKAP1/RHOA/PFN2/NCK2/WDR1/EDN1/PSEN1/CTTN/WNT11/ICAM1/ABL1/NRP1/PICK1/NIN/CORO1A/SFRP1/WASL/LIMK1/TGFBR1/CSF3/PFN1/ARPC3/WASF1/ACTR3/PROX1/APOA1/TGFB3/CLU/SDC4/VASP/ID1/AKAP9/APOE/ARPC1B/MAP1B/RAC1/BIN1/CDK5RAP2/CCL21/ACTR2/RB1/KATNB1/APP/ARF1/GSN/NCK1/WNT4/ARPC5/ARPC2/ARF6/TSC1/MECP2/RAC3/SYNPO/CFL1/BAIAP2/CDK5R1/GRB2/FES/NF2/EVL/FLNA/GMFB/FCHSD1/MTOR/ARHGEF15/DCTN1/GPX1/ARPC4/ARPC1A/CYF…	72
GO:0098930	axonal transport	37/1765	58/18670	4.06296e-24	1.23335e-22	4.64606e-23	PAFAH1B1/KIF1B/AP3D1/AP3M2/RAB21/HIF1A/KIF3B/FMR1/BLOC1S6/HSPB1/TRAK2/KIF1C/KIF3A/TERF2/BLOC1S1/MGARP/MAPK8IP3/SOD1/SNAPIN/SYBU/FEZ1/DST/UCHL1/AP3S2/NDEL1/MAP1A/KIF5B/CNIH2/AP3S1/AP3M1/BLOC1S4/BLOC1S5/BLOC1S3/BLOC1S2/SPG7/OPA1/NEFL	37
GO:0010771	negative regulation of cell morphogenesis involved in differentiation	48/1765	97/18670	4.6262e-24	1.39752e-22	5.26446e-23	SEMA3F/IFRD1/SEMA3G/SEMA3B/RUFY3/RTN4R/NGFR/NGEF/RHOA/PSEN1/MT3/ARHGAP4/SEMA6A/SEMA4G/NRP1/NFATC4/PTPRS/MAG/EFNB3/CORO1C/UBE3A/WNT5A/GORASP1/RTN4/TRAK2/SPP1/ID1/RNF6/YWHAH/PLXNA3/POSTN/SEMA4F/SEMA7A/ARHGDIA/SEMA6C/THY1/DMTN/CDK5/SEMA6B/SEMA4C/EFNA1/PTK2/PTEN/CDK5R1/SEMA4B/NLGN3/SYNGAP1/GDI1	48
GO:0010810	regulation of cell-substrate adhesion	74/1765	215/18670	4.80286e-24	1.44387e-22	5.43909e-23	ITGA3/CX3CL1/ATXN3/RHOA/MAP4K4/CAMSAP3/DNM2/SLC9A1/ITGA6/ABL1/NRP1/CRKL/LGALS1/TRIOBP/JAG1/SFRP1/CDK6/PTN/SPOCK2/COL1A1/VTN/MDK/CORO1C/VEGFA/BCL6/FN1/APOA1/LRP1/PREX1/SDC4/MACF1/RAC2/NINJ1/POSTN/MEN1/CD36/RAC1/CCL21/THBS1/ACVRL1/IQGAP1/MINK1/TBCD/PIK3R1/RASA1/NOTCH1/SPOCK1/THY1/FZD7/MMP14/DMTN/ITGA5/WNT4/ARPC2/TSC1/ILK/CRK/DAPK3/FAM107A/PTK2/RAC3/PTEN/DAG1/FZD4/CALR/CSF1/CIB1/NF2/APOD/FLNA/SRC/LD…	74
GO:0035051	cardiocyte differentiation	64/1765	167/18670	6.84975e-24	2.04933e-22	7.71983e-23	ISL1/MAP2K4/MEF2A/EDN1/MEF2C/ZMPSTE24/REST/SLC9A1/MAPK1/JAG1/MAPK3/TGFB1/GSK3A/DKK1/KAT2A/IFT20/SRF/VEGFA/PDGFRB/HES1/RGS2/RGS4/PROX1/ARID1A/TWIST1/OBSL1/EFNB2/BMP4/BMP2/PIN1/PARP2/RARA/KDM6B/MYH10/PDGFRA/TBX3/HEY2/AGT/ARRB2/SMAD4/EGFR/NOTCH1/ITGB1/HNRNPU/FZD7/G6PD/VCAM1/PDLIM5/EOMES/SPRY1/SOX17/GPER1/TSC1/FRS2/MESP1/CDK1/TCAP/DHX36/CALR/NKX2-5/RXRA/PPARA/DLL1/MTOR	64
GO:0099175	regulation of postsynapse organization	48/1765	98/18670	8.2481e-24	2.45588e-22	9.25133e-23	SEMA3F/ARHGAP33/PAFAH1B1/NGEF/VPS35/CHMP2B/SSH1/DNM1L/LZTS3/NRCAM/CRKL/ZMYND8/CBLN1/EEF2K/PTPRS/PTN/ABHD17B/CAPRIN2/DBN1/UBE3A/WNT5A/NRP2/CRIPT/LRFN1/ABHD17A/APOE/CAPRIN1/DBNL/ITPKA/ADAM10/ACTR2/PDLIM5/CDK5/ARF4/EFNA1/CDH2/PTEN/PRNP/CFL1/LRFN4/DHX36/BAIAP2/CDK5R1/FZD9/NLGN3/ARC/OPA1/SHANK3	48
GO:0021510	spinal cord development	50/1765	106/18670	8.43645e-24	2.5e-22	9.41753e-23	PKD1/ISL1/EED/TULP3/CHRD/PHGDH/ERCC2/PTPRS/PTN/EVX1/ZPR1/MDGA1/LOXL3/PROX1/PKD2/HOXB8/SOX4/MPST/SMO/HOXD10/DLL4/GDF11/ACTL6A/IFT172/AKT1/LMO4/SRD5A1/ABT1/DAAM2/VLDLR/NOTCH1/BAG3/TAL1/NKX6-1/IFT122/SHH/PBX3/GDNF/SOX12/GATA2/HOXC10/CLN8/NOG/MED12/DLL1/MTOR/GIGYF2/DCTN1/TCTN1/NEFL	50
GO:0051146	striated muscle cell differentiation	88/1765	293/18670	1.26473e-23	3.73005e-22	1.40512e-22	CFLAR/SPAG9/CD9/MAP2K4/MEF2A/WDR1/EDN1/MEF2C/ZMPSTE24/SLC9A1/SIX4/MYEF2/TGFB1/GSK3A/MTPN/DKK1/KAT2A/HDAC5/IFT20/EHD1/MAPK14/SRF/VEGFA/PDGFRB/RGS2/RGS4/PROX1/ARID1A/TRIM32/BHLHE41/OBSL1/EFNB2/BMP4/BMP2/SIX1/PIN1/SMO/PARP2/GDF15/RARA/KDM6B/MYH10/KRAS/SORT1/PDGFRA/TBX3/HEY2/AGT/NIBAN2/FLOT1/RB1/AFG3L2/ARRB2/SMAD4/AKT1/NOTCH1/ITGB1/HNRNPU/UCHL1/FZD7/MMP14/SKI/G6PD/PDLIM5/MSX1/CASP3/SHH/TSC1/AVPR1A/FR…	88
GO:0010506	regulation of autophagy	94/1765	327/18670	1.28947e-23	3.78509e-22	1.42585e-22	BAD/GNAI3/KDM4A/SIRT2/VPS35/CSNK2A2/PRKACA/USP33/ZMPSTE24/CTTN/MT3/DNM1L/SPTLC1/MUL1/HDAC6/SIRT1/ABL1/FBXO7/HMOX1/TSPO/EP300/SPTLC2/HIF1A/CHMP4B/MAPK3/TSC2/HERC1/GSK3A/NAMPT/HSPB1/RHEB/IFT20/IL10RA/AMBRA1/GAPDH/EIF4G1/PIKFYVE/HTRA2/RAB3GAP1/PARK7/STK11/FOXO3/BECN1/EIF2AK4/PRKAA1/HTR2B/XPA/TP53/AKT1/MCL1/RAB5A/PLK2/C9orf72/ATM/FEZ1/FOXO1/BAG3/BCL2L11/UCHL1/RAB39B/DRAM2/PINK1/ATP13A2/ATP6V0D1/GPSM1…	94
GO:0060541	respiratory system development	70/1765	198/18670	1.36312e-23	3.9825e-22	1.50021e-22	ITGA3/PKD1/TNC/LRP6/JMJD6/FGFR1/TULP3/CIC/WNT11/MAPK1/EP300/SIX4/CTSZ/FGF9/MAPK3/CTSH/RAB3A/DLX5/PTN/AIMP2/PLOD3/PTK7/SRF/VEGFA/MAN2A1/SPARC/PDGFRB/WNT5A/HES1/ACVR2B/LOXL3/EPAS1/PROX1/CREB1/TGFB3/RDH10/BMP4/SOX9/ID1/THRA/SIX1/LIF/LAMA5/RARA/KRAS/PDGFRA/SPRY2/HS6ST1/YAP1/STRA6/RBP4/LEF1/SEC24B/EGFR/NOTCH1/DLG5/EIF4E/MMP14/SKI/TGFBR2/SPRY1/SHH/CTNNB1/MAP2K1/RARG/DAG1/NOG/BMPR2/BAG6/ATXN1L	70
GO:0032147	activation of protein kinase activity	95/1765	333/18670	1.37034e-23	3.98488e-22	1.50111e-22	PRKAR2B/SPAG9/WNK1/MAP2K4/DRD4/MAP4K4/PRKACA/MARK2/PSEN1/STRADB/WNT11/MT3/MUL1/ABL1/CRKL/MAPK1/STK4/ADNP/MAPK3/TGFBR1/RAPGEF1/MAPK14/VEGFA/WNT5A/ECT2/ACVR2B/CCDC88A/STK25/PARK7/STK11/MAPKAP1/TGFB3/CXCR4/NRK/BMP4/IL1B/BMP2/TRAF2/GDF15/PAK4/RAF1/PRKAA1/KIDINS220/AGT/DBNL/DAB2IP/TLR4/THBS1/MAPK8IP3/MAP3K12/PDPK1/MINK1/SOD1/AKT1/DGKQ/EGFR/TAOK2/IL18/PINK1/TAOK1/SHC1/IL6R/TGFBR2/UCN/PRKCD/CARTPT/TLR3/…	95
GO:0097061	dendritic spine organization	43/1765	80/18670	1.44933e-23	4.19497e-22	1.58025e-22	ARHGAP33/ITGA3/PAFAH1B1/NGEF/VPS35/CTTN/MTMR2/DNM1L/LZTS3/HDAC6/PICK1/LGMN/ZMYND8/EEF2K/WASL/ABHD17B/DVL1/CAPRIN2/DBN1/UBE3A/APOE/DLG4/CAPRIN1/DBNL/ITPKA/ADAM10/ACTR2/ARF1/PDLIM5/CDK5/EFNA1/INSR/PTEN/PRNP/CFL1/DHX36/BAIAP2/CDK5R1/EPHB3/NLGN3/ARC/OPA1/SHANK3	43
GO:0071383	cellular response to steroid hormone stimulus	80/1765	250/18670	1.51415e-23	4.36228e-22	1.64328e-22	CFLAR/FKBP4/PPP5C/UFL1/ISL1/RHOA/ATP2B1/EDN1/UBA5/REST/GSTP1/ICAM1/HDAC6/SIRT1/RBFOX2/EP300/SFRP1/TGFB1/ATP1A3/PPARD/UBE3A/PARK7/HDAC1/ARID1A/FOXO3/NR4A3/BMP4/MED1/THRA/SMARCA4/RNF6/YWHAH/RARA/RAN/SERPINF1/CASP9/ANXA1/MGARP/YAP1/USP8/LEF1/RB1/ARRB2/CARM1/PARP1/SRD5A1/EGFR/TAF1/STAR/FOXO1/EIF4E/BCL2L11/HNRNPU/NR4A2/AIFM1/FBXO32/NR2F6/SSTR5/HEYL/GPER1/GJB2/CTNNB1/DDIT4/FAM107A/NR0B1/RARG/NR2F1/NR2C…	80
GO:0007018	microtubule-based movement	86/1765	283/18670	1.69107e-23	4.84956e-22	1.82683e-22	PAFAH1B1/MAP4/KIF1B/AP3D1/KIF26A/AP3M2/CAMSAP3/PCM1/RAB21/HDAC6/SUN2/NEFH/IFT27/HIF1A/TRIP11/IFT52/KIF3B/FMR1/SPG11/BLOC1S6/HSPB1/IFT20/HSPA8/WASF1/NME5/IFT57/ACTR3/TRAK2/SFPQ/KIF17/VAMP7/BBS2/MKKS/KLC1/RHOT1/KIF1C/MAP1S/KIF3A/MAP1B/FLOT2/TERF2/BLOC1S1/DYNC1LI2/MGARP/IFT172/ACTR2/ARL3/MAPK8IP3/BBS4/KATNB1/GAS8/SOD1/APP/SNAPIN/SYBU/FEZ1/DST/BAG3/HNRNPU/UCHL1/WDR19/AP3S2/RACGAP1/STK36/IFT122/SUN1/D…	86
GO:0048639	positive regulation of developmental growth	67/1765	184/18670	1.80361e-23	5.14855e-22	1.93946e-22	TNFRSF12A/PAFAH1B1/RUFY3/FGFR1/EDN1/MEF2C/MUL1/EZR/NRP1/MAPK1/ADNP/FGF9/RAB11A/MEGF8/LIMK1/CXCL12/RASAL1/PPARD/MAPK14/SRF/VEGFA/DBN1/REG1A/FN1/PROX1/CREB1/CXCR4/LRP1/BBS2/MKKS/PIN1/MACF1/SMO/PARP2/MAP1B/HEY2/DBNL/HLX/PLAA/YAP1/SEMA7A/BBS4/AKT1/GOLGA4/NOTCH1/ZFYVE27/TGFBR2/NIPBL/ILK/NDEL1/CDK1/INSR/ANAPC2/FOXS1/CSF1/HSF1/TRPV2/AGRN/DIO3/DLL1/SMURF1/MTOR/GDI1/BMPR2/TWF2/PRKDC/CYFIP1	67
GO:0031334	positive regulation of protein complex assembly	83/1765	268/18670	2.52367e-23	7.17115e-22	2.70138e-22	BID/MAPK9/NCKAP1/RHOA/PPP2R5B/PFN2/NCK2/FSCN1/HSP90AA1/CTTN/BAX/PSMC5/ICAM1/HDAC6/PICK1/NIN/CORO1A/ERCC2/TGFB1/WASL/SETX/CSF3/PFN1/ARPC3/WASF1/SRF/VEGFA/EIF4G1/ACTR3/CREB1/IDE/CLU/TWIST1/VASP/AKAP9/ARPC1B/MAP1B/CD36/RAC1/BIN1/CDK5RAP2/TLR4/XPA/CCL21/ATAT1/ACTR2/TP53/ARF1/PARP1/TAF1/GSN/ATM/BCL2L11/NCK1/CUL4B/PINK1/TAL1/ARPC5/ERCC3/ARPC2/VCP/ARF6/CTNNB1/MECP2/RAC3/WNT10B/DHX36/FOSL1/BAIAP2/CDK5R1/…	83
GO:0048708	astrocyte differentiation	43/1765	81/18670	2.81029e-23	7.94928e-22	2.9945e-22	SOX8/VIM/LAMC3/PSEN1/MT3/ABL1/MAPK1/MAPK3/MAG/CDK6/PRPF19/HES1/ID2/LRP1/PLP1/SOX9/IL1B/BMP2/LIF/SMO/LDLR/KRAS/IL6ST/SERPINE2/IL6/BIN1/TLR4/APP/S100A8/EGFR/NOTCH1/TAL1/SHH/STAT3/MAP2K1/LAMB2/ID4/PTPN11/NOG/DRD1/C5AR1/DLL1/AGER	43
GO:0043405	regulation of MAP kinase activity	95/1765	337/18670	3.56186e-23	1.00296e-21	3.77816e-22	DVL2/SPAG9/KITLG/MAP2K4/DRD4/FGFR1/EDN1/PSEN1/GSTP1/MUL1/CRKL/MAPK1/MAPK3/CSK/SFRP1/TGFB1/TGFBR1/RAPGEF1/DKK1/CDK5RAP3/FZD10/MAPK14/VEGFA/HMGCR/PDGFRB/WNT5A/RGS2/RGS4/TGFB3/CXCR4/NRK/BMP4/IL1B/BMP2/TRAF2/APOE/GDF15/RAF1/PRKAA1/KRAS/KIDINS220/HTR2B/SPRY2/DBNL/DAB2IP/TLR4/SORL1/THBS1/MAPK8IP3/MAP3K12/IQGAP1/ERBB2/SOD1/SFRP2/EGFR/TAOK2/ADAM8/UCHL1/TAOK1/SHC1/DVL3/FZD5/PRKCD/SPRY1/CARTPT/FRS2/SMPD1/I…	95
GO:0022407	regulation of cell-cell adhesion	106/1765	403/18670	4.07449e-23	1.14214e-21	4.30246e-22	BAD/CX3CL1/CD9/SNAI2/WNK1/AP3D1/RHOA/NCK2/ICAM1/EFNB1/ITGA6/ABL1/LGALS1/JAG1/CORO1A/DNAJA3/CSK/EBI3/TGFB1/GATA3/CXCL12/CCL2/EFNB3/MDK/MAPK14/MDGA1/VEGFA/BCL6/WNT5A/HES1/LOXL3/APOA1/NR4A3/SDC4/EFNB2/BMP4/IL1B/FOXA2/BMP2/LRFN3/TWSG1/RARA/FLOT2/IL6ST/ETS1/ANXA1/DTX1/SERPINE2/GPNMB/RAC1/IL6/HLX/KLF4/CCL21/FLOT1/LEF1/PDPK1/MINK1/ERBB2/AKT1/BCL10/CELSR2/HSPD1/MYO10/PIK3R1/TNFRSF21/IL18/DLG5/ADAM8/THY1/…	106
GO:0042471	ear morphogenesis	52/1765	118/18670	5.5924e-23	1.56061e-21	5.87882e-22	DVL2/DLX6/FGFR1/EDN1/MAPK1/TRIOBP/SIX4/FGF9/MAPK3/DLX5/HOXA1/HOXA2/DVL1/GATA3/NAGLU/SLC9A3R1/PTK7/WNT5A/PRRX1/PROX1/NR4A3/TWIST1/SOX9/INSIG2/SIX1/GSC/SPRY2/MYO7A/SEC24B/COL2A1/SOD1/WDR19/ABR/MSX1/NIPBL/OSR2/FZD6/CTHRC1/RPL38/TCAP/GATA2/FZD2/SCRIB/USH1G/NOG/INSIG1/BCR/HMX3/HMX2/CEP290/MAFB/SLC44A4	52
GO:0048013	ephrin receptor signaling pathway	44/1765	86/18670	6.28893e-23	1.74714e-21	6.58151e-22	AP2B1/NGEF/RHOA/NCK2/ACTB/PSEN1/MMP2/EFNB1/MMP9/WASL/DNM1/GIT1/EFNB3/ARPC3/ACTR3/EFNB2/ARPC1B/RAC1/SDCBP/ACTR2/SS18/EPHA2/EFNA3/RASA1/NCK1/VAV2/ARPC5/ARPC2/CRK/EFNA1/PTK2/SDC2/HRAS/YES1/CDK5R1/PTPN11/EPHB3/ACTG1/EPHB4/AP2A1/SRC/ARPC4/ARPC1A/EFNA4	44
GO:0035270	endocrine system development	54/1765	127/18670	6.68527e-23	1.849e-21	6.96519e-22	BAD/ISL1/BAK1/WNT11/CRKL/MAPK1/TSPO/MAPK3/GSK3A/CDK6/RHEB/TGFBR1/GATA3/MDK/SRF/WNT5A/HES1/APOA1/CREB1/SOX4/BMP4/SOX9/FOXA2/BMP2/THRA/SIX1/SMO/CDKN1C/RAF1/MEN1/SOX3/PDGFRA/ETS1/ANXA1/IL6/STRA6/PDPK1/AKT1/SRD5A1/FOXO1/IL6R/WNT4/MSX1/NKX6-1/SHH/MAP2K1/NR0B1/INSR/EIF2AK3/GATA2/NKX2-5/NOG/PBX1/DLL1	54
GO:1990778	protein localization to cell periphery	90/1765	311/18670	6.98891e-23	1.92443e-21	7.24933e-22	ITGA3/KIF1B/TNFRSF1A/GRIPAP1/VPS35/LRP6/MPP5/PICALM/ACTB/STX7/EPB41L3/RAB10/TMED2/EZR/PALM/STX4/CSK/RAB11A/LIN7B/AKT2/TGFB1/RAB3A/SLC9A3R1/IFT20/GORASP1/SPTBN1/RAP1A/RAB29/PDZD11/LRP1/ACSL3/IQSEC2/VAMP7/BBS2/RAP2A/MACF1/LAMA5/FLOT2/SNAP25/NUMB/STXBP1/FLOT1/ADAM10/PREPL/ARL3/PDPK1/AKT1/EPHA2/RAB13/SNAP47/GOLGA4/PIK3R1/EGFR/SEC16A/LIN7C/ITGB1/ZFYVE27/MMP14/WDR19/RER1/SQSTM1/GRIN2C/GRASP/GPER1/CDK5/…	90
GO:0051222	positive regulation of protein transport	108/1765	418/18670	7.25473e-23	1.98882e-21	7.4919e-22	BAD/BAIAP3/ISL1/RUFY3/VPS35/CSNK2A2/PRKACA/PTGS2/PCM1/PSEN1/OXCT1/ACHE/DNM1L/EZR/ABL1/MAPK1/HIF1A/MAPK3/STX4/GPI/AKT2/TGFB1/GSK3A/GATA3/PPP3CB/YWHAE/ZPR1/MDK/GAPDH/PPARD/MAPK14/TMEM30A/WNT5A/ECT2/SPTBN1/HTRA2/WLS/RAB29/TGFB3/TWIST1/LRP1/ACSL3/SOX4/IL1B/RAC2/SMO/RAN/PRKAA1/MYH10/POSTN/CAMK1/MDM2/GLUL/HTR2B/RAC1/IL6/TLR4/ANP32B/TLR2/SORL1/RBP4/TP53/ERBB2/ARF1/PIK3R1/EGFR/SYBU/SEC16A/GLUD1/ADAM8/BAG…	108
GO:0042326	negative regulation of phosphorylation	116/1765	468/18670	7.48437e-23	2.04277e-21	7.69515e-22	PRKAR2B/PAFAH1B1/RANBP9/PPP5C/BAK1/WNK1/RHOA/SIRT2/LRP6/NCK2/PSEN1/GSTP1/BAX/PEBP1/SEMA6A/EZR/SIRT1/ABL1/CRKL/FBXO7/CDK5RAP1/TSC2/CSK/SFRP1/TGFB1/FKBP8/HSPB1/FKTN/RAPGEF1/DVL1/DKK1/CDK5RAP3/SLC9A3R1/CORO1C/PPP2R5D/HMGCR/EIF4G1/PARK7/RGS2/RGS4/TWIST1/CDKN2C/BMP4/IL1B/FOXA2/PIN1/LIF/CDKN2D/CDKN1C/APOE/PPP1R1B/MEN1/SPRY2/KLF4/DAB2IP/TLR4/SORL1/TARBP2/RB1/PDPK1/ARRB2/SMAD4/AKT1/CALM2/CTDSP1/DGKQ/SFRP…	116
GO:0021700	developmental maturation	85/1765	284/18670	9.53515e-23	2.59115e-21	9.76088e-22	KDM1A/SOX8/CX3CL1/BAIAP3/AP3D1/RHOA/SIRT2/PRKACA/PICALM/NTN4/SCARF1/FGFR1/MMP2/AURKA/NRCAM/ARCN1/PALM/PICK1/HIF1A/NFATC4/SYP/CLN5/BLOC1S6/ERCC2/ANKRD27/RAB3A/GATA3/PFN1/CLCN3/VEGFA/WNT5A/HES1/ID2/EPAS1/CDC20/FOXO3/C3/BMP2/CDKN1C/C1QL1/MAP1B/DLG4/GDF11/EDNRB/DAB2IP/STXBP1/CCL21/MTCH1/ACVRL1/RB1/APP/SNAPIN/SYBU/TBX6/NR4A2/G6PD/TAL1/FZD5/NKX6-1/PLXNB1/YWHAZ/DCHS1/AXL/CTNNB1/MECP2/RAC3/WNT10B/S1PR1/C…	85
GO:2001235	positive regulation of apoptotic signaling pathway	65/1765	179/18670	9.8631e-23	2.66861e-21	1.00527e-21	BAD/TNFRSF12A/BID/BAK1/CTNNA1/MAPK9/CASP8/NCK2/BAX/DNM1L/SIRT1/NFATC4/MMP9/STK4/E2F1/CTSH/SFRP1/GSK3A/CASP2/TGFBR1/YWHAE/SLC9A3R1/FAM162A/HTRA2/PARK7/SFPQ/BECN1/TRAF2/STYXL1/YWHAH/PRR7/YWHAQ/AGT/ITM2C/NMT1/SKIL/DAB2IP/THBS1/TP53/SOD1/BCL10/MCL1/TP53BP2/S100A8/GSN/BCL2L11/NCK1/PINK1/MSX1/S100A9/PRKCD/GPER1/YWHAZ/DAPK3/FADD/YWHAG/UBB/BCL2L1/PTEN/RPS7/DDIT3/BNIP3/BOK/PAK2/FIS1	65
GO:0048857	neural nucleus development	37/1765	62/18670	1.22727e-22	3.3062e-21	1.24545e-21	HSPA5/RHOA/SIRT2/MAOB/ACTB/FGF9/YWHAE/SUDS3/RAD1/GNB4/ZNF430/MAPKAP1/PLP1/COX6B1/SYNGR3/YWHAH/YWHAQ/SEC24B/SYPL2/CALM2/SEC16A/GLUD1/INA/CALM3/G6PD/S100A1/ZNF148/NDRG2/CKB/CDK5R2/CNP/HOXB2/CCDC14/CDK5R1/SCRIB/CALM1/NDUFS3	37
GO:0009416	response to light stimulus	90/1765	314/18670	1.45675e-22	3.90749e-21	1.47196e-21	KDM1A/BAK1/CTNS/PTGS2/GNB1/SDF4/SLC1A3/DNM2/DDHD2/BAX/SIRT1/EP300/HIF1A/NFATC4/FMR1/NDRG4/ERCC2/AKT2/CRTC1/PTN/HOXA1/IFT20/UNC119/PITPNM1/METAP2/HMGCS1/HMGCR/ID2/B4GALT2/STK11/CREB1/ELOVL4/TRIM32/ELK1/ATF4/EIF2AK4/CDKN2D/UBE4B/PPP1R1B/PRKAA1/CASP9/KRAS/MEN1/EIF2S1/BHLHE40/MDM2/NMT1/XPA/TP53/APP/AKT1/PARP1/PIK3R1/EGFR/TAF1/ITGB1/IMPACT/XPC/NPTN/CUL4B/AGRP/NR2F6/RDH13/BRSK1/ERCC3/METAP1/CASP3/CDK5/…	90
GO:0031102	neuron projection regeneration	36/1765	59/18670	1.56437e-22	4.17815e-21	1.57391e-21	ISL1/RTN4R/TNC/CTNNA1/MAP4K4/SCARF1/TSPO/PTPRS/MAG/PTN/PRRX1/MTR/APOA1/SPP1/LRP1/MAP1B/NREP/KLF4/MAPK8IP3/PTPRF/CERS2/ADM/THY1/JAM3/NDEL1/MAP2K1/PTEN/LAMB2/DAG1/ULK1/JUN/DHFRP1/APOD/LRIG2/DHFR/NEFL	36
GO:0001503	ossification	104/1765	398/18670	1.83415e-22	4.87774e-21	1.83745e-21	SOX8/UFL1/SNAI2/VCAN/TNC/FOXC1/RHOA/ATP2B1/PRKACA/PTGS2/MEF2C/ZMPSTE24/REST/WNT11/ACHE/MMP2/CHRD/MAPK1/HIF1A/JAG1/OXT/FGF9/MAPK3/SFRP1/ERCC2/TGFB1/CDK6/DLX5/PTN/HOXA2/DKK1/COL1A1/AREG/MDK/MAPK14/SPARC/WNT5A/ACVR2B/ID2/MEF2D/ID3/SPP1/TGFB3/TWIST1/BMP4/SOX9/BMP2/CITED1/ID1/THRA/SMO/TWSG1/H3-3B/MEN1/SORT1/IL6ST/GPNMB/IL6/NAB1/SEMA7A/LEF1/COL2A1/CDH11/AKT1/EPHA2/SFRP2/EGFR/NOTCH1/HNRNPU/MMP14/FZD1/SK…	104
GO:0098693	regulation of synaptic vesicle cycle	50/1765	112/18670	1.86014e-22	4.9258e-21	1.85555e-21	GRIPAP1/PFN2/DNM1L/DNAJC5/CHRNA4/SYP/FMR1/VPS18/NAPA/RAB3A/STX1A/DNM1/NCS1/DVL1/PPP3CB/GIT1/RAB3GAP1/RAP1A/VAMP4/CNR1/GIPC1/NAPB/RAP1B/SYT11/TOR1A/STXBP1/PLAA/PREPL/VAMP1/SH3GL1/SNAPIN/RAB5A/DGKQ/CPLX2/CALM3/BRSK1/CDK5/CPLX1/RAB3B/P2RY1/NLGN2/CDH2/PTEN/ATP2A2/CDK5R1/SLC2A4/DRD1/BACE1/NLGN3/CYFIP1	50
GO:0001933	negative regulation of protein phosphorylation	109/1765	429/18670	1.91866e-22	5.05924e-21	1.90582e-21	PRKAR2B/PAFAH1B1/RANBP9/PPP5C/BAK1/WNK1/SIRT2/LRP6/NCK2/PSEN1/GSTP1/BAX/PEBP1/SEMA6A/EZR/SIRT1/ABL1/CRKL/FBXO7/CDK5RAP1/TSC2/CSK/SFRP1/TGFB1/FKBP8/HSPB1/FKTN/RAPGEF1/DVL1/DKK1/CDK5RAP3/SLC9A3R1/CORO1C/PPP2R5D/HMGCR/EIF4G1/PARK7/RGS2/RGS4/TWIST1/CDKN2C/BMP4/IL1B/PIN1/LIF/CDKN2D/CDKN1C/APOE/PPP1R1B/MEN1/SPRY2/KLF4/DAB2IP/TLR4/SORL1/TARBP2/RB1/PDPK1/ARRB2/SMAD4/AKT1/CALM2/CTDSP1/DGKQ/SFRP2/C9orf72/F…	109
GO:0009896	positive regulation of catabolic process	108/1765	423/18670	1.99725e-22	5.24427e-21	1.97552e-21	GCLC/BAD/MYLIP/MAPK9/GNAI3/ATXN3/SIRT2/VPS35/SCT/PSEN1/HSP90AA1/BAX/AURKA/SPTLC1/MUL1/EZR/HDAC6/SIRT1/FBXO7/HMOX1/SPTLC2/HIF1A/PSMC1/ABCD1/FMR1/MAPK3/TSC2/AKT2/GSK3A/DVL1/AMBRA1/WNT5A/RAB3GAP1/NFE2L2/PARK7/STK11/FOXO3/TRIM32/IDE/CLU/TWIST1/WWP1/LRP1/SOX9/IL1B/BECN1/EIF2AK4/LDLR/APOE/PRKAA1/MDM2/DNAJB2/IL6/DAB2IP/SORL1/HNRNPD/BBS7/FURIN/NKD1/CSNK1D/APP/AKT1/METTL14/PLK2/TAF1/C9orf72/ATM/FOXO1/ADAM…	108
GO:0031960	response to corticosteroid	61/1765	162/18670	2.30268e-22	6.02083e-21	2.26805e-21	BAD/CFLAR/ISL1/RHOA/MAOB/ATP2B1/PTGS2/EDN1/REST/GSTP1/ICAM1/OXT/TGFB1/COL1A1/AREG/MDK/SPARC/FOXO3/SERPINF1/CASP9/KRAS/ANXA1/IL6/CTSV/USP8/PARP1/SRD5A1/PAM/EGFR/STAR/NOTCH1/ADM/HNMT/FOXO1/EIF4E/BCL2L11/HNRNPU/AIFM1/FBXO32/CALM3/SSTR5/CLDN1/UCN/CASP3/GPER1/GJB2/AVPR1A/DDIT4/FAM107A/FOS/FOSL1/GBA/ZFP36L1/AKR1C3/SRC/HSD3B1/HSD3B2/AIF1/AQP1/NEFL/SSTR3	61
GO:0010631	epithelial cell migration	96/1765	351/18670	2.32456e-22	6.05261e-21	2.28002e-21	PLXND1/ITGA3/BCAR1/RHOA/PFN2/MAP4K4/PTGS2/FGFR1/EDN1/MEF2C/HDAC6/SIRT1/ABL1/NRP1/HMOX1/LGMN/HIF1A/MMP9/RAB11A/CTSH/GPI/PRKD2/TGFB1/PTN/HSPB1/TGFBR1/GATA3/PFN1/HDAC5/CORO1C/PPARD/SRF/VEGFA/SPARC/WNT5A/RTN4/NFE2L2/PROX1/APOA1/NRP2/GIPC1/PLCG1/EFNB2/BMP4/SOX9/ID1/MACF1/DLL4/APOE/SERPINF1/ETS1/ANXA1/P2RX4/AGT/GLUL/KLF4/DAB2IP/THBS1/CYP1B1/ACVRL1/PDPK1/AKT1/EPHA2/RAB13/PLK2/NOTCH1/ITGB1/ITGB2/TGFBR2/Z…	96
GO:0030111	regulation of Wnt signaling pathway	98/1765	363/18670	2.38062e-22	6.17275e-21	2.32528e-21	DVL2/ITGA3/FUZ/MKS1/ISL1/SNAI2/WNK1/ASPM/VPS35/LRP6/PSEN1/WNT11/PSMC5/ABL1/PSMC1/CHD8/NFATC4/STK4/FGF9/TSC2/SFRP1/GSK3A/DLX5/GRB10/RAPGEF1/DVL1/DKK1/COL1A1/SLC9A3R1/IFT20/MDK/CAPRIN2/MAPK14/SNX3/PTK7/WNT5A/HDAC1/WLS/KLHL12/STK11/FOXO3/EGR1/PFDN5/LRP1/SOX4/SOX9/BMP2/CITED1/PIN1/MACF1/SMARCA4/APOE/CSNK1G2/GSC/DAB2IP/TLR2/YAP1/USP8/LEF1/NKD1/CSNK1D/APP/SFRP2/DAAM2/EGFR/NOTCH1/DIXDC1/FOXO1/APCDD1/FZD…	98
GO:0048738	cardiac muscle tissue development	75/1765	233/18670	2.51218e-22	6.48684e-21	2.4436e-21	ISL1/FOXC1/ERBB3/MAP2K4/MEF2A/FGFR1/EDN1/MEF2C/ZMPSTE24/SLC9A1/MAPK1/FGF9/NDRG4/TGFB1/GSK3A/TGFBR1/DKK1/KAT2A/IFT20/MAPK14/SRF/VEGFA/PDGFRB/WNT5A/ID2/RGS2/RGS4/PROX1/ARID1A/CREB1/OBSL1/EFNB2/BMP4/MED1/BMP2/PIN1/DLL4/PARP2/UBE4B/RARA/KDM6B/MYH10/PDGFRA/TBX3/HEY2/AGT/YAP1/RBP4/ARRB2/SMAD4/MEIS1/NOTCH1/ITGB1/POU4F1/HNRNPU/FZD7/G6PD/PDLIM5/TGFBR2/TSC1/FRS2/MESP1/CDK1/S1PR1/PTEN/TCAP/NDUFV2/CALR/GJC1/…	75
GO:0007613	memory	51/1765	117/18670	2.6752e-22	6.87925e-21	2.59142e-21	ITGA3/CTNS/ABCA7/PTGS2/CIC/PSEN1/COMT/ITPR3/LGMN/NFATC4/ADNP/OXT/CALB1/CRTC1/PTN/PPP3CB/KAT2A/MDK/SRF/B4GALT2/CREB1/CNR1/SGK1/EIF2AK4/LDLR/APOE/PPP1R1B/SERPINF1/ATAD1/PLK2/VLDLR/EIF4EBP2/NTAN1/ITGA5/MAP1A/FEN1/MECP2/RGS14/INSR/PTEN/PRNP/CEBPB/RIN1/DRD1/ARC/MTOR/PJA2/FOXO6/ATXN1L/SHANK3/KMT2B	51
GO:0001837	epithelial to mesenchymal transition	56/1765	140/18670	3.90757e-22	1.00069e-20	3.76962e-21	FUZ/ISL1/SNAI2/CUL7/FOXC1/LRP6/TCOF1/WNT11/HIF1A/JAG1/SFRP1/TGFB1/TGFBR1/COL1A1/MDK/WNT5A/RTN4/LOXL3/KLHL12/TGFB3/TWIST1/BMP4/SOX9/IL1B/FOXA2/BMP2/OLFM1/GSC/HEY2/IL6/DAB2IP/SDCBP/LEF1/SMAD4/SFRP2/NOTCH1/DLG5/PEF1/WNT4/MSX1/KBTBD8/EOMES/TGFBR2/HEYL/SPRY1/HEY1/NOLC1/TMEM100/CTNNB1/EFNA1/PTEN/DAG1/NOG/HDAC2/MTOR/PDCD6	56
GO:0090132	epithelium migration	96/1765	354/18670	4.54188e-22	1.15837e-20	4.36357e-21	PLXND1/ITGA3/BCAR1/RHOA/PFN2/MAP4K4/PTGS2/FGFR1/EDN1/MEF2C/HDAC6/SIRT1/ABL1/NRP1/HMOX1/LGMN/HIF1A/MMP9/RAB11A/CTSH/GPI/PRKD2/TGFB1/PTN/HSPB1/TGFBR1/GATA3/PFN1/HDAC5/CORO1C/PPARD/SRF/VEGFA/SPARC/WNT5A/RTN4/NFE2L2/PROX1/APOA1/NRP2/GIPC1/PLCG1/EFNB2/BMP4/SOX9/ID1/MACF1/DLL4/APOE/SERPINF1/ETS1/ANXA1/P2RX4/AGT/GLUL/KLF4/DAB2IP/THBS1/CYP1B1/ACVRL1/PDPK1/AKT1/EPHA2/RAB13/PLK2/NOTCH1/ITGB1/ITGB2/TGFBR2/Z…	96
GO:0007265	Ras protein signal transduction	111/1765	448/18670	6.77027e-22	1.71965e-20	6.47794e-21	ALS2/ITGA3/RALA/NISCH/TIMP2/RTN4R/KITLG/PSD/NCKAP1/NGFR/NGEF/ARFGEF1/RHOA/RAB27A/MAP4K4/GNB1/DNM2/RAB21/RAB10/ARHGAP4/ABL1/RAB18/NRP1/CRKL/IFT27/FGD1/RAB11A/RAB3A/LIMK1/RAPGEF1/RASAL1/RAB35/MAPK14/WASF1/PDGFRB/BCL6/ECT2/DOK1/SOS1/DHCR24/PARK7/RAP1A/ARHGEF2/RAB29/STMN1/APOA1/MAPKAP1/PREX1/IQSEC2/STAMBP/RAB17/RAP2A/RHOT1/RAP1B/RAC2/APOE/RAF1/KRAS/NOTCH2/SPRY2/RAC1/DBNL/DAB2IP/FLOT1/USP8/RB1/TP53/AR…	111
GO:0090287	regulation of cellular response to growth factor stimulus	85/1765	292/18670	7.31869e-22	1.85139e-20	6.97421e-21	CFLAR/ITGA3/FUZ/HSPA5/CYFIP2/GPC1/HIPK2/PPP2R5B/FGFR1/DNM2/MT3/CHRD/SEMA6A/HSP90AB1/SIRT1/ABL1/EP300/SNW1/HIF1A/FGF9/SFRP1/PRKD2/TGFB1/FKBP8/GRB10/TGFBR1/GATA3/DKK1/MTMR4/VTN/WASF1/VEGFA/WNT5A/HES1/STK11/TGFB3/GIPC1/BMP4/IL1B/CITED1/PIN1/TWSG1/CDKN1C/MEN1/NREP/AGT/SPRY2/SKIL/NIBAN2/DAB2IP/SDCBP/SORL1/THBS1/ACVRL1/PDPK1/TP53/SMAD4/DLX1/SFRP2/NOTCH1/NPTN/FZD1/SKI/NBL1/ITGA5/LEMD2/WNT4/MSX1/TGFBR2/S…	85
GO:0045165	cell fate commitment	81/1765	270/18670	8.32946e-22	2.09855e-20	7.90527e-21	SOX8/IFRD1/TEAD3/ISL1/PRDM1/RHOA/TCF3/NOTCH3/FGFR1/PSEN1/MEF2C/RAB10/WNT11/NRP1/JAG1/SFRP1/FKBP8/HOXA2/EVX1/TGFBR1/GATA3/DKK1/WNT5A/HES1/LOXL3/WNT6/ID2/EPAS1/PRRX1/ARHGEF2/PROX1/BMP4/SOX9/FOXA2/BMP2/SIX1/SMO/HOXD10/DLL4/RARA/KDM6B/GSC/NOTCH2/TBX3/HEY2/SPRY2/IL6/KLF4/TP53/SMAD4/LMO4/MCL1/DLX1/SFRP2/NOTCH1/TBX6/ITGB1/POU4F1/FZD7/TAL1/WNT4/EOMES/NKX6-1/CASP3/SHH/SOX17/MESP1/CTNNB1/STAT3/WNT10B/CEBPB…	81
GO:0060249	anatomical structure homeostasis	109/1765	437/18670	9.18321e-22	2.30432e-20	8.6804e-21	CX3CL1/MKS1/NCDN/FOXC1/ATP2B3/ATP2B1/XRCC1/ACTB/XRCC5/HSP90AA1/CHMP2B/AKR1B1/BAX/LYZ/TYRO3/HSP90AB1/MAPK1/HIF1A/CHMP4B/CORO1A/MAPK3/CSK/CTSH/CA2/NBN/CALB1/TGFB1/HSPB1/NCS1/CLCN3/MDM1/SRF/VEGFA/EPAS1/PRDX1/STK11/CNR1/SPP1/TRIM32/BBS2/SOX9/MKKS/RAC2/SMO/PRKAA1/TERF2/KRAS/WDR36/P2RX4/DNAJB2/RAC1/IL6/CIB2/TLR4/YAP1/RBP4/HNRNPD/COL2A1/RB1/BBS4/SOD1/PARP1/VPS54/EGFR/NOTCH1/CDHR1/ATM/ADAM8/BAG3/HNRNPU/L…	109
GO:0003205	cardiac chamber development	62/1765	171/18670	1.05339e-21	2.63262e-20	9.91711e-21	PLXND1/AP2B1/MKS1/ISL1/FOXC1/PRDM1/DNM2/MEF2C/SMARCD3/ZMPSTE24/WNT11/NRP1/HIF1A/TRIP11/JAG1/TGFB1/GSK3A/TGFBR1/GATA3/CPE/PTK7/SRF/WNT5A/HES1/ID2/SOS1/PROX1/ARID1A/NRP2/SOX4/BMP4/MED1/SMO/DLL4/UBE4B/RARA/MYH10/NOTCH2/TBX3/HEY2/MDM2/STRA6/RBP4/TP53/SMAD4/LMO4/SFRP2/NOTCH1/TBX6/POU4F1/FZD1/TGFBR2/HEYL/HEY1/FRS2/MESP1/LUZP1/FZD2/NKX2-5/NOG/RXRA/BMPR2	62
GO:0045926	negative regulation of growth	77/1765	249/18670	1.10609e-21	2.75327e-20	1.03716e-20	SEMA3F/IFRD1/SEMA3G/SEMA3B/RTN4R/SPHK2/SMARCA2/WNT11/MT3/ARHGAP4/MUL1/SEMA6A/SEMA4G/SIRT1/NRP1/LGMN/HIF1A/STK4/SFRP1/TGFB1/PTPRS/MAG/GSK3A/PPP1R9B/CAPRIN2/PPARD/BCL6/WNT5A/RTN4/RGS2/RGS4/STK11/SPP1/SOCS2/CDKN2C/BBS2/BMP4/SMARCA4/RNF6/CDKN2D/GDF15/PLXNA3/PPT1/NOTCH2/ACVR1B/SEMA4F/AGT/SERPINE2/DNAJB2/RBP4/SEMA7A/ACVRL1/NKD1/TP53/SMAD4/SEMA6C/MEIS1/SFRP2/NOTCH1/G6PD/MSX1/TGFBR2/SOX17/CDK5/FXN/APBB1/…	77
GO:0042110	T cell activation	113/1765	464/18670	1.26052e-21	3.12519e-20	1.17726e-20	BAD/PRDM1/CASP8/AP3D1/RHOA/RAB27A/JMJD6/NCK2/PSEN1/TCF7/BAX/ICAM1/EFNB1/ABL1/LGALS1/CORO1A/DNAJA3/CSK/EBI3/TGFB1/CDK6/GATA3/PPP3CB/CCL2/KAT2A/EFNB3/MDK/SRF/BCL6/HES1/LOXL3/SOS1/RAB29/STK11/EGR1/PREX1/SDC4/SOX4/EFNB2/BMP4/IL1B/RAC2/TWSG1/EIF2AK4/DLL4/PRR7/RARA/FLOT2/IL6ST/ANXA1/DTX1/GPNMB/RAC1/IL6/HLX/CCL21/LEF1/PDPK1/TP53/ERBB2/SOD1/AKT1/BCL10/HSPD1/PIK3R1/TNFRSF21/GSN/IL18/DLG5/ADAM8/THY1/FZD7/N…	113
GO:0090130	tissue migration	96/1765	360/18670	1.68571e-21	4.16276e-20	1.56812e-20	PLXND1/ITGA3/BCAR1/RHOA/PFN2/MAP4K4/PTGS2/FGFR1/EDN1/MEF2C/HDAC6/SIRT1/ABL1/NRP1/HMOX1/LGMN/HIF1A/MMP9/RAB11A/CTSH/GPI/PRKD2/TGFB1/PTN/HSPB1/TGFBR1/GATA3/PFN1/HDAC5/CORO1C/PPARD/SRF/VEGFA/SPARC/WNT5A/RTN4/NFE2L2/PROX1/APOA1/NRP2/GIPC1/PLCG1/EFNB2/BMP4/SOX9/ID1/MACF1/DLL4/APOE/SERPINF1/ETS1/ANXA1/P2RX4/AGT/GLUL/KLF4/DAB2IP/THBS1/CYP1B1/ACVRL1/PDPK1/AKT1/EPHA2/RAB13/PLK2/NOTCH1/ITGB1/ITGB2/TGFBR2/Z…	96
GO:0016050	vesicle organization	90/1765	325/18670	1.95466e-21	4.80785e-20	1.81112e-20	ALS2/PAFAH1B1/BAIAP3/SYT7/AP3D1/GNAI3/RAB27A/PICALM/DNM2/STX7/CHMP2B/EPS15/TMED2/SNAP23/SNAP29/CTSZ/CHMP4B/VAPA/SYP/CORO1A/STX4/RAB11A/SPG11/VPS18/BLOC1S6/ANKRD27/AKT2/NAPA/RAB3A/STX1A/WASL/DNM1/AREG/CLCN3/CORO1C/STX2/SNX3/GORASP1/KLHL12/VAMP4/CREB1/SDC4/VAPB/VAMP7/DLG4/SNAP25/SORT1/ANXA1/BLOC1S1/STX6/SERPINE2/STXBP1/MYO7A/SDCBP/FNBP1L/USP8/SCARB2/SEC24B/VAMP1/CSNK1D/SNAPIN/SNAP47/ARF1/CPLX2/SEC1…	90
GO:0071229	cellular response to acid chemical	69/1765	209/18670	2.44256e-21	5.98428e-20	2.25428e-20	GCLC/GCLM/TNC/SMARCD1/TEAD2/GNB1/EDN1/XRCC5/WNT11/MMP2/SNW1/NFATC4/E2F1/ADNP2/SFRP1/HOXA2/SETX/COL1A1/FZD10/PTK7/VEGFA/CPEB4/WNT5A/HTRA2/WNT6/ID3/CREB1/PKD2/DNMT3A/EGR1/SOX9/SIX1/LDLR/RARA/PRKAA1/SERPINF1/PDGFRA/KLF4/YAP1/HNRNPD/AKT1/EGFR/ATM/FZD7/PINK1/CLDN1/ZC3H12A/NSMF/AVPR1A/COL3A1/WNT10B/BCL2L1/CEBPB/RARG/ADCY6/FZD4/BAIAP2/YES1/AMIGO1/HSF1/COL4A1/AKR1C3/HDAC2/SRC/MTOR/OPA1/NME1/AQP1/TWF2	69
GO:0043406	positive regulation of MAP kinase activity	78/1765	258/18670	2.84245e-21	6.93669e-20	2.61306e-20	DVL2/SPAG9/KITLG/MAP2K4/DRD4/FGFR1/EDN1/PSEN1/MUL1/CRKL/MAPK1/MAPK3/CSK/TGFB1/TGFBR1/RAPGEF1/DKK1/FZD10/MAPK14/VEGFA/PDGFRB/WNT5A/TGFB3/CXCR4/NRK/BMP4/IL1B/BMP2/TRAF2/GDF15/RAF1/PRKAA1/KRAS/KIDINS220/HTR2B/DBNL/DAB2IP/TLR4/THBS1/MAPK8IP3/MAP3K12/IQGAP1/ERBB2/SOD1/EGFR/TAOK2/ADAM8/TAOK1/SHC1/DVL3/FZD5/CARTPT/FRS2/ILK/CRK/MAP2K1/ZEB2/CDK1/UBB/INSR/MAP3K11/CSPG4/HRAS/FZD4/TRAF6/FZD8/PTPN11/F2R/PDE6G…	78
GO:0007163	establishment or maintenance of cell polarity	69/1765	210/18670	3.30962e-21	8.04523e-20	3.03065e-20	PAFAH1B1/PKD1/RUFY3/CTNNA1/MAP4/ARFGEF1/RHOA/WDR1/MPP5/MARK2/FSCN1/CAMSAP3/HSP90AA1/DLG3/RAB10/WNT11/SLC9A1/HSP90AB1/CRKL/LIN7B/GATA3/BCCIP/SLC9A3R1/PTK7/WNT5A/HES1/ACTR3/STK25/ARHGEF2/STK11/MAPKAP1/PDZD11/PARD6B/RAP1B/MAP1B/LLGL1/FLOT2/NEK3/SPRY2/CDK5RAP2/CCL21/ACTR2/DYNLT1/GSN/LIN7C/FEZ1/DLG5/DST/ARHGAP35/BRSK1/ARPC5/SPRY1/SHH/ARF6/JAM3/ILK/WEE1/NDEL1/CRK/SPINT2/ARF4/PTK2/CLIC4/CFL1/SCRIB/HTT/D…	69
GO:0007548	sex differentiation	80/1765	270/18670	3.54211e-21	8.57686e-20	3.23091e-20	FKBP4/SOX8/PKD1/BAK1/CTNNA1/HSPA5/KITLG/FOXC1/ASPM/LRP6/TCF7/BAX/ICAM1/TYRO3/SIRT1/CRKL/SIX4/FGF9/SFRP1/CASP2/TGFBR1/GATA3/VEGFA/HMGCS1/PDGFRB/UBE3A/WNT5A/EIF2B4/DHCR24/FOXO3/EIF2B2/RDH10/SOX9/MKKS/VGF/RARA/H3-3B/PDGFRA/TBX3/ACVR1B/CTSV/STRA6/RBP4/ARRB2/SMAD4/SOD1/RAB13/SFRP2/SRD5A1/STAR/ATM/BCL2L11/MERTK/MMP14/WDR19/WNT4/H3-3A/HMGB2/NIPBL/CASP3/TLR3/SHH/SGPL1/RRM1/AXL/CTNNB1/NR0B1/UBB/INSR/BCL2L…	80
GO:0031669	cellular response to nutrient levels	74/1765	237/18670	3.65575e-21	8.81772e-20	3.32164e-20	SNAI2/TNC/HSPA5/ATP2B1/PTGS2/USP33/SSH1/DNM1L/ICAM1/COMT/SIRT1/MAPK1/PICK1/HMOX1/TXN2/SNW1/MAPK3/SFRP1/NAMPT/PTN/COL1A1/HSPA8/AMBRA1/SRF/CPEB4/EIF4G1/NFE2L2/SLC2A1/MED1/FOXA2/MAX/BECN1/ATF4/EIF2AK4/PRKAA1/POSTN/EIF2S1/SLC38A2/P2RX4/MDM2/GLUL/CIB2/CTSV/TP53/SOD1/SRD5A1/TAF1/FOXO1/IMPACT/AIFM1/WNT4/ALB/ZC3H12A/CARTPT/TSC1/CACNB3/FAM107A/P2RY1/GABARAP/EIF2AK3/BAIAP2/ULK1/JUN/GBA/AMIGO1/FES/HSF1/AKR1…	74
GO:2000377	regulation of reactive oxygen species metabolic process	66/1765	195/18670	3.93571e-21	9.45633e-20	3.56221e-20	CFLAR/CTNS/ATP2B4/SPHK2/GNAI3/RHOA/SIRT2/RAB27A/PTGS2/EDN1/DNM2/HSP90AA1/GSTP1/MT3/ICAM1/HDAC6/HSP90AB1/TSPO/HIF1A/ABCD1/TGFB1/MAPK14/PDGFRB/GNAI2/NFE2L2/PARK7/FOXO3/PKD2/CLU/IL1B/BECN1/RAC2/ACE2/P2RX4/CD36/AGT/RAC1/KLF4/TLR4/THBS1/CYP1B1/TP53/SOD1/AKT1/EGFR/FOXO1/PINK1/G6PD/ITGB2/TGFBR2/ZC3H12A/PRKCD/ARF4/STAT3/INSR/CD34/BNIP3/GRB2/BCR/DHFRP1/AKR1C3/BCO2/SZT2/MTOR/AIF1/DHFR	66
GO:0071248	cellular response to metal ion	65/1765	190/18670	4.08281e-21	9.77205e-20	3.68114e-20	SYT7/PPP5C/HSPA5/MAPK9/WNK1/MEF2A/PTGS2/EDN1/MEF2C/MT3/MAPK1/HMOX1/TSPO/LGMN/NFATC4/MMP9/MAPK3/EEF2K/RASAL1/WNT5A/ECT2/ID2/NFE2L2/CREB1/PKD2/BECN1/ATF4/PRKAA1/SERPINF1/DLG4/SYT11/EIF2S1/P2RX4/IQGAP1/SOD1/APP/AKT1/PARP1/EGFR/STAR/GSN/SYT8/DMTN/ATP13A2/CLDN1/SHH/B2M/ENDOG/CLIC4/FOS/KCNK3/PRNP/EIF2AK3/LIG4/BNIP3/JUN/CALR/NQO1/HSF1/BACE1/AKR1C3/CACNA1H/DAXX/CPNE1/AQP1	65
GO:0045995	regulation of embryonic development	53/1765	132/18670	4.12112e-21	9.82595e-20	3.70145e-20	DVL2/PAFAH1B1/FUZ/MKS1/WNK1/PRKACA/FGFR1/TULP3/SIX4/STK4/SFRP1/DVL1/GATA3/DKK1/PTK7/WNT5A/HES1/NFE2L2/APOA1/TGIF2/GORAB/NRK/BMP4/FOXA2/SIX1/LAMA5/KLF4/NIBAN2/SEC24B/NKD1/SFRP2/NOTCH1/FZD7/FZD1/DVL3/RACGAP1/WNT4/NIPBL/SHH/SOX17/MAPK7/MESP1/CTNNB1/GDNF/CDK1/INSR/DAG1/DHX36/NR2C2/GATA2/FZD2/DLL1/BAG6	53
GO:0042542	response to hydrogen peroxide	56/1765	146/18670	4.31096e-21	1.02394e-19	3.85718e-20	BAD/PPP5C/BAK1/HDAC6/SIRT1/ABL1/HMOX1/SETX/COL1A1/AREG/PDGFRB/UBE3A/ECT2/STK25/NFE2L2/PARK7/FOXO3/NR4A3/BECN1/PRKAA1/KDM6B/ETS1/ANXA1/MDM2/IL6/KLF4/CYP1B1/SOD1/STAR/SIGMAR1/FOXO1/IMPACT/AIFM1/PINK1/PRKCD/CASP3/FXN/MAPK7/ENDOG/CRK/AXL/EEF2/CDK1/RELA/FOSL1/SPHK1/BNIP3/JUN/NQO1/HSF1/HDAC2/SRC/MAP3K5/PSAP/GPX1/AQP1	56
GO:0014015	positive regulation of gliogenesis	39/1765	74/18670	4.35596e-21	1.03069e-19	3.88262e-20	SOX8/UFL1/CRKL/TSPO/PRMT5/DICER1/E2F1/TGFB1/MAG/PTN/RHEB/PRPF19/MDK/HES1/ID2/HDAC1/CXCR4/LRP1/IL1B/BMP2/LIF/IL6ST/P2RX4/SERPINE2/IL6/BIN1/TLR2/NOTCH1/NKX6-1/SHH/SPINT1/RELA/DAG1/CSF1/PPP1CC/HDAC2/MTOR/ETV5/CCL3	39
GO:0001894	tissue homeostasis	72/1765	227/18670	4.56522e-21	1.07611e-19	4.05373e-20	MKS1/NCDN/FOXC1/ACTB/AKR1B1/BAX/LYZ/CHMP4B/CORO1A/CSK/CTSH/CA2/HSPB1/MDM1/SRF/VEGFA/EPAS1/PRDX1/STK11/SPP1/TRIM32/BBS2/SOX9/MKKS/RAC2/SMO/KRAS/WDR36/P2RX4/RAC1/IL6/CIB2/TLR4/YAP1/RBP4/COL2A1/RB1/BBS4/SOD1/VPS54/EGFR/NOTCH1/CDHR1/ADAM8/LPCAT1/DRAM2/ZG16B/ALB/CARTPT/TPP1/B2M/CTNNB1/RAC3/S1PR1/CD34/TRAF6/PTPN11/GATA2/BBS10/BBS12/F2R/USH1G/CLN8/CSF1R/ACTG1/CSF1/NANOS1/SRC/LDB1/GIGYF2/IGHA2/IGHA1	72
GO:0031644	regulation of neurological system process	54/1765	137/18670	4.88937e-21	1.14817e-19	4.32518e-20	ACPP/RNF10/TYMP/MGLL/EDN1/SSH1/MTMR2/SLC9A1/COMT/DICER1/ZMYND8/OXT/FMR1/CBLN1/MAG/STX1A/NPTX2/DVL1/RGS4/MYRF/OPRL1/AKAP9/DLG4/WASF3/AGT/EDNRB/EIF4A3/SH3GL1/APP/TNFRSF21/ITGA2/CARTPT/FABP5/AVPR1A/TMEM100/CACNB3/NLGN2/NPTX1/PTEN/EIF2AK3/DAG1/CNIH2/BAIAP2/GBA/F2R/ABAT/ADRA2C/NLGN3/SRC/MTOR/NPTXR/SHANK3/S1PR2/CCL3	54
GO:0008306	associative learning	40/1765	78/18670	5.13416e-21	1.20112e-19	4.52464e-20	CTNS/DDHD2/LGMN/HIF1A/NDRG4/NPTX2/IFT20/SRF/HMGCR/B4GALT2/CREB1/OPRL1/PPT1/PPP1R1B/SNAP25/KRAS/AGT/ACTR2/EIF4A3/APP/ITGB1/NRGN/NPTN/BTG2/BRSK1/UCN/CDK5/MAP1A/MECP2/RGS14/FOS/SYNPO/RIN1/DEAF1/RIC8A/CLN8/DRD1/NLGN3/SYNGAP1/MTOR	40
GO:0097305	response to alcohol	73/1765	233/18670	5.43069e-21	1.26574e-19	4.76805e-20	BAD/BAK1/TNC/CTNNA1/SPHK2/CASP8/RHOA/MAOB/DRD4/LRP6/POLB/ATP2B1/GNB1/SDF4/OXCT1/GSTP1/ICAM1/OXT/SFRP1/TGFB1/TGFBR1/GATA3/CSF3/USP46/HMGCS1/SPARC/HMGCR/RGS2/RGS4/CNR1/FOXO3/DNMT3A/SMO/RARA/PRKAA1/PEMT/KLF4/CCL21/ACTR2/RBP4/HNRNPD/SOD1/AKT1/S100A8/PARP1/STAR/GSN/AIFM1/CALM3/G6PD/VCAM1/CLDN1/TGFBR2/AVPR1A/EEF2/CTNNB1/STAT3/CDK1/FOS/BCL2L1/PTEN/DAG1/ADCY6/FOSL1/NQO1/SLC2A4/ABAT/AKR1C3/HDAC2/HSD3B1/HS…	73
GO:0030323	respiratory tube development	62/1765	176/18670	5.94087e-21	1.37948e-19	5.19651e-20	ITGA3/PKD1/TNC/JMJD6/FGFR1/TULP3/CIC/WNT11/MAPK1/EP300/CTSZ/FGF9/MAPK3/CTSH/RAB3A/PTN/AIMP2/PLOD3/PTK7/SRF/VEGFA/MAN2A1/SPARC/PDGFRB/WNT5A/HES1/ACVR2B/LOXL3/EPAS1/PROX1/CREB1/TGFB3/RDH10/BMP4/SOX9/ID1/THRA/LIF/LAMA5/KRAS/PDGFRA/SPRY2/HS6ST1/YAP1/STRA6/RBP4/SEC24B/EGFR/NOTCH1/DLG5/EIF4E/MMP14/TGFBR2/SPRY1/SHH/CTNNB1/MAP2K1/DAG1/NOG/BMPR2/BAG6/ATXN1L	62
GO:0051047	positive regulation of secretion	106/1765	428/18670	6.08913e-21	1.40865e-19	5.30639e-20	BAD/BAIAP3/SYT7/ISL1/SPHK2/VPS35/RAB27A/SCT/FGFR1/EDN1/OXCT1/ACHE/DNM1L/EZR/ABL1/HIF1A/OXT/MAPK3/STX4/GPI/TGFB1/RAB3A/STX1A/NCS1/GATA3/CXCL12/PPP3CB/MDK/GAPDH/PPARD/MAPK14/WNT5A/GNAI2/SPTBN1/RAB3GAP1/WLS/CREB1/CNR1/SPP1/TGFB3/TWIST1/LRP1/ACSL3/SDC4/VAMP7/SOX4/OPRL1/IL1B/MYH10/POSTN/P2RX4/AGT/GLUL/HTR2B/EDNRB/RAC1/IL6/STXBP1/TLR4/TLR2/SDCBP/RBP4/SMAD4/S100A8/ARF1/RAB5A/EGFR/SYBU/GLUD1/ADAM8/SLC6A1…	106
GO:0001890	placenta development	57/1765	152/18670	6.95321e-21	1.60259e-19	6.03696e-20	PKD1/CUL7/PRDM1/CASP8/PTGS2/TMED2/HSP90AB1/MAPK1/ALKBH1/HIF1A/STK4/MAPK3/PTN/PPARD/MAPK14/PCDH12/HES1/EPAS1/ARID1A/PKD2/SPP1/NRK/MED1/CITED1/LIF/CDKN1C/MEN1/HEY2/HS6ST1/CTSV/LEF1/SOD1/AKT1/EGFR/ADM/FZD5/EOMES/HEY1/GJB2/SPINT1/SPINT2/MAP2K1/PTK2/BPTF/CEBPB/BSG/FOSL1/GRB2/GATA2/SETD2/HSF1/MC2R/NR2F2/ZFP36L1/RXRA/EPOR/BMPR2	57
GO:0031331	positive regulation of cellular catabolic process	95/1765	361/18670	7.55766e-21	1.73547e-19	6.53755e-20	GCLC/BAD/MAPK9/GNAI3/ATXN3/SIRT2/VPS35/PSEN1/HSP90AA1/BAX/AURKA/SPTLC1/MUL1/EZR/HDAC6/SIRT1/FBXO7/HMOX1/SPTLC2/HIF1A/PSMC1/ABCD1/FMR1/MAPK3/TSC2/AKT2/GSK3A/DVL1/AMBRA1/RAB3GAP1/NFE2L2/PARK7/STK11/FOXO3/CLU/TWIST1/LRP1/IL1B/BECN1/EIF2AK4/LDLR/APOE/PRKAA1/MDM2/DNAJB2/IL6/DAB2IP/HNRNPD/BBS7/FURIN/CSNK1D/APP/AKT1/METTL14/PLK2/TAF1/C9orf72/ATM/FOXO1/ADAM8/BAG3/BCL2L11/PINK1/BTG2/GPSM1/ZC3H12A/PRKCD/VC…	95
GO:0007422	peripheral nervous system development	39/1765	75/18670	8.25566e-21	1.88879e-19	7.11508e-20	SOX8/ETV1/ISL1/GPC1/ERBB3/SIRT2/ALDH3A2/MPP5/NEFH/DICER1/NDRG1/AKT2/CNTNAP1/PMP22/ARTN/HOXD9/HOXD10/GSTM3/EDNRB/NAB1/ERBB2/SOD1/AKT1/GFRA3/POU4F1/SKI/CLDN1/CDK5/ILK/NAB2/GDNF/CDK1/LAMB2/RELA/DAG1/EGR3/MED12/POU3F1/SLC5A3	39
GO:0030324	lung development	61/1765	172/18670	8.29485e-21	1.8908e-19	7.12267e-20	ITGA3/PKD1/TNC/JMJD6/FGFR1/CIC/WNT11/MAPK1/EP300/CTSZ/FGF9/MAPK3/CTSH/RAB3A/PTN/AIMP2/PLOD3/PTK7/SRF/VEGFA/MAN2A1/SPARC/PDGFRB/WNT5A/HES1/ACVR2B/LOXL3/EPAS1/PROX1/CREB1/TGFB3/RDH10/BMP4/SOX9/ID1/THRA/LIF/LAMA5/KRAS/PDGFRA/SPRY2/HS6ST1/YAP1/STRA6/RBP4/SEC24B/EGFR/NOTCH1/DLG5/EIF4E/MMP14/TGFBR2/SPRY1/SHH/CTNNB1/MAP2K1/DAG1/NOG/BMPR2/BAG6/ATXN1L	61
GO:0007584	response to nutrient	70/1765	219/18670	9.93051e-21	2.25538e-19	8.49606e-20	GCLC/UFL1/SNAI2/GCLM/TNC/ACSL4/ATP2B1/PTGS2/OXCT1/SSH1/GSTP1/HMOX1/TSPO/SNW1/SFRP1/TGFB1/PTN/COL1A1/PPARD/SRF/HMGCS1/SPARC/HMGCR/GNAI2/GNPAT/APOA1/CREB1/CNR1/SPP1/DNMT3A/ACSL3/IL1B/MED1/FOXA2/BECN1/CDKN2D/MAP1B/RARA/PEMT/POSTN/P2RX4/MDM2/CIB2/SOD1/DGKQ/SFRP2/EGFR/TAF1/STAR/GSN/AIFM1/VCAM1/TGFBR2/ITGA2/EEF2/CXCL10/P2RY1/PTEN/RELA/BAIAP2/MTHFR/NQO1/AMIGO1/FES/HSF1/AKR1C3/MTOR/OPA1/CD3E/P2RY11	70
GO:0051588	regulation of neurotransmitter transport	54/1765	139/18670	1.08693e-20	2.45962e-19	9.26542e-20	BAIAP3/MAOB/DRD4/PFN2/PSEN1/MEF2C/DNM1L/HRH3/CHRNA4/SYP/FMR1/VPS18/NAPA/RAB3A/STX1A/NCS1/DVL1/GIT1/RAB3GAP1/RAP1A/RGS2/RGS4/CNR1/GIPC1/VAMP7/NAPB/RHOT1/RAP1B/PNKD/SYT11/KCNMB4/TOR1A/STXBP1/FLOT1/PREPL/VAMP1/SNAPIN/RAB5A/CPLX2/SLC6A1/SV2A/CALM3/GPER1/CDK5/GDNF/CPLX1/RAB3B/P2RY1/SLC30A1/SNCG/ATP2A2/ABAT/DRD1/BACE1	54
GO:0071375	cellular response to peptide hormone stimulus	88/1765	321/18670	1.14623e-20	2.58441e-19	9.73551e-20	GCLC/CFLAR/PRKAR2B/BCAR1/ATP2B1/PRKACA/EDN1/GSTP1/RAB10/SLC9A1/CDC5L/SIRT1/RANGAP1/TSC2/EEF2K/CSK/CA2/AKT2/TGFB1/GSK3A/GRB10/RPS6KB1/HDAC5/GNAI2/REG1A/SOS1/NFE2L2/CREB1/FOXO3/NR4A3/IDE/SOCS2/IL1B/MAX/RAP1B/GDF15/MAP1B/PRKAA1/PTPRA/MEN1/MDM2/AGT/MGARP/SORL1/PDPK1/AKT1/RAB13/PARP1/SRD5A1/PIK3R1/STAR/EIF4EBP2/FOXO1/NR4A2/NCK1/ATP6V0D1/SHC1/NKX6-1/PRKCD/GPER1/GJB2/TSC1/FBN1/NDEL1/CRK/RAB8A/STAT3/PTK2…	88
GO:0008089	anterograde axonal transport	31/1765	48/18670	1.17531e-20	2.64042e-19	9.94648e-20	KIF1B/AP3D1/AP3M2/RAB21/KIF3B/FMR1/BLOC1S6/HSPB1/TRAK2/KIF1C/KIF3A/TERF2/BLOC1S1/MGARP/MAPK8IP3/SOD1/SNAPIN/SYBU/FEZ1/AP3S2/MAP1A/KIF5B/CNIH2/AP3S1/AP3M1/BLOC1S4/BLOC1S5/BLOC1S3/BLOC1S2/SPG7/NEFL	31
GO:0051495	positive regulation of cytoskeleton organization	71/1765	226/18670	1.58272e-20	3.54289e-19	1.33461e-19	CX3CL1/NCKAP1/RHOA/PFN2/NCK2/WDR1/EDN1/CTTN/WNT11/ICAM1/ABL1/NRP1/PICK1/NIN/CORO1A/SFRP1/WASL/LIMK1/TGFBR1/CSF3/PFN1/ARPC3/WASF1/ACTR3/PROX1/APOA1/TGFB3/SDC4/VASP/ID1/AKAP9/ARPC1B/PLXNA3/MAP1B/NES/RAC1/BIN1/CDK5RAP2/CCL21/ACTR2/KATNB1/ARF1/GSN/NCK1/WNT4/ARPC5/ARPC2/CDK5/ARF6/TSC1/CEP120/MECP2/RAC3/SYNPO/CFL1/HRAS/BAIAP2/CDK5R1/GRB2/FES/NF2/EVL/FLNA/GMFB/FCHSD1/MTOR/ARHGEF15/DCTN1/ARPC4/ARPC1A/CYF…	71
GO:0048736	appendage development	62/1765	179/18670	1.61603e-20	3.59162e-19	1.35297e-19	DLX6/MKS1/BAK1/LRP6/FGFR1/TULP3/PSEN1/BAX/ITGA6/IFT52/FGF9/MEGF8/DLX5/DKK1/B9D1/KAT2A/WNT5A/PRRX1/HDAC1/ECE1/RDH10/TWIST1/SOX4/BMP4/SOX9/MED1/HOXD9/HOXD10/RARA/TBX3/IFT172/BBS7/LEF1/COL2A1/SMAD4/SFRP2/PAM/NOTCH1/MBNL1/BCL2L11/WDR19/SKI/EN1/MSX1/IFT122/NIPBL/SHH/OSR2/FZD6/ZNF219/CTNNB1/RARG/TMEM107/HOXC10/NOG/NR2F2/PBX1/IFT140/HDAC2/ZNF358/BMPR2/TMEM231	62
GO:0060173	limb development	62/1765	179/18670	1.61603e-20	3.59162e-19	1.35297e-19	DLX6/MKS1/BAK1/LRP6/FGFR1/TULP3/PSEN1/BAX/ITGA6/IFT52/FGF9/MEGF8/DLX5/DKK1/B9D1/KAT2A/WNT5A/PRRX1/HDAC1/ECE1/RDH10/TWIST1/SOX4/BMP4/SOX9/MED1/HOXD9/HOXD10/RARA/TBX3/IFT172/BBS7/LEF1/COL2A1/SMAD4/SFRP2/PAM/NOTCH1/MBNL1/BCL2L11/WDR19/SKI/EN1/MSX1/IFT122/NIPBL/SHH/OSR2/FZD6/ZNF219/CTNNB1/RARG/TMEM107/HOXC10/NOG/NR2F2/PBX1/IFT140/HDAC2/ZNF358/BMPR2/TMEM231	62
GO:2000177	regulation of neural precursor cell proliferation	42/1765	88/18670	1.86363e-20	4.12718e-19	1.55471e-19	KDM1A/CX3CL1/CTNNA1/ASPM/RHOA/SIRT2/SMARCD3/HIF1A/CTSZ/TGFB1/PTN/RAPGEF1/MDK/VEGFA/WNT5A/GNAI2/ID2/PROX1/FOXO3/SMO/DLL4/NES/TP53/NOTCH1/FOXO1/BTG2/SHH/SPINT1/ILK/SPINT2/CTNNB1/CDH2/SHCBP1/GATA2/CEND1/NF2/NAP1L1/FZD9/RASSF10/FLNA/ZNF335/KCTD11	42
GO:0050771	negative regulation of axonogenesis	37/1765	69/18670	2.02909e-20	4.47768e-19	1.68675e-19	SEMA3F/IFRD1/SEMA3G/SEMA3B/RUFY3/RTN4R/NGFR/RHOA/PSEN1/MT3/ARHGAP4/SEMA6A/SEMA4G/NRP1/PTPRS/MAG/EFNB3/WNT5A/RTN4/TRAK2/SPP1/RNF6/PLXNA3/SEMA4F/SEMA7A/ARHGDIA/SEMA6C/THY1/CDK5/SEMA6B/SEMA4C/PTK2/PTEN/CDK5R1/SEMA4B/SYNGAP1/GDI1	37
GO:2001242	regulation of intrinsic apoptotic signaling pathway	59/1765	165/18670	2.25799e-20	4.96519e-19	1.87039e-19	BAD/KDM1A/BID/SNAI2/NCK2/PTGS2/RRN3/BAX/DNM1L/SIRT1/HIF1A/MMP9/HSPB1/CXCL12/SLC9A3R1/WFS1/SOD2/NME5/HTRA2/NFE2L2/PARK7/HDAC1/SFPQ/ARHGEF2/TRIM32/CLU/BECN1/STYXL1/CDKN2D/MDM2/SKIL/TP53/SOD1/AKT1/MCL1/S100A8/PARP1/SFRP2/NONO/HYOU1/BCL2L11/NCK1/PINK1/ZNF385A/MSX1/S100A9/BAG5/MAPK7/UBB/BCL2L1/RPS7/EIF2AK3/DDIT3/BOK/SRC/OPA1/NDUFS3/FIS1/GPX1	59
GO:1990089	response to nerve growth factor	32/1765	52/18670	2.44307e-20	5.35325e-19	2.01657e-19	HSPA5/KIF1B/CDC5L/MICALL1/E2F1/CORO1A/EEF2K/PTN/RAPGEF1/KAT2A/EHD1/ARPC3/RAB35/WASF1/UBE3A/RAP1A/CREB1/FOXO3/ID1/SORT1/KIDINS220/DYNC1LI2/USP8/PDPK1/EIF4A3/APP/AKT1/ARF6/CRK/EEF2/PTEN/CIB1	32
GO:1990090	cellular response to nerve growth factor stimulus	31/1765	49/18670	2.91135e-20	6.35696e-19	2.39467e-19	HSPA5/KIF1B/CDC5L/MICALL1/E2F1/CORO1A/EEF2K/RAPGEF1/KAT2A/EHD1/ARPC3/RAB35/WASF1/UBE3A/RAP1A/CREB1/FOXO3/ID1/SORT1/KIDINS220/DYNC1LI2/USP8/PDPK1/EIF4A3/APP/AKT1/ARF6/CRK/EEF2/PTEN/CIB1	31
GO:0006914	autophagy	115/1765	496/18670	3.67614e-20	7.97094e-19	3.00266e-19	BAD/GNAI3/KDM4A/SIRT2/VPS35/CSNK2A2/PRKACA/MARK2/USP33/PSEN1/HSP90AA1/CHMP2B/ZMPSTE24/CTTN/MT3/DNM1L/SPTLC1/MUL1/HDAC6/SIRT1/ABL1/SNAP29/FBXO7/HMOX1/TSPO/EP300/HDAC10/SPTLC2/HIF1A/CHMP4B/MAPK3/TSC2/HERC1/VPS18/GSK3A/NAMPT/HSPB1/RHEB/IFT20/HSPA8/IL10RA/AMBRA1/GAPDH/EIF4G1/PIKFYVE/HTRA2/RAB3GAP1/PARK7/STK11/FOXO3/CLU/BECN1/EIF2AK4/MAP1S/PRKAA1/HTR2B/XPA/PLAA/FNBP1L/TP53/AKT1/MCL1/S100A8/SNAPIN/RAB5…	115
GO:0061919	process utilizing autophagic mechanism	115/1765	496/18670	3.67614e-20	7.97094e-19	3.00266e-19	BAD/GNAI3/KDM4A/SIRT2/VPS35/CSNK2A2/PRKACA/MARK2/USP33/PSEN1/HSP90AA1/CHMP2B/ZMPSTE24/CTTN/MT3/DNM1L/SPTLC1/MUL1/HDAC6/SIRT1/ABL1/SNAP29/FBXO7/HMOX1/TSPO/EP300/HDAC10/SPTLC2/HIF1A/CHMP4B/MAPK3/TSC2/HERC1/VPS18/GSK3A/NAMPT/HSPB1/RHEB/IFT20/HSPA8/IL10RA/AMBRA1/GAPDH/EIF4G1/PIKFYVE/HTRA2/RAB3GAP1/PARK7/STK11/FOXO3/CLU/BECN1/EIF2AK4/MAP1S/PRKAA1/HTR2B/XPA/PLAA/FNBP1L/TP53/AKT1/MCL1/S100A8/SNAPIN/RAB5…	115
GO:0071236	cellular response to antibiotic	55/1765	147/18670	3.81308e-20	8.23916e-19	3.1037e-19	PPP5C/HSPA5/MEF2C/SLC9A1/HDAC6/SIRT1/ABL1/SETX/ECT2/STK25/NFE2L2/PARK7/ID3/FOXO3/NR4A3/DNMT3A/EGR1/CLU/BECN1/PRKAA1/KDM6B/ETS1/ANXA1/MDM2/IL6/KLF4/CYP1B1/ACTR2/TP53/STAR/SIGMAR1/FOXO1/IMPACT/AIFM1/PINK1/ZC3H12A/PRKCD/FXN/MAPK7/ENDOG/AXL/CDK1/PTEN/RELA/ADCY6/SPHK1/BNIP3/NQO1/HSF1/HDAC2/SRC/MAP3K5/PSAP/DAXX/AQP1	55
GO:0007565	female pregnancy	64/1765	192/18670	3.90103e-20	8.40004e-19	3.1643e-19	FKBP4/ITGA3/TEAD3/PRDM1/SPHK2/ACSL4/PTGS2/AKR1B1/TMED2/MMP2/COMT/MAPK1/MMP9/OXT/MAPK3/TGFB1/NAMPT/PTN/PPARD/RGS2/SLC2A1/ARID1A/CNR1/SPP1/TGFB3/PRLHR/IL1B/MED1/LIF/RARA/H3-3B/KRAS/MEN1/SLC38A2/ETS1/ACVR1B/AGT/CTSV/SOD1/AKT1/PAM/ADM/AGRP/ITGA5/WNT4/H3-3A/TGFBR2/UCN/ITGA2/GJB2/FOS/BSG/FOSL1/CALR/ADRA2C/HSF1/NR2F2/RXRA/EPOR/HMX3/MTOR/BMPR2/DDR1/ADRA2B	64
GO:0048872	homeostasis of number of cells	74/1765	246/18670	4.17221e-20	8.95299e-19	3.3726e-19	BAK1/KITLG/HIPK2/JMJD6/POLB/MEF2C/RRN3/BAX/ABL1/HMOX1/RBFOX2/HIF1A/CORO1A/DNAJA3/ERCC2/TGFB1/CDK6/GATA3/PPP3CB/SLC11A2/MAPK14/SRF/VEGFA/BCL6/ID2/SOS1/EPAS1/PRDX1/FOXO3/BMP4/SOX9/MED1/THRA/PRMT1/SMO/KRAS/ETS1/ANXA1/ACVR1B/IL6/IREB2/SKIL/RB1/SOD1/AKT1/BCL10/VPS54/NOTCH1/BCL2L11/MERTK/DMTN/PKNOX1/G6PD/TAL1/HMGB2/CASP3/JAM3/B2M/AXL/FADD/STAT3/GPR183/RAC3/CDH2/PTPN11/GATA2/F2R/CSF1/ZFP36L1/BCR/HMGB1/L…	74
GO:0043491	protein kinase B signaling	78/1765	269/18670	4.74031e-20	1.01371e-18	3.81866e-19	CX3CL1/KITLG/ERBB3/ARFGEF1/SIRT2/PPP2R5B/FGFR1/HSP90AA1/MT3/MUL1/TYRO3/HSP90AB1/SIRT1/RASD2/FGF9/TSC2/TGFB1/TGFBR1/RAPGEF1/SETX/GATA3/CSF3/CCL2/SLC9A3R1/AREG/PDGFRB/RTN4/PARK7/STK11/SOX9/IL1B/HIP1/RAC2/GDF15/PDGFRA/P2RX4/SPRY2/RAC1/KLF4/CCL21/THBS1/ARRB2/ERBB2/AKT1/EPHA2/PIK3R1/EGFR/ITGB1/IL18/ADAM8/MERTK/FGF17/PINK1/LEMD2/GPER1/FRS2/TMEM100/ILK/AXL/PTK2/INSR/PTEN/DAG1/DDIT3/GRB2/PTPN11/CIB1/ZFP3…	78
GO:1901654	response to ketone	64/1765	193/18670	5.30945e-20	1.13153e-18	4.26249e-19	BAD/CFLAR/TNC/KIF1B/SPHK2/MAOB/ATP2B1/GNB1/EDN1/AKR1B1/ICAM1/CDC5L/SIRT1/TSPO/OXT/SFRP1/TGFB1/PTN/UBE3A/PARK7/FOXO3/SPP1/TGFB3/ELK1/PRKAA1/SERPINF1/CASP9/KLF4/CCL21/TLR2/YAP1/THBS1/USP8/HNRNPD/AKT1/PARP1/SRD5A1/EGFR/STAR/FOXO1/EIF4E/AIFM1/FBXO32/CALM3/CLDN1/GJB2/AVPR1A/DDIT4/FOS/BCL2L1/RELA/ADCY6/FOSL1/GBA/CALR/HSF1/AKR1C3/SRC/OPA1/HSD3B1/HSD3B2/NME1/AQP1/NEFL	64
GO:0030100	regulation of endocytosis	80/1765	281/18670	5.41557e-20	1.1499e-18	4.33169e-19	AP2B1/SYT7/ABCA7/DRD4/RAB27A/PICALM/DNM2/RAB21/MTMR2/DNM1L/ABL1/PICK1/PACSIN2/FMR1/TSC2/EEF2K/CSK/TGFB1/WASL/DNM1/RAPGEF1/PPP3CB/DKK1/CCL2/VTN/UNC119/USP46/SNX3/VEGFA/WNT5A/RAP1A/VAMP4/APOA1/CLU/LRP1/RAB17/EFNB2/IL1B/C3/HIP1/APOE/PPT1/DLG4/SYT11/NUMB/CD36/RAC1/BIN1/TOR1A/CCL21/FLOT1/TLR2/SDCBP/ATAD1/ARRB2/SH3GL1/SOD1/ARF1/RAB5A/DGKQ/MERTK/ABR/CALM3/ITGA2/ARF6/B2M/AXL/PTEN/SPHK1/CALR/GATA2/SCRIB/S…	80
GO:0007160	cell-matrix adhesion	70/1765	225/18670	5.43261e-20	1.1499e-18	4.33169e-19	ITGA3/CX3CL1/PKD1/VCL/RHOA/MAP4K4/ACTN1/CAMSAP3/CTTN/SLC9A1/ITGA6/ABL1/NRP1/JAG1/SFRP1/CDK6/VTN/CORO1C/SRF/VEGFA/BCL6/FN1/LRP1/SDC4/MACF1/LAMA5/NINJ1/POSTN/CD36/RAC1/CCL21/THBS1/ACVRL1/IQGAP1/PDPK1/MINK1/PIK3R1/RASA1/TAOK2/ITGB1/BCL2L11/THY1/MMP14/DMTN/ITGB2/WNT4/VCAM1/ITGA2/CDK5/TSC1/JAM3/ILK/DAPK3/CTNNB1/FAM107A/COL3A1/PTK2/PTEN/DAG1/CD34/CSF1/CIB1/NF2/BCR/APOD/SRC/LDB1/CD3E/DDR1/ITGA1	70
GO:0030534	adult behavior	54/1765	144/18670	7.4093e-20	1.56299e-18	5.88778e-19	PAFAH1B1/CTNS/HIPK2/DRD4/ZMPSTE24/ARCN1/ABHD12/CHRNA4/CXCL12/EFNB3/USP46/NRXN2/HTRA2/ID2/PARK7/NR4A3/HOXB8/BBS2/FOXA2/HOXD9/HOXD10/PPT1/PPP1R1B/BBS4/ARRB2/TPGS1/APP/NR4A2/UCHL1/NTAN1/AGRP/EN1/CARTPT/CDK5/FXN/TSC1/PBX3/FADD/GDNF/MECP2/CHRNB1/PTEN/SNCG/CNP/SPTBN2/CLN8/ABAT/CEND1/DRD1/PPARA/NLGN3/HDAC2/GIGYF2/SHANK3	54
GO:0001755	neural crest cell migration	33/1765	57/18670	9.28705e-20	1.94786e-18	7.33762e-19	SEMA3F/SOX8/SEMA3G/SEMA3B/ISL1/KITLG/EFNB1/SEMA6A/SEMA4G/NRP1/HIF1A/CORO1C/FN1/NRP2/TWIST1/BMP4/SMO/LAMA5/SEMA4F/HTR2B/EDNRB/SEMA7A/SEMA6C/SHH/SEMA6B/GDNF/SEMA4C/ZEB2/NRTN/CFL1/SEMA4B/ANXA6/PHACTR4	33
GO:0003151	outflow tract morphogenesis	39/1765	79/18670	9.2964e-20	1.94786e-18	7.33762e-19	PLXND1/DVL2/ISL1/FOXC1/MEF2C/WNT11/NRP1/CRKL/HIF1A/JAG1/VEGFA/WNT5A/HES1/ATF2/NRP2/TWIST1/BMP4/SIX1/RARA/TBX3/HEY2/SEC24B/SMAD4/SFRP2/NOTCH1/FZD1/TGFBR2/HEYL/NPY1R/NIPBL/SOX17/ILK/CTNNB1/JUN/FZD2/NKX2-5/NOG/CLDN5/BMPR2	39
GO:0044706	multi-multicellular organism process	69/1765	222/18670	1.06576e-19	2.22559e-18	8.3838e-19	FKBP4/ITGA3/TEAD3/HEXB/PRDM1/SPHK2/ACSL4/PTGS2/EDN1/AKR1B1/TMED2/MMP2/COMT/MAPK1/MMP9/OXT/MAPK3/TGFB1/NAMPT/PTN/PPARD/RGS2/SLC2A1/ARID1A/CNR1/SPP1/TGFB3/PRLHR/NRK/IL1B/MED1/LIF/RARA/H3-3B/KRAS/MEN1/SLC38A2/ETS1/ACVR1B/AGT/SERPINE2/CTSV/SOD1/AKT1/PAM/ADM/AGRP/ITGA5/WNT4/H3-3A/TGFBR2/UCN/ITGA2/GJB2/AVPR1A/FOS/BSG/FOSL1/CALR/ADRA2C/HSF1/NR2F2/RXRA/EPOR/HMX3/MTOR/BMPR2/DDR1/ADRA2B	69
GO:0051384	response to glucocorticoid	54/1765	146/18670	1.5503e-19	3.2266e-18	1.21546e-18	BAD/CFLAR/ISL1/RHOA/MAOB/ATP2B1/PTGS2/EDN1/REST/GSTP1/ICAM1/OXT/TGFB1/AREG/MDK/SPARC/FOXO3/SERPINF1/CASP9/KRAS/ANXA1/IL6/CTSV/USP8/SRD5A1/PAM/EGFR/STAR/ADM/HNMT/FOXO1/EIF4E/BCL2L11/HNRNPU/FBXO32/CALM3/SSTR5/CLDN1/UCN/CASP3/GJB2/AVPR1A/DDIT4/FAM107A/FOS/FOSL1/GBA/ZFP36L1/HSD3B1/HSD3B2/AIF1/AQP1/NEFL/SSTR3	54
GO:0031103	axon regeneration	31/1765	51/18670	1.61769e-19	3.35563e-18	1.26407e-18	ISL1/RTN4R/TNC/CTNNA1/SCARF1/TSPO/PTPRS/MAG/PTN/MTR/APOA1/SPP1/LRP1/MAP1B/NREP/KLF4/MAPK8IP3/PTPRF/CERS2/JAM3/NDEL1/MAP2K1/PTEN/LAMB2/DAG1/JUN/DHFRP1/APOD/LRIG2/DHFR/NEFL	31
GO:0060324	face development	30/1765	48/18670	1.98085e-19	4.09529e-18	1.5427e-18	LRP6/MMP2/MAPK1/EP300/MAPK3/TGFB1/DLX5/DKK1/COL1A1/SRF/WNT5A/RAB3GAP1/TGFB3/MKKS/RARA/RAF1/SOX3/PDGFRA/STRA6/LEF1/BBS4/SKI/MSX1/NIPBL/SGPL1/MAP2K1/RARG/PTPN11/NOG/CLDN5	30
GO:0036465	synaptic vesicle recycling	36/1765	69/18670	2.23263e-19	4.60055e-18	1.73303e-18	SYT7/AP3D1/GRIPAP1/KIAA1107/PICALM/SNCB/ACTB/DNM2/DNM1L/SYP/RAB3A/STX1A/DNM1/PPP3CB/VAMP4/CANX/PLD2/SYT11/TOR1A/PLAA/SH3GL1/RAB5A/DGKQ/SYT8/CALM3/CDK5/ARF6/NLGN2/CEL/GAK/SCRIB/SLC2A4/ACTG1/PIP5K1C/NLGN3/CYFIP1	36
GO:0018105	peptidyl-serine phosphorylation	82/1765	299/18670	2.36428e-19	4.85576e-18	1.82917e-18	PKD1/BAK1/MAPK9/ATP2B4/WNK1/HIPK2/PFN2/CSNK2A2/NCK2/PRKACA/MARK2/PTGS2/HSP90AA1/BAX/AURKA/HDAC6/HSP90AB1/MAPK1/STK4/MAPK3/AKT2/PRKD2/TGFB1/GSK3A/TGFBR1/DKK1/CSF3/RPS6KB1/CAPRIN2/MAPK14/VEGFA/WNT5A/EIF4G1/PARK7/SGK1/MAPKAP1/AKAP9/LIF/RAF1/PRKAA1/CSNK1G2/CAMK1/SPRY2/IL6/MAP3K12/PDPK1/ARRB2/CSNK1D/APP/AKT1/DGKQ/SFRP2/PLK2/EGFR/TAF1/ATM/UHMK1/DYRK1A/NCK1/PINK1/DMTN/HIPK1/TGFBR2/UCN/PRKCD/CDK5/ILK/MAP…	82
GO:0008154	actin polymerization or depolymerization	66/1765	209/18670	2.62619e-19	5.37592e-18	2.02511e-18	NCKAP1/ARFGEF1/RHOA/PFN2/GBA2/NCK2/WDR1/CAPZB/CTTN/ICAM1/TRIOBP/PICK1/CORO1A/MTPN/WASL/CXCL12/CSF3/PFN1/ARPC3/WASF1/DBN1/ACTR3/SPTBN1/CIT/PREX1/VASP/MKKS/ARPC1B/DIAPH1/WASF3/AVIL/RAC1/DBNL/BIN1/CCL21/ACTR2/BBS4/ARF1/RASA1/GSN/TWF1/ENAH/NCK1/DMTN/ARHGAP35/ARPC5/ARPC2/PRKCD/MICALL2/ARF6/FAM107A/RAC3/CFL1/SPTBN2/BAIAP2/GRB2/EVL/GMFB/SPTAN1/FCHSD1/MTOR/AIF1/ARPC4/ARPC1A/TWF2/CYFIP1	66
GO:0035107	appendage morphogenesis	54/1765	148/18670	3.19251e-19	6.49248e-18	2.44572e-18	DLX6/MKS1/BAK1/LRP6/FGFR1/TULP3/PSEN1/BAX/IFT52/FGF9/MEGF8/DLX5/DKK1/B9D1/WNT5A/PRRX1/HDAC1/ECE1/RDH10/TWIST1/SOX4/BMP4/SOX9/MED1/HOXD9/HOXD10/TBX3/LEF1/COL2A1/SMAD4/SFRP2/NOTCH1/MBNL1/BCL2L11/WDR19/SKI/EN1/MSX1/IFT122/NIPBL/SHH/OSR2/FZD6/ZNF219/CTNNB1/RARG/TMEM107/HOXC10/NOG/PBX1/IFT140/HDAC2/ZNF358/TMEM231	54
GO:0035108	limb morphogenesis	54/1765	148/18670	3.19251e-19	6.49248e-18	2.44572e-18	DLX6/MKS1/BAK1/LRP6/FGFR1/TULP3/PSEN1/BAX/IFT52/FGF9/MEGF8/DLX5/DKK1/B9D1/WNT5A/PRRX1/HDAC1/ECE1/RDH10/TWIST1/SOX4/BMP4/SOX9/MED1/HOXD9/HOXD10/TBX3/LEF1/COL2A1/SMAD4/SFRP2/NOTCH1/MBNL1/BCL2L11/WDR19/SKI/EN1/MSX1/IFT122/NIPBL/SHH/OSR2/FZD6/ZNF219/CTNNB1/RARG/TMEM107/HOXC10/NOG/PBX1/IFT140/HDAC2/ZNF358/TMEM231	54
GO:0050885	neuromuscular process controlling balance	31/1765	52/18670	3.64507e-19	7.38869e-18	2.78333e-18	PAFAH1B1/HEXB/SLC1A3/AARS1/ABL1/RBFOX2/HERC1/NBN/CNTNAP1/NR4A3/DLG4/MYH10/MYO7A/APP/POU4F1/ABR/GRIN2C/TPP1/RAC3/NLGN2/GAA/FOXS1/USH1G/CLN8/BLOC1S4/BCR/HMX3/GM2A/PSAP/GIGYF2/NEFL	31
GO:0010256	endomembrane system organization	104/1765	438/18670	3.96105e-19	8.00313e-18	3.01479e-18	ALS2/PAFAH1B1/BAIAP3/SYT7/CUL7/ABCA7/AP3D1/ARFGEF1/RAB27A/MPP5/CAMSAP3/DNM2/EPB41L3/CHMP2B/ZMPSTE24/RAB10/TMED2/RAB18/MAPK1/MICALL1/SUN2/PACSIN2/SYNGR1/PRMT5/TRIP11/CHMP4B/ABCD1/SYP/MAPK3/RAB11A/VPS18/NDRG1/AKT2/RAB3A/WASL/DNM1/CLCN3/CORO1C/STX2/SNX3/CERT1/GORASP1/SPTBN1/RTN4/STK25/RAB3GAP1/RAB29/VAMP4/CAMSAP2/CREB1/CLU/CXCR4/CIT/OBSL1/VAPB/MYRF/AKAP9/REEP2/SYT11/MYH10/BLOC1S1/STX6/SERPINE2/BIN1/…	104
GO:0030326	embryonic limb morphogenesis	49/1765	125/18670	4.26392e-19	8.55948e-18	3.22437e-18	DLX6/MKS1/LRP6/FGFR1/TULP3/PSEN1/BAX/IFT52/FGF9/MEGF8/DLX5/DKK1/B9D1/WNT5A/PRRX1/HDAC1/ECE1/RDH10/TWIST1/BMP4/MED1/HOXD9/HOXD10/TBX3/LEF1/SMAD4/SFRP2/NOTCH1/MBNL1/BCL2L11/WDR19/SKI/EN1/MSX1/IFT122/NIPBL/SHH/OSR2/FZD6/CTNNB1/RARG/TMEM107/HOXC10/NOG/PBX1/IFT140/HDAC2/ZNF358/TMEM231	49
GO:0035113	embryonic appendage morphogenesis	49/1765	125/18670	4.26392e-19	8.55948e-18	3.22437e-18	DLX6/MKS1/LRP6/FGFR1/TULP3/PSEN1/BAX/IFT52/FGF9/MEGF8/DLX5/DKK1/B9D1/WNT5A/PRRX1/HDAC1/ECE1/RDH10/TWIST1/BMP4/MED1/HOXD9/HOXD10/TBX3/LEF1/SMAD4/SFRP2/NOTCH1/MBNL1/BCL2L11/WDR19/SKI/EN1/MSX1/IFT122/NIPBL/SHH/OSR2/FZD6/CTNNB1/RARG/TMEM107/HOXC10/NOG/PBX1/IFT140/HDAC2/ZNF358/TMEM231	49
GO:0034333	adherens junction assembly	41/1765	90/18670	4.61604e-19	9.23654e-18	3.47941e-18	VCL/RHOA/MAP4K4/ACTN1/CAMSAP3/CTTN/SLC9A1/ABL1/NRP1/SFRP1/CORO1C/VEGFA/LRP1/SDC4/MACF1/LAMA5/RAC1/THBS1/ACVRL1/IQGAP1/PDPK1/TBCD/TAOK2/DLG5/THY1/MMP14/DMTN/WNT4/HIPK1/ITGA2/TSC1/DAPK3/CTNNB1/FAM107A/PTK2/PTEN/PIP5K1C/BCR/APOD/SRC/LDB1	41
GO:0033002	muscle cell proliferation	71/1765	239/18670	5.2267e-19	1.04249e-17	3.92708e-18	CFLAR/CX3CL1/FOXC1/GNAI3/PTGS2/NOTCH3/FGFR1/EDN1/XRCC5/MEF2C/GSTP1/AKR1B1/MMP2/COMT/MAPK1/HMOX1/MMP9/FGF9/NDRG4/NAMPT/TGFBR1/PPARD/MAPK14/SOD2/HMGCR/PDGFRB/GNAI2/ID2/MEF2D/NR4A3/TGFB3/BMP4/SIX1/HEY2/MDM2/AGT/IL6/KLF4/YAP1/THBS1/RBP4/AKT1/MEIS1/EGFR/NOTCH1/IL18/IL6R/TGFBR2/ITGA2/SHH/GPER1/NDRG2/ILK/CTNNB1/STAT3/NPR1/CDK1/S1PR1/PTEN/TRAF6/JUN/NKX2-5/NOG/RXRA/APOD/XRCC6/MAP3K5/MTOR/AIF1/PRKDC/CCL5	71
GO:0007369	gastrulation	61/1765	185/18670	5.47795e-19	1.08911e-17	4.1027e-18	DVL2/ITGA3/FOXC1/WNK1/LRP6/PRKACA/FGFR1/WNT11/MMP2/CHRD/LAMB1/MMP9/SFRP1/MEGF8/DVL1/DKK1/VTN/SRF/WNT5A/ACVR2B/FN1/WLS/ARID1A/APOA1/TGIF2/NR4A3/BMP4/FOXA2/MKKS/TWSG1/KDM6B/GSC/KLF4/LEF1/TP53/SMAD4/EPHA2/SFRP2/TBX6/ITGB1/FZD7/MMP14/ITGB2/ITGA5/LRP5/TAL1/EOMES/TGFBR2/ITGA2/SOX17/FRS2/MAPK7/MESP1/CTNNB1/DAG1/RIC8A/SETD2/NOG/NF2/LDB1/BMPR2	61
GO:0045773	positive regulation of axon extension	28/1765	43/18670	6.29232e-19	1.24704e-17	4.69762e-18	TNFRSF12A/PAFAH1B1/RUFY3/NRP1/ADNP/RAB11A/MEGF8/LIMK1/CXCL12/SRF/VEGFA/DBN1/FN1/LRP1/MACF1/MAP1B/DBNL/SEMA7A/GOLGA4/ZFYVE27/ILK/NDEL1/ANAPC2/TRPV2/GDI1/BMPR2/TWF2/CYFIP1	28
GO:1903305	regulation of regulated secretory pathway	56/1765	160/18670	6.62861e-19	1.30952e-17	4.93297e-18	BAIAP3/SYT7/SPHK2/RAB27A/PFN2/REST/DNM1L/HMOX1/CHRNA4/SYP/FMR1/STX4/VPS18/NAPA/RAB3A/STX1A/NCS1/DVL1/GIT1/GNAI2/RAB3GAP1/STXBP3/RAP1A/CNR1/GIPC1/VAMP7/NAPB/RAP1B/RAC2/SYT11/STXBP1/PREPL/VAMP1/PDPK1/SNAPIN/ARF1/RAB5A/CPLX2/NOTCH1/SYT8/DOC2A/ABR/CALM3/ITGB2/CDK5/CPLX1/P2RY1/CDK5R2/ATP2A2/GATA2/FES/DRD1/BACE1/BCR/CACNA1H/DOC2B	56
GO:0060828	regulation of canonical Wnt signaling pathway	79/1765	286/18670	6.80198e-19	1.33952e-17	5.04597e-18	DVL2/FUZ/MKS1/ISL1/SNAI2/WNK1/ASPM/VPS35/LRP6/PSEN1/WNT11/PSMC5/PSMC1/CHD8/STK4/FGF9/SFRP1/GSK3A/DLX5/RAPGEF1/DVL1/DKK1/COL1A1/SLC9A3R1/IFT20/MDK/CAPRIN2/MAPK14/PTK7/WNT5A/HDAC1/WLS/KLHL12/STK11/FOXO3/EGR1/PFDN5/SOX4/SOX9/BMP2/PIN1/APOE/CSNK1G2/DAB2IP/YAP1/USP8/NKD1/CSNK1D/SFRP2/DAAM2/EGFR/NOTCH1/FOXO1/FZD7/FZD1/DVL3/SHH/SOX17/FZD6/CTHRC1/VCP/DACT1/ILK/MESP1/GPRC5B/DAPK3/CTNNB1/WNT10B/CDH2/DDIT3/…	79
GO:0018209	peptidyl-serine modification	85/1765	322/18670	7.1639e-19	1.40634e-17	5.29769e-18	PKD1/BAK1/MAPK9/ATP2B4/WNK1/HIPK2/PFN2/CSNK2A2/NCK2/PRKACA/MARK2/PTGS2/HSP90AA1/BAX/AURKA/HDAC6/HSP90AB1/MAPK1/STK4/MAPK3/AKT2/PRKD2/TGFB1/GSK3A/TGFBR1/SPOCK2/DKK1/CSF3/RPS6KB1/CAPRIN2/MAPK14/VEGFA/WNT5A/EIF4G1/PARK7/SGK1/MAPKAP1/AKAP9/LIF/PARP2/RAF1/PRKAA1/CSNK1G2/CAMK1/SPRY2/IL6/MAP3K12/PDPK1/ARRB2/CSNK1D/APP/AKT1/PARP1/DGKQ/SFRP2/PLK2/EGFR/TAF1/ATM/UHMK1/DYRK1A/NCK1/PINK1/DMTN/HIPK1/TGFBR2/UCN…	85
GO:0051271	negative regulation of cellular component movement	95/1765	384/18670	7.494e-19	1.46651e-17	5.52437e-18	SEMA3F/CX3CL1/CD9/SEMA3G/NISCH/FUZ/SEMA3B/VCL/CTNNA1/RHOA/PFN2/ACTN1/MEF2C/GSTP1/WNT11/ARHGAP4/CHRD/SEMA6A/SEMA4G/NRP1/HMOX1/ZMYND8/JAG1/NDRG4/SFRP1/TGFB1/PTN/WASL/GATA3/CXCL12/CCL2/HDAC5/SLC9A3R1/CORO1C/PPARD/SRF/DPYSL3/WNT5A/NFE2L2/FOXO3/LRP1/RAP2A/SLURP1/PIN1/DLL4/APOE/PLXNA3/SERPINF1/SEMA4F/BIN1/KLF4/DAB2IP/CCL21/THBS1/CYP1B1/SEMA7A/ACVRL1/AKT1/CERS2/SEMA6C/SFRP2/NOTCH1/DLG5/THY1/NBL1/ABR/WNT…	95
GO:1905477	positive regulation of protein localization to membrane	48/1765	122/18670	8.18503e-19	1.59672e-17	6.01487e-18	BAD/ITGA3/AP2B1/BID/CASP8/SSH1/EZR/E2F1/STX4/RAB11A/AKT2/TGFB1/PTN/YWHAE/SPTBN1/LRP1/ACSL3/YWHAH/YWHAQ/NMT1/PDPK1/TP53/ERBB2/AKT1/EPHA2/TP53BP2/PIK3R1/EGFR/ITGB1/RER1/ITGB2/SQSTM1/GPER1/CDK5/YWHAZ/ARF6/STX3/CACNB3/PTPN9/YWHAG/KIF5B/PRNP/HRAS/CDK5R1/CIB1/STAC3/CHP1/FIS1	48
GO:0048640	negative regulation of developmental growth	46/1765	113/18670	8.62127e-19	1.67657e-17	6.31565e-18	SEMA3F/IFRD1/SEMA3G/SEMA3B/RTN4R/MT3/ARHGAP4/SEMA6A/SEMA4G/NRP1/LGMN/STK4/SFRP1/PTPRS/MAG/GSK3A/WNT5A/RTN4/RGS2/RGS4/SPP1/SOCS2/BBS2/BMP4/RNF6/GDF15/PLXNA3/SEMA4F/RBP4/SEMA7A/NKD1/SEMA6C/MEIS1/SFRP2/G6PD/TGFBR2/CDK5/FXN/SEMA6B/SEMA4C/PTK2/PTEN/CDK5R1/NOG/SEMA4B/PPARA	46
GO:0009743	response to carbohydrate	69/1765	230/18670	9.15163e-19	1.77416e-17	6.68329e-18	GCLC/BAD/BAIAP3/GCLM/MAP2K4/RHOA/MAP4K4/PRKACA/PTGS2/OXCT1/GSTP1/ICAM1/SMARCB1/LGALS1/TXN2/HIF1A/ADNP/OXT/CDK16/STX4/TGFB1/NAMPT/PPP3CB/EIF2B1/PPARD/SRF/SPARC/HMGCR/ACVR2B/EIF2B4/RAP1A/FOXO3/EIF2B2/EGR1/LRP1/SOX4/IL1B/FOXA2/RAP1B/SMARCA4/MAP1B/RAF1/PRKAA1/SERPINF1/MEN1/GLUL/RAC1/TRA2B/CTSV/THBS1/STAR/SYBU/SLC6A1/LRP5/TGFBR2/NKX6-1/ITGA2/CASP3/GPER1/ENDOG/KIF5B/PTEN/ZFP36L1/IRS2/OPA1/AGER/FIS1/VAM…	69
GO:0030041	actin filament polymerization	60/1765	182/18670	1.07656e-18	2.08056e-17	7.83749e-18	NCKAP1/ARFGEF1/RHOA/PFN2/GBA2/NCK2/CAPZB/CTTN/ICAM1/TRIOBP/PICK1/CORO1A/MTPN/WASL/CSF3/PFN1/ARPC3/WASF1/DBN1/ACTR3/SPTBN1/PREX1/VASP/MKKS/ARPC1B/DIAPH1/WASF3/AVIL/RAC1/DBNL/BIN1/CCL21/ACTR2/BBS4/ARF1/RASA1/GSN/TWF1/NCK1/DMTN/ARPC5/ARPC2/PRKCD/MICALL2/ARF6/FAM107A/RAC3/SPTBN2/BAIAP2/GRB2/EVL/GMFB/SPTAN1/FCHSD1/MTOR/AIF1/ARPC4/ARPC1A/TWF2/CYFIP1	60
GO:1903532	positive regulation of secretion by cell	97/1765	399/18670	1.15682e-18	2.22877e-17	8.39579e-18	BAD/BAIAP3/SYT7/ISL1/SPHK2/VPS35/RAB27A/SCT/FGFR1/EDN1/OXCT1/ACHE/DNM1L/EZR/ABL1/HIF1A/OXT/MAPK3/STX4/GPI/TGFB1/RAB3A/STX1A/NCS1/GATA3/CXCL12/PPP3CB/MDK/GAPDH/PPARD/MAPK14/WNT5A/SPTBN1/RAB3GAP1/WLS/CREB1/CNR1/SPP1/TGFB3/TWIST1/LRP1/SDC4/VAMP7/SOX4/IL1B/MYH10/POSTN/AGT/GLUL/HTR2B/RAC1/IL6/STXBP1/TLR4/TLR2/SDCBP/RBP4/SMAD4/ARF1/RAB5A/EGFR/SYBU/GLUD1/ADAM8/PINK1/ATP13A2/ITGB2/FZD5/NKX6-1/UCN/CARTPT/…	97
GO:0072006	nephron development	52/1765	142/18670	1.21466e-18	2.33297e-17	8.78831e-18	CFLAR/SOX8/ITGA3/PKD1/FOXC1/NUP133/NOTCH3/ACAT1/MEF2C/WNT11/SIX4/JAG1/CALB1/TGFB1/GATA3/VEGFA/PDGFRB/HES1/WNT6/PKD2/EGR1/BMP4/SOX9/BMP2/CITED1/SIX1/LIF/SMO/LAMA5/PDGFRA/AGT/YAP1/IQGAP1/SMAD4/NOTCH1/IL6R/WNT4/KLF15/HEYL/SHH/ILK/DCHS1/CTNNB1/GDNF/LAMB2/CD34/IRX3/NOG/PBX1/SULF2/DLL1/FOXD1	52
GO:0016202	regulation of striated muscle tissue development	54/1765	152/18670	1.29339e-18	2.47654e-17	9.32915e-18	GPC1/ERBB3/SIRT2/FGFR1/EDN1/MEF2C/MAPK1/SIX4/FGF9/TGFB1/GSK3A/MTPN/TGFBR1/DKK1/KAT2A/MAPK14/HMGCR/RGS2/RGS4/CENPF/CREB1/TWIST1/EFNB2/BMP4/BMP2/SIX1/PIN1/PARP2/PRKAA1/HEY2/NIBAN2/FLOT1/YAP1/RBP4/LEF1/ARRB2/SMAD4/MEIS1/NOTCH1/FZD7/G6PD/TGFBR2/SHH/SOX17/FRS2/CTNNB1/WNT10B/CDK1/PTEN/NKX2-5/NOG/PPARA/DLL1/MTOR	54
GO:0007162	negative regulation of cell adhesion	79/1765	289/18670	1.34051e-18	2.5589e-17	9.6394e-18	PLXND1/CX3CL1/CD9/SNAI2/TNC/WNK1/ERBB3/RHOA/MAP4K4/SEMA6A/ABL1/LGALS1/JAG1/TGFB1/CXCL12/COL1A1/MDK/CORO1C/VEGFA/BCL6/PLXNA1/LOXL3/APOA1/LRP1/SDC4/BMP4/BMP2/TWSG1/PLXNA3/POSTN/MEN1/ANXA1/DTX1/SERPINE2/PLXNC1/GPNMB/HLX/KLF4/CCL21/THBS1/ADAM10/CYP1B1/ACVRL1/ARHGDIA/TBCD/ERBB2/AKT1/PIK3R1/RASA1/TNFRSF21/NOTCH1/DLG5/SPOCK1/FZD7/MMP14/DMTN/ZC3H12A/PRKCD/PLXNB1/CASP3/SHH/METTL3/MAPK7/SPINT2/FAM107A/PTK2…	79
GO:1901888	regulation of cell junction assembly	40/1765	88/18670	1.37542e-18	2.6175e-17	9.86015e-18	SNAI2/RHOA/MAP4K4/PRKACA/CAMSAP3/SLC9A1/ABL1/NRP1/SFRP1/RAPGEF1/CORO1C/VEGFA/RAP1A/LRP1/SDC4/RAP1B/MACF1/ACE2/AGT/RAC1/FLOT1/THBS1/ACVRL1/IQGAP1/EPHA2/THY1/MMP14/DMTN/WNT4/FZD5/CLDN1/TSC1/DAPK3/FAM107A/PTK2/PTEN/CLDN5/APOD/SRC/LDB1	40
GO:0072659	protein localization to plasma membrane	74/1765	260/18670	1.39678e-18	2.65005e-17	9.98277e-18	ITGA3/TNFRSF1A/GRIPAP1/VPS35/LRP6/MPP5/PICALM/ACTB/STX7/EPB41L3/RAB10/TMED2/EZR/PALM/STX4/CSK/RAB11A/AKT2/TGFB1/RAB3A/SLC9A3R1/IFT20/GORASP1/SPTBN1/RAP1A/LRP1/ACSL3/VAMP7/BBS2/RAP2A/MACF1/LAMA5/FLOT2/NUMB/STXBP1/FLOT1/PREPL/PDPK1/AKT1/EPHA2/RAB13/GOLGA4/PIK3R1/EGFR/SEC16A/ITGB1/ZFYVE27/MMP14/RER1/SQSTM1/GRASP/GPER1/CDK5/ARF6/DCHS1/STX3/RAB8A/CACNB3/RAB3B/PTPN9/P2RY1/CDH2/KIF5B/BCL2L1/PRNP/BSG/GAK…	74
GO:0072593	reactive oxygen species metabolic process	78/1765	284/18670	1.64216e-18	3.10612e-17	1.17008e-17	CFLAR/CTNS/ATP2B4/SPHK2/GNAI3/RHOA/SIRT2/MAOB/RAB27A/PTGS2/EDN1/DNM2/HSP90AA1/GSTP1/MT3/ICAM1/HDAC6/HSP90AB1/TSPO/HIF1A/ABCD1/TGFB1/MAPK14/SOD2/PDGFRB/GNAI2/NFE2L2/PARK7/PRDX1/FOXO3/PKD2/CLU/PREX1/IL1B/BECN1/RAC2/ACE2/P2RX4/CD36/AGT/RAC1/KLF4/TLR4/TLR2/THBS1/GCHFR/CYP1B1/DUOX2/TP53/SOD1/AKT1/EGFR/FOXO1/PINK1/G6PD/ITGB2/TGFBR2/ZC3H12A/PRKCD/NDUFS4/DDIT4/ARF4/STAT3/INSR/CD34/BNIP3/GRB2/NQO1/BCR/DHF…	78
GO:0010639	negative regulation of organelle organization	96/1765	395/18670	1.78907e-18	3.37375e-17	1.2709e-17	FKBP4/KDM1A/MAP4/SPHK2/ARFGEF1/PFN2/XRCC1/CAMSAP3/CAPZB/XRCC5/DNM2/DNM1L/MUL1/HDAC6/SIRT1/SMARCB1/TRIOBP/PICK1/TSPO/CHMP4B/CORO1A/TSC2/NBN/ANKRD27/MTPN/PFN1/KAT2A/MDM1/RAD1/SPTBN1/HTRA2/ARHGEF2/CDC20/STMN1/CENPF/CAMSAP2/SET/CLU/TWIST1/BMP4/EML2/MKKS/BECN1/STYXL1/LIF/CAMSAP1/MAP1B/H3-3B/TERF2/AVIL/CDK5RAP2/BBS4/KATNB1/ARRB2/TP53/TBCD/SMAD4/AKT1/PARP1/GSN/ATM/FEZ1/TWF1/BAG3/HNRNPU/DYRK1A/SKI/WASF2/…	96
GO:0008064	regulation of actin polymerization or depolymerization	59/1765	179/18670	2.11527e-18	3.97683e-17	1.49808e-17	NCKAP1/ARFGEF1/RHOA/PFN2/GBA2/NCK2/WDR1/CAPZB/CTTN/ICAM1/TRIOBP/PICK1/CORO1A/MTPN/WASL/CXCL12/CSF3/PFN1/ARPC3/WASF1/DBN1/ACTR3/SPTBN1/CIT/PREX1/VASP/MKKS/ARPC1B/AVIL/DBNL/BIN1/CCL21/ACTR2/BBS4/ARF1/RASA1/GSN/TWF1/NCK1/DMTN/ARHGAP35/ARPC5/ARPC2/PRKCD/ARF6/RAC3/CFL1/SPTBN2/BAIAP2/GRB2/EVL/GMFB/SPTAN1/FCHSD1/MTOR/ARPC4/ARPC1A/TWF2/CYFIP1	59
GO:1901342	regulation of vasculature development	100/1765	422/18670	2.26246e-18	4.24074e-17	1.59749e-17	CFLAR/PLXND1/CX3CL1/TNFRSF12A/ISL1/FOXC1/NGFR/HIPK2/RHOA/PTGS2/SEMA6A/SIRT1/ABL1/NRP1/HMOX1/HIF1A/PGK1/FGF9/CTSH/SFRP1/PRKD2/PTN/TSPAN12/HSPB1/HDAC5/MDK/SOD2/VEGFA/SPARC/THBS4/WNT5A/ATF2/NFE2L2/RAP1A/EGR1/CXCR4/TWIST1/PLCG1/EFNB2/BMP4/IL1B/C3/ID1/DLL4/PAK4/SERPINF1/ETS1/ANXA1/HEY2/AGT/EGLN1/GLUL/SPRY2/GPNMB/IL6/KLF4/NIBAN2/DAB2IP/THBS1/ADAM10/CYP1B1/ACVRL1/PDPK1/ERBB2/EPHA2/HSPG2/EFNA3/SFRP2/PLK2…	100
GO:0022612	gland morphogenesis	47/1765	120/18670	2.34658e-18	4.37209e-17	1.64697e-17	CFLAR/PLXND1/SNAI2/TNC/LRP6/POLB/NTN4/FGFR1/BAX/NRP1/SFRP1/TGFB1/PTN/SLC9A3R1/AREG/MDK/WNT5A/PLXNA1/PROX1/TGFB3/BMP4/SOX9/MED1/TWSG1/LAMA5/TBX3/EPHA2/EGFR/NOTCH1/LRP5/WNT4/TGFBR2/SHH/FRS2/ID4/CEBPB/RARG/DAG1/SCRIB/CSF1R/NOG/CSF1/RXRA/SULF2/SRC/DDR1/ETV5	47
GO:0072089	stem cell proliferation	47/1765	120/18670	2.34658e-18	4.37209e-17	1.64697e-17	KDM1A/CX3CL1/PAFAH1B1/TEAD3/SNAI2/CTNNA1/KITLG/ASPM/FGFR1/SMARCD3/RAB10/HIF1A/NUMBL/TGFB1/PTN/VEGFA/WNT5A/ARHGEF2/ARTN/CITED1/SMO/NES/NUMB/TBX3/YAP1/LEF1/TP53/SFRP2/NOTCH1/HNRNPU/RACGAP1/HMGB2/DAGLB/SHH/SOX17/FRS2/CTNNB1/WNT10B/ID4/CD34/ZFP36L1/NF2/FZD9/PLXNB2/ZNF335/KCTD11/ATXN1L	47
GO:0017157	regulation of exocytosis	66/1765	217/18670	2.37475e-18	4.39823e-17	1.65682e-17	RALA/BAIAP3/SYT7/SPHK2/RAB27A/PFN2/RAB21/REST/RAB10/DNM1L/HMOX1/CHRNA4/SYP/FMR1/STX4/VPS18/NAPA/RAB3A/STX1A/NCS1/DVL1/GIT1/GNAI2/RAB3GAP1/STXBP3/RAP1A/CNR1/GIPC1/SDC4/VAMP7/NAPB/RAP1B/RAC2/SYT11/ANXA1/STXBP1/SDCBP/PREPL/VAMP1/PDPK1/SNAPIN/ARF1/RAB5A/CPLX2/NOTCH1/SYT8/DOC2A/ATP13A2/ABR/CALM3/ITGB2/CDK5/RAB8A/CPLX1/RAB3B/P2RY1/CDK5R2/ATP2A2/GATA2/FES/DRD1/BACE1/BCR/CACNA1H/VAMP2/DOC2B	66
GO:0050920	regulation of chemotaxis	66/1765	217/18670	2.37475e-18	4.39823e-17	1.65682e-17	SEMA3F/SEMA3G/SEMA3B/WNK1/FGFR1/EDN1/GSTP1/SEMA6A/SEMA4G/NRP1/LGMN/USP14/MAPK3/STX4/PRKD2/TGFB1/MEGF8/PTN/HSPB1/CXCL12/CCL2/MDK/MAPK14/VEGFA/THBS4/PDGFRB/WNT5A/ARTN/CXCR4/EFNB2/RAC2/PLXNA3/ZSWIM4/PDGFRA/P2RX4/SEMA4F/RAC1/IL6/CCL21/TUBB2B/THBS1/ADAM10/SEMA7A/SEMA6C/NOTCH1/NBL1/IL6R/ITGA2/JAM3/STX3/SEMA6B/SEMA4C/CXCL10/GPR183/S1PR1/CALR/CSF1/SEMA4B/HMGB1/C5AR1/BMPR2/AGER/AIF1/ZSWIM8/CCL5/CCL3	66
GO:0030099	myeloid cell differentiation	99/1765	416/18670	2.45614e-18	4.53548e-17	1.70852e-17	PAFAH1B1/KITLG/CASP8/HIPK2/JMJD6/WDR1/ACTN1/PSEN1/MEF2C/SIRT1/RBFOX2/EP300/HIF1A/MMP9/JAG1/CA2/SFRP1/ERCC2/TGFB1/CDK6/GATA3/CSF3/SLC11A2/MAPK14/SRF/VEGFA/BCL6/ID2/EPAS1/HDAC1/CREB1/FOXO3/NR4A3/HOXB8/BMP4/MED1/THRA/PRMT1/LIF/CDKN1C/RARA/H3-3B/CASP9/NOTCH2/ETS1/ACVR1B/IREB2/TLR4/TLR2/THBS1/LEF1/RB1/APP/EPHA2/PARP1/MEIS1/PIK3R1/POU4F1/WASF2/DMTN/PKNOX1/G6PD/ZNF385A/TAL1/H3-3A/TGFBR2/HMGB2/CASP3/CART…	99
GO:0045685	regulation of glial cell differentiation	36/1765	73/18670	2.52099e-18	4.62936e-17	1.74388e-17	WDR1/PRMT5/DICER1/TGFB1/MAG/PTN/RHEB/PRPF19/MDK/HES1/ID2/HDAC1/CXCR4/BMP2/LIF/LDLR/IL6ST/SERPINE2/IL6/BIN1/TLR2/DLX1/TNFRSF21/DAAM2/NOTCH1/NKX6-1/SHH/SPINT1/CTNNB1/CDK1/ID4/RELA/DAG1/NOG/HDAC2/MTOR	36
GO:0006665	sphingolipid metabolic process	55/1765	159/18670	2.52186e-18	4.62936e-17	1.74388e-17	ALDH3B1/ELOVL5/NSMAF/HEXB/GALC/SPHK2/ELOVL1/TNFRSF1A/GBA2/ALDH3A2/BAX/SPTLC1/CERS4/SPTLC2/VAPA/PRKD2/ALDH5A1/CERT1/HTRA2/PRKD3/ELOVL4/KDSR/ELOVL3/VAPB/SGPP1/PPT1/PRKAA1/PEMT/CSNK1G2/SMPD2/SMPD4/GLTP/CERS5/CERS2/DEGS1/UGCG/SAMD8/B4GALT3/NEU3/PRKCD/SERINC5/SPTSSA/SGPL1/SMPD1/ELOVL6/B3GALT1/SPHK1/GBA/PDXDC1/CLN8/GM2A/PSAP/NEU1/CERS1/CPTP	55
GO:0048592	eye morphogenesis	53/1765	149/18670	2.53156e-18	4.6335e-17	1.74544e-17	SOX8/BAK1/PRDM1/HIPK2/LRP6/BAX/HIF1A/JAG1/CALB1/PTN/TSPAN12/NAGLU/C12orf57/VEGFA/MAN2A1/WNT5A/EFEMP1/PROX1/ARID1A/TWIST1/BMP4/SOX9/GDF11/MYO7A/STRA6/RBP4/BBS4/NKD1/EPHA2/MEIS1/ROM1/THY1/SKI/RDH13/LRP5/FZD5/HIPK1/IFT122/NIPBL/FBN1/FRS2/CTNNB1/STAT3/RARG/IRX5/FJX1/TSKU/DIO3/TOPORS/CEP290/DLL1/PHACTR4/TUG1	53
GO:0030832	regulation of actin filament length	59/1765	180/18670	2.86241e-18	5.22369e-17	1.96777e-17	NCKAP1/ARFGEF1/RHOA/PFN2/GBA2/NCK2/WDR1/CAPZB/CTTN/ICAM1/TRIOBP/PICK1/CORO1A/MTPN/WASL/CXCL12/CSF3/PFN1/ARPC3/WASF1/DBN1/ACTR3/SPTBN1/CIT/PREX1/VASP/MKKS/ARPC1B/AVIL/DBNL/BIN1/CCL21/ACTR2/BBS4/ARF1/RASA1/GSN/TWF1/NCK1/DMTN/ARHGAP35/ARPC5/ARPC2/PRKCD/ARF6/RAC3/CFL1/SPTBN2/BAIAP2/GRB2/EVL/GMFB/SPTAN1/FCHSD1/MTOR/ARPC4/ARPC1A/TWF2/CYFIP1	59
GO:0070371	ERK1 and ERK2 cascade	83/1765	317/18670	3.198e-18	5.81906e-17	2.19205e-17	CFLAR/CX3CL1/RANBP9/ABCA7/GSTP1/MT3/ICAM1/SEMA6A/EZR/ABL1/NRP1/CRKL/MAPK1/PRMT5/MAPK3/NDRG4/CSK/CTSH/PRKD2/TGFB1/RAPGEF1/CCL2/SLC9A3R1/HMGCR/PDGFRB/GNAI2/FN1/RAP1A/LRP1/BMP4/SOX9/IL1B/MED1/BMP2/RAP1B/PIN1/LIF/APOE/NOTCH2/PDGFRA/CD36/AGT/HTR2B/SPRY2/GPNMB/KLF4/DAB2IP/TLR4/CCL21/SEMA7A/MAP3K12/ARRB2/SMAD4/ERBB2/APP/EPHA2/EGFR/NOTCH1/NPTN/SHC1/SPRY1/GPER1/NDRG2/FRS2/MAP2K1/RGS14/GPR183/P2RY1/PTEN/HR…	83
GO:0071478	cellular response to radiation	61/1765	191/18670	3.24237e-18	5.88259e-17	2.21598e-17	KDM1A/SNAI2/BAK1/HSPA5/PTGS2/GNB1/XRCC5/DNM2/ZMPSTE24/BAX/SIRT1/EP300/NFATC4/FMR1/SFRP1/AKT2/TGFB1/NAMPT/PTN/GATA3/METAP2/MAPK14/RAD1/ECT2/STK11/EGR1/ELK1/ATF4/EIF2AK4/CASP9/EIF2S1/MDM2/NMT1/XPA/YAP1/TP53/PARP1/SFRP2/PIK3R1/TAF1/ATM/IMPACT/XPC/CUL4B/METAP1/NIPBL/METTL3/FNTA/BCL2L1/LIG4/HRAS/DHX36/GRB2/HSF1/PDE6G/H2AX/XRCC6/CALM1/CERS1/AQP1/MC1R	61
GO:0072073	kidney epithelium development	51/1765	140/18670	3.38792e-18	6.12878e-17	2.30872e-17	SOX8/CRLF1/PKD1/FOXC1/ACAT1/FGFR1/MEF2C/WNT11/SIX4/JAG1/CALB1/SFRP1/TGFB1/GATA3/VEGFA/HES1/WNT6/PKD2/SDC4/EFNB2/BMP4/SOX9/BMP2/CITED1/SIX1/LIF/SMO/LAMA5/RARA/GDF11/AGT/YAP1/IQGAP1/SMAD4/NOTCH1/WNT4/KLF15/HEYL/SPRY1/SHH/ILK/DCHS1/CTNNB1/GDNF/LAMB2/CD34/IRX3/NOG/PBX1/DLL1/FOXD1	51
GO:0030308	negative regulation of cell growth	60/1765	186/18670	3.55558e-18	6.39523e-17	2.40909e-17	SEMA3F/IFRD1/SEMA3G/SEMA3B/RTN4R/SPHK2/SMARCA2/WNT11/MT3/ARHGAP4/MUL1/SEMA6A/SEMA4G/SIRT1/NRP1/SFRP1/TGFB1/PTPRS/MAG/GSK3A/PPP1R9B/CAPRIN2/PPARD/BCL6/WNT5A/RTN4/RGS2/RGS4/STK11/SPP1/CDKN2C/SMARCA4/RNF6/CDKN2D/PLXNA3/PPT1/ACVR1B/SEMA4F/AGT/SERPINE2/DNAJB2/SEMA7A/ACVRL1/TP53/SMAD4/SEMA6C/SFRP2/G6PD/MSX1/SOX17/CDK5/APBB1/SEMA6B/SEMA4C/NPR1/CDK5R1/SEMA4B/PPARA/BMPR2/NDUFS3	60
GO:1901861	regulation of muscle tissue development	54/1765	155/18670	3.55576e-18	6.39523e-17	2.40909e-17	GPC1/ERBB3/SIRT2/FGFR1/EDN1/MEF2C/MAPK1/SIX4/FGF9/TGFB1/GSK3A/MTPN/TGFBR1/DKK1/KAT2A/MAPK14/HMGCR/RGS2/RGS4/CENPF/CREB1/TWIST1/EFNB2/BMP4/BMP2/SIX1/PIN1/PARP2/PRKAA1/HEY2/NIBAN2/FLOT1/YAP1/RBP4/LEF1/ARRB2/SMAD4/MEIS1/NOTCH1/FZD7/G6PD/TGFBR2/SHH/SOX17/FRS2/CTNNB1/WNT10B/CDK1/PTEN/NKX2-5/NOG/PPARA/DLL1/MTOR	54
GO:0097237	cellular response to toxic substance	71/1765	247/18670	3.86756e-18	6.93597e-17	2.61279e-17	BAD/PPP5C/RDH11/PTGS2/ACTB/DNM2/GSTP1/MT3/HDAC6/SIRT1/ABL1/HMOX1/SETX/SOD2/ECT2/STK25/NFE2L2/PARK7/PRDX1/FOXO3/NR4A3/DNMT3A/EGR1/BECN1/APOE/PRKAA1/KDM6B/GSTM3/ETS1/ANXA1/CD36/MDM2/IL6/KLF4/CYP1B1/DUOX2/SOD1/SIGMAR1/FOXO1/IMPACT/AIFM1/PINK1/MSX1/S100A9/ALB/ZC3H12A/PRKCD/FXN/MAPK7/B2M/ENDOG/AXL/CDK1/PTEN/RELA/SPHK1/BNIP3/NQO1/HSF1/DHFRP1/HDAC2/SRC/MAP3K5/PSAP/SZT2/DAXX/FIS1/CERS1/DHFR/GPX1/AQP1	71
GO:0033157	regulation of intracellular protein transport	67/1765	225/18670	4.51661e-18	8.07669e-17	3.0425e-17	RUFY3/GRIPAP1/CSNK2A2/PRKACA/PTGS2/PCM1/PSEN1/MAPK1/RANGAP1/AKT2/TGFB1/GSK3A/YWHAE/ZPR1/MAPK14/TMEM30A/ECT2/HTRA2/PARK7/RAB29/VAMP7/BMP4/IL1B/RAC2/SMO/RAN/PRKAA1/CAMK1/CD36/MDM2/ANP32B/SORL1/TP53/ERBB2/PIK3R1/SEC16A/BAG3/UHMK1/PINK1/DMTN/ATP13A2/ITGB2/GRASP/FZD5/ZC3H12A/PRKCD/SHH/MICALL2/CDK5/NOLC1/NDEL1/CACNB3/KIF5B/PRNP/HRAS/CDK5R1/PTPN11/SETD2/CIB1/INSIG1/CHP1/APOD/FLNA/CEP290/GDI1/FIS1/VAMP2	67
GO:0038179	neurotrophin signaling pathway	26/1765	39/18670	4.69303e-18	8.36811e-17	3.15228e-17	BCAR1/CYFIP2/NGFR/PPP2R5B/CORO1A/RAPGEF1/WASF1/SOS1/RAP1A/RAF1/SORT1/KIDINS220/AGT/SPRY2/ZFYVE27/SPRY1/CASP3/FRS2/DDIT4/GRB2/PTPN11/NDN/SRC/SLC9A6/AKT1S1/CYFIP1	26
GO:0048634	regulation of muscle organ development	54/1765	156/18670	4.94685e-18	8.79549e-17	3.31327e-17	GPC1/ERBB3/SIRT2/FGFR1/EDN1/MEF2C/MAPK1/SIX4/FGF9/TGFB1/GSK3A/MTPN/TGFBR1/DKK1/KAT2A/MAPK14/HMGCR/RGS2/RGS4/CENPF/CREB1/TWIST1/EFNB2/BMP4/BMP2/SIX1/PIN1/PARP2/PRKAA1/HEY2/NIBAN2/FLOT1/YAP1/RBP4/LEF1/ARRB2/SMAD4/MEIS1/NOTCH1/FZD7/G6PD/TGFBR2/SHH/SOX17/FRS2/CTNNB1/WNT10B/CDK1/PTEN/NKX2-5/NOG/PPARA/DLL1/MTOR	54
GO:0045862	positive regulation of proteolysis	90/1765	363/18670	5.47883e-18	9.71361e-17	3.65913e-17	GCLC/BAD/CFLAR/BID/BAK1/MAPK9/CYFIP2/CASP8/NGFR/ATXN3/RHOA/SIRT2/PICALM/PSEN1/REST/BAX/AURKA/MUL1/SIRT1/LGMN/PSMC1/FMR1/MAPK3/CTSH/GSK3A/DVL1/MAPK14/FAM162A/IFT57/HTRA2/FN1/NFE2L2/TRIM32/CLU/IL1B/C3/TRAF2/HIP1/APOE/PRR7/CASP9/MDM2/DNAJB2/DAB2IP/ANP32B/MTCH1/BBS7/FURIN/CSNK1D/APP/AKT1/BCL10/S100A8/EFNA3/HSPD1/SFRP2/PLK2/TAF1/GSN/ADAM8/BCL2L11/AIFM1/MMP14/PINK1/S100A9/ZC3H12A/GPER1/VCP/FADD/STAT3/E…	90
GO:0055007	cardiac muscle cell differentiation	49/1765	132/18670	6.23746e-18	1.10272e-16	4.15395e-17	MAP2K4/MEF2A/EDN1/MEF2C/ZMPSTE24/SLC9A1/TGFB1/GSK3A/DKK1/KAT2A/IFT20/SRF/VEGFA/PDGFRB/RGS2/RGS4/PROX1/ARID1A/OBSL1/EFNB2/BMP4/BMP2/PIN1/PARP2/RARA/KDM6B/MYH10/PDGFRA/TBX3/HEY2/AGT/ARRB2/SMAD4/ITGB1/HNRNPU/FZD7/G6PD/PDLIM5/TSC1/FRS2/MESP1/CDK1/TCAP/CALR/NKX2-5/RXRA/PPARA/DLL1/MTOR	49
GO:0048705	skeletal system morphogenesis	69/1765	239/18670	8.92431e-18	1.57326e-16	5.92648e-17	PKD1/FUZ/HOXC8/FOXC1/LRP6/FGFR1/TULP3/PSEN1/MEF2C/ZMPSTE24/MMP2/SIX4/MTHFD1/TRIP11/SFRP1/TGFB1/MEGF8/DLX5/HOXA1/HOXA2/TGFBR1/COL1A1/MAPK14/ACVR2B/PRRX1/MEF2D/TGFB3/HOXB8/RDH10/TWIST1/BMP4/SOX9/INSIG2/THRA/SIX1/HOXD9/HOXD10/RARA/GSC/PDGFRA/NAB1/COL2A1/EIF4A3/CARM1/SFRP2/MMP14/ACAN/WDR19/SKI/LRP5/MSX1/TGFBR2/NIPBL/OSR2/SGPL1/NAB2/CTNNB1/WNT10B/RARG/HOXB2/IRX5/VWA1/SETD2/NOG/MED12/INSIG1/IFT140/ANXA…	69
GO:0001952	regulation of cell-matrix adhesion	46/1765	119/18670	9.95774e-18	1.75048e-16	6.59408e-17	CX3CL1/RHOA/MAP4K4/CAMSAP3/SLC9A1/ABL1/NRP1/JAG1/SFRP1/CDK6/CORO1C/VEGFA/BCL6/LRP1/SDC4/MACF1/NINJ1/POSTN/CD36/RAC1/CCL21/THBS1/ACVRL1/IQGAP1/MINK1/PIK3R1/RASA1/THY1/MMP14/DMTN/WNT4/TSC1/ILK/DAPK3/FAM107A/PTK2/PTEN/DAG1/CSF1/CIB1/NF2/APOD/SRC/LDB1/CD3E/DDR1	46
GO:0050679	positive regulation of epithelial cell proliferation	63/1765	206/18670	1.03835e-17	1.82018e-16	6.85663e-17	BAD/CFLAR/DLX6/FGFR1/LAMB1/SIRT1/NRP1/HMOX1/HIF1A/FGF9/SFRP1/PRKD2/TGFB1/DLX5/PTN/TGFBR1/CXCL12/AREG/MDK/VEGFA/THBS4/WNT5A/RTN4/REG1A/PROX1/NRP2/NR4A3/TWIST1/PLCG1/BMP4/SOX9/MED1/BMP2/ID1/SMO/NOTCH2/GLUL/HTR2B/ACVRL1/PDPK1/ERBB2/AKT1/EGFR/NOTCH1/FZD7/HMGB2/SHH/OSR2/CTNNB1/STAT3/HRAS/JUN/GATA2/EGR3/NOG/HMGB1/C5AR1/PLXNB3/MTOR/BMPR2/NME1/PDCD6/CCL5	63
GO:0051101	regulation of DNA binding	47/1765	124/18670	1.11384e-17	1.94703e-16	7.33448e-17	KDM1A/ISL1/FOXC1/HIPK2/SIRT2/PSEN1/ZMPSTE24/HMOX1/EP300/MMP9/E2F1/ERCC2/TGFB1/GATA3/HES1/ID2/PARK7/ID3/TWIST1/ID1/LIF/SMO/HEY2/KLF4/NIBAN2/LEF1/RB1/PARP1/TAF1/POU4F1/SKI/CALM3/MSX1/HMGB2/ITGA2/NIPBL/HEY1/CTNNB1/ID4/TRAF6/DDIT3/JUN/HMGB1/HDAC2/AGER/CPNE1/NME1	47
GO:0003206	cardiac chamber morphogenesis	48/1765	129/18670	1.21254e-17	2.11363e-16	7.96207e-17	MKS1/ISL1/FOXC1/MEF2C/SMARCD3/WNT11/NRP1/HIF1A/JAG1/TGFB1/GSK3A/TGFBR1/GATA3/CPE/SRF/WNT5A/HES1/ID2/SOS1/PROX1/NRP2/SOX4/BMP4/MED1/SMO/DLL4/UBE4B/RARA/NOTCH2/TBX3/HEY2/MDM2/RBP4/TP53/SMAD4/SFRP2/NOTCH1/POU4F1/FZD1/TGFBR2/HEYL/HEY1/MESP1/FZD2/NKX2-5/NOG/RXRA/BMPR2	48
GO:0032355	response to estradiol	49/1765	134/18670	1.28829e-17	2.2394e-16	8.43583e-17	BAD/CFLAR/CASP8/MBD3/PTGS2/GSTP1/OXT/SFRP1/TGFB1/PTN/COL1A1/AREG/PDGFRB/DNMT3A/SOCS2/OPRL1/ARPC1B/MAP1B/RARA/CASP9/POSTN/ETS1/ANXA1/AGT/STXBP1/HNRNPD/SSTR1/SRD5A1/PAM/EGFR/POU4F1/BCL2L11/AIFM1/SLC6A1/UCN/ITGA2/CASP3/GPER1/GJB2/ENDOG/EEF2/CTNNB1/STAT3/PTEN/CALR/NQO1/HSF1/NR2F2/SSTR3	49
GO:1905330	regulation of morphogenesis of an epithelium	58/1765	180/18670	1.37011e-17	2.37499e-16	8.9466e-17	DVL2/SOX8/AP2B1/MKS1/SNAI2/RHOA/NTN4/FGFR1/WNT11/PSMC5/ABL1/SIX4/PSMC1/SFRP1/TGFB1/DVL1/GATA3/DKK1/PFN1/MDK/PTK7/VEGFA/WNT5A/BMP4/SOX9/CITED1/SIX1/LIF/SMO/AGT/RAC1/SEC24B/NKD1/ARRB2/CELSR2/SFRP2/FZD7/FZD1/DVL3/WNT4/FZD5/SHH/FZD6/CTHRC1/DACT1/CTNNB1/GDNF/CXCL10/PTEN/FZD4/FZD2/NOG/MED12/RXRA/AP2A1/SMURF1/MTOR/ETV5	58
GO:0043525	positive regulation of neuron apoptotic process	31/1765	57/18670	1.44775e-17	2.5026e-16	9.42731e-17	MAP2K4/RHOA/BAX/CDC34/MYBL2/CTSZ/CASP2/ATF2/FOXO3/PIN1/ATF4/UBE2M/CASP9/TP53/MCL1/ATM/BCL2L11/AIFM1/CASP3/CDK5/CTNNB1/PRNP/MAP3K11/DDIT3/CDK5R1/JUN/NQO1/BACE1/ITGA1/FIS1/CCL3	31
GO:0003231	cardiac ventricle development	48/1765	130/18670	1.74865e-17	3.01437e-16	1.13551e-16	AP2B1/ISL1/FOXC1/PRDM1/DNM2/MEF2C/SMARCD3/ZMPSTE24/WNT11/HIF1A/TRIP11/JAG1/TGFB1/GSK3A/TGFBR1/GATA3/CPE/PTK7/WNT5A/HES1/ID2/PROX1/SOX4/BMP4/MED1/DLL4/UBE4B/TBX3/HEY2/MDM2/STRA6/SMAD4/LMO4/SFRP2/NOTCH1/POU4F1/FZD1/TGFBR2/HEYL/HEY1/FRS2/MESP1/LUZP1/FZD2/NKX2-5/NOG/RXRA/BMPR2	48
GO:2001236	regulation of extrinsic apoptotic signaling pathway	53/1765	155/18670	1.86001e-17	3.19748e-16	1.20449e-16	GCLC/CFLAR/CX3CL1/TNFRSF12A/BID/SNAI2/GCLM/CTNNA1/CASP8/FGFR1/STRADB/GSTP1/CTTN/ICAM1/ITGA6/NRP1/HMOX1/STK4/STX4/SFRP1/TGFBR1/UNC5B/HTRA2/PARK7/ARHGEF2/BMP4/IL1B/TRAF2/RAF1/AGT/ITM2C/SKIL/YAP1/THBS1/COL2A1/AKT1/BCL10/MCL1/SFRP2/HMGB2/GPER1/MAPK7/DAPK3/FADD/GDNF/BCL2L1/PTEN/RELA/PAK2/SIAH2/SRC/HTT/GPX1	53
GO:0072384	organelle transport along microtubule	38/1765	85/18670	2.00608e-17	3.43907e-16	1.2955e-16	PAFAH1B1/KIF1B/AP3D1/AP3M2/SUN2/NEFH/HIF1A/KIF3B/BLOC1S6/WASF1/TRAK2/VAMP7/RHOT1/KIF1C/MAP1S/KIF3A/MAP1B/BLOC1S1/MGARP/SNAPIN/SYBU/FEZ1/UCHL1/AP3S2/SUN1/NDEL1/UBB/KIF5B/CNIH2/AP3S1/AP3M1/BLOC1S4/BLOC1S5/BLOC1S3/BLOC1S2/HTT/OPA1/NEFL	38
GO:0032868	response to insulin	74/1765	272/18670	2.2279e-17	3.80886e-16	1.4348e-16	GCLC/CFLAR/BCAR1/ATP2B1/GSTP1/RAB10/SLC9A1/ICAM1/SIRT1/TSC2/EEF2K/AKT2/GSK3A/GRB10/RPS6KB1/HDAC5/GNAI2/SOS1/STXBP3/SLC2A1/FOXO3/IDE/EGR1/SOCS2/IL1B/INSIG2/CITED1/MAX/VGF/PRKAA1/PTPRA/SORT1/AGT/TLR2/SORL1/PDPK1/AKT1/RAB13/PARP1/SRD5A1/PIK3R1/STAR/EIF4EBP2/ADM/FOXO1/NCK1/ATP6V0D1/AGRP/SHC1/KLF15/PRKCD/TSC1/NDEL1/RAB8A/YWHAG/INSR/PTEN/RELA/SMARCC1/BAIAP2/AP3S1/GRB2/PTPN11/SLC2A4/ZFP36L1/IRS2/PPARA/S…	74
GO:0017158	regulation of calcium ion-dependent exocytosis	44/1765	112/18670	2.47715e-17	4.22336e-16	1.59095e-16	BAIAP3/SYT7/PFN2/REST/DNM1L/CHRNA4/SYP/FMR1/VPS18/NAPA/RAB3A/STX1A/NCS1/DVL1/GIT1/GNAI2/RAB3GAP1/STXBP3/RAP1A/CNR1/GIPC1/NAPB/RAP1B/SYT11/STXBP1/PREPL/VAMP1/SNAPIN/ARF1/RAB5A/CPLX2/NOTCH1/SYT8/DOC2A/CALM3/CDK5/CPLX1/P2RY1/CDK5R2/ATP2A2/DRD1/BACE1/CACNA1H/DOC2B	44
GO:0031098	stress-activated protein kinase signaling cascade	81/1765	315/18670	2.6083e-17	4.43481e-16	1.6706e-16	DVL2/PAFAH1B1/SPAG9/MAPK8IP2/MAPK9/HIPK2/MAP2K4/RHOA/MAP4K4/EDN1/STRADB/ZMPSTE24/GSTP1/AKR1B1/MUL1/EZR/CRKL/MAPK1/STK4/MAPK3/SFRP1/FKTN/RAPGEF1/DKK1/FZD10/MAPK14/VEGFA/HMGCR/WNT5A/STK25/PRDX1/NRK/RAP2A/IL1B/BMP2/PRMT1/TRAF2/PAK4/MEN1/AGT/DBNL/DAB2IP/TLR4/CCL21/SDCBP/MAPK8IP3/MAP3K12/MINK1/APP/AKT1/SFRP2/EGFR/TAOK2/FOXO1/FZD7/PINK1/TAOK1/DVL3/FZD5/ZC3H12A/TLR3/DACT1/SEMA4C/MAP2K1/ZEB2/UBB/QARS1/MA…	81
GO:0051091	positive regulation of DNA-binding transcription factor activity	72/1765	261/18670	2.6658e-17	4.52023e-16	1.70278e-16	CFLAR/KDM1A/DVL2/CX3CL1/ZIC2/HIPK2/PPP2R5B/LRP6/TCF3/EDN1/ICAM1/SMARCB1/EP300/PRKD2/TGFB1/CRTC1/MTPN/CSF3/HDAC5/SRF/VEGFA/WNT5A/ATF2/PARK7/ARHGEF2/TRIM32/CLU/IL1B/TRAF2/SMARCA4/SMO/FLOT2/BEX1/KRAS/CD36/AGT/IL6/TLR4/FLOT1/TLR2/APP/AKT1/CARM1/BCL10/S100A8/TAF1/IL18/ADAM8/FZD1/PINK1/ITGB2/S100A9/STK36/NKX6-1/TLR3/SHH/CTNNB1/STAT3/WNT10B/UBB/PTEN/RELA/FZD4/TRAF6/DDIT3/FOSL1/SPHK1/NEUROG2/FZD2/CIB1/AG…	72
GO:0060491	regulation of cell projection assembly	57/1765	177/18670	2.68866e-17	4.54661e-16	1.71271e-16	RALA/MARK4/FUZ/MAP4/NCKAP1/PFN2/FSCN1/RAP1GAP/CAPZB/VDAC3/DNM2/ICAM1/NRP1/PALM/ZMYND8/FMR1/WASL/TGFBR1/PFN1/IFT20/CORO1C/SRF/DPYSL3/CCDC88A/TGFB3/RAB17/RAC2/RAC1/CCL21/FNBP1L/BBS4/MIEN1/EPHA2/RAB5A/MYO10/TWF1/WASF2/DMTN/ARHGAP35/ARPC2/PRKCD/ARF6/NDEL1/CEP120/TAPT1/HRAS/EPS8L2/ARAP1/IFT140/AGRN/EVL/SRC/HTT/PLXNB3/MTOR/TWF2/CYFIP1	57
GO:0060997	dendritic spine morphogenesis	31/1765	58/18670	2.83008e-17	4.77279e-16	1.79792e-16	ARHGAP33/PAFAH1B1/NGEF/DNM1L/LZTS3/HDAC6/EEF2K/WASL/DVL1/CAPRIN2/DBN1/UBE3A/DLG4/CAPRIN1/DBNL/ITPKA/ADAM10/ACTR2/PDLIM5/CDK5/EFNA1/PTEN/CFL1/DHX36/BAIAP2/CDK5R1/EPHB3/NLGN3/ARC/OPA1/SHANK3	31
GO:0070301	cellular response to hydrogen peroxide	41/1765	99/18670	3.202e-17	5.38541e-16	2.02869e-16	PPP5C/HDAC6/SIRT1/ABL1/SETX/ECT2/STK25/NFE2L2/PARK7/FOXO3/NR4A3/BECN1/PRKAA1/KDM6B/ETS1/ANXA1/MDM2/IL6/KLF4/CYP1B1/SIGMAR1/FOXO1/IMPACT/AIFM1/PINK1/PRKCD/FXN/MAPK7/ENDOG/AXL/CDK1/RELA/SPHK1/BNIP3/NQO1/HSF1/HDAC2/SRC/MAP3K5/PSAP/AQP1	41
GO:0030833	regulation of actin filament polymerization	54/1765	162/18670	3.34809e-17	5.61594e-16	2.11553e-16	NCKAP1/ARFGEF1/RHOA/PFN2/GBA2/NCK2/CAPZB/CTTN/ICAM1/TRIOBP/PICK1/CORO1A/MTPN/WASL/CSF3/PFN1/ARPC3/WASF1/DBN1/ACTR3/SPTBN1/PREX1/VASP/MKKS/ARPC1B/AVIL/DBNL/BIN1/CCL21/ACTR2/BBS4/ARF1/RASA1/GSN/TWF1/NCK1/DMTN/ARPC5/ARPC2/PRKCD/ARF6/RAC3/SPTBN2/BAIAP2/GRB2/EVL/GMFB/SPTAN1/FCHSD1/MTOR/ARPC4/ARPC1A/TWF2/CYFIP1	54
GO:0070302	regulation of stress-activated protein kinase signaling cascade	68/1765	239/18670	3.57534e-17	5.981e-16	2.25305e-16	DVL2/PAFAH1B1/SPAG9/MAPK8IP2/HIPK2/MAP2K4/MAP4K4/EDN1/ZMPSTE24/GSTP1/MUL1/EZR/MAPK1/MAPK3/SFRP1/FKTN/RAPGEF1/DKK1/FZD10/VEGFA/HMGCR/WNT5A/STK25/PRDX1/NRK/RAP2A/IL1B/BMP2/PRMT1/TRAF2/MEN1/DBNL/DAB2IP/TLR4/CCL21/SDCBP/MAPK8IP3/MAP3K12/MINK1/APP/AKT1/SFRP2/EGFR/TAOK2/FOXO1/FZD7/PINK1/TAOK1/DVL3/FZD5/ZC3H12A/TLR3/DACT1/SEMA4C/MAP2K1/ZEB2/QARS1/MAP3K11/HRAS/FZD4/TRAF6/SPHK1/FZD8/HMGB1/MAP3K5/PJA2/DAXX…	68
GO:0099072	regulation of postsynaptic membrane neurotransmitter receptor levels	33/1765	66/18670	3.81053e-17	6.35735e-16	2.39482e-16	AP2B1/GRIPAP1/VPS35/DRD4/DNM2/DLG3/EPS15/PORCN/RAB11A/DNM1/YWHAE/USP46/RAP1A/IQSEC2/EFNB2/DLG4/FLOT2/SNAP25/NUMB/ADAM10/SNAP47/GRASP/STX3/RAB8A/CPLX1/CPT1C/CLSTN1/DAG1/HRAS/SCRIB/CTNND1/ARC/FRRS1L	33
GO:0043270	positive regulation of ion transport	74/1765	275/18670	4.31355e-17	7.17733e-16	2.70371e-16	CX3CL1/BAK1/WNK1/SPHK2/ABCA7/DRD4/ATP2B1/EDN1/DNM2/PSEN1/BAX/SLC9A1/ABL1/TSPO/OXT/SCN1B/CXCL12/CCL2/SLC9A3R1/WFS1/PDGFRB/RAB3GAP1/PARK7/APOA1/PKD2/PLCG1/VAMP7/IL1B/AKAP9/ATF4/APOE/ACE2/P2RX4/AGT/STXBP1/COX17/PDPK1/ARRB2/AKT1/ARF1/CALM2/THY1/SLC6A1/PINK1/CALM3/G6PD/S100A1/UCN/PRKCD/GPER1/AVPR1A/CACNB3/GDNF/RAB3B/CXCL10/P2RY1/KIF5B/CEBPB/F2R/AMIGO1/ABAT/NKX2-5/DRD1/STAC3/CHP1/TRPV2/NLGN3/FLNA/HTT/A…	74
GO:0072009	nephron epithelium development	43/1765	109/18670	4.74895e-17	7.88072e-16	2.96868e-16	SOX8/PKD1/FOXC1/ACAT1/MEF2C/WNT11/SIX4/JAG1/CALB1/TGFB1/GATA3/VEGFA/HES1/WNT6/PKD2/BMP4/SOX9/BMP2/CITED1/SIX1/LIF/SMO/LAMA5/AGT/YAP1/IQGAP1/SMAD4/NOTCH1/WNT4/KLF15/HEYL/SHH/ILK/DCHS1/CTNNB1/GDNF/LAMB2/CD34/IRX3/NOG/PBX1/DLL1/FOXD1	43
GO:0048771	tissue remodeling	57/1765	179/18670	4.80185e-17	7.94732e-16	2.99377e-16	SYT7/NCDN/BAK1/FOXC1/LRP6/MEF2C/BAX/MMP2/HIF1A/JAG1/CSK/CA2/SFRP1/TGFB1/PTN/MDK/THBS4/ACVR2B/EPAS1/SPP1/TGFB3/RAC2/LIF/DLL4/NOTCH2/ANXA1/MDM2/AGT/GPNMB/RAC1/IL6/ACVRL1/TP53/EPHA2/EGFR/IL18/ADAM8/MERTK/MMP14/ABR/LRP5/CARTPT/CTHRC1/TPP1/AXL/CTNNB1/S1PR1/CSPG4/TRAF6/F2R/CSF1R/BCR/HMGB1/SRC/BMPR2/AGER/EFNA4	57
GO:0040013	negative regulation of locomotion	93/1765	396/18670	6.69351e-17	1.10487e-15	4.16207e-16	SEMA3F/CX3CL1/SEMA3G/NISCH/FUZ/SEMA3B/VCL/CTNNA1/RHOA/PFN2/MEF2C/GSTP1/WNT11/ARHGAP4/CHRD/SEMA6A/SEMA4G/NRP1/HMOX1/ZMYND8/JAG1/NDRG4/SFRP1/TGFB1/PTN/WASL/GATA3/CXCL12/CCL2/HDAC5/SLC9A3R1/CORO1C/PPARD/SRF/DPYSL3/WNT5A/NFE2L2/FOXO3/TRIM32/LRP1/RAP2A/SLURP1/PIN1/DLL4/APOE/PLXNA3/SERPINF1/SEMA4F/KLF4/DAB2IP/CCL21/THBS1/CYP1B1/SEMA7A/ACVRL1/AKT1/CERS2/SEMA6C/SFRP2/NOTCH1/DLG5/THY1/TRIM11/NBL1/ABR/WNT4…	93
GO:0120032	regulation of plasma membrane bounded cell projection assembly	56/1765	175/18670	7.05643e-17	1.1617e-15	4.37613e-16	RALA/MARK4/FUZ/MAP4/NCKAP1/PFN2/FSCN1/RAP1GAP/CAPZB/VDAC3/DNM2/ICAM1/NRP1/PALM/ZMYND8/FMR1/WASL/TGFBR1/PFN1/IFT20/CORO1C/SRF/DPYSL3/CCDC88A/TGFB3/RAB17/RAC2/RAC1/CCL21/FNBP1L/BBS4/MIEN1/EPHA2/RAB5A/MYO10/TWF1/WASF2/DMTN/ARHGAP35/ARPC2/PRKCD/ARF6/NDEL1/CEP120/TAPT1/HRAS/EPS8L2/ARAP1/IFT140/AGRN/EVL/HTT/PLXNB3/MTOR/TWF2/CYFIP1	56
GO:0009895	negative regulation of catabolic process	79/1765	308/18670	7.59034e-17	1.2463e-15	4.69482e-16	TIMP2/ATP2B4/HIPK2/KDM4A/SIRT2/VPS35/CSNK2A2/PSEN1/MTMR2/MT3/HSP90AB1/HMOX1/TSPO/E2F1/CHMP4B/USP14/FMR1/TSC2/HERC1/GSK3A/NAMPT/CDK5RAP3/IL10RA/MAPK14/SNX3/HMGCR/EIF4G1/HTRA2/PARK7/UCHL5/CNR1/GIPC1/IL1B/BECN1/PIN1/PRKAA1/AGAP2/HTR2B/SERPINE2/DAB2IP/SDCBP/SORL1/HNRNPD/FURIN/TP53/AKT1/MCL1/EGFR/TAF1/FEZ1/HNRNPU/TIMP4/PINK1/ATP13A2/GRIN2C/SHH/TSC1/BAG5/MAP1A/DDIT4/STAT3/GDNF/EFNA1/PTK2/FEZ2/RPS7/RELA…	79
GO:0032872	regulation of stress-activated MAPK cascade	67/1765	237/18670	8.76547e-17	1.43546e-15	5.4074e-16	DVL2/PAFAH1B1/SPAG9/MAPK8IP2/HIPK2/MAP2K4/MAP4K4/EDN1/GSTP1/MUL1/EZR/MAPK1/MAPK3/SFRP1/FKTN/RAPGEF1/DKK1/FZD10/VEGFA/HMGCR/WNT5A/STK25/PRDX1/NRK/RAP2A/IL1B/BMP2/PRMT1/TRAF2/MEN1/DBNL/DAB2IP/TLR4/CCL21/SDCBP/MAPK8IP3/MAP3K12/MINK1/APP/AKT1/SFRP2/EGFR/TAOK2/FOXO1/FZD7/PINK1/TAOK1/DVL3/FZD5/ZC3H12A/TLR3/DACT1/SEMA4C/MAP2K1/ZEB2/QARS1/MAP3K11/HRAS/FZD4/TRAF6/SPHK1/FZD8/HMGB1/MAP3K5/PJA2/DAXX/AGER	67
GO:0008347	glial cell migration	28/1765	49/18670	9.21731e-17	1.50549e-15	5.67121e-16	PAFAH1B1/HEXB/LAMB1/CRKL/SUN2/TSPO/CCL2/RTN4/LRP1/MBOAT7/P2RX4/DAB2IP/CERS2/MMP14/SUN1/CDK5/CTNNB1/GPR183/P2RY1/CDK5R2/CSPG4/CDK5R1/SCRIB/IDH2/NDN/CSF1/SRGAP2/CCL3	28
GO:0010632	regulation of epithelial cell migration	76/1765	291/18670	1.00002e-16	1.62908e-15	6.13678e-16	ITGA3/BCAR1/RHOA/PFN2/MAP4K4/PTGS2/FGFR1/EDN1/MEF2C/HDAC6/SIRT1/ABL1/NRP1/HMOX1/LGMN/HIF1A/MMP9/RAB11A/CTSH/GPI/PRKD2/TGFB1/PTN/HSPB1/GATA3/PFN1/HDAC5/CORO1C/VEGFA/SPARC/WNT5A/RTN4/NFE2L2/PROX1/NRP2/PLCG1/BMP4/SOX9/MACF1/DLL4/APOE/SERPINF1/ETS1/ANXA1/P2RX4/AGT/GLUL/KLF4/DAB2IP/THBS1/ACVRL1/PDPK1/AKT1/EPHA2/PLK2/NOTCH1/TGFBR2/ZC3H12A/ITGA2/ARF6/MECP2/EFNA1/PTK2/PTEN/JUN/CALR/GATA2/CIB1/NR2F2/HMGB1…	76
GO:0061448	connective tissue development	73/1765	273/18670	1.02288e-16	1.66197e-15	6.26067e-16	CFLAR/SOX8/PKD1/SNAI2/LRP6/ACAT1/FGFR1/EDN1/MEF2C/OXCT1/ZMPSTE24/WNT11/SIRT1/SPTLC2/HIF1A/TRIP11/FGF9/MAPK3/TGFB1/TGFBR1/COL1A1/MDK/PPARD/MAPK14/SRF/PDGFRB/WNT5A/EFEMP1/ID2/ATF2/PRRX1/MEF2D/EGR1/BBS2/BMP4/SOX9/BMP2/MKKS/THRA/RARA/SORL1/COL2A1/ACVRL1/BBS4/CARM1/SFRP2/SLC25A25/NOTCH1/ACAN/IL6R/LRP5/MSX1/TGFBR2/OSR2/ZNF219/CTNNB1/TAPT1/WNT10B/UBB/EIF2AK3/ID4/RARG/RELA/CD34/TBL1XR1/VWA1/CREB3L2/NOG/C…	73
GO:0052548	regulation of endopeptidase activity	97/1765	425/18670	1.06421e-16	1.72462e-15	6.49667e-16	BAD/CFLAR/BID/BAK1/TIMP2/CYFIP2/CASP8/NGFR/RHOA/PTGS2/PICALM/LXN/REST/BAX/MT3/PEBP1/BIRC5/MUL1/SIRT1/LGMN/MMP9/USP14/PCSK1N/CTSH/SPOCK2/YWHAE/VTN/GAPDH/VEGFA/FAM162A/IFT57/HTRA2/DHCR24/PARK7/HDAC1/UCHL5/SERPINB6/C3/TRAF2/HIP1/CDKN2D/PRR7/RAF1/SERPINF1/CASP9/MDM2/AGT/SERPINE2/BIN1/KLF4/ANP32B/MTCH1/SORL1/THBS1/LEF1/FURIN/ARRB2/APP/AKT1/BCL10/S100A8/EFNA3/HSPD1/SFRP2/GSN/SPOCK1/BCL2L11/CAST/AIFM1/T…	97
GO:0043281	regulation of cysteine-type endopeptidase activity involved in apoptotic process	63/1765	215/18670	1.07842e-16	1.74313e-15	6.56637e-16	BAD/CFLAR/BID/BAK1/CASP8/NGFR/RHOA/PTGS2/REST/BAX/MT3/BIRC5/MUL1/SIRT1/MMP9/CTSH/YWHAE/VEGFA/FAM162A/IFT57/HTRA2/DHCR24/PARK7/TRAF2/HIP1/CDKN2D/PRR7/RAF1/CASP9/MDM2/KLF4/ANP32B/MTCH1/THBS1/LEF1/ARRB2/AKT1/BCL10/S100A8/HSPD1/SFRP2/GSN/BCL2L11/AIFM1/S100A9/GPER1/VCP/FADD/EIF2AK3/BOK/RPS6KA3/PAK2/F2R/SIAH2/DIABLO/HSF1/HMGB1/SRC/MAP3K5/FIS1/GPX1/AQP1/PDCD6	63
GO:0052547	regulation of peptidase activity	101/1765	452/18670	1.12484e-16	1.81344e-15	6.83124e-16	BAD/CFLAR/BID/BAK1/TIMP2/CYFIP2/CASP8/NGFR/RHOA/PTGS2/PICALM/LXN/REST/BAX/MT3/PEBP1/BIRC5/MUL1/SIRT1/LGMN/MMP9/USP14/PCSK1N/MAPK3/CTSH/SPOCK2/YWHAE/VTN/GAPDH/MAPK14/VEGFA/FAM162A/IFT57/HTRA2/FN1/DHCR24/PARK7/HDAC1/UCHL5/SERPINB6/C3/TRAF2/HIP1/CDKN2D/PRR7/RAF1/SERPINF1/CASP9/MDM2/AGT/SERPINE2/BIN1/KLF4/ANP32B/MTCH1/SORL1/THBS1/LEF1/FURIN/ARRB2/APP/AKT1/BCL10/S100A8/EFNA3/HSPD1/SFRP2/GSN/SPOCK1/BCL…	101
GO:0048706	embryonic skeletal system development	46/1765	126/18670	1.36417e-16	2.1936e-15	8.26331e-16	FUZ/MKS1/TULP3/MEF2C/WNT11/SIX4/MTHFD1/FGF9/MEGF8/HOXA1/HOXA2/TGFBR1/COL1A1/WNT5A/PRRX1/TGFB3/HOXB8/RDH10/TWIST1/BMP4/SIX1/HOXD9/HOXD10/GSC/PDGFRA/RBP4/COL2A1/EIF4A3/DLX1/MMP14/WDR19/TGFBR2/NIPBL/SHH/OSR2/CTNNB1/TAPT1/HOXB2/IRX5/DEAF1/SETD2/NOG/MED12/PBX1/IFT140/SULF2	46
GO:0035264	multicellular organism growth	50/1765	146/18670	1.40386e-16	2.2516e-15	8.4818e-16	ZMPSTE24/TMED2/ATRN/EZR/EP300/LGMN/ERCC2/FKBP8/KAT2A/HTRA2/SOS1/CREB1/WDR11/SOCS2/SLC12A5/BBS2/MKKS/SMO/CDKN1C/GDF15/RARA/H3-3B/XPA/TARBP2/BBS4/AFG3L2/TP53/SOD1/APP/SLC25A25/ATM/H3-3A/EN1/NPY1R/NIPBL/FXN/SGPL1/STAT3/ATF5/RARG/SPTBN2/TBL1XR1/PTPN11/FOXS1/CSF1/HSF1/ZFP36L1/DIO3/MTOR/GIGYF2	50
GO:0045687	positive regulation of glial cell differentiation	26/1765	43/18670	1.67094e-16	2.67308e-15	1.00695e-15	PRMT5/DICER1/TGFB1/MAG/PTN/RHEB/PRPF19/MDK/HES1/ID2/HDAC1/CXCR4/BMP2/LIF/IL6ST/SERPINE2/BIN1/TLR2/NOTCH1/NKX6-1/SHH/SPINT1/RELA/DAG1/HDAC2/MTOR	26
GO:0110110	positive regulation of animal organ morphogenesis	36/1765	81/18670	1.76626e-16	2.81831e-15	1.06166e-15	CFLAR/SOX8/FGFR1/EDN1/BAX/SIX4/JAG1/TGFB1/PTN/TGFBR1/GATA3/DKK1/MDK/VEGFA/WNT6/TWIST1/BMP4/SOX9/MED1/BMP2/SIX1/LIF/SMO/AGT/SMAD4/NOTCH1/WNT4/TGFBR2/SPRY1/FRS2/MESP1/CTNNB1/GDNF/CD34/NOG/CSF1	36
GO:0036294	cellular response to decreased oxygen levels	63/1765	217/18670	1.77523e-16	2.82538e-15	1.06432e-15	BAD/CFLAR/HIPK2/SIRT2/PTGS2/GNB1/EDN1/PSMC5/MT3/DNM1L/SLC9A1/ICAM1/SIRT1/PICK1/HMOX1/EP300/HIF1A/PSMC1/E2F1/PGK1/EEF2K/SFRP1/NDRG1/NAMPT/PTN/PPARD/VEGFA/CPEB4/FAM162A/EPAS1/NFE2L2/FOXO3/DNMT3A/EGR1/TWIST1/ATF4/PRKAA1/MDM2/EGLN1/MGARP/TP53/AKT1/NOTCH1/HYOU1/ADAM8/AIFM1/PINK1/AK4/TSC1/ENDOG/CACNB3/UBB/KCNK3/PTEN/CD34/BNIP3/SLC2A4/ZFP36L1/SRC/MTOR/OPA1/AQP1/EGLN2	63
GO:0070372	regulation of ERK1 and ERK2 cascade	77/1765	300/18670	1.80403e-16	2.8639e-15	1.07883e-15	CFLAR/CX3CL1/RANBP9/ABCA7/GSTP1/MT3/ICAM1/SEMA6A/EZR/ABL1/NRP1/CRKL/PRMT5/MAPK3/NDRG4/CSK/PRKD2/TGFB1/RAPGEF1/CCL2/SLC9A3R1/HMGCR/PDGFRB/GNAI2/FN1/RAP1A/LRP1/BMP4/IL1B/BMP2/RAP1B/PIN1/LIF/APOE/NOTCH2/PDGFRA/CD36/HTR2B/SPRY2/GPNMB/KLF4/DAB2IP/TLR4/CCL21/SEMA7A/MAP3K12/ARRB2/SMAD4/ERBB2/APP/EPHA2/EGFR/NOTCH1/NPTN/SHC1/SPRY1/GPER1/NDRG2/FRS2/MAP2K1/RGS14/GPR183/P2RY1/PTEN/HRAS/JUN/PTPN11/F2R/CSF1R/C…	77
GO:0007405	neuroblast proliferation	31/1765	61/18670	1.89058e-16	2.98606e-15	1.12485e-15	KDM1A/CX3CL1/PAFAH1B1/TEAD3/CTNNA1/ASPM/FGFR1/SMARCD3/RAB10/HIF1A/NUMBL/TGFB1/PTN/VEGFA/ARHGEF2/ARTN/SMO/NUMB/LEF1/TP53/NOTCH1/RACGAP1/DAGLB/SHH/FRS2/CTNNB1/ID4/FZD9/PLXNB2/ZNF335/KCTD11	31
GO:0071384	cellular response to corticosteroid stimulus	31/1765	61/18670	1.89058e-16	2.98606e-15	1.12485e-15	CFLAR/ISL1/ATP2B1/EDN1/REST/GSTP1/ICAM1/TGFB1/FOXO3/SERPINF1/CASP9/ANXA1/USP8/SRD5A1/EGFR/STAR/FOXO1/EIF4E/BCL2L11/HNRNPU/AIFM1/FBXO32/SSTR5/GPER1/GJB2/DDIT4/FAM107A/ZFP36L1/AKR1C3/AQP1/SSTR3	31
GO:0034332	adherens junction organization	49/1765	142/18670	1.98927e-16	3.13398e-15	1.18057e-15	VCL/CTNNA1/RHOA/MAP4K4/ACTN1/CAMSAP3/CTTN/SLC9A1/ABL1/NRP1/CSK/SFRP1/NUMBL/CORO1C/VEGFA/LRP1/SDC4/MACF1/LAMA5/NUMB/RAC1/THBS1/ACVRL1/IQGAP1/CDH11/PDPK1/TBCD/TAOK2/DLG5/THY1/MMP14/DMTN/WNT4/HIPK1/ITGA2/ARF6/TSC1/DAPK3/CTNNB1/FAM107A/PTK2/CDH2/PTEN/PIP5K1C/BCR/APOD/SRC/CTNND1/LDB1	49
GO:0071526	semaphorin-plexin signaling pathway	25/1765	40/18670	2.06683e-16	3.24795e-15	1.22351e-15	SEMA3F/PLXND1/SEMA3G/SEMA3B/SEMA6A/SEMA4G/NRP1/PLXNA1/NRP2/PLXNA3/SEMA4F/PLXNC1/RAC1/SEMA7A/ARHGDIA/SEMA6C/NCAM1/PLXNB1/SEMA6B/GDNF/SEMA4C/SEMA4B/PLXNB2/FLNA/PLXNB3	25
GO:0001656	metanephros development	38/1765	90/18670	2.11441e-16	3.31435e-15	1.24852e-15	SOX8/PKD1/ACAT1/AKR1B1/SIX4/CTSH/CALB1/GATA3/PDGFRB/HES1/ID2/ID3/PKD2/EGR1/RDH10/BMP4/SOX9/CITED1/SIX1/LIF/SMO/PDGFRA/GDF11/YAP1/SMAD4/DLG5/WNT4/SPRY1/NIPBL/SHH/OSR2/FBN1/CTNNB1/GDNF/LAMB2/CD34/IRX3/FOXD1	38
GO:0048511	rhythmic process	76/1765	295/18670	2.27151e-16	3.55167e-15	1.33792e-15	HSPA5/MAPK9/NGFR/DRD4/DNM1L/TYRO3/SIRT1/EP300/PRMT5/ADNP/CRTC1/NAMPT/PTN/CASP2/SETX/NAGLU/MDK/UBE3A/ID2/HDAC1/SFPQ/ID3/PROX1/CREB1/FOXO3/TGFB3/EGR1/TWIST1/BHLHE41/USP9X/OPRL1/ID1/ATF4/PRKAA1/SERPINF1/BHLHE40/PDGFRA/ETS1/HNRNPD/ARRB2/TP53/CSNK1D/SRD5A1/PAM/EGFR/NONO/STAR/HNRNPU/TIMP4/DYRK1A/AGRP/NR2F6/CASP3/CARTPT/CDK5/METTL3/SGPL1/AXL/ATF5/CDK1/PTEN/ID4/FZD4/CDK5R1/JUN/IMPDH2/EGR3/GPR157/SIAH2/PP…	76
GO:0034284	response to monosaccharide	61/1765	207/18670	2.45937e-16	3.83576e-15	1.44493e-15	GCLC/BAD/BAIAP3/GCLM/RHOA/MAP4K4/PRKACA/PTGS2/OXCT1/GSTP1/ICAM1/SMARCB1/LGALS1/TXN2/HIF1A/CDK16/STX4/TGFB1/NAMPT/PPP3CB/EIF2B1/PPARD/SRF/SPARC/HMGCR/ACVR2B/EIF2B4/RAP1A/FOXO3/EIF2B2/EGR1/LRP1/SOX4/FOXA2/SMARCA4/RAF1/PRKAA1/SERPINF1/MEN1/GLUL/RAC1/TRA2B/CTSV/THBS1/STAR/SYBU/LRP5/TGFBR2/NKX6-1/ITGA2/CASP3/GPER1/ENDOG/KIF5B/PTEN/IRS2/OPA1/AGER/FIS1/VAMP2/NME1	61
GO:0061326	renal tubule development	39/1765	95/18670	2.71214e-16	4.21941e-15	1.58946e-15	SOX8/PKD1/ACAT1/MEF2C/WNT11/SIX4/JAG1/CALB1/TGFB1/GATA3/VEGFA/HES1/WNT6/PKD2/BMP4/SOX9/BMP2/CITED1/SIX1/LIF/SMO/LAMA5/AGT/YAP1/SMAD4/NOTCH1/WNT4/HEYL/SHH/ILK/DCHS1/CTNNB1/GDNF/IRX3/NOG/PBX1/COL4A1/DLL1/FOXD1	39
GO:0021954	central nervous system neuron development	35/1765	78/18670	3.20489e-16	4.97358e-15	1.87355e-15	PAFAH1B1/GBA2/HSP90AA1/HSP90AB1/NRP1/CRKL/NIN/SCN1B/C12orf57/WNT5A/NRP2/PLXNA3/CDH11/NR4A2/BTG2/ARHGAP35/UQCRQ/CDK5/HPRT1/NDEL1/CRK/ATF5/PTK2/ZEB2/RAC3/UBB/PTEN/FBXO45/GATA2/EPHB3/TSKU/DRD1/NANOS1/SZT2/TCTN1	35
GO:0060840	artery development	40/1765	100/18670	3.31796e-16	5.13623e-15	1.93482e-15	PLXND1/AP2B1/FOXC1/PRDM1/NOTCH3/DNM2/WNT11/NRP1/JAG1/HOXA1/TGFBR1/MDK/SRF/VEGFA/PDGFRB/HES1/ACVR2B/PRRX1/PROX1/PKD2/LRP1/SOX4/EFNB2/BMP4/SIX1/DLL4/LDLR/APOE/MYH10/HEY2/STRA6/SEC24B/ACVRL1/NOTCH1/HEY1/SHH/COL3A1/LUZP1/NOG/BMPR2	40
GO:0071560	cellular response to transforming growth factor beta stimulus	68/1765	249/18670	3.61322e-16	5.57942e-15	2.10177e-15	CFLAR/ITGA3/HSPA5/HIPK2/RHOA/EDN1/DNM2/MEF2C/HSP90AB1/SIRT1/CRKL/EP300/SNW1/SFRP1/TGFB1/TGFBR1/MTMR4/COL1A1/WNT5A/ACVR2B/STK11/CREB1/TGFB3/GIPC1/USP9X/SOX9/CITED1/ID1/PIN1/TWSG1/CDKN1C/GDF15/POSTN/MEN1/NREP/ACVR1B/SKIL/SDCBP/THBS1/ACVRL1/FURIN/PDPK1/ARRB2/TP53/SMAD4/PARP1/DLX1/STAR/SKI/WNT4/CLDN1/TGFBR2/FBN1/MAPK7/CRK/FNTA/COL3A1/PTK2/UBB/FOS/YES1/JUN/CLDN5/ZFP36L1/HDAC2/SRC/SMURF1/BMPR2	68
GO:0043542	endothelial cell migration	72/1765	273/18670	3.692e-16	5.68695e-15	2.14228e-15	PLXND1/BCAR1/RHOA/PTGS2/FGFR1/EDN1/MEF2C/SIRT1/ABL1/NRP1/HMOX1/LGMN/HIF1A/GPI/PRKD2/TGFB1/PTN/HSPB1/TGFBR1/GATA3/HDAC5/SRF/VEGFA/SPARC/WNT5A/NFE2L2/PROX1/APOA1/NRP2/GIPC1/PLCG1/EFNB2/BMP4/ID1/DLL4/APOE/SERPINF1/ETS1/ANXA1/P2RX4/AGT/GLUL/KLF4/DAB2IP/THBS1/CYP1B1/ACVRL1/PDPK1/AKT1/EPHA2/RAB13/PLK2/NOTCH1/ITGB1/ITGB2/ZC3H12A/MECP2/EFNA1/PTK2/PTEN/CALR/GATA2/EGR3/CIB1/NR2F2/HMGB1/EPHB4/DPP4/BMPR2/SYN…	72
GO:0061001	regulation of dendritic spine morphogenesis	26/1765	44/18670	3.71823e-16	5.71323e-15	2.15218e-15	ARHGAP33/PAFAH1B1/NGEF/DNM1L/LZTS3/EEF2K/CAPRIN2/DBN1/UBE3A/CAPRIN1/DBNL/ITPKA/ADAM10/ACTR2/PDLIM5/CDK5/EFNA1/PTEN/CFL1/DHX36/BAIAP2/CDK5R1/NLGN3/ARC/OPA1/SHANK3	26
GO:0043112	receptor metabolic process	58/1765	192/18670	3.85062e-16	5.90207e-15	2.22331e-15	ALS2/AP2B1/MYLIP/CD9/DRD4/PICALM/EDN1/DNM2/PSEN1/EPS15/MTMR2/ACHE/EZR/HDAC6/PICK1/LGMN/HIF1A/FMR1/TGFB1/DNM1/DKK1/USP46/VEGFA/HDAC1/RAB29/ECE1/LRP1/EFNB2/BECN1/APOE/ACE2/DLG4/SNAP25/NUMB/CD36/HTR2B/FLOT1/SDCBP/SORL1/ATAD1/FURIN/ARRB2/ARF1/RAB5A/VLDLR/ADM/ITGB1/ITGB2/CDK5/FNTA/GRB2/SCRIB/ARAP1/PPARA/HDAC2/AP2A1/ARC/SMURF1	58
GO:0031333	negative regulation of protein complex assembly	48/1765	139/18670	3.89891e-16	5.9614e-15	2.24566e-15	FKBP4/ARFGEF1/SIRT2/VPS35/PFN2/CAPZB/TRIOBP/EP300/ANKRD27/MTPN/DKK1/PFN1/SPTBN1/PARK7/ARHGEF2/STMN1/CLU/EML2/MKKS/THRA/STYXL1/RAF1/AVIL/HEY2/STXBP1/SORL1/BBS4/TBCD/LMO4/GSN/TWF1/IMPACT/DYRK1A/DMTN/ALB/PRKCD/DACT1/PRRT2/SPTBN2/ULK1/GBA/INPP5J/INSIG1/HMGB1/SRC/SPTAN1/CPTP/TWF2	48
GO:0051403	stress-activated MAPK cascade	74/1765	286/18670	4.39825e-16	6.6949e-15	2.52198e-15	DVL2/PAFAH1B1/SPAG9/MAPK8IP2/MAPK9/HIPK2/MAP2K4/MAP4K4/EDN1/GSTP1/MUL1/EZR/CRKL/MAPK1/MAPK3/SFRP1/FKTN/RAPGEF1/DKK1/FZD10/MAPK14/VEGFA/HMGCR/WNT5A/STK25/PRDX1/NRK/RAP2A/IL1B/BMP2/PRMT1/TRAF2/MEN1/AGT/DBNL/DAB2IP/TLR4/CCL21/SDCBP/MAPK8IP3/MAP3K12/MINK1/APP/AKT1/SFRP2/EGFR/TAOK2/FOXO1/FZD7/PINK1/TAOK1/DVL3/FZD5/ZC3H12A/TLR3/DACT1/SEMA4C/MAP2K1/ZEB2/UBB/QARS1/MAP3K11/HRAS/FZD4/TRAF6/SPHK1/FZD8/ZFP36…	74
GO:0032388	positive regulation of intracellular transport	62/1765	215/18670	4.40015e-16	6.6949e-15	2.52198e-15	RUFY3/SPHK2/CSNK2A2/PRKACA/PTGS2/PCM1/RAB21/PSEN1/MTMR2/DNM1L/EZR/MAPK1/AKT2/TGFB1/GSK3A/YWHAE/ZPR1/EHD1/MAPK14/TMEM30A/ECT2/HTRA2/RAB29/CNR1/VAMP7/IL1B/RAC2/SMO/RAN/PRKAA1/CAMK1/MDM2/STXBP1/ANP32B/SORL1/TP53/ERBB2/ARF1/PIK3R1/SEC16A/FEZ1/BAG3/PINK1/ITGB2/FZD5/ZC3H12A/PRKCD/SHH/MICALL2/CDK5/CACNB3/KIF5B/PRNP/HRAS/CDK5R1/GATA2/CIB1/CHP1/FLNA/CEP290/FIS1/VAMP2	62
GO:0051896	regulation of protein kinase B signaling	67/1765	244/18670	4.41962e-16	6.70812e-15	2.52696e-15	CX3CL1/KITLG/ERBB3/ARFGEF1/PPP2R5B/FGFR1/HSP90AA1/MUL1/HSP90AB1/SIRT1/RASD2/FGF9/TSC2/TGFB1/TGFBR1/RAPGEF1/GATA3/CSF3/SLC9A3R1/AREG/PDGFRB/RTN4/PARK7/STK11/HIP1/RAC2/GDF15/PDGFRA/P2RX4/SPRY2/RAC1/KLF4/CCL21/THBS1/ARRB2/ERBB2/AKT1/EPHA2/PIK3R1/EGFR/ITGB1/IL18/ADAM8/FGF17/PINK1/LEMD2/GPER1/FRS2/ILK/AXL/PTK2/INSR/PTEN/DAG1/DDIT3/GRB2/PTPN11/CIB1/IRS2/AKR1C3/SRC/MTOR/CPNE1/GPX1/PDCD6/MC1R/CCL3	67
GO:0007178	transmembrane receptor protein serine/threonine kinase signaling pathway	84/1765	349/18670	4.73234e-16	7.1653e-15	2.69918e-15	ITGA3/VIM/HSPA5/HIPK2/RHOA/DNM2/CHRD/HSP90AB1/SIRT1/ABL1/EP300/SNW1/FGF9/MAPK3/SFRP1/TGFB1/MEGF8/FKBP8/DLX5/TGFBR1/DKK1/MTMR4/MAPK14/WNT5A/HES1/ACVR2B/SPTBN1/STK11/CREB1/TGIF2/TGFB3/EGR1/GIPC1/USP9X/BMP4/BMP2/CITED1/ID1/PIN1/TWSG1/CDKN1C/GDF15/MEN1/NREP/GDF11/ACVR1B/SKIL/SDCBP/SORL1/THBS1/LEF1/ACVRL1/FURIN/PDPK1/ARRB2/TP53/SMAD4/PARP1/DLX1/SFRP2/NOTCH1/FZD1/SKI/NBL1/LEMD2/MSX1/TGFBR2/SHH/FBN1/TME…	84
GO:1903706	regulation of hemopoiesis	103/1765	475/18670	4.83034e-16	7.29592e-15	2.74838e-15	BAD/KITLG/FOXC1/PRDM1/CASP8/AP3D1/RHOA/TCF3/MEF2C/PSMC5/ABL1/FBXO7/RBFOX2/EP300/HIF1A/PSMC1/JAG1/CA2/SFRP1/TGFB1/CDK6/PTN/GATA3/CSF3/KAT2A/MDK/MAPK14/BCL6/HES1/LOXL3/ID2/SOS1/NFE2L2/HDAC1/CREB1/FOXO3/NR4A3/HOXB8/BMP4/MED1/PRMT1/LIF/RARA/H3-3B/DPF2/NOTCH2/ETS1/ANXA1/DTX1/ACVR1B/HLX/TLR4/YAP1/THBS1/LEF1/RB1/ERBB2/SOD1/MEIS1/PIK3R1/NOTCH1/IL18/ADAM8/POU4F1/MMP14/TAL1/H3-3A/TGFBR2/ZC3H12A/HMGB2/CARTP…	103
GO:0010821	regulation of mitochondrion organization	56/1765	182/18670	5.02952e-16	7.57837e-15	2.85478e-15	BAD/BID/BAK1/CASP8/VPS35/CSNK2A2/CTTN/DDHD2/BAX/DNM1L/MUL1/HDAC6/FBXO7/TSPO/HIF1A/MMP9/E2F1/TSC2/GSK3A/YWHAE/FAM162A/HTRA2/PARK7/CLU/RHOT1/YWHAH/RAC2/PRKAA1/YWHAQ/NMT1/MGARP/ARRB2/TP53/AKT1/TP53BP2/BAG3/BCL2L11/PINK1/ATP13A2/SQSTM1/FZD5/GPER1/MICALL2/YWHAZ/FXN/YWHAG/BCL2L1/BNIP3/BOK/GBA/FZD9/HTT/SMURF1/OPA1/FIS1/GPX1	56
GO:0006909	phagocytosis	87/1765	369/18670	5.33104e-16	8.0133e-15	3.01862e-15	SYT7/CYFIP2/NCKAP1/ABCA7/RAB27A/JMJD6/ACTB/DNM2/HSP90AA1/TYRO3/HSP90AB1/ABL1/MAPK1/CORO1A/MAPK3/CSK/SPG11/TGFB1/WASL/LIMK1/RAPGEF1/CCL2/CORO1C/ARPC3/SNX3/ACTR3/RAP1A/APOA1/LRP1/PLCG1/VAMP7/IL1B/C3/BECN1/PLD2/LDLR/ARPC1B/RARA/SYT11/ANXA1/CD36/RAC1/TLR4/TLR2/MYO7A/THBS1/ACTR2/SOD1/RAB5A/MYO10/PIK3R1/GSN/ITGB1/MERTK/NCK1/WASF2/SPON2/ABR/ITGB2/VAV2/ARPC5/ARPC2/PRKCD/ITGA2/CRK/AXL/PTK2/RAC3/PTEN/BAIAP…	87
GO:2000116	regulation of cysteine-type endopeptidase activity	66/1765	239/18670	5.38995e-16	8.08233e-15	3.04462e-15	BAD/CFLAR/BID/BAK1/CYFIP2/CASP8/NGFR/RHOA/PTGS2/REST/BAX/MT3/BIRC5/MUL1/SIRT1/LGMN/MMP9/CTSH/YWHAE/VEGFA/FAM162A/IFT57/HTRA2/DHCR24/PARK7/TRAF2/HIP1/CDKN2D/PRR7/RAF1/CASP9/MDM2/KLF4/ANP32B/MTCH1/THBS1/LEF1/ARRB2/AKT1/BCL10/S100A8/HSPD1/SFRP2/GSN/BCL2L11/CAST/AIFM1/S100A9/GPER1/VCP/FADD/EIF2AK3/BOK/RPS6KA3/PAK2/F2R/SIAH2/DIABLO/HSF1/HMGB1/SRC/MAP3K5/FIS1/GPX1/AQP1/PDCD6	66
GO:0007159	leukocyte cell-cell adhesion	82/1765	337/18670	5.43238e-16	8.12638e-15	3.06121e-15	BAD/WNK1/AP3D1/RHOA/NCK2/ICAM1/EFNB1/EZR/LGALS1/CORO1A/DNAJA3/CSK/EBI3/TGFB1/GATA3/CXCL12/CCL2/EFNB3/MDK/BCL6/HES1/LOXL3/NR4A3/SDC4/EFNB2/BMP4/IL1B/RAC2/TWSG1/RARA/FLOT2/IL6ST/ETS1/ANXA1/DTX1/GPNMB/RAC1/IL6/HLX/KLF4/CCL21/PDPK1/ERBB2/AKT1/BCL10/S100A8/HSPD1/PIK3R1/TNFRSF21/ITGB1/IL18/DLG5/ADAM8/THY1/NCK1/ITGB2/IL6R/ITGA5/VCAM1/S100A9/TGFBR2/ZC3H12A/CASP3/SHH/FADD/PRNP/CEBPB/RELA/TRAF6/YES1/GRB2/P…	82
GO:0035418	protein localization to synapse	31/1765	63/18670	6.16484e-16	9.19996e-15	3.46563e-15	GRIPAP1/VPS35/RAB11A/HSPB1/ABHD17B/DVL1/NRXN2/WNT5A/RAP1A/IQSEC2/DLG4/TERF2/SNAP25/ADAM10/MAPK8IP3/CLSTN3/SNAP47/GRIN2C/GRASP/CDK5/STX3/MAP1A/RAB8A/CPLX1/NLGN2/KIF5B/CLSTN1/DAG1/HRAS/BAIAP2/SCRIB	31
GO:1900407	regulation of cellular response to oxidative stress	37/1765	88/18670	6.19055e-16	9.21621e-15	3.47176e-15	REST/HDAC6/SIRT1/FBXO7/HIF1A/ABCD1/HSPB1/NCOA7/SOD2/NME5/HTRA2/NFE2L2/PARK7/SFPQ/FOXO3/MAPKAP1/NR4A3/ATF4/CD36/TLR4/SOD1/AKT1/MCL1/PARP1/NONO/FZD1/PINK1/TSC1/BAG5/MAPK7/ENDOG/CTNNB1/DHFRP1/PSAP/SZT2/DHFR/GPX1	37
GO:0007044	cell-substrate junction assembly	39/1765	97/18670	6.32294e-16	9.39085e-15	3.53754e-15	RHOA/MAP4K4/ACTN1/CAMSAP3/CTTN/SLC9A1/ITGA6/ABL1/NRP1/SFRP1/CORO1C/VEGFA/FN1/LRP1/SDC4/MACF1/LAMA5/RAC1/THBS1/ACVRL1/IQGAP1/PDPK1/TAOK2/DST/THY1/MMP14/DMTN/ITGA5/WNT4/ITGA2/TSC1/DAPK3/FAM107A/PTK2/PTEN/BCR/APOD/SRC/LDB1	39
GO:0071453	cellular response to oxygen levels	65/1765	234/18670	6.5527e-16	9.70891e-15	3.65736e-15	BAD/CFLAR/HIPK2/SIRT2/PTGS2/GNB1/EDN1/PSMC5/MT3/DNM1L/SLC9A1/ICAM1/SIRT1/PICK1/HMOX1/EP300/HIF1A/PSMC1/E2F1/PGK1/EEF2K/SFRP1/NDRG1/NAMPT/PTN/PPARD/VEGFA/CPEB4/FAM162A/EPAS1/NFE2L2/FOXO3/DNMT3A/EGR1/TWIST1/ATF4/PRKAA1/MDM2/EGLN1/MGARP/TP53/AKT1/NOTCH1/HYOU1/FOXO1/ADAM8/AIFM1/PINK1/ATP6V0D1/AK4/TSC1/ENDOG/CACNB3/UBB/KCNK3/PTEN/CD34/BNIP3/SLC2A4/ZFP36L1/SRC/MTOR/OPA1/AQP1/EGLN2	65
GO:0008406	gonad development	62/1765	217/18670	7.1496e-16	1.05682e-14	3.98104e-15	SOX8/CTNNA1/HSPA5/KITLG/FOXC1/ASPM/BAX/ICAM1/SIRT1/CRKL/SIX4/FGF9/SFRP1/CASP2/TGFBR1/GATA3/VEGFA/HMGCS1/PDGFRB/UBE3A/WNT5A/EIF2B4/FOXO3/EIF2B2/RDH10/SOX9/MKKS/VGF/RARA/H3-3B/PDGFRA/CTSV/ARRB2/SMAD4/SOD1/RAB13/SFRP2/SRD5A1/STAR/ATM/BCL2L11/MMP14/WDR19/WNT4/H3-3A/HMGB2/CASP3/TLR3/SGPL1/RRM1/NR0B1/UBB/INSR/BCL2L1/CEBPB/FZD4/BOK/IRX5/AKR1C3/FLNA/SRC/KMT2B	62
GO:0030148	sphingolipid biosynthetic process	40/1765	102/18670	7.48032e-16	1.10047e-14	4.14549e-15	ALDH3B1/ELOVL5/NSMAF/SPHK2/ELOVL1/TNFRSF1A/ALDH3A2/SPTLC1/CERS4/SPTLC2/VAPA/PRKD2/CERT1/PRKD3/ELOVL4/KDSR/ELOVL3/VAPB/SGPP1/PRKAA1/PEMT/CSNK1G2/SMPD2/SMPD4/CERS5/CERS2/DEGS1/UGCG/SAMD8/B4GALT3/PRKCD/SPTSSA/SGPL1/SMPD1/ELOVL6/B3GALT1/SPHK1/GBA/CLN8/CERS1	40
GO:2000379	positive regulation of reactive oxygen species metabolic process	40/1765	102/18670	7.48032e-16	1.10047e-14	4.14549e-15	GNAI3/RAB27A/PTGS2/EDN1/DNM2/HSP90AA1/GSTP1/ICAM1/HSP90AB1/TSPO/TGFB1/MAPK14/PDGFRB/GNAI2/NFE2L2/PARK7/FOXO3/PKD2/CLU/IL1B/ACE2/P2RX4/CD36/AGT/KLF4/TLR4/THBS1/TP53/SOD1/AKT1/EGFR/ITGB2/TGFBR2/ZC3H12A/PRKCD/INSR/GRB2/AKR1C3/MTOR/AIF1	40
GO:0045137	development of primary sexual characteristics	63/1765	223/18670	7.57483e-16	1.11175e-14	4.18797e-15	SOX8/CTNNA1/HSPA5/KITLG/FOXC1/ASPM/BAX/ICAM1/SIRT1/CRKL/SIX4/FGF9/SFRP1/CASP2/TGFBR1/GATA3/VEGFA/HMGCS1/PDGFRB/UBE3A/WNT5A/EIF2B4/FOXO3/EIF2B2/RDH10/SOX9/MKKS/VGF/RARA/H3-3B/PDGFRA/ACVR1B/CTSV/ARRB2/SMAD4/SOD1/RAB13/SFRP2/SRD5A1/STAR/ATM/BCL2L11/MMP14/WDR19/WNT4/H3-3A/HMGB2/CASP3/TLR3/SGPL1/RRM1/NR0B1/UBB/INSR/BCL2L1/CEBPB/FZD4/BOK/IRX5/AKR1C3/FLNA/SRC/KMT2B	63
GO:0072080	nephron tubule development	38/1765	93/18670	7.8759e-16	1.15322e-14	4.34418e-15	SOX8/PKD1/ACAT1/MEF2C/WNT11/SIX4/JAG1/CALB1/TGFB1/GATA3/VEGFA/HES1/WNT6/PKD2/BMP4/SOX9/BMP2/CITED1/SIX1/LIF/SMO/LAMA5/AGT/YAP1/SMAD4/NOTCH1/WNT4/HEYL/SHH/ILK/DCHS1/CTNNB1/GDNF/IRX3/NOG/PBX1/DLL1/FOXD1	38
GO:0046777	protein autophosphorylation	65/1765	235/18670	8.23989e-16	1.20368e-14	4.53428e-15	WNK1/PPP2R5B/PRKACA/MARK2/FGFR1/AURKA/TYRO3/ABL1/STK4/MAPK3/EEF2K/CSK/NBN/PRKD2/PPP2R5D/VEGFA/PDGFRB/STK25/STK11/RAP2A/EIF2AK4/CSNK1G2/EIF2S1/PDGFRA/ACVR1B/GPNMB/MAP3K12/IQGAP1/PDPK1/MINK1/ERBB2/AKT1/CALM2/EGFR/TAF1/ATM/TAOK2/UHMK1/IMPACT/THY1/DYRK1A/PINK1/ATP13A2/CALM3/TAOK1/CDK5/DAPK3/PTK2/INSR/EIF2AK3/MAP3K11/YES1/ULK1/JUN/PAK2/FES/CSF1R/EPHB3/BCR/CHP1/EPHB4/SRC/CALM1/MTOR/DDR1	65
GO:0002065	columnar/cuboidal epithelial cell differentiation	42/1765	112/18670	9.40343e-16	1.36723e-14	5.15038e-15	BAD/PAFAH1B1/MCOLN3/PRDM1/FGFR1/WNT11/ABL1/TRIOBP/HIF1A/JAG1/GSK3A/CDK6/RHEB/BCCIP/B9D1/SLC9A3R1/WNT5A/HES1/PROX1/SOX4/BMP4/BMP2/SMO/RARA/MEN1/HEY2/MYO7A/LEF1/SEC24B/PDPK1/SOD1/NOTCH1/WNT4/NKX6-1/CDH2/CEBPB/RARG/SCRIB/JAG2/RXRA/DLL1/TMEM231	42
GO:0003279	cardiac septum development	42/1765	112/18670	9.40343e-16	1.36723e-14	5.15038e-15	PLXND1/AP2B1/MKS1/ISL1/PRDM1/DNM2/WNT11/NRP1/TRIP11/JAG1/TGFBR1/GATA3/PTK7/WNT5A/HES1/ID2/PROX1/NRP2/SOX4/BMP4/SMO/RARA/MYH10/NOTCH2/TBX3/HEY2/MDM2/STRA6/TP53/SMAD4/LMO4/NOTCH1/FZD1/TGFBR2/HEYL/HEY1/FRS2/LUZP1/FZD2/NKX2-5/NOG/BMPR2	42
GO:0042472	inner ear morphogenesis	39/1765	98/18670	9.55495e-16	1.38602e-14	5.22117e-15	DVL2/DLX6/FGFR1/TRIOBP/SIX4/FGF9/DLX5/HOXA1/DVL1/GATA3/SLC9A3R1/PTK7/WNT5A/PRRX1/PROX1/NR4A3/SOX9/INSIG2/SIX1/SPRY2/MYO7A/SEC24B/COL2A1/SOD1/ABR/FZD6/CTHRC1/TCAP/GATA2/FZD2/SCRIB/USH1G/INSIG1/BCR/HMX3/HMX2/CEP290/MAFB/SLC44A4	39
GO:0060021	roof of mouth development	37/1765	89/18670	9.63991e-16	1.3951e-14	5.25534e-15	DLX6/SNAI2/LRP6/MEF2C/WNT11/DLX5/TGFBR1/WNT5A/ACVR2B/LOXL3/SOS1/PRRX1/TGFB3/TWIST1/INSIG2/PDGFRA/TBX3/GDF11/ANP32B/IFT172/BBS7/LEF1/COL2A1/SMAD4/FZD1/SKI/MSX1/PYGO2/TGFBR2/SHH/OSR2/SGPL1/FZD2/EPHB3/CLDN5/JAG2/INSIG1	37
GO:0018212	peptidyl-tyrosine modification	86/1765	366/18670	9.76624e-16	1.4101e-14	5.31186e-15	DVL2/CRLF1/ISL1/KITLG/ERBB3/MAP2K4/TNFRSF1A/PPP2R5B/NCK2/FGFR1/PSEN1/DLG3/ICAM1/TYRO3/ABL1/NRP1/ADNP/MAPK3/CSK/SFRP1/TGFB1/CSF3/VTN/UNC119/AREG/VEGFA/THBS4/PDGFRB/HES1/TTL/EFEMP1/ARHGEF2/LIF/DLG4/IL6ST/PDGFRA/CD36/AGT/IL6/IQGAP1/ARRB2/TP53/ERBB2/APP/EPHA2/DGKQ/SFRP2/EGFR/CTF1/IL18/TWF1/MERTK/THY1/DYRK1A/DMTN/ITGB2/SHC1/IL6R/ITGA5/TAL1/PRKCD/WEE1/GPRC5B/AXL/STAT3/MAP2K1/EFNA1/PTK2/INSR/PRNP/CSPG4/…	86
GO:0006898	receptor-mediated endocytosis	78/1765	316/18670	1.21163e-15	1.74537e-14	6.57483e-15	AP2B1/CD9/DRD4/KIAA1107/LRP6/PICALM/SCARF1/DNM2/RAB21/HSP90AA1/CTTN/EPS15/MTMR2/ACHE/EZR/MICALL1/PICK1/FMR1/WASL/DNM1/DKK1/VTN/UNC119/USP46/WASF1/VEGFA/SPARC/APOA1/CLU/LRP1/EFNB2/C3/CANX/HIP1/LDLR/APOE/PPT1/DLG4/SNAP25/SYT11/NUMB/CD36/HTR2B/RAC1/DBNL/CCL21/FLOT1/SDCBP/SORL1/FNBP1L/ATAD1/SCARB2/ARRB2/HSPG2/ARF1/RAB5A/VLDLR/ADM/HYOU1/ITGB1/ITGB2/TGFBR2/ALB/ARF6/B2M/INSR/GRB2/GAK/CALR/SCRIB/PIP5K1C/…	78
GO:0090316	positive regulation of intracellular protein transport	50/1765	153/18670	1.23715e-15	1.77801e-14	6.69778e-15	RUFY3/CSNK2A2/PRKACA/PTGS2/PCM1/PSEN1/MAPK1/AKT2/TGFB1/GSK3A/YWHAE/ZPR1/MAPK14/TMEM30A/ECT2/HTRA2/RAB29/IL1B/RAC2/SMO/RAN/PRKAA1/CAMK1/MDM2/ANP32B/SORL1/TP53/ERBB2/PIK3R1/SEC16A/BAG3/PINK1/ITGB2/FZD5/ZC3H12A/PRKCD/SHH/MICALL2/CDK5/CACNB3/KIF5B/PRNP/HRAS/CDK5R1/CIB1/CHP1/FLNA/CEP290/FIS1/VAMP2	50
GO:0048660	regulation of smooth muscle cell proliferation	53/1765	169/18670	1.24769e-15	1.78492e-14	6.7238e-15	CX3CL1/GNAI3/PTGS2/NOTCH3/EDN1/XRCC5/MEF2C/GSTP1/AKR1B1/MMP2/COMT/HMOX1/MMP9/FGF9/NDRG4/NAMPT/PPARD/SOD2/HMGCR/PDGFRB/GNAI2/ID2/MEF2D/NR4A3/TGFB3/BMP4/MDM2/AGT/IL6/KLF4/THBS1/AKT1/EGFR/IL18/IL6R/TGFBR2/ITGA2/GPER1/NDRG2/ILK/CTNNB1/NPR1/S1PR1/PTEN/TRAF6/JUN/APOD/XRCC6/MAP3K5/MTOR/AIF1/PRKDC/CCL5	53
GO:0051100	negative regulation of binding	53/1765	169/18670	1.24769e-15	1.78492e-14	6.7238e-15	KDM1A/ISL1/HSPA5/CRMP1/ACTB/USP33/PSEN1/BAX/AURKA/HMOX1/NFATC4/ADNP/CTSZ/E2F1/MAPK3/DVL1/DKK1/ID2/PARK7/ID3/STMN1/ID1/PIN1/SMO/NES/EIF2S1/CAMK1/HEY2/DNAJB2/SORL1/LEF1/ARRB2/EIF4A3/AKT1/CARM1/PTPRF/TAF1/C9orf72/GPSM1/MSX1/PRKCD/HEY1/DACT1/B2M/P2RY1/ID4/DDIT3/JUN/NOG/PPARA/HDAC2/CSNK1E/CPNE1	53
GO:0009266	response to temperature stimulus	66/1765	243/18670	1.32343e-15	1.88892e-14	7.11557e-15	GCLC/FKBP4/HSPA5/CASP8/ATXN3/NUP133/ATP2B1/PRKACA/PTGS2/LXN/HSP90AA1/SLC9A1/AAAS/HSP90AB1/SIRT1/MAPK1/HMOX1/EP300/PCSK1N/HSF4/MAPK3/DNAJA3/CXCL12/YWHAE/HSPA8/EIF2B1/EIF2B4/HTRA2/EIF2B2/CXCR4/SLC12A5/THRA/VGF/EIF2AK4/DNAJB1/PRKAA1/EIF2S1/HTR2B/THBS1/ARRB2/SOD1/AKT1/HSPD1/CAMK2G/ADM/ATM/FOXO1/BAG3/SLC25A27/NR2F6/VCP/BAG5/CXCL10/FOS/EIF2AK3/CD34/ATP2A2/DHX36/HSF1/TRPV2/HDAC2/MTOR/DAXX/AKT1S1/ASIC3/P…	66
GO:1903037	regulation of leukocyte cell-cell adhesion	76/1765	304/18670	1.34452e-15	1.91164e-14	7.20116e-15	BAD/WNK1/AP3D1/RHOA/NCK2/ICAM1/EFNB1/LGALS1/CORO1A/DNAJA3/CSK/EBI3/TGFB1/GATA3/CXCL12/CCL2/EFNB3/MDK/BCL6/HES1/LOXL3/NR4A3/SDC4/EFNB2/BMP4/IL1B/TWSG1/RARA/FLOT2/IL6ST/ETS1/ANXA1/DTX1/GPNMB/RAC1/IL6/HLX/KLF4/CCL21/PDPK1/ERBB2/AKT1/BCL10/HSPD1/PIK3R1/TNFRSF21/IL18/DLG5/ADAM8/THY1/NCK1/ITGB2/IL6R/VCAM1/TGFBR2/ZC3H12A/CASP3/SHH/FADD/PRNP/CEBPB/RELA/TRAF6/YES1/GRB2/PTPN11/EGR3/PAK2/PPARA/HMGB1/SRC/DPP…	76
GO:0071559	response to transforming growth factor beta	68/1765	255/18670	1.34549e-15	1.91164e-14	7.20116e-15	CFLAR/ITGA3/HSPA5/HIPK2/RHOA/EDN1/DNM2/MEF2C/HSP90AB1/SIRT1/CRKL/EP300/SNW1/SFRP1/TGFB1/TGFBR1/MTMR4/COL1A1/WNT5A/ACVR2B/STK11/CREB1/TGFB3/GIPC1/USP9X/SOX9/CITED1/ID1/PIN1/TWSG1/CDKN1C/GDF15/POSTN/MEN1/NREP/ACVR1B/SKIL/SDCBP/THBS1/ACVRL1/FURIN/PDPK1/ARRB2/TP53/SMAD4/PARP1/DLX1/STAR/SKI/WNT4/CLDN1/TGFBR2/FBN1/MAPK7/CRK/FNTA/COL3A1/PTK2/UBB/FOS/YES1/JUN/CLDN5/ZFP36L1/HDAC2/SRC/SMURF1/BMPR2	68
GO:0007045	cell-substrate adherens junction assembly	35/1765	81/18670	1.35689e-15	1.91698e-14	7.2213e-15	RHOA/MAP4K4/ACTN1/CAMSAP3/CTTN/SLC9A1/ABL1/NRP1/SFRP1/CORO1C/VEGFA/LRP1/SDC4/MACF1/LAMA5/RAC1/THBS1/ACVRL1/IQGAP1/PDPK1/TAOK2/THY1/MMP14/DMTN/WNT4/ITGA2/TSC1/DAPK3/FAM107A/PTK2/PTEN/BCR/APOD/SRC/LDB1	35
GO:0048041	focal adhesion assembly	35/1765	81/18670	1.35689e-15	1.91698e-14	7.2213e-15	RHOA/MAP4K4/ACTN1/CAMSAP3/CTTN/SLC9A1/ABL1/NRP1/SFRP1/CORO1C/VEGFA/LRP1/SDC4/MACF1/LAMA5/RAC1/THBS1/ACVRL1/IQGAP1/PDPK1/TAOK2/THY1/MMP14/DMTN/WNT4/ITGA2/TSC1/DAPK3/FAM107A/PTK2/PTEN/BCR/APOD/SRC/LDB1	35
GO:0042176	regulation of protein catabolic process	88/1765	381/18670	1.35849e-15	1.91698e-14	7.2213e-15	GCLC/MYLIP/PKD1/UFL1/TIMP2/MAPK9/HIPK2/ATXN3/SIRT2/VPS35/CSNK2A2/PRKACA/PSEN1/HSP90AA1/AURKA/EZR/HSP90AB1/PSMC1/USP14/FMR1/GSK3A/DVL1/CDK5RAP3/SNX3/HMGCR/UBE3A/WNT5A/NFE2L2/PARK7/UCHL5/TRIM32/IDE/CLU/WWP1/GIPC1/LRP1/SOX9/IL1B/PIN1/LDLR/APOE/AGAP2/MDM2/SERPINE2/DNAJB2/DAB2IP/SDCBP/SORL1/USP8/BBS7/FURIN/NKD1/CSNK1D/AKT1/PLK2/EGFR/TAF1/FOXO1/ADAM8/LPCAT1/TIMP4/CUL4B/PINK1/ATP13A2/GRIN2C/SHH/SOX17/VC…	88
GO:0030278	regulation of ossification	59/1765	203/18670	1.52993e-15	2.15402e-14	8.1142e-15	SNAI2/ATP2B1/PRKACA/MEF2C/ZMPSTE24/REST/CHRD/MAPK1/HIF1A/JAG1/OXT/MAPK3/SFRP1/TGFB1/CDK6/PTN/HOXA2/DKK1/AREG/MDK/MAPK14/WNT5A/ACVR2B/ID2/ID3/TGFB3/TWIST1/BMP4/SOX9/BMP2/CITED1/ID1/TWSG1/MEN1/IL6ST/IL6/SFRP2/NOTCH1/SKI/IL6R/LRP5/WNT4/NIPBL/OSR2/CTHRC1/ILK/CTNNB1/PTK2/WNT10B/S1PR1/CEBPB/NOG/CSF1/PBX1/FZD9/PDLIM7/SMURF1/BMPR2/CCL3	59
GO:0008344	adult locomotory behavior	34/1765	77/18670	1.55088e-15	2.17858e-14	8.20674e-15	PAFAH1B1/CTNS/HIPK2/DRD4/ZMPSTE24/ARCN1/ABHD12/CXCL12/EFNB3/HTRA2/ID2/PARK7/HOXB8/FOXA2/HOXD9/HOXD10/PPT1/ARRB2/APP/NR4A2/UCHL1/NTAN1/EN1/FXN/TSC1/PBX3/GDNF/MECP2/SNCG/CNP/CLN8/CEND1/DRD1/GIGYF2	34
GO:0008630	intrinsic apoptotic signaling pathway in response to DNA damage	40/1765	104/18670	1.64484e-15	2.29503e-14	8.64541e-15	BAD/KDM1A/BID/SNAI2/BAK1/HIPK2/TNFRSF1A/POLB/BAX/SIRT1/ABL1/HMOX1/EP300/SNW1/NFATC4/E2F1/CASP2/CXCL12/HTRA2/TRIM32/CLU/CDKN2D/CASP9/SKIL/XPA/TP53/EPHA2/MCL1/SFRP2/PIK3R1/ATM/BCL2L11/ZNF385A/HIPK1/DDIT4/BCL2L1/BOK/TOPORS/BAG6/PRKDC	40
GO:0019233	sensory perception of pain	40/1765	104/18670	1.64484e-15	2.29503e-14	8.64541e-15	ACPP/PTGS2/MGLL/EDN1/LXN/SLC9A1/COMT/MAPK1/CHRNA4/OXT/MAPK3/CXCL12/CCL2/CNR1/HOXB8/CXCR4/OPRL1/P2RX4/EDNRB/ARRB2/UCHL1/NR2F6/NPY1R/ITGA2/FABP5/CDK5/TMEM100/CACNB3/MECP2/P2RY1/NLGN2/F2R/NDN/NIPSNAP1/ADRA2C/BACE1/MTOR/ASIC3/MC1R/CCL3	40
GO:0046928	regulation of neurotransmitter secretion	40/1765	104/18670	1.64484e-15	2.29503e-14	8.64541e-15	BAIAP3/PFN2/MEF2C/DNM1L/CHRNA4/SYP/FMR1/VPS18/NAPA/RAB3A/STX1A/NCS1/DVL1/GIT1/RAB3GAP1/RAP1A/CNR1/GIPC1/NAPB/RHOT1/RAP1B/PNKD/SYT11/KCNMB4/STXBP1/PREPL/VAMP1/SNAPIN/RAB5A/CPLX2/CALM3/GPER1/CDK5/CPLX1/P2RY1/SLC30A1/SNCG/ATP2A2/DRD1/BACE1	40
GO:0051147	regulation of muscle cell differentiation	55/1765	181/18670	1.68206e-15	2.34171e-14	8.82124e-15	CFLAR/SPAG9/CTNNA1/MEF2A/TCF3/EDN1/MEF2C/SMARCD3/SIRT1/ABL1/FGF9/TGFB1/GSK3A/DKK1/KAT2A/HDAC5/EHD1/MAPK14/SOD2/SRF/RGS2/RGS4/PROX1/TRIM32/BHLHE41/EFNB2/BMP4/BMP2/PIN1/PARP2/GDF15/CAMK1/HEY2/NIBAN2/FLOT1/TARBP2/ARRB2/SMAD4/NOTCH1/FZD7/MMP14/G6PD/MSX1/SHH/GPER1/FRS2/MESP1/CTNNB1/MECP2/CXCL10/CDH2/NKX2-5/PPARA/DLL1/MTOR	55
GO:0048011	neurotrophin TRK receptor signaling pathway	22/1765	33/18670	1.78313e-15	2.47583e-14	9.32648e-15	BCAR1/CYFIP2/NGFR/PPP2R5B/WASF1/SOS1/RAF1/SORT1/AGT/SPRY2/ZFYVE27/SPRY1/CASP3/FRS2/DDIT4/GRB2/PTPN11/NDN/SRC/SLC9A6/AKT1S1/CYFIP1	22
GO:0018108	peptidyl-tyrosine phosphorylation	85/1765	363/18670	1.78635e-15	2.47583e-14	9.32648e-15	DVL2/CRLF1/ISL1/KITLG/ERBB3/MAP2K4/TNFRSF1A/PPP2R5B/NCK2/FGFR1/PSEN1/DLG3/ICAM1/TYRO3/ABL1/NRP1/ADNP/MAPK3/CSK/SFRP1/TGFB1/CSF3/VTN/UNC119/AREG/VEGFA/THBS4/PDGFRB/HES1/EFEMP1/ARHGEF2/LIF/DLG4/IL6ST/PDGFRA/CD36/AGT/IL6/IQGAP1/ARRB2/TP53/ERBB2/APP/EPHA2/DGKQ/SFRP2/EGFR/CTF1/IL18/TWF1/MERTK/THY1/DYRK1A/DMTN/ITGB2/SHC1/IL6R/ITGA5/TAL1/PRKCD/WEE1/GPRC5B/AXL/STAT3/MAP2K1/EFNA1/PTK2/INSR/PRNP/CSPG4/YES1…	85
GO:0050954	sensory perception of mechanical stimulus	52/1765	165/18670	1.84327e-15	2.54904e-14	9.60225e-15	SNAI2/HEXB/WDR1/FGFR1/SLC1A3/BIRC5/ICAM1/TIMM13/TRIOBP/TIMM9/RAB3A/HOXA1/CXCL12/COL1A1/SLC9A3R1/WFS1/CXCR4/SERPINB6/EML2/MKKS/SIX1/CDKN2D/DIAPH1/TIMM10/P2RX4/SERPINE2/SPRY2/MYO7A/COL2A1/SOD1/USP53/NDUFB9/TIMM8B/CCDC50/UCN/ITGA2/NIPBL/CASP3/ALDH7A1/GJB2/CACNB3/ZNF354A/RPL38/FZD4/TPRN/EPS8L2/USH1G/BACE1/PSAP/LRIG2/ASIC3/GPX1	52
GO:0046879	hormone secretion	77/1765	312/18670	1.86793e-15	2.57741e-14	9.70915e-15	BAD/BAIAP3/SYT7/ISL1/SCT/MAP4K4/FGFR1/EDN1/OXCT1/REST/SNAP23/ITPR3/HIF1A/CDK16/STX4/SFRP1/STX1A/GATA3/PPP3CB/CPE/PPARD/HMGCR/ACVR2B/POMC/STXBP3/PARK7/RAP1A/SLC2A1/CREB1/CNR1/SPP1/LRP1/VAMP7/SOX4/IL1B/FOXA2/LIF/VGF/RAF1/SNAP25/ANXA1/TBX3/AGT/GLUL/RAC1/IL6/NIBAN2/RBP4/SMAD4/EGFR/SYBU/CAMK2G/GLUD1/ADM/SSTR5/LRP5/NKX6-1/UCN/CARTPT/GPER1/SCG5/CPLX1/P2RY1/NLGN2/KIF5B/FZD4/PTPN11/ABAT/ADRA2C/IRS2/DPP4/N…	77
GO:0019216	regulation of lipid metabolic process	92/1765	410/18670	2.04396e-15	2.81407e-14	1.06006e-14	ELOVL5/SNAI2/NSMAF/SPHK2/TNFRSF1A/SCT/PTGS2/SMARCD3/ZMPSTE24/REST/MTMR2/SIRT1/TSPO/ABCD1/AKT2/TGFB1/LSR/MTMR4/AMBRA1/PPARD/HMGCS1/HMGCR/PDGFRB/CLCN2/ID2/PROX1/APOA1/CREB1/CNR1/NR4A3/EGR1/SOCS2/RDH10/TWIST1/ACSL3/IL1B/INSIG2/MED1/C3/OPA3/BMP2/THRA/LDLR/APOE/RAN/PRKAA1/PDGFRA/ANXA1/CD36/AGAP2/SMPD2/AGT/HTR2B/KLF4/DAB2IP/CCL21/SORL1/RB1/BBS4/SOD1/AKT1/CARM1/ARF1/DGKQ/PIK3R1/TNFRSF21/STAR/ADM/LPCAT1/…	92
GO:0032273	positive regulation of protein polymerization	46/1765	134/18670	2.07366e-15	2.84865e-14	1.07309e-14	NCKAP1/RHOA/PFN2/NCK2/HSP90AA1/CTTN/ICAM1/PICK1/NIN/CORO1A/WASL/CSF3/PFN1/ARPC3/WASF1/ACTR3/VASP/AKAP9/ARPC1B/MAP1B/RAC1/BIN1/CDK5RAP2/CCL21/ACTR2/ARF1/GSN/NCK1/PINK1/ARPC5/ARPC2/ARF6/MECP2/RAC3/BAIAP2/CDK5R1/GRB2/FES/EVL/GMFB/FCHSD1/MTOR/DCTN1/ARPC4/ARPC1A/CYFIP1	46
GO:0010634	positive regulation of epithelial cell migration	53/1765	171/18670	2.17383e-15	2.97314e-14	1.11998e-14	ITGA3/BCAR1/MAP4K4/PTGS2/FGFR1/EDN1/HDAC6/SIRT1/ABL1/NRP1/HMOX1/LGMN/HIF1A/MMP9/RAB11A/CTSH/GPI/PRKD2/TGFB1/HSPB1/GATA3/PFN1/VEGFA/SPARC/WNT5A/RTN4/NFE2L2/PROX1/NRP2/PLCG1/BMP4/SOX9/ETS1/ANXA1/P2RX4/AGT/THBS1/PDPK1/AKT1/PLK2/TGFBR2/ZC3H12A/ITGA2/ARF6/JUN/CALR/GATA2/CIB1/HMGB1/SRC/MTOR/BMPR2/PDCD6	53
GO:0048659	smooth muscle cell proliferation	53/1765	171/18670	2.17383e-15	2.97314e-14	1.11998e-14	CX3CL1/GNAI3/PTGS2/NOTCH3/EDN1/XRCC5/MEF2C/GSTP1/AKR1B1/MMP2/COMT/HMOX1/MMP9/FGF9/NDRG4/NAMPT/PPARD/SOD2/HMGCR/PDGFRB/GNAI2/ID2/MEF2D/NR4A3/TGFB3/BMP4/MDM2/AGT/IL6/KLF4/THBS1/AKT1/EGFR/IL18/IL6R/TGFBR2/ITGA2/GPER1/NDRG2/ILK/CTNNB1/NPR1/S1PR1/PTEN/TRAF6/JUN/APOD/XRCC6/MAP3K5/MTOR/AIF1/PRKDC/CCL5	53
GO:0043087	regulation of GTPase activity	102/1765	479/18670	2.395e-15	3.26844e-14	1.23122e-14	ALS2/PLXND1/ARHGAP33/DVL2/CX3CL1/PAFAH1B1/RTN4R/WNK1/NGEF/ARFGEF1/MAP4K4/PICALM/RAP1GAP/WNT11/TMED2/DNM1L/ARHGAP4/ICAM1/ITGA6/NRP1/CRKL/RANGAP1/FGD1/TSC2/SFRP1/ANKRD27/AKT2/RAPGEF1/GIT1/CCL2/CORO1C/RASAL1/FZD10/BCL6/WNT5A/ECT2/PLXNA1/RAB3GAP1/SOS1/RAP1A/RGS2/RGS4/PREX1/MKKS/PIN1/PLXNA3/ACAP3/LLGL1/AGAP2/HTR2B/PLXNC1/SPRY2/DAB2IP/CCL21/BBS4/IQGAP1/ARRB2/ARHGDIA/TBCD/ERBB2/SOD1/EPHA2/RASA1/DYNLT1/I…	102
GO:0001892	embryonic placenta development	36/1765	87/18670	2.80962e-15	3.82588e-14	1.44121e-14	PKD1/PRDM1/CASP8/TMED2/MAPK1/HIF1A/STK4/PCDH12/HES1/EPAS1/PKD2/NRK/MED1/CITED1/LIF/CDKN1C/HEY2/HS6ST1/LEF1/AKT1/EGFR/ADM/FZD5/EOMES/HEY1/SPINT1/SPINT2/MAP2K1/BPTF/CEBPB/GRB2/GATA2/SETD2/HSF1/NR2F2/ZFP36L1	36
GO:0030010	establishment of cell polarity	46/1765	135/18670	2.86135e-15	3.88781e-14	1.46454e-14	PAFAH1B1/PKD1/RUFY3/MAP4/ARFGEF1/RHOA/MPP5/MARK2/FSCN1/CAMSAP3/HSP90AA1/RAB10/HSP90AB1/CRKL/GATA3/BCCIP/SLC9A3R1/PTK7/WNT5A/HES1/ARHGEF2/STK11/RAP1B/MAP1B/LLGL1/FLOT2/NEK3/SPRY2/CDK5RAP2/CCL21/DYNLT1/GSN/FEZ1/BRSK1/SPRY1/SHH/ARF6/JAM3/WEE1/NDEL1/CRK/PTK2/CFL1/SCRIB/HTT/DCTN1	46
GO:0045444	fat cell differentiation	62/1765	223/18670	2.93684e-15	3.98169e-14	1.49991e-14	SOX8/SNAI2/SIRT2/PTGS2/SDF4/ITGA6/HDAC6/SIRT1/EP300/STK4/JAG1/E2F1/SFRP1/AKT2/TGFB1/GATA3/PPARD/MAPK14/WNT5A/HES1/ID2/ATF2/RGS2/CREB1/TRIM32/NR4A3/BBS2/MED1/BMP2/MKKS/SORT1/IL6/KLF4/ATAT1/BBS7/BBS4/AKT1/CARM1/SFRP2/FOXO1/HNRNPU/NR4A2/ZNF385A/LRP5/ZC3H12A/NIPBL/GPER1/ATF5/WNT10B/ID4/CEBPB/CTBP2/DDIT3/BNIP3/TBL1XR1/GATA2/BBS12/SLC2A4/ZFP36L1/INSIG1/MTOR/GPX1	62
GO:0031647	regulation of protein stability	72/1765	284/18670	3.4786e-15	4.70594e-14	1.77273e-14	MYLIP/VPS35/PFN2/USP33/HSP90AA1/MT3/AURKA/MUL1/HDAC6/HSP90AB1/SIRT1/MAPK1/FBXO7/EP300/STK4/CTSH/DVL1/PFN1/KAT2A/WFS1/HSPA8/GAPDH/RTN4/PARK7/P3H1/APOA1/CREB1/CLU/GIPC1/USP9X/SOX4/BMP2/ID1/PIN1/HIP1/SMO/FLOT2/KRAS/MDM2/STXBP1/FLOT1/USP8/TP53/HSPD1/PIK3R1/TAF1/GSN/SEC16A/BAG3/PINK1/DVL3/MSX1/PRKCD/CASP3/SOX17/DACT1/TSC1/BAG5/FAM107A/EFNA1/WNT10B/PTEN/RPS7/PRNP/CALR/NF2/CHP1/FLNA/SRC/HTT/BAG6/PRKDC	72
GO:1904019	epithelial cell apoptotic process	41/1765	111/18670	3.81428e-15	5.14887e-14	1.93958e-14	BAD/CFLAR/BID/ICAM1/ABL1/HMOX1/STK4/E2F1/GATA3/CCL2/WFS1/MDK/NFE2L2/FOXO3/DNMT3A/PLCG1/PAK4/EIF2S1/SORT1/IL6/DAB2IP/THBS1/RB1/PDPK1/ARRB2/GSN/CAST/HIPK1/TGFBR2/GPER1/ARF6/MAPK7/BCL2L1/BOK/GATA2/JAG2/ZFP36L1/AKR1C3/MAP3K5/MTOR/BMPR2	41
GO:0071260	cellular response to mechanical stimulus	34/1765	79/18670	3.99618e-15	5.38273e-14	2.02768e-14	GCLC/BAD/BAK1/CASP8/MAP2K4/TNFRSF1A/PTGS2/WNT11/SLC9A1/MAPK3/TGFB1/MAG/MTPN/CASP2/COL1A1/SLC2A1/SOX9/IL1B/SLC38A2/AGT/RAC1/TLR4/AKT1/BCL10/EGFR/BAG3/ITGA2/TLR3/FADD/DAG1/BNIP3/PTPN11/AQP1/TMEM150C	34
GO:0018107	peptidyl-threonine phosphorylation	44/1765	126/18670	4.1268e-15	5.54666e-14	2.08943e-14	WNK1/HIPK2/SIRT2/CSNK2A2/PRKACA/MARK2/MAPK1/PRKD2/TGFB1/GSK3A/TGFBR1/PPP2R5D/WNT5A/EIF4G1/CIT/CSNK1G2/ACVR1B/SPRY2/MAP3K12/PDPK1/CSNK1D/APP/AKT1/CALM2/DGKQ/TAF1/DYRK1A/DMTN/CALM3/HIPK1/TGFBR2/PRKCD/CDK5/DDIT4/MAP2K1/CDK1/SPHK1/CDK5R1/ULK1/TBK1/CALM1/MTOR/CSNK1E/S1PR2	44
GO:0002262	myeloid cell homeostasis	48/1765	147/18670	4.75704e-15	6.37997e-14	2.40334e-14	BAK1/KITLG/HIPK2/JMJD6/BAX/HMOX1/RBFOX2/HIF1A/ERCC2/CDK6/GATA3/SLC11A2/MAPK14/SRF/VEGFA/BCL6/ID2/EPAS1/PRDX1/FOXO3/BMP4/MED1/THRA/PRMT1/ETS1/ANXA1/ACVR1B/IL6/IREB2/RB1/SOD1/BCL2L11/MERTK/DMTN/PKNOX1/G6PD/TAL1/HMGB2/CASP3/JAM3/B2M/AXL/STAT3/GATA2/ZFP36L1/HMGB1/LDB1/MAFB	48
GO:0003401	axis elongation	21/1765	31/18670	4.80562e-15	6.43127e-14	2.42266e-14	TNC/LRP6/WNT11/SIX4/SFRP1/TGFB1/AREG/PTK7/WNT5A/RDH10/BMP4/SOX9/MED1/SIX1/SPRY2/YAP1/NKD1/SFRP2/SPRY1/SHH/MED12	21
GO:0009746	response to hexose	58/1765	202/18670	4.83752e-15	6.46006e-14	2.43351e-14	GCLC/BAD/BAIAP3/GCLM/RHOA/MAP4K4/PRKACA/PTGS2/OXCT1/ICAM1/SMARCB1/LGALS1/TXN2/HIF1A/CDK16/STX4/TGFB1/NAMPT/PPP3CB/EIF2B1/PPARD/SRF/HMGCR/ACVR2B/EIF2B4/RAP1A/FOXO3/EIF2B2/EGR1/LRP1/SOX4/FOXA2/SMARCA4/RAF1/PRKAA1/SERPINF1/MEN1/GLUL/RAC1/TRA2B/CTSV/THBS1/STAR/SYBU/LRP5/TGFBR2/NKX6-1/CASP3/GPER1/ENDOG/KIF5B/PTEN/IRS2/OPA1/AGER/FIS1/VAMP2/NME1	58
GO:0060999	positive regulation of dendritic spine development	25/1765	44/18670	4.97313e-15	6.62694e-14	2.49637e-14	PAFAH1B1/MAPK6/PSEN1/DNM1L/ZMYND8/FMR1/EEF2K/CAPRIN2/DBN1/APOE/CAMK1/CAPRIN1/DBNL/ITPKA/ACTR2/LLPH/ARF1/DLG5/C21orf91/DHX36/BAIAP2/MTOR/OPA1/FOXO6/SHANK3	25
GO:0043113	receptor clustering	28/1765	55/18670	5.13272e-15	6.82499e-14	2.57098e-14	DLG3/SSH1/CRKL/PICK1/DNAJA3/TGFB1/PTN/DVL1/NRXN2/APOE/DLG4/GSN/THY1/WDR19/RER1/ITGB2/IFT122/CDK5/FNTA/CDH2/SCRIB/AGRN/FZD9/FLNA/SYNGAP1/SYNJ2BP/ETV5/SHANK3	28
GO:0032092	positive regulation of protein binding	37/1765	93/18670	5.25113e-15	6.95272e-14	2.6191e-14	PLXND1/PKD1/HIPK2/USP33/PSEN1/MEF2C/HSP90AB1/ABL1/NRP1/EP300/MMP9/STK4/CSF3/VTN/CAPRIN2/WNT5A/PARK7/LRP1/BMP4/BMP2/TRAF2/PIN1/APOE/RAN/MEN1/FLOT1/APP/PLK2/TAF1/AMFR/CDK5/CTHRC1/ARF6/DACT1/B2M/RFNG/HSF1	37
GO:0036473	cell death in response to oxidative stress	37/1765	93/18670	5.25113e-15	6.95272e-14	2.6191e-14	REST/HDAC6/SIRT1/FBXO7/HIF1A/HSPB1/NCOA7/SOD2/NME5/HTRA2/STK25/NFE2L2/PARK7/SFPQ/FOXO3/NR4A3/ATF4/TLR4/CYP1B1/SOD1/AKT1/MCL1/PARP1/NONO/SIGMAR1/FZD1/PINK1/PRKCD/TSC1/BAG5/MAPK7/ENDOG/CTNNB1/DIABLO/MAP3K5/PSAP/GPX1	37
GO:0001819	positive regulation of cytokine production	99/1765	464/18670	5.46959e-15	7.21694e-14	2.71863e-14	CX3CL1/ISL1/TBC1D23/CASP8/PTGS2/XRCC5/PSEN1/WNT11/ABL1/HMOX1/EP300/HIF1A/NFATC4/PQBP1/MAPK3/EBI3/PRKD2/TGFB1/HSPB1/GATA3/MDK/GAPDH/MAPK14/WNT5A/SPTBN1/ATF2/PARK7/ARHGEF2/CREB1/TRIM32/NR4A3/EGR1/CLU/TWIST1/LRP1/IL1B/C3/TRAF2/ATF4/SEC14L1/RARA/POSTN/IL6ST/ANXA1/CD36/AGT/HTR2B/IL6/TLR4/FLOT1/TLR2/THBS1/CYP1B1/SEMA7A/FURIN/SOD1/APP/BCL10/HSPD1/PIK3R1/IL18/ADAM8/SPON2/IL6R/FZD5/UCN/HMGB2/TLR3/B2M/GPRC…	99
GO:0048593	camera-type eye morphogenesis	41/1765	112/18670	5.47388e-15	7.21694e-14	2.71863e-14	SOX8/BAK1/HIPK2/LRP6/BAX/HIF1A/JAG1/CALB1/PTN/TSPAN12/C12orf57/VEGFA/MAN2A1/WNT5A/PROX1/ARID1A/TWIST1/BMP4/SOX9/GDF11/STRA6/RBP4/EPHA2/MEIS1/ROM1/THY1/SKI/RDH13/LRP5/FZD5/HIPK1/IFT122/FRS2/CTNNB1/IRX5/FJX1/TSKU/DIO3/TOPORS/DLL1/PHACTR4	41
GO:0046847	filopodium assembly	29/1765	59/18670	5.56366e-15	7.3198e-14	2.75738e-14	RALA/FSCN1/CAPZB/ITGA6/EZR/NRP1/PALM/ZMYND8/FMR1/FGD1/WASL/TGFBR1/PPP1R9B/SRF/DPYSL3/TGFB3/RAB17/CCL21/FNBP1L/MIEN1/RAB5A/MYO10/DMTN/PRKCD/ARF6/ARAP1/AGRN/SRGAP2/S1PR2	29
GO:0042476	odontogenesis	45/1765	132/18670	5.60898e-15	7.36386e-14	2.77397e-14	TNC/CTNNA1/FOXC1/RHOA/ROGDI/LRP6/EDN1/BAX/LAMB1/ITGA6/CA2/TGFB1/COL1A1/ACVR2B/WNT6/ATF2/HDAC1/ID3/TGFB3/TWIST1/BMP4/BMP2/SMO/LAMA5/PDGFRA/LEF1/DLX1/PAM/ADM/FOXO1/BCL2L11/MSX1/SHH/OSR2/CTNNB1/BSG/CD34/TRAF6/CSF1/JAG2/NF2/PPARA/HDAC2/SRC/AQP1	45
GO:0010822	positive regulation of mitochondrion organization	42/1765	117/18670	5.68813e-15	7.45205e-14	2.8072e-14	BAD/BID/BAK1/CASP8/VPS35/CSNK2A2/DDHD2/BAX/DNM1L/MUL1/HDAC6/FBXO7/HIF1A/MMP9/E2F1/GSK3A/YWHAE/FAM162A/HTRA2/PARK7/YWHAH/RAC2/PRKAA1/YWHAQ/NMT1/MGARP/TP53/TP53BP2/BCL2L11/PINK1/FZD5/GPER1/MICALL2/YWHAZ/YWHAG/BNIP3/BOK/GBA/HTT/SMURF1/OPA1/FIS1	42
GO:0061008	hepaticobiliary system development	46/1765	138/18670	7.35039e-15	9.60955e-14	3.61993e-14	CFLAR/PKD1/MKS1/CSNK2A2/ACAT1/ZMPSTE24/AURKA/HMOX1/PRMT5/TGFB1/LSR/PTN/VTN/MDK/MAN2A1/HMGCS1/HES1/REG1A/RAP1A/PROX1/PKD2/CIT/SOX9/MED1/MPST/RARA/KRAS/ANXA1/HLX/FPGS/HNRNPD/SRD5A1/EGFR/NOTCH1/AK4/WNT4/CLDN1/ITGA2/NIPBL/SOX17/ARF6/MESP1/CEBPB/RELA/JUN/SULF2	46
GO:0048844	artery morphogenesis	33/1765	76/18670	7.38308e-15	9.63205e-14	3.6284e-14	FOXC1/PRDM1/NOTCH3/WNT11/NRP1/JAG1/HOXA1/TGFBR1/MDK/SRF/VEGFA/PDGFRB/HES1/PRRX1/PROX1/PKD2/LRP1/SOX4/EFNB2/BMP4/SIX1/DLL4/LDLR/APOE/HEY2/STRA6/SEC24B/ACVRL1/NOTCH1/HEY1/COL3A1/NOG/BMPR2	33
GO:0050863	regulation of T cell activation	76/1765	314/18670	8.74105e-15	1.13798e-13	4.28679e-14	BAD/PRDM1/AP3D1/RHOA/NCK2/EFNB1/ABL1/LGALS1/CORO1A/DNAJA3/CSK/EBI3/TGFB1/GATA3/CCL2/KAT2A/EFNB3/MDK/BCL6/HES1/LOXL3/SOS1/SDC4/EFNB2/BMP4/IL1B/RAC2/TWSG1/RARA/FLOT2/IL6ST/ANXA1/DTX1/GPNMB/RAC1/IL6/HLX/CCL21/PDPK1/ERBB2/SOD1/AKT1/BCL10/HSPD1/PIK3R1/TNFRSF21/GSN/IL18/DLG5/ADAM8/THY1/NCK1/IL6R/VCAM1/TGFBR2/ZC3H12A/CASP3/SHH/METTL3/CTNNB1/FADD/PRNP/CEBPB/TRAF6/YES1/GRB2/PTPN11/EGR3/PAK2/HMGB1/SRC/DPP4…	76
GO:0031330	negative regulation of cellular catabolic process	68/1765	264/18670	8.79151e-15	1.14216e-13	4.30254e-14	TIMP2/ATP2B4/HIPK2/KDM4A/SIRT2/VPS35/CSNK2A2/PSEN1/MTMR2/MT3/HSP90AB1/HMOX1/TSPO/E2F1/CHMP4B/USP14/FMR1/TSC2/HERC1/GSK3A/NAMPT/CDK5RAP3/IL10RA/MAPK14/EIF4G1/HTRA2/PARK7/UCHL5/CNR1/GIPC1/BECN1/HTR2B/DAB2IP/SDCBP/SORL1/HNRNPD/FURIN/TP53/AKT1/MCL1/TAF1/FEZ1/HNRNPU/TIMP4/PINK1/ATP13A2/SHH/TSC1/BAG5/MAP1A/DDIT4/STAT3/GDNF/EFNA1/PTK2/FEZ2/RPS7/SMARCC1/NMNAT1/DHX36/NRBP2/PPARA/SECISBP2/MTOR/LRIG2/BAG6/C…	68
GO:0048488	synaptic vesicle endocytosis	28/1765	56/18670	9.34384e-15	1.20887e-13	4.55383e-14	KIAA1107/PICALM/SNCB/ACTB/DNM2/DNM1L/SYP/STX1A/DNM1/PPP3CB/VAMP4/CANX/SYT11/TOR1A/SH3GL1/DGKQ/SYT8/CALM3/CDK5/ARF6/NLGN2/CEL/GAK/SCRIB/SLC2A4/ACTG1/PIP5K1C/NLGN3	28
GO:0140238	presynaptic endocytosis	28/1765	56/18670	9.34384e-15	1.20887e-13	4.55383e-14	KIAA1107/PICALM/SNCB/ACTB/DNM2/DNM1L/SYP/STX1A/DNM1/PPP3CB/VAMP4/CANX/SYT11/TOR1A/SH3GL1/DGKQ/SYT8/CALM3/CDK5/ARF6/NLGN2/CEL/GAK/SCRIB/SLC2A4/ACTG1/PIP5K1C/NLGN3	28
GO:0048538	thymus development	25/1765	45/18670	1.01875e-14	1.31528e-13	4.95468e-14	PSEN1/ZMPSTE24/ABL1/CRKL/MAPK1/SIX4/MAPK3/TGFBR1/GATA3/SRF/HES1/SIX1/RAF1/SOD1/LMO4/ATM/BCL2L11/SHH/CTNNB1/FADD/MAP2K1/EPHB3/PBX1/MAFB/PRKDC	25
GO:0034248	regulation of cellular amide metabolic process	101/1765	483/18670	1.13707e-14	1.465e-13	5.51868e-14	VIM/NSMAF/SPHK2/ABCA7/TNFRSF1A/RHOA/TCOF1/NCK2/PICALM/AARS1/MAPK1/ALKBH1/CDK5RAP1/FMR1/MAPK3/AKT2/GSK3A/MTPN/HSPB1/RPS6KB1/CAPRIN2/EIF2B1/GAPDH/CPEB4/EIF4G1/EIF2B4/NFE2L2/RGS2/FOXO3/EIF2B2/PAIP2/CLU/SOX4/PIN1/ATF4/EIF2AK4/APOE/RARA/PRKAA1/UNK/EIF2S1/CAPRIN1/SMPD2/IL6/IREB2/BIN1/SORL1/THBS1/HNRNPD/TARBP2/EIF4A3/ERBB2/APP/AKT1/METTL14/RPL10/EIF4EBP2/EIF4E/UHMK1/IMPACT/SAMD8/NCK1/PINK1/ATP13A2/BTG2/…	101
GO:0009914	hormone transport	77/1765	322/18670	1.16659e-14	1.49994e-13	5.65028e-14	BAD/BAIAP3/SYT7/ISL1/SCT/MAP4K4/FGFR1/EDN1/OXCT1/REST/SNAP23/ITPR3/HIF1A/CDK16/STX4/SFRP1/STX1A/GATA3/PPP3CB/CPE/PPARD/HMGCR/ACVR2B/POMC/STXBP3/PARK7/RAP1A/SLC2A1/CREB1/CNR1/SPP1/LRP1/VAMP7/SOX4/IL1B/FOXA2/LIF/VGF/RAF1/SNAP25/ANXA1/TBX3/AGT/GLUL/RAC1/IL6/NIBAN2/RBP4/SMAD4/EGFR/SYBU/CAMK2G/GLUD1/ADM/SSTR5/LRP5/NKX6-1/UCN/CARTPT/GPER1/SCG5/CPLX1/P2RY1/NLGN2/KIF5B/FZD4/PTPN11/ABAT/ADRA2C/IRS2/DPP4/N…	77
GO:0060291	long-term synaptic potentiation	35/1765	86/18670	1.25463e-14	1.6098e-13	6.06415e-14	ITPR3/ABL1/MAPK1/LGMN/NFATC4/STX4/CALB1/CRTC1/PTN/CREB1/STAU1/EIF2AK4/APOE/SNAP25/SERPINE2/APP/SNAP47/PLK2/NRGN/NPTN/SQSTM1/GRIN2C/STX3/FAM107A/MECP2/RGS14/PTEN/PRNP/CALB2/DRD1/NLGN3/ARC/AGER/VAMP2/SHANK3	35
GO:0055024	regulation of cardiac muscle tissue development	38/1765	100/18670	1.32281e-14	1.6938e-13	6.38055e-14	ERBB3/FGFR1/EDN1/MEF2C/MAPK1/FGF9/TGFB1/GSK3A/TGFBR1/DKK1/KAT2A/MAPK14/RGS2/RGS4/CREB1/EFNB2/BMP4/BMP2/PIN1/PARP2/HEY2/YAP1/RBP4/ARRB2/SMAD4/MEIS1/NOTCH1/FZD7/G6PD/TGFBR2/FRS2/CDK1/PTEN/NKX2-5/NOG/PPARA/DLL1/MTOR	38
GO:0007498	mesoderm development	45/1765	135/18670	1.44129e-14	1.83794e-13	6.92354e-14	ITGA3/FOXC1/NUP133/PRKACA/TEAD2/FGFR1/WNT11/CHRD/DKK1/SRF/VEGFA/WNT5A/ACVR2B/WLS/NR4A3/BMP4/SMO/TWSG1/KDM6B/TBX3/GDF11/KLF4/YAP1/LEF1/SMAD4/EPHA2/SFRP2/TBX6/ITGB1/POU4F1/SSBP3/TAL1/EOMES/ITGA2/SHH/SOX17/MESP1/RPL38/IRX3/SETD2/NOG/ZFP36L1/NF2/LDB1/BMPR2	45
GO:0060359	response to ammonium ion	45/1765	135/18670	1.44129e-14	1.83794e-13	6.92354e-14	PPP5C/HSPA5/ATP2B4/DRD4/GNB1/DNM2/HSP90AB1/ABL1/CRKL/MAPK1/HRH3/CHRNA4/OXT/MAPK3/PPP1R9B/HDAC5/UBE3A/GNAI2/RGS4/CNR1/DNMT3A/CXCR4/ID1/ATF4/DIAPH1/PPP1R1B/MDM2/HNRNPD/HNMT/SLC6A1/CASP3/CDK5/SMPD1/SRR/FADD/RELA/CDK5R1/LY6H/CHRM4/ABAT/DRD1/AGRN/HDAC2/MTOR/AIF1	45
GO:0030517	negative regulation of axon extension	24/1765	42/18670	1.47182e-14	1.87156e-13	7.05019e-14	SEMA3F/IFRD1/SEMA3G/SEMA3B/RTN4R/MT3/ARHGAP4/SEMA6A/SEMA4G/NRP1/PTPRS/MAG/WNT5A/RTN4/RNF6/PLXNA3/SEMA4F/SEMA7A/SEMA6C/CDK5/SEMA6B/SEMA4C/CDK5R1/SEMA4B	24
GO:0045787	positive regulation of cell cycle	87/1765	389/18670	1.47367e-14	1.87156e-13	7.05019e-14	PAFAH1B1/PKD1/RHOA/SIRT2/PPP2R5B/LRP6/PRKACA/FGFR1/EDN1/SMARCD3/BAX/AURKA/HSP90AB1/ABL1/EP300/LGMN/KIF3B/E2F1/RAB11A/TGFB1/CASP2/RPS6KB1/PDGFRB/WNT5A/HES1/ECT2/EIF4G1/TTL/ID2/SFPQ/PROX1/PKD2/TRIM32/NR4A3/CIT/GIPC1/SOX4/IL1B/MED1/PRMT1/BECN1/RARA/ANXA1/TBX3/MDM2/DAB2IP/RB1/TP53/APP/AKT1/CARM1/PLK2/EGFR/ATM/EIF4E/POU4F1/BCL2L11/HNRNPU/CUL4B/BTG2/ZNF385A/RACGAP1/SSTR5/LRP5/TAL1/WNT4/MSX1/NIPBL/GPER1…	87
GO:0051235	maintenance of location	78/1765	330/18670	1.53494e-14	1.94541e-13	7.32836e-14	CX3CL1/PAFAH1B1/PKD1/HSPA5/HEXB/MCOLN3/AP3D1/ASPM/PRKACA/EPB41L3/CHERP/BAX/EZR/ITPR3/SIRT1/ABL1/SUN2/TSPO/RANGAP1/CORO1A/TGFB1/EHD1/PPARD/DBN1/SLC30A3/PARK7/APOA1/PKD2/PLCG1/IL1B/C3/AKAP9/APOE/DIAPH1/CD36/HTR2B/IL6/CCL21/SORL1/PLCB2/BBS4/PDPK1/AKT1/S100A8/CALM2/GSN/TWF1/HNRNPU/THY1/RER1/NBL1/PINK1/CALM3/S100A9/ALB/ZC3H12A/SUN1/GPER1/CDK5/FBN1/CXCL10/TAPT1/GAA/DAG1/DDIT3/CALR/F2R/DRD1/INSIG1/PPARA…	78
GO:0048017	inositol lipid-mediated signaling	54/1765	184/18670	1.54717e-14	1.95692e-13	7.37174e-14	ERBB3/RHOA/SIRT2/PPP2R5B/FGFR1/EDN1/TYRO3/EZR/SIRT1/MAPK1/MAPK3/TSC2/NCS1/GATA3/UNC5B/CSF3/RPS6KB1/SLC9A3R1/PPARD/PDGFRB/UBE3A/TWIST1/PLCG1/STAMBP/SOX9/BECN1/PLD2/PDGFRA/AGT/HTR2B/SERPINE2/KLF4/DAB2IP/PLCB2/ERBB2/AKT1/PIK3R1/EGFR/GSN/IL18/PLXNB1/GPER1/NYAP1/PTK2/INSR/PTEN/F2R/CSF1R/ZFP36L1/IRS2/PIP5K1C/EPOR/SRC/CCL5	54
GO:0046660	female sex differentiation	41/1765	115/18670	1.56987e-14	1.98161e-13	7.46474e-14	BAK1/CTNNA1/HSPA5/KITLG/FOXC1/BAX/ICAM1/TYRO3/SIRT1/SFRP1/CASP2/VEGFA/UBE3A/WNT5A/EIF2B4/FOXO3/EIF2B2/VGF/PDGFRA/TBX3/ACVR1B/STRA6/RBP4/ARRB2/SMAD4/SOD1/SRD5A1/ATM/MERTK/MMP14/WNT4/CASP3/SGPL1/AXL/UBB/INSR/BCL2L1/CEBPB/FZD4/SRC/KMT2B	41
GO:0006643	membrane lipid metabolic process	58/1765	207/18670	1.58927e-14	2.00203e-13	7.54168e-14	ALDH3B1/ELOVL5/NSMAF/HEXB/GALC/SPHK2/ELOVL1/TNFRSF1A/GBA2/ALDH3A2/BAX/SPTLC1/CERS4/SPTLC2/VAPA/PRKD2/ST3GAL4/ALDH5A1/CERT1/HTRA2/PRKD3/ELOVL4/KDSR/ELOVL3/PIGT/VAPB/SGPP1/PPT1/PRKAA1/PEMT/CSNK1G2/SMPD2/SMPD4/CYP1B1/GLTP/CERS5/CERS2/DEGS1/UGCG/SAMD8/B4GALT3/NEU3/PRKCD/SERINC5/SPTSSA/SGPL1/SMPD1/ELOVL6/B3GALT1/SPHK1/GBA/PDXDC1/CLN8/GM2A/PSAP/NEU1/CERS1/CPTP	58
GO:0045765	regulation of angiogenesis	86/1765	383/18670	1.64292e-14	2.06544e-13	7.78052e-14	PLXND1/CX3CL1/TNFRSF12A/ISL1/FOXC1/NGFR/HIPK2/RHOA/PTGS2/SEMA6A/SIRT1/ABL1/NRP1/HMOX1/HIF1A/PGK1/CTSH/SFRP1/PRKD2/PTN/TSPAN12/HSPB1/HDAC5/MDK/VEGFA/SPARC/THBS4/WNT5A/ATF2/NFE2L2/CXCR4/TWIST1/PLCG1/IL1B/C3/ID1/DLL4/PAK4/SERPINF1/ETS1/ANXA1/AGT/EGLN1/GLUL/SPRY2/GPNMB/IL6/KLF4/NIBAN2/DAB2IP/THBS1/CYP1B1/ACVRL1/PDPK1/ERBB2/EPHA2/HSPG2/EFNA3/SFRP2/PLK2/NOTCH1/ADM/ITGB1/ITGB2/S100A1/ITGA5/HIPK1/TGFBR2/…	86
GO:0022409	positive regulation of cell-cell adhesion	66/1765	255/18670	1.69785e-14	2.13019e-13	8.02444e-14	BAD/CX3CL1/AP3D1/RHOA/NCK2/ICAM1/EFNB1/ITGA6/LGALS1/CORO1A/DNAJA3/CSK/EBI3/TGFB1/GATA3/CCL2/EFNB3/MDK/BCL6/WNT5A/HES1/NR4A3/EFNB2/IL1B/FOXA2/RARA/FLOT2/IL6ST/ETS1/ANXA1/RAC1/IL6/HLX/CCL21/FLOT1/PDPK1/AKT1/BCL10/HSPD1/MYO10/PIK3R1/IL18/ADAM8/THY1/NCK1/DMTN/ITGB2/IL6R/VCAM1/TGFBR2/SHH/FADD/RELA/TRAF6/YES1/GRB2/PTPN11/EGR3/PAK2/HMGB1/SRC/DPP4/CD3E/AGER/AIF1/CCL5	66
GO:0001649	osteoblast differentiation	61/1765	225/18670	1.73676e-14	2.17217e-13	8.18258e-14	SOX8/UFL1/SNAI2/VCAN/TNC/PRKACA/MEF2C/REST/WNT11/ACHE/CHRD/JAG1/FGF9/SFRP1/CDK6/DLX5/HOXA2/COL1A1/AREG/ACVR2B/ID2/MEF2D/ID3/SPP1/TWIST1/BMP4/BMP2/CITED1/ID1/SMO/TWSG1/H3-3B/MEN1/IL6ST/GPNMB/IL6/SEMA7A/LEF1/AKT1/EPHA2/SFRP2/NOTCH1/HNRNPU/FZD1/SKI/IL6R/LRP5/WNT4/H3-3A/SHH/CTHRC1/ILK/CTNNB1/PTK2/WNT10B/ID4/CEBPB/NOG/PDLIM7/BMPR2/CCL3	61
GO:0097327	response to antineoplastic agent	37/1765	96/18670	1.73829e-14	2.17217e-13	8.18258e-14	CFLAR/CTNNA1/KIF1B/SPHK2/EDN1/ICAM1/HMOX1/FMR1/TGFB1/RAP1A/FOXO3/EGR1/PRKAA1/SERPINF1/CASP9/ADAM10/USP8/HNRNPD/SRD5A1/EGFR/STAR/FOXO1/EIF4E/FBXO32/CLDN1/ZC3H12A/GJB2/CTNNB1/DDIT4/GBA/HSF1/DHFRP1/OPA1/DAXX/DHFR/AQP1/NEFL	37
GO:0050775	positive regulation of dendrite morphogenesis	23/1765	39/18670	2.03032e-14	2.532e-13	9.53806e-14	PAFAH1B1/SS18L2/CUL7/RAB21/DNM1L/FBXO31/EEF2K/ANKRD27/CAPRIN2/DBN1/OBSL1/VAMP7/CAPRIN1/DBNL/PARP6/ITPKA/ACTR2/ILK/DHX36/BAIAP2/ANAPC2/SS18L1/OPA1	23
GO:0046578	regulation of Ras protein signal transduction	63/1765	238/18670	2.17796e-14	2.71069e-13	1.02112e-13	ALS2/ITGA3/TIMP2/RTN4R/KITLG/PSD/NGEF/ARFGEF1/MAP4K4/DNM2/ABL1/NRP1/CRKL/FGD1/RAPGEF1/RASAL1/PDGFRB/BCL6/ECT2/SOS1/ARHGEF2/STMN1/APOA1/MAPKAP1/PREX1/IQSEC2/STAMBP/APOE/RAF1/KRAS/NOTCH2/SPRY2/RAC1/DAB2IP/FLOT1/ARHGDIA/RASA1/DYNLT1/NOTCH1/ITGB1/FARP1/ABR/ARHGAP35/VAV2/SHC1/SQSTM1/SPRY1/ARF6/CRK/COL3A1/SPRY3/HRAS/KCTD13/EPS8L2/GRB2/F2R/CSF1/IRS2/BCR/EPOR/SYNGAP1/STMN3/ARHGEF15	63
GO:0009749	response to glucose	56/1765	197/18670	2.29615e-14	2.85208e-13	1.07438e-13	GCLC/BAD/BAIAP3/GCLM/RHOA/MAP4K4/PRKACA/OXCT1/ICAM1/SMARCB1/LGALS1/TXN2/HIF1A/CDK16/STX4/TGFB1/PPP3CB/EIF2B1/PPARD/SRF/HMGCR/ACVR2B/EIF2B4/RAP1A/FOXO3/EIF2B2/EGR1/LRP1/SOX4/FOXA2/SMARCA4/RAF1/PRKAA1/SERPINF1/MEN1/GLUL/RAC1/TRA2B/CTSV/THBS1/STAR/SYBU/LRP5/TGFBR2/NKX6-1/CASP3/GPER1/ENDOG/KIF5B/PTEN/IRS2/OPA1/AGER/FIS1/VAMP2/NME1	56
GO:0055001	muscle cell development	54/1765	186/18670	2.54753e-14	3.15802e-13	1.18963e-13	CFLAR/KDM1A/MAP2K4/MEF2A/WDR1/EDN1/MEF2C/ZMPSTE24/SIX4/NFATC4/GSK3A/SRF/VEGFA/PDGFRB/HES1/RGS2/RGS4/PROX1/OBSL1/BMP4/SIX1/PIN1/SMO/PARP2/MYH10/PDGFRA/TBX3/HEY2/AGT/BIN1/NIBAN2/AFG3L2/SMAD4/SYPL2/NOTCH1/ADM/ITGB1/HNRNPU/UCHL1/SKI/G6PD/PDLIM5/WNT10B/CHRNB1/CDK1/TCAP/ATP2A2/NKX2-5/ACTG1/STAC3/PPARA/DNER/MTOR/GPX1	54
GO:1902882	regulation of response to oxidative stress	37/1765	97/18670	2.5569e-14	3.16334e-13	1.19163e-13	REST/HDAC6/SIRT1/FBXO7/HIF1A/ABCD1/HSPB1/NCOA7/SOD2/NME5/HTRA2/NFE2L2/PARK7/SFPQ/FOXO3/MAPKAP1/NR4A3/ATF4/CD36/TLR4/SOD1/AKT1/MCL1/PARP1/NONO/FZD1/PINK1/TSC1/BAG5/MAPK7/ENDOG/CTNNB1/DHFRP1/PSAP/SZT2/DHFR/GPX1	37
GO:0042133	neurotransmitter metabolic process	48/1765	153/18670	2.70217e-14	3.33643e-13	1.25684e-13	ATP2B4/MAOB/SLC44A1/PTGS2/NAALAD2/EDN1/SLC1A3/DNM2/MOXD1/HSP90AA1/ACHE/ICAM1/PHGDH/COMT/HSP90AB1/TSPO/CHKA/ALDH5A1/PKD2/CLU/IL1B/GAD1/P2RX4/CD36/AGT/RAC1/KLF4/TLR4/TLR2/GCHFR/CYP1B1/AKT1/ALDH9A1/SRD5A1/HNMT/GART/ITGB2/ZC3H12A/DAGLB/ALDH7A1/INSR/CD34/NQO1/ABAT/MAOA/MTOR/SLC44A4/AIF1	48
GO:0030098	lymphocyte differentiation	81/1765	353/18670	2.74472e-14	3.38225e-13	1.2741e-13	BAD/BAK1/PRDM1/AP3D1/RHOA/JMJD6/TCF3/TCF7/BAX/TYRO3/ABL1/LGALS1/FBXO7/EP300/DNAJA3/SFRP1/TGFB1/CDK6/GATA3/PPP3CB/KAT2A/HDAC5/MDK/SRF/BCL6/LOXL3/ID2/SOS1/STK11/EGR1/PREX1/SOX4/BMP4/DLL4/PRR7/RARA/NOTCH2/ANXA1/DTX1/IL6/HLX/LEF1/TP53/ERBB2/SOD1/PIK3R1/ATM/ITGB1/IL18/ADAM8/MERTK/FZD7/MMP14/PKNOX1/WNT4/VCAM1/FZD5/EOMES/TGFBR2/ZC3H12A/SHH/TSC1/METTL3/B2M/AXL/CTNNB1/FADD/STAT3/GPR183/LIG4/FZD8/EGR3/JAG2…	81
GO:0001823	mesonephros development	38/1765	102/18670	2.79779e-14	3.44084e-13	1.29617e-13	SOX8/CRLF1/PKD1/FOXC1/FGFR1/WNT11/SIX4/CALB1/SFRP1/TGFB1/GATA3/VEGFA/HES1/WNT6/PKD2/SDC4/BMP4/SOX9/BMP2/CITED1/SIX1/SMO/LAMA5/RARA/GDF11/AGT/SMAD4/WNT4/SPRY1/SHH/OSR2/ILK/DCHS1/CTNNB1/GDNF/NOG/PBX1/FOXD1	38
GO:0003158	endothelium development	44/1765	132/18670	2.82586e-14	3.46851e-13	1.30659e-13	TNFRSF1A/RHOA/ICAM1/EZR/NRP1/JAG1/PRKD2/PTPRS/PTN/PLOD3/RAPGEF1/VEGFA/ACVR2B/RAP1A/PROX1/CXCR4/BMP4/IL1B/ID1/RAP1B/DLL4/LAMA5/KDM6B/GSTM3/HEY2/ACVRL1/SMAD4/NOTCH1/CLDN1/HEY1/SOX17/TMEM100/MESP1/CTNNB1/CXCL10/S1PR1/CD34/CLDN5/NR2F2/GJA4/DLL1/BMPR2/GPX1/S1PR2	44
GO:0071385	cellular response to glucocorticoid stimulus	28/1765	58/18670	2.94181e-14	3.60372e-13	1.35753e-13	CFLAR/ISL1/ATP2B1/EDN1/REST/GSTP1/ICAM1/TGFB1/FOXO3/SERPINF1/CASP9/ANXA1/USP8/SRD5A1/EGFR/STAR/FOXO1/EIF4E/BCL2L11/HNRNPU/FBXO32/SSTR5/GJB2/DDIT4/FAM107A/ZFP36L1/AQP1/SSTR3	28
GO:0048015	phosphatidylinositol-mediated signaling	53/1765	181/18670	3.00136e-14	3.66945e-13	1.38228e-13	ERBB3/RHOA/SIRT2/PPP2R5B/FGFR1/EDN1/TYRO3/EZR/SIRT1/MAPK1/MAPK3/TSC2/NCS1/GATA3/UNC5B/CSF3/RPS6KB1/SLC9A3R1/PPARD/PDGFRB/UBE3A/TWIST1/PLCG1/STAMBP/SOX9/BECN1/PDGFRA/AGT/HTR2B/SERPINE2/KLF4/DAB2IP/PLCB2/ERBB2/AKT1/PIK3R1/EGFR/GSN/IL18/PLXNB1/GPER1/NYAP1/PTK2/INSR/PTEN/F2R/CSF1R/ZFP36L1/IRS2/PIP5K1C/EPOR/SRC/CCL5	53
GO:0035265	organ growth	57/1765	204/18670	3.05636e-14	3.72935e-13	1.40485e-13	FOXC1/MAP2K4/FGFR1/EDN1/MEF2C/ZMPSTE24/MAPK1/STK4/FGF9/NDRG4/GSK3A/TGFBR1/MAPK14/PDGFRB/UBE3A/ACVR2B/RGS2/RGS4/PROX1/SOX9/PIN1/SMO/PARP2/RARA/HEY2/AGT/SPRY2/HLX/YAP1/RBP4/SOD1/AKT1/CARM1/MEIS1/NOTCH1/BCL2L11/G6PD/PDLIM5/TGFBR2/SHH/FXN/MESP1/PTK2/CDK1/S1PR1/PTEN/RARG/PTPN11/VWA1/NKX2-5/NOG/RXRA/PPARA/ANXA6/PSAP/DLL1/MTOR	57
GO:0032869	cellular response to insulin stimulus	59/1765	216/18670	3.25809e-14	3.96772e-13	1.49465e-13	GCLC/CFLAR/BCAR1/ATP2B1/GSTP1/RAB10/SLC9A1/SIRT1/TSC2/EEF2K/AKT2/GSK3A/GRB10/RPS6KB1/HDAC5/GNAI2/SOS1/FOXO3/IDE/SOCS2/IL1B/PRKAA1/PTPRA/AGT/SORL1/PDPK1/AKT1/RAB13/PARP1/SRD5A1/PIK3R1/STAR/EIF4EBP2/FOXO1/NCK1/ATP6V0D1/SHC1/PRKCD/TSC1/NDEL1/RAB8A/YWHAG/INSR/PTEN/RELA/SMARCC1/BAIAP2/AP3S1/GRB2/PTPN11/SLC2A4/ZFP36L1/IRS2/SRC/OPA1/FOXO6/VAMP2/PRKDC/CYFIP1	59
GO:1902803	regulation of synaptic vesicle transport	34/1765	84/18670	3.6324e-14	4.41492e-13	1.66311e-13	PFN2/DNM1L/CHRNA4/SYP/FMR1/VPS18/NAPA/RAB3A/STX1A/NCS1/DVL1/GIT1/RAB3GAP1/RAP1A/CNR1/GIPC1/NAPB/RAP1B/STXBP1/PREPL/VAMP1/SNAPIN/RAB5A/CPLX2/PINK1/CALM3/CDK5/CPLX1/P2RY1/ATP2A2/CNIH2/SLC2A4/DRD1/BACE1	34
GO:0072163	mesonephric epithelium development	37/1765	98/18670	3.73752e-14	4.52502e-13	1.70458e-13	SOX8/CRLF1/PKD1/FOXC1/FGFR1/WNT11/SIX4/CALB1/SFRP1/TGFB1/GATA3/VEGFA/HES1/WNT6/PKD2/SDC4/BMP4/SOX9/BMP2/CITED1/SIX1/SMO/LAMA5/RARA/GDF11/AGT/SMAD4/WNT4/SPRY1/SHH/ILK/DCHS1/CTNNB1/GDNF/NOG/PBX1/FOXD1	37
GO:0072164	mesonephric tubule development	37/1765	98/18670	3.73752e-14	4.52502e-13	1.70458e-13	SOX8/CRLF1/PKD1/FOXC1/FGFR1/WNT11/SIX4/CALB1/SFRP1/TGFB1/GATA3/VEGFA/HES1/WNT6/PKD2/SDC4/BMP4/SOX9/BMP2/CITED1/SIX1/SMO/LAMA5/RARA/GDF11/AGT/SMAD4/WNT4/SPRY1/SHH/ILK/DCHS1/CTNNB1/GDNF/NOG/PBX1/FOXD1	37
GO:0061053	somite development	35/1765	89/18670	4.32747e-14	5.2291e-13	1.96981e-13	FOXC1/NUP133/LRP6/PSEN1/WNT11/TMED2/EP300/SIX4/MTHFD1/POFUT1/SFRP1/DKK1/KAT2A/WNT5A/LOXL3/SIX1/SMO/LEF1/NKD1/TP53/SMAD4/SFRP2/NOTCH1/ATM/TBX6/WDR19/WNT4/SHH/MESP1/ZEB2/TCAP/NOG/MED12/DLL1/PRKDC	35
GO:0032886	regulation of microtubule-based process	59/1765	218/18670	5.07646e-14	6.1104e-13	2.3018e-13	FKBP4/MARK4/PAFAH1B1/PKD1/TACC3/RHOA/GBA2/MARK2/CAMSAP3/CHMP2B/AURKA/HDAC6/ABL1/NEFH/NIN/CHMP4B/GSK3A/KAT2A/MDM1/ARHGEF2/STMN1/CAMSAP2/BBS2/EML2/MKKS/RHOT1/MACF1/AKAP9/MAP1S/CAMSAP1/DIAPH1/MAP1B/PRKAA1/RAC1/CDK5RAP2/ATAT1/BBS4/KATNB1/TBCD/ERBB2/PLK2/FEZ1/DIXDC1/HNRNPU/DYRK1A/TAOK1/MAP1A/CTNNB1/FAM107A/CEP120/MECP2/ATF5/CNIH2/CDK5R1/FES/CIB1/INPP5J/STMN3/DCTN1	59
GO:1903039	positive regulation of leukocyte cell-cell adhesion	59/1765	218/18670	5.07646e-14	6.1104e-13	2.3018e-13	BAD/AP3D1/RHOA/NCK2/ICAM1/EFNB1/LGALS1/CORO1A/DNAJA3/CSK/EBI3/TGFB1/GATA3/CCL2/EFNB3/MDK/BCL6/HES1/NR4A3/EFNB2/IL1B/RARA/FLOT2/IL6ST/ETS1/ANXA1/RAC1/IL6/HLX/CCL21/PDPK1/AKT1/BCL10/HSPD1/PIK3R1/IL18/ADAM8/THY1/NCK1/ITGB2/IL6R/VCAM1/TGFBR2/SHH/FADD/RELA/TRAF6/YES1/GRB2/PTPN11/EGR3/PAK2/HMGB1/SRC/DPP4/CD3E/AGER/AIF1/CCL5	59
GO:0018210	peptidyl-threonine modification	44/1765	134/18670	5.20343e-14	6.25115e-13	2.35481e-13	WNK1/HIPK2/SIRT2/CSNK2A2/PRKACA/MARK2/MAPK1/PRKD2/TGFB1/GSK3A/TGFBR1/PPP2R5D/WNT5A/EIF4G1/CIT/CSNK1G2/ACVR1B/SPRY2/MAP3K12/PDPK1/CSNK1D/APP/AKT1/CALM2/DGKQ/TAF1/DYRK1A/DMTN/CALM3/HIPK1/TGFBR2/PRKCD/CDK5/DDIT4/MAP2K1/CDK1/SPHK1/CDK5R1/ULK1/TBK1/CALM1/MTOR/CSNK1E/S1PR2	44
GO:2001237	negative regulation of extrinsic apoptotic signaling pathway	38/1765	104/18670	5.78298e-14	6.93401e-13	2.61205e-13	GCLC/CFLAR/CX3CL1/SNAI2/GCLM/CTNNA1/CASP8/STRADB/GSTP1/CTTN/ICAM1/ITGA6/NRP1/HMOX1/TGFBR1/UNC5B/PARK7/ARHGEF2/BMP4/IL1B/TRAF2/RAF1/YAP1/THBS1/COL2A1/AKT1/MCL1/SFRP2/HMGB2/MAPK7/FADD/GDNF/BCL2L1/RELA/SIAH2/SRC/HTT/GPX1	38
GO:0008637	apoptotic mitochondrial changes	42/1765	124/18670	5.80862e-14	6.93801e-13	2.61356e-13	GCLC/BAD/BID/GCLM/BAK1/CASP8/VPS35/BAX/DNM1L/MUL1/MMP9/E2F1/GSK3A/YWHAE/SOD2/FAM162A/ATF2/CLU/RHOT1/YWHAH/YWHAQ/NMT1/ARRB2/TP53/AKT1/TP53BP2/HSPD1/BCL2L11/PINK1/GPER1/YWHAZ/FXN/YWHAG/BCL2L1/BNIP3/BOK/JUN/FZD9/BLOC1S2/OPA1/FIS1/GPX1	42
GO:0048284	organelle fusion	42/1765	124/18670	5.80862e-14	6.93801e-13	2.61356e-13	SYT7/BAK1/GNAI3/STX7/CHMP2B/BAX/DNM1L/MUL1/SNAP23/SNAP29/CORO1A/STX4/SPG11/VPS18/ANKRD27/AKT2/RAB3A/STX1A/STX2/VAMP4/VAMP7/SNAP25/ANXA1/STX6/STXBP1/VAMP1/AFG3L2/SNAPIN/SNAP47/CPLX2/STX3/PRRT2/RAB8A/CPLX1/CDK1/KIF5B/SPHK1/BNIP3/CALR/OPA1/FIS1/DOC2B	42
GO:0031503	protein-containing complex localization	69/1765	281/18670	7.14153e-14	8.51374e-13	3.20714e-13	FKBP4/AP2B1/AP3D1/GRIPAP1/NUP133/VPS35/DRD4/PCM1/DNM2/STX7/DLG3/EPS15/BIRC5/EZR/AAAS/IFT27/TRIP11/IFT52/KIF3B/RAB11A/WASL/DNM1/IFT20/USP46/DBN1/IFT57/RAP1A/SFPQ/KIF17/IQSEC2/EFNB2/THOC2/HIP1/KIF3A/THOC6/RAN/DLG4/TERF2/SNAP25/NUMB/SRSF1/ADAM10/IFT172/ARL3/EIF4A3/SNAPIN/SNAP47/ATM/EIF4E/HNRNPU/NPTN/WDR19/GRASP/IFT122/TSC1/STX3/RAB8A/CPLX1/CLSTN1/DAG1/HRAS/CNIH2/SCRIB/BBS12/SETD2/PURA/IFT140/ARC/SYN…	69
GO:0034446	substrate adhesion-dependent cell spreading	37/1765	100/18670	7.84219e-14	9.31335e-13	3.50835e-13	LAMC3/NTN4/DNM2/LAMB1/TYRO3/ABL1/NRP1/CRKL/TRIOBP/MDK/CORO1C/FN1/APOA1/PREX1/LAMA5/POSTN/RAC1/HSPG2/MERTK/FZD7/DMTN/ARPC2/MICALL2/ILK/CRK/AXL/EFNA1/PTK2/RAC3/LAMB2/FZD4/CALR/EPHB3/CIB1/FLNA/SRC/SRGAP2	37
GO:0120034	positive regulation of plasma membrane bounded cell projection assembly	37/1765	100/18670	7.84219e-14	9.31335e-13	3.50835e-13	RALA/MARK4/FUZ/NCKAP1/FSCN1/DNM2/NRP1/PALM/ZMYND8/FMR1/WASL/TGFBR1/PFN1/SRF/DPYSL3/CCDC88A/TGFB3/RAC2/RAC1/CCL21/FNBP1L/BBS4/MIEN1/WASF2/ARHGAP35/ARPC2/NDEL1/CEP120/TAPT1/HRAS/EPS8L2/ARAP1/AGRN/HTT/MTOR/TWF2/CYFIP1	37
GO:0019827	stem cell population maintenance	48/1765	157/18670	8.10209e-14	9.60368e-13	3.61772e-13	ASPM/PCM1/REST/SRRT/JAG1/SFRP1/PTN/DDX6/HES1/PRRX1/PROX1/ARID1A/FOXO3/SOX4/SOX9/LIF/SMO/RAF1/NOTCH2/TBX3/KLF4/YAP1/SS18/SMAD4/METTL14/NOTCH1/FOXO1/EIF4E/FZD7/SKI/TAL1/EOMES/NIPBL/METTL3/CTNNB1/HOOK3/STAT3/CDH2/LIG4/LSM1/GATA2/NOG/MED12/EIF4ENIF1/PBX1/DLL1/LDB1/ZNF358	48
GO:0003179	heart valve morphogenesis	26/1765	52/18670	8.44934e-14	9.96837e-13	3.7551e-13	SNAI2/MEF2C/JAG1/TGFB1/GATA3/TWIST1/SOX4/BMP4/SOX9/BMP2/DLL4/OLFM1/NOTCH2/HEY2/MDM2/STRA6/RB1/SMAD4/NOTCH1/TGFBR2/HEYL/HEY1/DCHS1/EFNA1/MTOR/BMPR2	26
GO:0099518	vesicle cytoskeletal trafficking	26/1765	52/18670	8.44934e-14	9.96837e-13	3.7551e-13	PAFAH1B1/KIF1B/AP3D1/AP3M2/KIF3B/BLOC1S6/WASL/TRAK2/VAMP7/KIF1C/KIF3A/BLOC1S1/FNBP1L/SNAPIN/SYBU/AP3S2/NDEL1/KIF5B/CNIH2/AP3S1/AP3M1/BLOC1S4/BLOC1S5/BLOC1S3/BLOC1S2/HTT	26
GO:0035050	embryonic heart tube development	32/1765	77/18670	8.45782e-14	9.96837e-13	3.7551e-13	FOXC1/TEAD2/PSEN1/MEF2C/TMED2/HIF1A/IFT52/NDRG4/MEGF8/SRF/WNT5A/HES1/IFT57/PKD2/MED1/MKKS/SMO/TBX3/YAP1/IFT172/BBS7/BBS4/NOTCH1/TBX6/TGFBR2/IFT122/SHH/SOX17/MESP1/CTNNB1/NKX2-5/DLL1	32
GO:0051893	regulation of focal adhesion assembly	28/1765	60/18670	8.69819e-14	1.0213e-12	3.84724e-13	RHOA/MAP4K4/CAMSAP3/SLC9A1/ABL1/NRP1/SFRP1/CORO1C/VEGFA/LRP1/SDC4/MACF1/RAC1/THBS1/ACVRL1/IQGAP1/THY1/MMP14/DMTN/WNT4/TSC1/DAPK3/FAM107A/PTK2/PTEN/APOD/SRC/LDB1	28
GO:0090109	regulation of cell-substrate junction assembly	28/1765	60/18670	8.69819e-14	1.0213e-12	3.84724e-13	RHOA/MAP4K4/CAMSAP3/SLC9A1/ABL1/NRP1/SFRP1/CORO1C/VEGFA/LRP1/SDC4/MACF1/RAC1/THBS1/ACVRL1/IQGAP1/THY1/MMP14/DMTN/WNT4/TSC1/DAPK3/FAM107A/PTK2/PTEN/APOD/SRC/LDB1	28
GO:0010212	response to ionizing radiation	46/1765	147/18670	1.03322e-13	1.21087e-12	4.56136e-13	KDM1A/SNAI2/BAK1/HSPA5/POLB/XRCC5/DNM2/ZMPSTE24/BAX/ICAM1/SIRT1/SFRP1/TGFB1/NAMPT/GATA3/MAPK14/RAD1/ECT2/STK11/DNMT3A/EGR1/ELK1/PRKAA1/MEN1/ANXA1/MDM2/YAP1/TP53/PARP1/SFRP2/STAR/ATM/VCAM1/NIPBL/CASP3/RRM1/CXCL10/BCL2L1/LIG4/HRAS/GRB2/HSF1/H2AX/XRCC6/GPX1/PRKDC	46
GO:0048010	vascular endothelial growth factor receptor signaling pathway	36/1765	96/18670	1.05323e-13	1.232e-12	4.64098e-13	BCAR1/FOXC1/CYFIP2/NCKAP1/RHOA/NCK2/HSP90AA1/MT3/NRP1/HIF1A/FGF9/PRKD2/GRB10/HSPB1/VTN/MAPK14/VEGFA/NRP2/IL1B/RAC1/NIBAN2/DAB2IP/PIK3R1/NCK1/WASF2/VAV2/ITGA5/CRK/AXL/PTK2/FZD4/BAIAP2/PAK2/SRC/PDCD6/CYFIP1	36
GO:0050708	regulation of protein secretion	97/1765	472/18670	1.18642e-13	1.3852e-12	5.21805e-13	BAD/CX3CL1/BAIAP3/SYT7/ISL1/VPS35/DRD4/MAP4K4/OXCT1/REST/ACHE/DNM1L/EZR/ITPR3/ABL1/HIF1A/CDK16/MAPK3/STX4/SFRP1/GPI/TGFB1/STX1A/GATA3/PPP3CB/MDK/GAPDH/PPARD/MAPK14/HMGCR/WNT5A/SPTBN1/FN1/RAP1A/WLS/P3H1/SLC2A1/APOA1/CNR1/TGFB3/TWIST1/LRP1/SOX4/IL1B/FOXA2/TRAF2/APOE/SNAP25/SYT11/MYH10/POSTN/ANXA1/GLUL/HTR2B/RAC1/IL6/TLR4/TLR2/RBP4/ARF1/PAM/TNFRSF21/EGFR/SYBU/GLUD1/ADAM8/ATP13A2/SSTR5/LRP5/FZD5/NKX6…	97
GO:0002237	response to molecule of bacterial origin	78/1765	343/18670	1.37534e-13	1.60276e-12	6.03763e-13	CX3CL1/VIM/CASP8/RHOA/SIRT2/MAOB/PTGS2/EDN1/MEF2C/GSTP1/ICAM1/COMT/ABL1/MAPK1/TSPO/MAPK3/TGFB1/CSF3/CCL2/HDAC5/IL10RA/PPARD/MAPK14/SPARC/WNT5A/CNR1/LIAS/IL1B/CITED1/RARA/CASP9/CD36/EDNRB/IL6/DAB2IP/TLR4/PLAA/TLR2/AKT1/BCL10/S100A8/STAR/NOTCH1/ADM/IL18/TIMP4/SPON2/ABR/VCAM1/FZD5/CLDN1/CXCL1/ZC3H12A/HMGB2/CASP3/GJB2/B2M/AXL/SRR/CXCL10/FOS/CEBPB/GNG12/RELA/CNP/ATP2A2/TRAF6/RPS6KA3/JUN/F2R/HSF1/BCR/H…	78
GO:0098727	maintenance of cell number	48/1765	159/18670	1.37947e-13	1.60457e-12	6.04444e-13	ASPM/PCM1/REST/SRRT/JAG1/SFRP1/PTN/DDX6/HES1/PRRX1/PROX1/ARID1A/FOXO3/SOX4/SOX9/LIF/SMO/RAF1/NOTCH2/TBX3/KLF4/YAP1/SS18/SMAD4/METTL14/NOTCH1/FOXO1/EIF4E/FZD7/SKI/TAL1/EOMES/NIPBL/METTL3/CTNNB1/HOOK3/STAT3/CDH2/LIG4/LSM1/GATA2/NOG/MED12/EIF4ENIF1/PBX1/DLL1/LDB1/ZNF358	48
GO:0006672	ceramide metabolic process	35/1765	92/18670	1.39927e-13	1.62456e-12	6.11973e-13	NSMAF/HEXB/GALC/SPHK2/ELOVL1/TNFRSF1A/GBA2/SPTLC1/CERS4/SPTLC2/ALDH5A1/CERT1/HTRA2/PRKAA1/SMPD2/SMPD4/CERS5/CERS2/DEGS1/UGCG/SAMD8/B4GALT3/NEU3/PRKCD/SPTSSA/SGPL1/SMPD1/B3GALT1/SPHK1/GBA/CLN8/GM2A/PSAP/NEU1/CERS1	35
GO:0042593	glucose homeostasis	62/1765	241/18670	1.42496e-13	1.65131e-12	6.22049e-13	GCLC/BAD/BAIAP3/GCLM/NGFR/MAP4K4/PRKACA/OXCT1/ICAM1/SIRT1/SMARCB1/LGALS1/HIF1A/CDK16/STX4/PPP3CB/WFS1/SRF/HMGCR/POMC/STXBP3/PARK7/RAP1A/STK11/CNR1/FOXO3/LRP1/SOX4/FOXA2/SMARCA4/VGF/RAF1/PRKAA1/SERPINF1/MEN1/RAC1/TRA2B/RBP4/AKT1/PIK3R1/STAR/SYBU/FOXO1/SSTR5/LRP5/KLF15/CARTPT/FABP5/GPER1/ENDOG/STAT3/KIF5B/INSR/PTPN11/SLC2A4/IRS2/NMB/OPA1/FOXO6/AGER/FIS1/NME1	62
GO:0003170	heart valve development	28/1765	61/18670	1.46356e-13	1.69289e-12	6.37714e-13	SNAI2/PRDM1/TNFRSF1A/MEF2C/JAG1/TGFB1/GATA3/TWIST1/SOX4/BMP4/SOX9/BMP2/DLL4/OLFM1/NOTCH2/HEY2/MDM2/STRA6/RB1/SMAD4/NOTCH1/TGFBR2/HEYL/HEY1/DCHS1/EFNA1/MTOR/BMPR2	28
GO:0060563	neuroepithelial cell differentiation	26/1765	53/18670	1.50998e-13	1.74333e-12	6.56716e-13	PAFAH1B1/MCOLN3/FGFR1/WNT11/ABL1/TRIOBP/JAG1/BCCIP/B9D1/SLC9A3R1/HES1/SOX4/BMP2/HEY2/MYO7A/LEF1/SEC24B/SOD1/NOTCH1/WNT4/CDH2/CEBPB/SCRIB/JAG2/DLL1/TMEM231	26
GO:0001657	ureteric bud development	36/1765	97/18670	1.52391e-13	1.75617e-12	6.61551e-13	SOX8/CRLF1/FOXC1/FGFR1/WNT11/SIX4/CALB1/SFRP1/TGFB1/GATA3/VEGFA/HES1/WNT6/PKD2/SDC4/BMP4/SOX9/BMP2/CITED1/SIX1/SMO/LAMA5/RARA/GDF11/AGT/SMAD4/WNT4/SPRY1/SHH/ILK/DCHS1/CTNNB1/GDNF/NOG/PBX1/FOXD1	36
GO:0033500	carbohydrate homeostasis	62/1765	242/18670	1.74266e-13	2.00455e-12	7.55114e-13	GCLC/BAD/BAIAP3/GCLM/NGFR/MAP4K4/PRKACA/OXCT1/ICAM1/SIRT1/SMARCB1/LGALS1/HIF1A/CDK16/STX4/PPP3CB/WFS1/SRF/HMGCR/POMC/STXBP3/PARK7/RAP1A/STK11/CNR1/FOXO3/LRP1/SOX4/FOXA2/SMARCA4/VGF/RAF1/PRKAA1/SERPINF1/MEN1/RAC1/TRA2B/RBP4/AKT1/PIK3R1/STAR/SYBU/FOXO1/SSTR5/LRP5/KLF15/CARTPT/FABP5/GPER1/ENDOG/STAT3/KIF5B/INSR/PTPN11/SLC2A4/IRS2/NMB/OPA1/FOXO6/AGER/FIS1/NME1	62
GO:0014074	response to purine-containing compound	46/1765	149/18670	1.79474e-13	2.06064e-12	7.76246e-13	KDM1A/HSPA5/PTGS2/SSH1/EZR/OXT/EEF2K/RAPGEF1/COL1A1/AREG/HMGCS1/SPARC/RAP1A/PKD2/IL1B/CITED1/RAP1B/AKAP9/VGF/PRKAA1/P2RX4/CIB2/DUOX2/SOD1/APP/CARM1/DGKQ/SRD5A1/TAF1/STAR/SLC6A1/DMTN/NDUFS4/P2RY1/WNT10B/FOS/PTEN/BSG/RELA/FOSL1/JUN/ZFP36L1/HDAC2/NME1/AQP1/P2RY11	46
GO:0007224	smoothened signaling pathway	43/1765	133/18670	1.85008e-13	2.12027e-12	7.98707e-13	FUZ/MKS1/CTNNA1/HIPK2/PRKACA/TULP3/IFT27/IFT52/FGF9/SFRP1/MEGF8/FKBP8/B9D1/IFT20/HES1/IFT57/PRRX1/WDR11/GORAB/BMP4/GLIS2/SMO/SERPINE2/IFT172/ARL3/BBS7/RB1/GAS8/DLG5/WDR19/HIPK1/STK36/TGFBR2/NKX6-1/IFT122/SHH/WNT10B/IFT140/CD3E/TCTN1/TMEM231/GPC2/KCTD11	43
GO:0032102	negative regulation of response to external stimulus	81/1765	365/18670	1.88851e-13	2.16033e-12	8.13799e-13	SEMA3F/CX3CL1/CD9/SEMA3G/SEMA3B/ISL1/SNAI2/RTN4R/TNFRSF1A/SIRT2/VPS35/EDN1/GSTP1/MUL1/SEMA6A/TYRO3/SEMA4G/NRP1/CHD8/ABCD1/PLAT/PTPRS/DVL1/GATA3/CCL2/VTN/MDK/PPARD/HMGCR/WNT5A/APOA1/SPP1/BBS2/MKKS/SEC14L1/LDLR/APOE/PLXNA3/SERPINF1/PDGFRA/ETS1/SEMA4F/SERPINE2/KLF4/THBS1/SEMA7A/TARBP2/RB1/BBS4/SOD1/CERS2/SEMA6C/NOTCH1/NBL1/ABR/WNT4/UCN/ZC3H12A/PRKCD/CARTPT/GPER1/MAPK7/CRK/CACNB3/SEMA6B/SEMA4C/PTEN/C…	81
GO:0042391	regulation of membrane potential	91/1765	434/18670	2.06025e-13	2.35247e-12	8.86176e-13	GCLC/BAD/MAPK8IP2/BID/GCLM/BAK1/CTNS/DRD4/WDR1/EDN1/PSEN1/MEF2C/ZMPSTE24/SSH1/MTMR2/BAX/SLC9A1/MUL1/NRCAM/ABL1/TSPO/ZMYND8/CHRNA4/ABCD1/FMR1/GABRE/CBLN1/AKT2/ATP1A3/CRTC1/SCN1B/GSK3A/PTN/STX1A/DVL1/CNTNAP1/YWHAE/RAB3GAP1/PARK7/RGS4/CNR1/AKAP9/YWHAH/DLG4/P2RX4/CD36/KCNMB4/BIN1/ARRB2/EIF4A3/SH3GL1/SOD1/APP/AKT1/PARP1/USP53/SLC25A27/PINK1/GRIN2C/GPER1/CDK5/VCP/CACNB3/MECP2/NLGN2/CHRNB1/UBB/KIF5B/KCN…	91
GO:1904888	cranial skeletal system development	29/1765	66/18670	2.17792e-13	2.48228e-12	9.35076e-13	TULP3/MEF2C/CRKL/SIX4/MTHFD1/TGFB1/MEGF8/HOXA1/HOXA2/TGFBR1/PRRX1/TGFB3/RDH10/TWIST1/BMP4/INSIG2/SIX1/PDGFRA/EIF4A3/MMP14/WDR19/TGFBR2/NIPBL/CTNNB1/IRX5/SETD2/MED12/INSIG1/IFT140	29
GO:2001243	negative regulation of intrinsic apoptotic signaling pathway	36/1765	98/18670	2.19175e-13	2.49346e-12	9.39291e-13	KDM1A/BID/SNAI2/PTGS2/RRN3/SIRT1/HIF1A/MMP9/HSPB1/CXCL12/WFS1/SOD2/NME5/HTRA2/NFE2L2/PARK7/HDAC1/ARHGEF2/TRIM32/CLU/CDKN2D/MDM2/AKT1/MCL1/SFRP2/NONO/HYOU1/PINK1/ZNF385A/BAG5/MAPK7/BCL2L1/SRC/OPA1/NDUFS3/GPX1	36
GO:0003281	ventricular septum development	31/1765	75/18670	2.46464e-13	2.79371e-12	1.05239e-12	AP2B1/PRDM1/DNM2/WNT11/TRIP11/TGFBR1/GATA3/PTK7/WNT5A/HES1/ID2/PROX1/SOX4/BMP4/TBX3/HEY2/MDM2/STRA6/SMAD4/LMO4/NOTCH1/FZD1/TGFBR2/HEYL/HEY1/FRS2/LUZP1/FZD2/NKX2-5/NOG/BMPR2	31
GO:1903201	regulation of oxidative stress-induced cell death	31/1765	75/18670	2.46464e-13	2.79371e-12	1.05239e-12	REST/HDAC6/SIRT1/FBXO7/HIF1A/HSPB1/NCOA7/SOD2/NME5/HTRA2/NFE2L2/PARK7/SFPQ/FOXO3/NR4A3/ATF4/TLR4/SOD1/AKT1/MCL1/PARP1/NONO/FZD1/PINK1/TSC1/BAG5/MAPK7/ENDOG/CTNNB1/PSAP/GPX1	31
GO:0014009	glial cell proliferation	25/1765	50/18670	2.54186e-13	2.876e-12	1.08339e-12	CX3CL1/UFL1/RNF10/TSPO/DICER1/E2F1/PTN/AREG/HES1/CREB1/CLU/SOX4/IL1B/IL6/CERS2/NOTCH1/SKI/EEF2/IDH2/CSF1R/CSF1/PPP1CC/NF2/MTOR/ETV5	25
GO:0002791	regulation of peptide secretion	100/1765	500/18670	2.86823e-13	3.23938e-12	1.22028e-12	BAD/CX3CL1/BAIAP3/SYT7/ISL1/VPS35/DRD4/SCT/MAP4K4/OXCT1/REST/ACHE/DNM1L/EZR/ITPR3/ABL1/HIF1A/CDK16/MAPK3/STX4/SFRP1/GPI/TGFB1/STX1A/GATA3/PPP3CB/MDK/GAPDH/PPARD/MAPK14/HMGCR/WNT5A/SPTBN1/FN1/RAP1A/WLS/P3H1/SLC2A1/APOA1/CNR1/TGFB3/TWIST1/LRP1/SOX4/IL1B/FOXA2/TRAF2/APOE/SNAP25/SYT11/MYH10/POSTN/ANXA1/GLUL/HTR2B/RAC1/IL6/TLR4/TLR2/RBP4/S100A8/ARF1/PAM/TNFRSF21/EGFR/SYBU/GLUD1/ADAM8/ATP13A2/SSTR5/LRP…	100
GO:0046328	regulation of JNK cascade	52/1765	185/18670	3.16279e-13	3.56558e-12	1.34316e-12	DVL2/PAFAH1B1/SPAG9/MAPK8IP2/HIPK2/MAP2K4/MAP4K4/EDN1/GSTP1/MUL1/SFRP1/FKTN/RAPGEF1/DKK1/FZD10/WNT5A/NRK/RAP2A/IL1B/TRAF2/MEN1/DBNL/DAB2IP/TLR4/CCL21/SDCBP/MAPK8IP3/MAP3K12/MINK1/APP/AKT1/SFRP2/EGFR/TAOK2/FZD7/PINK1/TAOK1/DVL3/FZD5/TLR3/DACT1/ZEB2/MAP3K11/HRAS/FZD4/TRAF6/FZD8/HMGB1/MAP3K5/PJA2/DAXX/AGER	52
GO:0001889	liver development	43/1765	135/18670	3.30858e-13	3.71648e-12	1.4e-12	CFLAR/PKD1/CSNK2A2/ACAT1/ZMPSTE24/AURKA/HMOX1/PRMT5/TGFB1/LSR/PTN/VTN/MDK/MAN2A1/HMGCS1/HES1/REG1A/RAP1A/PROX1/PKD2/CIT/SOX9/MED1/MPST/RARA/KRAS/ANXA1/HLX/FPGS/HNRNPD/SRD5A1/EGFR/NOTCH1/AK4/WNT4/CLDN1/ITGA2/ARF6/MESP1/CEBPB/RELA/JUN/SULF2	43
GO:0050921	positive regulation of chemotaxis	43/1765	135/18670	3.30858e-13	3.71648e-12	1.4e-12	WNK1/FGFR1/EDN1/NRP1/LGMN/MAPK3/STX4/PRKD2/TGFB1/MEGF8/PTN/HSPB1/CXCL12/MDK/MAPK14/VEGFA/THBS4/PDGFRB/WNT5A/ARTN/CXCR4/RAC2/P2RX4/RAC1/IL6/CCL21/TUBB2B/THBS1/ADAM10/IL6R/ITGA2/STX3/CXCL10/S1PR1/CALR/CSF1/HMGB1/C5AR1/BMPR2/AGER/AIF1/CCL5/CCL3	43
GO:1903391	regulation of adherens junction organization	29/1765	67/18670	3.49525e-13	3.91909e-12	1.47633e-12	RHOA/MAP4K4/CAMSAP3/SLC9A1/ABL1/NRP1/SFRP1/CORO1C/VEGFA/LRP1/SDC4/MACF1/RAC1/THBS1/ACVRL1/IQGAP1/THY1/MMP14/DMTN/WNT4/ARF6/TSC1/DAPK3/FAM107A/PTK2/PTEN/APOD/SRC/LDB1	29
GO:0008631	intrinsic apoptotic signaling pathway in response to oxidative stress	23/1765	43/18670	3.55696e-13	3.98111e-12	1.49969e-12	SIRT1/HIF1A/HSPB1/SOD2/NME5/HTRA2/STK25/NFE2L2/PARK7/SFPQ/CYP1B1/SOD1/AKT1/MCL1/PARP1/NONO/PINK1/PRKCD/BAG5/MAPK7/DIABLO/MAP3K5/GPX1	23
GO:0045471	response to ethanol	41/1765	125/18670	3.91744e-13	4.3767e-12	1.64871e-12	BAD/BAK1/TNC/CASP8/RHOA/MAOB/DRD4/POLB/SDF4/OXCT1/GSTP1/ICAM1/GATA3/CSF3/USP46/SPARC/HMGCR/RGS2/RGS4/CNR1/DNMT3A/RARA/PRKAA1/PEMT/ACTR2/RBP4/SOD1/S100A8/STAR/GSN/G6PD/VCAM1/CLDN1/EEF2/STAT3/CDK1/PTEN/NQO1/SLC2A4/ABAT/HDAC2	41
GO:0030217	T cell differentiation	61/1765	240/18670	3.99128e-13	4.4512e-12	1.67677e-12	BAD/PRDM1/AP3D1/RHOA/JMJD6/TCF7/ABL1/DNAJA3/TGFB1/CDK6/GATA3/PPP3CB/KAT2A/MDK/SRF/BCL6/LOXL3/SOS1/STK11/EGR1/PREX1/SOX4/BMP4/DLL4/PRR7/RARA/ANXA1/DTX1/IL6/HLX/LEF1/TP53/ERBB2/SOD1/IL18/ADAM8/FZD7/PKNOX1/WNT4/FZD5/EOMES/TGFBR2/ZC3H12A/SHH/TSC1/METTL3/B2M/CTNNB1/FADD/STAT3/GPR183/LIG4/FZD8/EGR3/JAG2/ZFP36L1/HMGB1/MTOR/CD3E/MAFB/PRKDC	61
GO:0001678	cellular glucose homeostasis	46/1765	152/18670	4.01873e-13	4.47381e-12	1.68529e-12	GCLC/BAD/BAIAP3/GCLM/NGFR/MAP4K4/PRKACA/OXCT1/ICAM1/SIRT1/SMARCB1/LGALS1/HIF1A/CDK16/STX4/PPP3CB/SRF/HMGCR/STXBP3/RAP1A/FOXO3/LRP1/SOX4/FOXA2/SMARCA4/RAF1/PRKAA1/SERPINF1/MEN1/RAC1/TRA2B/PIK3R1/STAR/SYBU/FOXO1/LRP5/KLF15/CARTPT/GPER1/ENDOG/KIF5B/IRS2/OPA1/AGER/FIS1/NME1	46
GO:0021695	cerebellar cortex development	24/1765	47/18670	4.20019e-13	4.65346e-12	1.75296e-12	HSPA5/AARS1/ARCN1/CBLN1/HERC1/MTPN/NAGLU/MDK/B4GALT2/PROX1/SMO/MYH10/SERPINE2/UQCRQ/CDK5/MAP2K1/KNDC1/CLP1/SPTBN2/PTPN11/CEND1/DLL1/LDB1/TRNP1	24
GO:0047496	vesicle transport along microtubule	24/1765	47/18670	4.20019e-13	4.65346e-12	1.75296e-12	PAFAH1B1/KIF1B/AP3D1/AP3M2/KIF3B/BLOC1S6/TRAK2/VAMP7/KIF1C/KIF3A/BLOC1S1/SNAPIN/SYBU/AP3S2/NDEL1/KIF5B/CNIH2/AP3S1/AP3M1/BLOC1S4/BLOC1S5/BLOC1S3/BLOC1S2/HTT	24
GO:0032496	response to lipopolysaccharide	75/1765	330/18670	4.20255e-13	4.65346e-12	1.75296e-12	CX3CL1/VIM/CASP8/RHOA/MAOB/PTGS2/EDN1/MEF2C/GSTP1/ICAM1/COMT/ABL1/MAPK1/TSPO/MAPK3/TGFB1/CSF3/CCL2/HDAC5/IL10RA/PPARD/MAPK14/SPARC/WNT5A/CNR1/LIAS/IL1B/CITED1/RARA/CASP9/CD36/EDNRB/IL6/DAB2IP/TLR4/PLAA/TLR2/AKT1/BCL10/S100A8/STAR/NOTCH1/ADM/IL18/TIMP4/SPON2/ABR/VCAM1/CLDN1/CXCL1/ZC3H12A/HMGB2/CASP3/GJB2/AXL/SRR/CXCL10/FOS/CEBPB/GNG12/RELA/CNP/ATP2A2/TRAF6/RPS6KA3/JUN/F2R/HSF1/BCR/HMGB1/HDAC2/SRC/…	75
GO:0002573	myeloid leukocyte differentiation	55/1765	204/18670	4.32617e-13	4.78184e-12	1.80132e-12	PAFAH1B1/KITLG/CASP8/PSEN1/MEF2C/SIRT1/MMP9/CA2/SFRP1/TGFB1/CDK6/GATA3/CSF3/MAPK14/VEGFA/ID2/CREB1/BMP4/MED1/LIF/RARA/NOTCH2/IREB2/TLR4/TLR2/LEF1/RB1/APP/EPHA2/PARP1/PIK3R1/POU4F1/TAL1/TGFBR2/CARTPT/TLR3/FBN1/CTNNB1/FADD/GPR183/FOS/CEBPB/TRAF6/JUN/GATA2/FES/CSF1R/CSF1/ZFP36L1/SRC/MTOR/MAFB/NME1/EFNA4/CCL3	55
GO:0030178	negative regulation of Wnt signaling pathway	56/1765	210/18670	4.35455e-13	4.80468e-12	1.80993e-12	DVL2/FUZ/ISL1/SNAI2/LRP6/WNT11/PSMC5/PSMC1/CHD8/NFATC4/STK4/FGF9/TSC2/SFRP1/GSK3A/GRB10/RAPGEF1/DVL1/DKK1/SLC9A3R1/MDK/MAPK14/WNT5A/HDAC1/KLHL12/STK11/FOXO3/EGR1/PFDN5/LRP1/SOX9/BMP2/CITED1/APOE/GSC/DAB2IP/NKD1/SFRP2/NOTCH1/FOXO1/APCDD1/FZD1/DVL3/SHH/SOX17/FZD6/CTHRC1/DACT1/MESP1/CDH2/DDIT3/SIAH2/TSKU/NKX2-5/NOG/CTNND1	56
GO:0021885	forebrain cell migration	27/1765	59/18670	4.36653e-13	4.80733e-12	1.81093e-12	PAFAH1B1/RHOA/PSEN1/LAMB1/TYRO3/NRP1/SUN2/CXCL12/SRF/RTN4/NRP2/CXCR4/MBOAT7/DAB2IP/EGFR/DIXDC1/PEX13/SUN1/CDK5/NDEL1/AXL/CTNNB1/CDK5R2/FBXO45/CDK5R1/DRD1/SRGAP2	27
GO:1904375	regulation of protein localization to cell periphery	39/1765	115/18670	4.3724e-13	4.80733e-12	1.81093e-12	ITGA3/GRIPAP1/PICALM/ACTB/STX7/EZR/STX4/CSK/RAB11A/TGFB1/SPTBN1/RAP1A/LRP1/ACSL3/IQSEC2/NUMB/ADAM10/PDPK1/AKT1/EPHA2/PIK3R1/EGFR/ITGB1/MMP14/RER1/SQSTM1/GRASP/GPER1/CDK5/ARF6/STX3/PTPN9/KIF5B/BCL2L1/PRNP/DAG1/HRAS/CIB1/STAC3	39
GO:0051348	negative regulation of transferase activity	68/1765	285/18670	4.7076e-13	5.16674e-12	1.94632e-12	PRKAR2B/WNK1/LRP6/PSEN1/GSTP1/SIRT1/ABL1/FBXO7/CDK5RAP1/TSC2/CSK/SFRP1/GSK3A/HSPB1/LIMK1/DVL1/CDK5RAP3/CORO1C/HMGCR/PARK7/RGS2/RGS4/CDKN2C/BMP4/IL1B/FOXA2/CDKN2D/CDKN1C/APOE/PPP1R1B/MEN1/SPRY2/DAB2IP/SORL1/TARBP2/RB1/PDPK1/TP53/AKT1/SFRP2/HNRNPU/THY1/UCHL1/NCK1/LRP5/PRKCD/SPRY1/CASP3/BAG5/SMPD1/ILK/SPRY3/RGS14/YWHAG/PTEN/RPS7/QARS1/GBA/PAK2/CIB1/NR2F2/IRS2/NF2/CHP1/GMFB/SRC/AKT1S1/CERS1	68
GO:0090092	regulation of transmembrane receptor protein serine/threonine kinase signaling pathway	61/1765	241/18670	4.86097e-13	5.32567e-12	2.00619e-12	ITGA3/HSPA5/HIPK2/DNM2/CHRD/HSP90AB1/SIRT1/ABL1/EP300/SNW1/FGF9/SFRP1/TGFB1/FKBP8/TGFBR1/DKK1/MTMR4/WNT5A/HES1/ACVR2B/SPTBN1/STK11/TGFB3/GIPC1/BMP4/BMP2/CITED1/PIN1/TWSG1/CDKN1C/GDF15/MEN1/NREP/GDF11/ACVR1B/SKIL/SDCBP/SORL1/THBS1/ACVRL1/PDPK1/TP53/SMAD4/PARP1/DLX1/SFRP2/NOTCH1/FZD1/SKI/NBL1/LEMD2/MSX1/TGFBR2/SHH/FBN1/ILK/UBB/NOG/SMURF1/BMPR2/FOXD1	61
GO:1902904	negative regulation of supramolecular fiber organization	44/1765	142/18670	5.2033e-13	5.69071e-12	2.1437e-12	FKBP4/ARFGEF1/PFN2/CAMSAP3/CAPZB/HDAC6/TRIOBP/PICK1/CORO1A/MTPN/PFN1/HSPA8/SPTBN1/ARHGEF2/STMN1/CAMSAP2/CLU/EML2/MKKS/LDLR/APOE/CAMSAP1/MAP1B/AVIL/BBS4/KATNB1/TBCD/SMAD4/GSN/TWF1/DYRK1A/WASF2/DMTN/TAOK1/PRKCD/S1PR1/SPTBN2/CIB1/INPP5J/ARAP1/GMFB/SPTAN1/TWF2/SHANK3	44
GO:0051056	regulation of small GTPase mediated signal transduction	76/1765	338/18670	5.23083e-13	5.71078e-12	2.15126e-12	ALS2/ARHGAP33/ITGA3/TIMP2/RTN4R/KITLG/PSD/NGEF/ARFGEF1/RHOA/MAP4K4/RAP1GAP/DNM2/ARHGAP4/ABL1/NRP1/CRKL/FGD1/TSC2/RAPGEF1/RASAL1/PDGFRB/BCL6/ECT2/SOS1/ARHGEF2/STMN1/APOA1/MAPKAP1/PREX1/IQSEC2/STAMBP/RHOT1/RAC2/APOE/RAF1/KRAS/NOTCH2/SPRY2/RAC1/DAB2IP/FLOT1/ARHGDIA/RASA1/DYNLT1/NOTCH1/ITGB1/FARP1/ABR/ARHGAP35/VAV2/SHC1/SQSTM1/RACGAP1/SPRY1/ARF6/CRK/COL3A1/SPRY3/RAC3/HRAS/KCTD13/EPS8L2/GRB2/F2R/CSF1/…	76
GO:0001941	postsynaptic membrane organization	22/1765	40/18670	5.43049e-13	5.91838e-12	2.22946e-12	SSH1/CRKL/ZMYND8/DNAJA3/PTN/DVL1/NRXN2/CRIPT/LRRC4/APOE/DLG4/RER1/FNTA/GDNF/NLGN2/CHRNB1/CDH2/CEL/FZD9/NLGN3/ETV5/SHANK3	22
GO:0001704	formation of primary germ layer	40/1765	121/18670	5.67136e-13	6.15931e-12	2.32022e-12	ITGA3/FOXC1/PRKACA/FGFR1/WNT11/MMP2/CHRD/LAMB1/MMP9/DKK1/VTN/SRF/WNT5A/FN1/WLS/ARID1A/NR4A3/BMP4/TWSG1/KDM6B/KLF4/LEF1/EPHA2/SFRP2/TBX6/ITGB1/FZD7/MMP14/ITGB2/ITGA5/TAL1/EOMES/ITGA2/SOX17/MESP1/CTNNB1/SETD2/NOG/NF2/BMPR2	40
GO:0010811	positive regulation of cell-substrate adhesion	40/1765	121/18670	5.67136e-13	6.15931e-12	2.32022e-12	ITGA3/CX3CL1/MAP4K4/DNM2/ITGA6/ABL1/NRP1/CRKL/TRIOBP/SFRP1/CDK6/PTN/SPOCK2/VTN/MDK/VEGFA/FN1/APOA1/PREX1/SDC4/NINJ1/CD36/RAC1/CCL21/IQGAP1/THY1/DMTN/ITGA5/WNT4/ARPC2/TSC1/ILK/CRK/RAC3/DAG1/CALR/CSF1/CIB1/FLNA/CD3E	40
GO:0051897	positive regulation of protein kinase B signaling	50/1765	176/18670	5.77184e-13	6.25752e-12	2.35721e-12	CX3CL1/KITLG/ERBB3/ARFGEF1/FGFR1/HSP90AA1/HSP90AB1/RASD2/FGF9/TGFB1/TGFBR1/GATA3/CSF3/AREG/PDGFRB/RTN4/PARK7/HIP1/RAC2/GDF15/PDGFRA/P2RX4/SPRY2/RAC1/CCL21/THBS1/ARRB2/ERBB2/PIK3R1/EGFR/ITGB1/IL18/ADAM8/FGF17/PINK1/FRS2/ILK/AXL/PTK2/INSR/GRB2/PTPN11/IRS2/AKR1C3/SRC/MTOR/CPNE1/GPX1/MC1R/CCL3	50
GO:0014065	phosphatidylinositol 3-kinase signaling	45/1765	148/18670	6.00436e-13	6.49828e-12	2.44791e-12	ERBB3/SIRT2/PPP2R5B/FGFR1/EDN1/TYRO3/SIRT1/MAPK1/MAPK3/TSC2/GATA3/UNC5B/CSF3/SLC9A3R1/PPARD/PDGFRB/UBE3A/TWIST1/STAMBP/SOX9/BECN1/PDGFRA/AGT/HTR2B/SERPINE2/KLF4/DAB2IP/ERBB2/AKT1/PIK3R1/EGFR/IL18/PLXNB1/GPER1/NYAP1/PTK2/INSR/PTEN/F2R/ZFP36L1/IRS2/PIP5K1C/EPOR/SRC/CCL5	45
GO:0051963	regulation of synapse assembly	37/1765	106/18670	6.3322e-13	6.84119e-12	2.57708e-12	VPS35/MEF2C/SIX4/ADNP/OXT/CBLN1/EEF2K/PTPRS/DKK1/MDGA1/WNT5A/EIF4G1/RAB17/LRFN3/FLRT1/SIX1/LRFN1/TLR2/CLSTN3/AMIGO2/APP/TPBG/DLG5/FZD1/PDLIM5/ARF6/PTK2/NLGN2/CLSTN1/LRRN3/LRFN4/SLITRK4/AMIGO1/EPHB3/FLRT2/AGRN/NLGN3	37
GO:0060135	maternal process involved in female pregnancy	28/1765	64/18670	6.44169e-13	6.94742e-12	2.6171e-12	ITGA3/PRDM1/PTGS2/AKR1B1/TMED2/MAPK1/MAPK3/PTN/PPARD/RGS2/CNR1/SPP1/MED1/LIF/MEN1/CTSV/AKT1/PAM/AGRP/WNT4/GJB2/BSG/NR2F2/RXRA/EPOR/HMX3/MTOR/BMPR2	28
GO:0051489	regulation of filopodium assembly	23/1765	44/18670	6.78724e-13	7.30744e-12	2.75272e-12	RALA/FSCN1/CAPZB/NRP1/PALM/ZMYND8/FMR1/WASL/TGFBR1/SRF/DPYSL3/TGFB3/RAB17/CCL21/FNBP1L/MIEN1/RAB5A/MYO10/DMTN/PRKCD/ARF6/ARAP1/AGRN	23
GO:1902175	regulation of oxidative stress-induced intrinsic apoptotic signaling pathway	18/1765	27/18670	6.83324e-13	7.33616e-12	2.76354e-12	SIRT1/HIF1A/HSPB1/SOD2/NME5/HTRA2/NFE2L2/PARK7/SFPQ/SOD1/AKT1/MCL1/PARP1/NONO/PINK1/BAG5/MAPK7/GPX1	18
GO:0030879	mammary gland development	44/1765	143/18670	6.83749e-13	7.33616e-12	2.76354e-12	LRP6/BAX/MAPK1/HIF1A/AKT2/TGFB1/GATA3/AREG/VEGFA/WNT5A/RTN4/ID2/CREB1/TGFB3/SOCS2/BMP4/SOX9/MED1/SMO/HOXD9/TBX3/LEF1/AKT1/EPHA2/PAM/BCL2L11/ARHGAP35/LRP5/WNT4/MSX1/PYGO2/TGFBR2/ITGA2/CEBPB/DEAF1/SCRIB/CSF1R/CSF1/IRS2/SRC/DDR1/GPX1/NME1/ETV5	44
GO:0034504	protein localization to nucleus	64/1765	262/18670	7.41371e-13	7.94071e-12	2.99127e-12	NGFR/ABCA7/NUP133/PTGS2/PSEN1/MAPK1/SUN2/RANGAP1/SIX4/FGF9/TSC2/TGFB1/DVL1/CDK5RAP3/COL1A1/YWHAE/ZPR1/MAPK14/KPNA1/ECT2/PIKFYVE/PARK7/STK11/BMP4/SOX9/MED1/GLIS2/SIX1/PIN1/LIF/SMO/RAN/CD36/MDM2/AGT/GLUL/TOR1A/XPA/BBS4/TP53/AKT1/PARP1/PIK3R1/BAG3/HNRNPU/MSX1/ZC3H12A/PRKCD/SHH/SUN1/CDK5/NOLC1/STAT3/CDK1/EIF2AK3/CALR/KPNA2/DRD1/NF2/CHP1/APOD/FLNA/SRC/TOPORS	64
GO:0010332	response to gamma radiation	26/1765	56/18670	7.77984e-13	8.30428e-12	3.12823e-12	KDM1A/BAK1/HSPA5/POLB/XRCC5/ZMPSTE24/BAX/GATA3/EGR1/ELK1/PRKAA1/MEN1/MDM2/YAP1/TP53/PARP1/ATM/CXCL10/BCL2L1/LIG4/HRAS/HSF1/H2AX/XRCC6/GPX1/PRKDC	26
GO:0060113	inner ear receptor cell differentiation	26/1765	56/18670	7.77984e-13	8.30428e-12	3.12823e-12	PAFAH1B1/MKS1/MCOLN3/FGFR1/TRIOBP/IFT27/TRIP11/JAG1/NAGLU/SLC9A3R1/IFT20/HES1/SDC4/BMP4/HEY2/MYO7A/SEC24B/SOD1/NOTCH1/CTHRC1/TPRN/FZD2/SCRIB/USH1G/JAG2/DLL1	26
GO:0050730	regulation of peptidyl-tyrosine phosphorylation	63/1765	256/18670	7.86118e-13	8.37673e-12	3.15552e-12	DVL2/CRLF1/ISL1/KITLG/ERBB3/TNFRSF1A/PPP2R5B/NCK2/PSEN1/DLG3/ICAM1/ABL1/NRP1/ADNP/SFRP1/TGFB1/CSF3/VTN/UNC119/AREG/VEGFA/THBS4/HES1/ARHGEF2/LIF/DLG4/IL6ST/CD36/AGT/IL6/IQGAP1/ARRB2/TP53/APP/DGKQ/SFRP2/EGFR/CTF1/IL18/THY1/DMTN/ITGB2/SHC1/IL6R/ITGA5/TAL1/PRKCD/GPRC5B/STAT3/EFNA1/PRNP/CSPG4/YES1/PTPN11/PAK2/CSF1R/HSF1/NF2/HDAC2/SRC/MTOR/CD3E/CCL5	63
GO:0014037	Schwann cell differentiation	21/1765	37/18670	7.97027e-13	8.47846e-12	3.19385e-12	GPC1/ERBB3/SIRT2/MPP5/DICER1/NDRG1/AKT2/CNTNAP1/NAB1/SOD1/AKT1/SKI/CDK5/ILK/NAB2/CDK1/LAMB2/RELA/DAG1/MED12/POU3F1	21
GO:0010508	positive regulation of autophagy	39/1765	117/18670	8.17911e-13	8.68577e-12	3.27194e-12	BAD/GNAI3/SPTLC1/MUL1/HDAC6/SIRT1/FBXO7/HMOX1/SPTLC2/HIF1A/MAPK3/TSC2/GSK3A/AMBRA1/RAB3GAP1/PARK7/STK11/FOXO3/BECN1/EIF2AK4/PRKAA1/PLK2/C9orf72/FOXO1/BAG3/BCL2L11/PINK1/GPSM1/ZC3H12A/TSC1/PAFAH1B2/BNIP3/ULK1/GBA/TBK1/HMGB1/HTT/SMURF1/IKBKG	39
GO:0002064	epithelial cell development	55/1765	207/18670	8.26794e-13	8.76514e-12	3.30184e-12	BAD/SOX8/PAFAH1B1/VIM/PRDM1/TNFRSF1A/FGFR1/ICAM1/EZR/TRIOBP/HIF1A/JAG1/PTPRS/GSK3A/CDK6/PLOD3/RHEB/RAPGEF1/SLC9A3R1/VEGFA/WNT5A/RAP1A/PROX1/CXCR4/BMP4/SOX9/IL1B/ID1/RAP1B/SMO/RARA/GSTM3/MYO7A/SEC24B/IQGAP1/PDPK1/SOD1/EPHA2/RAB13/NOTCH1/CLDN1/NKX6-1/FRS2/SPINT2/CTNNB1/LAMB2/RARG/SCRIB/CLDN5/RILPL1/FLNA/PSAP/DLL1/GPX1/S1PR2	55
GO:0031016	pancreas development	31/1765	78/18670	8.71716e-13	9.17883e-12	3.45767e-12	BAD/ISL1/BAK1/GSK3A/CDK6/RHEB/WFS1/WNT5A/HES1/ACVR2B/WLS/PROX1/SOX4/BMP4/SOX9/FOXA2/SMO/MEN1/ANXA1/GDF11/IL6/PDPK1/AKT1/FOXO1/IL6R/NKX6-1/SHH/CTNNB1/INSR/EIF2AK3/DLL1	31
GO:0061333	renal tubule morphogenesis	31/1765	78/18670	8.71716e-13	9.17883e-12	3.45767e-12	SOX8/PKD1/MEF2C/WNT11/SIX4/TGFB1/GATA3/VEGFA/HES1/WNT6/PKD2/BMP4/SOX9/BMP2/CITED1/SIX1/SMO/LAMA5/AGT/SMAD4/WNT4/SHH/ILK/DCHS1/CTNNB1/GDNF/IRX3/NOG/PBX1/COL4A1/FOXD1	31
GO:0072028	nephron morphogenesis	31/1765	78/18670	8.71716e-13	9.17883e-12	3.45767e-12	SOX8/PKD1/WNT11/SIX4/TGFB1/GATA3/VEGFA/PDGFRB/HES1/WNT6/PKD2/BMP4/SOX9/BMP2/CITED1/SIX1/LIF/SMO/LAMA5/AGT/SMAD4/WNT4/SHH/ILK/DCHS1/CTNNB1/GDNF/IRX3/NOG/PBX1/FOXD1	31
GO:2000300	regulation of synaptic vesicle exocytosis	31/1765	78/18670	8.71716e-13	9.17883e-12	3.45767e-12	PFN2/DNM1L/CHRNA4/SYP/FMR1/VPS18/NAPA/RAB3A/STX1A/NCS1/DVL1/GIT1/RAB3GAP1/RAP1A/CNR1/GIPC1/NAPB/RAP1B/STXBP1/PREPL/VAMP1/SNAPIN/RAB5A/CPLX2/CALM3/CDK5/CPLX1/P2RY1/ATP2A2/DRD1/BACE1	31
GO:0045637	regulation of myeloid cell differentiation	62/1765	251/18670	1.0021e-12	1.05339e-11	3.96814e-12	KITLG/CASP8/MEF2C/RBFOX2/EP300/HIF1A/JAG1/CA2/SFRP1/TGFB1/CDK6/CSF3/MAPK14/ID2/HDAC1/CREB1/FOXO3/NR4A3/HOXB8/MED1/PRMT1/LIF/RARA/H3-3B/NOTCH2/ETS1/ACVR1B/TLR4/THBS1/LEF1/RB1/MEIS1/PIK3R1/POU4F1/TAL1/H3-3A/HMGB2/CARTPT/TLR3/FBN1/B2M/CTNNB1/FADD/STAT3/FOS/CEBPB/RARG/TRAF6/JUN/GATA2/FES/CSF1/CIB1/ZFP36L1/WDR5/DLL1/LDB1/MTOR/MAFB/NME1/KMT2B/CCL3	62
GO:0007254	JNK cascade	56/1765	214/18670	1.0135e-12	1.06357e-11	4.00649e-12	DVL2/PAFAH1B1/SPAG9/MAPK8IP2/MAPK9/HIPK2/MAP2K4/MAP4K4/EDN1/GSTP1/MUL1/CRKL/SFRP1/FKTN/RAPGEF1/DKK1/FZD10/WNT5A/NRK/RAP2A/IL1B/TRAF2/MEN1/DBNL/DAB2IP/TLR4/CCL21/SDCBP/MAPK8IP3/MAP3K12/MINK1/APP/AKT1/SFRP2/EGFR/TAOK2/FZD7/PINK1/TAOK1/DVL3/FZD5/TLR3/DACT1/ZEB2/UBB/MAP3K11/HRAS/FZD4/TRAF6/FZD8/HMGB1/MAP3K5/PJA2/DAXX/AGER/IKBKG	56
GO:0008360	regulation of cell shape	45/1765	150/18670	1.01705e-12	1.06372e-11	4.00704e-12	PLXND1/HEXB/RHOA/WDR1/MARK2/EPB41L3/ZMPSTE24/ICAM1/EZR/PALM/FGD1/CORO1A/PTN/CCL2/SLC9A3R1/VEGFA/PLXNA1/FN1/PLXNA3/DIAPH1/WASF3/MYH10/ANXA1/PLXNC1/MYO10/RASA1/TAOK2/DMTN/ARHGAP35/ITGB2/PLXNB1/CRK/DAPK3/PTK2/P2RY1/DAG1/BAIAP2/FES/CSF1R/ARAP1/PLXNB2/PLXNB3/LST1/CYFIP1/CCL3	45
GO:0035567	non-canonical Wnt signaling pathway	45/1765	150/18670	1.01705e-12	1.06372e-11	4.00704e-12	DVL2/AP2B1/MKS1/RHOA/GNB1/WNT11/PSMC5/ABL1/PSMC1/SFRP1/DVL1/PPP3CB/DKK1/PFN1/FZD10/PTK7/WNT5A/RAC1/PLCB2/LEF1/NKD1/ARRB2/CSNK1D/CELSR2/SFRP2/DAAM2/FZD7/FZD1/DVL3/WNT4/FZD5/FZD6/CTHRC1/DACT1/CTNNB1/FZD4/FZD8/FZD2/MED12/PDE6G/FZD9/AP2A1/CALM1/SMURF1/CSNK1E	45
GO:0050870	positive regulation of T cell activation	54/1765	202/18670	1.02272e-12	1.06785e-11	4.0226e-12	BAD/AP3D1/RHOA/NCK2/EFNB1/LGALS1/CORO1A/DNAJA3/CSK/EBI3/TGFB1/GATA3/CCL2/EFNB3/MDK/BCL6/HES1/EFNB2/IL1B/RARA/FLOT2/IL6ST/ANXA1/RAC1/IL6/HLX/CCL21/PDPK1/AKT1/BCL10/HSPD1/PIK3R1/IL18/ADAM8/THY1/NCK1/IL6R/VCAM1/TGFBR2/SHH/FADD/TRAF6/YES1/GRB2/PTPN11/EGR3/PAK2/HMGB1/SRC/DPP4/CD3E/AGER/AIF1/CCL5	54
GO:2000146	negative regulation of cell motility	77/1765	349/18670	1.02664e-12	1.07014e-11	4.03124e-12	CX3CL1/NISCH/FUZ/VCL/CTNNA1/RHOA/PFN2/MEF2C/GSTP1/WNT11/ARHGAP4/CHRD/HMOX1/ZMYND8/JAG1/NDRG4/SFRP1/TGFB1/PTN/WASL/GATA3/CXCL12/CCL2/HDAC5/SLC9A3R1/CORO1C/PPARD/SRF/DPYSL3/NFE2L2/FOXO3/LRP1/RAP2A/SLURP1/PIN1/DLL4/APOE/SERPINF1/KLF4/DAB2IP/CCL21/THBS1/CYP1B1/ACVRL1/AKT1/CERS2/SFRP2/NOTCH1/DLG5/THY1/NBL1/ABR/WNT4/ABHD6/SHH/ILK/CRK/SPINT2/COL3A1/STAT3/MECP2/CLIC4/PTEN/DAG1/CALR/IDH2/NOG/NR2F2/NF2/BCR…	77
GO:0009791	post-embryonic development	33/1765	88/18670	1.11457e-12	1.15986e-11	4.3692e-12	BAK1/PRDM1/PSEN1/BAX/ABL1/ERCC2/RAB3A/TGFBR1/GATA3/C12orf57/ALDH5A1/VEGFA/ACVR2B/EFEMP1/BMP4/IREB2/KLF4/MYO7A/ATM/BCL2L11/NR4A2/FZD5/PYGO2/STK36/FBN1/SGPL1/MECP2/ATF5/TAPT1/NDN/SZT2/MTOR/GIGYF2	33
GO:0046683	response to organophosphorus	42/1765	134/18670	1.14093e-12	1.18531e-11	4.46509e-12	KDM1A/HSPA5/PTGS2/SSH1/EZR/OXT/EEF2K/RAPGEF1/COL1A1/AREG/SPARC/RAP1A/PKD2/IL1B/CITED1/RAP1B/AKAP9/VGF/P2RX4/CIB2/DUOX2/SOD1/APP/CARM1/DGKQ/SRD5A1/TAF1/STAR/DMTN/NDUFS4/P2RY1/WNT10B/FOS/PTEN/BSG/RELA/FOSL1/JUN/ZFP36L1/NME1/AQP1/P2RY11	42
GO:0042490	mechanoreceptor differentiation	27/1765	61/18670	1.18047e-12	1.22434e-11	4.61211e-12	PAFAH1B1/MKS1/MCOLN3/FGFR1/TRIOBP/IFT27/TRIP11/JAG1/NAGLU/SLC9A3R1/IFT20/HES1/SDC4/BMP4/HEY2/MYO7A/SEC24B/SOD1/NOTCH1/CTHRC1/TPRN/FZD2/SCRIB/USH1G/JAG2/DLL1/SLC44A4	27
GO:0048704	embryonic skeletal system morphogenesis	34/1765	93/18670	1.18954e-12	1.22965e-11	4.63211e-12	FUZ/TULP3/MEF2C/SIX4/MTHFD1/MEGF8/HOXA1/HOXA2/TGFBR1/PRRX1/TGFB3/HOXB8/RDH10/TWIST1/BMP4/SIX1/HOXD9/HOXD10/GSC/PDGFRA/COL2A1/EIF4A3/MMP14/WDR19/TGFBR2/NIPBL/OSR2/CTNNB1/HOXB2/IRX5/SETD2/NOG/MED12/IFT140	34
GO:1901655	cellular response to ketone	34/1765	93/18670	1.18954e-12	1.22965e-11	4.63211e-12	CFLAR/TNC/SPHK2/ATP2B1/GNB1/AKR1B1/ICAM1/CDC5L/SIRT1/SFRP1/TGFB1/PARK7/FOXO3/SPP1/ELK1/PRKAA1/SERPINF1/CASP9/KLF4/USP8/AKT1/SRD5A1/EGFR/STAR/FOXO1/EIF4E/AIFM1/FBXO32/GJB2/DDIT4/ADCY6/AKR1C3/SRC/AQP1	34
GO:1903708	positive regulation of hemopoiesis	51/1765	185/18670	1.2122e-12	1.25099e-11	4.71251e-12	BAD/KITLG/FOXC1/CASP8/AP3D1/RHOA/HIF1A/JAG1/CA2/TGFB1/GATA3/CSF3/MDK/MAPK14/BCL6/ID2/CREB1/FOXO3/MED1/PRMT1/LIF/RARA/ETS1/ANXA1/ACVR1B/HLX/LEF1/RB1/IL18/ADAM8/POU4F1/MMP14/TAL1/TGFBR2/HMGB2/SHH/AXL/FADD/STAT3/FOS/DHX36/TRAF6/JUN/GATA2/EGR3/FES/CSF1/ZFP36L1/HMGB1/AGER/ATXN1L	51
GO:0070374	positive regulation of ERK1 and ERK2 cascade	56/1765	215/18670	1.24662e-12	1.28439e-11	4.8383e-12	CFLAR/CX3CL1/ABCA7/MT3/ICAM1/ABL1/NRP1/CRKL/MAPK3/NDRG4/PRKD2/TGFB1/RAPGEF1/CCL2/HMGCR/PDGFRB/GNAI2/RAP1A/LRP1/BMP4/BMP2/RAP1B/APOE/NOTCH2/PDGFRA/CD36/HTR2B/SPRY2/GPNMB/TLR4/CCL21/SEMA7A/MAP3K12/ARRB2/APP/EGFR/NOTCH1/NPTN/SHC1/GPER1/MAP2K1/GPR183/P2RY1/PTEN/HRAS/JUN/PTPN11/F2R/CSF1R/CIB1/HMGB1/SRC/C5AR1/AGER/CCL5/CCL3	56
GO:0010952	positive regulation of peptidase activity	53/1765	197/18670	1.26137e-12	1.29743e-11	4.88745e-12	BAD/CFLAR/BID/BAK1/CYFIP2/CASP8/NGFR/RHOA/PICALM/REST/BAX/MUL1/SIRT1/LGMN/MAPK3/CTSH/MAPK14/FAM162A/IFT57/HTRA2/FN1/TRAF2/HIP1/PRR7/CASP9/ANP32B/MTCH1/APP/BCL10/S100A8/EFNA3/HSPD1/SFRP2/GSN/BCL2L11/AIFM1/PINK1/S100A9/GPER1/VCP/FADD/STAT3/EFNA1/EIF2AK3/BOK/F2R/DIABLO/HSF1/HMGB1/MAP3K5/AGER/FIS1/PDCD6	53
GO:0048701	embryonic cranial skeleton morphogenesis	23/1765	45/18670	1.26436e-12	1.29836e-11	4.89095e-12	TULP3/MEF2C/SIX4/MTHFD1/HOXA1/HOXA2/TGFBR1/PRRX1/TGFB3/RDH10/TWIST1/BMP4/SIX1/PDGFRA/EIF4A3/MMP14/WDR19/TGFBR2/NIPBL/IRX5/SETD2/MED12/IFT140	23
GO:0055123	digestive system development	44/1765	146/18670	1.52341e-12	1.56181e-11	5.88335e-12	PKD1/PRDM1/SCT/TCF7/WNT11/ITGA6/CRKL/HIF1A/CHD8/FGF9/SFRP1/TGFB1/MEGF8/WNT5A/HES1/ACVR2B/REG1A/ID2/WLS/TGFB3/BMP4/SMO/CDKN1C/PDGFRA/EDNRB/HLX/STRA6/IFT172/BBS7/RB1/SFRP2/EGFR/NOTCH1/WDR19/TGFBR2/NIPBL/SHH/SOX17/DACT1/DCHS1/CTNNB1/COL3A1/INSR/EPHB3	44
GO:1903362	regulation of cellular protein catabolic process	61/1765	247/18670	1.54109e-12	1.57733e-11	5.94184e-12	GCLC/MYLIP/PKD1/UFL1/MAPK9/HIPK2/ATXN3/SIRT2/VPS35/CSNK2A2/PRKACA/PSEN1/HSP90AA1/AURKA/EZR/HSP90AB1/PSMC1/USP14/FMR1/GSK3A/DVL1/CDK5RAP3/UBE3A/NFE2L2/PARK7/UCHL5/CLU/GIPC1/LRP1/LDLR/APOE/MDM2/DNAJB2/DAB2IP/SDCBP/BBS7/FURIN/CSNK1D/AKT1/PLK2/TAF1/PINK1/ATP13A2/SHH/VCP/DACT1/BAG5/MAP1A/EFNA1/PTK2/WNT10B/UBB/PTEN/RPS7/SMARCC1/GBA/TMEM259/SMURF1/BAG6/CSNK1E/GPX1	61
GO:0045446	endothelial cell differentiation	38/1765	114/18670	1.60313e-12	1.63814e-11	6.1709e-12	TNFRSF1A/ICAM1/EZR/NRP1/JAG1/PTPRS/PTN/PLOD3/RAPGEF1/VEGFA/ACVR2B/RAP1A/PROX1/CXCR4/BMP4/IL1B/ID1/RAP1B/LAMA5/KDM6B/GSTM3/HEY2/ACVRL1/SMAD4/NOTCH1/CLDN1/HEY1/SOX17/TMEM100/MESP1/CTNNB1/S1PR1/CLDN5/NR2F2/DLL1/BMPR2/GPX1/S1PR2	38
GO:0060993	kidney morphogenesis	34/1765	94/18670	1.69589e-12	1.73009e-11	6.51725e-12	SOX8/PKD1/ZMPSTE24/WNT11/SIX4/CALB1/TGFB1/GATA3/VEGFA/PDGFRB/HES1/WNT6/PKD2/SOX4/BMP4/SOX9/BMP2/CITED1/SIX1/LIF/SMO/LAMA5/AGT/SMAD4/WNT4/SHH/ILK/DCHS1/CTNNB1/GDNF/IRX3/NOG/PBX1/FOXD1	34
GO:0030838	positive regulation of actin filament polymerization	35/1765	99/18670	1.73218e-12	1.76422e-11	6.64582e-12	NCKAP1/RHOA/PFN2/NCK2/CTTN/ICAM1/PICK1/CORO1A/WASL/CSF3/PFN1/ARPC3/WASF1/ACTR3/VASP/ARPC1B/BIN1/CCL21/ACTR2/ARF1/GSN/NCK1/ARPC5/ARPC2/ARF6/RAC3/BAIAP2/GRB2/EVL/GMFB/FCHSD1/MTOR/ARPC4/ARPC1A/CYFIP1	35
GO:0001738	morphogenesis of a polarized epithelium	43/1765	141/18670	1.7462e-12	1.77269e-11	6.67776e-12	DVL2/AP2B1/PAFAH1B1/FUZ/MKS1/RHOA/WDR1/CAMSAP3/DLG3/RAB10/WNT11/PSMC5/ABL1/PSMC1/SFRP1/DVL1/DKK1/PFN1/SLC9A3R1/IFT20/PTK7/WNT5A/LAMA5/RAC1/SEC24B/NKD1/ARRB2/CELSR2/SFRP2/DLG5/FZD7/FZD1/BRSK1/DVL3/FZD5/FZD6/CTHRC1/DACT1/FZD4/FZD2/MED12/AP2A1/SMURF1	43
GO:0009411	response to UV	43/1765	141/18670	1.7462e-12	1.77269e-11	6.67776e-12	KDM1A/BAK1/PTGS2/SDF4/BAX/SIRT1/EP300/NFATC4/FMR1/ERCC2/PTN/STK11/TRIM32/ATF4/EIF2AK4/CDKN2D/UBE4B/PRKAA1/CASP9/MEN1/EIF2S1/MDM2/XPA/TP53/AKT1/PARP1/PIK3R1/EGFR/TAF1/IMPACT/XPC/CUL4B/BRSK1/ERCC3/CASP3/METTL3/FEN1/RELA/DHX36/CERS1/GPX1/AQP1/MC1R	43
GO:0072503	cellular divalent inorganic cation homeostasis	97/1765	493/18670	1.80914e-12	1.83359e-11	6.90716e-12	CX3CL1/PKD1/BAK1/HEXB/MCOLN3/ATP2B4/AP3D1/ATP2B3/DRD4/LRP6/ATP2B1/PRKACA/GNB1/EDN1/PSEN1/CHERP/BAX/MT3/ITPR3/ABL1/OXT/CORO1A/CALB1/TGFB1/NCS1/CXCL12/YWHAE/WFS1/WNT5A/SLC30A3/CNR1/PKD2/CXCR4/LRP1/VAPB/PLCG1/OPRL1/ATF4/APOE/DIAPH1/DLG4/PDGFRA/P2RX4/CD36/AGT/HTR2B/EDNRB/CIB2/CCL21/PLCB2/PDPK1/AFG3L2/APP/SYPL2/S100A8/CALM2/ADM/SLC25A27/THY1/NPTN/SV2A/ATP13A2/CALM3/GRIN2C/S100A9/GPER1/CDK5/AVPR1A/RIC3…	97
GO:0060348	bone development	56/1765	217/18670	1.87691e-12	1.89918e-11	7.15425e-12	PAFAH1B1/FOXC1/RHOA/LRP6/TULP3/MEF2C/ZMPSTE24/EP300/TRIP11/TGFB1/MEGF8/DLX5/COL1A1/SRF/SPARC/MEF2D/P3H1/TGFB3/TWIST1/BMP4/SOX9/INSIG2/MED1/BMP2/RARA/NOTCH2/IFT172/NAB1/COL2A1/TP53/CARM1/MEIS1/SFRP2/SRD5A1/MMP14/SKI/WASF2/ZNF385A/LRP5/TAL1/MSX1/TGFBR2/PLXNB1/OSR2/FBN1/DCHS1/NAB2/TAPT1/RARG/PTPN11/VWA1/INSIG1/SULF2/ANXA6/SRC/BMPR2	56
GO:0140029	exocytic process	31/1765	80/18670	1.94028e-12	1.96013e-11	7.38382e-12	PSEN1/RAB10/SNAP23/SNAP29/SNPH/STX4/VPS18/BLOC1S6/NAPA/RAB3A/STX1A/STX2/STXBP3/VAMP7/NAPB/SNAP25/STXBP1/VAMP1/SNAPIN/SNAP47/CPLX2/DMTN/SV2A/STX3/PRRT2/RAB8A/CPLX1/RAB3B/CTBP2/PPFIA3/SCRIB	31
GO:0006874	cellular calcium ion homeostasis	92/1765	458/18670	2.02663e-12	2.04404e-11	7.69992e-12	CX3CL1/PKD1/BAK1/HEXB/MCOLN3/ATP2B4/ATP2B3/DRD4/LRP6/ATP2B1/PRKACA/GNB1/EDN1/PSEN1/CHERP/BAX/ITPR3/ABL1/OXT/CORO1A/CALB1/TGFB1/NCS1/CXCL12/YWHAE/WFS1/WNT5A/CNR1/PKD2/CXCR4/LRP1/VAPB/PLCG1/OPRL1/ATF4/APOE/DIAPH1/DLG4/PDGFRA/P2RX4/CD36/AGT/HTR2B/EDNRB/CIB2/CCL21/PLCB2/PDPK1/AFG3L2/APP/SYPL2/CALM2/ADM/SLC25A27/THY1/NPTN/SV2A/ATP13A2/CALM3/GRIN2C/GPER1/CDK5/AVPR1A/RIC3/CACNB3/CXCL10/P2RY1/SLC30A1/S1P…	92
GO:0071479	cellular response to ionizing radiation	29/1765	71/18670	2.08282e-12	2.09731e-11	7.90058e-12	KDM1A/SNAI2/HSPA5/XRCC5/DNM2/ZMPSTE24/SIRT1/SFRP1/TGFB1/NAMPT/GATA3/MAPK14/RAD1/ECT2/EGR1/ELK1/MDM2/YAP1/TP53/SFRP2/ATM/NIPBL/BCL2L1/LIG4/HRAS/GRB2/HSF1/H2AX/XRCC6	29
GO:1904018	positive regulation of vasculature development	58/1765	230/18670	2.14924e-12	2.16069e-11	8.13935e-12	CFLAR/CX3CL1/ISL1/HIPK2/PTGS2/SIRT1/ABL1/NRP1/HMOX1/HIF1A/CTSH/PRKD2/HSPB1/MDK/SOD2/VEGFA/WNT5A/NFE2L2/RAP1A/EGR1/CXCR4/TWIST1/PLCG1/EFNB2/IL1B/C3/PAK4/ETS1/ANXA1/KLF4/THBS1/CYP1B1/ACVRL1/PDPK1/SFRP2/PLK2/NOTCH1/ADM/ITGB1/ITGB2/S100A1/IL6R/ITGA5/HIPK1/TGFBR2/ZC3H12A/TLR3/GPER1/TMEM100/STAT3/CD34/SPHK1/GATA2/CIB1/C5AR1/DLL1/AQP1/PDCD6	58
GO:0060425	lung morphogenesis	24/1765	50/18670	2.39093e-12	2.3998e-11	9.04008e-12	TNC/MAPK1/CTSZ/MAPK3/CTSH/PLOD3/SRF/RDH10/BMP4/SOX9/ID1/LIF/KRAS/SPRY2/YAP1/SEC24B/DLG5/TGFBR2/SPRY1/SHH/CTNNB1/MAP2K1/DAG1/NOG	24
GO:1903076	regulation of protein localization to plasma membrane	34/1765	95/18670	2.40346e-12	2.40849e-11	9.07281e-12	ITGA3/GRIPAP1/PICALM/ACTB/STX7/EZR/STX4/CSK/RAB11A/TGFB1/SPTBN1/LRP1/ACSL3/NUMB/PDPK1/AKT1/EPHA2/PIK3R1/EGFR/ITGB1/MMP14/RER1/SQSTM1/GRASP/GPER1/CDK5/ARF6/STX3/PTPN9/KIF5B/BCL2L1/PRNP/CIB1/STAC3	34
GO:0035282	segmentation	35/1765	100/18670	2.42498e-12	2.42615e-11	9.13932e-12	SEMA3F/DVL2/FOXC1/LRP6/PSEN1/TMED2/NRP1/EP300/POFUT1/SFRP1/HOXA2/DKK1/KAT2A/WNT5A/NRP2/BMP4/TBX3/LEF1/NKD1/TP53/SMAD4/SFRP2/NOTCH1/ATM/TBX6/FZD5/FRS2/MESP1/ZEB2/TCAP/IRX3/MED12/DLL1/MAFB/PRKDC	35
GO:0007050	cell cycle arrest	59/1765	237/18670	2.49407e-12	2.49127e-11	9.38464e-12	PKD1/PPP2R5B/PRKACA/STRADB/BAX/AURKA/HSP90AB1/ABL1/EP300/E2F1/NBN/AKT2/TGFB1/CDK6/CASP2/RHEB/TGFBR1/PPP1R9B/ID2/DHCR24/STK11/PKD2/CDKN2C/SOX4/PRMT1/EIF2AK4/CDKN2D/CDKN1C/PRKAA1/NOTCH2/MDM2/SKIL/BIN1/DAB2IP/THBS1/RB1/TP53/CARM1/PLK2/NOTCH1/ATM/POU4F1/UHMK1/BTG2/ZNF385A/GPER1/CDK5/APBB1/ILK/MAP2K1/WNT10B/CDK1/PRNP/HRAS/DDIT3/CDK5R1/CALR/FZD9/MTOR	59
GO:0060411	cardiac septum morphogenesis	30/1765	76/18670	2.50404e-12	2.49322e-11	9.392e-12	MKS1/ISL1/WNT11/NRP1/JAG1/TGFBR1/WNT5A/HES1/ID2/PROX1/NRP2/SOX4/BMP4/SMO/RARA/NOTCH2/TBX3/HEY2/MDM2/TP53/SMAD4/NOTCH1/FZD1/TGFBR2/HEYL/HEY1/FZD2/NKX2-5/NOG/BMPR2	30
GO:0072088	nephron epithelium morphogenesis	30/1765	76/18670	2.50404e-12	2.49322e-11	9.392e-12	SOX8/PKD1/WNT11/SIX4/TGFB1/GATA3/VEGFA/HES1/WNT6/PKD2/BMP4/SOX9/BMP2/CITED1/SIX1/LIF/SMO/LAMA5/AGT/SMAD4/WNT4/SHH/ILK/DCHS1/CTNNB1/GDNF/IRX3/NOG/PBX1/FOXD1	30
GO:0003143	embryonic heart tube morphogenesis	28/1765	67/18670	2.54709e-12	2.53204e-11	9.53821e-12	TEAD2/PSEN1/MEF2C/TMED2/HIF1A/IFT52/NDRG4/MEGF8/SRF/WNT5A/HES1/IFT57/PKD2/MKKS/SMO/TBX3/YAP1/IFT172/BBS7/BBS4/NOTCH1/TBX6/TGFBR2/SHH/SOX17/MESP1/NKX2-5/DLL1	28
GO:0071695	anatomical structure maturation	47/1765	165/18670	2.56433e-12	2.54511e-11	9.58745e-12	KDM1A/CX3CL1/RHOA/SIRT2/NTN4/SCARF1/MMP2/AURKA/NRCAM/ARCN1/PICK1/HIF1A/CLN5/ERCC2/GATA3/WNT5A/FOXO3/C3/BMP2/CDKN1C/C1QL1/EDNRB/MTCH1/ACVRL1/RB1/APP/TBX6/NR4A2/G6PD/TAL1/NKX6-1/PLXNB1/DCHS1/CTNNB1/MECP2/RAC3/WNT10B/S1PR1/CDK5R2/DAG1/DDIT3/CDK5R1/IRX5/CEND1/AGRN/MTOR/OPA1	47
GO:0071456	cellular response to hypoxia	54/1765	207/18670	2.93804e-12	2.91138e-11	1.09672e-11	BAD/CFLAR/HIPK2/SIRT2/PTGS2/GNB1/EDN1/PSMC5/MT3/SLC9A1/ICAM1/SIRT1/HMOX1/EP300/HIF1A/PSMC1/E2F1/PGK1/SFRP1/NDRG1/PTN/PPARD/VEGFA/FAM162A/EPAS1/NFE2L2/FOXO3/DNMT3A/EGR1/TWIST1/PRKAA1/MDM2/EGLN1/MGARP/TP53/AKT1/NOTCH1/HYOU1/ADAM8/PINK1/AK4/ENDOG/UBB/KCNK3/PTEN/CD34/BNIP3/SLC2A4/ZFP36L1/SRC/MTOR/OPA1/AQP1/EGLN2	54
GO:0038034	signal transduction in absence of ligand	29/1765	72/18670	3.17453e-12	3.1258e-11	1.17749e-11	BAD/CX3CL1/SNAI2/BAK1/CTNNA1/KITLG/ERBB3/FGFR1/STRADB/BAX/GSK3A/CASP2/UNC5B/HTRA2/FOXO3/IL1B/CASP9/COL2A1/AKT1/MCL1/BAG3/BCL2L11/CASP3/MAPK7/DAPK3/FADD/GDNF/BCL2L1/BOK	29
GO:0050805	negative regulation of synaptic transmission	29/1765	72/18670	3.17453e-12	3.1258e-11	1.17749e-11	PTGS2/MTMR2/ACHE/PICK1/ADNP/FMR1/CBLN1/SRF/GNAI2/RAP1A/IL1B/RAP1B/PNKD/SYT11/STXBP1/ATAD1/EIF4A3/ARF1/PLK2/SLC6A1/ABHD6/SLC30A1/PTEN/DRD1/NLGN3/ARC/AGER/SHANK3/S1PR2	29
GO:0061180	mammary gland epithelium development	29/1765	72/18670	3.17453e-12	3.1258e-11	1.17749e-11	LRP6/BAX/MAPK1/HIF1A/AKT2/TGFB1/GATA3/AREG/WNT5A/RTN4/ID2/MED1/SMO/TBX3/AKT1/EPHA2/LRP5/WNT4/MSX1/PYGO2/CEBPB/DEAF1/SCRIB/CSF1R/CSF1/SRC/DDR1/GPX1/ETV5	29
GO:0097192	extrinsic apoptotic signaling pathway in absence of ligand	29/1765	72/18670	3.17453e-12	3.1258e-11	1.17749e-11	BAD/CX3CL1/SNAI2/BAK1/CTNNA1/KITLG/ERBB3/FGFR1/STRADB/BAX/GSK3A/CASP2/UNC5B/HTRA2/FOXO3/IL1B/CASP9/COL2A1/AKT1/MCL1/BAG3/BCL2L11/CASP3/MAPK7/DAPK3/FADD/GDNF/BCL2L1/BOK	29
GO:0060325	face morphogenesis	19/1765	32/18670	3.2642e-12	3.20397e-11	1.20694e-11	LRP6/MMP2/EP300/TGFB1/DLX5/DKK1/COL1A1/RAB3GAP1/TGFB3/PDGFRA/STRA6/LEF1/SKI/MSX1/NIPBL/SGPL1/PTPN11/NOG/CLDN5	19
GO:0061311	cell surface receptor signaling pathway involved in heart development	19/1765	32/18670	3.2642e-12	3.20397e-11	1.20694e-11	MKS1/SNAI2/JAG1/TGFB1/DKK1/WNT5A/BMP4/BMP2/DLL4/NOTCH2/HEY2/NOTCH1/MSX1/HEYL/HEY1/SOX17/MESP1/CTNNB1/NOG	19
GO:0048661	positive regulation of smooth muscle cell proliferation	35/1765	101/18670	3.37688e-12	3.30934e-11	1.24663e-11	CX3CL1/GNAI3/PTGS2/NOTCH3/EDN1/AKR1B1/MMP2/HMOX1/MMP9/FGF9/NAMPT/HMGCR/PDGFRB/GNAI2/ID2/MEF2D/NR4A3/BMP4/MDM2/AGT/IL6/THBS1/AKT1/EGFR/IL18/IL6R/TGFBR2/ITGA2/S1PR1/TRAF6/JUN/MAP3K5/MTOR/AIF1/CCL5	35
GO:0043388	positive regulation of DNA binding	26/1765	59/18670	3.49847e-12	3.42311e-11	1.28949e-11	ISL1/FOXC1/HIPK2/SIRT2/EP300/MMP9/ERCC2/TGFB1/GATA3/HES1/PARK7/TWIST1/KLF4/NIBAN2/RB1/PARP1/POU4F1/SKI/CALM3/HMGB2/ITGA2/NIPBL/CTNNB1/TRAF6/HMGB1/NME1	26
GO:0022406	membrane docking	49/1765	178/18670	3.54186e-12	3.46013e-11	1.30343e-11	PRKAR2B/MARK4/PAFAH1B1/MKS1/PRKACA/PCM1/STX7/HSP90AA1/RAB10/ICAM1/EZR/SNAP29/SNPH/NDRG4/STX4/RAB11A/VPS18/BLOC1S6/RAB3A/STX1A/B9D1/YWHAE/STX2/SNX3/STXBP3/CEP89/VAPB/AKAP9/SNAP25/STX6/STXBP1/CDK5RAP2/CSNK1D/CPLX2/VCAM1/STX3/RAB8A/TUBA1A/RAB3B/YWHAG/CDK1/CTBP2/PPFIA3/CHP1/TUBB/CEP290/DCTN1/TCTN1/CSNK1E	49
GO:0043500	muscle adaptation	39/1765	122/18670	3.64096e-12	3.54581e-11	1.33571e-11	CFLAR/ATP2B4/TNFRSF1A/MEF2A/EDN1/MEF2C/SLC9A1/HMOX1/GSK3A/MTPN/RGS2/RGS4/FOXO3/NR4A3/IL1B/BECN1/PIN1/PARP2/IL6ST/P2RX4/HEY2/AGT/KLF4/SMAD4/PARP1/GSN/NOTCH1/CAMK2G/FOXO1/TWF1/G6PD/KLF15/PTK2/GATM/TCAP/ATP2A2/PPARA/MTOR/AIF1	39
GO:1903409	reactive oxygen species biosynthetic process	39/1765	122/18670	3.64096e-12	3.54581e-11	1.33571e-11	CFLAR/CTNS/ATP2B4/SPHK2/RHOA/MAOB/RAB27A/PTGS2/EDN1/DNM2/HSP90AA1/ICAM1/HSP90AB1/TSPO/ABCD1/PARK7/FOXO3/PKD2/CLU/IL1B/P2RX4/CD36/AGT/RAC1/KLF4/TLR4/GCHFR/CYP1B1/DUOX2/SOD1/AKT1/ITGB2/ZC3H12A/STAT3/INSR/CD34/NQO1/MTOR/AIF1	39
GO:0048332	mesoderm morphogenesis	30/1765	77/18670	3.73398e-12	3.63071e-11	1.36769e-11	ITGA3/FOXC1/PRKACA/FGFR1/WNT11/CHRD/DKK1/SRF/WNT5A/WLS/NR4A3/BMP4/TWSG1/KDM6B/TBX3/KLF4/LEF1/EPHA2/SFRP2/TBX6/ITGB1/TAL1/EOMES/ITGA2/SOX17/MESP1/SETD2/NOG/NF2/BMPR2	30
GO:0051153	regulation of striated muscle cell differentiation	38/1765	117/18670	3.97239e-12	3.85651e-11	1.45275e-11	CFLAR/EDN1/MEF2C/TGFB1/GSK3A/DKK1/KAT2A/HDAC5/EHD1/MAPK14/RGS2/RGS4/PROX1/TRIM32/BHLHE41/EFNB2/BMP4/BMP2/PIN1/PARP2/GDF15/NIBAN2/FLOT1/ARRB2/SMAD4/NOTCH1/FZD7/MMP14/G6PD/MSX1/SHH/FRS2/MESP1/CXCL10/NKX2-5/PPARA/DLL1/MTOR	38
GO:0055074	calcium ion homeostasis	93/1765	471/18670	4.25585e-12	4.11899e-11	1.55163e-11	CX3CL1/PKD1/BAK1/HEXB/MCOLN3/ATP2B4/ATP2B3/DRD4/LRP6/ATP2B1/PRKACA/GNB1/EDN1/PSEN1/CHERP/BAX/ITPR3/ABL1/OXT/CORO1A/CALB1/TGFB1/NCS1/CXCL12/YWHAE/WFS1/WNT5A/REG1A/CNR1/PKD2/CXCR4/LRP1/VAPB/PLCG1/OPRL1/ATF4/APOE/DIAPH1/DLG4/PDGFRA/P2RX4/CD36/AGT/HTR2B/EDNRB/CIB2/CCL21/PLCB2/PDPK1/AFG3L2/APP/SYPL2/CALM2/ADM/SLC25A27/THY1/NPTN/SV2A/ATP13A2/CALM3/GRIN2C/GPER1/CDK5/AVPR1A/RIC3/CACNB3/CXCL10/P2RY1/SLC30…	93
GO:0071774	response to fibroblast growth factor	44/1765	150/18670	4.256e-12	4.11899e-11	1.55163e-11	GCLC/FUZ/GCLM/TNC/GPC1/FGFR1/CDC5L/CRKL/MAPK1/RBFOX2/FGF9/MAPK3/SFRP1/PRKD2/SETX/GATA3/CCL2/COL1A1/WNT5A/FLRT1/ELK1/DLL4/POSTN/SPRY2/THBS1/IQGAP1/STAR/NPTN/FGF17/IER2/WNT4/SPRY1/FRS2/CTNNB1/SPRY3/SHCBP1/GRB2/PTPN11/EGR3/NOG/FLRT2/ZFP36L1/SULF2/CCL5	44
GO:0043062	extracellular structure organization	86/1765	422/18670	4.82319e-12	4.66067e-11	1.75568e-11	CFLAR/ITGA3/TIMP2/VCAN/TNC/LAMC3/FOXC1/ABCA7/TNFRSF1A/PRKACA/NTN4/FSCN1/MMP2/ICAM1/LAMB1/ITGA6/ABL1/PLTP/MMP9/ERCC2/TGFB1/PLOD3/TGFBR1/SPOCK2/COL1A1/VTN/SPARC/LOXL3/FN1/APOA1/SPP1/LRP1/ACSL3/SDC4/SOX9/APOE/LAMA5/POSTN/PDGFRA/ETS1/CD36/AGT/IL6/CTSV/FLOT1/SDCBP/THBS1/ADAM10/CYP1B1/COL2A1/RB1/FURIN/APP/HSPG2/ARF1/SFRP2/NOTCH1/ITGB1/ADAM8/MMP14/ACAN/ITGB2/ITGA5/VCAM1/ALB/ITGA2/JAM3/SPINT1/FBN1/SPINT2…	86
GO:0003012	muscle system process	92/1765	465/18670	4.94745e-12	4.77333e-11	1.79812e-11	CFLAR/VIM/VCL/ATP2B4/MAP2K4/TNFRSF1A/RHOA/MEF2A/ATP2B1/PRKACA/PTGS2/EDN1/MEF2C/CTTN/SLC9A1/HMOX1/OXT/SCN1B/GSK3A/MTPN/C12orf57/SRF/CERT1/RGS2/RGS4/FOXO3/NR4A3/CXCR4/OBSL1/BBS2/IL1B/MKKS/BECN1/PIN1/PARP2/ACE2/SLC6A8/IL6ST/P2RX4/HEY2/AGT/HTR2B/EDNRB/BIN1/KLF4/SMAD4/SOD1/PARP1/CALM2/GSN/NOTCH1/CAMK2G/FOXO1/TWF1/CALM3/G6PD/PDLIM5/UCN/ZC3H12A/KLF15/ITGA2/GPER1/DAPK3/EEF2/GDNF/PTK2/P2RY1/CHRNB1/GAA/GAT…	92
GO:0007605	sensory perception of sound	43/1765	145/18670	4.97304e-12	4.79059e-11	1.80462e-11	SNAI2/HEXB/WDR1/FGFR1/SLC1A3/BIRC5/ICAM1/TIMM13/TRIOBP/TIMM9/HOXA1/COL1A1/SLC9A3R1/WFS1/SERPINB6/EML2/MKKS/SIX1/CDKN2D/DIAPH1/TIMM10/SPRY2/MYO7A/COL2A1/SOD1/USP53/NDUFB9/TIMM8B/CCDC50/UCN/NIPBL/CASP3/ALDH7A1/GJB2/ZNF354A/RPL38/FZD4/TPRN/EPS8L2/USH1G/PSAP/LRIG2/GPX1	43
GO:0034764	positive regulation of transmembrane transport	53/1765	204/18670	5.54187e-12	5.3303e-11	2.00793e-11	CX3CL1/WNK1/MEF2A/DRD4/DNM2/PSEN1/BAX/SLC9A1/ABL1/CA2/AKT2/CCL2/SLC9A3R1/MAPK14/NFE2L2/PARK7/RAP1A/PKD2/NR4A3/PLCG1/C3/AKAP9/AGT/COX17/PDPK1/AKT1/ARF1/CALM2/PIK3R1/THY1/PINK1/CALM3/G6PD/S100A1/KLF15/GPER1/CACNB3/CXCL10/KIF5B/INSR/PTPN11/F2R/AMIGO1/DRD1/STAC3/IRS2/CHP1/NLGN3/FLNA/HTT/ARC/CALM1/SHANK3	53
GO:0071300	cellular response to retinoic acid	28/1765	69/18670	6.03886e-12	5.79936e-11	2.18462e-11	TNC/TEAD2/WNT11/SNW1/ADNP2/HOXA2/SETX/COL1A1/FZD10/PTK7/WNT5A/HTRA2/WNT6/CREB1/SOX9/RARA/SERPINF1/KLF4/YAP1/ATM/FZD7/WNT10B/RARG/FZD4/YES1/HDAC2/AQP1/TWF2	28
GO:0032526	response to retinoic acid	36/1765	108/18670	6.15891e-12	5.90554e-11	2.22462e-11	TNC/TEAD2/WNT11/SNW1/OXT/ADNP2/CTSH/HOXA2/SETX/DKK1/COL1A1/FZD10/PTK7/PDGFRB/WNT5A/HTRA2/WNT6/CREB1/SOX9/CDKN2D/RARA/SERPINF1/KLF4/YAP1/RBP4/ATM/FZD7/GJB2/WNT10B/RARG/FZD4/YES1/RXRA/HDAC2/AQP1/TWF2	36
GO:0022029	telencephalon cell migration	25/1765	56/18670	6.38783e-12	6.11561e-11	2.30376e-11	PAFAH1B1/RHOA/PSEN1/LAMB1/NRP1/SUN2/CXCL12/SRF/RTN4/NRP2/CXCR4/MBOAT7/DAB2IP/EGFR/DIXDC1/PEX13/SUN1/CDK5/NDEL1/CTNNB1/CDK5R2/FBXO45/CDK5R1/DRD1/SRGAP2	25
GO:0032091	negative regulation of protein binding	35/1765	103/18670	6.44819e-12	6.16391e-11	2.32195e-11	KDM1A/ISL1/HSPA5/CRMP1/ACTB/USP33/BAX/AURKA/NFATC4/ADNP/CTSZ/MAPK3/DVL1/DKK1/PARK7/STMN1/ID1/PIN1/NES/EIF2S1/CAMK1/DNAJB2/SORL1/LEF1/ARRB2/AKT1/CARM1/PTPRF/GPSM1/PRKCD/DACT1/B2M/NOG/PPARA/CSNK1E	35
GO:0007599	hemostasis	74/1765	341/18670	6.66415e-12	6.36058e-11	2.39604e-11	KDM1A/PRKAR2B/CD9/VCL/HMG20B/RAB27A/PRKACA/ACTB/CAPZB/GNB1/EDN1/TYRO3/ITPR3/MAPK1/ITPK1/MAPK3/PLAT/GPI/HSPB1/GATA3/COL1A1/VTN/EHD1/SRF/NFE2L2/STXBP3/HDAC1/FOXA2/APOE/RAF1/H3-3B/PDGFRA/P2RX4/CD36/SERPINE2/RAC1/IL6/STXBP1/TLR4/THBS1/PDPK1/ARRB2/RAB5A/DGKQ/PIK3R1/MERTK/DMTN/VAV2/ZNF385A/H3-3A/PRKCD/METAP1/ITGA2/SHH/YWHAZ/FZD6/ILK/AXL/COL3A1/P2RY1/CD34/PTPN11/GATA2/F2R/ABAT/ACTG1/ADRA2C/BLOC1S4/BLOC1…	74
GO:0003197	endocardial cushion development	22/1765	44/18670	6.93689e-12	6.60066e-11	2.48647e-11	ISL1/SNAI2/ERBB3/JAG1/TGFBR1/TWIST1/BMP4/SOX9/BMP2/HEY2/MDM2/ACVRL1/SMAD4/NOTCH1/MSX1/TGFBR2/HEYL/HEY1/TMEM100/DCHS1/NOG/BMPR2	22
GO:0014003	oligodendrocyte development	22/1765	44/18670	6.93689e-12	6.60066e-11	2.48647e-11	CD9/GSTP1/HDAC10/ERCC2/TGFB1/MAG/CNTNAP1/EIF2B1/EIF2B4/ID2/EIF2B2/CLU/PLP1/MYRF/WASF3/TLR2/GSN/HDAC11/SHH/PTEN/ID4/MED12	22
GO:0048168	regulation of neuronal synaptic plasticity	24/1765	52/18670	6.95546e-12	6.60822e-11	2.48932e-11	NCDN/SYNGR1/SYP/RAB11A/RAB3A/DBN1/RAB3GAP1/APOE/DLG4/KRAS/AGT/APP/RAB5A/STAR/NPTN/NSMF/RAB8A/SYNPO/HRAS/PPFIA3/SYNGAP1/ARC/SHISA8/SHANK3	24
GO:0072078	nephron tubule morphogenesis	29/1765	74/18670	7.17642e-12	6.78266e-11	2.55503e-11	SOX8/PKD1/WNT11/SIX4/TGFB1/GATA3/VEGFA/HES1/WNT6/PKD2/BMP4/SOX9/BMP2/CITED1/SIX1/SMO/LAMA5/AGT/SMAD4/WNT4/SHH/ILK/DCHS1/CTNNB1/GDNF/IRX3/NOG/PBX1/FOXD1	29
GO:0007528	neuromuscular junction development	23/1765	48/18670	7.18266e-12	6.78266e-11	2.55503e-11	ALS2/TNC/CACNB1/CRKL/SIX4/DNAJA3/PTN/DVL1/SIX1/AFG3L2/ERBB2/APP/RER1/CACNB3/FNTA/LAMB2/F2R/COL4A1/AGRN/FZD9/DCTN1/ETV5/SHANK3	23
GO:0008038	neuron recognition	23/1765	48/18670	7.18266e-12	6.78266e-11	2.55503e-11	NRCAM/NRP1/MEGF8/EFNB3/PCDH12/RTN4/CNR1/CXCR4/VSTM2L/APP/TNFRSF21/ROBO4/ROBO3/NPTN/ARHGAP35/CASP3/YWHAZ/EMB/BSG/CDK5R1/AMIGO1/EPHB3/NDN	23
GO:0008542	visual learning	23/1765	48/18670	7.18266e-12	6.78266e-11	2.55503e-11	CTNS/DDHD2/HIF1A/NDRG4/IFT20/HMGCR/B4GALT2/CREB1/PPP1R1B/KRAS/APP/ITGB1/NPTN/CDK5/MECP2/RGS14/SYNPO/DEAF1/RIC8A/DRD1/NLGN3/SYNGAP1/MTOR	23
GO:0060675	ureteric bud morphogenesis	27/1765	65/18670	7.43772e-12	7.01287e-11	2.64175e-11	SOX8/WNT11/SIX4/TGFB1/GATA3/VEGFA/HES1/WNT6/PKD2/BMP4/SOX9/BMP2/CITED1/SIX1/SMO/LAMA5/AGT/SMAD4/WNT4/SHH/ILK/DCHS1/CTNNB1/GDNF/NOG/PBX1/FOXD1	27
GO:0071772	response to BMP	47/1765	170/18670	8.24506e-12	7.75061e-11	2.91966e-11	ITGA3/HIPK2/CHRD/ABL1/MAPK3/SFRP1/MEGF8/FKBP8/DLX5/GATA3/DKK1/WNT5A/HES1/ACVR2B/EGR1/USP9X/BMP4/SOX9/BMP2/ID1/TWSG1/GDF15/SKIL/SORL1/LEF1/COL2A1/ACVRL1/SMAD4/DLX1/SFRP2/NOTCH1/FZD1/SKI/NBL1/LEMD2/MSX1/HEYL/SPINT1/FBN1/TMEM100/ILK/SPINT2/NKX2-5/NOG/SMURF1/BMPR2/FOXD1	47
GO:0071773	cellular response to BMP stimulus	47/1765	170/18670	8.24506e-12	7.75061e-11	2.91966e-11	ITGA3/HIPK2/CHRD/ABL1/MAPK3/SFRP1/MEGF8/FKBP8/DLX5/GATA3/DKK1/WNT5A/HES1/ACVR2B/EGR1/USP9X/BMP4/SOX9/BMP2/ID1/TWSG1/GDF15/SKIL/SORL1/LEF1/COL2A1/ACVRL1/SMAD4/DLX1/SFRP2/NOTCH1/FZD1/SKI/NBL1/LEMD2/MSX1/HEYL/SPINT1/FBN1/TMEM100/ILK/SPINT2/NKX2-5/NOG/SMURF1/BMPR2/FOXD1	47
GO:0046822	regulation of nucleocytoplasmic transport	35/1765	104/18670	8.84423e-12	8.3013e-11	3.12711e-11	PRKACA/PTGS2/PSEN1/AAAS/MAPK1/RANGAP1/TGFB1/YWHAE/ZPR1/MAPK14/ECT2/PARK7/BMP4/IL1B/SMO/RAN/CAMK1/CD36/MDM2/ANP32B/TP53/PIK3R1/BAG3/UHMK1/ZC3H12A/PRKCD/SHH/CDK5/NOLC1/PTPN11/SETD2/PPP1CC/CHP1/APOD/FLNA	35
GO:0042733	embryonic digit morphogenesis	26/1765	61/18670	8.91982e-12	8.3356e-11	3.14003e-11	MKS1/TULP3/BAX/IFT52/B9D1/WNT5A/HDAC1/ECE1/TWIST1/BMP4/TBX3/SMAD4/SFRP2/NOTCH1/BCL2L11/MSX1/IFT122/SHH/OSR2/FZD6/CTNNB1/TMEM107/NOG/IFT140/HDAC2/TMEM231	26
GO:2001244	positive regulation of intrinsic apoptotic signaling pathway	26/1765	61/18670	8.91982e-12	8.3356e-11	3.14003e-11	BAD/BID/NCK2/BAX/DNM1L/SIRT1/SLC9A3R1/PARK7/SFPQ/BECN1/STYXL1/SKIL/TP53/SOD1/MCL1/S100A8/BCL2L11/NCK1/MSX1/S100A9/UBB/BCL2L1/RPS7/DDIT3/BOK/FIS1	26
GO:0030168	platelet activation	44/1765	153/18670	8.93435e-12	8.3356e-11	3.14003e-11	CD9/VCL/ACTB/GNB1/TYRO3/ITPR3/MAPK1/MAPK3/HSPB1/COL1A1/SRF/STXBP3/APOE/RAF1/PDGFRA/SERPINE2/IL6/STXBP1/TLR4/PDPK1/ARRB2/DGKQ/PIK3R1/MERTK/DMTN/VAV2/PRKCD/METAP1/YWHAZ/FZD6/ILK/AXL/COL3A1/P2RY1/PTPN11/F2R/ABAT/ACTG1/ADRA2C/BLOC1S4/BLOC1S3/FLNA/SRC/ADRA2B	44
GO:0045807	positive regulation of endocytosis	44/1765	153/18670	8.93435e-12	8.3356e-11	3.14003e-11	AP2B1/ABCA7/RAB27A/DNM2/RAB21/DNM1L/PICK1/FMR1/EEF2K/WASL/DNM1/RAPGEF1/CCL2/VTN/VEGFA/WNT5A/RAP1A/APOA1/CLU/LRP1/IL1B/C3/HIP1/APOE/PPT1/CD36/TOR1A/CCL21/FLOT1/ATAD1/ARRB2/SH3GL1/SOD1/ARF1/MERTK/ABR/ITGA2/B2M/AXL/CALR/GATA2/BCR/AP2A1/DLL1	44
GO:1905276	regulation of epithelial tube formation	14/1765	18/18670	9.2179e-12	8.58728e-11	3.23484e-11	DVL2/SIX4/SFRP1/DVL1/GATA3/PTK7/WNT5A/SIX1/SEC24B/SFRP2/FZD1/DVL3/GDNF/FZD2	14
GO:0032103	positive regulation of response to external stimulus	71/1765	323/18670	9.48555e-12	8.82157e-11	3.3231e-11	CX3CL1/WNK1/TNFRSF1A/PTGS2/SCARF1/FGFR1/EDN1/NRP1/LGMN/SNW1/MAPK3/STX4/PRKD2/TGFB1/MEGF8/PTN/HSPB1/CXCL12/MDK/MAPK14/VEGFA/THBS4/PDGFRB/WNT5A/PARK7/ARTN/CNR1/CXCR4/LRP1/VAMP7/IL1B/C3/RAC2/LDLR/IL6ST/ETS1/P2RX4/AGT/RAC1/IL6/TLR4/CCL21/TUBB2B/TLR2/THBS1/ADAM10/S100A8/EGFR/IL18/ADAM8/IL6R/S100A9/ITGA2/TLR3/NDEL1/STX3/GPRC5B/CXCL10/S1PR1/CEBPB/TRAF6/CALR/TBK1/CSF1/HMGB1/C5AR1/BMPR2/AGER/AIF1/CCL5/CCL3	71
GO:0033673	negative regulation of kinase activity	61/1765	257/18670	9.49776e-12	8.82157e-11	3.3231e-11	PRKAR2B/WNK1/LRP6/PSEN1/GSTP1/SIRT1/ABL1/FBXO7/CDK5RAP1/TSC2/CSK/SFRP1/HSPB1/DVL1/CDK5RAP3/CORO1C/HMGCR/PARK7/RGS2/RGS4/CDKN2C/BMP4/IL1B/FOXA2/CDKN2D/CDKN1C/APOE/PPP1R1B/MEN1/SPRY2/DAB2IP/SORL1/TARBP2/RB1/PDPK1/AKT1/SFRP2/HNRNPU/THY1/UCHL1/NCK1/LRP5/PRKCD/SPRY1/CASP3/SMPD1/ILK/SPRY3/RGS14/YWHAG/PTEN/QARS1/GBA/PAK2/CIB1/NR2F2/IRS2/NF2/CHP1/GMFB/AKT1S1	61
GO:0021587	cerebellum morphogenesis	20/1765	37/18670	9.61643e-12	8.90521e-11	3.3546e-11	HSPA5/LRP6/XRCC1/ABL1/CBLN1/HERC1/MTPN/GNPAT/PROX1/SMO/SERPINE2/CDK5/MAP2K1/KNDC1/SPTBN2/PTPN11/CEND1/DLL1/LDB1/TRNP1	20
GO:0060323	head morphogenesis	20/1765	37/18670	9.61643e-12	8.90521e-11	3.3546e-11	LRP6/MMP2/EP300/TGFB1/DLX5/DKK1/COL1A1/RAB3GAP1/TGFB3/PDGFRA/STRA6/LEF1/SSBP3/SKI/MSX1/NIPBL/SGPL1/PTPN11/NOG/CLDN5	20
GO:0046467	membrane lipid biosynthetic process	42/1765	142/18670	9.65338e-12	8.92615e-11	3.36249e-11	ALDH3B1/ELOVL5/NSMAF/SPHK2/ELOVL1/TNFRSF1A/ALDH3A2/SPTLC1/CERS4/SPTLC2/VAPA/PRKD2/ST3GAL4/CERT1/PRKD3/ELOVL4/KDSR/ELOVL3/PIGT/VAPB/SGPP1/PRKAA1/PEMT/CSNK1G2/SMPD2/SMPD4/CERS5/CERS2/DEGS1/UGCG/SAMD8/B4GALT3/PRKCD/SPTSSA/SGPL1/SMPD1/ELOVL6/B3GALT1/SPHK1/GBA/CLN8/CERS1	42
GO:0051249	regulation of lymphocyte activation	94/1765	485/18670	9.75936e-12	9.01076e-11	3.39436e-11	BAD/PRDM1/AP3D1/RHOA/NCK2/MEF2C/EFNB1/TYRO3/ABL1/LGALS1/FBXO7/CORO1A/DNAJA3/CSK/SFRP1/EBI3/TGFB1/GATA3/CCL2/KAT2A/EFNB3/MDK/BCL6/HES1/LOXL3/ID2/SOS1/SDC4/EFNB2/BMP4/IL1B/RAC2/TWSG1/RARA/FLOT2/IL6ST/ANXA1/DTX1/GPNMB/RAC1/IL6/HLX/TLR4/CCL21/PDPK1/ERBB2/SOD1/AKT1/BCL10/HSPD1/PIK3R1/TNFRSF21/GSN/ATM/IL18/DLG5/ADAM8/MERTK/THY1/MMP14/NCK1/IL6R/VCAM1/TGFBR2/ZC3H12A/CASP3/SHH/METTL3/AXL/CTNNB1/FADD/GPR18…	94
GO:0016241	regulation of macroautophagy	47/1765	171/18670	1.03437e-11	9.53615e-11	3.59228e-11	GNAI3/VPS35/PRKACA/SPTLC1/HDAC6/SIRT1/HMOX1/SPTLC2/HIF1A/CHMP4B/MAPK3/TSC2/RHEB/IFT20/GAPDH/PIKFYVE/HTRA2/RAB3GAP1/BECN1/PRKAA1/TP53/AKT1/RAB5A/C9orf72/FEZ1/BAG3/UCHL1/PINK1/ATP13A2/ATP6V0D1/GPSM1/CASP3/CDK5/TSC1/PAFAH1B2/FEZ2/BNIP3/CDK5R1/ULK1/GBA/TBK1/NRBP2/HTT/SMURF1/MTOR/CHMP4A/IKBKG	47
GO:0051494	negative regulation of cytoskeleton organization	43/1765	148/18670	1.05756e-11	9.73549e-11	3.66737e-11	FKBP4/ARFGEF1/PFN2/CAMSAP3/CAPZB/HDAC6/TRIOBP/PICK1/CORO1A/MTPN/PFN1/KAT2A/MDM1/SPTBN1/ARHGEF2/STMN1/CAMSAP2/EML2/MKKS/CAMSAP1/MAP1B/AVIL/CDK5RAP2/BBS4/KATNB1/TBCD/SMAD4/GSN/TWF1/DYRK1A/WASF2/DMTN/TAOK1/PRKCD/S1PR1/SPTBN2/CIB1/INPP5J/ARAP1/GMFB/SPTAN1/TWF2/SHANK3	43
GO:0072171	mesonephric tubule morphogenesis	27/1765	66/18670	1.14593e-11	1.0516e-10	3.96139e-11	SOX8/WNT11/SIX4/TGFB1/GATA3/VEGFA/HES1/WNT6/PKD2/BMP4/SOX9/BMP2/CITED1/SIX1/SMO/LAMA5/AGT/SMAD4/WNT4/SHH/ILK/DCHS1/CTNNB1/GDNF/NOG/PBX1/FOXD1	27
GO:1905207	regulation of cardiocyte differentiation	27/1765	66/18670	1.14593e-11	1.0516e-10	3.96139e-11	EDN1/MEF2C/TGFB1/GSK3A/DKK1/KAT2A/RGS2/RGS4/EFNB2/BMP4/BMP2/PIN1/PARP2/HEY2/ARRB2/SMAD4/EGFR/FZD7/G6PD/SOX17/GPER1/FRS2/DHX36/NKX2-5/PPARA/DLL1/MTOR	27
GO:0021575	hindbrain morphogenesis	21/1765	41/18670	1.14742e-11	1.0516e-10	3.96139e-11	HSPA5/LRP6/XRCC1/ABL1/CBLN1/HERC1/MTPN/HES1/GNPAT/PROX1/SMO/SERPINE2/CDK5/MAP2K1/KNDC1/SPTBN2/PTPN11/CEND1/DLL1/LDB1/TRNP1	21
GO:0007632	visual behavior	24/1765	53/18670	1.15762e-11	1.05939e-10	3.99075e-11	CTNS/DDHD2/HIF1A/NDRG4/HOXA1/IFT20/HMGCR/B4GALT2/CREB1/PPP1R1B/KRAS/APP/ITGB1/NPTN/CDK5/MECP2/RGS14/SYNPO/DEAF1/RIC8A/DRD1/NLGN3/SYNGAP1/MTOR	24
GO:0046661	male sex differentiation	45/1765	160/18670	1.20484e-11	1.10099e-10	4.14743e-11	FKBP4/SOX8/CTNNA1/KITLG/ASPM/BAX/ICAM1/CRKL/SIX4/FGF9/SFRP1/TGFBR1/GATA3/HMGCS1/PDGFRB/WNT5A/DHCR24/SOX9/RARA/H3-3B/PDGFRA/TBX3/CTSV/SMAD4/RAB13/SFRP2/SRD5A1/STAR/BCL2L11/MMP14/WNT4/H3-3A/HMGB2/TLR3/SHH/SGPL1/RRM1/CTNNB1/NR0B1/UBB/INSR/BCL2L1/BOK/AKR1C3/FLNA	45
GO:0031018	endocrine pancreas development	22/1765	45/18670	1.23628e-11	1.12806e-10	4.24941e-11	BAD/BAK1/GSK3A/CDK6/RHEB/WNT5A/HES1/SOX4/BMP4/SOX9/FOXA2/SMO/MEN1/ANXA1/IL6/PDPK1/AKT1/FOXO1/IL6R/NKX6-1/EIF2AK3/DLL1	22
GO:0007623	circadian rhythm	53/1765	208/18670	1.24293e-11	1.13247e-10	4.26601e-11	MAPK9/NGFR/DRD4/SIRT1/EP300/PRMT5/CRTC1/NAMPT/SETX/NAGLU/UBE3A/ID2/HDAC1/SFPQ/ID3/PROX1/CREB1/EGR1/BHLHE41/USP9X/OPRL1/ID1/ATF4/PRKAA1/BHLHE40/HNRNPD/TP53/CSNK1D/SRD5A1/EGFR/NONO/STAR/HNRNPU/DYRK1A/AGRP/NR2F6/CARTPT/METTL3/ATF5/CDK1/PTEN/ID4/JUN/IMPDH2/EGR3/GPR157/SIAH2/PPP1CC/PPARA/HDAC2/MTOR/CSNK1E/PRKDC	53
GO:0090288	negative regulation of cellular response to growth factor stimulus	46/1765	166/18670	1.25725e-11	1.14384e-10	4.30887e-11	CFLAR/FUZ/HSPA5/GPC1/HIPK2/DNM2/CHRD/SEMA6A/SIRT1/ABL1/SFRP1/TGFB1/TGFBR1/GATA3/DKK1/MTMR4/WNT5A/TGFB3/PIN1/TWSG1/AGT/SPRY2/SKIL/NIBAN2/DAB2IP/SORL1/THBS1/PDPK1/TP53/DLX1/SFRP2/NOTCH1/FZD1/SKI/NBL1/LEMD2/WNT4/TGFBR2/SPRY1/FBN1/SPRY3/UBB/NOG/SULF2/SMURF1/PDCD6	46
GO:0042475	odontogenesis of dentin-containing tooth	32/1765	90/18670	1.29415e-11	1.17457e-10	4.42463e-11	TNC/CTNNA1/FOXC1/ROGDI/LRP6/BAX/ITGA6/CA2/ACVR2B/WNT6/ATF2/HDAC1/BMP4/BMP2/SMO/LAMA5/PDGFRA/LEF1/DLX1/ADM/FOXO1/BCL2L11/MSX1/SHH/CTNNB1/BSG/TRAF6/CSF1/JAG2/NF2/PPARA/HDAC2	32
GO:0032874	positive regulation of stress-activated MAPK cascade	47/1765	172/18670	1.29481e-11	1.17457e-10	4.42463e-11	DVL2/SPAG9/MAPK8IP2/HIPK2/MAP2K4/EDN1/MUL1/DKK1/FZD10/VEGFA/HMGCR/WNT5A/STK25/NRK/IL1B/BMP2/PRMT1/TRAF2/DBNL/DAB2IP/TLR4/CCL21/SDCBP/MAPK8IP3/MAP3K12/MINK1/APP/TAOK2/FZD7/TAOK1/DVL3/FZD5/ZC3H12A/TLR3/SEMA4C/ZEB2/MAP3K11/HRAS/FZD4/TRAF6/SPHK1/FZD8/HMGB1/MAP3K5/PJA2/DAXX/AGER	47
GO:0002685	regulation of leukocyte migration	51/1765	196/18670	1.30569e-11	1.18273e-10	4.45535e-11	CD9/KITLG/WNK1/RHOA/EDN1/ICAM1/CRKL/HMOX1/LGMN/MAPK3/TGFB1/PTN/WASL/CXCL12/CCL2/MDK/MAPK14/VEGFA/THBS4/WNT5A/RAC2/ANXA1/P2RX4/RAC1/IL6/CCL21/THBS1/ADAM10/APP/AKT1/ADAM8/THY1/MMP14/NBL1/ABR/IL6R/ITGA2/JAM3/CRK/FADD/CXCL10/CALR/CSF1/BCR/APOD/HMGB1/C5AR1/AGER/AIF1/CCL5/CCL3	51
GO:0043401	steroid hormone mediated signaling pathway	49/1765	184/18670	1.3264e-11	1.198e-10	4.51287e-11	FKBP4/PPP5C/UFL1/ISL1/RHOA/UBA5/HDAC6/SIRT1/RBFOX2/EP300/SFRP1/PPARD/UBE3A/PARK7/HDAC1/ARID1A/NR4A3/BMP4/MED1/THRA/SMARCA4/RNF6/YWHAH/RARA/RAN/YAP1/LEF1/RB1/ARRB2/CARM1/PARP1/TAF1/NR4A2/NR2F6/HEYL/GPER1/CTNNB1/NR0B1/RARG/NR2F1/NR2C2/CALR/NR2F2/RXRA/PPARA/SRC/NCOA6/DAXX/EGLN2	49
GO:0043409	negative regulation of MAPK cascade	49/1765	184/18670	1.3264e-11	1.198e-10	4.51287e-11	PAFAH1B1/RANBP9/GSTP1/PEBP1/SEMA6A/EZR/ABL1/CSK/SFRP1/FKTN/RAPGEF1/CDK5RAP3/SLC9A3R1/HMGCR/RGS2/RGS4/BMP4/IL1B/PIN1/LIF/APOE/MEN1/SPRY2/KLF4/DAB2IP/TLR4/SORL1/SMAD4/AKT1/SFRP2/FOXO1/UCHL1/PINK1/LEMD2/PRKCD/SPRY1/GPER1/DACT1/NDRG2/SMPD1/SPRY3/RGS14/EFNA1/PTEN/QARS1/DAG1/GBA/NF2/SYNJ2BP	49
GO:1902105	regulation of leukocyte differentiation	63/1765	272/18670	1.34435e-11	1.21245e-10	4.5673e-11	BAD/KITLG/PRDM1/CASP8/AP3D1/RHOA/ABL1/FBXO7/CA2/SFRP1/TGFB1/CDK6/GATA3/KAT2A/MDK/BCL6/LOXL3/ID2/SOS1/CREB1/BMP4/LIF/RARA/NOTCH2/ANXA1/DTX1/HLX/TLR4/LEF1/RB1/ERBB2/SOD1/PIK3R1/IL18/ADAM8/POU4F1/MMP14/TAL1/TGFBR2/ZC3H12A/CARTPT/TLR3/SHH/METTL3/FBN1/AXL/CTNNB1/FADD/FOS/CEBPB/TRAF6/JUN/GATA2/EGR3/FES/CSF1/ZFP36L1/HMGB1/MTOR/MAFB/AGER/NME1/CCL3	63
GO:0090257	regulation of muscle system process	61/1765	259/18670	1.3463e-11	1.21245e-10	4.5673e-11	ATP2B4/TNFRSF1A/RHOA/MEF2A/ATP2B1/PRKACA/PTGS2/EDN1/CTTN/SLC9A1/OXT/GSK3A/MTPN/MTMR4/C12orf57/SRF/RGS2/RGS4/FOXO3/NR4A3/BECN1/PIN1/AKAP9/PARP2/ACE2/IL6ST/P2RX4/AGT/BIN1/KLF4/SMAD4/SOD1/PARP1/CALM2/NOTCH1/CAMK2G/FOXO1/TWF1/FBXO32/CALM3/G6PD/UCN/ZC3H12A/ITGA2/GPER1/DAPK3/PTK2/DAG1/ATP2A2/SPHK1/F2R/ABAT/NKX2-5/ADRA2C/PPARA/FLNA/ANXA6/CALM1/MTOR/AIF1/ADRA2B	61
GO:0071868	cellular response to monoamine stimulus	19/1765	34/18670	1.4484e-11	1.30063e-10	4.8995e-11	ATP2B4/SIRT2/PRKACA/GNB1/DNM2/SLC9A1/ABL1/MAPK1/MAPK3/APLP1/NR4A3/ID1/ATF4/APP/SRD5A1/STAR/ADCY6/DRD1/HDAC2	19
GO:0071870	cellular response to catecholamine stimulus	19/1765	34/18670	1.4484e-11	1.30063e-10	4.8995e-11	ATP2B4/SIRT2/PRKACA/GNB1/DNM2/SLC9A1/ABL1/MAPK1/MAPK3/APLP1/NR4A3/ID1/ATF4/APP/SRD5A1/STAR/ADCY6/DRD1/HDAC2	19
GO:0051701	interaction with host	53/1765	209/18670	1.51478e-11	1.35828e-10	5.11667e-11	BAD/CASP8/HIPK2/CHMP2B/EPS15/ICAM1/TYRO3/LGALS1/CHMP4B/VAPA/VPS18/TGFB1/EFNB3/GAPDH/SNX3/KPNA1/TRIM32/IDE/CXCR4/WWP1/VAPB/EFNB2/THOC2/EIF2AK4/LDLR/ACE2/THOC6/SCARB2/EPHA2/DYNLT1/EGFR/GSN/NCAM1/ITGB1/BCL2L11/TRIM11/ITGA5/CLDN1/ZC3H12A/ITGA2/AXL/CTNNB1/CDK1/INSR/BCL2L1/DAG1/GRB2/SCRIB/KPNA2/RXRA/SRC/DPP4/CTNND1	53
GO:0046902	regulation of mitochondrial membrane permeability	29/1765	76/18670	1.56777e-11	1.40378e-10	5.28804e-11	BAD/BID/BAK1/CASP8/BAX/SLC9A1/MUL1/E2F1/GSK3A/YWHAE/ATF2/RHOT1/YWHAH/YWHAQ/NMT1/TP53/TP53BP2/DYNLT1/BCL2L11/YWHAZ/STAT3/YWHAG/BCL2L1/CNP/BNIP3/BOK/FZD9/BLOC1S2/SPG7	29
GO:0003018	vascular process in circulatory system	47/1765	173/18670	1.6173e-11	1.44397e-10	5.43945e-11	GCLC/GCLM/FOXC1/RHOA/ATP2B1/PTGS2/EDN1/ICAM1/HMOX1/TGFB1/PLOD3/PPARD/SOD2/VEGFA/HMGCR/RGS2/ECE1/BBS2/MKKS/APOE/ACE2/KCNMB4/AGT/HTR2B/EDNRB/SOD1/AKT1/EGFR/ADM/ABR/ARHGAP35/UCN/GPER1/AVPR1A/NPR1/P2RY1/ADCY6/YES1/F2R/ADRA2C/DRD1/BCR/SRC/BMPR2/ITGA1/GPX1/ADRA2B	47
GO:0070304	positive regulation of stress-activated protein kinase signaling cascade	47/1765	173/18670	1.6173e-11	1.44397e-10	5.43945e-11	DVL2/SPAG9/MAPK8IP2/HIPK2/MAP2K4/EDN1/MUL1/DKK1/FZD10/VEGFA/HMGCR/WNT5A/STK25/NRK/IL1B/BMP2/PRMT1/TRAF2/DBNL/DAB2IP/TLR4/CCL21/SDCBP/MAPK8IP3/MAP3K12/MINK1/APP/TAOK2/FZD7/TAOK1/DVL3/FZD5/ZC3H12A/TLR3/SEMA4C/ZEB2/MAP3K11/HRAS/FZD4/TRAF6/SPHK1/FZD8/HMGB1/MAP3K5/PJA2/DAXX/AGER	47
GO:0042136	neurotransmitter biosynthetic process	35/1765	106/18670	1.64015e-11	1.46227e-10	5.50838e-11	ATP2B4/PTGS2/EDN1/SLC1A3/DNM2/MOXD1/HSP90AA1/ACHE/ICAM1/HSP90AB1/TSPO/PKD2/CLU/IL1B/GAD1/P2RX4/CD36/AGT/RAC1/KLF4/TLR4/GCHFR/CYP1B1/AKT1/ALDH9A1/ITGB2/ZC3H12A/DAGLB/INSR/CD34/NQO1/ABAT/MTOR/SLC44A4/AIF1	35
GO:0034101	erythrocyte homeostasis	38/1765	122/18670	1.66351e-11	1.48098e-10	5.57885e-11	HIPK2/JMJD6/HMOX1/RBFOX2/HIF1A/ERCC2/CDK6/GATA3/SLC11A2/MAPK14/SRF/VEGFA/BCL6/ID2/EPAS1/PRDX1/FOXO3/BMP4/MED1/THRA/PRMT1/ETS1/ACVR1B/IREB2/RB1/DMTN/PKNOX1/G6PD/TAL1/HMGB2/CASP3/B2M/AXL/STAT3/GATA2/ZFP36L1/LDB1/MAFB	38
GO:0051705	multi-organism behavior	27/1765	67/18670	1.74751e-11	1.55354e-10	5.85219e-11	MAPK8IP2/DRD4/PCM1/CIC/CHD8/OXT/DVL1/NRXN2/GLS/MKKS/GAD1/DLG4/BBS4/APP/EIF4EBP2/POU4F1/PEX13/EN1/UCN/AVPR1A/MECP2/PTEN/CLN8/NLGN3/MTOR/ATXN1L/SHANK3	27
GO:0030336	negative regulation of cell migration	72/1765	334/18670	1.78619e-11	1.58351e-10	5.96509e-11	CX3CL1/NISCH/FUZ/VCL/RHOA/PFN2/MEF2C/GSTP1/WNT11/ARHGAP4/CHRD/HMOX1/ZMYND8/JAG1/NDRG4/SFRP1/TGFB1/PTN/WASL/CXCL12/CCL2/HDAC5/SLC9A3R1/CORO1C/PPARD/SRF/DPYSL3/NFE2L2/FOXO3/LRP1/RAP2A/SLURP1/DLL4/APOE/SERPINF1/KLF4/DAB2IP/CCL21/THBS1/CYP1B1/ACVRL1/AKT1/CERS2/SFRP2/NOTCH1/DLG5/THY1/NBL1/ABR/WNT4/ABHD6/SHH/ILK/COL3A1/STAT3/MECP2/CLIC4/PTEN/DAG1/CALR/IDH2/NOG/NR2F2/NF2/BCR/APOD/HMGB1/EVL/PLXNB3/AIF1/S…	72
GO:0008625	extrinsic apoptotic signaling pathway via death domain receptors	31/1765	86/18670	1.78886e-11	1.58351e-10	5.96509e-11	BAD/CFLAR/BID/CASP8/TNFRSF1A/BAX/ICAM1/HMOX1/STK4/STX4/SFRP1/PARK7/ARHGEF2/TRAF2/RAF1/SORT1/SKIL/DAB2IP/THBS1/SFRP2/PIK3R1/BAG3/HMGB2/FADD/GABARAP/BCL2L1/PTEN/DIABLO/BLOC1S2/DAXX/GPX1	31
GO:0090559	regulation of membrane permeability	31/1765	86/18670	1.78886e-11	1.58351e-10	5.96509e-11	BAD/BID/BAK1/CASP8/BAX/MT3/SLC9A1/MUL1/E2F1/GSK3A/YWHAE/ATF2/RHOT1/YWHAH/YWHAQ/NMT1/TP53/TP53BP2/DYNLT1/BCL2L11/YWHAZ/STAT3/YWHAG/BCL2L1/CNP/BNIP3/BOK/FZD9/BLOC1S2/SPG7/MTOR	31
GO:0006469	negative regulation of protein kinase activity	57/1765	235/18670	1.80559e-11	1.59605e-10	6.01233e-11	PRKAR2B/WNK1/LRP6/PSEN1/GSTP1/SIRT1/ABL1/FBXO7/CDK5RAP1/TSC2/SFRP1/HSPB1/DVL1/CDK5RAP3/CORO1C/HMGCR/PARK7/RGS2/RGS4/CDKN2C/BMP4/IL1B/CDKN2D/CDKN1C/APOE/PPP1R1B/MEN1/SPRY2/DAB2IP/SORL1/TARBP2/RB1/PDPK1/AKT1/SFRP2/THY1/UCHL1/NCK1/LRP5/PRKCD/SPRY1/CASP3/SMPD1/ILK/SPRY3/RGS14/YWHAG/PTEN/QARS1/GBA/PAK2/CIB1/NR2F2/NF2/CHP1/GMFB/AKT1S1	57
GO:0010594	regulation of endothelial cell migration	56/1765	229/18670	1.92109e-11	1.69574e-10	6.38787e-11	BCAR1/RHOA/PTGS2/FGFR1/EDN1/MEF2C/SIRT1/ABL1/NRP1/HMOX1/LGMN/HIF1A/GPI/PRKD2/TGFB1/PTN/HSPB1/GATA3/HDAC5/VEGFA/SPARC/WNT5A/NFE2L2/PROX1/NRP2/PLCG1/BMP4/DLL4/APOE/SERPINF1/ETS1/ANXA1/P2RX4/AGT/GLUL/KLF4/DAB2IP/THBS1/ACVRL1/PDPK1/AKT1/EPHA2/PLK2/NOTCH1/ZC3H12A/MECP2/EFNA1/PTK2/CALR/GATA2/CIB1/NR2F2/HMGB1/BMPR2/SYNJ2BP/PDCD6	56
GO:0050731	positive regulation of peptidyl-tyrosine phosphorylation	50/1765	192/18670	2.00379e-11	1.76623e-10	6.6534e-11	DVL2/CRLF1/ISL1/KITLG/ERBB3/TNFRSF1A/DLG3/ICAM1/ABL1/NRP1/ADNP/TGFB1/CSF3/VTN/UNC119/AREG/VEGFA/THBS4/HES1/ARHGEF2/LIF/DLG4/IL6ST/CD36/AGT/IL6/IQGAP1/ARRB2/TP53/DGKQ/CTF1/IL18/IL6R/ITGA5/TAL1/GPRC5B/STAT3/EFNA1/PRNP/CSPG4/YES1/PTPN11/PAK2/CSF1R/HSF1/HDAC2/SRC/MTOR/CD3E/CCL5	50
GO:0070507	regulation of microtubule cytoskeleton organization	49/1765	186/18670	2.02722e-11	1.78435e-10	6.72167e-11	FKBP4/MARK4/PAFAH1B1/PKD1/TACC3/RHOA/GBA2/MARK2/CAMSAP3/CHMP2B/AURKA/HDAC6/ABL1/NIN/CHMP4B/GSK3A/KAT2A/MDM1/ARHGEF2/STMN1/CAMSAP2/EML2/AKAP9/MAP1S/CAMSAP1/MAP1B/PRKAA1/RAC1/CDK5RAP2/ATAT1/KATNB1/TBCD/PLK2/DIXDC1/HNRNPU/DYRK1A/TAOK1/MAP1A/CTNNB1/FAM107A/CEP120/MECP2/ATF5/CDK5R1/FES/CIB1/INPP5J/STMN3/DCTN1	49
GO:0050714	positive regulation of protein secretion	62/1765	268/18670	2.05976e-11	1.81043e-10	6.81993e-11	BAD/BAIAP3/ISL1/VPS35/OXCT1/ACHE/DNM1L/EZR/ABL1/HIF1A/MAPK3/STX4/GPI/TGFB1/GATA3/PPP3CB/MDK/GAPDH/PPARD/MAPK14/WNT5A/SPTBN1/WLS/TGFB3/TWIST1/LRP1/SOX4/IL1B/MYH10/POSTN/GLUL/HTR2B/RAC1/IL6/TLR4/TLR2/RBP4/ARF1/EGFR/SYBU/GLUD1/ADAM8/ATP13A2/FZD5/NKX6-1/GPER1/ARF6/APBB1/NLGN2/KIF5B/CD34/DHX36/F2R/CSF1R/ABAT/IRS2/HMGB1/SRC/AGER/AIF1/DOC2B/CCL3	62
GO:0010171	body morphogenesis	23/1765	50/18670	2.07944e-11	1.82515e-10	6.87538e-11	FUZ/LRP6/MMP2/EP300/TGFB1/DLX5/DKK1/COL1A1/RAB3GAP1/TGFB3/PDGFRA/STRA6/LEF1/SSBP3/SKI/MSX1/IFT122/NIPBL/SGPL1/DAG1/PTPN11/NOG/CLDN5	23
GO:0050817	coagulation	73/1765	342/18670	2.1134e-11	1.85235e-10	6.97782e-11	KDM1A/PRKAR2B/CD9/VCL/HMG20B/RAB27A/PRKACA/ACTB/CAPZB/GNB1/EDN1/PSEN1/TYRO3/ITPR3/MAPK1/ITPK1/MAPK3/PLAT/HSPB1/GATA3/COL1A1/VTN/EHD1/SRF/NFE2L2/STXBP3/HDAC1/FOXA2/APOE/RAF1/H3-3B/PDGFRA/P2RX4/CD36/SERPINE2/RAC1/IL6/STXBP1/TLR4/THBS1/PDPK1/ARRB2/RAB5A/DGKQ/PIK3R1/MERTK/DMTN/VAV2/H3-3A/PRKCD/METAP1/ITGA2/SHH/YWHAZ/FZD6/ILK/AXL/COL3A1/P2RY1/CD34/PTPN11/GATA2/F2R/ABAT/ACTG1/ADRA2C/BLOC1S4/BLOC1S3/HDA…	73
GO:0002793	positive regulation of peptide secretion	65/1765	288/18670	2.13688e-11	1.8703e-10	7.04544e-11	BAD/BAIAP3/ISL1/VPS35/SCT/OXCT1/ACHE/DNM1L/EZR/ABL1/HIF1A/MAPK3/STX4/GPI/TGFB1/GATA3/PPP3CB/MDK/GAPDH/PPARD/MAPK14/WNT5A/SPTBN1/WLS/TGFB3/TWIST1/LRP1/SOX4/IL1B/MYH10/POSTN/GLUL/HTR2B/RAC1/IL6/TLR4/TLR2/RBP4/S100A8/ARF1/EGFR/SYBU/GLUD1/ADAM8/ATP13A2/FZD5/NKX6-1/UCN/GPER1/ARF6/APBB1/NLGN2/KIF5B/CD34/DHX36/F2R/CSF1R/ABAT/IRS2/HMGB1/SRC/AGER/AIF1/DOC2B/CCL3	65
GO:0050900	leukocyte migration	95/1765	499/18670	2.15301e-11	1.88177e-10	7.08864e-11	ITGA3/CX3CL1/CD9/KITLG/WNK1/GPC1/SLC12A2/RHOA/WDR1/EDN1/ICAM1/ITGA6/CRKL/HMOX1/LGMN/CORO1A/MAPK3/SLC7A5/TGFB1/MAG/PTN/WASL/GATA3/CXCL12/CCL2/COL1A1/MDK/MAPK14/VEGFA/THBS4/WNT5A/FN1/SOS1/ARTN/CXCR4/PREX1/SDC4/PLCG1/IL1B/RAC2/ANXA1/P2RX4/EDNRB/RAC1/IL6/CCL21/THBS1/ADAM10/APP/AKT1/S100A8/PIK3R1/DOK2/ITGB1/ADAM8/MERTK/THY1/MMP14/NBL1/ABR/ITGB2/SHC1/IL6R/ITGA5/VCAM1/S100A9/CXCL1/ITGA2/JAM3/CRK/FADD/CX…	95
GO:0051646	mitochondrion localization	22/1765	46/18670	2.15843e-11	1.88386e-10	7.09651e-11	KIF1B/MEF2A/MARK2/DNM1L/MUL1/HDAC6/HIF1A/KAT2A/WASF1/TRAK2/RHOT1/MAP1S/MAP1B/MGARP/SYBU/FEZ1/UCHL1/ALB/UBB/OPA1/SYNJ2BP/NEFL	22
GO:0048565	digestive tract development	40/1765	134/18670	2.17951e-11	1.89959e-10	7.15579e-11	PKD1/PRDM1/SCT/TCF7/WNT11/ITGA6/CRKL/HIF1A/CHD8/FGF9/SFRP1/TGFB1/MEGF8/WNT5A/HES1/ACVR2B/REG1A/ID2/TGFB3/BMP4/SMO/PDGFRA/EDNRB/HLX/STRA6/IFT172/BBS7/RB1/SFRP2/EGFR/NOTCH1/TGFBR2/NIPBL/SHH/SOX17/DACT1/DCHS1/CTNNB1/COL3A1/EPHB3	40
GO:0007596	blood coagulation	72/1765	336/18670	2.39601e-11	2.08537e-10	7.8556e-11	KDM1A/PRKAR2B/CD9/VCL/HMG20B/RAB27A/PRKACA/ACTB/CAPZB/GNB1/EDN1/TYRO3/ITPR3/MAPK1/ITPK1/MAPK3/PLAT/HSPB1/GATA3/COL1A1/VTN/EHD1/SRF/NFE2L2/STXBP3/HDAC1/FOXA2/APOE/RAF1/H3-3B/PDGFRA/P2RX4/CD36/SERPINE2/RAC1/IL6/STXBP1/TLR4/THBS1/PDPK1/ARRB2/RAB5A/DGKQ/PIK3R1/MERTK/DMTN/VAV2/H3-3A/PRKCD/METAP1/ITGA2/SHH/YWHAZ/FZD6/ILK/AXL/COL3A1/P2RY1/CD34/PTPN11/GATA2/F2R/ABAT/ACTG1/ADRA2C/BLOC1S4/BLOC1S3/HDAC2/FLN…	72
GO:0035966	response to topologically incorrect protein	51/1765	199/18670	2.40196e-11	2.08762e-10	7.8641e-11	BAK1/CUL7/HSPA5/ATXN3/PPP2R5B/NCK2/HSP90AA1/BAX/HDAC6/HSP90AB1/EP300/GSK3A/HSPB1/CDK5RAP3/CCL2/WFS1/HSPA8/THBS4/NFE2L2/CLU/VAPB/CANX/ATF4/CHAC1/DNAJB1/EIF2S1/DNAJB2/TOR1A/DAB2IP/THBS1/HSPD1/MANF/PIK3R1/HYOU1/BAG3/BCL2L11/NCK1/AMFR/ATP6V0D1/SHC1/VCP/TPP1/EIF2AK3/DDIT3/BOK/CALR/CREB3L2/HSF1/DAXX/BAG6/DCTN1	51
GO:0007219	Notch signaling pathway	50/1765	193/18670	2.46019e-11	2.13525e-10	8.04352e-11	PLXND1/SNAI2/FOXC1/SPEN/NOTCH3/PSEN1/EP300/SNW1/POFUT1/JAG1/TGFB1/CDK6/MDK/BCL6/HES1/SOX9/BMP2/DLL4/CHAC1/LLGL1/POSTN/NOTCH2/IL6ST/DTX1/HEY2/NIBAN2/ADAM10/IFT172/RITA1/APP/AKT1/DLX1/EGFR/NOTCH1/TIMP4/MMP14/TGFBR2/HEYL/HEY1/METTL3/TMEM100/MESP1/STAT3/RFNG/GATA2/JAG2/PBX1/DNER/DLL1/SYNJ2BP	50
GO:0010812	negative regulation of cell-substrate adhesion	27/1765	68/18670	2.63873e-11	2.28702e-10	8.61524e-11	CX3CL1/RHOA/MAP4K4/LGALS1/JAG1/COL1A1/CORO1C/BCL6/LRP1/POSTN/MEN1/THBS1/ACVRL1/TBCD/PIK3R1/RASA1/NOTCH1/SPOCK1/FZD7/MMP14/DMTN/FAM107A/PTEN/FZD4/NF2/APOD/SRC	27
GO:0046620	regulation of organ growth	36/1765	113/18670	2.72993e-11	2.36278e-10	8.90061e-11	FOXC1/FGFR1/EDN1/MEF2C/MAPK1/STK4/FGF9/GSK3A/TGFBR1/MAPK14/RGS2/RGS4/PROX1/PIN1/SMO/PARP2/HEY2/HLX/YAP1/RBP4/SOD1/AKT1/CARM1/MEIS1/NOTCH1/BCL2L11/G6PD/TGFBR2/FXN/PTK2/CDK1/PTEN/NKX2-5/NOG/PPARA/MTOR	36
GO:0001736	establishment of planar polarity	38/1765	124/18670	2.87366e-11	2.48027e-10	9.34321e-11	DVL2/AP2B1/PAFAH1B1/FUZ/MKS1/RHOA/WDR1/DLG3/WNT11/PSMC5/ABL1/PSMC1/SFRP1/DVL1/DKK1/PFN1/IFT20/PTK7/WNT5A/RAC1/SEC24B/NKD1/ARRB2/CELSR2/SFRP2/FZD7/FZD1/BRSK1/DVL3/FZD5/FZD6/CTHRC1/DACT1/FZD4/FZD2/MED12/AP2A1/SMURF1	38
GO:0007164	establishment of tissue polarity	38/1765	124/18670	2.87366e-11	2.48027e-10	9.34321e-11	DVL2/AP2B1/PAFAH1B1/FUZ/MKS1/RHOA/WDR1/DLG3/WNT11/PSMC5/ABL1/PSMC1/SFRP1/DVL1/DKK1/PFN1/IFT20/PTK7/WNT5A/RAC1/SEC24B/NKD1/ARRB2/CELSR2/SFRP2/FZD7/FZD1/BRSK1/DVL3/FZD5/FZD6/CTHRC1/DACT1/FZD4/FZD2/MED12/AP2A1/SMURF1	38
GO:0003208	cardiac ventricle morphogenesis	28/1765	73/18670	3.02991e-11	2.61151e-10	9.8376e-11	ISL1/FOXC1/MEF2C/SMARCD3/HIF1A/JAG1/TGFB1/GSK3A/TGFBR1/GATA3/CPE/PROX1/SOX4/MED1/DLL4/UBE4B/HEY2/SMAD4/SFRP2/NOTCH1/POU4F1/TGFBR2/HEYL/HEY1/MESP1/NKX2-5/NOG/RXRA	28
GO:0002011	morphogenesis of an epithelial sheet	24/1765	55/18670	3.06608e-11	2.63175e-10	9.91384e-11	DVL2/RHOA/LRP6/MPP5/JAG1/MEGF8/DVL1/SRF/WNT5A/SOS1/DLL4/TOR1A/ACVRL1/NOTCH1/LIN7C/ARHGAP35/ITGA5/PTEN/DAG1/HOXB2/FLNA/MTOR/PHACTR4/DDR1	24
GO:0043954	cellular component maintenance	24/1765	55/18670	3.06608e-11	2.63175e-10	9.91384e-11	ITGA3/VPS35/CAMSAP3/DLG3/CTTN/MTMR2/PICK1/ZMYND8/RAB3A/ABHD17B/APOE/C1QL1/ITPKA/ARF6/NLGN2/INSR/PRNP/CTBP2/TPRN/MTHFR/F2R/CSF1R/SYNGAP1/DCTN1	24
GO:0097120	receptor localization to synapse	24/1765	55/18670	3.06608e-11	2.63175e-10	9.91384e-11	GRIPAP1/VPS35/STX7/DLG3/RAB11A/DBN1/RAP1A/KIF17/IQSEC2/DLG4/SNAP25/ADAM10/SNAP47/NPTN/GRASP/STX3/RAB8A/CPLX1/CLSTN1/DAG1/HRAS/CNIH2/SCRIB/SYNJ2BP	24
GO:1902176	negative regulation of oxidative stress-induced intrinsic apoptotic signaling pathway	14/1765	19/18670	3.19643e-11	2.73986e-10	1.03211e-10	SIRT1/HIF1A/HSPB1/SOD2/NME5/HTRA2/NFE2L2/PARK7/AKT1/NONO/PINK1/BAG5/MAPK7/GPX1	14
GO:0060326	cell chemotaxis	67/1765	304/18670	3.2254e-11	2.76089e-10	1.04003e-10	CX3CL1/BCAR1/WNK1/SLC12A2/FGFR1/EDN1/GSTP1/NRP1/CRKL/LGMN/CORO1A/MAPK3/PRKD2/PTN/HSPB1/CXCL12/CCL2/MDK/MAPK14/VEGFA/THBS4/PDGFRB/WNT5A/CXCR4/PREX1/IL1B/RAC2/PDGFRA/ANXA1/P2RX4/EDNRB/RAC1/IL6/CCL21/THBS1/ADAM10/LEF1/ARRB2/EPHA2/RAB13/S100A8/NOTCH1/ADAM8/NBL1/ITGB2/IL6R/VCAM1/S100A9/CXCL1/PRKCD/HMGB2/JAM3/CRK/CXCL10/GPR183/S1PR1/CALR/EGR3/CSF1/PIP5K1C/HMGB1/C5AR1/PLXNB3/AIF1/ITGA1/CCL5/CCL3	67
GO:0060271	cilium assembly	76/1765	366/18670	3.32831e-11	2.84506e-10	1.07174e-10	PRKAR2B/MARK4/PAFAH1B1/FUZ/MKS1/MAP4/PRKACA/VDAC3/PCM1/DNM2/HSP90AA1/HDAC6/SNAP29/IFT27/TRIP11/IFT52/KIF3B/RAB11A/B9D1/YWHAE/IFT20/EHD1/NME5/IFT57/ACTR3/CCDC88A/KIF17/WDR11/GORAB/CEP89/RAB17/BBS2/MKKS/AKAP9/ATXN10/LAMA5/KIF3A/AVIL/CDK5RAP2/ATAT1/FNBP1L/IFT172/ACTR2/ARL3/BBS7/BBS4/GAS8/CSNK1D/TPGS1/GSN/NOTCH1/WDR19/ATP6V0D1/ARHGAP35/STK36/IFT122/TTC8/RAB8A/TUBA1A/CEP120/TAPT1/YWHAG/CDK1/UNC119B/TM…	76
GO:0043473	pigmentation	33/1765	98/18670	3.39837e-11	2.90097e-10	1.0928e-10	SNAI2/KITLG/AP3D1/RAB27A/MEF2C/BAX/ATRN/ARCN1/RAB11A/BLOC1S6/ANKRD27/SPARC/POMC/RAB17/BBS2/MKKS/CITED1/BLOC1S1/EDNRB/MYO7A/BBS7/LEF1/BBS4/SNAPIN/BCL2L11/EN1/ZEB2/BLOC1S4/BLOC1S5/BLOC1S3/BLOC1S2/SZT2/MC1R	33
GO:0097366	response to bronchodilator	23/1765	51/18670	3.44972e-11	2.94077e-10	1.10779e-10	CFLAR/DRD4/DNM2/MT3/ICAM1/OXT/RGS2/MTR/RGS4/TRAF2/PPP1R1B/EGLN1/HNRNPD/SOD1/FOXO1/NR4A2/AIFM1/CALM3/HPRT1/CRK/DRD1/HDAC2/AQP1	23
GO:0048713	regulation of oligodendrocyte differentiation	20/1765	39/18670	3.45976e-11	2.94127e-10	1.10798e-10	WDR1/PRMT5/PTN/RHEB/MDK/HES1/ID2/HDAC1/CXCR4/TLR2/DLX1/TNFRSF21/DAAM2/NOTCH1/SHH/CTNNB1/ID4/DAG1/HDAC2/MTOR	20
GO:2000826	regulation of heart morphogenesis	20/1765	39/18670	3.45976e-11	2.94127e-10	1.10798e-10	MKS1/ISL1/FOXC1/JAG1/TGFBR1/DKK1/HES1/TWIST1/BMP4/SOX9/BMP2/SIX1/SMO/SMAD4/NOTCH1/TGFBR2/MESP1/CTNNB1/NOG/BMPR2	20
GO:0033273	response to vitamin	32/1765	93/18670	3.51791e-11	2.98661e-10	1.12506e-10	SNAI2/TNC/ATP2B1/PTGS2/GSTP1/TSPO/SNW1/SFRP1/TGFB1/PTN/COL1A1/PPARD/HMGCS1/SPARC/SPP1/DNMT3A/MED1/BECN1/CDKN2D/MAP1B/RARA/PEMT/POSTN/MDM2/EGFR/GSN/ITGA2/EEF2/CXCL10/RELA/MTHFR/FES	32
GO:0051017	actin filament bundle assembly	43/1765	153/18670	3.5227e-11	2.98661e-10	1.12506e-10	CX3CL1/RHOA/PFN2/ACTN1/FSCN1/WNT11/SLC9A1/EZR/ABL1/NRP1/SFRP1/LIMK1/TGFBR1/PFN1/SRF/DPYSL3/STMN1/APOA1/TGFB3/SDC4/MKKS/ID1/RAC1/BBS4/PIK3R1/WASF2/DMTN/WNT4/TSC1/FAM107A/S1PR1/SYNPO/KCTD13/BAIAP2/NF2/ARAP1/EVL/FLNA/SRC/MTOR/ARHGEF15/AIF1/SHANK3	43
GO:0090150	establishment of protein localization to membrane	71/1765	332/18670	3.63426e-11	3.07701e-10	1.15911e-10	BAD/BID/HSPA5/CASP8/GRIPAP1/VPS35/HSP90AA1/RAB10/BAX/TIMM13/MICALL1/TIMM9/E2F1/CHMP4B/CSK/RAB11A/AKT2/YWHAE/RPL24/GORASP1/SPTBN1/RAB3GAP1/ACSL3/VAMP7/BBS2/MACF1/YWHAH/REEP2/SNAP25/YWHAQ/TIMM10/NMT1/RTP4/SDCBP/PREPL/TP53/ERBB2/TP53BP2/SNAP47/GOLGA4/EGFR/RPL10/SEC16A/TAOK2/BCL2L11/DMTN/CALM3/ITGB2/GRASP/CDK5/YWHAZ/STX3/RAB8A/CACNB3/CPLX1/YWHAG/CLSTN1/RPS7/PRNP/RPL38/HRAS/CDK5R1/SCRIB/CIB1/CHP1/RILP…	71
GO:0031629	synaptic vesicle fusion to presynaptic active zone membrane	15/1765	22/18670	3.65441e-11	3.08987e-10	1.16396e-10	SNAP23/SNAP29/STX4/RAB3A/STX1A/STX2/SNAP25/STXBP1/VAMP1/SNAPIN/SNAP47/CPLX2/STX3/PRRT2/CPLX1	15
GO:0042551	neuron maturation	22/1765	47/18670	3.69639e-11	3.11688e-10	1.17413e-10	KDM1A/CX3CL1/NTN4/SCARF1/NRCAM/PICK1/CLN5/C3/CDKN1C/C1QL1/EDNRB/MTCH1/RB1/APP/TBX6/NR4A2/MECP2/RAC3/IRX5/AGRN/MTOR/OPA1	22
GO:0070849	response to epidermal growth factor	22/1765	47/18670	3.69639e-11	3.11688e-10	1.17413e-10	CFLAR/SNAI2/FOXC1/GSTP1/MAPK1/MAPK3/COL1A1/ZPR1/PLCG1/SOX9/MED1/ID1/BECN1/DAB2IP/IQGAP1/PDPK1/ERBB2/AKT1/EGFR/BAIAP2/PTPN11/ZFP36L1	22
GO:0021795	cerebral cortex cell migration	21/1765	43/18670	3.72284e-11	3.13494e-10	1.18094e-10	PAFAH1B1/RHOA/PSEN1/LAMB1/NRP1/SUN2/RTN4/NRP2/MBOAT7/DAB2IP/EGFR/DIXDC1/PEX13/SUN1/CDK5/NDEL1/CTNNB1/CDK5R2/FBXO45/CDK5R1/SRGAP2	21
GO:0009410	response to xenobiotic stimulus	65/1765	292/18670	4.02944e-11	3.38854e-10	1.27647e-10	GCLC/CFLAR/PRKAR2B/PPP5C/HSPA5/DRD4/EDN1/DNM2/GSTP1/ICAM1/PHGDH/HSP90AB1/GSS/OXT/E2F1/TGFB1/PPP1R9B/HDAC5/UBE3A/RGS2/RGS4/CNR1/FOXO3/DNMT3A/EGR1/CXCR4/PPP1R1B/PRKAA1/SERPINF1/CASP9/GSTM3/MDM2/CYP1B1/USP8/RB1/SOD1/SRD5A1/EGFR/STAR/HNMT/FOXO1/EIF4E/NR4A2/FBXO32/SLC6A1/CALM3/CLDN1/CDK5/GJB2/HPRT1/SMPD1/SRR/FADD/DDIT4/RELA/GBA/NQO1/ABAT/DRD1/HSF1/HDAC2/MTOR/AIF1/GPX1/AQP1	65
GO:0048841	regulation of axon extension involved in axon guidance	18/1765	32/18670	4.32453e-11	3.6269e-10	1.36626e-10	SEMA3F/SEMA3G/SEMA3B/SEMA6A/SEMA4G/NRP1/MEGF8/CXCL12/VEGFA/WNT5A/PLXNA3/SEMA4F/SEMA7A/SEMA6C/SEMA6B/SEMA4C/SEMA4B/BMPR2	18
GO:0060317	cardiac epithelial to mesenchymal transition	18/1765	32/18670	4.32453e-11	3.6269e-10	1.36626e-10	SNAI2/JAG1/TGFBR1/RTN4/TWIST1/BMP2/OLFM1/HEY2/SMAD4/NOTCH1/MSX1/TGFBR2/HEYL/SPRY1/HEY1/TMEM100/EFNA1/NOG	18
GO:0007519	skeletal muscle tissue development	44/1765	160/18670	4.60873e-11	3.86005e-10	1.45408e-10	CFLAR/SOX8/GPC1/HMG20B/RHOA/MEF2C/EP300/SIX4/TGFB1/DKK1/MAPK14/HMGCR/MEF2D/EGR1/TWIST1/SIX1/SMO/HOXD9/HOXD10/PRKAA1/HLX/NIBAN2/FLOT1/RB1/NOTCH1/SKI/BTG2/LEMD2/IGSF8/EOMES/HEYL/SHH/SOX17/CDK5/COPS2/EEF2/CTNNB1/WNT10B/FOS/STAC3/NR2F2/DNER/DLL1/GPX1	44
GO:0010950	positive regulation of endopeptidase activity	47/1765	178/18670	4.7647e-11	3.97463e-10	1.49725e-10	BAD/BID/BAK1/CYFIP2/CASP8/NGFR/RHOA/PICALM/REST/BAX/MUL1/SIRT1/LGMN/CTSH/FAM162A/IFT57/HTRA2/TRAF2/HIP1/PRR7/CASP9/ANP32B/MTCH1/BCL10/S100A8/EFNA3/HSPD1/SFRP2/GSN/BCL2L11/AIFM1/S100A9/GPER1/VCP/FADD/STAT3/EFNA1/EIF2AK3/BOK/F2R/DIABLO/HSF1/HMGB1/MAP3K5/AGER/FIS1/PDCD6	47
GO:0050821	protein stabilization	47/1765	178/18670	4.7647e-11	3.97463e-10	1.49725e-10	PFN2/USP33/HSP90AA1/MT3/MUL1/HSP90AB1/EP300/STK4/DVL1/PFN1/WFS1/GAPDH/RTN4/PARK7/P3H1/APOA1/CREB1/CLU/USP9X/SOX4/PIN1/HIP1/SMO/FLOT2/STXBP1/FLOT1/TP53/HSPD1/PIK3R1/TAF1/SEC16A/BAG3/PINK1/DVL3/MSX1/PRKCD/SOX17/TSC1/BAG5/EFNA1/WNT10B/PTEN/RPS7/CALR/CHP1/FLNA/BAG6	47
GO:0090090	negative regulation of canonical Wnt signaling pathway	47/1765	178/18670	4.7647e-11	3.97463e-10	1.49725e-10	DVL2/FUZ/ISL1/SNAI2/LRP6/WNT11/PSMC5/PSMC1/CHD8/STK4/SFRP1/GSK3A/RAPGEF1/DVL1/DKK1/SLC9A3R1/MDK/MAPK14/WNT5A/HDAC1/KLHL12/STK11/FOXO3/EGR1/PFDN5/SOX9/BMP2/APOE/DAB2IP/NKD1/SFRP2/NOTCH1/FOXO1/FZD1/DVL3/SHH/SOX17/FZD6/CTHRC1/DACT1/MESP1/CDH2/DDIT3/SIAH2/NKX2-5/NOG/CTNND1	47
GO:0021675	nerve development	29/1765	79/18670	4.77148e-11	3.97495e-10	1.49737e-10	SEMA3F/ISL1/ERBB3/SLC1A3/NRP1/SIX4/DICER1/HOXA1/HES1/RPL24/NRP2/SIX1/PLXNA3/SERPINE2/CTSV/AFG3L2/POU4F1/VCAM1/ILK/CTNNB1/NRTN/TMEM126A/NPTX1/DAG1/HOXB2/FBXO45/SULF2/LRIG2/MAFB	29
GO:0006906	vesicle fusion	32/1765	94/18670	4.8544e-11	4.03863e-10	1.52136e-10	SYT7/GNAI3/STX7/SNAP23/SNAP29/CORO1A/STX4/SPG11/VPS18/ANKRD27/AKT2/RAB3A/STX1A/STX2/VAMP4/VAMP7/SNAP25/ANXA1/STX6/STXBP1/VAMP1/SNAPIN/SNAP47/CPLX2/STX3/PRRT2/RAB8A/CPLX1/KIF5B/SPHK1/CALR/DOC2B	32
GO:0090183	regulation of kidney development	24/1765	56/18670	4.88655e-11	4.05995e-10	1.52939e-10	CFLAR/SOX8/SIX4/MMP9/TGFB1/GATA3/VEGFA/PDGFRB/EGR1/BMP4/SOX9/CITED1/SIX1/LIF/SMO/AGT/YAP1/IL6R/WNT4/SHH/CTNNB1/GDNF/NOG/FOXD1	24
GO:0045445	myoblast differentiation	30/1765	84/18670	4.94379e-11	4.10203e-10	1.54524e-10	SOX8/IFRD1/ISL1/MEF2C/REST/LGALS1/JAG1/TGFB1/PPARD/MAPK14/SRF/HMGCR/EPAS1/ID3/BMP4/SOX9/FLOT2/TBX3/RB1/NOTCH1/IL18/MBNL1/SHH/ILK/CXCL10/WNT10B/DDIT3/ZFP36L1/MAP3K5/DLL1	30
GO:0044344	cellular response to fibroblast growth factor stimulus	41/1765	143/18670	5.04447e-11	4.17601e-10	1.57311e-10	GCLC/FUZ/GCLM/GPC1/FGFR1/CDC5L/CRKL/MAPK1/RBFOX2/FGF9/MAPK3/SFRP1/PRKD2/SETX/GATA3/CCL2/COL1A1/WNT5A/FLRT1/DLL4/POSTN/SPRY2/THBS1/IQGAP1/STAR/NPTN/FGF17/WNT4/SPRY1/FRS2/CTNNB1/SPRY3/SHCBP1/GRB2/PTPN11/EGR3/NOG/FLRT2/ZFP36L1/SULF2/CCL5	41
GO:0014823	response to activity	26/1765	65/18670	5.04638e-11	4.17601e-10	1.57311e-10	GCLC/GCLM/EDN1/OXCT1/HIF1A/OXT/PTN/HDAC5/PPARD/CREB1/CXCR4/PRKAA1/KDM6B/POSTN/AGT/SRD5A1/STAR/SLC25A25/ITGA2/CDK1/PTEN/HSF1/MTOR/OPA1/FIS1/PRKDC	26
GO:0043280	positive regulation of cysteine-type endopeptidase activity involved in apoptotic process	39/1765	132/18670	5.46905e-11	4.51378e-10	1.70035e-10	BAD/BID/BAK1/CASP8/NGFR/RHOA/REST/BAX/MUL1/SIRT1/CTSH/FAM162A/IFT57/HTRA2/TRAF2/HIP1/PRR7/CASP9/ANP32B/MTCH1/BCL10/S100A8/HSPD1/GSN/BCL2L11/AIFM1/S100A9/GPER1/VCP/FADD/EIF2AK3/BOK/F2R/DIABLO/HSF1/HMGB1/MAP3K5/FIS1/PDCD6	39
GO:0045598	regulation of fat cell differentiation	39/1765	132/18670	5.46905e-11	4.51378e-10	1.70035e-10	SNAI2/SIRT2/PTGS2/HDAC6/SIRT1/STK4/JAG1/E2F1/SFRP1/TGFB1/GATA3/PPARD/MAPK14/WNT5A/HES1/ID2/CREB1/BMP2/SORT1/IL6/ATAT1/AKT1/CARM1/SFRP2/FOXO1/HNRNPU/ZNF385A/LRP5/ZC3H12A/GPER1/WNT10B/ID4/CEBPB/DDIT3/GATA2/BBS12/ZFP36L1/INSIG1/MTOR	39
GO:0002683	negative regulation of immune system process	89/1765	463/18670	5.52522e-11	4.55409e-10	1.71553e-10	CX3CL1/KITLG/MUL1/TYRO3/EZR/FBXO7/HMOX1/SFRP1/TGFB1/PTPRS/CDK6/WASL/CXCL12/PPP3CB/CCL2/MDK/BCL6/HES1/LOXL3/ID2/NFE2L2/APOA1/CNR1/TGFB3/HOXB8/SDC4/BMP4/SOX9/PRMT1/TWSG1/SEC14L1/LDLR/RARA/DPF2/ANXA1/DTX1/GPNMB/HLX/DAB2IP/TLR4/CCL21/THBS1/TARBP2/PDPK1/ARRB2/ERBB2/AKT1/BCL10/MEIS1/PIK3R1/TNFRSF21/NOTCH1/ATM/DLG5/MERTK/THY1/NBL1/ABR/TAL1/ZC3H12A/CASP3/CARTPT/TLR3/SHH/GPER1/METTL3/FBN1/CRK/AXL/CTNNB1/F…	89
GO:0035176	social behavior	23/1765	52/18670	5.63407e-11	4.62544e-10	1.74241e-10	MAPK8IP2/DRD4/PCM1/CIC/CHD8/OXT/DVL1/NRXN2/MKKS/GAD1/DLG4/BBS4/EIF4EBP2/EN1/UCN/AVPR1A/MECP2/PTEN/CLN8/NLGN3/MTOR/ATXN1L/SHANK3	23
GO:0051703	intraspecies interaction between organisms	23/1765	52/18670	5.63407e-11	4.62544e-10	1.74241e-10	MAPK8IP2/DRD4/PCM1/CIC/CHD8/OXT/DVL1/NRXN2/MKKS/GAD1/DLG4/BBS4/EIF4EBP2/EN1/UCN/AVPR1A/MECP2/PTEN/CLN8/NLGN3/MTOR/ATXN1L/SHANK3	23
GO:0072132	mesenchyme morphogenesis	23/1765	52/18670	5.63407e-11	4.62544e-10	1.74241e-10	ISL1/SNAI2/FOXC1/FGFR1/WNT11/TGFBR1/WNT5A/TWIST1/SOX9/BMP2/HEY2/MDM2/LEF1/ACVRL1/SMAD4/NOTCH1/MSX1/TGFBR2/HEYL/HEY1/TMEM100/DCHS1/NOG	23
GO:0044782	cilium organization	78/1765	384/18670	5.65941e-11	4.64012e-10	1.74794e-10	PRKAR2B/MARK4/PAFAH1B1/FUZ/MKS1/MAP4/PRKACA/VDAC3/PCM1/DNM2/HSP90AA1/HDAC6/SNAP29/IFT27/TRIP11/IFT52/KIF3B/RAB11A/B9D1/YWHAE/IFT20/EHD1/NME5/IFT57/ACTR3/CCDC88A/KIF17/PKD2/WDR11/GORAB/CEP89/RAB17/BBS2/MKKS/AKAP9/ATXN10/LAMA5/KIF3A/AVIL/CDK5RAP2/ATAT1/FNBP1L/IFT172/ACTR2/ARL3/BBS7/BBS4/GAS8/CSNK1D/TPGS1/GSN/NOTCH1/WDR19/ATP6V0D1/ARHGAP35/STK36/IFT122/TTC8/RAB8A/TUBA1A/CEP120/TAPT1/YWHAG/CDK1/UNC11…	78
GO:0014029	neural crest formation	11/1765	12/18670	5.74607e-11	4.70497e-10	1.77237e-10	FUZ/LRP6/TCOF1/SFRP1/KLHL12/SOX9/GSC/PEF1/KBTBD8/NOLC1/PDCD6	11
GO:0045861	negative regulation of proteolysis	75/1765	363/18670	5.75413e-11	4.70539e-10	1.77252e-10	CFLAR/TIMP2/NGFR/HIPK2/CSNK2A2/PTGS2/PICALM/LXN/PSEN1/MT3/PEBP1/BIRC5/HDAC6/HSP90AB1/MMP9/CTSZ/USP14/PCSK1N/PLAT/SPOCK2/YWHAE/VTN/GAPDH/VEGFA/DHCR24/PARK7/UCHL5/IDE/GIPC1/SERPINB6/C3/CHAC1/CDKN2D/RAF1/SERPINF1/MDM2/AGT/SERPINE2/BIN1/KLF4/SDCBP/SORL1/THBS1/LEF1/FURIN/ARRB2/TP53/APP/AKT1/SFRP2/TAF1/SPOCK1/CAST/TIMP4/SHH/CDK5/SPINT1/BAG5/MAP1A/SPINT2/EFNA1/CST2/CST1/RPS7/PRNP/SMARCC1/RPS6KA3/PAK2/SI…	75
GO:0033077	T cell differentiation in thymus	27/1765	70/18670	5.84979e-11	4.76517e-10	1.79504e-10	JMJD6/DNAJA3/CDK6/GATA3/SRF/SOS1/STK11/BMP4/TP53/ERBB2/SOD1/ADAM8/FZD7/WNT4/FZD5/SHH/B2M/CTNNB1/FADD/LIG4/FZD8/EGR3/JAG2/ZFP36L1/CD3E/MAFB/PRKDC	27
GO:0072091	regulation of stem cell proliferation	27/1765	70/18670	5.84979e-11	4.76517e-10	1.79504e-10	KDM1A/CX3CL1/SNAI2/CTNNA1/KITLG/ASPM/SMARCD3/HIF1A/TGFB1/PTN/VEGFA/CITED1/SMO/TBX3/YAP1/TP53/NOTCH1/HNRNPU/HMGB2/SHH/SOX17/CTNNB1/ZFP36L1/NF2/ZNF335/KCTD11/ATXN1L	27
GO:0007009	plasma membrane organization	34/1765	105/18670	5.85022e-11	4.76517e-10	1.79504e-10	SYT7/ABCA7/MPP5/DNM2/EPB41L3/MICALL1/PACSIN2/ABCD1/NDRG1/AKT2/RAB3A/WASL/STX2/SPTBN1/CLU/CXCR4/MYRF/SYT11/MYH10/BIN1/FLOT1/FNBP1L/SOD1/AKT1/SYPL2/UGCG/GSN/PRKCD/PTEN/ATP2A2/BAIAP2/ANXA6/PSAP/CHMP4A	34
GO:0055002	striated muscle cell development	46/1765	173/18670	5.90531e-11	4.80376e-10	1.80958e-10	CFLAR/MAP2K4/MEF2A/WDR1/EDN1/MEF2C/ZMPSTE24/SIX4/GSK3A/SRF/VEGFA/PDGFRB/RGS2/RGS4/PROX1/OBSL1/BMP4/SIX1/PIN1/SMO/PARP2/MYH10/PDGFRA/TBX3/HEY2/AGT/NIBAN2/AFG3L2/SMAD4/ITGB1/HNRNPU/UCHL1/SKI/G6PD/PDLIM5/WNT10B/CHRNB1/CDK1/TCAP/NKX2-5/ACTG1/STAC3/PPARA/DNER/MTOR/GPX1	46
GO:0008584	male gonad development	40/1765	138/18670	5.98071e-11	4.85874e-10	1.83029e-10	SOX8/CTNNA1/KITLG/ASPM/BAX/ICAM1/CRKL/SIX4/FGF9/SFRP1/TGFBR1/GATA3/HMGCS1/PDGFRB/WNT5A/SOX9/RARA/H3-3B/PDGFRA/CTSV/SMAD4/RAB13/SFRP2/SRD5A1/STAR/BCL2L11/MMP14/WNT4/H3-3A/HMGB2/TLR3/SGPL1/RRM1/NR0B1/UBB/INSR/BCL2L1/BOK/AKR1C3/FLNA	40
GO:0030850	prostate gland development	22/1765	48/18670	6.21633e-11	5.04358e-10	1.89992e-10	FKBP4/TNC/SFRP1/UBE3A/WNT5A/STK11/BMP4/SOX9/RARA/SERPINF1/ANXA1/NOTCH1/SHH/FRS2/CTNNB1/PTEN/ID4/RARG/SMARCC1/NOG/RXRA/PSAP	22
GO:0090174	organelle membrane fusion	33/1765	100/18670	6.30194e-11	5.0957e-10	1.91956e-10	SYT7/GNAI3/STX7/CHMP2B/SNAP23/SNAP29/CORO1A/STX4/SPG11/VPS18/ANKRD27/AKT2/RAB3A/STX1A/STX2/VAMP4/VAMP7/SNAP25/ANXA1/STX6/STXBP1/VAMP1/SNAPIN/SNAP47/CPLX2/STX3/PRRT2/RAB8A/CPLX1/KIF5B/SPHK1/CALR/DOC2B	33
GO:0021532	neural tube patterning	20/1765	40/18670	6.30514e-11	5.0957e-10	1.91956e-10	MKS1/LRP6/PRKACA/TULP3/PSEN1/FKBP8/HES1/GORAB/BMP4/SMO/GSC/SSBP3/WDR19/EN1/IFT122/SHH/SOX17/TMEM107/IFT140/TCTN1	20
GO:0090184	positive regulation of kidney development	20/1765	40/18670	6.30514e-11	5.0957e-10	1.91956e-10	CFLAR/SOX8/SIX4/TGFB1/GATA3/VEGFA/PDGFRB/EGR1/BMP4/SOX9/SIX1/LIF/SMO/AGT/IL6R/WNT4/SHH/GDNF/NOG/FOXD1	20
GO:0071322	cellular response to carbohydrate stimulus	41/1765	144/18670	6.41669e-11	5.17912e-10	1.95098e-10	GCLC/BAD/BAIAP3/GCLM/MAP2K4/MAP4K4/PRKACA/OXCT1/ICAM1/SMARCB1/LGALS1/HIF1A/CDK16/STX4/PPP3CB/SRF/HMGCR/RAP1A/FOXO3/LRP1/SOX4/FOXA2/SMARCA4/RAF1/PRKAA1/SERPINF1/MEN1/RAC1/TRA2B/STAR/SYBU/LRP5/GPER1/ENDOG/KIF5B/ZFP36L1/IRS2/OPA1/AGER/FIS1/NME1	41
GO:0001707	mesoderm formation	28/1765	75/18670	6.4464e-11	5.19636e-10	1.95748e-10	ITGA3/FOXC1/PRKACA/FGFR1/WNT11/CHRD/DKK1/SRF/WNT5A/WLS/NR4A3/BMP4/TWSG1/KDM6B/KLF4/LEF1/EPHA2/SFRP2/TBX6/ITGB1/TAL1/EOMES/ITGA2/SOX17/MESP1/NOG/NF2/BMPR2	28
GO:0014002	astrocyte development	21/1765	44/18670	6.48858e-11	5.21685e-10	1.96519e-10	VIM/LAMC3/PSEN1/MT3/CDK6/LRP1/PLP1/IL1B/SMO/LDLR/KRAS/IL6/TLR4/APP/S100A8/EGFR/LAMB2/DRD1/C5AR1/DLL1/AGER	21
GO:1902667	regulation of axon guidance	21/1765	44/18670	6.48858e-11	5.21685e-10	1.96519e-10	SEMA3F/SEMA3G/SEMA3B/SEMA6A/SEMA4G/NRP1/MEGF8/CXCL12/VEGFA/WNT5A/PLXNA3/ZSWIM4/SEMA4F/TUBB2B/SEMA7A/SEMA6C/SEMA6B/SEMA4C/SEMA4B/BMPR2/ZSWIM8	21
GO:0051952	regulation of amine transport	32/1765	95/18670	6.66249e-11	5.33599e-10	2.01007e-10	SYT7/DRD4/PSEN1/HRH3/CHRNA4/OXT/STX1A/CXCL12/RAB3GAP1/RGS2/RGS4/CNR1/ACE2/SYT11/AGT/TOR1A/STXBP1/SYT8/SLC6A1/PINK1/SV2A/UCN/CARTPT/AVPR1A/GDNF/RAB3B/P2RY1/SNCG/ABAT/ADRA2C/DRD1/ADRA2B	32
GO:0055006	cardiac cell development	32/1765	95/18670	6.66249e-11	5.33599e-10	2.01007e-10	MAP2K4/MEF2A/EDN1/ZMPSTE24/JAG1/GSK3A/SRF/VEGFA/PDGFRB/RGS2/RGS4/PROX1/OBSL1/BMP4/PIN1/PARP2/MYH10/PDGFRA/TBX3/HEY2/AGT/SMAD4/NOTCH1/HNRNPU/G6PD/PDLIM5/SPRY1/CDK1/TCAP/NKX2-5/PPARA/MTOR	32
GO:0110020	regulation of actomyosin structure organization	32/1765	95/18670	6.66249e-11	5.33599e-10	2.01007e-10	RHOA/PFN2/EDN1/MEF2C/WNT11/SLC9A1/ABL1/NRP1/SFRP1/LIMK1/TGFBR1/PFN1/ECT2/STMN1/PROX1/APOA1/TGFB3/SDC4/MKKS/RAC1/BBS4/SMAD4/PIK3R1/WASF2/WNT4/TSC1/S1PR1/NF2/ARAP1/EVL/MTOR/ARHGEF15	32
GO:0010717	regulation of epithelial to mesenchymal transition	31/1765	90/18670	6.89309e-11	5.51359e-10	2.07697e-10	FUZ/ISL1/FOXC1/JAG1/SFRP1/TGFB1/TGFBR1/COL1A1/MDK/TGFB3/TWIST1/BMP4/IL1B/FOXA2/BMP2/OLFM1/IL6/DAB2IP/SDCBP/LEF1/SMAD4/SFRP2/NOTCH1/TGFBR2/CTNNB1/EFNA1/PTEN/DAG1/NOG/HDAC2/MTOR	31
GO:0071333	cellular response to glucose stimulus	39/1765	133/18670	7.04094e-11	5.62462e-10	2.1188e-10	GCLC/BAD/BAIAP3/GCLM/MAP4K4/PRKACA/OXCT1/ICAM1/SMARCB1/LGALS1/HIF1A/CDK16/STX4/PPP3CB/SRF/HMGCR/RAP1A/FOXO3/LRP1/SOX4/FOXA2/SMARCA4/RAF1/PRKAA1/SERPINF1/MEN1/RAC1/TRA2B/STAR/SYBU/LRP5/GPER1/ENDOG/KIF5B/IRS2/OPA1/AGER/FIS1/NME1	39
GO:1905710	positive regulation of membrane permeability	26/1765	66/18670	7.58167e-11	6.04881e-10	2.27859e-10	BAD/BID/BAK1/CASP8/BAX/MT3/SLC9A1/MUL1/E2F1/GSK3A/YWHAE/ATF2/RHOT1/YWHAH/YWHAQ/NMT1/TP53/TP53BP2/BCL2L11/YWHAZ/YWHAG/BNIP3/BOK/FZD9/BLOC1S2/SPG7	26
GO:0046546	development of primary male sexual characteristics	40/1765	139/18670	7.64039e-11	6.08651e-10	2.29279e-10	SOX8/CTNNA1/KITLG/ASPM/BAX/ICAM1/CRKL/SIX4/FGF9/SFRP1/TGFBR1/GATA3/HMGCS1/PDGFRB/WNT5A/SOX9/RARA/H3-3B/PDGFRA/CTSV/SMAD4/RAB13/SFRP2/SRD5A1/STAR/BCL2L11/MMP14/WNT4/H3-3A/HMGB2/TLR3/SGPL1/RRM1/NR0B1/UBB/INSR/BCL2L1/BOK/AKR1C3/FLNA	40
GO:0061298	retina vasculature development in camera-type eye	13/1765	17/18670	7.64848e-11	6.08651e-10	2.29279e-10	NRP1/HIF1A/PDGFRB/ACVR2B/PDGFRA/CYP1B1/ACVRL1/ROM1/LRP5/FZD4/COL4A1/ARHGEF15/BMPR2	13
GO:0003300	cardiac muscle hypertrophy	34/1765	106/18670	7.83831e-11	6.2296e-10	2.3467e-10	ATP2B4/MAP2K4/TNFRSF1A/MEF2A/EDN1/MEF2C/SLC9A1/GSK3A/MTPN/RGS2/RGS4/NR4A3/BECN1/PIN1/PARP2/IL6ST/P2RX4/HEY2/AGT/HTR2B/SMAD4/PARP1/NOTCH1/FOXO1/TWF1/G6PD/PDLIM5/KLF15/PTK2/TCAP/ATP2A2/PPARA/HDAC2/MTOR	34
GO:0007179	transforming growth factor beta receptor signaling pathway	50/1765	199/18670	8.12062e-11	6.43753e-10	2.42502e-10	ITGA3/HSPA5/HIPK2/RHOA/DNM2/HSP90AB1/SIRT1/EP300/SNW1/TGFB1/TGFBR1/MTMR4/ACVR2B/STK11/CREB1/TGFB3/GIPC1/USP9X/CITED1/ID1/PIN1/TWSG1/CDKN1C/GDF15/MEN1/NREP/ACVR1B/SKIL/SDCBP/THBS1/ACVRL1/FURIN/PDPK1/ARRB2/TP53/SMAD4/PARP1/SKI/TGFBR2/FBN1/FNTA/COL3A1/PTK2/UBB/FOS/JUN/CLDN5/SRC/SMURF1/BMPR2	50
GO:0031032	actomyosin structure organization	50/1765	199/18670	8.12062e-11	6.43753e-10	2.42502e-10	CFLAR/RHOA/MEF2A/PFN2/WDR1/EDN1/MEF2C/EPB41L3/WNT11/SLC9A1/ABL1/NRP1/SIX4/SFRP1/LIMK1/TGFBR1/PFN1/SRF/PDGFRB/ECT2/STMN1/PROX1/APOA1/TGFB3/CIT/OBSL1/SDC4/MKKS/MYH10/PDGFRA/RAC1/BBS4/SMAD4/PIK3R1/ITGB1/WASF2/RACGAP1/WNT4/TSC1/S1PR1/TCAP/KCTD13/NKX2-5/ACTG1/NF2/ARAP1/EVL/SRC/MTOR/ARHGEF15	50
GO:0002687	positive regulation of leukocyte migration	38/1765	128/18670	8.22473e-11	6.5035e-10	2.44987e-10	KITLG/WNK1/RHOA/EDN1/ICAM1/LGMN/MAPK3/TGFB1/PTN/CXCL12/MDK/MAPK14/VEGFA/THBS4/WNT5A/RAC2/P2RX4/RAC1/IL6/CCL21/THBS1/ADAM10/APP/ADAM8/THY1/MMP14/IL6R/ITGA2/FADD/CXCL10/CALR/CSF1/HMGB1/C5AR1/AGER/AIF1/CCL5/CCL3	38
GO:0010595	positive regulation of endothelial cell migration	38/1765	128/18670	8.22473e-11	6.5035e-10	2.44987e-10	BCAR1/PTGS2/FGFR1/EDN1/SIRT1/ABL1/NRP1/HMOX1/LGMN/HIF1A/GPI/PRKD2/TGFB1/HSPB1/GATA3/VEGFA/SPARC/WNT5A/NFE2L2/PROX1/NRP2/PLCG1/BMP4/ETS1/ANXA1/P2RX4/AGT/THBS1/PDPK1/AKT1/PLK2/ZC3H12A/CALR/GATA2/CIB1/HMGB1/BMPR2/PDCD6	38
GO:0031532	actin cytoskeleton reorganization	33/1765	101/18670	8.51892e-11	6.71904e-10	2.53107e-10	RALA/BCAR1/RHOA/CTTN/EZR/ABL1/NRP1/TGFB1/CSF3/MDK/PTK7/NRK/RAP2A/NOTCH2/PDGFRA/ANXA1/MINK1/ARHGDIA/GSN/DMTN/SHC1/MICALL2/CDK5/DAPK3/RAC3/S1PR1/HRAS/BAIAP2/FES/CSF1R/ARAP1/FLNA/S1PR2	33
GO:1903426	regulation of reactive oxygen species biosynthetic process	33/1765	101/18670	8.51892e-11	6.71904e-10	2.53107e-10	CFLAR/CTNS/ATP2B4/SPHK2/RHOA/RAB27A/PTGS2/EDN1/DNM2/HSP90AA1/ICAM1/HSP90AB1/TSPO/ABCD1/PARK7/FOXO3/PKD2/CLU/IL1B/P2RX4/CD36/AGT/RAC1/KLF4/TLR4/AKT1/ITGB2/ZC3H12A/STAT3/INSR/CD34/MTOR/AIF1	33
GO:1903320	regulation of protein modification by small protein conjugation or removal	55/1765	231/18670	8.72797e-11	6.87521e-10	2.5899e-10	GCLC/KDM1A/UFL1/HSPA5/MAPK9/HMG20B/PSEN1/HSP90AA1/DNM1L/MUL1/HSP90AB1/ABL1/TSPO/RASD2/GSK3A/AIMP2/LIMK1/TGFBR1/CDK5RAP3/WFS1/UBE3A/GORASP1/PARK7/CDC20/EGR1/SOX4/PIN1/PRR7/DNAJB2/PLAA/HMG20A/ARRB2/AKT1/BCL10/TAF1/PINK1/PEF1/ZC3H12A/CDK5/VCP/BAG5/CTNNB1/FAM107A/UBB/PTEN/RPS7/RELA/TRAF6/SPHK1/SIAH2/CHP1/TOPORS/MTOR/DAXX/PDCD6	55
GO:0061572	actin filament bundle organization	43/1765	157/18670	8.81102e-11	6.93186e-10	2.61124e-10	CX3CL1/RHOA/PFN2/ACTN1/FSCN1/WNT11/SLC9A1/EZR/ABL1/NRP1/SFRP1/LIMK1/TGFBR1/PFN1/SRF/DPYSL3/STMN1/APOA1/TGFB3/SDC4/MKKS/ID1/RAC1/BBS4/PIK3R1/WASF2/DMTN/WNT4/TSC1/FAM107A/S1PR1/SYNPO/KCTD13/BAIAP2/NF2/ARAP1/EVL/FLNA/SRC/MTOR/ARHGEF15/AIF1/SHANK3	43
GO:0060538	skeletal muscle organ development	45/1765	169/18670	9.04572e-11	7.10751e-10	2.67741e-10	CFLAR/SOX8/GPC1/HMG20B/RHOA/MEF2C/EP300/SIX4/TGFB1/DKK1/MAPK14/HMGCR/MEF2D/EGR1/TWIST1/SIX1/SMO/HOXD9/HOXD10/PRKAA1/HLX/NIBAN2/FLOT1/STRA6/RB1/NOTCH1/SKI/BTG2/LEMD2/IGSF8/EOMES/HEYL/SHH/SOX17/CDK5/COPS2/EEF2/CTNNB1/WNT10B/FOS/STAC3/NR2F2/DNER/DLL1/GPX1	45
GO:0051817	modification of morphology or physiology of other organism involved in symbiotic interaction	35/1765	112/18670	9.39972e-11	7.37635e-10	2.77868e-10	BAD/CASP8/HIPK2/REST/SMARCB1/EP300/SNW1/VAPA/FMR1/TGFB1/GAPDH/KPNA1/HDAC1/VAPB/SMARCA4/EIF2AK4/APOE/LEF1/CALM2/BCL2L11/CALM3/ZC3H12A/INSR/BCL2L1/CFL1/DAG1/JUN/SCRIB/KPNA2/CSF1R/RXRA/CALM1/AQP1/CCL5/CCL3	35
GO:0097150	neuronal stem cell population maintenance	15/1765	23/18670	9.58464e-11	7.50254e-10	2.82622e-10	ASPM/PCM1/REST/SRRT/JAG1/HES1/PRRX1/PROX1/FOXO3/SS18/NOTCH1/FOXO1/HOOK3/CDH2/DLL1	15
GO:0099500	vesicle fusion to plasma membrane	15/1765	23/18670	9.58464e-11	7.50254e-10	2.82622e-10	SNAP23/SNAP29/STX4/RAB3A/STX1A/STX2/SNAP25/STXBP1/VAMP1/SNAPIN/SNAP47/CPLX2/STX3/PRRT2/CPLX1	15
GO:0060602	branch elongation of an epithelium	14/1765	20/18670	9.72322e-11	7.60146e-10	2.86348e-10	TNC/SIX4/TGFB1/AREG/WNT5A/RDH10/BMP4/SOX9/MED1/SIX1/SPRY2/YAP1/SPRY1/SHH	14
GO:1902115	regulation of organelle assembly	49/1765	194/18670	1.02671e-10	8.01655e-10	3.01984e-10	MARK4/FUZ/MAP4/MAPK9/RHOA/FSCN1/EDN1/VDAC3/DNM2/MEF2C/CHMP2B/EZR/CHMP4B/CBLN1/PTPRS/KAT2A/IFT20/MDM1/PIKFYVE/CCDC88A/RAB3GAP1/ARHGEF2/PROX1/SDC4/BECN1/STYXL1/LRFN1/PRKAA1/CDK5RAP2/SDCBP/BBS4/SMAD4/RAB5A/PLK2/C9orf72/GSN/FEZ1/HNRNPU/PINK1/ARHGAP35/CEP120/TAPT1/FEZ2/LRFN4/ULK1/IFT140/SRC/HTT/CHMP4A	49
GO:0045834	positive regulation of lipid metabolic process	41/1765	146/18670	1.02981e-10	8.03067e-10	3.02516e-10	ELOVL5/NSMAF/SPHK2/TNFRSF1A/SCT/PTGS2/ABCD1/AKT2/TGFB1/AMBRA1/PDGFRB/APOA1/CREB1/NR4A3/RDH10/TWIST1/ACSL3/IL1B/LDLR/APOE/PRKAA1/PDGFRA/ANXA1/AGAP2/SMPD2/AGT/HTR2B/CCL21/AKT1/STAR/ADM/VAV2/WNT4/ABHD6/PRKCD/AVPR1A/PTK2/IRS2/PPARA/SRC/MTOR	41
GO:0048846	axon extension involved in axon guidance	19/1765	37/18670	1.04399e-10	8.12097e-10	3.05918e-10	SEMA3F/SEMA3G/SEMA3B/SEMA6A/SEMA4G/NRP1/MEGF8/CXCL12/VEGFA/WNT5A/NRP2/PLXNA3/SEMA4F/SEMA7A/SEMA6C/SEMA6B/SEMA4C/SEMA4B/BMPR2	19
GO:1902284	neuron projection extension involved in neuron projection guidance	19/1765	37/18670	1.04399e-10	8.12097e-10	3.05918e-10	SEMA3F/SEMA3G/SEMA3B/SEMA6A/SEMA4G/NRP1/MEGF8/CXCL12/VEGFA/WNT5A/NRP2/PLXNA3/SEMA4F/SEMA7A/SEMA6C/SEMA6B/SEMA4C/SEMA4B/BMPR2	19
GO:0000187	activation of MAPK activity	42/1765	152/18670	1.07256e-10	8.33274e-10	3.13895e-10	SPAG9/MAP2K4/DRD4/MUL1/CRKL/MAPK1/MAPK3/MAPK14/WNT5A/TGFB3/CXCR4/IL1B/BMP2/GDF15/PRKAA1/DBNL/DAB2IP/TLR4/THBS1/MAPK8IP3/MAP3K12/SOD1/TAOK2/TAOK1/SHC1/FRS2/MAP2K1/CDK1/UBB/INSR/MAP3K11/CSPG4/TRAF6/PTPN11/PDE6G/C5AR1/MAP3K5/DAXX/ITGA1/S1PR2/IKBKG/ADRA2B	42
GO:0034976	response to endoplasmic reticulum stress	63/1765	285/18670	1.09408e-10	8.48937e-10	3.19796e-10	UFL1/BAK1/CUL7/HSPA5/ATXN3/PPP2R5B/NCK2/UBA5/BAX/SIRT1/EP300/USP14/GSK3A/CDK5RAP3/CCL2/WFS1/CERT1/THBS4/NFE2L2/PARK7/CLU/VAPB/CANX/TRAF2/ATF4/EIF2AK4/CHAC1/UBE4B/EIF2S1/DNAJB2/TOR1A/DAB2IP/FLOT1/THBS1/TP53/MANF/PIK3R1/SEC16A/HYOU1/BCL2L11/AIFM1/NCK1/AMFR/ATP6V0D1/SHC1/VCP/TPP1/EEF2/BCL2L1/EIF2AK3/CEBPB/ATP2A2/DDIT3/BOK/JUN/CALR/TMEM259/CREB3L2/MAP3K5/OPA1/BAG6/DCTN1/RNF103	63
GO:0006986	response to unfolded protein	46/1765	176/18670	1.11015e-10	8.59258e-10	3.23683e-10	BAK1/CUL7/HSPA5/PPP2R5B/NCK2/HSP90AA1/BAX/HSP90AB1/EP300/GSK3A/HSPB1/CDK5RAP3/CCL2/WFS1/HSPA8/THBS4/NFE2L2/VAPB/CANX/ATF4/CHAC1/DNAJB1/EIF2S1/DNAJB2/DAB2IP/THBS1/HSPD1/MANF/PIK3R1/HYOU1/BAG3/BCL2L11/NCK1/AMFR/ATP6V0D1/SHC1/VCP/TPP1/EIF2AK3/DDIT3/BOK/CALR/CREB3L2/HSF1/DAXX/DCTN1	46
GO:0009408	response to heat	46/1765	176/18670	1.11015e-10	8.59258e-10	3.23683e-10	GCLC/FKBP4/HSPA5/ATXN3/NUP133/PRKACA/PTGS2/HSP90AA1/AAAS/HSP90AB1/SIRT1/MAPK1/HMOX1/EP300/HSF4/MAPK3/DNAJA3/CXCL12/YWHAE/HSPA8/EIF2B1/EIF2B4/HTRA2/EIF2B2/DNAJB1/EIF2S1/THBS1/SOD1/AKT1/CAMK2G/ATM/BAG3/VCP/BAG5/CXCL10/CD34/ATP2A2/DHX36/HSF1/TRPV2/HDAC2/MTOR/DAXX/AKT1S1/ASIC3/PDCD6	46
GO:0030073	insulin secretion	51/1765	207/18670	1.13305e-10	8.75899e-10	3.29952e-10	BAD/BAIAP3/SYT7/ISL1/MAP4K4/OXCT1/REST/ITPR3/HIF1A/CDK16/STX4/SFRP1/STX1A/PPP3CB/PPARD/HMGCR/ACVR2B/STXBP3/PARK7/RAP1A/SLC2A1/CNR1/LRP1/SOX4/IL1B/FOXA2/VGF/RAF1/SNAP25/ANXA1/GLUL/RAC1/RBP4/SYBU/CAMK2G/GLUD1/SSTR5/LRP5/NKX6-1/CARTPT/GPER1/CPLX1/NLGN2/KIF5B/PTPN11/ABAT/ADRA2C/IRS2/DPP4/CCL5/DOC2B	51
GO:0071331	cellular response to hexose stimulus	39/1765	135/18670	1.1563e-10	8.92763e-10	3.36305e-10	GCLC/BAD/BAIAP3/GCLM/MAP4K4/PRKACA/OXCT1/ICAM1/SMARCB1/LGALS1/HIF1A/CDK16/STX4/PPP3CB/SRF/HMGCR/RAP1A/FOXO3/LRP1/SOX4/FOXA2/SMARCA4/RAF1/PRKAA1/SERPINF1/MEN1/RAC1/TRA2B/STAR/SYBU/LRP5/GPER1/ENDOG/KIF5B/IRS2/OPA1/AGER/FIS1/NME1	39
GO:0032231	regulation of actin filament bundle assembly	32/1765	97/18670	1.23547e-10	9.51526e-10	3.58441e-10	CX3CL1/RHOA/PFN2/WNT11/SLC9A1/ABL1/NRP1/SFRP1/LIMK1/TGFBR1/PFN1/STMN1/APOA1/TGFB3/SDC4/MKKS/ID1/RAC1/BBS4/PIK3R1/WASF2/WNT4/TSC1/S1PR1/SYNPO/NF2/ARAP1/EVL/FLNA/MTOR/ARHGEF15/SHANK3	32
GO:0051591	response to cAMP	32/1765	97/18670	1.23547e-10	9.51526e-10	3.58441e-10	KDM1A/HSPA5/EZR/OXT/EEF2K/RAPGEF1/COL1A1/AREG/SPARC/RAP1A/PKD2/CITED1/RAP1B/AKAP9/VGF/DUOX2/APP/CARM1/DGKQ/SRD5A1/STAR/DMTN/NDUFS4/WNT10B/FOS/BSG/RELA/FOSL1/JUN/ZFP36L1/NME1/AQP1	32
GO:0043200	response to amino acid	35/1765	113/18670	1.23926e-10	9.53263e-10	3.59095e-10	GCLC/BAD/UFL1/GCLM/RHOA/EDN1/GSTP1/MMP2/ICAM1/GSS/PTN/COL1A1/CPEB4/CREB1/DNMT3A/SIX1/PEMT/PDGFRA/HNRNPD/EGFR/AIFM1/CASP3/NSMF/COL3A1/BCL2L1/CEBPB/CFL1/RELA/BAIAP2/MTHFR/AMIGO1/HSF1/COL4A1/MTOR/OPA1	35
GO:0046883	regulation of hormone secretion	60/1765	266/18670	1.29024e-10	9.91252e-10	3.73406e-10	BAD/BAIAP3/SYT7/ISL1/SCT/MAP4K4/FGFR1/EDN1/OXCT1/REST/ITPR3/HIF1A/CDK16/STX4/SFRP1/STX1A/PPP3CB/PPARD/HMGCR/POMC/RAP1A/SLC2A1/CREB1/CNR1/SPP1/LRP1/VAMP7/SOX4/IL1B/FOXA2/LIF/SNAP25/ANXA1/AGT/GLUL/RAC1/RBP4/SMAD4/EGFR/SYBU/GLUD1/SSTR5/LRP5/NKX6-1/UCN/CARTPT/GPER1/SCG5/P2RY1/NLGN2/KIF5B/PTPN11/ABAT/ADRA2C/IRS2/DPP4/NMB/CCL5/DOC2B/ADRA2B	60
GO:0097581	lamellipodium organization	29/1765	82/18670	1.36081e-10	1.04418e-09	3.93343e-10	VCL/NCKAP1/NCK2/FSCN1/CAPZB/DNM2/CTTN/CORO1C/WASF1/CCDC88A/RAC2/WASF3/RAC1/EPHA2/ITGB1/TWF1/NCK1/WASF2/DMTN/VAV2/ARPC5/ARPC2/S1PR1/SRC/PLXNB3/MTOR/TWF2/SRGAP2/CYFIP1	29
GO:0071326	cellular response to monosaccharide stimulus	39/1765	136/18670	1.47516e-10	1.13053e-09	4.25874e-10	GCLC/BAD/BAIAP3/GCLM/MAP4K4/PRKACA/OXCT1/ICAM1/SMARCB1/LGALS1/HIF1A/CDK16/STX4/PPP3CB/SRF/HMGCR/RAP1A/FOXO3/LRP1/SOX4/FOXA2/SMARCA4/RAF1/PRKAA1/SERPINF1/MEN1/RAC1/TRA2B/STAR/SYBU/LRP5/GPER1/ENDOG/KIF5B/IRS2/OPA1/AGER/FIS1/NME1	39
GO:0048259	regulation of receptor-mediated endocytosis	33/1765	103/18670	1.5349e-10	1.17487e-09	4.42575e-10	DRD4/PICALM/DNM2/RAB21/MTMR2/PICK1/FMR1/WASL/DKK1/VTN/UNC119/USP46/VEGFA/CLU/EFNB2/C3/HIP1/PPT1/DLG4/SYT11/NUMB/RAC1/CCL21/FLOT1/SDCBP/ATAD1/ARRB2/ARF1/ARF6/B2M/SCRIB/AP2A1/ARC	33
GO:0038127	ERBB signaling pathway	40/1765	142/18670	1.566e-10	1.1972e-09	4.50986e-10	BCAR1/ERBB3/NCK2/PSEN1/HSP90AA1/EPS15/ABL1/MAPK1/LGMN/MMP9/TGFB1/AREG/RTN4/DOK1/EFEMP1/SOS1/PLCG1/SOX9/HIP1/AGT/SPRY2/DAB2IP/IQGAP1/PDPK1/ERBB2/APP/AKT1/PIK3R1/EGFR/SHC1/SPRY1/GPER1/ARF4/PTK2/GRB2/PTPN11/PDE6G/ARAP1/SRC/ITGA1	40
GO:0010718	positive regulation of epithelial to mesenchymal transition	22/1765	50/18670	1.67178e-10	1.2765e-09	4.8086e-10	ISL1/FOXC1/JAG1/TGFB1/TGFBR1/COL1A1/MDK/TGFB3/TWIST1/BMP4/IL1B/BMP2/OLFM1/IL6/SDCBP/LEF1/SMAD4/NOTCH1/TGFBR2/CTNNB1/HDAC2/MTOR	22
GO:0070050	neuron cellular homeostasis	18/1765	34/18670	1.67997e-10	1.28119e-09	4.82624e-10	CX3CL1/ATP2B3/ATP2B1/CHMP2B/TYRO3/CALB1/NCS1/CLCN3/CNR1/PRKAA1/DNAJB2/IL6/TAOK1/CDK5/MAP1A/P2RY1/CALB2/DCTN1	18
GO:0036475	neuron death in response to oxidative stress	16/1765	27/18670	1.80858e-10	1.37757e-09	5.18933e-10	REST/FBXO7/HIF1A/NCOA7/PARK7/NR4A3/ATF4/TLR4/MCL1/PARP1/NONO/FZD1/PINK1/TSC1/ENDOG/CTNNB1	16
GO:0001658	branching involved in ureteric bud morphogenesis	24/1765	59/18670	1.83348e-10	1.39314e-09	5.24795e-10	SOX8/SIX4/TGFB1/VEGFA/WNT6/PKD2/BMP4/SOX9/BMP2/CITED1/SIX1/SMO/LAMA5/AGT/SMAD4/WNT4/SHH/ILK/DCHS1/CTNNB1/GDNF/NOG/PBX1/FOXD1	24
GO:0001836	release of cytochrome c from mitochondria	24/1765	59/18670	1.83348e-10	1.39314e-09	5.24795e-10	BAD/BID/BAK1/BAX/DNM1L/MMP9/SOD2/FAM162A/CLU/ARRB2/TP53/AKT1/BCL2L11/PINK1/GPER1/FXN/BCL2L1/BNIP3/BOK/JUN/FZD9/OPA1/FIS1/GPX1	24
GO:0014897	striated muscle hypertrophy	34/1765	109/18670	1.83692e-10	1.39404e-09	5.25137e-10	ATP2B4/MAP2K4/TNFRSF1A/MEF2A/EDN1/MEF2C/SLC9A1/GSK3A/MTPN/RGS2/RGS4/NR4A3/BECN1/PIN1/PARP2/IL6ST/P2RX4/HEY2/AGT/HTR2B/SMAD4/PARP1/NOTCH1/FOXO1/TWF1/G6PD/PDLIM5/KLF15/PTK2/TCAP/ATP2A2/PPARA/HDAC2/MTOR	34
GO:0071867	response to monoamine	19/1765	38/18670	1.90301e-10	1.44068e-09	5.42707e-10	ATP2B4/SIRT2/PRKACA/GNB1/DNM2/SLC9A1/ABL1/MAPK1/MAPK3/APLP1/NR4A3/ID1/ATF4/APP/SRD5A1/STAR/ADCY6/DRD1/HDAC2	19
GO:0071869	response to catecholamine	19/1765	38/18670	1.90301e-10	1.44068e-09	5.42707e-10	ATP2B4/SIRT2/PRKACA/GNB1/DNM2/SLC9A1/ABL1/MAPK1/MAPK3/APLP1/NR4A3/ID1/ATF4/APP/SRD5A1/STAR/ADCY6/DRD1/HDAC2	19
GO:0042594	response to starvation	48/1765	191/18670	1.91627e-10	1.44896e-09	5.45826e-10	HSPA5/ACAT1/USP33/OXCT1/COMT/SIRT1/MAPK1/PICK1/MAPK3/SFRP1/HSPA8/AMBRA1/CPEB4/NFE2L2/GNPAT/SLC2A1/FOXO3/MAX/BECN1/ATF4/EIF2AK4/PRKAA1/EIF2S1/SLC38A2/GLUL/CTSV/SSTR1/TP53/SRD5A1/ADM/FOXO1/IMPACT/WNT4/ALB/ZC3H12A/CARTPT/GABARAP/EIF2AK3/DDIT3/ULK1/JUN/GBA/AKR1C3/MAP3K5/SZT2/MTOR/BMPR2/SSTR3	48
GO:1903146	regulation of autophagy of mitochondrion	20/1765	42/18670	1.95142e-10	1.47375e-09	5.55162e-10	CSNK2A2/CTTN/DNM1L/MUL1/HDAC6/FBXO7/TSPO/HIF1A/TSC2/GSK3A/HTRA2/PARK7/TP53/PINK1/ATP13A2/FZD5/BNIP3/GBA/HTT/SMURF1	20
GO:0035296	regulation of tube diameter	40/1765	143/18670	1.97825e-10	1.48859e-09	5.60754e-10	GCLC/GCLM/FOXC1/RHOA/ATP2B1/PTGS2/EDN1/ICAM1/HMOX1/PLOD3/PPARD/SOD2/HMGCR/RGS2/ECE1/BBS2/MKKS/APOE/ACE2/KCNMB4/AGT/HTR2B/EDNRB/SOD1/AKT1/EGFR/ADM/UCN/GPER1/AVPR1A/NPR1/P2RY1/ADCY6/F2R/ADRA2C/DRD1/BMPR2/ITGA1/GPX1/ADRA2B	40
GO:0050880	regulation of blood vessel size	40/1765	143/18670	1.97825e-10	1.48859e-09	5.60754e-10	GCLC/GCLM/FOXC1/RHOA/ATP2B1/PTGS2/EDN1/ICAM1/HMOX1/PLOD3/PPARD/SOD2/HMGCR/RGS2/ECE1/BBS2/MKKS/APOE/ACE2/KCNMB4/AGT/HTR2B/EDNRB/SOD1/AKT1/EGFR/ADM/UCN/GPER1/AVPR1A/NPR1/P2RY1/ADCY6/F2R/ADRA2C/DRD1/BMPR2/ITGA1/GPX1/ADRA2B	40
GO:0097746	regulation of blood vessel diameter	40/1765	143/18670	1.97825e-10	1.48859e-09	5.60754e-10	GCLC/GCLM/FOXC1/RHOA/ATP2B1/PTGS2/EDN1/ICAM1/HMOX1/PLOD3/PPARD/SOD2/HMGCR/RGS2/ECE1/BBS2/MKKS/APOE/ACE2/KCNMB4/AGT/HTR2B/EDNRB/SOD1/AKT1/EGFR/ADM/UCN/GPER1/AVPR1A/NPR1/P2RY1/ADCY6/F2R/ADRA2C/DRD1/BMPR2/ITGA1/GPX1/ADRA2B	40
GO:0014812	muscle cell migration	33/1765	104/18670	2.04628e-10	1.53792e-09	5.79336e-10	MEF2C/SSH1/GSTP1/NRP1/SIX4/FGF9/NDRG4/PLAT/VTN/MDK/PPARD/THBS4/PDGFRB/PLXNA1/NFE2L2/NR4A3/LRP1/SIX1/SMO/POSTN/ANXA1/MDM2/AGT/SORL1/IQGAP1/ARPC5/ITGA2/ILK/CRK/SRC/AIF1/DDR1/CCL5	33
GO:2001056	positive regulation of cysteine-type endopeptidase activity	41/1765	149/18670	2.05277e-10	1.54094e-09	5.80473e-10	BAD/BID/BAK1/CYFIP2/CASP8/NGFR/RHOA/REST/BAX/MUL1/SIRT1/LGMN/CTSH/FAM162A/IFT57/HTRA2/TRAF2/HIP1/PRR7/CASP9/ANP32B/MTCH1/BCL10/S100A8/HSPD1/GSN/BCL2L11/AIFM1/S100A9/GPER1/VCP/FADD/EIF2AK3/BOK/F2R/DIABLO/HSF1/HMGB1/MAP3K5/FIS1/PDCD6	41
GO:0045667	regulation of osteoblast differentiation	37/1765	126/18670	2.05708e-10	1.54231e-09	5.8099e-10	SNAI2/PRKACA/MEF2C/REST/CHRD/JAG1/SFRP1/CDK6/HOXA2/AREG/ACVR2B/ID2/ID3/TWIST1/BMP4/BMP2/CITED1/ID1/TWSG1/MEN1/IL6ST/IL6/SFRP2/NOTCH1/SKI/IL6R/LRP5/WNT4/CTHRC1/ILK/CTNNB1/PTK2/WNT10B/CEBPB/NOG/PDLIM7/BMPR2	37
GO:0035794	positive regulation of mitochondrial membrane permeability	25/1765	64/18670	2.17286e-10	1.62716e-09	6.12954e-10	BAD/BID/BAK1/CASP8/BAX/SLC9A1/MUL1/E2F1/GSK3A/YWHAE/ATF2/RHOT1/YWHAH/YWHAQ/NMT1/TP53/TP53BP2/BCL2L11/YWHAZ/YWHAG/BNIP3/BOK/FZD9/BLOC1S2/SPG7	25
GO:0046890	regulation of lipid biosynthetic process	49/1765	198/18670	2.21508e-10	1.65679e-09	6.24113e-10	ELOVL5/SNAI2/NSMAF/SPHK2/TNFRSF1A/PTGS2/REST/SIRT1/TSPO/ABCD1/HMGCS1/HMGCR/CLCN2/PROX1/APOA1/CREB1/EGR1/RDH10/ACSL3/IL1B/INSIG2/C3/BMP2/LDLR/APOE/RAN/PRKAA1/ANXA1/AGAP2/SMPD2/HTR2B/SOD1/AKT1/DGKQ/STAR/ADM/LPCAT1/SAMD8/WNT4/ABHD6/PRKCD/FABP5/GPER1/AVPR1A/ELOVL6/SPHK1/INSIG1/AKR1C3/MTOR	49
GO:0099563	modification of synaptic structure	15/1765	24/18670	2.33174e-10	1.73986e-09	6.55406e-10	RHOA/GRIPAP1/PFN2/CHMP2B/REST/ABL1/FMR1/PFN1/WASF1/STAU1/WASF3/MYH10/SYNPO/BAIAP2/CYFIP1	15
GO:2000178	negative regulation of neural precursor cell proliferation	15/1765	24/18670	2.33174e-10	1.73986e-09	6.55406e-10	CTNNA1/SIRT2/TGFB1/PTN/RAPGEF1/WNT5A/ID2/TP53/BTG2/SPINT1/ILK/SPINT2/GATA2/CEND1/KCTD11	15
GO:0030072	peptide hormone secretion	57/1765	250/18670	2.40915e-10	1.79547e-09	6.76354e-10	BAD/BAIAP3/SYT7/ISL1/SCT/MAP4K4/EDN1/OXCT1/REST/ITPR3/HIF1A/CDK16/STX4/SFRP1/STX1A/PPP3CB/CPE/PPARD/HMGCR/ACVR2B/STXBP3/PARK7/RAP1A/SLC2A1/CNR1/LRP1/SOX4/IL1B/FOXA2/VGF/RAF1/SNAP25/ANXA1/GLUL/RAC1/IL6/RBP4/EGFR/SYBU/CAMK2G/GLUD1/SSTR5/LRP5/NKX6-1/UCN/CARTPT/GPER1/CPLX1/NLGN2/KIF5B/PTPN11/ABAT/ADRA2C/IRS2/DPP4/CCL5/DOC2B	57
GO:0035150	regulation of tube size	40/1765	144/18670	2.49232e-10	1.85523e-09	6.98866e-10	GCLC/GCLM/FOXC1/RHOA/ATP2B1/PTGS2/EDN1/ICAM1/HMOX1/PLOD3/PPARD/SOD2/HMGCR/RGS2/ECE1/BBS2/MKKS/APOE/ACE2/KCNMB4/AGT/HTR2B/EDNRB/SOD1/AKT1/EGFR/ADM/UCN/GPER1/AVPR1A/NPR1/P2RY1/ADCY6/F2R/ADRA2C/DRD1/BMPR2/ITGA1/GPX1/ADRA2B	40
GO:0097164	ammonium ion metabolic process	50/1765	205/18670	2.52357e-10	1.87624e-09	7.06783e-10	PAFAH1B1/SPHK2/VPS35/MAOB/DRD4/SLC44A1/CSNK2A2/SNCB/MOXD1/AKR1B1/ACHE/SPTLC1/COMT/HDAC10/SPTLC2/CHKA/PARK7/AGMAT/APOA1/KDSR/ACSL3/SGPP1/PNKD/SLC44A2/LDLR/PEMT/SMPD2/SMPD4/ALDH9A1/SRD5A1/HNMT/NR4A2/LPCAT1/SAMD8/ITGB2/PRKCD/FABP5/ALDH7A1/HPRT1/SMPD1/MECP2/CPT1C/NPR1/SPHK1/GBA/ABAT/DRD1/MAOA/AKR1C3/SLC44A4	50
GO:0045216	cell-cell junction organization	42/1765	156/18670	2.61479e-10	1.94174e-09	7.31457e-10	CD9/SNAI2/VCL/CTNNA1/RHOA/WDR1/PRKACA/MPP5/FSCN1/CAMSAP3/EPB41L3/WNT11/TGFB1/LSR/TGFBR1/CNTNAP1/SRF/ECT2/GNPAT/TGFB3/PARD6B/ACE2/AGT/CDH11/TBCD/EPHA2/RAB13/DLG5/FZD5/CLDN1/MICALL2/GJB2/GJB1/NLGN2/CDH2/F2R/CSF1R/GJC1/CLDN5/NF2/GJA4/CTNND1	42
GO:0001570	vasculogenesis	28/1765	79/18670	2.6627e-10	1.97262e-09	7.43087e-10	CUL7/TEAD2/TGFB1/VEGFA/PDGFRB/RAP1A/CITED1/SMO/HEY2/YAP1/EPHA2/RASA1/NOTCH1/ADM/TGFBR2/HEY1/SHH/SOX17/SGPL1/TMEM100/CTNNB1/PTK2/CD34/FZD4/SETD2/GJC1/NKX2-5/ZFP36L1	28
GO:0031110	regulation of microtubule polymerization or depolymerization	28/1765	79/18670	2.6627e-10	1.97262e-09	7.43087e-10	FKBP4/GBA2/CAMSAP3/HDAC6/ABL1/NIN/ARHGEF2/STMN1/CAMSAP2/EML2/AKAP9/MAP1S/CAMSAP1/MAP1B/RAC1/CDK5RAP2/KATNB1/TBCD/DYRK1A/TAOK1/MAP1A/MECP2/CDK5R1/FES/CIB1/INPP5J/STMN3/DCTN1	28
GO:0090102	cochlea development	22/1765	51/18670	2.67833e-10	1.98183e-09	7.46559e-10	DVL2/PAFAH1B1/IFT27/CALB1/HOXA1/DVL1/GATA3/IFT20/PTK7/WNT5A/HES1/SOX9/SIX1/HEY2/ADAM10/CTHRC1/DCHS1/KCNK3/GATA2/FZD2/PSAP/OPA1	22
GO:0030198	extracellular matrix organization	74/1765	368/18670	2.85753e-10	2.11192e-09	7.95564e-10	CFLAR/ITGA3/TIMP2/VCAN/TNC/LAMC3/FOXC1/TNFRSF1A/NTN4/FSCN1/MMP2/ICAM1/LAMB1/ITGA6/ABL1/MMP9/ERCC2/TGFB1/PLOD3/TGFBR1/SPOCK2/COL1A1/VTN/SPARC/LOXL3/FN1/SPP1/LRP1/SOX9/LAMA5/POSTN/PDGFRA/ETS1/AGT/IL6/CTSV/FLOT1/THBS1/ADAM10/CYP1B1/COL2A1/RB1/FURIN/APP/HSPG2/SFRP2/NOTCH1/ITGB1/ADAM8/MMP14/ACAN/ITGB2/ITGA5/VCAM1/ITGA2/JAM3/SPINT1/FBN1/SPINT2/COL3A1/PTK2/LAMB2/BSG/DAG1/RIC8A/VWA1/FLRT2/COL4A1/AGRN/SUL…	74
GO:0033135	regulation of peptidyl-serine phosphorylation	39/1765	139/18670	3.01031e-10	2.2222e-09	8.37106e-10	BAK1/ATP2B4/PFN2/NCK2/PTGS2/HSP90AA1/BAX/HDAC6/HSP90AB1/STK4/PRKD2/TGFB1/DKK1/CSF3/CAPRIN2/VEGFA/WNT5A/EIF4G1/PARK7/MAPKAP1/AKAP9/LIF/RAF1/PRKAA1/CAMK1/SPRY2/IL6/ARRB2/APP/AKT1/SFRP2/EGFR/NCK1/PINK1/DMTN/UCN/DDIT4/TBK1/INPP5J	39
GO:0061614	pri-miRNA transcription by RNA polymerase II	21/1765	47/18670	3.06052e-10	2.25659e-09	8.5006e-10	NGFR/HIF1A/NFATC4/TGFB1/PPARD/SRF/BMP4/SOX9/BMP2/SMARCA4/ETS1/KLF4/TP53/SMAD4/STAT3/FOS/RELA/FOSL1/JUN/GATA2/PPARA	21
GO:0002431	Fc receptor mediated stimulatory signaling pathway	40/1765	145/18670	3.13168e-10	2.3036e-09	8.67769e-10	CYFIP2/NCKAP1/ACTB/HSP90AA1/HSP90AB1/ABL1/MAPK1/MAPK3/CSK/WASL/LIMK1/RAPGEF1/ARPC3/ACTR3/RAP1A/NR4A3/PLCG1/PLD2/ARPC1B/RAC1/ACTR2/MYO10/PIK3R1/NCK1/WASF2/VAV2/ARPC5/ARPC2/PRKCD/CRK/PTK2/BAIAP2/YES1/GRB2/ACTG1/SRC/NCKIPSD/ARPC4/ARPC1A/CYFIP1	40
GO:0071901	negative regulation of protein serine/threonine kinase activity	40/1765	145/18670	3.13168e-10	2.3036e-09	8.67769e-10	PRKAR2B/WNK1/LRP6/GSTP1/SIRT1/ABL1/FBXO7/CDK5RAP1/SFRP1/HSPB1/CDK5RAP3/HMGCR/RGS2/RGS4/CDKN2C/BMP4/IL1B/CDKN2D/CDKN1C/APOE/MEN1/SPRY2/DAB2IP/SORL1/RB1/AKT1/SFRP2/UCHL1/LRP5/PRKCD/SPRY1/CASP3/SMPD1/SPRY3/RGS14/YWHAG/PTEN/GBA/CIB1/NR2F2	40
GO:0001893	maternal placenta development	18/1765	35/18670	3.15304e-10	2.30839e-09	8.69575e-10	PRDM1/PTGS2/TMED2/MAPK1/MAPK3/PTN/PPARD/SPP1/LIF/MEN1/CTSV/AKT1/GJB2/BSG/NR2F2/RXRA/EPOR/BMPR2	18
GO:0003203	endocardial cushion morphogenesis	18/1765	35/18670	3.15304e-10	2.30839e-09	8.69575e-10	ISL1/SNAI2/TGFBR1/TWIST1/SOX9/BMP2/HEY2/MDM2/ACVRL1/SMAD4/NOTCH1/MSX1/TGFBR2/HEYL/HEY1/TMEM100/DCHS1/NOG	18
GO:0021955	central nervous system neuron axonogenesis	18/1765	35/18670	3.15304e-10	2.30839e-09	8.69575e-10	PAFAH1B1/HSP90AA1/HSP90AB1/NIN/SCN1B/C12orf57/CDH11/NR4A2/ARHGAP35/NDEL1/PTK2/ZEB2/PTEN/FBXO45/EPHB3/TSKU/SZT2/TCTN1	18
GO:1905332	positive regulation of morphogenesis of an epithelium	18/1765	35/18670	3.15304e-10	2.30839e-09	8.69575e-10	SOX8/ABL1/SIX4/TGFB1/GATA3/MDK/VEGFA/BMP4/SOX9/SIX1/LIF/SMO/AGT/WNT4/CTNNB1/GDNF/NOG/MTOR	18
GO:0014896	muscle hypertrophy	34/1765	111/18670	3.17455e-10	2.31869e-09	8.73453e-10	ATP2B4/MAP2K4/TNFRSF1A/MEF2A/EDN1/MEF2C/SLC9A1/GSK3A/MTPN/RGS2/RGS4/NR4A3/BECN1/PIN1/PARP2/IL6ST/P2RX4/HEY2/AGT/HTR2B/SMAD4/PARP1/NOTCH1/FOXO1/TWF1/G6PD/PDLIM5/KLF15/PTK2/TCAP/ATP2A2/PPARA/HDAC2/MTOR	34
GO:0031623	receptor internalization	34/1765	111/18670	3.17455e-10	2.31869e-09	8.73453e-10	AP2B1/CD9/DRD4/PICALM/DNM2/EPS15/MTMR2/ACHE/EZR/PICK1/FMR1/DNM1/DKK1/USP46/VEGFA/LRP1/EFNB2/DLG4/SNAP25/NUMB/CD36/HTR2B/FLOT1/SDCBP/ATAD1/ARRB2/ARF1/RAB5A/ADM/ITGB1/ITGB2/GRB2/SCRIB/ARC	34
GO:0140056	organelle localization by membrane tethering	44/1765	169/18670	3.21213e-10	2.34339e-09	8.82757e-10	PRKAR2B/MARK4/PAFAH1B1/MKS1/PRKACA/PCM1/STX7/HSP90AA1/RAB10/SNAP29/SNPH/NDRG4/STX4/RAB11A/VPS18/BLOC1S6/RAB3A/STX1A/B9D1/YWHAE/STX2/STXBP3/CEP89/VAPB/AKAP9/SNAP25/STX6/STXBP1/CDK5RAP2/CSNK1D/CPLX2/STX3/RAB8A/TUBA1A/RAB3B/YWHAG/CDK1/CTBP2/PPFIA3/TUBB/CEP290/DCTN1/TCTN1/CSNK1E	44
GO:0044070	regulation of anion transport	31/1765	95/18670	3.27305e-10	2.38503e-09	8.98444e-10	ABCA7/FGFR1/EDN1/PSEN1/HRH3/OXT/GABRE/CA2/AKT2/RAB3GAP1/RGS2/RGS4/APOA1/IL1B/ATF4/APOE/ACE2/P2RX4/AGT/STXBP1/THBS1/AKT1/SLC6A1/SV2A/PRKCD/AVPR1A/PRNP/CEBPB/ABAT/IRS2/MTOR	31
GO:0071364	cellular response to epidermal growth factor stimulus	20/1765	43/18670	3.32458e-10	2.41975e-09	9.11521e-10	CFLAR/SNAI2/FOXC1/GSTP1/COL1A1/ZPR1/PLCG1/SOX9/MED1/ID1/BECN1/DAB2IP/IQGAP1/PDPK1/ERBB2/AKT1/EGFR/BAIAP2/PTPN11/ZFP36L1	20
GO:0060688	regulation of morphogenesis of a branching structure	23/1765	56/18670	3.48093e-10	2.52469e-09	9.51054e-10	SOX8/SNAI2/NTN4/FGFR1/ABL1/SIX4/SFRP1/TGFB1/MDK/VEGFA/WNT5A/RTN4/BMP4/SOX9/SIX1/SMO/AGT/SHH/CTNNB1/GDNF/NOG/RXRA/ETV5	23
GO:1903078	positive regulation of protein localization to plasma membrane	23/1765	56/18670	3.48093e-10	2.52469e-09	9.51054e-10	ITGA3/EZR/STX4/RAB11A/SPTBN1/LRP1/ACSL3/PDPK1/AKT1/EPHA2/PIK3R1/EGFR/ITGB1/RER1/SQSTM1/GPER1/ARF6/STX3/PTPN9/KIF5B/PRNP/CIB1/STAC3	23
GO:1903202	negative regulation of oxidative stress-induced cell death	23/1765	56/18670	3.48093e-10	2.52469e-09	9.51054e-10	REST/SIRT1/FBXO7/HIF1A/HSPB1/NCOA7/SOD2/NME5/HTRA2/NFE2L2/PARK7/NR4A3/ATF4/AKT1/NONO/FZD1/PINK1/TSC1/BAG5/MAPK7/CTNNB1/PSAP/GPX1	23
GO:0007006	mitochondrial membrane organization	38/1765	134/18670	3.6152e-10	2.61902e-09	9.86587e-10	BAD/BID/BAK1/CASP8/HSP90AA1/BAX/SLC9A1/MUL1/TIMM13/TIMM9/E2F1/GSK3A/YWHAE/ATF2/RHOT1/YWHAH/YWHAQ/TIMM10/NMT1/AFG3L2/TP53/TP53BP2/DYNLT1/BCL2L11/PINK1/CALM3/YWHAZ/STAT3/YWHAG/BCL2L1/CNP/BNIP3/BOK/CLN8/FZD9/BLOC1S2/SPG7/OPA1	38
GO:0021536	diencephalon development	27/1765	75/18670	3.68945e-10	2.66971e-09	1.00568e-09	ISL1/LRP6/BAX/NRP1/PTN/WNT5A/HES1/RAB3GAP1/NRP2/CREB1/BMP4/BMP2/SMO/SOX3/ETS1/SRD5A1/POU4F1/NR4A2/WNT4/MSX1/UQCRQ/SHH/NR0B1/ZEB2/UBB/GATA2/NOG	27
GO:0098742	cell-cell adhesion via plasma-membrane adhesion molecules	60/1765	273/18670	3.86212e-10	2.79141e-09	1.05153e-09	CX3CL1/PKD1/WNK1/PCDHB4/ICAM1/CBLN1/PTPRS/MAG/MAPK14/MDGA1/PCDHB2/PCDHB5/PCDHB6/PCDHB15/PCDH12/APOA1/PCDHB10/PCDHB14/PCDHB12/BMP2/LRFN3/LRRC4/VSTM2L/KLF4/CLSTN3/AMIGO2/CDH11/PTPRF/CELSR2/CDHR1/ITGB1/SPARCL1/ROBO4/ROBO3/PCDH1/NPTN/MPZ/ITGB2/ITGA5/VCAM1/CLDN1/TGFBR2/DCHS1/MAPK7/CDH2/EMB/CLSTN1/BSG/LRFN4/PCDHB9/RIC8A/AMIGO1/CLDN5/PCDHB13/PCDH18/PLXNB2/PCDHB11/PLXNB3/PCDHGC3/PCDHB16	60
GO:0030522	intracellular receptor signaling pathway	61/1765	280/18670	4.00366e-10	2.88777e-09	1.08782e-09	FKBP4/PPP5C/UFL1/ISL1/SNAI2/CASP8/RHOA/UBA5/HDAC6/SIRT1/CRKL/RBFOX2/EP300/SNW1/SFRP1/PPARD/UBE3A/PARK7/HDAC1/ARID1A/NR4A3/TWIST1/MED1/THRA/SMARCA4/RNF6/YWHAH/SEC14L1/RARA/RAN/TLR4/YAP1/RB1/ARRB2/CARM1/PARP1/TAF1/NR4A2/NR2F6/HEYL/FABP5/GPER1/CTNNB1/STAT3/NR0B1/UBB/RARG/RELA/CTBP2/TRAF6/NR2F1/CALR/NR2F2/RXRA/PPARA/AKR1C3/SRC/NCOA6/DAXX/IKBKG/EGLN2	61
GO:0046545	development of primary female sexual characteristics	32/1765	101/18670	4.00473e-10	2.88777e-09	1.08782e-09	CTNNA1/HSPA5/KITLG/FOXC1/BAX/ICAM1/SIRT1/SFRP1/CASP2/VEGFA/UBE3A/EIF2B4/FOXO3/EIF2B2/VGF/PDGFRA/ACVR1B/ARRB2/SMAD4/SOD1/ATM/MMP14/WNT4/CASP3/SGPL1/UBB/INSR/BCL2L1/CEBPB/FZD4/SRC/KMT2B	32
GO:0045732	positive regulation of protein catabolic process	51/1765	214/18670	4.05316e-10	2.91593e-09	1.09843e-09	GCLC/MYLIP/MAPK9/ATXN3/SIRT2/VPS35/PSEN1/HSP90AA1/AURKA/EZR/PSMC1/FMR1/GSK3A/DVL1/WNT5A/NFE2L2/TRIM32/IDE/CLU/WWP1/LRP1/SOX9/IL1B/LDLR/APOE/MDM2/DNAJB2/DAB2IP/SORL1/BBS7/FURIN/NKD1/CSNK1D/AKT1/PLK2/TAF1/FOXO1/ADAM8/LPCAT1/CUL4B/SOX17/VCP/DACT1/PTK2/PTEN/GBA/TMEM259/SMURF1/BAG6/CSNK1E/EGLN2	51
GO:1903050	regulation of proteolysis involved in cellular protein catabolic process	51/1765	214/18670	4.05316e-10	2.91593e-09	1.09843e-09	GCLC/PKD1/UFL1/MAPK9/HIPK2/ATXN3/SIRT2/CSNK2A2/PRKACA/PSEN1/AURKA/HSP90AB1/PSMC1/USP14/FMR1/GSK3A/DVL1/UBE3A/NFE2L2/PARK7/UCHL5/CLU/GIPC1/APOE/MDM2/DNAJB2/DAB2IP/SDCBP/BBS7/CSNK1D/AKT1/PLK2/TAF1/PINK1/SHH/VCP/BAG5/MAP1A/EFNA1/PTK2/WNT10B/UBB/PTEN/RPS7/SMARCC1/GBA/TMEM259/SMURF1/BAG6/CSNK1E/GPX1	51
GO:0060419	heart growth	34/1765	112/18670	4.1486e-10	2.98115e-09	1.123e-09	FOXC1/MAP2K4/FGFR1/EDN1/MEF2C/MAPK1/FGF9/NDRG4/GSK3A/TGFBR1/MAPK14/RGS2/RGS4/PROX1/PIN1/PARP2/HEY2/AGT/YAP1/RBP4/MEIS1/NOTCH1/G6PD/PDLIM5/TGFBR2/MESP1/CDK1/S1PR1/PTEN/NKX2-5/NOG/RXRA/PPARA/MTOR	34
GO:0001947	heart looping	24/1765	61/18670	4.17902e-10	2.99609e-09	1.12863e-09	PSEN1/MEF2C/TMED2/HIF1A/IFT52/NDRG4/SRF/WNT5A/IFT57/PKD2/MKKS/SMO/TBX3/IFT172/BBS7/BBS4/NOTCH1/TBX6/TGFBR2/SHH/SOX17/MESP1/NKX2-5/DLL1	24
GO:0046513	ceramide biosynthetic process	24/1765	61/18670	4.17902e-10	2.99609e-09	1.12863e-09	NSMAF/SPHK2/ELOVL1/TNFRSF1A/SPTLC1/CERS4/SPTLC2/PRKAA1/SMPD2/SMPD4/CERS5/CERS2/DEGS1/UGCG/SAMD8/B4GALT3/PRKCD/SPTSSA/SMPD1/B3GALT1/SPHK1/GBA/CLN8/CERS1	24
GO:0051346	negative regulation of hydrolase activity	87/1765	466/18670	4.26432e-10	3.05373e-09	1.15034e-09	CFLAR/TIMP2/WNK1/SPHK2/NGFR/ARFGEF1/PTGS2/PICALM/CAMSAP3/LXN/DLG3/TMED2/MT3/PEBP1/BIRC5/SIRT1/ABL1/MMP9/USP14/PCSK1N/PTN/SPOCK2/PPP1R9B/YWHAE/VTN/FZD10/GAPDH/VEGFA/GNAI2/DHCR24/PARK7/RGS2/UCHL5/APOA1/SET/SERPINB6/C3/MKKS/STYXL1/CDKN2D/PPP1R1B/RAF1/SERPINF1/TERF2/SORT1/ANXA1/MDM2/AGT/EGLN1/SERPINE2/SPRY2/BIN1/KLF4/DAB2IP/SORL1/THBS1/GCHFR/LEF1/BBS4/FURIN/IQGAP1/ARRB2/TP53/APP/AKT1/SFRP2/SPOCK1/FAR…	87
GO:0051480	regulation of cytosolic calcium ion concentration	72/1765	357/18670	4.33917e-10	3.10376e-09	1.16919e-09	CX3CL1/PKD1/BAK1/MCOLN3/ATP2B4/ATP2B3/LRP6/ATP2B1/PRKACA/GNB1/EDN1/CHERP/BAX/ITPR3/ABL1/OXT/CORO1A/CALB1/TGFB1/NCS1/YWHAE/WNT5A/CNR1/PKD2/CXCR4/LRP1/PLCG1/OPRL1/DIAPH1/DLG4/PDGFRA/P2RX4/CD36/AGT/HTR2B/EDNRB/CIB2/CCL21/PLCB2/PDPK1/CALM2/ADM/THY1/NPTN/CALM3/GRIN2C/GPER1/CDK5/AVPR1A/RIC3/CACNB3/CXCL10/P2RY1/S1PR1/KCNK3/PRNP/SYNPO/CALB2/DDIT3/BOK/GATA2/GPR157/F2R/DRD1/FZD9/HMGB1/HTT/C5AR1/NMB/CALM1/F…	72
GO:0008585	female gonad development	31/1765	96/18670	4.40023e-10	3.14382e-09	1.18428e-09	CTNNA1/HSPA5/KITLG/FOXC1/BAX/ICAM1/SIRT1/SFRP1/CASP2/VEGFA/UBE3A/EIF2B4/FOXO3/EIF2B2/VGF/PDGFRA/ARRB2/SMAD4/SOD1/ATM/MMP14/WNT4/CASP3/SGPL1/UBB/INSR/BCL2L1/CEBPB/FZD4/SRC/KMT2B	31
GO:0021872	forebrain generation of neurons	25/1765	66/18670	4.71388e-10	3.36404e-09	1.26724e-09	ASPM/RHOA/FGFR1/NRP1/NUMBL/DLX5/WNT5A/HES1/PROX1/NRP2/PLXNA3/NUMB/LEF1/DLX1/METTL14/UQCRQ/METTL3/B2M/ATF5/RAC3/UBB/GATA2/CSF1R/DRD1/SHANK3	25
GO:0043502	regulation of muscle adaptation	33/1765	107/18670	4.72391e-10	3.36734e-09	1.26848e-09	ATP2B4/TNFRSF1A/MEF2A/EDN1/SLC9A1/GSK3A/MTPN/MTMR4/RGS2/RGS4/FOXO3/NR4A3/BECN1/PIN1/PARP2/IL6ST/P2RX4/AGT/KLF4/SMAD4/PARP1/NOTCH1/CAMK2G/FOXO1/TWF1/FBXO32/G6PD/PTK2/DAG1/ATP2A2/PPARA/MTOR/AIF1	33
GO:0045639	positive regulation of myeloid cell differentiation	30/1765	91/18670	4.75043e-10	3.38237e-09	1.27414e-09	KITLG/CASP8/HIF1A/JAG1/CA2/TGFB1/CSF3/MAPK14/ID2/CREB1/FOXO3/MED1/PRMT1/LIF/ETS1/ACVR1B/LEF1/RB1/POU4F1/TAL1/HMGB2/FADD/STAT3/FOS/TRAF6/JUN/GATA2/FES/CSF1/ZFP36L1	30
GO:0038093	Fc receptor signaling pathway	55/1765	241/18670	4.78097e-10	3.40023e-09	1.28087e-09	MAPK9/CYFIP2/NCKAP1/MAP2K4/ACTB/HSP90AA1/PSMC5/HSP90AB1/ABL1/MAPK1/PSMC1/MAPK3/WASL/LIMK1/RAPGEF1/PPP3CB/ARPC3/ACTR3/SOS1/RAP1A/NR4A3/PLCG1/PLD2/ARPC1B/RAC1/ACTR2/PDPK1/BCL10/MYO10/PIK3R1/NCK1/WASF2/VAV2/SHC1/ARPC5/ARPC2/PRKCD/CRK/PTK2/FOS/RELA/TRAF6/BAIAP2/YES1/JUN/GRB2/PAK2/ACTG1/SRC/CALM1/NCKIPSD/ARPC4/ARPC1A/IKBKG/CYFIP1	55
GO:0034250	positive regulation of cellular amide metabolic process	41/1765	153/18670	4.97189e-10	3.53197e-09	1.3305e-09	VIM/NSMAF/SPHK2/TNFRSF1A/RHOA/NCK2/PICALM/MAPK1/CDK5RAP1/FMR1/MAPK3/GSK3A/RPS6KB1/NFE2L2/CLU/SOX4/EIF2AK4/SMPD2/IL6/THBS1/HNRNPD/TARBP2/EIF4A3/ERBB2/APP/UHMK1/IMPACT/NCK1/PINK1/UCN/PRKCD/ITGA2/CASP3/METTL3/EEF2/EFNA1/DHX36/NGRN/RXRA/MTOR/CCL5	41
GO:0051385	response to mineralocorticoid	17/1765	32/18670	5.06853e-10	3.59652e-09	1.35481e-09	MAOB/ATP2B1/EDN1/FOXO3/KRAS/PARP1/STAR/AIFM1/CALM3/GPER1/AVPR1A/FOS/FOSL1/SRC/HSD3B1/HSD3B2/NEFL	17
GO:0014066	regulation of phosphatidylinositol 3-kinase signaling	36/1765	124/18670	5.1122e-10	3.62337e-09	1.36493e-09	ERBB3/PPP2R5B/FGFR1/SIRT1/MAPK1/MAPK3/TSC2/UNC5B/CSF3/SLC9A3R1/PPARD/PDGFRB/UBE3A/TWIST1/STAMBP/SOX9/BECN1/PDGFRA/AGT/SERPINE2/KLF4/DAB2IP/PIK3R1/EGFR/IL18/PLXNB1/GPER1/PTK2/INSR/PTEN/F2R/IRS2/PIP5K1C/EPOR/SRC/CCL5	36
GO:0051216	cartilage development	50/1765	209/18670	5.20739e-10	3.68664e-09	1.38876e-09	PKD1/SNAI2/LRP6/FGFR1/EDN1/MEF2C/ZMPSTE24/WNT11/HIF1A/TRIP11/FGF9/MAPK3/TGFB1/TGFBR1/COL1A1/MDK/MAPK14/SRF/WNT5A/EFEMP1/PRRX1/MEF2D/BBS2/BMP4/SOX9/BMP2/MKKS/THRA/RARA/COL2A1/ACVRL1/CARM1/SFRP2/ACAN/MSX1/TGFBR2/OSR2/ZNF219/CTNNB1/TAPT1/WNT10B/EIF2AK3/RARG/RELA/VWA1/CREB3L2/NOG/SULF2/ANXA6/BMPR2	50
GO:0009755	hormone-mediated signaling pathway	54/1765	235/18670	5.25884e-10	3.71883e-09	1.40089e-09	FKBP4/PPP5C/UFL1/ISL1/RHOA/UBA5/HDAC6/SIRT1/RBFOX2/EP300/SFRP1/PPARD/UBE3A/PARK7/HDAC1/ARID1A/NR4A3/BMP4/MED1/THRA/SMARCA4/RNF6/YWHAH/RARA/RAN/YAP1/LEF1/RB1/SSTR1/ARRB2/CARM1/PARP1/TAF1/NR4A2/AGRP/NR2F6/SSTR5/HEYL/GPER1/CTNNB1/NR0B1/RARG/NR2F1/NR2C2/CALR/PTPN11/NR2F2/RXRA/PPARA/SRC/NCOA6/DAXX/EGLN2/SSTR3	54
GO:0015837	amine transport	32/1765	102/18670	5.31151e-10	3.74384e-09	1.41031e-09	SYT7/DRD4/PSEN1/HRH3/CHRNA4/OXT/STX1A/CXCL12/RAB3GAP1/RGS2/RGS4/CNR1/ACE2/SYT11/AGT/TOR1A/STXBP1/SYT8/SLC6A1/PINK1/SV2A/UCN/CARTPT/AVPR1A/GDNF/RAB3B/P2RY1/SNCG/ABAT/ADRA2C/DRD1/ADRA2B	32
GO:0048008	platelet-derived growth factor receptor signaling pathway	23/1765	57/18670	5.31569e-10	3.74384e-09	1.41031e-09	BCAR1/ABL1/NRP1/NDRG4/PLAT/RAPGEF1/SLC9A3R1/IFT20/VEGFA/PDGFRB/NR4A3/LRP1/HIP1/PDGFRA/IQGAP1/SGPL1/RGS14/PTEN/PTPN11/BCR/APOD/SRC/LRIG2	23
GO:1900408	negative regulation of cellular response to oxidative stress	23/1765	57/18670	5.31569e-10	3.74384e-09	1.41031e-09	REST/SIRT1/FBXO7/HIF1A/HSPB1/NCOA7/SOD2/NME5/HTRA2/NFE2L2/PARK7/NR4A3/ATF4/AKT1/NONO/FZD1/PINK1/TSC1/BAG5/MAPK7/CTNNB1/PSAP/GPX1	23
GO:1905809	negative regulation of synapse organization	15/1765	25/18670	5.31827e-10	3.74384e-09	1.41031e-09	NGEF/NFATC4/PTN/DKK1/UBE3A/WNT5A/APOE/TLR2/EFNA1/PTK2/PTEN/PRNP/FZD9/NLGN3/ARHGEF15	15
GO:0010463	mesenchymal cell proliferation	20/1765	44/18670	5.55434e-10	3.9012e-09	1.46959e-09	FGFR1/WNT11/CHRD/FGF9/PTN/VEGFA/WNT5A/PRRX1/BMP4/SOX9/BMP2/SIX1/SMO/LRP5/MSX1/TGFBR2/SHH/DCHS1/CTNNB1/IRS2	20
GO:0060412	ventricular septum morphogenesis	20/1765	44/18670	5.55434e-10	3.9012e-09	1.46959e-09	WNT11/TGFBR1/WNT5A/HES1/ID2/PROX1/SOX4/BMP4/TBX3/HEY2/SMAD4/NOTCH1/FZD1/TGFBR2/HEYL/HEY1/FZD2/NKX2-5/NOG/BMPR2	20
GO:0035315	hair cell differentiation	19/1765	40/18670	5.8718e-10	4.11489e-09	1.55008e-09	PAFAH1B1/MCOLN3/FGFR1/TRIOBP/JAG1/ERCC2/SLC9A3R1/HES1/HEY2/MYO7A/SEC24B/SOD1/NOTCH1/ERCC3/CTNNB1/SCRIB/JAG2/DLL1/SLC44A4	19
GO:0071548	response to dexamethasone	19/1765	40/18670	5.8718e-10	4.11489e-09	1.55008e-09	CFLAR/EDN1/ICAM1/TGFB1/FOXO3/SERPINF1/CASP9/USP8/SRD5A1/EGFR/STAR/FOXO1/EIF4E/FBXO32/CLDN1/GJB2/DDIT4/GBA/AQP1	19
GO:0061025	membrane fusion	41/1765	154/18670	6.16529e-10	4.3157e-09	1.62573e-09	CD9/SYT7/GNAI3/STX7/CHMP2B/DNM1L/SNAP23/SNAP29/VAPA/CORO1A/STX4/SPG11/VPS18/ANKRD27/AKT2/NAPA/RAB3A/STX1A/STX2/VAMP4/CXCR4/VAMP7/SNAP25/ANXA1/STX6/STXBP1/VAMP1/SNAPIN/SNAP47/CPLX2/STX3/PRRT2/RAB8A/CPLX1/KIF5B/SPHK1/CALR/CHP1/OPA1/VAMP2/DOC2B	41
GO:0071216	cellular response to biotic stimulus	54/1765	236/18670	6.20328e-10	4.33735e-09	1.63388e-09	CX3CL1/VIM/HSPA5/RHOA/SIRT2/MEF2C/ZMPSTE24/GSTP1/ICAM1/ABL1/MAPK1/TSPO/MAPK3/TGFB1/CSF3/CCL2/HDAC5/WFS1/PPARD/MAPK14/WNT5A/IL1B/RARA/CD36/EDNRB/IL6/DAB2IP/TLR4/PLAA/TLR2/TP53/AKT1/BCL10/STAR/IL18/BCL2L11/SPON2/FZD5/CXCL1/ZC3H12A/HMGB2/AXL/CXCL10/EIF2AK3/CEBPB/RELA/TRAF6/DDIT3/HSF1/BCR/HMGB1/SRC/CCL5/CCL3	54
GO:1902686	mitochondrial outer membrane permeabilization involved in programmed cell death	24/1765	62/18670	6.21015e-10	4.33735e-09	1.63388e-09	BAD/BID/BAK1/CASP8/BAX/MUL1/E2F1/GSK3A/YWHAE/ATF2/RHOT1/YWHAH/YWHAQ/NMT1/TP53/TP53BP2/BCL2L11/YWHAZ/YWHAG/BNIP3/BOK/FZD9/BLOC1S2/SPG7	24
GO:0034643	establishment of mitochondrion localization, microtubule-mediated	14/1765	22/18670	6.68108e-10	4.65206e-09	1.75244e-09	KIF1B/HIF1A/WASF1/TRAK2/RHOT1/MAP1S/MAP1B/MGARP/SYBU/FEZ1/UCHL1/UBB/OPA1/NEFL	14
GO:0047497	mitochondrion transport along microtubule	14/1765	22/18670	6.68108e-10	4.65206e-09	1.75244e-09	KIF1B/HIF1A/WASF1/TRAK2/RHOT1/MAP1S/MAP1B/MGARP/SYBU/FEZ1/UCHL1/UBB/OPA1/NEFL	14
GO:0045766	positive regulation of angiogenesis	49/1765	204/18670	6.68318e-10	4.65206e-09	1.75244e-09	CX3CL1/ISL1/HIPK2/PTGS2/SIRT1/ABL1/NRP1/HMOX1/HIF1A/CTSH/PRKD2/HSPB1/MDK/VEGFA/WNT5A/NFE2L2/CXCR4/TWIST1/PLCG1/IL1B/C3/PAK4/ETS1/ANXA1/KLF4/THBS1/CYP1B1/ACVRL1/PDPK1/SFRP2/PLK2/ADM/ITGB1/ITGB2/S100A1/ITGA5/HIPK1/TGFBR2/ZC3H12A/TLR3/STAT3/CD34/SPHK1/GATA2/CIB1/C5AR1/DLL1/AQP1/PDCD6	49
GO:0061371	determination of heart left/right asymmetry	25/1765	67/18670	6.84825e-10	4.76042e-09	1.79326e-09	PSEN1/MEF2C/TMED2/HIF1A/IFT52/NDRG4/MEGF8/SRF/WNT5A/IFT57/PKD2/MKKS/SMO/TBX3/IFT172/BBS7/BBS4/NOTCH1/TBX6/TGFBR2/SHH/SOX17/MESP1/NKX2-5/DLL1	25
GO:0045844	positive regulation of striated muscle tissue development	29/1765	87/18670	6.8618e-10	4.76042e-09	1.79326e-09	GPC1/ERBB3/FGFR1/EDN1/MEF2C/MAPK1/FGF9/TGFB1/KAT2A/MAPK14/HMGCR/CREB1/EFNB2/BMP4/PIN1/PARP2/PRKAA1/HEY2/NIBAN2/FLOT1/YAP1/ARRB2/NOTCH1/SHH/SOX17/CTNNB1/CDK1/DLL1/MTOR	29
GO:0048636	positive regulation of muscle organ development	29/1765	87/18670	6.8618e-10	4.76042e-09	1.79326e-09	GPC1/ERBB3/FGFR1/EDN1/MEF2C/MAPK1/FGF9/TGFB1/KAT2A/MAPK14/HMGCR/CREB1/EFNB2/BMP4/PIN1/PARP2/PRKAA1/HEY2/NIBAN2/FLOT1/YAP1/ARRB2/NOTCH1/SHH/SOX17/CTNNB1/CDK1/DLL1/MTOR	29
GO:1903034	regulation of response to wounding	45/1765	179/18670	6.9439e-10	4.81201e-09	1.81269e-09	TNFRSF12A/CD9/RTN4R/ARFGEF1/SCARF1/EDN1/PLAT/PTPRS/RAB3A/PTN/VTN/MDK/PPARD/HMGCR/NFE2L2/SPP1/CXCR4/LRP1/FOXA2/APOE/PDGFRA/ANXA1/CD36/SERPINE2/KLF4/TLR4/THBS1/DUOX2/PTPRF/CERS2/DMTN/WNT4/TGFBR2/PRKCD/NDEL1/CRK/MAP2K1/PTEN/CD34/HRAS/F2R/ABAT/MTOR/LRIG2/AGER	45
GO:0030218	erythrocyte differentiation	34/1765	114/18670	7.00437e-10	4.84852e-09	1.82644e-09	HIPK2/JMJD6/RBFOX2/HIF1A/ERCC2/CDK6/GATA3/SLC11A2/MAPK14/SRF/VEGFA/BCL6/ID2/EPAS1/FOXO3/BMP4/MED1/THRA/PRMT1/ETS1/ACVR1B/RB1/DMTN/PKNOX1/G6PD/TAL1/HMGB2/CASP3/B2M/STAT3/GATA2/ZFP36L1/LDB1/MAFB	34
GO:0035601	protein deacylation	32/1765	103/18670	7.01365e-10	4.84955e-09	1.82683e-09	LYPLA2/SPHK2/SIRT2/REST/HDAC6/SIRT1/EP300/HDAC10/ABHD12/PRKD2/TGFB1/ABHD17B/HDAC5/SUDS3/VEGFA/BCL6/HDAC1/SFPQ/ABHD17A/PPT1/PRKAA1/NEK3/TP53/DYRK1A/SKI/PINK1/HDAC11/UCN/NIPBL/FNTA/TBL1XR1/HDAC2	32
GO:0034644	cellular response to UV	28/1765	82/18670	7.17475e-10	4.94994e-09	1.86465e-09	KDM1A/BAK1/PTGS2/BAX/SIRT1/EP300/NFATC4/FMR1/PTN/STK11/ATF4/EIF2AK4/CASP9/EIF2S1/MDM2/XPA/TP53/PARP1/PIK3R1/TAF1/IMPACT/XPC/CUL4B/METTL3/DHX36/CERS1/AQP1/MC1R	28
GO:0046209	nitric oxide metabolic process	28/1765	82/18670	7.17475e-10	4.94994e-09	1.86465e-09	ATP2B4/PTGS2/EDN1/DNM2/HSP90AA1/ICAM1/HSP90AB1/TSPO/PKD2/CLU/IL1B/P2RX4/CD36/AGT/RAC1/KLF4/TLR4/TLR2/GCHFR/CYP1B1/AKT1/ITGB2/ZC3H12A/INSR/CD34/NQO1/MTOR/AIF1	28
GO:0010469	regulation of signaling receptor activity	44/1765	173/18670	7.2055e-10	4.96267e-09	1.86944e-09	MAPK8IP2/PPP2R5B/NCK2/PSEN1/MEF2C/DLG3/HDAC6/NRP1/NPTX2/DKK1/CCL2/PARK7/MED1/SLURP1/AKAP9/DLG4/MINK1/APP/TAF1/ITGB1/PINK1/SHC1/TAL1/PRKCD/CDK5/FNTA/P2RY1/NLGN2/NPTX1/PTEN/CNIH2/LY6H/LYNX1/NOG/ADRA2C/HMGB1/NLGN3/SRC/ARC/NPTXR/SHISA8/SHANK3/ADRA2B/NEFL	44
GO:0051881	regulation of mitochondrial membrane potential	26/1765	72/18670	7.20915e-10	4.96267e-09	1.86944e-09	GCLC/BAD/BID/GCLM/BAK1/CTNS/BAX/MUL1/ABL1/TSPO/ABCD1/AKT2/PARK7/SOD1/AKT1/PARP1/SLC25A27/PINK1/VCP/UBB/BCL2L1/BNIP3/BOK/FZD9/SRC/BCO2	26
GO:0032288	myelin assembly	13/1765	19/18670	7.26777e-10	4.9755e-09	1.87428e-09	CD9/GPC1/MPP5/EPB41L3/MTMR2/DICER1/ERCC2/CNTNAP1/PMP22/PIKFYVE/GNPAT/TLR2/ILK	13
GO:0048490	anterograde synaptic vesicle transport	13/1765	19/18670	7.26777e-10	4.9755e-09	1.87428e-09	AP3D1/AP3M2/BLOC1S6/BLOC1S1/SNAPIN/AP3S2/CNIH2/AP3S1/AP3M1/BLOC1S4/BLOC1S5/BLOC1S3/BLOC1S2	13
GO:0060438	trachea development	13/1765	19/18670	7.26777e-10	4.9755e-09	1.87428e-09	LRP6/MAPK1/MAPK3/SRF/BMP4/SOX9/RARA/LEF1/TGFBR2/SHH/CTNNB1/MAP2K1/RARG	13
GO:0099514	synaptic vesicle cytoskeletal transport	13/1765	19/18670	7.26777e-10	4.9755e-09	1.87428e-09	AP3D1/AP3M2/BLOC1S6/BLOC1S1/SNAPIN/AP3S2/CNIH2/AP3S1/AP3M1/BLOC1S4/BLOC1S5/BLOC1S3/BLOC1S2	13
GO:0099517	synaptic vesicle transport along microtubule	13/1765	19/18670	7.26777e-10	4.9755e-09	1.87428e-09	AP3D1/AP3M2/BLOC1S6/BLOC1S1/SNAPIN/AP3S2/CNIH2/AP3S1/AP3M1/BLOC1S4/BLOC1S5/BLOC1S3/BLOC1S2	13
GO:0006809	nitric oxide biosynthetic process	27/1765	77/18670	7.30614e-10	4.99079e-09	1.88004e-09	ATP2B4/PTGS2/EDN1/DNM2/HSP90AA1/ICAM1/HSP90AB1/TSPO/PKD2/CLU/IL1B/P2RX4/CD36/AGT/RAC1/KLF4/TLR4/GCHFR/CYP1B1/AKT1/ITGB2/ZC3H12A/INSR/CD34/NQO1/MTOR/AIF1	27
GO:0051937	catecholamine transport	27/1765	77/18670	7.30614e-10	4.99079e-09	1.88004e-09	NISCH/SYT7/DRD4/ACTB/HRH3/CHRNA4/OXT/STX1A/CXCL12/PARK7/CNR1/SYT11/AGT/TOR1A/SYT8/PINK1/UCN/CARTPT/GDNF/MECP2/RAB3B/P2RY1/SNCG/ABAT/ADRA2C/DRD1/ADRA2B	27
GO:0070661	leukocyte proliferation	63/1765	298/18670	7.52857e-10	5.13709e-09	1.93515e-09	CX3CL1/KITLG/NCK2/MEF2C/GSTP1/BAX/EFNB1/ABL1/CORO1A/DNAJA3/EBI3/TGFB1/PPP3CB/BCL6/HES1/SOS1/CLU/SDC4/BMP4/IL1B/RAC2/TWSG1/IL6ST/ANXA1/GPNMB/IL6/TLR4/LEF1/TP53/ERBB2/HSPD1/TNFRSF21/ATM/IL18/DLG5/NCK1/IL6R/WNT4/VCAM1/TGFBR2/PRKCD/CASP3/SHH/HPRT1/CTNNB1/FADD/GPR183/PRNP/CEBPB/TRAF6/IMPDH2/CSF1R/TBK1/CSF1/PURA/IRS2/HMGB1/ZNF335/CD3E/AGER/AIF1/LST1/CCL5	63
GO:0048546	digestive tract morphogenesis	21/1765	49/18670	7.90474e-10	5.38786e-09	2.02961e-09	TCF7/WNT11/HIF1A/SFRP1/WNT5A/ACVR2B/ID2/BMP4/PDGFRA/HLX/STRA6/BBS7/SFRP2/EGFR/NOTCH1/NIPBL/SHH/SOX17/DACT1/CTNNB1/EPHB3	21
GO:0051149	positive regulation of muscle cell differentiation	33/1765	109/18670	8.0821e-10	5.50273e-09	2.07288e-09	SPAG9/CTNNA1/MEF2A/TCF3/EDN1/MEF2C/SMARCD3/SIRT1/ABL1/TGFB1/KAT2A/EHD1/MAPK14/SOD2/PROX1/TRIM32/EFNB2/BMP4/PIN1/PARP2/GDF15/CAMK1/NIBAN2/FLOT1/TARBP2/ARRB2/MMP14/SHH/GPER1/MESP1/CTNNB1/CDH2/MTOR	33
GO:1900271	regulation of long-term synaptic potentiation	20/1765	45/18670	9.11107e-10	6.19652e-09	2.33424e-09	ABL1/LGMN/CALB1/CRTC1/PTN/CREB1/STAU1/EIF2AK4/APOE/APP/NRGN/NPTN/SQSTM1/FAM107A/PRNP/CALB2/NLGN3/ARC/AGER/SHANK3	20
GO:0046530	photoreceptor cell differentiation	24/1765	63/18670	9.13702e-10	6.20062e-09	2.33578e-09	SOX8/PRDM1/PTN/NAGLU/IFT20/VEGFA/SOX9/MYO7A/ARL3/BBS4/NKD1/DLX1/NOTCH1/CDHR1/ROM1/THY1/C8orf37/RDH13/STAT3/IFT140/DIO3/TOPORS/CEP290/TUG1	24
GO:0046686	response to cadmium ion	24/1765	63/18670	9.13702e-10	6.20062e-09	2.33578e-09	GCLC/PPP5C/MAPK9/MT3/MAPK1/HMOX1/GSS/MMP9/MAPK3/SPARC/SOD1/AKT1/EGFR/STAR/GSN/B2M/CDK1/FOS/SLC30A1/PRNP/JUN/HSF1/AKR1C3/DAXX	24
GO:0090100	positive regulation of transmembrane receptor protein serine/threonine kinase signaling pathway	32/1765	104/18670	9.22137e-10	6.24424e-09	2.35221e-09	HIPK2/HSP90AB1/EP300/SNW1/FGF9/TGFB1/FKBP8/TGFBR1/HES1/ACVR2B/STK11/TGFB3/GIPC1/BMP4/BMP2/CITED1/TWSG1/CDKN1C/GDF15/MEN1/GDF11/ACVR1B/SDCBP/THBS1/ACVRL1/SMAD4/PARP1/NOTCH1/MSX1/ILK/BMPR2/FOXD1	32
GO:0098732	macromolecule deacylation	32/1765	104/18670	9.22137e-10	6.24424e-09	2.35221e-09	LYPLA2/SPHK2/SIRT2/REST/HDAC6/SIRT1/EP300/HDAC10/ABHD12/PRKD2/TGFB1/ABHD17B/HDAC5/SUDS3/VEGFA/BCL6/HDAC1/SFPQ/ABHD17A/PPT1/PRKAA1/NEK3/TP53/DYRK1A/SKI/PINK1/HDAC11/UCN/NIPBL/FNTA/TBL1XR1/HDAC2	32
GO:1901863	positive regulation of muscle tissue development	29/1765	88/18670	9.31755e-10	6.30251e-09	2.37416e-09	GPC1/ERBB3/FGFR1/EDN1/MEF2C/MAPK1/FGF9/TGFB1/KAT2A/MAPK14/HMGCR/CREB1/EFNB2/BMP4/PIN1/PARP2/PRKAA1/HEY2/NIBAN2/FLOT1/YAP1/ARRB2/NOTCH1/SHH/SOX17/CTNNB1/CDK1/DLL1/MTOR	29
GO:0010464	regulation of mesenchymal cell proliferation	17/1765	33/18670	9.53238e-10	6.44082e-09	2.42626e-09	FGFR1/WNT11/CHRD/FGF9/PTN/VEGFA/WNT5A/PRRX1/BMP4/SOX9/SIX1/SMO/LRP5/TGFBR2/SHH/CTNNB1/IRS2	17
GO:1904062	regulation of cation transmembrane transport	69/1765	342/18670	9.85715e-10	6.6464e-09	2.5037e-09	CX3CL1/MAPK8IP2/ATP2B4/WNK1/SPHK2/CACNB1/DRD4/PRKACA/DNM2/MEF2C/DLG3/BAX/SLC9A1/ABL1/MMP9/FMR1/CORO1A/TGFB1/SCN1B/CCL2/YWHAE/SLC9A3R1/PARK7/RGS2/RGS4/PKD2/TWIST1/PLCG1/OPRL1/AKAP9/YWHAH/DIAPH1/DLG4/AGT/BIN1/COX17/PDPK1/MINK1/APP/ARF1/CALM2/THY1/PINK1/CALM3/G6PD/S100A1/GPER1/CACNB3/CXCL10/NLGN2/SLC30A1/KIF5B/PTEN/PRNP/CNIH2/F2R/AMIGO1/DRD1/STAC3/CHP1/NLGN3/FLNA/HTT/ARC/CALM1/VAMP2/SHISA8/SHANK3/NE…	69
GO:0006970	response to osmotic stress	28/1765	83/18670	9.85798e-10	6.6464e-09	2.5037e-09	BAD/SLC12A2/PTGS2/XRCC5/AKR1B1/BAX/HSP90AB1/TSPO/OXT/ATF2/ARHGEF2/SLC2A1/PKD2/SLC12A5/SERPINB6/PDPK1/TP53/EGFR/HNMT/CLDN1/ITGA2/CASP3/TLR3/NOLC1/SLC2A4/ZFP36L1/XRCC6/AQP1	28
GO:0060119	inner ear receptor cell development	19/1765	41/18670	9.97414e-10	6.71743e-09	2.53046e-09	PAFAH1B1/MKS1/FGFR1/TRIOBP/IFT27/TRIP11/NAGLU/SLC9A3R1/IFT20/HES1/SDC4/MYO7A/SEC24B/SOD1/CTHRC1/TPRN/FZD2/SCRIB/USH1G	19
GO:0097345	mitochondrial outer membrane permeabilization	22/1765	54/18670	1.01271e-09	6.80572e-09	2.56372e-09	BAD/BID/BAK1/CASP8/BAX/MUL1/E2F1/GSK3A/YWHAE/RHOT1/YWHAH/YWHAQ/NMT1/TP53/TP53BP2/BCL2L11/YWHAZ/YWHAG/BNIP3/BOK/FZD9/BLOC1S2	22
GO:1904645	response to amyloid-beta	22/1765	54/18670	1.01271e-09	6.80572e-09	2.56372e-09	NGFR/CACNB1/PSEN1/MMP2/ICAM1/LGMN/MMP9/ATP1A3/NAMPT/DNM1/FOXO3/LRP1/CD36/TLR4/APP/PARP1/BCL2L11/VCAM1/CDK5/PRNP/BACE1/AGER	22
GO:0072347	response to anesthetic	27/1765	78/18670	1.01745e-09	6.82924e-09	2.57258e-09	PPP5C/HSPA5/DRD4/DNM2/HSP90AB1/OXT/PPP1R9B/HDAC5/UBE3A/RGS4/CNR1/DNMT3A/CXCR4/PPP1R1B/MDM2/HNMT/SLC6A1/CDK5/SMPD1/SRR/FADD/RELA/ABAT/DRD1/HDAC2/MTOR/AIF1	27
GO:0031100	animal organ regeneration	26/1765	73/18670	1.01965e-09	6.82924e-09	2.57258e-09	BAK1/CSNK2A2/GSTP1/AURKA/HMOX1/PRMT5/TGFB1/CXCL12/VTN/REG1A/RAP1A/APOA1/NR4A3/MED1/FPGS/ATIC/EGFR/NOTCH1/ADM/CLDN1/TGFBR2/AXL/CDK1/CEBPB/SULF2/C5AR1	26
GO:0031076	embryonic camera-type eye development	18/1765	37/18670	1.0206e-09	6.82924e-09	2.57258e-09	HIPK2/LRP6/TULP3/WNT5A/PROX1/ARID1A/RDH10/TWIST1/RARA/NES/STRA6/WDR19/FZD5/HIPK1/FRS2/RARG/IFT140/PHACTR4	18
GO:1905314	semi-lunar valve development	18/1765	37/18670	1.0206e-09	6.82924e-09	2.57258e-09	SNAI2/TNFRSF1A/JAG1/TGFB1/GATA3/TWIST1/BMP4/SOX9/DLL4/NOTCH2/HEY2/STRA6/RB1/NOTCH1/HEYL/HEY1/EFNA1/BMPR2	18
GO:0002433	immune response-regulating cell surface receptor signaling pathway involved in phagocytosis	38/1765	139/18670	1.14505e-09	7.64554e-09	2.88008e-09	CYFIP2/NCKAP1/ACTB/HSP90AA1/HSP90AB1/ABL1/MAPK1/MAPK3/WASL/LIMK1/RAPGEF1/ARPC3/ACTR3/RAP1A/PLCG1/PLD2/ARPC1B/RAC1/ACTR2/MYO10/PIK3R1/NCK1/WASF2/VAV2/ARPC5/ARPC2/PRKCD/CRK/PTK2/BAIAP2/YES1/GRB2/ACTG1/SRC/NCKIPSD/ARPC4/ARPC1A/CYFIP1	38
GO:0038096	Fc-gamma receptor signaling pathway involved in phagocytosis	38/1765	139/18670	1.14505e-09	7.64554e-09	2.88008e-09	CYFIP2/NCKAP1/ACTB/HSP90AA1/HSP90AB1/ABL1/MAPK1/MAPK3/WASL/LIMK1/RAPGEF1/ARPC3/ACTR3/RAP1A/PLCG1/PLD2/ARPC1B/RAC1/ACTR2/MYO10/PIK3R1/NCK1/WASF2/VAV2/ARPC5/ARPC2/PRKCD/CRK/PTK2/BAIAP2/YES1/GRB2/ACTG1/SRC/NCKIPSD/ARPC4/ARPC1A/CYFIP1	38
GO:1903203	regulation of oxidative stress-induced neuron death	15/1765	26/18670	1.14688e-09	7.64953e-09	2.88158e-09	REST/FBXO7/HIF1A/NCOA7/PARK7/NR4A3/ATF4/TLR4/MCL1/PARP1/NONO/FZD1/PINK1/TSC1/CTNNB1	15
GO:0030509	BMP signaling pathway	41/1765	157/18670	1.15939e-09	7.72473e-09	2.90991e-09	ITGA3/HIPK2/CHRD/ABL1/MAPK3/SFRP1/MEGF8/FKBP8/DLX5/DKK1/WNT5A/HES1/ACVR2B/EGR1/USP9X/BMP4/BMP2/ID1/TWSG1/GDF15/SKIL/SORL1/LEF1/ACVRL1/SMAD4/DLX1/SFRP2/NOTCH1/FZD1/SKI/NBL1/LEMD2/MSX1/FBN1/TMEM100/ILK/NKX2-5/NOG/SMURF1/BMPR2/FOXD1	41
GO:1900180	regulation of protein localization to nucleus	34/1765	116/18670	1.16531e-09	7.75584e-09	2.92163e-09	NGFR/PTGS2/PSEN1/MAPK1/TGFB1/CDK5RAP3/ZPR1/MAPK14/ECT2/PARK7/STK11/BMP4/GLIS2/PIN1/LIF/SMO/RAN/CD36/GLUL/AKT1/PARP1/PIK3R1/BAG3/ZC3H12A/PRKCD/SHH/NOLC1/CDK1/EIF2AK3/NF2/CHP1/APOD/FLNA/SRC	34
GO:1902883	negative regulation of response to oxidative stress	23/1765	59/18670	1.19792e-09	7.96435e-09	3.00018e-09	REST/SIRT1/FBXO7/HIF1A/HSPB1/NCOA7/SOD2/NME5/HTRA2/NFE2L2/PARK7/NR4A3/ATF4/AKT1/NONO/FZD1/PINK1/TSC1/BAG5/MAPK7/CTNNB1/PSAP/GPX1	23
GO:0050867	positive regulation of cell activation	76/1765	394/18670	1.20649e-09	8.00964e-09	3.01724e-09	BAD/SPHK2/AP3D1/RHOA/NCK2/MEF2C/EFNB1/LGALS1/CORO1A/DNAJA3/STX4/CSK/EBI3/TGFB1/GATA3/CCL2/EFNB3/MDK/PDGFRB/BCL6/WNT5A/HES1/NR4A3/VAMP7/EFNB2/IL1B/RARA/FLOT2/IL6ST/ANXA1/RAC1/IL6/HLX/STXBP1/TLR4/CCL21/THBS1/PDPK1/AKT1/BCL10/HSPD1/PIK3R1/IL18/ADAM8/THY1/MMP14/NCK1/DMTN/ITGB2/IL6R/VCAM1/TGFBR2/SHH/AXL/FADD/GPR183/TRAF6/YES1/GRB2/PTPN11/GATA2/EGR3/PAK2/IRS2/BLOC1S3/HMGB1/SRC/DPP4/ZNF335/CD3E/AGER/AIF…	76
GO:0055017	cardiac muscle tissue growth	32/1765	105/18670	1.2073e-09	8.00964e-09	3.01724e-09	FOXC1/MAP2K4/FGFR1/EDN1/MEF2C/MAPK1/FGF9/NDRG4/GSK3A/TGFBR1/MAPK14/RGS2/RGS4/PIN1/PARP2/HEY2/AGT/YAP1/RBP4/MEIS1/NOTCH1/G6PD/PDLIM5/TGFBR2/CDK1/S1PR1/PTEN/NKX2-5/NOG/RXRA/PPARA/MTOR	32
GO:2000725	regulation of cardiac muscle cell differentiation	21/1765	50/18670	1.24183e-09	8.22991e-09	3.10021e-09	EDN1/MEF2C/TGFB1/GSK3A/DKK1/KAT2A/RGS2/RGS4/EFNB2/BMP4/BMP2/PIN1/PARP2/ARRB2/SMAD4/FZD7/G6PD/FRS2/PPARA/DLL1/MTOR	21
GO:0055013	cardiac muscle cell development	29/1765	89/18670	1.25828e-09	8.3301e-09	3.13796e-09	MAP2K4/MEF2A/EDN1/ZMPSTE24/GSK3A/SRF/VEGFA/PDGFRB/RGS2/RGS4/PROX1/OBSL1/BMP4/PIN1/PARP2/MYH10/PDGFRA/TBX3/HEY2/AGT/SMAD4/HNRNPU/G6PD/PDLIM5/CDK1/TCAP/NKX2-5/PPARA/MTOR	29
GO:0002696	positive regulation of leukocyte activation	74/1765	380/18670	1.28751e-09	8.51451e-09	3.20742e-09	BAD/SPHK2/AP3D1/RHOA/NCK2/MEF2C/EFNB1/LGALS1/CORO1A/DNAJA3/STX4/CSK/EBI3/TGFB1/GATA3/CCL2/EFNB3/MDK/BCL6/WNT5A/HES1/NR4A3/VAMP7/EFNB2/IL1B/RARA/FLOT2/IL6ST/ANXA1/RAC1/IL6/HLX/STXBP1/TLR4/CCL21/THBS1/PDPK1/AKT1/BCL10/HSPD1/PIK3R1/IL18/ADAM8/THY1/MMP14/NCK1/ITGB2/IL6R/VCAM1/TGFBR2/SHH/AXL/FADD/GPR183/TRAF6/YES1/GRB2/PTPN11/GATA2/EGR3/PAK2/IRS2/BLOC1S3/HMGB1/SRC/DPP4/ZNF335/CD3E/AGER/AIF1/IGHA2/IGHA…	74
GO:0006417	regulation of translation	80/1765	424/18670	1.30074e-09	8.59287e-09	3.23694e-09	VIM/RHOA/TCOF1/NCK2/AARS1/MAPK1/ALKBH1/CDK5RAP1/FMR1/MAPK3/AKT2/MTPN/HSPB1/RPS6KB1/CAPRIN2/EIF2B1/GAPDH/CPEB4/EIF4G1/EIF2B4/RGS2/FOXO3/EIF2B2/PAIP2/SOX4/ATF4/EIF2AK4/RARA/UNK/EIF2S1/CAPRIN1/IL6/IREB2/THBS1/HNRNPD/TARBP2/EIF4A3/ERBB2/APP/AKT1/METTL14/RPL10/EIF4EBP2/EIF4E/UHMK1/IMPACT/NCK1/PINK1/BTG2/ZNF385A/KBTBD8/UCN/ZC3H12A/METAP1/ITGA2/TSC1/METTL3/NOLC1/DAPK3/EEF2/STAT3/ENC1/EIF2AK3/RPL38/DHX36…	80
GO:0030032	lamellipodium assembly	24/1765	64/18670	1.33155e-09	8.78711e-09	3.31011e-09	VCL/NCKAP1/NCK2/FSCN1/CAPZB/DNM2/CCDC88A/RAC2/WASF3/RAC1/EPHA2/ITGB1/TWF1/NCK1/WASF2/DMTN/VAV2/ARPC2/S1PR1/PLXNB3/MTOR/TWF2/SRGAP2/CYFIP1	24
GO:0046330	positive regulation of JNK cascade	38/1765	140/18670	1.43018e-09	9.41661e-09	3.54725e-09	DVL2/SPAG9/HIPK2/MAP2K4/EDN1/MUL1/DKK1/FZD10/WNT5A/NRK/IL1B/TRAF2/DBNL/DAB2IP/TLR4/CCL21/SDCBP/MAPK8IP3/MAP3K12/MINK1/APP/TAOK2/FZD7/TAOK1/DVL3/FZD5/TLR3/ZEB2/MAP3K11/HRAS/FZD4/TRAF6/FZD8/HMGB1/MAP3K5/PJA2/DAXX/AGER	38
GO:0031670	cellular response to nutrient	26/1765	74/18670	1.43148e-09	9.41661e-09	3.54725e-09	SNAI2/TNC/ATP2B1/PTGS2/SSH1/HMOX1/SNW1/SFRP1/PTN/COL1A1/SRF/MED1/FOXA2/POSTN/P2RX4/MDM2/CIB2/SOD1/TAF1/P2RY1/BAIAP2/AMIGO1/FES/HSF1/OPA1/P2RY11	26
GO:1900182	positive regulation of protein localization to nucleus	26/1765	74/18670	1.43148e-09	9.41661e-09	3.54725e-09	NGFR/PTGS2/PSEN1/MAPK1/TGFB1/CDK5RAP3/ZPR1/MAPK14/ECT2/PARK7/STK11/GLIS2/LIF/SMO/RAN/AKT1/PARP1/PIK3R1/BAG3/ZC3H12A/PRKCD/SHH/CDK1/EIF2AK3/FLNA/SRC	26
GO:0001504	neurotransmitter uptake	20/1765	46/18670	1.46902e-09	9.64315e-09	3.63258e-09	DRD4/SLC1A3/PSEN1/SLC38A1/SLC29A1/PARK7/RGS2/RGS4/SYNGR3/SNAP25/GLUL/TOR1A/FLOT1/SLC6A1/GDNF/RAB3B/SLC29A2/CLN8/DRD1/SLC6A9	20
GO:0099172	presynapse organization	20/1765	46/18670	1.46902e-09	9.64315e-09	3.63258e-09	VPS35/CBLN1/DVL1/DKK1/MDGA1/WNT5A/EIF4G1/EFNB2/LRFN3/CLSTN3/APP/SNAPIN/FZD1/ARF6/NLGN2/CEL/PTEN/LRFN4/NLGN3/C5AR1	20
GO:0002761	regulation of myeloid leukocyte differentiation	34/1765	117/18670	1.49507e-09	9.80379e-09	3.6931e-09	KITLG/CASP8/CA2/SFRP1/TGFB1/CDK6/ID2/CREB1/LIF/RARA/NOTCH2/TLR4/LEF1/RB1/PIK3R1/POU4F1/TAL1/CARTPT/TLR3/FBN1/CTNNB1/FADD/FOS/CEBPB/TRAF6/JUN/GATA2/FES/CSF1/ZFP36L1/MTOR/MAFB/NME1/CCL3	34
GO:0051491	positive regulation of filopodium assembly	16/1765	30/18670	1.53058e-09	1.00261e-08	3.77685e-09	RALA/FSCN1/NRP1/PALM/ZMYND8/FMR1/WASL/TGFBR1/SRF/DPYSL3/TGFB3/CCL21/FNBP1L/MIEN1/ARAP1/AGRN	16
GO:0048469	cell maturation	44/1765	177/18670	1.56657e-09	1.02511e-08	3.86158e-09	KDM1A/SOX8/CX3CL1/SIRT2/PRKACA/NTN4/SCARF1/FGFR1/AURKA/NRCAM/PICK1/HIF1A/CLN5/ERCC2/GATA3/VEGFA/HES1/ID2/EPAS1/FOXO3/C3/CDKN1C/C1QL1/GDF11/EDNRB/CCL21/MTCH1/RB1/APP/TBX6/NR4A2/G6PD/TAL1/FZD5/NKX6-1/AXL/CTNNB1/MECP2/RAC3/IRX5/GATA2/AGRN/MTOR/OPA1	44
GO:0031641	regulation of myelination	19/1765	42/18670	1.66016e-09	1.08521e-08	4.08799e-09	RNF10/TYMP/SIRT2/MTMR2/DICER1/MAG/PTN/ZPR1/MYRF/RARA/WASF3/AKT1/TNFRSF21/CTNNB1/PTEN/EIF2AK3/RARG/DAG1/MTOR	19
GO:0009799	specification of symmetry	36/1765	129/18670	1.69002e-09	1.10136e-08	4.14884e-09	MKS1/PSEN1/MEF2C/TMED2/HIF1A/IFT52/KIF3B/NDRG4/MEGF8/SRF/WNT5A/IFT57/ACVR2B/PKD2/BMP4/MKKS/SMO/TBX3/IFT172/BBS7/BBS4/GAS8/DAAM2/NOTCH1/TBX6/NBL1/TGFBR2/SHH/SOX17/DPCD/MESP1/CTNNB1/DDIT3/NKX2-5/IFT140/DLL1	36
GO:0071482	cellular response to light stimulus	36/1765	129/18670	1.69002e-09	1.10136e-08	4.14884e-09	KDM1A/BAK1/PTGS2/GNB1/BAX/SIRT1/EP300/NFATC4/FMR1/AKT2/PTN/METAP2/STK11/ATF4/EIF2AK4/CASP9/EIF2S1/MDM2/NMT1/XPA/TP53/PARP1/PIK3R1/TAF1/IMPACT/XPC/CUL4B/METAP1/METTL3/FNTA/DHX36/PDE6G/CALM1/CERS1/AQP1/MC1R	36
GO:0015844	monoamine transport	29/1765	90/18670	1.69018e-09	1.10136e-08	4.14884e-09	NISCH/SYT7/MAOB/DRD4/ACTB/PICK1/HRH3/CHRNA4/OXT/STX1A/CXCL12/PARK7/CNR1/SYT11/AGT/TOR1A/SYT8/PINK1/UCN/CARTPT/GDNF/MECP2/RAB3B/P2RY1/SNCG/ABAT/ADRA2C/DRD1/ADRA2B	29
GO:0006816	calcium ion transport	81/1765	434/18670	1.74236e-09	1.13418e-08	4.27246e-09	CX3CL1/PKD1/BAK1/MCOLN3/ATP2B4/SPHK2/CACNB1/RHOA/ATP2B3/DRD4/ATP2B1/PRKACA/PTGS2/PSEN1/ZMPSTE24/CHERP/BAX/DNM1L/SLC9A1/ICAM1/ITPR3/ABL1/TSPO/CHRNA4/FMR1/CORO1A/TGFB1/NCS1/CXCL12/CCL2/YWHAE/WFS1/PDGFRB/GNAI2/RGS4/PKD2/CXCR4/PLCG1/OPRL1/DIAPH1/P2RX4/AGT/HTR2B/BIN1/CCL21/PLCB2/PDPK1/AFG3L2/ARRB2/CALM2/SLC25A25/CAMK2G/THY1/CALM3/G6PD/S100A1/GRIN2C/UCN/GPER1/CDK5/CACNB3/CTNNB1/CXCL10/SLC30A1/PRNP/ATP2…	81
GO:1902110	positive regulation of mitochondrial membrane permeability involved in apoptotic process	23/1765	60/18670	1.76956e-09	1.15068e-08	4.33461e-09	BAD/BID/BAK1/CASP8/BAX/MUL1/E2F1/GSK3A/YWHAE/ATF2/RHOT1/YWHAH/YWHAQ/NMT1/TP53/TP53BP2/BCL2L11/YWHAZ/YWHAG/BNIP3/BOK/FZD9/BLOC1S2	23
GO:0008286	insulin receptor signaling pathway	38/1765	141/18670	1.78162e-09	1.15611e-08	4.35506e-09	BCAR1/SIRT1/TSC2/AKT2/GSK3A/GRB10/RPS6KB1/GNAI2/SOS1/FOXO3/IDE/SOCS2/IL1B/PRKAA1/PTPRA/AGT/SORL1/AKT1/PIK3R1/EIF4EBP2/FOXO1/NCK1/ATP6V0D1/SHC1/PRKCD/TSC1/NDEL1/INSR/RELA/SMARCC1/BAIAP2/AP3S1/GRB2/PTPN11/IRS2/SRC/OPA1/FOXO6	38
GO:0070585	protein localization to mitochondrion	38/1765	141/18670	1.78162e-09	1.15611e-08	4.35506e-09	BAD/BID/CASP8/CSNK2A2/HSP90AA1/BAX/DNM1L/TIMM13/FBXO7/TSPO/TIMM9/E2F1/GSK3A/YWHAE/HTRA2/MTERF4/YWHAH/RAC2/PRKAA1/YWHAQ/TIMM10/NMT1/MGARP/TP53/AKT1/TP53BP2/HSPD1/TIMM8B/BAG3/BCL2L11/PINK1/CALM3/FZD5/MICALL2/YWHAZ/YWHAG/DDIT3/FIS1	38
GO:2001057	reactive nitrogen species metabolic process	28/1765	85/18670	1.82798e-09	1.18495e-08	4.46371e-09	ATP2B4/PTGS2/EDN1/DNM2/HSP90AA1/ICAM1/HSP90AB1/TSPO/PKD2/CLU/IL1B/P2RX4/CD36/AGT/RAC1/KLF4/TLR4/TLR2/GCHFR/CYP1B1/AKT1/ITGB2/ZC3H12A/INSR/CD34/NQO1/MTOR/AIF1	28
GO:0043547	positive regulation of GTPase activity	77/1765	405/18670	1.85923e-09	1.20395e-08	4.53531e-09	ALS2/ARHGAP33/DVL2/CX3CL1/RTN4R/ARFGEF1/MAP4K4/PICALM/RAP1GAP/WNT11/DNM1L/ARHGAP4/ICAM1/ITGA6/NRP1/CRKL/RANGAP1/TSC2/SFRP1/ANKRD27/AKT2/RAPGEF1/GIT1/CCL2/CORO1C/RASAL1/FZD10/WNT5A/ECT2/RAB3GAP1/SOS1/RAP1A/RGS2/RGS4/PREX1/PIN1/ACAP3/LLGL1/AGAP2/HTR2B/DAB2IP/CCL21/IQGAP1/ARHGDIA/TBCD/ERBB2/EPHA2/RASA1/ITGB1/THY1/ABR/ARHGAP35/DVL3/RACGAP1/TBC1D24/WNT4/PLXNB1/TSC1/NDEL1/CRK/RGS14/S1PR1/HRAS/RIN1/JUN/…	77
GO:0042474	middle ear morphogenesis	13/1765	20/18670	1.89593e-09	1.22644e-08	4.62002e-09	FGFR1/EDN1/HOXA2/NAGLU/PRRX1/INSIG2/SIX1/GSC/MSX1/OSR2/RPL38/NOG/INSIG1	13
GO:0001954	positive regulation of cell-matrix adhesion	21/1765	51/18670	1.92362e-09	1.24306e-08	4.68263e-09	CX3CL1/MAP4K4/ABL1/NRP1/SFRP1/CDK6/VEGFA/SDC4/NINJ1/CD36/RAC1/CCL21/IQGAP1/THY1/WNT4/TSC1/ILK/DAG1/CSF1/CIB1/CD3E	21
GO:0042249	establishment of planar polarity of embryonic epithelium	12/1765	17/18670	1.93746e-09	1.25071e-08	4.71144e-09	DVL2/PAFAH1B1/SFRP1/DVL1/PTK7/WNT5A/SEC24B/SFRP2/FZD1/DVL3/CTHRC1/FZD2	12
GO:0090068	positive regulation of cell cycle process	62/1765	298/18670	1.99112e-09	1.28401e-08	4.8369e-09	RHOA/SIRT2/PPP2R5B/PRKACA/FGFR1/EDN1/SMARCD3/BAX/AURKA/EP300/KIF3B/E2F1/RAB11A/TGFB1/CASP2/PDGFRB/WNT5A/ECT2/EIF4G1/ID2/SFPQ/PKD2/CIT/GIPC1/SOX4/IL1B/MED1/PRMT1/BECN1/ANXA1/MDM2/DAB2IP/RB1/TP53/APP/AKT1/CARM1/PLK2/EGFR/ATM/POU4F1/HNRNPU/CUL4B/BTG2/ZNF385A/RACGAP1/SSTR5/LRP5/WNT4/MSX1/NIPBL/FEN1/CEP120/MECP2/WNT10B/CDK1/INSR/SPHK1/CDK5R1/RXFP3/PBX1/AIF1	62
GO:0038094	Fc-gamma receptor signaling pathway	38/1765	142/18670	2.21369e-09	1.42606e-08	5.372e-09	CYFIP2/NCKAP1/ACTB/HSP90AA1/HSP90AB1/ABL1/MAPK1/MAPK3/WASL/LIMK1/RAPGEF1/ARPC3/ACTR3/RAP1A/PLCG1/PLD2/ARPC1B/RAC1/ACTR2/MYO10/PIK3R1/NCK1/WASF2/VAV2/ARPC5/ARPC2/PRKCD/CRK/PTK2/BAIAP2/YES1/GRB2/ACTG1/SRC/NCKIPSD/ARPC4/ARPC1A/CYFIP1	38
GO:0030510	regulation of BMP signaling pathway	29/1765	91/18670	2.25855e-09	1.45346e-08	5.47521e-09	ITGA3/HIPK2/CHRD/ABL1/SFRP1/FKBP8/DKK1/WNT5A/HES1/BMP4/TWSG1/SKIL/SORL1/ACVRL1/SMAD4/DLX1/SFRP2/NOTCH1/FZD1/SKI/NBL1/LEMD2/MSX1/FBN1/ILK/NOG/SMURF1/BMPR2/FOXD1	29
GO:0030177	positive regulation of Wnt signaling pathway	44/1765	179/18670	2.28413e-09	1.4684e-08	5.53149e-09	WNK1/ASPM/VPS35/PSMC5/ABL1/PSMC1/FGF9/SFRP1/DLX5/DKK1/COL1A1/CAPRIN2/PTK7/WNT5A/WLS/SOX4/BMP2/PIN1/MACF1/SMARCA4/CSNK1G2/TLR2/YAP1/USP8/NKD1/CSNK1D/SFRP2/DAAM2/EGFR/DIXDC1/SKI/SHH/VCP/DACT1/ILK/GPRC5B/DAPK3/ZEB2/WNT10B/TBL1XR1/FZD9/SULF2/SRC/CSNK1E	44
GO:1901990	regulation of mitotic cell cycle phase transition	82/1765	444/18670	2.30745e-09	1.48186e-08	5.58219e-09	PRKAR2B/PAFAH1B1/PKD1/BID/SIRT2/PRKACA/PCM1/HSP90AA1/SMARCD3/BAX/PSMC5/AURKA/FBXO7/EP300/PSMC1/E2F1/FBXO31/RAB11A/NBN/ERCC2/TGFB1/CDK6/CASP2/CDK5RAP3/CCL2/PPP1R9B/YWHAE/EIF4G1/ID2/CDC20/CENPF/PKD2/CDKN2C/SOX4/PRMT1/AKAP9/CDKN2D/CDKN1C/ANXA1/MDM2/GPNMB/KLF4/CDK5RAP2/TMEM14B/RB1/TP53/CSNK1D/APP/AKT1/CARM1/CTDSP1/PLK2/EGFR/ATM/TAOK2/XPC/CUL4B/BTG2/NAE1/BRSK1/TAOK1/ZNF385A/ERCC3/DACT1/WEE1/TUBA1A/FAM…	82
GO:0007173	epidermal growth factor receptor signaling pathway	34/1765	119/18670	2.43571e-09	1.56262e-08	5.88642e-09	BCAR1/NCK2/PSEN1/EPS15/ABL1/MMP9/TGFB1/AREG/DOK1/EFEMP1/SOS1/PLCG1/SOX9/HIP1/AGT/SPRY2/DAB2IP/IQGAP1/PDPK1/APP/AKT1/PIK3R1/EGFR/SHC1/SPRY1/GPER1/ARF4/PTK2/GRB2/PTPN11/PDE6G/ARAP1/SRC/ITGA1	34
GO:0070542	response to fatty acid	28/1765	86/18670	2.46787e-09	1.58162e-08	5.958e-09	BAD/PPP5C/TNC/SMARCD1/PTGS2/GNB1/EDN1/XRCC5/NFATC4/OXT/E2F1/SFRP1/GNPAT/ID3/CREB1/INSIG2/LDLR/PRKAA1/CD36/CCL21/TLR2/AKT1/CLDN1/ZC3H12A/ADCY6/AKR1C3/SRC/NME1	28
GO:0032233	positive regulation of actin filament bundle assembly	23/1765	61/18670	2.58767e-09	1.65499e-08	6.23437e-09	CX3CL1/RHOA/PFN2/WNT11/ABL1/NRP1/SFRP1/LIMK1/TGFBR1/PFN1/APOA1/TGFB3/SDC4/ID1/RAC1/WNT4/TSC1/SYNPO/NF2/EVL/FLNA/MTOR/ARHGEF15	23
GO:0048645	animal organ formation	23/1765	61/18670	2.58767e-09	1.65499e-08	6.23437e-09	ISL1/FGFR1/MEF2C/SMARCD3/MAPK1/MAPK3/DKK1/WNT5A/HES1/RDH10/BMP4/SIX1/LEMD2/TGFBR2/SPRY1/SHH/SOX17/FRS2/MESP1/CTNNB1/GDNF/MAP2K1/NOG	23
GO:0099565	chemical synaptic transmission, postsynaptic	32/1765	108/18670	2.64429e-09	1.68947e-08	6.36425e-09	MAPK8IP2/DRD4/MEF2C/SSH1/MTMR2/ZMYND8/CHRNA4/CBLN1/GSK3A/STX1A/DVL1/RAB3GAP1/RGS4/DLG4/P2RX4/ARRB2/EIF4A3/SH3GL1/APP/AKT1/GRIN2C/CDK5/CACNB3/MECP2/NLGN2/CHRNB1/PTEN/BAIAP2/ABAT/NLGN3/SHANK3/S1PR2	32
GO:0045429	positive regulation of nitric oxide biosynthetic process	19/1765	43/18670	2.71126e-09	1.7287e-08	6.51205e-09	PTGS2/EDN1/DNM2/HSP90AA1/ICAM1/HSP90AB1/PKD2/CLU/IL1B/P2RX4/CD36/AGT/KLF4/TLR4/AKT1/ITGB2/INSR/MTOR/AIF1	19
GO:1904646	cellular response to amyloid-beta	19/1765	43/18670	2.71126e-09	1.7287e-08	6.51205e-09	NGFR/CACNB1/PSEN1/ICAM1/LGMN/ATP1A3/NAMPT/FOXO3/LRP1/CD36/TLR4/APP/PARP1/BCL2L11/VCAM1/CDK5/PRNP/BACE1/AGER	19
GO:0072655	establishment of protein localization to mitochondrion	37/1765	137/18670	2.72541e-09	1.73183e-08	6.52382e-09	BAD/BID/CASP8/CSNK2A2/HSP90AA1/BAX/TIMM13/FBXO7/TSPO/TIMM9/E2F1/GSK3A/YWHAE/HTRA2/MTERF4/YWHAH/RAC2/PRKAA1/YWHAQ/TIMM10/NMT1/MGARP/TP53/AKT1/TP53BP2/HSPD1/TIMM8B/BAG3/BCL2L11/PINK1/CALM3/FZD5/MICALL2/YWHAZ/YWHAG/DDIT3/FIS1	37
GO:0008277	regulation of G protein-coupled receptor signaling pathway	39/1765	149/18670	2.72729e-09	1.73183e-08	6.52382e-09	ACPP/ATP2B4/VPS35/MGLL/USP33/TULP3/EDN1/DNM2/PALM/PRMT5/SYP/APLP1/GSK3A/DNM1/GIT1/PPP1R9B/METAP2/WNT5A/GNAI2/RGS2/RGS4/STMN1/OPRL1/C3/HTR2B/NMT1/ARRB2/DGKQ/DYNLT1/ADM/ABHD6/METAP1/GPER1/FNTA/RGS14/FZD2/PDE6G/CALM1/CCL5	39
GO:0009267	cellular response to starvation	39/1765	149/18670	2.72729e-09	1.73183e-08	6.52382e-09	HSPA5/USP33/COMT/SIRT1/MAPK1/PICK1/MAPK3/SFRP1/HSPA8/AMBRA1/CPEB4/NFE2L2/SLC2A1/MAX/BECN1/ATF4/EIF2AK4/PRKAA1/EIF2S1/SLC38A2/GLUL/CTSV/TP53/SRD5A1/FOXO1/IMPACT/WNT4/ALB/ZC3H12A/CARTPT/GABARAP/EIF2AK3/JUN/GBA/AKR1C3/MAP3K5/SZT2/MTOR/BMPR2	39
GO:2000058	regulation of ubiquitin-dependent protein catabolic process	39/1765	149/18670	2.72729e-09	1.73183e-08	6.52382e-09	GCLC/UFL1/MAPK9/HIPK2/SIRT2/CSNK2A2/PSEN1/AURKA/HSP90AB1/USP14/GSK3A/DVL1/UBE3A/NFE2L2/PARK7/UCHL5/CLU/GIPC1/MDM2/DNAJB2/SDCBP/BBS7/CSNK1D/AKT1/PLK2/TAF1/SHH/VCP/BAG5/MAP1A/PTK2/WNT10B/PTEN/RPS7/SMARCC1/GBA/SMURF1/BAG6/CSNK1E	39
GO:0040014	regulation of multicellular organism growth	24/1765	66/18670	2.75213e-09	1.74405e-08	6.56984e-09	ZMPSTE24/ATRN/EZR/LGMN/HTRA2/CREB1/SOCS2/BBS2/MKKS/SMO/GDF15/BBS4/AFG3L2/SOD1/APP/NPY1R/NIPBL/FXN/SGPL1/STAT3/FOXS1/CSF1/HSF1/DIO3	24
GO:0045428	regulation of nitric oxide biosynthetic process	24/1765	66/18670	2.75213e-09	1.74405e-08	6.56984e-09	ATP2B4/PTGS2/EDN1/DNM2/HSP90AA1/ICAM1/HSP90AB1/TSPO/PKD2/CLU/IL1B/P2RX4/CD36/AGT/RAC1/KLF4/TLR4/AKT1/ITGB2/ZC3H12A/INSR/CD34/MTOR/AIF1	24
GO:0000422	autophagy of mitochondrion	26/1765	76/18670	2.76188e-09	1.74489e-08	6.57303e-09	CSNK2A2/MARK2/CTTN/DNM1L/MUL1/HDAC6/FBXO7/TSPO/HIF1A/TSC2/GSK3A/AMBRA1/HTRA2/PARK7/BECN1/TP53/PINK1/ATP13A2/SQSTM1/FZD5/GABARAP/BNIP3/GBA/HTT/SMURF1/FIS1	26
GO:0007492	endoderm development	26/1765	76/18670	2.76188e-09	1.74489e-08	6.57303e-09	MMP2/LAMB1/MMP9/TGFB1/DKK1/VTN/FN1/HDAC1/BMP4/SMAD4/NOTCH1/SSBP3/MMP14/ITGB2/ITGA5/EOMES/SOX17/MESP1/CTNNB1/BPTF/SETD2/NOG/MED12/ZFP36L1/ARC/LDB1	26
GO:0061726	mitochondrion disassembly	26/1765	76/18670	2.76188e-09	1.74489e-08	6.57303e-09	CSNK2A2/MARK2/CTTN/DNM1L/MUL1/HDAC6/FBXO7/TSPO/HIF1A/TSC2/GSK3A/AMBRA1/HTRA2/PARK7/BECN1/TP53/PINK1/ATP13A2/SQSTM1/FZD5/GABARAP/BNIP3/GBA/HTT/SMURF1/FIS1	26
GO:0030149	sphingolipid catabolic process	16/1765	31/18670	2.88528e-09	1.821e-08	6.85973e-09	HEXB/GALC/GBA2/PPT1/SMPD2/SMPD4/NEU3/PRKCD/SGPL1/SMPD1/SPHK1/GBA/PDXDC1/GM2A/PSAP/NEU1	16
GO:2000179	positive regulation of neural precursor cell proliferation	21/1765	52/18670	2.94022e-09	1.85192e-08	6.97621e-09	KDM1A/CX3CL1/ASPM/SMARCD3/HIF1A/CTSZ/MDK/VEGFA/GNAI2/PROX1/SMO/DLL4/NES/NOTCH1/SHH/CTNNB1/NAP1L1/FZD9/RASSF10/FLNA/ZNF335	21
GO:2000677	regulation of transcription regulatory region DNA binding	21/1765	52/18670	2.94022e-09	1.85192e-08	6.97621e-09	FOXC1/PSEN1/ZMPSTE24/EP300/TGFB1/GATA3/PARK7/TWIST1/LIF/HEY2/KLF4/NIBAN2/RB1/PARP1/TAF1/POU4F1/MSX1/HEY1/CTNNB1/TRAF6/DDIT3	21
GO:0046466	membrane lipid catabolic process	17/1765	35/18670	3.08259e-09	1.93572e-08	7.29186e-09	HEXB/GALC/GBA2/PPT1/SMPD2/SMPD4/CYP1B1/NEU3/PRKCD/SGPL1/SMPD1/SPHK1/GBA/PDXDC1/GM2A/PSAP/NEU1	17
GO:0060251	regulation of glial cell proliferation	17/1765	35/18670	3.08259e-09	1.93572e-08	7.29186e-09	UFL1/RNF10/TSPO/DICER1/E2F1/PTN/HES1/CREB1/IL1B/IL6/CERS2/NOTCH1/SKI/IDH2/PPP1CC/MTOR/ETV5	17
GO:1903539	protein localization to postsynaptic membrane	17/1765	35/18670	3.08259e-09	1.93572e-08	7.29186e-09	GRIPAP1/VPS35/RAB11A/RAP1A/IQSEC2/SNAP25/ADAM10/SNAP47/GRIN2C/GRASP/STX3/RAB8A/CPLX1/CLSTN1/DAG1/HRAS/SCRIB	17
GO:0032943	mononuclear cell proliferation	58/1765	274/18670	3.3608e-09	2.10829e-08	7.94196e-09	NCK2/MEF2C/BAX/EFNB1/ABL1/CORO1A/DNAJA3/EBI3/TGFB1/PPP3CB/BCL6/HES1/SOS1/SDC4/BMP4/IL1B/RAC2/TWSG1/IL6ST/ANXA1/GPNMB/IL6/TLR4/LEF1/TP53/ERBB2/HSPD1/TNFRSF21/ATM/IL18/DLG5/NCK1/IL6R/WNT4/VCAM1/TGFBR2/PRKCD/CASP3/SHH/HPRT1/CTNNB1/FADD/GPR183/PRNP/CEBPB/TRAF6/IMPDH2/TBK1/CSF1/PURA/IRS2/HMGB1/ZNF335/CD3E/AGER/AIF1/LST1/CCL5	58
GO:0003181	atrioventricular valve morphogenesis	14/1765	24/18670	3.41346e-09	2.13702e-08	8.05017e-09	TWIST1/SOX4/BMP2/OLFM1/HEY2/MDM2/SMAD4/NOTCH1/TGFBR2/HEYL/HEY1/DCHS1/EFNA1/BMPR2	14
GO:1903421	regulation of synaptic vesicle recycling	14/1765	24/18670	3.41346e-09	2.13702e-08	8.05017e-09	GRIPAP1/DNM1L/DNM1/PPP3CB/VAMP4/SYT11/TOR1A/PLAA/SH3GL1/DGKQ/CALM3/CDK5/SLC2A4/CYFIP1	14
GO:0002066	columnar/cuboidal epithelial cell development	22/1765	57/18670	3.42377e-09	2.13917e-08	8.05826e-09	BAD/PAFAH1B1/PRDM1/FGFR1/TRIOBP/HIF1A/GSK3A/CDK6/RHEB/SLC9A3R1/WNT5A/BMP4/SMO/RARA/MYO7A/SEC24B/PDPK1/SOD1/NKX6-1/RARG/SCRIB/DLL1	22
GO:1903428	positive regulation of reactive oxygen species biosynthetic process	22/1765	57/18670	3.42377e-09	2.13917e-08	8.05826e-09	RAB27A/PTGS2/EDN1/DNM2/HSP90AA1/ICAM1/HSP90AB1/PARK7/FOXO3/PKD2/CLU/IL1B/P2RX4/CD36/AGT/KLF4/TLR4/AKT1/ITGB2/INSR/MTOR/AIF1	22
GO:0030038	contractile actin filament bundle assembly	30/1765	98/18670	3.51275e-09	2.19037e-08	8.25114e-09	RHOA/PFN2/WNT11/SLC9A1/ABL1/NRP1/SFRP1/LIMK1/TGFBR1/PFN1/SRF/STMN1/APOA1/TGFB3/SDC4/MKKS/RAC1/BBS4/PIK3R1/WASF2/WNT4/TSC1/S1PR1/KCTD13/NF2/ARAP1/EVL/SRC/MTOR/ARHGEF15	30
GO:0043149	stress fiber assembly	30/1765	98/18670	3.51275e-09	2.19037e-08	8.25114e-09	RHOA/PFN2/WNT11/SLC9A1/ABL1/NRP1/SFRP1/LIMK1/TGFBR1/PFN1/SRF/STMN1/APOA1/TGFB3/SDC4/MKKS/RAC1/BBS4/PIK3R1/WASF2/WNT4/TSC1/S1PR1/KCTD13/NF2/ARAP1/EVL/SRC/MTOR/ARHGEF15	30
GO:0051924	regulation of calcium ion transport	55/1765	254/18670	3.64039e-09	2.26768e-08	8.54238e-09	CX3CL1/BAK1/SPHK2/CACNB1/RHOA/DRD4/ATP2B1/PRKACA/PTGS2/BAX/SLC9A1/ICAM1/ABL1/TSPO/FMR1/CORO1A/TGFB1/CXCL12/CCL2/YWHAE/WFS1/PDGFRB/GNAI2/RGS4/PKD2/CXCR4/PLCG1/OPRL1/DIAPH1/P2RX4/AGT/BIN1/PDPK1/ARRB2/CALM2/CAMK2G/THY1/CALM3/G6PD/S100A1/UCN/GPER1/CACNB3/CTNNB1/CXCL10/SLC30A1/PRNP/F2R/DRD1/STAC3/TRPV2/HTT/CALM1/CCL5/CCL3	55
GO:0003407	neural retina development	23/1765	62/18670	3.74749e-09	2.32741e-08	8.76738e-09	SOX8/ATP2B4/HIPK2/ATP2B1/PSEN1/SMARCD3/CALB1/PTN/TSPAN12/CASP2/SOX9/SMARCA4/DLL4/ACTL6A/DLX1/ROM1/THY1/RDH13/HIPK1/IRX5/FJX1/DIO3/TOPORS	23
GO:0070059	intrinsic apoptotic signaling pathway in response to endoplasmic reticulum stress	23/1765	62/18670	3.74749e-09	2.32741e-08	8.76738e-09	BAK1/NCK2/BAX/SIRT1/WFS1/PARK7/TRAF2/ATF4/CHAC1/DAB2IP/TP53/HYOU1/BCL2L11/AIFM1/NCK1/BCL2L1/EIF2AK3/CEBPB/DDIT3/BOK/MAP3K5/OPA1/BAG6	23
GO:1901862	negative regulation of muscle tissue development	23/1765	62/18670	3.74749e-09	2.32741e-08	8.76738e-09	SIRT2/SIX4/TGFB1/GSK3A/DKK1/RGS2/RGS4/TWIST1/BMP4/BMP2/RBP4/LEF1/SMAD4/MEIS1/FZD7/G6PD/TGFBR2/SHH/FRS2/PTEN/NOG/PPARA/DLL1	23
GO:0007033	vacuole organization	41/1765	163/18670	3.86379e-09	2.39724e-08	9.03044e-09	SYT7/HEXB/VPS35/PSEN1/MT3/CHMP4B/CLN5/CORO1A/SPG11/VPS18/TMEM106B/NAGLU/IFT20/AMBRA1/MAN2A1/PIKFYVE/RAB3GAP1/BECN1/PPT1/MYO7A/SCARB2/SNAPIN/ARF1/RAB5A/C9orf72/FEZ1/BAG3/PINK1/ATP13A2/MFSD8/TPP1/TMEM41B/HOOK3/GABARAP/FEZ2/GAA/ULK1/GBA/CLN8/SMURF1/CHMP4A	41
GO:0071887	leukocyte apoptotic process	31/1765	104/18670	3.97542e-09	2.46405e-08	9.28209e-09	BAK1/KITLG/MEF2C/BAX/SIRT1/CRKL/HIF1A/DNAJA3/CXCL12/BCL6/WNT5A/NR4A3/BMP4/CASP9/ANXA1/IL6/CCL21/TP53/AKT1/BCL10/TNFRSF21/ADAM8/BCL2L11/MERTK/CASP3/AXL/FADD/EFNA1/PTEN/IRS2/CCL5	31
GO:0050796	regulation of insulin secretion	43/1765	176/18670	4.22344e-09	2.61517e-08	9.85137e-09	BAD/BAIAP3/SYT7/ISL1/MAP4K4/OXCT1/REST/ITPR3/HIF1A/CDK16/STX4/SFRP1/STX1A/PPP3CB/PPARD/HMGCR/RAP1A/SLC2A1/CNR1/LRP1/SOX4/IL1B/FOXA2/SNAP25/GLUL/RAC1/RBP4/SYBU/GLUD1/SSTR5/LRP5/NKX6-1/CARTPT/GPER1/NLGN2/KIF5B/PTPN11/ABAT/ADRA2C/IRS2/DPP4/CCL5/DOC2B	43
GO:1901987	regulation of cell cycle phase transition	86/1765	480/18670	4.27069e-09	2.6418e-08	9.95168e-09	PRKAR2B/PAFAH1B1/PKD1/BID/ATP2B4/SIRT2/PRKACA/PCM1/HSP90AA1/SMARCD3/BAX/PSMC5/AURKA/FBXO7/EP300/PSMC1/E2F1/FBXO31/RAB11A/NBN/ERCC2/TGFB1/CDK6/CASP2/CDK5RAP3/CCL2/PPP1R9B/YWHAE/EIF4G1/ID2/CDC20/CENPF/PKD2/CDKN2C/SOX4/PRMT1/AKAP9/CDKN2D/CDKN1C/MEN1/ANXA1/MDM2/GPNMB/KLF4/CDK5RAP2/TMEM14B/RB1/TP53/CSNK1D/APP/AKT1/CARM1/CTDSP1/PLK2/EGFR/TAF1/ATM/TAOK2/XPC/CUL4B/BTG2/NAE1/BRSK1/TAOK1/ZNF385A/ERCC3/DACT…	86
GO:0042987	amyloid precursor protein catabolic process	19/1765	44/18670	4.34968e-09	2.68533e-08	1.01156e-08	ABCA7/PICALM/PSEN1/GSK3A/DHCR24/CLU/PIN1/APOE/FLOT2/BIN1/SORL1/ADAM10/APP/EFNA3/DYRK1A/CASP3/EFNA1/PRNP/AGER	19
GO:1904407	positive regulation of nitric oxide metabolic process	19/1765	44/18670	4.34968e-09	2.68533e-08	1.01156e-08	PTGS2/EDN1/DNM2/HSP90AA1/ICAM1/HSP90AB1/PKD2/CLU/IL1B/P2RX4/CD36/AGT/KLF4/TLR4/AKT1/ITGB2/INSR/MTOR/AIF1	19
GO:0090175	regulation of establishment of planar polarity	32/1765	110/18670	4.37409e-09	2.69772e-08	1.01623e-08	DVL2/AP2B1/MKS1/RHOA/WNT11/PSMC5/ABL1/PSMC1/SFRP1/DVL1/DKK1/PFN1/PTK7/WNT5A/RAC1/SEC24B/NKD1/ARRB2/CELSR2/SFRP2/FZD7/FZD1/DVL3/FZD5/FZD6/CTHRC1/DACT1/FZD4/FZD2/MED12/AP2A1/SMURF1	32
GO:0043506	regulation of JUN kinase activity	28/1765	88/18670	4.42487e-09	2.72363e-08	1.026e-08	DVL2/SPAG9/MAP2K4/EDN1/GSTP1/MUL1/SFRP1/DKK1/FZD10/WNT5A/NRK/TRAF2/DBNL/DAB2IP/MAPK8IP3/MAP3K12/SFRP2/TAOK1/DVL3/FZD5/ZEB2/MAP3K11/FZD4/TRAF6/FZD8/MAP3K5/DAXX/AGER	28
GO:1904035	regulation of epithelial cell apoptotic process	28/1765	88/18670	4.42487e-09	2.72363e-08	1.026e-08	BAD/CFLAR/ICAM1/ABL1/HMOX1/GATA3/CCL2/WFS1/MDK/NFE2L2/FOXO3/PLCG1/PAK4/EIF2S1/SORT1/IL6/THBS1/PDPK1/ARRB2/GSN/CAST/GPER1/MAPK7/BOK/GATA2/ZFP36L1/AKR1C3/MTOR	28
GO:0060122	inner ear receptor cell stereocilium organization	15/1765	28/18670	4.62691e-09	2.84519e-08	1.07178e-08	MKS1/TRIOBP/IFT27/TRIP11/SLC9A3R1/IFT20/HES1/SDC4/MYO7A/SEC24B/SOD1/CTHRC1/TPRN/SCRIB/USH1G	15
GO:0001709	cell fate determination	18/1765	40/18670	4.96191e-09	3.04516e-08	1.14712e-08	IFRD1/ISL1/MEF2C/JAG1/HOXA2/GATA3/HES1/PRRX1/PROX1/BMP4/NOTCH2/KLF4/MCL1/SOX17/MESP1/CTNNB1/GATA2/DLL1	18
GO:0072210	metanephric nephron development	18/1765	40/18670	4.96191e-09	3.04516e-08	1.14712e-08	SOX8/PKD1/PDGFRB/HES1/PKD2/EGR1/BMP4/SOX9/CITED1/LIF/SMO/PDGFRA/WNT4/CTNNB1/GDNF/LAMB2/CD34/FOXD1	18
GO:0060026	convergent extension	11/1765	15/18670	4.98966e-09	3.05616e-08	1.15126e-08	DVL2/LRP6/WNT11/SFRP1/DVL1/PTK7/WNT5A/MKKS/NKD1/SFRP2/MESP1	11
GO:0090177	establishment of planar polarity involved in neural tube closure	11/1765	15/18670	4.98966e-09	3.05616e-08	1.15126e-08	DVL2/SFRP1/DVL1/PTK7/WNT5A/SEC24B/SFRP2/FZD1/DVL3/CTHRC1/FZD2	11
GO:0035904	aorta development	22/1765	58/18670	5.02571e-09	3.07522e-08	1.15844e-08	PLXND1/AP2B1/PRDM1/DNM2/JAG1/SRF/PDGFRB/HES1/PROX1/PKD2/LRP1/SOX4/EFNB2/SIX1/DLL4/MYH10/HEY2/SEC24B/ACVRL1/NOTCH1/HEY1/COL3A1	22
GO:0009855	determination of bilateral symmetry	35/1765	128/18670	5.10333e-09	3.11965e-08	1.17518e-08	MKS1/PSEN1/MEF2C/TMED2/HIF1A/IFT52/KIF3B/NDRG4/MEGF8/SRF/WNT5A/IFT57/ACVR2B/PKD2/MKKS/SMO/TBX3/IFT172/BBS7/BBS4/GAS8/DAAM2/NOTCH1/TBX6/NBL1/TGFBR2/SHH/SOX17/DPCD/MESP1/CTNNB1/DDIT3/NKX2-5/IFT140/DLL1	35
GO:0008593	regulation of Notch signaling pathway	31/1765	105/18670	5.13503e-09	3.13595e-08	1.18132e-08	NOTCH3/EP300/SNW1/POFUT1/JAG1/BCL6/HES1/DLL4/CHAC1/LLGL1/POSTN/IL6ST/DTX1/HEY2/NIBAN2/ADAM10/RITA1/AKT1/DLX1/EGFR/NOTCH1/MMP14/HEY1/METTL3/MESP1/STAT3/RFNG/GATA2/JAG2/DLL1/SYNJ2BP	31
GO:0008589	regulation of smoothened signaling pathway	26/1765	78/18670	5.18742e-09	3.16483e-08	1.1922e-08	FUZ/MKS1/CTNNA1/PRKACA/TULP3/CHRD/FGF9/SFRP1/MEGF8/PRRX1/WDR11/GORAB/GLIS2/SMO/SERPINE2/IFT172/RB1/GAS8/DLG5/STK36/IFT122/SHH/IFT140/CD3E/TCTN1/KCTD11	26
GO:0001569	branching involved in blood vessel morphogenesis	16/1765	32/18670	5.2637e-09	3.20509e-08	1.20736e-08	PLXND1/EDN1/ABL1/NRP1/NFATC4/STK4/MDK/SRF/VEGFA/DLL4/LEF1/SFRP2/TGFBR2/SHH/CTNNB1/COL4A1	16
GO:0070570	regulation of neuron projection regeneration	16/1765	32/18670	5.2637e-09	3.20509e-08	1.20736e-08	RTN4R/MAP4K4/SCARF1/PTPRS/PTN/PRRX1/SPP1/LRP1/KLF4/PTPRF/CERS2/THY1/NDEL1/MAP2K1/PTEN/LRIG2	16
GO:0097242	amyloid-beta clearance	17/1765	36/18670	5.32632e-09	3.24005e-08	1.22053e-08	ABCA7/PICALM/RAB11A/SRF/HMGCR/HDAC1/IDE/CLU/LRP1/C3/LDLR/APOE/CD36/RAB5A/ITGB2/INSR/C5AR1	17
GO:0031646	positive regulation of neurological system process	23/1765	63/18670	5.37692e-09	3.26445e-08	1.22972e-08	RNF10/SSH1/DICER1/MAG/STX1A/DVL1/RGS4/MYRF/OPRL1/DLG4/WASF3/ITGA2/CARTPT/CACNB3/NLGN2/PTEN/DAG1/BAIAP2/GBA/ABAT/NLGN3/MTOR/SHANK3	23
GO:1904377	positive regulation of protein localization to cell periphery	23/1765	63/18670	5.37692e-09	3.26445e-08	1.22972e-08	ITGA3/EZR/STX4/RAB11A/SPTBN1/LRP1/ACSL3/PDPK1/AKT1/EPHA2/PIK3R1/EGFR/ITGB1/RER1/SQSTM1/GPER1/ARF6/STX3/PTPN9/KIF5B/PRNP/CIB1/STAC3	23
GO:0033555	multicellular organismal response to stress	25/1765	73/18670	5.42133e-09	3.285e-08	1.23746e-08	ALS2/MAPK8IP2/DRD4/VDAC3/MEF2C/COMT/TSPO/USP46/MDK/THBS4/EIF4G1/APOE/P2RX4/EDNRB/THBS1/EIF4E/NR4A2/UCN/MECP2/PTEN/DEAF1/VWA1/DRD1/GJA4/DPP4	25
GO:1901983	regulation of protein acetylation	25/1765	73/18670	5.42133e-09	3.285e-08	1.23746e-08	ISL1/SNAI2/SPHK2/ZMPSTE24/SIRT1/SMARCB1/MAPK3/TGFB1/GATA3/KAT2A/PARK7/SET/TWIST1/SOX4/IL1B/LIF/PRKAA1/CAMK1/SMAD4/TAOK1/PYGO2/KLF15/GATA2/NAP1L2/HDAC2	25
GO:0050918	positive chemotaxis	24/1765	68/18670	5.49855e-09	3.32855e-08	1.25387e-08	CX3CL1/NRP1/ALKBH1/CORO1A/TSC2/CXCL12/VEGFA/WNT5A/ARTN/LRP1/BMP4/GPNMB/ROBO3/HMGB2/ITGA2/GDNF/CXCL10/S1PR1/SCRIB/HMGB1/PLXNB3/AGER/CCL5/CCL3	24
GO:0060042	retina morphogenesis in camera-type eye	20/1765	49/18670	5.60688e-09	3.39083e-08	1.27733e-08	SOX8/HIPK2/LRP6/CALB1/PTN/TSPAN12/MAN2A1/PROX1/SOX9/RBP4/ROM1/THY1/RDH13/LRP5/HIPK1/IRX5/FJX1/DIO3/TOPORS/DLL1	20
GO:0070838	divalent metal ion transport	86/1765	483/18670	5.79634e-09	3.502e-08	1.31921e-08	CX3CL1/PKD1/BAK1/MCOLN3/ATP2B4/SPHK2/CACNB1/RHOA/ATP2B3/DRD4/ATP2B1/PRKACA/PTGS2/PSEN1/ZMPSTE24/CHERP/BAX/MT3/DNM1L/SLC9A1/ICAM1/ITPR3/ABL1/TSPO/CHRNA4/FMR1/MAGT1/CORO1A/TUSC3/TGFB1/NCS1/CXCL12/CCL2/YWHAE/WFS1/SLC11A2/PDGFRB/GNAI2/SLC30A3/RGS4/PKD2/CXCR4/PLCG1/OPRL1/DIAPH1/P2RX4/AGT/HTR2B/BIN1/CCL21/PLCB2/PDPK1/AFG3L2/ARRB2/CALM2/SLC25A25/CAMK2G/THY1/CALM3/G6PD/S100A1/GRIN2C/UCN/GPER1/CDK5/CACNB3…	86
GO:0060079	excitatory postsynaptic potential	30/1765	100/18670	5.96759e-09	3.60197e-08	1.35686e-08	MAPK8IP2/MEF2C/SSH1/MTMR2/ZMYND8/CHRNA4/CBLN1/GSK3A/STX1A/DVL1/RAB3GAP1/RGS4/DLG4/P2RX4/ARRB2/EIF4A3/SH3GL1/APP/AKT1/GRIN2C/CDK5/CACNB3/MECP2/NLGN2/CHRNB1/PTEN/BAIAP2/NLGN3/SHANK3/S1PR2	30
GO:0051928	positive regulation of calcium ion transport	34/1765	123/18670	6.21555e-09	3.748e-08	1.41188e-08	CX3CL1/BAK1/SPHK2/ATP2B1/BAX/SLC9A1/ABL1/TSPO/CXCL12/CCL2/WFS1/PDGFRB/PKD2/PLCG1/P2RX4/PDPK1/ARRB2/CALM2/THY1/CALM3/G6PD/S100A1/UCN/GPER1/CACNB3/CXCL10/F2R/DRD1/STAC3/TRPV2/HTT/CALM1/CCL5/CCL3	34
GO:0031396	regulation of protein ubiquitination	47/1765	204/18670	6.26175e-09	3.77221e-08	1.42099e-08	GCLC/KDM1A/UFL1/HSPA5/MAPK9/PSEN1/HSP90AA1/DNM1L/HSP90AB1/ABL1/TSPO/RASD2/GSK3A/AIMP2/LIMK1/TGFBR1/CDK5RAP3/WFS1/UBE3A/GORASP1/PARK7/CDC20/SOX4/PIN1/PRR7/DNAJB2/PLAA/ARRB2/AKT1/BCL10/TAF1/PINK1/PEF1/CDK5/BAG5/FAM107A/UBB/PTEN/RPS7/TRAF6/SPHK1/SIAH2/CHP1/TOPORS/MTOR/DAXX/PDCD6	47
GO:0010507	negative regulation of autophagy	27/1765	84/18670	6.49705e-09	3.90639e-08	1.47154e-08	KDM4A/SIRT2/MT3/HMOX1/TSPO/CHMP4B/TSC2/HERC1/NAMPT/IL10RA/EIF4G1/HTRA2/BECN1/HTR2B/TP53/AKT1/MCL1/FEZ1/PINK1/TSC1/STAT3/PTK2/FEZ2/NRBP2/MTOR/CPTP/CHMP4A	27
GO:0051492	regulation of stress fiber assembly	27/1765	84/18670	6.49705e-09	3.90639e-08	1.47154e-08	RHOA/PFN2/WNT11/SLC9A1/ABL1/NRP1/SFRP1/LIMK1/TGFBR1/PFN1/STMN1/APOA1/TGFB3/SDC4/MKKS/RAC1/BBS4/PIK3R1/WASF2/WNT4/TSC1/S1PR1/NF2/ARAP1/EVL/MTOR/ARHGEF15	27
GO:0010959	regulation of metal ion transport	74/1765	394/18670	6.64411e-09	3.99095e-08	1.5034e-08	CX3CL1/BAK1/ATP2B4/WNK1/SPHK2/CACNB1/RHOA/DRD4/ATP2B1/PRKACA/PTGS2/DNM2/BAX/SLC9A1/ICAM1/ABL1/TSPO/FMR1/CORO1A/TGFB1/SCN1B/CXCL12/CCL2/YWHAE/SLC9A3R1/WFS1/PDGFRB/GNAI2/RGS4/PKD2/CXCR4/PLCG1/OPRL1/AKAP9/YWHAH/ATF4/DIAPH1/P2RX4/AGT/SERPINE2/BIN1/PDPK1/ARRB2/AKT1/ARF1/CALM2/CAMK2G/THY1/CALM3/G6PD/S100A1/UCN/GPER1/B2M/CACNB3/CTNNB1/CXCL10/SLC30A1/KIF5B/PTEN/PRNP/F2R/AMIGO1/NKX2-5/DRD1/STAC3/CHP1/TRPV…	74
GO:0046651	lymphocyte proliferation	57/1765	272/18670	6.73317e-09	4.04055e-08	1.52208e-08	NCK2/MEF2C/BAX/EFNB1/ABL1/CORO1A/DNAJA3/EBI3/TGFB1/PPP3CB/BCL6/HES1/SOS1/SDC4/BMP4/IL1B/RAC2/TWSG1/IL6ST/ANXA1/GPNMB/IL6/TLR4/LEF1/TP53/ERBB2/HSPD1/TNFRSF21/ATM/IL18/DLG5/NCK1/IL6R/WNT4/VCAM1/TGFBR2/PRKCD/CASP3/SHH/HPRT1/CTNNB1/FADD/GPR183/PRNP/CEBPB/TRAF6/IMPDH2/TBK1/PURA/IRS2/HMGB1/ZNF335/CD3E/AGER/AIF1/LST1/CCL5	57
GO:0051651	maintenance of location in cell	29/1765	95/18670	6.85508e-09	4.10975e-08	1.54815e-08	PAFAH1B1/HSPA5/ASPM/EPB41L3/EZR/SUN2/TSPO/RANGAP1/DBN1/PARK7/AKAP9/APOE/SORL1/BBS4/AKT1/GSN/TWF1/HNRNPU/RER1/PINK1/ALB/SUN1/CDK5/TAPT1/GAA/DAG1/INSIG1/TOPORS/TWF2	29
GO:0048483	autonomic nervous system development	19/1765	45/18670	6.86249e-09	4.11023e-08	1.54833e-08	SEMA3F/SOX8/KIF26A/NRP1/GATA3/HES1/FN1/NRP2/SOX4/SIX1/PLXNA3/EDNRB/HLX/GFRA3/VCAM1/CTNNB1/GDNF/HOXB2/PHACTR4	19
GO:0002053	positive regulation of mesenchymal cell proliferation	14/1765	25/18670	7.08099e-09	4.23295e-08	1.59456e-08	FGFR1/CHRD/FGF9/VEGFA/WNT5A/PRRX1/SOX9/SIX1/SMO/LRP5/TGFBR2/SHH/CTNNB1/IRS2	14
GO:0051654	establishment of mitochondrion localization	14/1765	25/18670	7.08099e-09	4.23295e-08	1.59456e-08	KIF1B/HIF1A/WASF1/TRAK2/RHOT1/MAP1S/MAP1B/MGARP/SYBU/FEZ1/UCHL1/UBB/OPA1/NEFL	14
GO:0043279	response to alkaloid	32/1765	112/18670	7.12972e-09	4.25799e-08	1.60399e-08	PPP5C/HSPA5/DRD4/DNM2/ICAM1/HSP90AB1/OXT/PPP1R9B/HDAC5/UBE3A/RGS4/CNR1/DNMT3A/CXCR4/PPP1R1B/PRKAA1/MDM2/STAR/HNMT/SLC6A1/CASP3/CDK5/SMPD1/SRR/FADD/BCL2L1/RELA/ABAT/DRD1/HDAC2/MTOR/AIF1	32
GO:0045843	negative regulation of striated muscle tissue development	22/1765	59/18670	7.30169e-09	4.35234e-08	1.63953e-08	SIRT2/SIX4/TGFB1/GSK3A/DKK1/RGS2/RGS4/TWIST1/BMP4/BMP2/RBP4/LEF1/SMAD4/MEIS1/FZD7/G6PD/TGFBR2/FRS2/PTEN/NOG/PPARA/DLL1	22
GO:2000756	regulation of peptidyl-lysine acetylation	22/1765	59/18670	7.30169e-09	4.35234e-08	1.63953e-08	ISL1/SNAI2/SPHK2/ZMPSTE24/SIRT1/SMARCB1/MAPK3/TGFB1/GATA3/KAT2A/SET/TWIST1/SOX4/IL1B/LIF/PRKAA1/SMAD4/PYGO2/KLF15/GATA2/NAP1L2/HDAC2	22
GO:0043507	positive regulation of JUN kinase activity	25/1765	74/18670	7.45696e-09	4.44064e-08	1.67279e-08	DVL2/SPAG9/MAP2K4/EDN1/MUL1/DKK1/FZD10/WNT5A/NRK/TRAF2/DBNL/DAB2IP/MAPK8IP3/MAP3K12/TAOK1/DVL3/FZD5/ZEB2/MAP3K11/FZD4/TRAF6/FZD8/MAP3K5/DAXX/AGER	25
GO:1903008	organelle disassembly	30/1765	101/18670	7.72859e-09	4.59799e-08	1.73207e-08	CSNK2A2/MARK2/CTTN/DNM1L/MUL1/HDAC6/FBXO7/TSPO/HIF1A/TSC2/GSK3A/AMBRA1/HTRA2/PARK7/KLC1/BECN1/TP53/PINK1/ATP13A2/SQSTM1/FZD5/VCP/GABARAP/CDK1/KIF5B/BNIP3/GBA/HTT/SMURF1/FIS1	30
GO:0009953	dorsal/ventral pattern formation	28/1765	90/18670	7.76983e-09	4.6137e-08	1.73799e-08	MKS1/PRKACA/TULP3/EDN1/PSEN1/CHRD/IFT52/SFRP1/FKBP8/HOXA2/EVX1/GORAB/BMP4/SMO/DLL4/GSC/IFT172/WDR19/NBL1/EN1/NKX6-1/IFT122/SHH/CTNNB1/HOXB2/DDIT3/NOG/TCTN1	28
GO:0046849	bone remodeling	28/1765	90/18670	7.76983e-09	4.6137e-08	1.73799e-08	SYT7/NCDN/LRP6/CSK/CA2/SFRP1/TGFB1/PTN/MDK/SPP1/TGFB3/RAC2/NOTCH2/RAC1/IL6/EPHA2/EGFR/ADAM8/LRP5/CARTPT/CTHRC1/TPP1/CTNNB1/S1PR1/TRAF6/CSF1R/SRC/EFNA4	28
GO:0007043	cell-cell junction assembly	34/1765	124/18670	7.79464e-09	4.62403e-08	1.74188e-08	CD9/SNAI2/VCL/CTNNA1/RHOA/WDR1/PRKACA/MPP5/FSCN1/EPB41L3/WNT11/LSR/CNTNAP1/SRF/ECT2/GNPAT/PARD6B/ACE2/AGT/CDH11/TBCD/EPHA2/RAB13/DLG5/FZD5/CLDN1/MICALL2/GJB2/GJB1/CDH2/GJC1/CLDN5/GJA4/CTNND1	34
GO:0098815	modulation of excitatory postsynaptic potential	18/1765	41/18670	8.06456e-09	4.77959e-08	1.80048e-08	SSH1/MTMR2/ZMYND8/CBLN1/STX1A/DVL1/RGS4/DLG4/EIF4A3/SH3GL1/APP/CACNB3/NLGN2/PTEN/BAIAP2/NLGN3/SHANK3/S1PR2	18
GO:0051341	regulation of oxidoreductase activity	31/1765	107/18670	8.46793e-09	5.01389e-08	1.88874e-08	ATP2B4/SPHK2/GNAI3/EDN1/DNM2/HSP90AA1/MT3/HDAC6/ABL1/HIF1A/WASL/GNAI2/PARK7/CNR1/IL1B/APOE/TERF2/KRAS/AGT/HTR2B/COX17/AKT1/EGFR/CALM3/S100A1/FXN/GDNF/DHFRP1/SZT2/CALM1/DHFR	31
GO:0031113	regulation of microtubule polymerization	20/1765	50/18670	8.51691e-09	5.03809e-08	1.89786e-08	FKBP4/GBA2/CAMSAP3/ABL1/NIN/STMN1/CAMSAP2/EML2/AKAP9/CAMSAP1/MAP1B/RAC1/CDK5RAP2/TBCD/DYRK1A/MECP2/CDK5R1/FES/INPP5J/DCTN1	20
GO:0009798	axis specification	27/1765	85/18670	8.67059e-09	5.12413e-08	1.93026e-08	LRP6/TMED2/AURKA/SFRP1/SRF/WNT5A/WNT6/WLS/BMP4/FOXA2/CITED1/SMO/TBX3/HEY2/IFT172/SMAD4/NOTCH1/TBX6/SKI/FZD5/SHH/TTC8/FRS2/CTNNB1/DDIT3/DLL1/LDB1	27
GO:0035967	cellular response to topologically incorrect protein	40/1765	161/18670	8.71805e-09	5.14729e-08	1.93899e-08	BAK1/CUL7/HSPA5/ATXN3/PPP2R5B/NCK2/BAX/HDAC6/EP300/GSK3A/CDK5RAP3/CCL2/WFS1/HSPA8/NFE2L2/VAPB/CANX/ATF4/EIF2S1/TOR1A/DAB2IP/PIK3R1/HYOU1/BAG3/BCL2L11/NCK1/AMFR/ATP6V0D1/SHC1/VCP/TPP1/EIF2AK3/DDIT3/BOK/CALR/CREB3L2/HSF1/DAXX/BAG6/DCTN1	40
GO:0014044	Schwann cell development	15/1765	29/18670	8.74528e-09	5.14871e-08	1.93953e-08	SIRT2/MPP5/DICER1/NDRG1/AKT2/CNTNAP1/SOD1/AKT1/SKI/CDK5/ILK/LAMB2/DAG1/MED12/POU3F1	15
GO:0021799	cerebral cortex radially oriented cell migration	15/1765	29/18670	8.74528e-09	5.14871e-08	1.93953e-08	PAFAH1B1/LAMB1/SUN2/RTN4/MBOAT7/DAB2IP/DIXDC1/SUN1/CDK5/NDEL1/CTNNB1/CDK5R2/FBXO45/CDK5R1/SRGAP2	15
GO:2000171	negative regulation of dendrite development	15/1765	29/18670	8.74528e-09	5.14871e-08	1.93953e-08	NGEF/NFATC4/PTPRS/GSK3A/UBE3A/GORASP1/ID1/YWHAH/CARM1/PLK2/ARF6/EFNA1/PTEN/NLGN3/HDAC2	15
[truncated: 2,761 more rows]

## Sheet: BLCA_express_ng_BP
ID	Description	GeneRatio	BgRatio	pvalue	p.adjust	qvalue	geneID	Count
[truncated: 4,051 more rows]

## Sheet: BRCA_express_ng_BP
ID	Description	GeneRatio	BgRatio	pvalue	p.adjust	qvalue	geneID	Count
[truncated: 4,122 more rows]

## Sheet: CESC_express_ng_BP
ID	Description	GeneRatio	BgRatio	pvalue	p.adjust	qvalue	geneID	Count
[truncated: 3,951 more rows]

## Sheet: COAD_express_ng_BP
ID	Description	GeneRatio	BgRatio	pvalue	p.adjust	qvalue	geneID	Count
[truncated: 3,972 more rows]

[truncated: 21 more sheets: DLBC_express_ng_BP, ESCA_express_ng_BP, GBM_express_ng_BP, KICH_express_ng_BP, KIRC_express_ng_BP, KIRP_express_ng_BP, LGG_express_ng_BP, LIHC_express_ng_BP, LUAD_express_ng_BP, LUSC_express_ng_BP, OV_express_ng_BP, PAAD_express_ng_BP, PRAD_express_ng_BP, READ_express_ng_BP, SKCM_express_ng_BP, STAD_express_ng_BP, TGCT_express_ng_BP, THCA_express_ng_BP, THYM_express_ng_BP, UCEC_express_ng_BP …]
