# Supplementary material for: Neural functions in cancer: Data analyses and database construction
Source: Front Genet. 2023 Feb 13;14:1062052. doi: 10.3389/fgene.2023.1062052 (PMC9968960; doi:10.3389/fgene.2023.1062052)
Supplement: Supplementary file 2 [file DataSheet2.ZIP › SUP0906 datasheet2/Supplementary Table_S24.xlsx]

## Sheet: ACC_cor_ng_BP
ID	Description	GeneRatio	BgRatio	pvalue	p.adjust	qvalue	geneID	Count
GO:0070997	neuron death	157/1222	348/18670	3.95368e-93	2.40028e-89	9.91334e-90	AIMP2/SERPINF1/HTRA2/PPARA/BAX/VSTM2L/PARK7/MAG/CCL5/AGAP2/BCL2L11/UBE2M/PICALM/BAG5/NAMPT/MECP2/POLB/JUN/CASP3/EGR1/GDNF/FOS/ISL1/SIRT1/FBXO7/NAE1/PARP2/RAB29/ARRB2/BOK/CASP2/CHP1/MTOR/DIABLO/ZPR1/ZNF746/PPP5C/NSMF/FADD/NRP1/HSPA5/HRAS/CASP9/BTBD10/CSF3/NMNAT1/ATF2/CSF1/MAX/ATN1/USP53/FZD1/CIT/ILK/TMEM259/ALKBH1/MYBL2/PPT1/HSF1/HMOX1/TNFRSF21/BID/ABL1/ELK1/LGMN/STAT3/FIS1/C5AR1/REST/NR4A3/HSP90A…	157
GO:0010975	regulation of neuron projection development	178/1222	499/18670	2.22647e-85	6.75845e-82	2.79129e-82	KLF4/ARF6/SERPINF1/REG1A/NME1/PTPN9/DBN1/LLPH/ZEB2/MAG/MACF1/IQGAP1/RAP1A/PTEN/SS18L2/CYFIP1/BAG5/CRKL/CRTC1/CFL1/NCK1/NPTN/CTTN/PLXND1/FBXO7/HDAC2/FBXO31/RAPGEF1/NDEL1/ACTR2/RAB21/RAB29/MARK2/RRN3/DAB2IP/PTPRS/CNR1/SFRP2/NKX6-1/MTOR/MOB2/GORASP1/SNX3/MUL1/NSMF/NRP1/KIF13B/HSPA5/PREX1/ACAP3/NDRG4/B2M/STK11/CARM1/TMEM30A/SS18L1/STYXL1/PTPRF/FZD1/CXCL12/ARHGAP35/THY1/DENND5A/FBXO38/ILK/TWF1/CAPRIN1…	178
GO:0050769	positive regulation of neurogenesis	171/1222	474/18670	8.06011e-83	1.6311e-79	6.73656e-80	TGIF2/SERPINF1/REG1A/SPINT1/NBL1/CPNE1/CSNK1E/NME1/DBN1/LLPH/ZEB2/NOTCH1/MAG/MACF1/IQGAP1/SRRT/RAP1A/PTEN/SS18L2/CYFIP1/CRKL/CRTC1/NCK1/NPTN/ZNF335/PLXND1/SMO/HDAC2/FBXO31/UFL1/PRPF19/RAPGEF1/NDEL1/ACTR2/HMG20B/RAB21/MARK2/P2RX4/ECT2/SPAG9/RRN3/DAB2IP/TIMP2/CNR1/NKX6-1/MTOR/MOB2/SNX3/MUL1/IL6/RELA/TGFB1/NSMF/NRP1/ADRA2B/HSPA5/ARHGEF2/CSF1/NDRG4/PROX1/STK11/TMEM30A/SS18L1/STYXL1/FZD1/CXCL12/ARHGAP…	171
GO:1901214	regulation of neuron death	135/1222	313/18670	9.06314e-77	1.37556e-73	5.68115e-74	AIMP2/SERPINF1/HTRA2/PPARA/BAX/VSTM2L/PARK7/MAG/CCL5/AGAP2/BCL2L11/UBE2M/PICALM/MECP2/JUN/CASP3/EGR1/GDNF/FOS/ISL1/SIRT1/FBXO7/NAE1/PARP2/RAB29/ARRB2/BOK/CASP2/CHP1/MTOR/ZPR1/ZNF746/PPP5C/NSMF/NRP1/HRAS/CASP9/BTBD10/CSF3/NMNAT1/ATF2/CSF1/FZD1/ILK/TMEM259/ALKBH1/MYBL2/PPT1/HSF1/HMOX1/ABL1/ELK1/LGMN/STAT3/FIS1/C5AR1/REST/NR4A3/HSP90AB1/UNC5B/DNAJC5/IKBKG/DAXX/CORO1A/CASP8/EIF4G1/PSMC1/ADNP/KRAS/ATP…	135
GO:0045666	positive regulation of neuron differentiation	130/1222	371/18670	6.73487e-61	8.17748e-58	3.37736e-58	TGIF2/SERPINF1/REG1A/NBL1/CPNE1/CSNK1E/NME1/DBN1/LLPH/ZEB2/MACF1/IQGAP1/RAP1A/PTEN/SS18L2/CYFIP1/CRTC1/NCK1/NPTN/PLXND1/FBXO31/PRPF19/RAPGEF1/NDEL1/ACTR2/HMG20B/RAB21/MARK2/ECT2/SPAG9/RRN3/DAB2IP/TIMP2/CNR1/NKX6-1/MTOR/MOB2/SNX3/MUL1/NRP1/ADRA2B/HSPA5/ARHGEF2/NDRG4/PROX1/STK11/TMEM30A/SS18L1/STYXL1/FZD1/CXCL12/ARHGAP35/FBXO38/ILK/MMD/TWF1/CAPRIN1/ANAPC2/IMPACT/ARF1/DYNLT1/KDM1A/SCARF1/BMPR2/REST/…	130
GO:0031346	positive regulation of cell projection organization	129/1222	383/18670	4.14487e-58	4.19392e-55	1.73212e-55	SERPINF1/REG1A/WASL/NME1/DBN1/LLPH/ZEB2/MACF1/IQGAP1/RAP1A/SS18L2/CYFIP1/CRTC1/NCK1/NPTN/PLXND1/FBXO31/RAPGEF1/NDEL1/ACTR2/FSCN1/RAB21/MARK2/RRN3/DAB2IP/CNR1/ARAP1/MTOR/MOB2/MARK4/SNX3/MUL1/NRP1/HSPA5/HRAS/CEP120/NDRG4/KAT2A/STK11/TMEM30A/SS18L1/STYXL1/TGFBR1/FZD1/CXCL12/ARHGAP35/FBXO38/ILK/WASF2/TWF1/CAPRIN1/ANAPC2/CCDC88A/ARF1/RAC1/DYNLT1/NCKAP1/KDM1A/DNM2/SCARF1/BMPR2/MAP2K1/ARHGDIA/KIDINS220/…	129
GO:0007409	axonogenesis	141/1222	468/18670	1.14878e-56	9.96324e-54	4.11489e-54	FEZ2/MAP1S/DBN1/GFRA3/VSTM2L/ZEB2/NOTCH1/MAG/EPHA2/GRB2/EFNA4/MACF1/SPTBN1/PICALM/PTEN/NRP2/USP33/CYFIP1/RAB10/PPP3CB/GDNF/ALS2/NPTN/ULK1/CTTN/PLXND1/ISL1/SMO/STMN1/SHC1/NDEL1/PDLIM7/RAB21/MARK2/CNP/PTPRS/NKX6-1/NIBAN2/C12orf57/HDAC6/TAOK2/SPG11/NRP1/KIF13B/FRS2/NEFH/RAB8A/S100A6/SZT2/STK11/CXCL12/ARHGAP35/THY1/ILK/DOK2/PTPN11/ANAPC2/EFNB3/RAC1/TSKU/RNF6/ABL1/DNM2/NUMB/BMPR2/ACTB/MAP2K1/TRAK2/NR4…	141
GO:0051402	neuron apoptotic process	99/1222	239/18670	3.03069e-54	2.29992e-51	9.49883e-52	BAX/VSTM2L/PARK7/MAG/AGAP2/BCL2L11/UBE2M/MECP2/POLB/JUN/CASP3/GDNF/ISL1/NAE1/ARRB2/BOK/CASP2/DIABLO/ZPR1/NSMF/FADD/NRP1/HSPA5/HRAS/CASP9/NMNAT1/ATF2/MAX/ATN1/USP53/CIT/ILK/ALKBH1/MYBL2/PPT1/HMOX1/TNFRSF21/BID/LGMN/FIS1/C5AR1/NR4A3/HSP90AB1/UNC5B/DNAJC5/FAM162A/CORO1A/ADNP/KRAS/PDPK1/STAR/RASA1/GAPDH/MAP3K11/STAMBP/HYOU1/SOD2/PIN1/SET/CITED1/PIGT/GCLC/CEBPB/SNCB/MCL1/LIG4/PARP1/RB1/ATF4/ERBB3/CCL3…	99
GO:0030900	forebrain development	124/1222	381/18670	6.04373e-54	4.07683e-51	1.68376e-51	SECISBP2/PEX13/DRD1/HTRA2/TRA2B/RAC3/NME1/BAX/ZEB2/XRCC1/NOTCH1/WDR62/PTEN/NRP2/ETS1/CRKL/SSTR1/CASP3/ATP2B4/ZNF335/TWSG1/ISL1/SMO/NDEL1/SETD2/TACC3/CNP/DAB2IP/PTPRS/C12orf57/KIF5B/METTL3/DNAJB1/NRP1/EOMES/FRS2/LEF1/H2AX/PCM1/SZT2/CEP120/PROX1/B2M/KAT2A/SUN2/CXCL12/ARHGAP35/MKKS/SKI/METTL14/XAB2/CSNK2A2/ATAT1/NF2/SCT/TSKU/HSD3B1/CDK6/KDM1A/RAB3GAP1/NUMB/KDM6B/FLNA/CCDC85C/NR4A3/HDAC1/RTN4/CSF1R/C…	124
GO:1901215	negative regulation of neuron death	91/1222	208/18670	2.18978e-52	1.32941e-49	5.49058e-50	SERPINF1/HTRA2/PPARA/BAX/VSTM2L/PARK7/MAG/AGAP2/MECP2/JUN/GDNF/ISL1/SIRT1/FBXO7/PARP2/ARRB2/BOK/ZPR1/PPP5C/NRP1/HRAS/BTBD10/CSF3/NMNAT1/CSF1/FZD1/ILK/TMEM259/ALKBH1/PPT1/HSF1/HMOX1/LGMN/STAT3/C5AR1/REST/NR4A3/HSP90AB1/UNC5B/DNAJC5/IKBKG/CORO1A/EIF4G1/PSMC1/ADNP/KRAS/ATP13A2/PDPK1/STAR/RASA1/SORL1/TRAF2/STAMBP/HYOU1/SOD2/PIN1/CHMP4A/SET/CITED1/GCLC/CHMP4B/CEBPB/SNCB/LIG4/ATF4/NCOA7/AP2B1/ERBB3/GBA…	91
GO:0010976	positive regulation of neuron projection development	105/1222	281/18670	2.67361e-52	1.47559e-49	6.09429e-50	SERPINF1/REG1A/NME1/DBN1/LLPH/ZEB2/MACF1/IQGAP1/RAP1A/SS18L2/CYFIP1/CRTC1/NCK1/NPTN/PLXND1/FBXO31/RAPGEF1/NDEL1/ACTR2/RAB21/MARK2/RRN3/DAB2IP/CNR1/MTOR/MOB2/SNX3/MUL1/NRP1/HSPA5/NDRG4/STK11/TMEM30A/SS18L1/STYXL1/FZD1/CXCL12/ARHGAP35/FBXO38/ILK/TWF1/CAPRIN1/ANAPC2/ARF1/DYNLT1/KDM1A/SCARF1/BMPR2/MAP2K1/ARHGDIA/KIDINS220/FES/ITGA3/SCARB2/DLG5/PPP2R5B/MAPK6/DDX56/PLAA/NFE2L2/ADNP/AP2A1/PTK7/GDI1/ANKR…	105
GO:0016358	dendrite development	94/1222	233/18670	2.62033e-50	1.32567e-47	5.47511e-48	ARF6/MAP1S/WASL/DBN1/LLPH/IQGAP1/PICALM/PTEN/SS18L2/CYFIP1/CRKL/ARF4/CRTC1/MECP2/CFL1/NCK2/HDAC2/FBXO31/ACTR2/RAB21/DAB2IP/PTPRS/MTOR/GORASP1/HDAC6/TAOK2/NSMF/NRP1/MINK1/PREX1/STK11/CARM1/SS18L1/ILK/CAPRIN1/ANAPC2/ARF1/DYNLT1/RBFOX2/CDC20/SCARF1/TRAK2/LZTS3/CRK/KIDINS220/UBE3A/PAK4/UBA6/DLG5/MAPK6/MEF2A/PAK2/PDLIM5/NGEF/SRGAP2/SLC11A2/ANKRD27/SLC9A6/BAIAP2/LST1/CELSR2/YWHAH/BBS4/CUL7/CD3E/DBNL/EF…	94
GO:0099177	regulation of trans-synaptic signaling	126/1222	437/18670	3.04613e-48	1.42254e-45	5.87521e-46	RHOT1/RAP1B/AKAP7/DRD1/SNAP47/PRRT2/DBN1/EDN1/PSMC5/S1PR2/DRD4/CLSTN3/FAM107A/STX1A/GIT1/RAP1A/PTEN/CYFIP1/EIF4E/USP8/CRTC1/MECP2/PPP3CB/GDNF/NPTN/PNKD/PRKACA/ARRB2/PTPRS/ATP2A2/CNR1/VPS18/NAPA/MTOR/RNF216/KIF5B/NSMF/BAIAP3/RIN1/HRAS/EIF4EBP2/KCNMB4/CNIH2/NLGN2/PREPL/RAB8A/KAT2A/GLUL/SLC1A3/RAB5A/ANAPC2/EFNB3/TOR1A/ARF1/USP46/SCT/SNCG/CDC20/ABL1/CA2/PLAT/LGMN/SNAPIN/RAB3GAP1/STAT3/SLC6A1/FLOT1/OX…	126
GO:0042063	gliogenesis	102/1222	290/18670	5.9738e-48	2.5905e-45	1.06989e-45	SPINT1/DRD1/CDKN2C/NOTCH1/MAG/PTEN/CRKL/NDRG1/GPR183/CSK/EIF2B1/SMO/HDAC2/UFL1/PRPF19/MYRF/EIF2B2/P2RX4/CNP/DAB2IP/BOK/NKX6-1/MTOR/METTL3/VTN/IL6/RELA/TGFB1/LEF1/ERCC2/HEXB/CSF1/SIRT2/EIF2B4/EEF2/MXRA8/SUN2/ILK/PTPN11/SKI/METTL14/CSPG4/NF2/TNFRSF21/CDK6/IDH2/ABL1/STAT3/PRMT5/C5AR1/MAP2K1/NAB1/HDAC1/DLL1/RTN4/CSF1R/LIF/SCRIB/SOX8/IL1B/CDH2/WDR1/KRAS/TAL1/SRGAP2/AREG/HES1/RNF10/E2F1/DICER1/P2RY1/S1…	102
GO:0051961	negative regulation of nervous system development	106/1222	315/18670	1.07326e-47	4.34384e-45	1.79404e-45	HMG20A/ARF6/PTPN9/HES4/NOTCH1/MAG/PTEN/BAG5/EIF4E/ISL1/HDAC2/PRKACA/RAB29/PTPRS/HEY1/NKX6-1/GORASP1/IL6/CALR/TGFB1/NRP1/TULP3/PBX1/ARHGEF2/PCM1/SIRT2/B2M/CARM1/THY1/DENND5A/SKI/EFNB3/DYNLT1/TNFRSF21/RNF6/IDH2/SNAPIN/IFT122/STAT3/MDM2/REST/TRAK2/SEMA4G/DLL1/RTN4/ARHGDIA/GAK/SOX8/UBE3A/PTK2/EIF2AK4/SEMA4C/IL1B/NGEF/LSM1/SRGAP2/GDI1/RTN4R/CTNNA1/SORL1/HES1/MAP4K4/YWHAH/RNF10/DICER1/PMP22/IRX3/EFNA1/…	106
GO:0050804	modulation of chemical synaptic transmission	125/1222	436/18670	1.46225e-47	5.54834e-45	2.29151e-45	RHOT1/RAP1B/AKAP7/DRD1/SNAP47/PRRT2/DBN1/EDN1/PSMC5/S1PR2/DRD4/CLSTN3/FAM107A/STX1A/GIT1/RAP1A/PTEN/CYFIP1/EIF4E/USP8/CRTC1/MECP2/PPP3CB/GDNF/NPTN/PNKD/PRKACA/ARRB2/PTPRS/ATP2A2/CNR1/VPS18/NAPA/MTOR/RNF216/KIF5B/NSMF/BAIAP3/RIN1/HRAS/EIF4EBP2/KCNMB4/CNIH2/NLGN2/PREPL/RAB8A/KAT2A/GLUL/SLC1A3/RAB5A/ANAPC2/EFNB3/TOR1A/ARF1/USP46/SCT/SNCG/CDC20/ABL1/CA2/PLAT/LGMN/SNAPIN/RAB3GAP1/STAT3/SLC6A1/FLOT1/OX…	125
GO:0050808	synapse organization	120/1222	408/18670	6.05467e-47	2.16223e-44	8.93017e-45	ARF6/DRD1/WASL/DBN1/PCDHGC3/ABHD17B/CLSTN3/PTEN/NRP2/IL10RA/GNPAT/CYFIP1/CRKL/NDRG1/ARF4/MECP2/CFL1/GDNF/ALS2/NPTN/CTTN/PLXND1/DNAJA3/ACTR2/RAB29/DAB2IP/PTPRS/HDAC6/NRP1/CTBP2/C3/NEFH/NLGN2/C1QL1/LRFN3/SPARC/PTPRF/FZD1/WASF2/CAPRIN1/ANAPC2/ACTN1/ARF1/RER1/SNCG/TUBB/COL4A1/CDC20/ABL1/LGMN/SNAPIN/ACTB/CAST/C5AR1/REST/LZTS3/OXT/UBE3A/PTK2/ITGA3/DLG5/AFG3L2/CDH2/EIF4G1/PDLIM5/NGEF/ADNP/FNTA/FBXO45/SL…	120
GO:0022604	regulation of cell morphogenesis	128/1222	484/18670	1.82407e-44	6.15219e-42	2.5409e-42	REG1A/RAC3/DBN1/ZEB2/MAG/MACF1/TRIOBP/PTEN/SS18L2/CYFIP1/CRKL/CFL1/CTTN/PLXND1/FBXO31/NDEL1/CAMSAP1/ACTR2/RAB21/MARK2/SLC9A3R1/PTPRS/ARAP1/NKX6-1/GORASP1/TAOK2/MUL1/CALR/NSMF/NRP1/KIF13B/PREX1/HEXB/SPARC/DIAPH1/STK11/SS18L1/CXCL12/ARHGAP35/THY1/ILK/CAPRIN1/ANAPC2/EFNB3/RAC1/RNF6/ABL1/DNM2/BMPR2/FLNA/MAP2K1/TRAK2/FGD1/SEMA4G/LZTS3/RTN4/CSF1R/ARHGDIA/CRK/UBE3A/PTK2/FES/SEMA4C/CORO1A/CDH2/PDLIM5/DMT…	128
GO:0021537	telencephalon development	91/1222	251/18670	4.22265e-44	1.34925e-41	5.57249e-42	SECISBP2/PEX13/DRD1/TRA2B/NME1/BAX/ZEB2/XRCC1/WDR62/PTEN/NRP2/CRKL/CASP3/ATP2B4/SMO/NDEL1/TACC3/DAB2IP/PTPRS/C12orf57/KIF5B/NRP1/EOMES/LEF1/H2AX/SZT2/CEP120/PROX1/KAT2A/SUN2/CXCL12/MKKS/SKI/XAB2/CSNK2A2/ATAT1/NF2/SCT/TSKU/HSD3B1/CDK6/KDM1A/NUMB/KDM6B/FLNA/CCDC85C/NR4A3/HDAC1/RTN4/CSF1R/CRK/HSD3B2/UBA6/CDH2/NRGN/SRGAP2/RTN4R/FBXO45/SRD5A1/HES1/SRF/GART/LRP6/BBS4/DLX5/SUN1/UQCRQ/AVPR1A/TMEM14B/CTNN…	91
GO:0010769	regulation of cell morphogenesis involved in differentiation	99/1222	301/18670	1.46088e-43	4.22913e-41	1.74666e-41	RAC3/DBN1/ZEB2/MAG/MACF1/TRIOBP/PTEN/SS18L2/CYFIP1/CRKL/CFL1/CTTN/PLXND1/FBXO31/NDEL1/ACTR2/RAB21/MARK2/PTPRS/NKX6-1/GORASP1/CALR/NSMF/NRP1/KIF13B/PREX1/STK11/SS18L1/CXCL12/ARHGAP35/THY1/ILK/CAPRIN1/ANAPC2/EFNB3/RAC1/RNF6/ABL1/DNM2/BMPR2/FLNA/MAP2K1/TRAK2/SEMA4G/LZTS3/RTN4/ARHGDIA/CRK/UBE3A/PTK2/SEMA4C/CDH2/PDLIM5/DMTN/NGEF/ADNP/GDI1/CORO1C/RTN4R/ZSWIM8/ANKRD27/GOLGA4/BAIAP2/STK25/SRF/POSTN/LIMK1…	99
GO:0050768	negative regulation of neurogenesis	98/1222	295/18670	1.46288e-43	4.22913e-41	1.74666e-41	HMG20A/ARF6/PTPN9/HES4/NOTCH1/MAG/PTEN/BAG5/EIF4E/ISL1/HDAC2/RAB29/PTPRS/HEY1/NKX6-1/GORASP1/IL6/CALR/TGFB1/NRP1/PBX1/ARHGEF2/PCM1/SIRT2/B2M/CARM1/THY1/DENND5A/SKI/EFNB3/DYNLT1/RNF6/IDH2/SNAPIN/STAT3/MDM2/REST/TRAK2/SEMA4G/DLL1/RTN4/ARHGDIA/GAK/SOX8/UBE3A/PTK2/EIF2AK4/SEMA4C/IL1B/NGEF/LSM1/SRGAP2/GDI1/RTN4R/CTNNA1/SORL1/HES1/MAP4K4/YWHAH/RNF10/DICER1/PMP22/IRX3/EFNA1/DGUOK/CIB1/CERS2/SEMA3F/EIF4E…	98
GO:0060562	epithelial tube morphogenesis	102/1222	322/18670	3.49413e-43	9.6422e-41	3.9823e-41	SPINT1/TSC2/ADM/CEP290/EDN1/ZEB2/NOTCH1/SPRY1/EPHA2/MTHFR/BBS7/LUZP1/LMO4/YAP1/CASP3/CFL1/GDNF/DDR1/PLXND1/SMO/SETD2/PRKACA/CTHRC1/SFRP2/TGFB1/NRP1/TULP3/TGFBR2/STK4/PHACTR4/LEF1/PBX1/IFT52/CSF1/NDRG4/PROX1/MTHFD1/KAT2A/FZD1/ARHGAP35/ILK/BCL10/MKKS/SKI/LIAS/COL4A1/ABL1/IFT122/DLL1/CSF1R/SCRIB/SOX8/SOX17/TBX3/SEMA4C/SPRY2/CXCL10/DLG5/SEC24B/ARID1A/KRAS/PTK7/DLL4/AREG/HES1/SRF/LRP6/FZD2/BBS4/CITED1…	102
GO:0010721	negative regulation of cell development	105/1222	344/18670	9.3134e-43	2.45833e-40	1.01531e-40	HMG20A/ARF6/PTPN9/PPARA/HES4/NOTCH1/MAG/PTEN/BAG5/EIF4E/ISL1/HDAC2/RAB29/PTPRS/HEY1/NKX6-1/GORASP1/IL6/CALR/TGFB1/NRP1/PBX1/ARHGEF2/PCM1/SIRT2/B2M/CARM1/THY1/DENND5A/SKI/EFNB3/DYNLT1/RNF6/IDH2/SNAPIN/STAT3/MDM2/REST/TRAK2/SEMA4G/DLL1/RTN4/ARHGDIA/GAK/SOX8/UBE3A/PTK2/EIF2AK4/FBN1/SEMA4C/IL1B/DMTN/NGEF/LSM1/SRGAP2/GDI1/CORO1C/RTN4R/CTNNA1/RGS4/SORL1/HES1/MAP4K4/POSTN/YWHAH/RNF10/DICER1/PMP22/IRX3/E…	105
GO:0043523	regulation of neuron apoptotic process	82/1222	210/18670	1.12956e-42	2.8573e-40	1.18009e-40	BAX/VSTM2L/PARK7/MAG/AGAP2/BCL2L11/UBE2M/MECP2/JUN/CASP3/GDNF/ISL1/NAE1/ARRB2/BOK/CASP2/ZPR1/NSMF/NRP1/HRAS/CASP9/NMNAT1/ATF2/ILK/ALKBH1/MYBL2/PPT1/HMOX1/LGMN/FIS1/C5AR1/NR4A3/HSP90AB1/UNC5B/DNAJC5/CORO1A/ADNP/KRAS/PDPK1/STAR/RASA1/MAP3K11/STAMBP/HYOU1/SOD2/PIN1/SET/CITED1/GCLC/CEBPB/SNCB/MCL1/LIG4/PARP1/ATF4/ERBB3/CCL3/BACE1/NONO/CCL2/SIGMAR1/CRLF1/CDC34/CTNNB1/FOXO3/AKT1S1/AMBRA1/LRP1/RHOA/MEF2…	82
GO:0021543	pallium development	74/1222	172/18670	4.13926e-42	1.00518e-39	4.15146e-40	PEX13/DRD1/TRA2B/NME1/BAX/ZEB2/XRCC1/WDR62/PTEN/NRP2/CRKL/CASP3/ATP2B4/SMO/NDEL1/TACC3/DAB2IP/PTPRS/KIF5B/NRP1/EOMES/LEF1/H2AX/CEP120/PROX1/SUN2/MKKS/XAB2/CSNK2A2/ATAT1/NF2/SCT/HSD3B1/CDK6/KDM1A/KDM6B/FLNA/CCDC85C/NR4A3/HDAC1/RTN4/CRK/HSD3B2/UBA6/CDH2/SRGAP2/FBXO45/SRD5A1/SRF/GART/LRP6/BBS4/SUN1/UQCRQ/TMEM14B/CTNNB1/BNIP3/PAFAH1B1/LRP1/RHOA/ATIC/PSEN1/ASPM/CDK5/TSC1/BTBD3/GNG12/EZH1/YWHAE/COL3A1/…	74
GO:0016049	cell growth	124/1222	484/18670	1.68579e-41	3.93633e-39	1.62573e-39	H3-3B/REG1A/CPNE1/DBN1/PPARA/LLPH/CDKN2C/EDN1/ZEB2/MAG/FXN/CLSTN3/FAM107A/MACF1/IQGAP1/CDKN2D/NRP2/DNAJB2/CYFIP1/CRKL/SMARCA2/SDCBP/PPP3CB/DDR1/ULK1/CTTN/SIRT1/NDEL1/PARP2/RAB21/PTPRS/SFRP2/NKX6-1/H3-3A/MTOR/HDAC6/TAOK2/SPG11/MUL1/TGFB1/NRP1/TGFBR2/ACVR1B/RPS6KA3/LEF1/NPR1/STK11/SMARCA4/TGFBR1/CXCL12/ILK/ANAPC2/IMPACT/PPT1/RNF6/ABL1/DNM2/BMPR2/SEMA4G/HSP90AA1/RTN4/HSP90AB1/SOX17/PAK4/EIF2AK4/SEMA…	124
GO:0050890	cognition	94/1222	296/18670	6.12017e-40	1.37613e-37	5.68352e-38	CTNS/SERPINF1/DRD1/COMT/METTL23/DDHD2/HMGCR/FAM107A/PICALM/PTEN/CYFIP1/ARF4/CRTC1/MECP2/B4GALT2/JUN/CASP3/ATXN1L/PPP3CB/NPTN/PPP1R1B/FOS/VDAC3/ACTR2/CNR1/C12orf57/MTOR/RP9/CLN8/RIN1/EIF4EBP2/C1QL1/GATM/NDRG4/B2M/KAT2A/FEN1/HLA-DRA/FOSL1/AMFR/PPT1/PJA2/LGMN/C5AR1/SLC6A1/IFT20/OXT/EIF2AK4/ITGA3/UBA6/AAAS/NRGN/ADNP/KRAS/SLC11A2/DGCR2/HRH3/SRF/KMT2B/BBS4/CEBPB/HTT/CHMP2B/PTGS2/RIC8A/ITGB1/TTC8/NIPBL/…	94
GO:0043254	regulation of protein complex assembly	118/1222	467/18670	7.51054e-39	1.62845e-36	6.7256e-37	ARF6/TBCD/H3-3B/ARFGEF1/ARPC1B/ARPC3/PRRT2/RAC3/WASL/DBN1/BAX/GBA2/PARK7/PSMC5/GRB2/STX1A/XPA/BCL2L11/TRIOBP/SPTBN1/LMO4/CYFIP1/MECP2/WNT10B/JUN/NCK1/CD36/ULK1/CTTN/NCK2/STMN1/CAMSAP1/ACTR2/FSCN1/RRN3/DAB2IP/VPS18/H3-3A/NAPA/MTOR/HDAC6/HSPA8/TGFB1/ERCC2/ERCC3/CSF3/PREX1/ARHGEF2/ARPC4/SIRT2/STYXL1/FOSL1/PTPN11/TAF1/MKKS/HMGB1/TWF1/IMPACT/ARF1/ATAT1/RAC1/NCKAP1/BID/ABL1/IDE/HSP90AA1/BBS10/ARPC1A/FE…	118
GO:0060560	developmental growth involved in morphogenesis	82/1222	235/18670	2.26867e-38	4.74935e-36	1.96152e-36	REG1A/CPNE1/DBN1/LLPH/ZEB2/NOTCH1/MAG/SPRY1/MACF1/IQGAP1/NRP2/YAP1/CYFIP1/PPP3CB/DDR1/ULK1/CTTN/NDEL1/RAB21/PTPRS/SFRP2/NKX6-1/HDAC6/SPG11/MUL1/TGFB1/NRP1/TGFBR2/CSF1/STK11/CXCL12/ILK/ANAPC2/IMPACT/RNF6/ABL1/DNM2/BMPR2/SEMA4G/HSP90AA1/RTN4/HSP90AB1/EIF2AK4/SEMA4C/SPRY2/PLAA/ADNP/PTK7/GDI1/RTN4R/GOLGA4/SLC9A6/AREG/SRF/LRP6/POSTN/LIMK1/NKD1/PLXNA1/DBNL/USP9X/ITGB1/TNC/SEMA3F/FN1/CTNNB1/SOX9/PAFAH1B…	82
GO:0021915	neural tube development	67/1222	160/18670	2.5837e-37	5.22854e-35	2.15943e-35	SPINT1/TSC2/ADM/ZEB2/NOTCH1/IFT140/EPHA2/MTHFR/LUZP1/LMO4/NUP133/CASP3/CFL1/SMO/SETD2/PRKACA/CTHRC1/SFRP2/TGFB1/TULP3/STK4/PHACTR4/IFT52/PROX1/MTHFD1/KAT2A/FZD1/ARHGAP35/BCL10/SKI/LIAS/ABL1/IFT122/SCRIB/SOX17/SEMA4C/ZFP36L1/SEC24B/ARID1A/PTK7/HES1/LRP6/GORAB/FZD2/BBS4/TMED2/PLOD3/DVL3/TRAF6/PKD1/DCHS1/SSBP3/IFT57/FKBP8/AMBRA1/PSEN1/TSC1/DEAF1/PHGDH/SOX4/RPS7/DVL2/DVL1/RALA/PFN1/HIF1A/MKS1	67
GO:0006979	response to oxidative stress	113/1222	451/18670	7.68165e-37	1.50436e-34	6.21314e-35	KLF4/COL1A1/HTRA2/PARK7/EDN1/XRCC1/FXN/XPA/DUOX2/ETS1/BAG5/DHFR/JUN/CASP3/CD36/CYP1B1/ALS2/FOS/SIRT1/FBXO7/HDAC2/ECT2/ATP2A2/ATRN/DIABLO/PDGFRA/HNRNPD/HDAC6/IL6/CLN8/AIF1/PPP5C/RELA/BAK1/ERCC2/ERCC3/GPX1/SFPQ/SZT2/SIRT2/EEF2/FZD1/FOSL1/IMPACT/TOR1A/LIAS/HSF1/HMOX1/ABL1/DNM2/KDM6B/MDM2/REST/NR4A3/MTR/CRK/TXN2/UBE3A/PRDX1/NFE2L2/ATP13A2/SPHK1/STAR/AREG/STK25/MAPK7/TRAF2/ADNP2/SOD2/GCLC/EIF2S1/MCL1/…	113
GO:0099003	vesicle-mediated transport in synapse	75/1222	207/18670	1.83218e-36	3.47598e-34	1.43561e-34	RAP1B/ARF6/DRD1/SNAP47/PRRT2/BLOC1S2/DRD4/STX1A/GIT1/SV2A/PICALM/RAP1A/AP3M1/PPP3CB/BLOC1S5/DGKQ/ATP2A2/CNR1/VPS18/NAPA/BLOC1S3/SPG11/PIP5K1C/CTBP2/SNPH/CNIH2/NLGN2/PREPL/RAB8A/SYT8/RAB5A/TOR1A/ARF1/USP46/SNAPIN/DNM2/RAB3GAP1/NUMB/ACTB/AP3S2/BLOC1S4/GAK/DNAJC5/SCRIB/CANX/AP3S1/BLOC1S1/CALM3/SNAP29/P2RY1/STX6/SNCB/SNAP23/BLOC1S6/AP3D1/TMEM230/AP3M2/AP2B1/BACE1/VAMP4/DNM1L/SH3GL1/CTNNB1/PSEN1/CDK5/…	75
GO:0045665	negative regulation of neuron differentiation	77/1222	225/18670	2.08361e-35	3.83321e-33	1.58315e-33	HMG20A/ARF6/PTPN9/HES4/NOTCH1/MAG/PTEN/BAG5/EIF4E/ISL1/HDAC2/RAB29/PTPRS/HEY1/GORASP1/CALR/NRP1/PBX1/B2M/CARM1/THY1/DENND5A/EFNB3/RNF6/SNAPIN/MDM2/REST/TRAK2/SEMA4G/DLL1/RTN4/ARHGDIA/GAK/SOX8/UBE3A/PTK2/EIF2AK4/SEMA4C/NGEF/LSM1/GDI1/RTN4R/HES1/MAP4K4/YWHAH/PMP22/IRX3/EFNA1/DGUOK/CIB1/CERS2/SEMA3F/EIF4ENIF1/SOX9/PAFAH1B1/FOXO3/LRP1/RHOA/PSEN1/ASPM/CDK5/EDNRB/TSC1/NOTCH3/LRIG2/PLK2/CDK5RAP2/SEMA4F/…	77
GO:0035690	cellular response to drug	99/1222	369/18670	5.00354e-35	8.93427e-33	3.68992e-33	KLF4/RAP1B/SERPINF1/DRD1/NME1/PARK7/EDN1/FXN/RAP1A/PTEN/ETS1/CRKL/EIF4E/USP8/ATP2B4/EGR1/CYP1B1/PPP3CB/SIRT1/HDAC2/P2RX4/ECT2/HNRNPD/HDAC6/IL6/AIF1/PPP5C/RELA/TGFB1/GNB1/HSPA5/CASP9/DNMT3A/ARHGEF2/B2M/CIB2/TAF1/IMPACT/HSF1/HMOX1/TLR3/ABL1/DNM2/ACTB/KDM6B/MDM2/REST/NR4A3/MTR/HSP90AB1/CRK/DAXX/IL1B/CERS1/NFE2L2/CTNNA1/SPHK2/SPHK1/STAR/SRD5A1/BAIAP2/STK25/HRH3/MAPK7/TRAF2/P2RY1/GCLC/PTGS2/ENDOG/ATF4…	99
GO:0032535	regulation of cellular component size	99/1222	370/18670	6.41735e-35	1.11314e-32	4.59733e-33	ARF6/ARFGEF1/ARPC1B/ARPC3/RAC3/WASL/DBN1/GBA2/EDN1/MAG/GRB2/MACF1/TRIOBP/SPTBN1/PICALM/PTEN/CYFIP1/CFL1/NCK1/ALS2/CTTN/NCK2/NDEL1/ACTR2/RAB21/SLC9A3R1/SLC12A2/PTPRS/NKX6-1/MTOR/CLN8/NRP1/CSF3/PREX1/ARPC4/CXCL12/ARHGAP35/CIT/ILK/RAB5A/MKKS/TWF1/ANAPC2/ARF1/RAC1/NCKAP1/SCT/RNF6/ABL1/KDM1A/DNM2/BMPR2/SEMA4G/RTN4/HSP90AB1/VAV2/ARPC1A/ARPC5/SEMA4C/CORO1A/DMTN/WDR1/ADNP/ATP13A2/GDI1/RTN4R/RASA1/GOLGA4/…	99
GO:0035148	tube formation	62/1222	148/18670	1.27342e-34	2.14749e-32	8.86928e-33	SPINT1/TSC2/ADM/CEP290/ZEB2/NOTCH1/MTHFR/BCL2L11/LUZP1/LMO4/CASP3/CFL1/GDNF/SETD2/PRKACA/CTHRC1/DAB2IP/SFRP2/TGFB1/TULP3/STK4/PHACTR4/IFT52/PROX1/MTHFD1/KAT2A/FZD1/ARHGAP35/BCL10/SKI/LIAS/ABL1/IFT122/SCRIB/SOX8/SEMA4C/SEC24B/ARID1A/PTK7/LRP6/FZD2/BBS4/DICER1/TMED2/IRX3/DVL3/TRAF6/IFT57/CTNNB1/SOX9/SIX1/TSC1/DEAF1/SOX4/RPS7/DVL2/DVL1/RALA/PFN1/WNT4/HIF1A/MKS1	62
GO:0072175	epithelial tube formation	58/1222	132/18670	7.61098e-34	1.24882e-31	5.15771e-32	SPINT1/TSC2/ADM/CEP290/ZEB2/MTHFR/LUZP1/LMO4/CASP3/CFL1/GDNF/SETD2/PRKACA/CTHRC1/SFRP2/TGFB1/TULP3/STK4/PHACTR4/IFT52/PROX1/MTHFD1/KAT2A/FZD1/ARHGAP35/BCL10/SKI/LIAS/ABL1/IFT122/SCRIB/SOX8/SEMA4C/SEC24B/ARID1A/PTK7/LRP6/FZD2/BBS4/TMED2/IRX3/DVL3/TRAF6/IFT57/CTNNB1/SOX9/SIX1/TSC1/DEAF1/SOX4/RPS7/DVL2/DVL1/RALA/PFN1/WNT4/HIF1A/MKS1	58
GO:0001838	embryonic epithelial tube formation	56/1222	124/18670	1.68143e-33	2.6863e-31	1.10946e-31	SPINT1/TSC2/ADM/ZEB2/MTHFR/LUZP1/LMO4/CASP3/CFL1/GDNF/SETD2/PRKACA/CTHRC1/SFRP2/TGFB1/TULP3/STK4/PHACTR4/IFT52/MTHFD1/KAT2A/FZD1/ARHGAP35/BCL10/SKI/LIAS/ABL1/IFT122/SCRIB/SOX8/SEMA4C/SEC24B/ARID1A/PTK7/LRP6/FZD2/BBS4/TMED2/IRX3/DVL3/TRAF6/IFT57/CTNNB1/SOX9/SIX1/TSC1/DEAF1/SOX4/RPS7/DVL2/DVL1/RALA/PFN1/WNT4/HIF1A/MKS1	56
GO:0048568	embryonic organ development	105/1222	428/18670	2.11559e-33	3.28226e-31	1.3556e-31	SPINT1/TRA2B/ADM/CEP290/EDN1/NOTCH1/IFT140/EPHA2/GRB2/BBS7/TRIOBP/YAP1/HS6ST1/GDNF/SMO/SETD2/SLC9A3R1/CTHRC1/HEY1/HOXD9/PDGFRA/TGFB1/TULP3/TGFBR2/STK4/EOMES/FRS2/PHACTR4/LEF1/ERCC2/ERCC3/PBX1/IFT52/RPL38/BPTF/NDRG4/PROX1/MTHFD1/IRX5/TGFBR1/MKKS/PCDH12/HSF1/SCT/HLX/IFT122/MAP2K1/NR4A3/DLL1/LIF/SCRIB/SOX17/TBX3/FBN1/ZFP36L1/SPRY2/CASP8/SEC24B/ARID1A/TAL1/PTK7/COL2A1/NR2F2/HES1/SRF/LRP6/FZD2/BBS4/CI…	105
GO:0050773	regulation of dendrite development	61/1222	149/18670	2.16258e-33	3.28226e-31	1.3556e-31	ARF6/DBN1/LLPH/IQGAP1/PTEN/SS18L2/CYFIP1/CRKL/CRTC1/CFL1/HDAC2/FBXO31/ACTR2/RAB21/DAB2IP/PTPRS/MTOR/GORASP1/NSMF/PREX1/STK11/CARM1/SS18L1/ILK/CAPRIN1/ANAPC2/ARF1/CDC20/LZTS3/CRK/UBE3A/DLG5/MAPK6/PDLIM5/NGEF/ANKRD27/BAIAP2/YWHAH/CUL7/DBNL/EFNA1/OBSL1/RAP2A/DNM1L/VAMP7/PAFAH1B1/RHOA/MEF2C/PSEN1/CDK5/DHX36/CAMSAP2/PLK2/ADAM10/SHANK3/OPA1/TMEM106B/GSK3A/SDC2/ARC/FMR1	61
GO:0048588	developmental cell growth	76/1222	234/18670	3.41625e-33	5.05855e-31	2.08922e-31	REG1A/CPNE1/DBN1/PPARA/LLPH/EDN1/ZEB2/MAG/MACF1/IQGAP1/NRP2/CYFIP1/PPP3CB/DDR1/ULK1/CTTN/NDEL1/PARP2/RAB21/PTPRS/NKX6-1/MTOR/HDAC6/SPG11/MUL1/NRP1/TGFBR2/STK11/CXCL12/ILK/ANAPC2/IMPACT/RNF6/ABL1/DNM2/BMPR2/SEMA4G/HSP90AA1/RTN4/HSP90AB1/EIF2AK4/SEMA4C/PDLIM5/PLAA/ADNP/GDI1/RTN4R/RGS4/GOLGA4/SLC9A6/SRF/POSTN/LIMK1/PIN1/PLXNA1/DBNL/USP9X/ITGB1/SEMA3F/FN1/CTNNB1/SOX9/PAFAH1B1/LRP1/WASF1/SMURF1/CDK5/A…	76
GO:0010001	glial cell differentiation	73/1222	218/18670	6.58787e-33	9.52261e-31	3.93291e-31	SPINT1/DRD1/CDKN2C/NOTCH1/MAG/PTEN/NDRG1/CSK/EIF2B1/SMO/HDAC2/PRPF19/MYRF/EIF2B2/CNP/BOK/NKX6-1/MTOR/METTL3/VTN/IL6/RELA/TGFB1/LEF1/ERCC2/SIRT2/EIF2B4/MXRA8/ILK/PTPN11/SKI/METTL14/TNFRSF21/CDK6/ABL1/STAT3/PRMT5/C5AR1/MAP2K1/NAB1/HDAC1/DLL1/LIF/SOX8/IL1B/CDH2/WDR1/KRAS/TAL1/HES1/DICER1/S100A8/HDAC10/ERBB3/CTNNB1/MAPK1/BNIP3/SOX9/LRP1/RHOA/AKT2/CNTNAP1/TLR2/RHEB/PSEN1/CDK5/CDK1/ERBB2/PHGDH/SOX4/LDL…	73
GO:0007611	learning or memory	79/1222	256/18670	1.03522e-32	1.46159e-30	6.03649e-31	CTNS/SERPINF1/DRD1/COMT/DDHD2/HMGCR/PICALM/PTEN/ARF4/CRTC1/MECP2/B4GALT2/JUN/CASP3/ATXN1L/PPP3CB/NPTN/PPP1R1B/FOS/VDAC3/ACTR2/CNR1/MTOR/CLN8/RIN1/EIF4EBP2/C1QL1/GATM/NDRG4/B2M/KAT2A/FEN1/FOSL1/AMFR/PPT1/PJA2/LGMN/SLC6A1/IFT20/OXT/EIF2AK4/ITGA3/UBA6/AAAS/NRGN/ADNP/KRAS/SLC11A2/SRF/KMT2B/CEBPB/HTT/PTGS2/RIC8A/ITGB1/MAPK1/CREB1/PAFAH1B1/ATAD1/MEF2C/TLR2/PSEN1/CDK5/CIC/DEAF1/MAP1A/EP300/PLK2/EIF4A3/S…	79
GO:2001233	regulation of apoptotic signaling pathway	101/1222	406/18670	1.0714e-32	1.47829e-30	6.10544e-31	HTRA2/BAX/PARK7/FXN/SIAH2/BCL2L11/CDKN2D/PTEN/YAP1/BAG5/NCK1/GDNF/CTTN/NCK2/SIRT1/NMT1/SLC9A3R1/ARRB2/RRN3/DAB2IP/BOK/SFRP2/CASP2/MUL1/RELA/FADD/NRP1/STK4/BAK1/QARS1/ARHGEF2/GPX1/THBS1/SFPQ/STYXL1/TGFBR1/CXCL12/SNAI2/BCL10/CSNK2A2/HMOX1/BID/KDM1A/FIS1/MDM2/HDAC1/UNC5B/FAM162A/GNAI3/IL1B/CASP8/PAK2/NFE2L2/CTNNA1/COL2A1/YWHAQ/MAPK7/TRAF2/TRIM32/HYOU1/YWHAH/S100A9/SOD2/E2F1/RAF1/GCLC/HTT/MCL1/PARP1/…	101
GO:0048880	sensory system development	96/1222	371/18670	1.35164e-32	1.82351e-30	7.53122e-31	KLF4/TGIF2/CTNS/SERPINF1/BAX/CEP290/ZEB2/IFT140/EPHA2/BBS7/RAB18/JUN/ATP2B4/CYP1B1/TWSG1/JMJD6/ISL1/PYGO2/PFDN5/HDAC2/TUG1/CASP2/BLOC1S3/C12orf57/PDGFRA/CLN8/TGFB1/NRP1/TULP3/TGFBR2/GNB1/C3/FRS2/BAK1/PHACTR4/TOPORS/MAX/PROX1/IRX5/SMARCA4/TGFBR1/ARHGAP35/THY1/MTERF4/SKI/NF2/TSKU/COL4A1/RAB3GAP1/IFT122/STAT3/BMPR2/HDAC1/DLL1/SOX8/FBN1/RPL24/ARID1A/ZNF513/DLL4/PKNOX1/SRF/LRP6/BBS4/LIMK2/NKD1/ACTL6A/…	96
GO:1990138	neuron projection extension	63/1222	168/18670	8.37349e-32	1.10512e-29	4.56422e-30	REG1A/CPNE1/DBN1/LLPH/MAG/MACF1/IQGAP1/NRP2/CYFIP1/PPP3CB/DDR1/ULK1/CTTN/NDEL1/RAB21/PTPRS/NKX6-1/SPG11/MUL1/NRP1/STK11/CXCL12/ILK/ANAPC2/IMPACT/RNF6/ABL1/DNM2/BMPR2/SEMA4G/HSP90AA1/RTN4/HSP90AB1/EIF2AK4/SEMA4C/PLAA/ADNP/GDI1/RTN4R/GOLGA4/SLC9A6/SRF/POSTN/LIMK1/PLXNA1/DBNL/USP9X/ITGB1/SEMA3F/FN1/CTNNB1/PAFAH1B1/LRP1/WASF1/SMURF1/CDK5/AURKA/SEMA4F/ZFYVE27/DVL1/TTL/RAB11A/WDR36	63
GO:0150063	visual system development	94/1222	366/18670	1.18491e-31	1.53055e-29	6.32127e-30	KLF4/TGIF2/CTNS/SERPINF1/BAX/CEP290/ZEB2/IFT140/EPHA2/BBS7/RAB18/JUN/ATP2B4/CYP1B1/TWSG1/JMJD6/PYGO2/PFDN5/HDAC2/TUG1/CASP2/BLOC1S3/C12orf57/PDGFRA/CLN8/TGFB1/NRP1/TULP3/TGFBR2/GNB1/C3/FRS2/BAK1/PHACTR4/TOPORS/MAX/PROX1/IRX5/SMARCA4/TGFBR1/ARHGAP35/THY1/MTERF4/SKI/NF2/TSKU/COL4A1/RAB3GAP1/IFT122/STAT3/BMPR2/HDAC1/DLL1/SOX8/FBN1/RPL24/ARID1A/ZNF513/DLL4/PKNOX1/SRF/LRP6/BBS4/LIMK2/NKD1/ACTL6A/HIPK1…	94
GO:0071496	cellular response to external stimulus	90/1222	339/18670	1.58783e-31	2.00827e-29	8.29431e-30	COL1A1/COMT/MAG/FAM107A/USP33/BAG3/NAMPT/JUN/ULK1/FOS/SIRT1/P2RX4/SFRP2/CASP2/MTOR/HSPA8/AIF1/TGFB1/FADD/HSPA5/BAK1/SZT2/MAX/CIB2/GLUL/ARHGAP35/SNAI2/FOSL1/BCL10/PTPN11/TAF1/IMPACT/RAC1/HSF1/HMOX1/TLR3/BMPR2/MDM2/TXN2/FES/EIF2AK4/IL1B/CASP8/EIF4G1/CARTPT/NFE2L2/ADNP/ALB/SRD5A1/BAIAP2/SRF/POSTN/SNW1/P2RY1/GCLC/EIF2S1/MTPN/PTGS2/ATF4/EIF2AK3/AKR1C3/AVPR1A/DNM1L/GBA/TNC/SSH1/GABARAP/MAPK1/BNIP3/SOX9…	90
GO:0001654	eye development	93/1222	362/18670	2.46467e-31	3.05367e-29	1.26119e-29	KLF4/TGIF2/CTNS/SERPINF1/BAX/CEP290/ZEB2/IFT140/EPHA2/BBS7/RAB18/JUN/ATP2B4/CYP1B1/TWSG1/JMJD6/PYGO2/PFDN5/HDAC2/TUG1/CASP2/BLOC1S3/C12orf57/PDGFRA/CLN8/TGFB1/NRP1/TULP3/TGFBR2/GNB1/FRS2/BAK1/PHACTR4/TOPORS/MAX/PROX1/IRX5/SMARCA4/TGFBR1/ARHGAP35/THY1/MTERF4/SKI/NF2/TSKU/COL4A1/RAB3GAP1/IFT122/STAT3/BMPR2/HDAC1/DLL1/SOX8/FBN1/RPL24/ARID1A/ZNF513/DLL4/PKNOX1/SRF/LRP6/BBS4/LIMK2/NKD1/ACTL6A/HIPK1/ME…	93
GO:0032956	regulation of actin cytoskeleton organization	90/1222	343/18670	4.19785e-31	5.09703e-29	2.10511e-29	ARF6/ARFGEF1/ARPC1B/ARPC3/RAC3/WASL/DBN1/GBA2/EDN1/FAM107A/GRB2/TRIOBP/SPTBN1/CYFIP1/CFL1/NCK1/CTTN/NCK2/STMN1/ACTR2/FSCN1/ECT2/ARAP1/MTOR/PDGFRA/NOTCH2/TAOK2/TGFB1/NRP1/HRAS/CSF3/PREX1/ARPC4/PROX1/TGFBR1/CXCL12/ARHGAP35/CIT/ILK/MKKS/WASF2/TWF1/CCDC88A/ARF1/RAC1/NCKAP1/NF2/ABL1/FLNA/CSF1R/ARHGDIA/CRK/ARPC1A/FES/ARPC5/FZD10/CORO1A/JAM3/DMTN/WDR1/RASA1/RGS4/BAIAP2/LIMK1/BBS4/CAPZB/DBNL/MTPN/ARPC2/A…	90
GO:1902903	regulation of supramolecular fiber organization	91/1222	352/18670	6.65786e-31	7.92547e-29	3.27328e-29	ARF6/TBCD/ARFGEF1/ARPC1B/ARPC3/MAP1S/RAC3/WASL/DBN1/GBA2/PARK7/EDN1/GRB2/TRIOBP/SPTBN1/CYFIP1/MECP2/CFL1/NCK1/CTTN/NCK2/STMN1/CAMSAP1/ACTR2/ARAP1/MTOR/HDAC6/HSPA8/NRP1/CSF3/PREX1/ARHGEF2/GPX1/ARPC4/PROX1/TGFBR1/CXCL12/ARHGAP35/CIT/MKKS/WASF2/TWF1/ARF1/RAC1/NCKAP1/NF2/ABL1/FLNA/ARPC1A/FES/ARPC5/CORO1A/DMTN/WDR1/RASA1/RGS4/BAIAP2/LIMK1/BBS4/DCTN1/CAPZB/AKAP9/DBNL/RB1/MTPN/KATNB1/DYRK1A/CIB1/ARPC2/A…	91
GO:0051648	vesicle localization	84/1222	306/18670	1.29522e-30	1.51217e-28	6.24536e-29	RAP1B/DRD1/SNAP47/PRRT2/WASL/BLOC1S2/STX1A/BBS7/GIT1/SV2A/PICALM/RAP1A/PTEN/TPGS1/AP3M1/BLOC1S5/NDEL1/PDCD6/ATP2A2/CNR1/VPS18/NAPA/BLOC1S3/GORASP1/KIF5B/SPG11/PIP5K1C/KIF3B/CTBP2/SNPH/SEC16A/CNIH2/NLGN2/PREPL/KIF1C/SYT8/RAB5A/WDR11/MKKS/TOR1A/ARF1/SNAPIN/DNM2/RAB3GAP1/AP3S2/TRAK2/BLOC1S4/DNAJC5/IKBKG/SCRIB/AP3S1/BLOC1S1/CALM3/CDH2/SEC24B/AREG/SNAP29/BBS4/P2RY1/TMED2/SNAP23/HTT/BLOC1S6/AP3D1/GRIPA…	84
GO:0034599	cellular response to oxidative stress	83/1222	302/18670	2.66827e-30	3.03568e-28	1.25376e-28	KLF4/HTRA2/PARK7/FXN/ETS1/BAG5/DHFR/JUN/CD36/CYP1B1/FOS/SIRT1/FBXO7/HDAC2/ECT2/ATP2A2/DIABLO/PDGFRA/HNRNPD/HDAC6/IL6/AIF1/PPP5C/RELA/GPX1/SFPQ/SZT2/SIRT2/FZD1/IMPACT/HSF1/HMOX1/ABL1/DNM2/KDM6B/MDM2/REST/NR4A3/MTR/CRK/PRDX1/NFE2L2/ATP13A2/SPHK1/STK25/MAPK7/TRAF2/ADNP2/SOD2/EIF2S1/MCL1/PARP1/MMP9/ENDOG/ATF4/NCOA7/HSPB1/AKR1C3/NONO/STAU1/SIGMAR1/CFLAR/MAPKAP1/CTNNB1/MAPK1/BNIP3/FOXO3/PSAP/CDK1/TSC1/…	83
GO:0001841	neural tube formation	49/1222	105/18670	2.70016e-30	3.03568e-28	1.25376e-28	SPINT1/TSC2/ADM/ZEB2/MTHFR/LUZP1/LMO4/CASP3/CFL1/SETD2/PRKACA/CTHRC1/SFRP2/TGFB1/TULP3/STK4/PHACTR4/IFT52/MTHFD1/KAT2A/FZD1/ARHGAP35/BCL10/SKI/LIAS/ABL1/IFT122/SCRIB/SEMA4C/SEC24B/ARID1A/PTK7/LRP6/FZD2/BBS4/TMED2/DVL3/TRAF6/IFT57/TSC1/DEAF1/SOX4/RPS7/DVL2/DVL1/RALA/PFN1/HIF1A/MKS1	49
GO:0001505	regulation of neurotransmitter levels	90/1222	354/18670	5.59222e-30	6.1728e-28	2.54941e-28	RHOT1/KLF4/RAP1B/GCHFR/DRD1/SNAP47/PRRT2/CHKA/COMT/PARK7/EDN1/DRD4/PDZD11/STX1A/GIT1/SV2A/RAP1A/ATP2B4/CD36/CYP1B1/GDNF/PNKD/ALDH9A1/P2RX4/ATP2A2/CNR1/VPS18/NAPA/MTOR/PIP5K1C/HSPA8/CLN8/AIF1/BAIAP3/CTBP2/SNPH/KCNMB4/PREPL/HNMT/SYT8/GLUL/SLC1A3/RAB5A/TOR1A/RAC1/PPT1/SNCG/SNAPIN/DNM2/RAB3GAP1/SLC6A1/ALDH7A1/HSP90AA1/HSP90AB1/FLOT1/DNAJC5/SCRIB/LIN7C/IL1B/CALM3/SYNGR3/RGS4/SRD5A1/GAD1/HRH3/GART/SNAP…	90
GO:0043524	negative regulation of neuron apoptotic process	57/1222	147/18670	8.73927e-30	9.47431e-28	3.91296e-28	BAX/VSTM2L/PARK7/MAG/AGAP2/MECP2/JUN/GDNF/ISL1/ARRB2/BOK/ZPR1/NRP1/HRAS/NMNAT1/ILK/ALKBH1/PPT1/HMOX1/LGMN/C5AR1/NR4A3/HSP90AB1/UNC5B/DNAJC5/CORO1A/ADNP/KRAS/PDPK1/STAR/RASA1/STAMBP/HYOU1/SOD2/PIN1/SET/CITED1/GCLC/CEBPB/SNCB/LIG4/ERBB3/NONO/CCL2/CRLF1/AMBRA1/LRP1/RHOA/MEF2C/PSEN1/SIX1/EN2/TGFB3/MAP2K4/HIF1A/AXL/ADAM8	57
GO:0048608	reproductive structure development	100/1222	431/18670	1.03757e-29	1.10511e-27	4.56417e-28	SERPINF1/H3-3B/SPINT1/BAX/ADM/NOTCH1/GRB2/GJB1/BCL2L11/PTEN/CRKL/CASP3/VGF/HS6ST1/SMARCC1/SIRT1/SETD2/EIF2B2/ARRB2/HEY1/BOK/SFRP2/H3-3A/CASP2/PDGFRA/STK4/HSPA5/EOMES/FRS2/BAK1/LEF1/BPTF/EIF2B4/IRX5/STK11/TGFBR1/FOSL1/PTPN11/MKKS/ALKBH1/SGPL1/PCDH12/HSF1/TLR3/BMPR2/FLNA/MAP2K1/HSP90AB1/LIF/SOX8/UBE3A/MEN1/PTK2/TBX3/ZFP36L1/CASP8/ARID1A/CTNNA1/STAR/SRD5A1/HMGCS1/NR2F2/HES1/LRP6/KMT2B/CITED1/TMED2/C…	100
GO:0001558	regulation of cell growth	98/1222	416/18670	1.07956e-29	1.13e-27	4.667e-28	H3-3B/REG1A/DBN1/PPARA/CDKN2C/EDN1/MAG/FXN/CLSTN3/FAM107A/MACF1/CDKN2D/DNAJB2/CYFIP1/CRKL/SMARCA2/SDCBP/DDR1/CTTN/SIRT1/NDEL1/PARP2/RAB21/PTPRS/SFRP2/NKX6-1/H3-3A/MTOR/TAOK2/MUL1/TGFB1/NRP1/ACVR1B/RPS6KA3/LEF1/NPR1/STK11/SMARCA4/TGFBR1/CXCL12/ILK/ANAPC2/PPT1/RNF6/ABL1/DNM2/BMPR2/SEMA4G/RTN4/SOX17/PAK4/SEMA4C/EIF4G1/PLAA/ADNP/GDI1/RTN4R/SPHK2/SPHK1/RGS4/GOLGA4/SRF/TRIM32/LIMK1/ADNP2/S100A9/PIN1/PP…	98
GO:0097193	intrinsic apoptotic signaling pathway	80/1222	289/18670	1.7927e-29	1.84466e-27	7.61858e-28	HTRA2/BAX/PARK7/EPHA2/XPA/BCL2L11/CDKN2D/BAG5/POLB/CASP3/NCK1/CYP1B1/NCK2/SIRT1/SLC9A3R1/NBN/RRN3/DAB2IP/BOK/SFRP2/CASP2/DIABLO/BAK1/HRAS/CASP9/ARHGEF2/GPX1/PRKDC/SFPQ/TOPORS/STK11/STYXL1/CXCL12/SNAI2/HMOX1/BID/ABL1/KDM1A/FIS1/MDM2/HDAC1/NFE2L2/BAG6/SGPP1/STK25/MAPK7/TRAF2/TRIM32/HYOU1/S100A9/SOD2/E2F1/SNW1/CEBPB/MCL1/PARP1/S100A8/PTGS2/MMP9/ATF4/EIF2AK3/HSPB1/HIPK1/TP53BP2/DNM1L/NONO/BNIP3/UBB/N…	80
GO:0061458	reproductive system development	100/1222	434/18670	1.89024e-29	1.9126e-27	7.8992e-28	SERPINF1/H3-3B/SPINT1/BAX/ADM/NOTCH1/GRB2/GJB1/BCL2L11/PTEN/CRKL/CASP3/VGF/HS6ST1/SMARCC1/SIRT1/SETD2/EIF2B2/ARRB2/HEY1/BOK/SFRP2/H3-3A/CASP2/PDGFRA/STK4/HSPA5/EOMES/FRS2/BAK1/LEF1/BPTF/EIF2B4/IRX5/STK11/TGFBR1/FOSL1/PTPN11/MKKS/ALKBH1/SGPL1/PCDH12/HSF1/TLR3/BMPR2/FLNA/MAP2K1/HSP90AB1/LIF/SOX8/UBE3A/MEN1/PTK2/TBX3/ZFP36L1/CASP8/ARID1A/CTNNA1/STAR/SRD5A1/HMGCS1/NR2F2/HES1/LRP6/KMT2B/CITED1/TMED2/C…	100
GO:0051650	establishment of vesicle localization	80/1222	290/18670	2.32413e-29	2.31308e-27	9.55318e-28	RAP1B/DRD1/SNAP47/PRRT2/WASL/BLOC1S2/STX1A/BBS7/GIT1/SV2A/PICALM/RAP1A/AP3M1/BLOC1S5/NDEL1/PDCD6/ATP2A2/CNR1/VPS18/NAPA/BLOC1S3/GORASP1/KIF5B/SPG11/PIP5K1C/KIF3B/CTBP2/SNPH/SEC16A/CNIH2/PREPL/KIF1C/SYT8/RAB5A/WDR11/MKKS/TOR1A/ARF1/SNAPIN/DNM2/RAB3GAP1/AP3S2/TRAK2/BLOC1S4/DNAJC5/IKBKG/SCRIB/AP3S1/BLOC1S1/CALM3/SEC24B/AREG/SNAP29/BBS4/P2RY1/TMED2/SNAP23/HTT/BLOC1S6/AP3D1/GRIPAP1/TMEM230/AP3M2/PEF1/…	80
GO:0048638	regulation of developmental growth	88/1222	347/18670	3.0317e-29	2.95575e-27	1.22074e-27	REG1A/HTRA2/DBN1/PPARA/EDN1/NOTCH1/MAG/FXN/FOXS1/MACF1/BCL2L11/PTEN/YAP1/CYFIP1/CTTN/SMO/NDEL1/PARP2/RAB21/PTPRS/SFRP2/NKX6-1/ATRN/MTOR/MUL1/NRP1/TGFBR2/STK4/PRKDC/CSF1/PROX1/CARM1/TGFBR1/CXCL12/ILK/MKKS/ANAPC2/SGPL1/HSF1/RNF6/ABL1/HLX/LGMN/DNM2/STAT3/BMPR2/SEMA4G/DLL1/RTN4/PTK2/SEMA4C/AFG3L2/PLAA/ADNP/ZMPSTE24/GDI1/RTN4R/RGS4/GOLGA4/SRF/LIMK1/PIN1/BBS4/NKD1/PPARD/DBNL/SEMA3F/NIPBL/FN1/MAPK1/AGRN…	88
GO:0016331	morphogenesis of embryonic epithelium	57/1222	150/18670	3.06724e-29	2.95575e-27	1.22074e-27	SPINT1/TSC2/ADM/ZEB2/MTHFR/LUZP1/LMO4/CASP3/CFL1/GDNF/SETD2/PRKACA/CTHRC1/SFRP2/TGFB1/TULP3/STK4/PHACTR4/IFT52/MTHFD1/KAT2A/FZD1/ARHGAP35/BCL10/SKI/LIAS/ABL1/IFT122/SCRIB/SOX8/SEMA4C/SEC24B/ARID1A/PTK7/JAG2/LRP6/FZD2/BBS4/TMED2/IRX3/DVL3/TRAF6/IFT57/CTNNB1/SOX9/SIX1/TSC1/DEAF1/SOX4/RPS7/DVL2/DVL1/RALA/PFN1/WNT4/HIF1A/MKS1	57
GO:0050803	regulation of synapse structure or activity	70/1222	227/18670	4.45843e-29	4.22924e-27	1.74671e-27	ARF6/DBN1/ABHD17B/CLSTN3/PTEN/NRP2/IL10RA/CYFIP1/CRKL/ARF4/CFL1/ACTR2/DAB2IP/PTPRS/NLGN2/LRFN3/SPARC/FZD1/CAPRIN1/ANAPC2/PPT1/TUBB/CDC20/ABL1/DNM2/LZTS3/OXT/UBE3A/PTK2/DLG5/CDH2/EIF4G1/PDLIM5/NGEF/ADNP/BAIAP2/DCTN1/CHMP2B/GRIPAP1/DBNL/EFNA1/DNM1L/CRIPT/SEMA3F/YWHAZ/SSH1/AGRN/PAFAH1B1/RHOA/MEF2C/TLR2/MAPK14/CDK5/EPHB3/DHX36/SIX1/ARHGEF15/ADAM10/ETV5/SHANK3/DAG1/OPA1/VCP/PRNP/CLSTN1/VPS35/ABHD17A/D…	70
GO:0014020	primary neural tube formation	46/1222	97/18670	6.64422e-29	6.20571e-27	2.563e-27	SPINT1/TSC2/ADM/ZEB2/MTHFR/LUZP1/LMO4/CASP3/CFL1/SETD2/PRKACA/CTHRC1/SFRP2/TGFB1/TULP3/PHACTR4/MTHFD1/KAT2A/FZD1/ARHGAP35/BCL10/SKI/LIAS/ABL1/IFT122/SCRIB/SEMA4C/SEC24B/ARID1A/PTK7/LRP6/FZD2/BBS4/TMED2/DVL3/TRAF6/IFT57/TSC1/DEAF1/RPS7/DVL2/DVL1/RALA/PFN1/HIF1A/MKS1	46
GO:0021987	cerebral cortex development	50/1222	116/18670	7.3765e-29	6.78526e-27	2.80236e-27	PEX13/TRA2B/BAX/WDR62/NRP2/CRKL/SMO/NDEL1/TACC3/DAB2IP/PTPRS/NRP1/EOMES/H2AX/CEP120/SUN2/MKKS/XAB2/CSNK2A2/KDM1A/FLNA/CCDC85C/RTN4/CRK/CDH2/SRGAP2/FBXO45/SRD5A1/GART/LRP6/BBS4/SUN1/TMEM14B/CTNNB1/BNIP3/PAFAH1B1/LRP1/RHOA/ATIC/PSEN1/ASPM/CDK5/TSC1/BTBD3/GNG12/YWHAE/COL3A1/TACC1/BAD/HIF1A	50
GO:0051098	regulation of binding	91/1222	373/18670	7.63864e-29	6.92152e-27	2.85864e-27	KLF4/ARF6/CPNE1/CSNK1E/NME1/PPARA/BAX/PARK7/BTBD1/USP33/DNAJB2/JUN/CD36/PLXND1/ISL1/SMO/STMN1/PYGO2/HDAC2/PRKACA/MARK2/ARRB2/CTHRC1/DAB2IP/HEY1/NIBAN2/VTN/TGFB1/NRP1/STK4/CTBP2/HSPA5/BAK1/LEF1/ERCC2/CSF3/SIRT2/B2M/CARM1/PTPRF/TGFBR1/AMFR/TAF1/HMGB1/SKI/HSF1/HMOX1/ABL1/KDM1A/SNAPIN/ACTB/RAN/HSP90AB1/FLOT1/LIF/CRK/MEN1/CALM3/EIF4G1/ADNP/ZMPSTE24/SORL1/HES1/TRAF2/PIN1/E2F1/P2RY1/TRAF6/EIF2S1/PARP1/R…	91
GO:0031667	response to nutrient levels	107/1222	499/18670	1.23862e-28	1.10583e-26	4.56716e-27	REG1A/COL1A1/PEMT/TBL1XR1/PPARA/ADM/COMT/HMGCR/FAM107A/MTHFR/CDKN2D/PTEN/USP33/GNPAT/SSTR1/NAMPT/JUN/VGF/ULK1/SIRT1/UFL1/P2RX4/DGKQ/CNR1/SFRP2/MTOR/HSPA8/RELA/TGFB1/TGFBR2/HSPA5/DNMT3A/SZT2/MAX/SIRT2/EEF2/ACSL3/SPARC/PROX1/KAT2A/CIB2/GLUL/SNAI2/BCL10/TAF1/MKKS/IMPACT/HSF1/HMOX1/SCT/BMPR2/FIS1/MDM2/OXT/TXN2/FES/EIF2AK4/IL1B/CXCL10/EIF4G1/CARTPT/NFE2L2/ALB/STAR/SORL1/SRD5A1/BAIAP2/HMGCS1/SRF/POSTN/…	107
GO:0050807	regulation of synapse organization	68/1222	218/18670	1.29997e-28	1.14379e-26	4.72392e-27	ARF6/DBN1/ABHD17B/CLSTN3/PTEN/NRP2/IL10RA/CYFIP1/CRKL/ARF4/CFL1/ACTR2/DAB2IP/PTPRS/NLGN2/LRFN3/SPARC/FZD1/CAPRIN1/ANAPC2/TUBB/CDC20/ABL1/LZTS3/OXT/UBE3A/PTK2/DLG5/CDH2/EIF4G1/PDLIM5/NGEF/ADNP/BAIAP2/DCTN1/CHMP2B/GRIPAP1/DBNL/EFNA1/DNM1L/CRIPT/SEMA3F/YWHAZ/SSH1/AGRN/PAFAH1B1/RHOA/MEF2C/TLR2/MAPK14/CDK5/EPHB3/DHX36/SIX1/ARHGEF15/ADAM10/ETV5/SHANK3/DAG1/OPA1/VCP/PRNP/CLSTN1/VPS35/ABHD17A/DKK1/ARC/FM…	68
GO:0048813	dendrite morphogenesis	55/1222	143/18670	1.43456e-28	1.24417e-26	5.13853e-27	WASL/DBN1/PICALM/PTEN/SS18L2/CFL1/FBXO31/ACTR2/RAB21/GORASP1/HDAC6/TAOK2/NSMF/NRP1/MINK1/STK11/SS18L1/ILK/CAPRIN1/ANAPC2/RBFOX2/TRAK2/LZTS3/KIDINS220/UBE3A/MEF2A/PDLIM5/NGEF/SLC11A2/ANKRD27/BAIAP2/CELSR2/YWHAH/CUL7/DBNL/EFNA1/OBSL1/RAP2A/ITGB1/DNM1L/VAMP7/PAFAH1B1/CDK5/EPHB3/DHX36/BTBD3/ADAM10/SHANK3/DVL1/OPA1/TMEM106B/FARP1/SDC2/ARC/FMR1	55
GO:0032970	regulation of actin filament-based process	92/1222	388/18670	3.78191e-28	3.2338e-26	1.33558e-26	ARF6/ARFGEF1/ARPC1B/ARPC3/RAC3/WASL/DBN1/GBA2/EDN1/FAM107A/GRB2/TRIOBP/SPTBN1/CYFIP1/CFL1/NCK1/CTTN/NCK2/STMN1/ACTR2/FSCN1/ECT2/ATP2A2/ARAP1/MTOR/PDGFRA/NOTCH2/TAOK2/TGFB1/NRP1/HRAS/CSF3/PREX1/ARPC4/PROX1/TGFBR1/CXCL12/ARHGAP35/CIT/ILK/MKKS/WASF2/TWF1/CCDC88A/ARF1/RAC1/NCKAP1/NF2/ABL1/FLNA/CSF1R/ARHGDIA/CRK/ARPC1A/FES/ARPC5/FZD10/CORO1A/JAM3/DMTN/WDR1/RASA1/RGS4/BAIAP2/LIMK1/BBS4/CAPZB/AKAP9/DBNL…	92
GO:0030705	cytoskeleton-dependent intracellular transport	61/1222	180/18670	5.2882e-28	4.45898e-26	1.84159e-26	RHOT1/ARL3/TERF2/MAP1S/WASL/BLOC1S2/IFT140/BAG3/BBS12/AP3M1/BLOC1S5/NDEL1/RAB21/SPG7/MGARP/BLOC1S3/KIF5B/SPG11/HNRNPU/HSPA8/DST/KIF3B/NEFH/CNIH2/KIF1C/IFT52/PCM1/SFPQ/TRIP11/SUN2/CCDC88A/TUBB/SNAPIN/IFT122/AP3S2/IFT20/TRAK2/BLOC1S4/AP3S1/BLOC1S1/HTT/BLOC1S6/AP3D1/AP3M2/SUN1/HSPB1/VAMP7/IFT57/UBB/PAFAH1B1/WASF1/FLOT2/MAP1A/UCHL1/KIF1B/HOOK3/OPA1/IFT27/HIF1A/FMR1/PURA	61
GO:0045927	positive regulation of growth	75/1222	270/18670	8.46067e-28	7.03626e-26	2.90603e-26	H3-3B/REG1A/DBN1/EDN1/NOTCH1/FXN/FOXS1/MACF1/YAP1/CYFIP1/SDCBP/SMO/NDEL1/PARP2/SFRP2/H3-3A/MTOR/ZPR1/MUL1/NRP1/TGFBR2/RPS6KA3/LEF1/PRKDC/CSF1/PROX1/TGFBR1/CXCL12/ILK/MKKS/ANAPC2/HSF1/HLX/BMPR2/DLL1/EIF4G1/PLAA/ADNP/GDI1/SPHK1/GOLGA4/SRF/TRIM32/LIMK1/ADNP2/S100A9/PIN1/BBS4/PPARD/DBNL/MTPN/S100A8/AVPR1A/SLC44A4/CIB1/NIPBL/FN1/MAPK1/AGRN/CREB1/PAFAH1B1/LRP1/RHOA/MEF2C/SMURF1/MAPK14/CDK1/ERBB2/SLC9A1…	75
GO:0010770	positive regulation of cell morphogenesis involved in differentiation	56/1222	154/18670	1.34314e-27	1.10192e-25	4.55103e-26	RAC3/DBN1/ZEB2/MACF1/TRIOBP/SS18L2/CYFIP1/CRKL/PLXND1/FBXO31/NDEL1/ACTR2/RAB21/CALR/NRP1/PREX1/STK11/SS18L1/CXCL12/ILK/CAPRIN1/ANAPC2/RAC1/ABL1/DNM2/BMPR2/FLNA/MAP2K1/ARHGDIA/CRK/DMTN/ADNP/GDI1/ANKRD27/GOLGA4/BAIAP2/STK25/SRF/LIMK1/CUL7/PLXNA1/DBNL/TUBB2B/OBSL1/CIB1/DNM1L/VAMP7/FN1/ARPC2/PAFAH1B1/LRP1/RHOA/DHX36/ZFYVE27/OPA1/RAB11A	56
GO:0043010	camera-type eye development	81/1222	314/18670	1.55678e-27	1.26016e-25	5.20456e-26	KLF4/TGIF2/CTNS/SERPINF1/BAX/ZEB2/IFT140/EPHA2/JUN/ATP2B4/CYP1B1/TWSG1/JMJD6/PYGO2/PFDN5/HDAC2/CASP2/C12orf57/PDGFRA/CLN8/TGFB1/NRP1/TULP3/TGFBR2/GNB1/FRS2/BAK1/PHACTR4/TOPORS/MAX/PROX1/IRX5/SMARCA4/TGFBR1/ARHGAP35/THY1/MTERF4/SKI/NF2/TSKU/COL4A1/RAB3GAP1/IFT122/BMPR2/HDAC1/DLL1/SOX8/FBN1/RPL24/ARID1A/ZNF513/DLL4/PKNOX1/SRF/LRP6/LIMK2/ACTL6A/HIPK1/MERTK/RDH13/CTNNB1/HSF4/FKBP8/SOX9/MDM1/ACVRL1/PS…	81
GO:1901216	positive regulation of neuron death	44/1222	94/18670	2.11085e-27	1.68618e-25	6.96404e-26	AIMP2/BAX/BCL2L11/UBE2M/PICALM/JUN/CASP3/EGR1/FOS/CASP2/MTOR/ZNF746/CASP9/ATF2/MYBL2/ABL1/ELK1/FIS1/REST/DAXX/CASP8/MAP3K11/PIN1/EIF2S1/MCL1/PARP1/ATF4/TP53BP2/CCL3/BACE1/SSH1/CDC34/CTNNB1/ITGB2/FOXO3/RHOA/CDK5/MAP3K5/ATM/MAP2K4/PRNP/BAD/AIFM1/DKK1	44
GO:0010970	transport along microtubule	57/1222	161/18670	2.27173e-27	1.76817e-25	7.30266e-26	RHOT1/ARL3/TERF2/MAP1S/BLOC1S2/IFT140/BAG3/BBS12/AP3M1/BLOC1S5/NDEL1/RAB21/SPG7/MGARP/BLOC1S3/KIF5B/SPG11/HNRNPU/HSPA8/DST/KIF3B/NEFH/CNIH2/KIF1C/IFT52/PCM1/SFPQ/TRIP11/SUN2/SNAPIN/IFT122/AP3S2/IFT20/TRAK2/BLOC1S4/AP3S1/BLOC1S1/HTT/BLOC1S6/AP3D1/AP3M2/SUN1/HSPB1/VAMP7/IFT57/UBB/PAFAH1B1/WASF1/FLOT2/MAP1A/UCHL1/KIF1B/OPA1/IFT27/HIF1A/FMR1/PURA	57
GO:0099111	microtubule-based transport	57/1222	161/18670	2.27173e-27	1.76817e-25	7.30266e-26	RHOT1/ARL3/TERF2/MAP1S/BLOC1S2/IFT140/BAG3/BBS12/AP3M1/BLOC1S5/NDEL1/RAB21/SPG7/MGARP/BLOC1S3/KIF5B/SPG11/HNRNPU/HSPA8/DST/KIF3B/NEFH/CNIH2/KIF1C/IFT52/PCM1/SFPQ/TRIP11/SUN2/SNAPIN/IFT122/AP3S2/IFT20/TRAK2/BLOC1S4/AP3S1/BLOC1S1/HTT/BLOC1S6/AP3D1/AP3M2/SUN1/HSPB1/VAMP7/IFT57/UBB/PAFAH1B1/WASF1/FLOT2/MAP1A/UCHL1/KIF1B/OPA1/IFT27/HIF1A/FMR1/PURA	57
GO:0001843	neural tube closure	43/1222	90/18670	2.85379e-27	2.19309e-25	9.05761e-26	SPINT1/TSC2/ADM/ZEB2/MTHFR/LMO4/CASP3/SETD2/PRKACA/CTHRC1/SFRP2/TGFB1/TULP3/PHACTR4/MTHFD1/KAT2A/FZD1/ARHGAP35/BCL10/SKI/LIAS/ABL1/IFT122/SCRIB/SEMA4C/SEC24B/ARID1A/PTK7/LRP6/FZD2/BBS4/TMED2/DVL3/TRAF6/IFT57/TSC1/DEAF1/RPS7/DVL2/DVL1/RALA/PFN1/MKS1	43
GO:0008088	axo-dendritic transport	38/1222	69/18670	3.22322e-27	2.44602e-25	1.01022e-25	TERF2/BLOC1S2/AP3M1/BLOC1S5/NDEL1/RAB21/SPG7/MGARP/BLOC1S3/KIF5B/SPG11/HNRNPU/HSPA8/DST/KIF3B/CNIH2/KIF1C/SFPQ/SNAPIN/AP3S2/TRAK2/BLOC1S4/AP3S1/BLOC1S1/BLOC1S6/AP3D1/AP3M2/HSPB1/PAFAH1B1/WASF1/FLOT2/MAP1A/UCHL1/KIF1B/OPA1/HIF1A/FMR1/PURA	38
GO:0060606	tube closure	43/1222	91/18670	5.0754e-27	3.80405e-25	1.5711e-25	SPINT1/TSC2/ADM/ZEB2/MTHFR/LMO4/CASP3/SETD2/PRKACA/CTHRC1/SFRP2/TGFB1/TULP3/PHACTR4/MTHFD1/KAT2A/FZD1/ARHGAP35/BCL10/SKI/LIAS/ABL1/IFT122/SCRIB/SEMA4C/SEC24B/ARID1A/PTK7/LRP6/FZD2/BBS4/TMED2/DVL3/TRAF6/IFT57/TSC1/DEAF1/RPS7/DVL2/DVL1/RALA/PFN1/MKS1	43
GO:0046677	response to antibiotic	82/1222	327/18670	5.95097e-27	4.4059e-25	1.81967e-25	KLF4/COL1A1/PEMT/PARK7/EDN1/DRD4/FXN/HMGCR/PTEN/ETS1/POLB/JUN/CASP3/EGR1/CYP1B1/SIRT1/HDAC2/ACTR2/ECT2/CNR1/HNRNPD/HDAC6/IL6/PPP5C/RELA/HSPA5/BAK1/CASP9/DNMT3A/CSF3/GPX1/EEF2/SPARC/SLC1A3/FOSL1/IMPACT/USP46/HSF1/HMOX1/ABL1/KDM1A/STAT3/KDM6B/MDM2/NR4A3/HSP90AA1/CRK/DAXX/UBE3A/CASP8/NFE2L2/SPHK1/STAR/RGS4/AREG/SRD5A1/STK25/MAPK7/S100A8/ENDOG/TNC/SDF4/SIGMAR1/BNIP3/FOXO3/RHOA/PSAP/MEF2C/CDK1/SLC9A1/…	82
GO:0000302	response to reactive oxygen species	68/1222	232/18670	8.15102e-27	5.96203e-25	2.46236e-25	KLF4/COL1A1/PARK7/EDN1/FXN/ETS1/DHFR/JUN/CASP3/CD36/CYP1B1/FOS/SIRT1/HDAC2/ECT2/PDGFRA/HNRNPD/HDAC6/IL6/PPP5C/RELA/BAK1/GPX1/SZT2/EEF2/FOSL1/IMPACT/HSF1/HMOX1/ABL1/DNM2/KDM6B/MDM2/NR4A3/MTR/CRK/UBE3A/PRDX1/NFE2L2/SPHK1/STAR/AREG/STK25/MAPK7/TRAF2/SOD2/MMP9/ENDOG/APOD/AKR1C3/SIGMAR1/CFLAR/MAPK1/BNIP3/FOXO3/PSAP/CDK1/MAP3K5/EGLN1/PDGFRB/PRKAA1/MAPK9/MMP2/SETX/BAD/BECN1/AIFM1/AXL	68
GO:1903829	positive regulation of cellular protein localization	81/1222	324/18670	1.54092e-26	1.11368e-24	4.59958e-25	ARF6/CDK5RAP3/HTRA2/PTPN9/ABHD17B/PARK7/CEP290/EPHA2/IQGAP1/SPTBN1/BAG3/NPTN/SMO/NMT1/PRKACA/RAB29/ECT2/CHP1/KIF5B/ZPR1/MARK4/TGFB1/HRAS/SEC16A/PCM1/ACSL3/STK11/TMEM30A/CSNK2A2/STAC3/CCDC88A/RER1/ANP32B/BID/FIS1/MDM2/RAN/FLNA/RTN4/HSP90AB1/LIF/ITGA3/IL1B/CASP8/PDPK1/YWHAQ/SORL1/YWHAH/E2F1/PARP1/GLIS2/PTGS2/EIF2AK3/AP2B1/TP53BP2/CIB1/ITGB1/NIPBL/YWHAZ/SSH1/MAPK1/ITGB2/LRP1/AKT2/MAPK14/PSEN1/CDK5/C…	81
GO:0009314	response to radiation	97/1222	448/18670	2.31081e-26	1.65046e-24	6.81653e-25	CTNS/DRD1/BAX/XRCC6/DDHD2/HMGCR/GRB2/XPA/CDKN2D/YAP1/CRTC1/NAMPT/MECP2/POLB/B4GALT2/JUN/CASP3/EGR1/NPTN/PPP1R1B/FOS/SIRT1/NMT1/ECT2/SFRP2/MTOR/METTL3/RELA/TGFB1/GNB1/HSPA5/BAK1/HRAS/CASP9/DNMT3A/ERCC2/H2AX/ERCC3/GPX1/PRKDC/NDRG4/STK11/FEN1/METAP2/CXCL12/SLC1A3/SNAI2/UBE4B/TAF1/IMPACT/HSF1/KDM1A/ELK1/DNM2/MDM2/IFT20/XRCC5/MEN1/EIF2AK4/CXCL10/XPC/CERS1/FNTA/KRAS/ZMPSTE24/STAR/HMGCS1/TRIM32/METAP1/R…	97
GO:0097479	synaptic vesicle localization	56/1222	163/18670	3.7742e-26	2.6337e-24	1.08774e-24	RAP1B/DRD1/SNAP47/PRRT2/BLOC1S2/STX1A/GIT1/SV2A/PICALM/RAP1A/PTEN/AP3M1/BLOC1S5/ATP2A2/CNR1/VPS18/NAPA/BLOC1S3/SPG11/PIP5K1C/CTBP2/SNPH/CNIH2/NLGN2/PREPL/SYT8/RAB5A/TOR1A/ARF1/SNAPIN/DNM2/RAB3GAP1/AP3S2/BLOC1S4/DNAJC5/SCRIB/AP3S1/BLOC1S1/CALM3/CDH2/SNAP29/P2RY1/SNAP23/BLOC1S6/AP3D1/TMEM230/AP3M2/BACE1/DNM1L/CTNNB1/PSEN1/CDK5/GIPC1/DVL1/CPLX2/FMR1	56
GO:0099173	postsynapse organization	56/1222	163/18670	3.7742e-26	2.6337e-24	1.08774e-24	ARF6/WASL/DBN1/ABHD17B/PTEN/NRP2/CRKL/NDRG1/ARF4/CFL1/GDNF/CTTN/DNAJA3/ACTR2/PTPRS/HDAC6/NRP1/NEFH/NLGN2/WASF2/CAPRIN1/ACTN1/ARF1/RER1/LGMN/ACTB/LZTS3/UBE3A/ITGA3/CDH2/PDLIM5/NGEF/FNTA/BAIAP2/CHMP2B/DBNL/EFNA1/MTMR2/DNM1L/CRIPT/SEMA3F/SSH1/PAFAH1B1/CDK5/EPHB3/DHX36/ADAM10/ETV5/SHANK3/DVL1/OPA1/PRNP/VPS35/ACTG1/ABHD17A/ARC	56
GO:0007568	aging	80/1222	321/18670	3.98378e-26	2.74836e-24	1.13509e-24	TERF2/SERPINF1/HTRA2/ADM/EDN1/HMGCR/GRB2/PICALM/PTEN/NAMPT/POLB/JUN/FOS/SIRT1/DNAJA3/SLC12A2/CNP/TIMP2/CNR1/CASP2/MTOR/CLN8/CALR/RELA/TGFB1/TGFBR2/BAK1/HRAS/CASP9/DNMT3A/ERCC2/H2AX/PRKDC/EEF2/B2M/CARM1/ILK/AMFR/CDK6/ABL1/STAT3/MAP2K1/IDE/CANX/TBX3/NFE2L2/KRAS/ZMPSTE24/CTNNA1/SRF/SOD2/P2RY1/GCLC/EIF2S1/PTGS2/ENDOG/APOD/MAPK1/ITGB2/CREB1/FOXO3/LRP1/MBD3/MAPK14/PSEN1/EDNRB/CDK1/ABAT/PLK2/GSS/ATM/TGF…	80
GO:0050770	regulation of axonogenesis	59/1222	183/18670	7.98855e-26	5.44927e-24	2.25059e-24	DBN1/ZEB2/MAG/MACF1/PTEN/CYFIP1/CTTN/PLXND1/NDEL1/RAB21/MARK2/PTPRS/NKX6-1/NRP1/KIF13B/STK11/CXCL12/ARHGAP35/THY1/ILK/ANAPC2/EFNB3/RNF6/ABL1/DNM2/BMPR2/MAP2K1/TRAK2/SEMA4G/RTN4/ARHGDIA/PTK2/SEMA4C/CDH2/ADNP/GDI1/RTN4R/ZSWIM8/GOLGA4/STK25/SRF/LIMK1/PLXNA1/DBNL/EFNA1/TUBB2B/SEMA3F/FN1/PAFAH1B1/LRP1/RHOA/PSEN1/CDK5/EPHB3/SEMA4F/ZFYVE27/TTL/RAB11A/WDR36	59
GO:0060996	dendritic spine development	43/1222	97/18670	1.32344e-25	8.92737e-24	3.68707e-24	ARF6/WASL/DBN1/LLPH/PTEN/ARF4/CFL1/NCK2/HDAC2/ACTR2/PTPRS/MTOR/HDAC6/CAPRIN1/ARF1/LZTS3/UBE3A/PAK4/UBA6/DLG5/MAPK6/PAK2/PDLIM5/NGEF/SRGAP2/SLC9A6/BAIAP2/DBNL/EFNA1/DNM1L/PAFAH1B1/MEF2C/PSEN1/CDK5/EPHB3/DHX36/PLK2/ADAM10/SHANK3/DVL1/OPA1/ARC/FMR1	43
GO:0032386	regulation of intracellular transport	92/1222	423/18670	3.38829e-25	2.26047e-23	9.33593e-24	RHOT1/RAP1B/DRD1/HTRA2/PARK7/CEP290/STX1A/GIT1/RAP1A/BAG3/CD36/SMO/NOLC1/NDEL1/SETD2/PRKACA/RAB21/RAB29/ECT2/ATP2A2/CNR1/VPS18/NAPA/CHP1/KIF5B/ZPR1/SNX3/TGFB1/HRAS/NEFH/SEC16A/CNIH2/PREPL/PCM1/NDRG4/TMEM30A/RAB5A/PTPN11/CSNK2A2/GRASP/ARF1/REEP2/HMOX1/ANP32B/SNAPIN/RAB3GAP1/FIS1/MDM2/RAN/FLNA/MAP2K1/FES/IL1B/CALM3/SEC24B/DMTN/AAAS/ATP13A2/PDPK1/GDI1/SPHK2/SORL1/P2RY1/GRIPAP1/MTMR2/PTGS2/APOD/CIB1/…	92
GO:0071214	cellular response to abiotic stimulus	80/1222	331/18670	3.51901e-25	2.29719e-23	9.48758e-24	COL1A1/BAX/AKR1B1/XRCC6/MAG/GRB2/XPA/PTEN/BAG3/YAP1/NAMPT/CASP3/EGR1/SIRT1/NMT1/ECT2/SFRP2/CASP2/CHP1/METTL3/TGFB1/NSMF/FADD/GNB1/HSPA5/BAK1/HRAS/CASP9/H2AX/ARHGEF2/STK11/METAP2/SNAI2/BCL10/PTPN11/TAF1/IMPACT/RAC1/HSF1/TLR3/KDM1A/ELK1/DNM2/MDM2/REST/XRCC5/EIF2AK4/ZFP36L1/IL1B/CASP8/XPC/CERS1/FNTA/ZMPSTE24/GCLC/METAP1/RAD1/EIF2S1/LIG4/PARP1/MTPN/PTGS2/ATF4/CUL4B/AVPR1A/NIPBL/BNIP3/SOX9/AKT2/MAPK14…	80
GO:0104004	cellular response to environmental stimulus	80/1222	331/18670	3.51901e-25	2.29719e-23	9.48758e-24	COL1A1/BAX/AKR1B1/XRCC6/MAG/GRB2/XPA/PTEN/BAG3/YAP1/NAMPT/CASP3/EGR1/SIRT1/NMT1/ECT2/SFRP2/CASP2/CHP1/METTL3/TGFB1/NSMF/FADD/GNB1/HSPA5/BAK1/HRAS/CASP9/H2AX/ARHGEF2/STK11/METAP2/SNAI2/BCL10/PTPN11/TAF1/IMPACT/RAC1/HSF1/TLR3/KDM1A/ELK1/DNM2/MDM2/REST/XRCC5/EIF2AK4/ZFP36L1/IL1B/CASP8/XPC/CERS1/FNTA/ZMPSTE24/GCLC/METAP1/RAD1/EIF2S1/LIG4/PARP1/MTPN/PTGS2/ATF4/CUL4B/AVPR1A/NIPBL/BNIP3/SOX9/AKT2/MAPK14…	80
GO:0048489	synaptic vesicle transport	53/1222	152/18670	3.60791e-25	2.30564e-23	9.52248e-24	RAP1B/DRD1/SNAP47/PRRT2/BLOC1S2/STX1A/GIT1/SV2A/PICALM/RAP1A/AP3M1/BLOC1S5/ATP2A2/CNR1/VPS18/NAPA/BLOC1S3/SPG11/PIP5K1C/CTBP2/SNPH/CNIH2/PREPL/SYT8/RAB5A/TOR1A/ARF1/SNAPIN/DNM2/RAB3GAP1/AP3S2/BLOC1S4/DNAJC5/SCRIB/AP3S1/BLOC1S1/CALM3/SNAP29/P2RY1/SNAP23/BLOC1S6/AP3D1/TMEM230/AP3M2/BACE1/DNM1L/CTNNB1/PSEN1/CDK5/GIPC1/DVL1/CPLX2/FMR1	53
GO:0097480	establishment of synaptic vesicle localization	53/1222	152/18670	3.60791e-25	2.30564e-23	9.52248e-24	RAP1B/DRD1/SNAP47/PRRT2/BLOC1S2/STX1A/GIT1/SV2A/PICALM/RAP1A/AP3M1/BLOC1S5/ATP2A2/CNR1/VPS18/NAPA/BLOC1S3/SPG11/PIP5K1C/CTBP2/SNPH/CNIH2/PREPL/SYT8/RAB5A/TOR1A/ARF1/SNAPIN/DNM2/RAB3GAP1/AP3S2/BLOC1S4/DNAJC5/SCRIB/AP3S1/BLOC1S1/CALM3/SNAP29/P2RY1/SNAP23/BLOC1S6/AP3D1/TMEM230/AP3M2/BACE1/DNM1L/CTNNB1/PSEN1/CDK5/GIPC1/DVL1/CPLX2/FMR1	53
GO:0099504	synaptic vesicle cycle	60/1222	194/18670	3.66577e-25	2.31822e-23	9.57442e-24	RAP1B/ARF6/DRD1/SNAP47/PRRT2/STX1A/GIT1/SV2A/PICALM/RAP1A/PTEN/CYFIP1/PPP3CB/PLD2/DGKQ/ATP2A2/CNR1/VPS18/NAPA/PIP5K1C/CTBP2/SNPH/NLGN2/PREPL/SYT8/RAB5A/TOR1A/SNAPIN/DNM2/RAB3GAP1/ACTB/GAK/DNAJC5/SCRIB/CANX/CALM3/CDH2/PLAA/SNAP29/P2RY1/STX6/SNCB/SNAP23/BLOC1S6/AP3D1/GRIPAP1/RAB3B/BACE1/VAMP4/DNM1L/SH3GL1/CTNNB1/PSEN1/CDK5/GIPC1/DVL1/CPLX2/ACTG1/CLCN3/FMR1	60
GO:0048675	axon extension	47/1222	121/18670	8.11722e-25	5.08038e-23	2.09823e-23	DBN1/MAG/MACF1/NRP2/CYFIP1/PPP3CB/ULK1/CTTN/NDEL1/RAB21/PTPRS/NKX6-1/SPG11/NRP1/CXCL12/ILK/ANAPC2/RNF6/ABL1/DNM2/BMPR2/SEMA4G/HSP90AA1/RTN4/HSP90AB1/SEMA4C/ADNP/GDI1/RTN4R/GOLGA4/SLC9A6/SRF/LIMK1/DBNL/USP9X/ITGB1/SEMA3F/FN1/PAFAH1B1/LRP1/CDK5/SEMA4F/ZFYVE27/DVL1/TTL/RAB11A/WDR36	47
GO:0097191	extrinsic apoptotic signaling pathway	64/1222	224/18670	1.26188e-24	7.81721e-23	3.22857e-23	HTRA2/BAX/PARK7/BLOC1S2/SIAH2/BCL2L11/PTEN/IL6R/BAG3/YAP1/CASP3/GDNF/CTTN/PARP2/DAB2IP/BOK/SFRP2/CASP2/DIABLO/RELA/TGFB1/FADD/NRP1/ACVR1B/STK4/BAK1/CASP9/ARHGEF2/GPX1/THBS1/TGFBR1/SNAI2/BCL10/HMOX1/TLR3/BID/UNC5B/DAXX/IL1B/CASP8/PAK2/PDPK1/CTNNA1/COL2A1/SGPP1/MAPK7/TRAF2/RAF1/GCLC/HTT/MCL1/ERBB3/HIPK1/CIB1/CFLAR/GABARAP/HMGB2/FOXO3/ITGA6/ITM2C/DAPK3/TNFRSF1A/GSK3A/BAD	64
GO:0003007	heart morphogenesis	69/1222	259/18670	1.70295e-24	1.0443e-22	4.31306e-23	NOTCH1/SPRY1/CERT1/BBS7/NRP2/YAP1/CRKL/JUN/LEMD2/PLXND1/ISL1/SMO/HEY1/SFRP2/MTOR/NOTCH2/TGFB1/NRP1/TGFBR2/ATF2/IFT52/NDRG4/PROX1/TGFBR1/FZD1/SNAI2/ILK/UBE4B/MKKS/BMPR2/MDM2/DLL1/RTN4/SOX17/PTK2/TBX3/SEC24B/ZMPSTE24/DLL4/COL2A1/HES1/SRF/FZD2/BBS4/TMED2/EFNA1/OBSL1/DCHS1/IFT57/NIPBL/CTNNB1/SOX9/ACVRL1/MEF2C/PSEN1/SIX1/S1PR1/HEY2/SOX4/SOS1/SMAD4/DVL2/CLDN5/MED1/GSK3A/HIF1A/DKK1/CPE/MKS1	69
GO:0048732	gland development	92/1222	434/18670	2.41085e-24	1.46363e-22	6.04489e-23	ARF6/SERPINF1/REG1A/NME1/BAX/NOTCH1/EPHA2/BCL2L11/RAP1A/PTEN/ETS1/LMO4/CRKL/POLB/JUN/DDR1/SMARCC1/PLXND1/TWSG1/ISL1/SMO/PYGO2/SLC9A3R1/HOXD9/PDGFRA/HNRNPD/VTN/RELA/TGFB1/FADD/NRP1/TGFBR2/FRS2/LEF1/PBX1/GPX1/PRKDC/CSF1/MPST/PROX1/STK11/TGFBR1/ARHGAP35/CIT/SNAI2/CSNK2A2/HMOX1/ABL1/HLX/PRMT5/MAP2K1/WLS/RTN4/CSF1R/SCRIB/UBE3A/TBX3/KRAS/ZMPSTE24/AREG/SRD5A1/HMGCS1/HES1/SRF/LRP6/RAF1/MAFB/CEBPB/PLXNA1/…	92
GO:0001701	in utero embryonic development	84/1222	373/18670	3.70806e-24	2.22887e-22	9.20541e-23	PEMT/SPINT1/TBL1XR1/DBN1/ADM/EDN1/NOTCH1/GRB2/CERT1/BCL2L11/POLB/HS6ST1/ALS2/ZNF335/SMO/PYGO2/PRPF19/NDEL1/NMT1/SETD2/NBN/RRN3/HEY1/PDGFRA/ZPR1/TGFBR2/ACVR1B/STK4/EOMES/LEF1/ERCC2/BPTF/KAT2A/TGFBR1/MBNL1/FOSL1/XAB2/ALKBH1/PCDH12/HSF1/UNK/APBA3/MAP2K1/RTN4/LIF/SOX8/KIDINS220/SOX17/TBX3/ZFP36L1/CASP8/JAG2/COPS2/NR2F2/HES1/SRF/CITED1/TMED2/PLOD3/CEBPB/TRAF6/LIG4/ACTL6A/ENDOG/PKD1/RIC8A/PRMT1/ITGB1/C…	84
GO:0014706	striated muscle tissue development	86/1222	390/18670	4.80635e-24	2.86072e-22	1.1815e-22	PPARA/EDN1/MEF2D/NOTCH1/HMGCR/GJC1/PTEN/YAP1/WNT10B/LEMD2/EGR1/FOS/ISL1/SMO/PARP2/HMG20B/ARRB2/NIBAN2/MTOR/HOXD9/PDGFRA/HNRNPU/CALR/TGFB1/TGFBR2/EOMES/CENPF/FRS2/LEF1/GPX1/NDRG4/SIRT2/EEF2/PROX1/KAT2A/TGFBR1/UBE4B/SKI/NDUFV2/STAC3/HLX/KDM6B/IFT20/DLL1/FLOT1/SOX8/SOX17/TBX3/MEF2A/ARID1A/PDLIM5/ZMPSTE24/COPS2/DLL4/RGS4/NR2F2/SRF/PIN1/RB1/MTPN/OBSL1/ERBB3/ITGB1/CFLAR/CTNNB1/MAPK1/CREB1/RHOA/MEF2C/MA…	86
GO:0060537	muscle tissue development	88/1222	408/18670	7.11988e-24	4.19658e-22	1.73322e-22	PPARA/EDN1/MEF2D/NOTCH1/HMGCR/GJC1/PTEN/YAP1/WNT10B/LEMD2/EGR1/FOS/ISL1/SMO/PARP2/HMG20B/ARRB2/NIBAN2/MTOR/HOXD9/PDGFRA/HNRNPU/CALR/TGFB1/TGFBR2/EOMES/CENPF/FRS2/LEF1/GPX1/NDRG4/SIRT2/EEF2/PROX1/KAT2A/TGFBR1/UBE4B/SKI/NDUFV2/STAC3/HLX/KDM6B/IFT20/DLL1/FLOT1/SOX8/SOX17/TBX3/MEF2A/ARID1A/PDLIM5/ZMPSTE24/COPS2/DLL4/RGS4/NR2F2/SRF/PIN1/RB1/MTPN/OBSL1/ERBB3/ITGB1/CFLAR/CTNNB1/MAPK1/CREB1/SOX9/RHOA/MEF…	88
GO:0007612	learning	50/1222	145/18670	1.44838e-23	8.41754e-22	3.47651e-22	CTNS/DRD1/COMT/DDHD2/HMGCR/ARF4/MECP2/B4GALT2/JUN/ATXN1L/PPP3CB/NPTN/PPP1R1B/FOS/VDAC3/ACTR2/MTOR/CLN8/RIN1/C1QL1/NDRG4/FOSL1/PPT1/LGMN/SLC6A1/IFT20/EIF2AK4/UBA6/AAAS/NRGN/KRAS/SRF/HTT/PTGS2/RIC8A/ITGB1/CREB1/ATAD1/TLR2/CDK5/CIC/DEAF1/MAP1A/EIF4A3/SHANK3/CLDN5/HIF1A/DKK1/ARC/GMFB	50
GO:0001667	ameboidal-type cell migration	94/1222	461/18670	1.46871e-23	8.41754e-22	3.47651e-22	KLF4/ARF6/SERPINF1/EDN1/ZEB2/NOTCH1/EPHA2/LTB4R2/MACF1/PTEN/NRP2/ETS1/MECP2/JUN/CFL1/CYP1B1/GDNF/PLXND1/ISL1/SMO/SIRT1/PDCD6/P2RX4/DAB2IP/MTOR/HDAC6/CALR/TGFB1/NRP1/TGFBR2/ACVR1B/PHACTR4/GPX1/THBS1/SPARC/PROX1/GLUL/TGFBR1/ILK/PTPN11/WASF2/HMGB1/SGPL1/HMOX1/ABL1/LGMN/BMPR2/SEMA4G/RTN4/SOX8/SOX17/PTK2/ITGA3/SEMA4C/EGR3/DMTN/NFE2L2/PDPK1/DLL4/SRGAP2/CORO1C/SYNJ2BP/NR2F2/SRF/MAP4K4/PRKD2/PPARD/EFNA1/…	94
GO:0031668	cellular response to extracellular stimulus	69/1222	268/18670	1.46971e-23	8.41754e-22	3.47651e-22	COL1A1/COMT/FAM107A/USP33/NAMPT/JUN/ULK1/FOS/SIRT1/P2RX4/SFRP2/MTOR/HSPA8/AIF1/HSPA5/SZT2/MAX/CIB2/GLUL/ARHGAP35/SNAI2/FOSL1/TAF1/IMPACT/HSF1/HMOX1/BMPR2/MDM2/TXN2/FES/EIF2AK4/EIF4G1/CARTPT/NFE2L2/ADNP/ALB/SRD5A1/BAIAP2/SRF/POSTN/SNW1/P2RY1/EIF2S1/PTGS2/ATF4/EIF2AK3/AKR1C3/AVPR1A/DNM1L/GBA/TNC/SSH1/GABARAP/MAPK1/AMBRA1/ITGA6/TSC1/MAP3K5/PPP1R9B/ATP2B1/ZC3H12A/OPA1/MED1/PRKAA1/WNT4/CACNB3/BECN1/AI…	69
GO:0031345	negative regulation of cell projection organization	57/1222	188/18670	1.75562e-23	9.96109e-22	4.114e-22	ARF6/PTPN9/MAG/PTEN/BAG5/HDAC2/RAB29/PTPRS/GORASP1/NRP1/B2M/CARM1/THY1/DENND5A/EFNB3/RNF6/SNAPIN/DNM2/MDM2/TRAK2/SEMA4G/RTN4/ARHGDIA/GAK/UBE3A/PTK2/ITGA3/SEMA4C/SPRY2/NGEF/GDI1/RTN4R/MAP4K4/YWHAH/PMP22/CAPZB/EFNA1/DGUOK/CIB1/MAP4/CERS2/SEMA3F/PAFAH1B1/LRP1/RHOA/CCL21/PSEN1/CDK5/TSC1/LRIG2/PLK2/SEMA4F/ITM2C/DPYSL3/PRNP/GSK3A/DKK1	57
GO:2001234	negative regulation of apoptotic signaling pathway	63/1222	230/18670	3.59017e-23	2.01814e-21	8.33507e-22	HTRA2/BAX/PARK7/FXN/SIAH2/CDKN2D/YAP1/BAG5/GDNF/CTTN/SIRT1/ARRB2/RRN3/BOK/SFRP2/RELA/FADD/NRP1/QARS1/ARHGEF2/GPX1/THBS1/TGFBR1/CXCL12/SNAI2/CSNK2A2/HMOX1/BID/KDM1A/MDM2/HDAC1/UNC5B/GNAI3/IL1B/CASP8/NFE2L2/CTNNA1/COL2A1/MAPK7/TRAF2/TRIM32/HYOU1/SOD2/RAF1/GCLC/HTT/MCL1/RB1/PTGS2/MMP9/HSPB1/NONO/CFLAR/CTNNB1/HMGB2/GNAI2/PSEN1/NDUFS3/ITGA6/OPA1/ZNF385A/WNT4/HIF1A	63
GO:0021761	limbic system development	43/1222	109/18670	3.91249e-23	2.17915e-21	9.00006e-22	DRD1/NME1/BAX/ZEB2/XRCC1/PTEN/NRP2/ETS1/CRKL/CASP3/ATP2B4/SMO/PTPRS/KIF5B/NRP1/LEF1/PROX1/MKKS/ATAT1/NF2/SCT/HSD3B1/CDK6/RAB3GAP1/KDM6B/NR4A3/HDAC1/CRK/TBX3/HSD3B2/ARPC5/UBA6/SRD5A1/SRF/BBS4/UQCRQ/UBB/PAFAH1B1/CDK5/TSC1/EZH1/YWHAE/XRN2	43
GO:0070482	response to oxygen levels	85/1222	394/18670	4.23258e-23	2.336e-21	9.64785e-22	REG1A/COL1A1/PPARA/ADM/EDN1/PSMC5/XRCC1/NOTCH1/MTHFR/PTEN/ETS1/NDRG1/NAMPT/MECP2/POLB/KCNK3/CASP3/EGR1/PGK1/SIRT1/HDAC2/MGARP/MTOR/TGFB1/TGFBR2/GNB1/DNMT3A/ERCC2/ERCC3/THBS1/SIRT2/CXCL12/HSF1/HMOX1/PLAT/FIS1/MDM2/REST/TXN2/FAM162A/ZFP36L1/ATP6V0D1/PSMC1/NFE2L2/SLC11A2/SRF/POSTN/HYOU1/PIN1/E2F1/RAF1/PPARD/PTGS2/ENDOG/ATF4/DNM1L/CFLAR/CREB1/BNIP3/UBB/FOXO3/RHOA/ACVRL1/TLR2/SLC9A1/TSC1/ABAT/EP300/SM…	85
GO:0008361	regulation of cell size	55/1222	179/18670	5.15479e-23	2.81934e-21	1.16441e-21	DBN1/EDN1/MAG/MACF1/PTEN/CYFIP1/CTTN/NDEL1/RAB21/SLC9A3R1/SLC12A2/PTPRS/NKX6-1/MTOR/CLN8/NRP1/CXCL12/ILK/ANAPC2/RAC1/SCT/RNF6/ABL1/KDM1A/DNM2/BMPR2/SEMA4G/RTN4/HSP90AB1/VAV2/SEMA4C/ADNP/GDI1/RTN4R/GOLGA4/SRF/LIMK1/DBNL/MTPN/SEMA3F/FN1/CREB1/PAFAH1B1/AKT1S1/LRP1/RHOA/CDK5/TSC1/SEMA4F/SHANK3/ZFYVE27/TTL/RAB11A/CLCN3/WDR36	55
GO:0010506	regulation of autophagy	76/1222	327/18670	7.58232e-23	4.11003e-21	1.69747e-21	FEZ2/PIKFYVE/HTRA2/TSC2/PARK7/XPA/BCL2L11/USP33/IL10RA/BAG3/NAMPT/CASP3/ULK1/CTTN/SIRT1/FBXO7/PRKACA/BOK/MTOR/HDAC6/MUL1/KDM4A/RAB8A/SIRT2/STK11/RAB5A/MFSD8/HMGB1/CSNK2A2/HMOX1/ABL1/RAB3GAP1/STAT3/IFT20/IKBKG/PTK2/EIF2AK4/GNAI3/SPTLC2/EIF4G1/ATP6V0D1/ZMPSTE24/ATP13A2/SPTLC1/GAPDH/CHMP4A/CHMP4B/HTT/MCL1/HSPB1/DNM1L/GBA/BNIP3/FOXO3/AMBRA1/PSAP/RHEB/SMURF1/CDK5/TSC1/EP300/PAFAH1B2/PLK2/DRAM2/UCHL1/A…	76
GO:0034614	cellular response to reactive oxygen species	53/1222	168/18670	7.98981e-23	4.29258e-21	1.77287e-21	KLF4/PARK7/FXN/ETS1/DHFR/JUN/CD36/CYP1B1/FOS/SIRT1/HDAC2/ECT2/PDGFRA/HNRNPD/HDAC6/IL6/PPP5C/RELA/SZT2/IMPACT/HSF1/ABL1/DNM2/KDM6B/MDM2/NR4A3/MTR/CRK/PRDX1/NFE2L2/SPHK1/STK25/MAPK7/TRAF2/SOD2/MMP9/ENDOG/AKR1C3/SIGMAR1/CFLAR/MAPK1/BNIP3/FOXO3/PSAP/CDK1/MAP3K5/PRKAA1/MAPK9/MMP2/SETX/BECN1/AIFM1/AXL	53
GO:0034330	cell junction organization	71/1222	290/18670	8.08501e-23	4.30562e-21	1.77825e-21	RAP1B/ARF6/TBCD/EPHA2/FAM107A/MACF1/IQGAP1/GJB1/GJC1/RAP1A/PTEN/GNPAT/CSK/CTTN/RAPGEF1/PRKACA/FSCN1/GJA4/ECT2/TAOK2/PIP5K1C/DST/TGFB1/NRP1/NLGN2/THBS1/TGFBR1/THY1/SNAI2/ILK/CTNND1/ACTN1/RAC1/NF2/ABL1/NUMB/ACTB/FLNA/CSF1R/FLOT1/PTK2/DLG5/CDH2/DMTN/WDR1/PDPK1/CORO1C/CTNNA1/SRF/MAP4K4/APOD/HIPK1/FN1/CTNNB1/RAB13/LRP1/RHOA/CNTNAP1/ACVRL1/ITGA6/SLC9A1/TSC1/PARD6B/TGFB3/CLDN5/DAPK3/MPP5/GJB2/MMP14/ACTG…	71
GO:0048013	ephrin receptor signaling pathway	38/1222	86/18670	1.0195e-22	5.38205e-21	2.22283e-21	ARPC1B/ARPC3/WASL/EPHA2/EFNA4/GIT1/YES1/SDCBP/NCK1/NCK2/ACTR2/HRAS/ARPC4/PTPN11/EFNB3/RAC1/ACTB/CRK/VAV2/PTK2/ARPC1A/ARPC5/NGEF/AP2A1/RASA1/SS18/EFNA1/MMP9/AP2B1/ARPC2/ACTR3/RHOA/PSEN1/EPHB3/EFNA3/MMP2/ACTG1/SDC2	38
GO:0048545	response to steroid hormone	83/1222	385/18670	1.47153e-22	7.70142e-21	3.18074e-21	SERPINF1/COL1A1/PPARA/ADM/PARK7/EDN1/NOTCH1/FAM107A/BCL2L11/YAP1/EIF4E/USP8/CASP3/FOS/ISL1/SIRT1/UFL1/ARRB2/MGARP/HDAC6/HNRNPU/IL6/AIF1/CALR/PPP5C/RELA/TGFB1/TGFBR2/LEF1/CASP9/THBS1/SPARC/HNMT/CARM1/SMARCA4/FOSL1/NR2C2/TAF1/RBFOX2/HSD3B1/RNF6/CA2/MDM2/RAN/REST/NR4A3/HDAC1/OXT/DAXX/UBE3A/HSD3B2/ZFP36L1/CALM3/ARID1A/KRAS/STAR/AREG/SRD5A1/NR2F2/YWHAH/PARP1/PPARD/UBA5/RB1/PTGS2/AKR1C3/AVPR1A/GBA/CFLA…	83
GO:0051099	positive regulation of binding	54/1222	179/18670	3.38009e-22	1.75389e-20	7.24371e-21	KLF4/ARF6/NME1/PARK7/USP33/PLXND1/ISL1/STMN1/PYGO2/CTHRC1/NIBAN2/VTN/TGFB1/NRP1/STK4/CTBP2/ERCC2/CSF3/SIRT2/B2M/AMFR/TAF1/HMGB1/SKI/HSF1/ABL1/KDM1A/RAN/HSP90AB1/FLOT1/MEN1/CALM3/EIF4G1/HES1/TRAF2/PIN1/TRAF6/EIF2S1/PARP1/RB1/MMP9/PKD1/NIPBL/CTNNB1/HMGB2/LRP1/MEF2C/PSEN1/CDK5/EP300/PLK2/RFNG/CLN5/FMR1	54
GO:0007018	microtubule-based movement	69/1222	283/18670	4.24632e-22	2.1847e-20	9.02296e-21	RHOT1/ARL3/TERF2/MAP1S/BLOC1S2/IFT140/BAG3/BBS12/AP3M1/BLOC1S5/NDEL1/STK36/ACTR2/RAB21/SPG7/MGARP/DYNC1LI2/BLOC1S3/KIF5B/HDAC6/SPG11/HNRNPU/HSPA8/DST/KIF3B/KIF13B/NEFH/CNIH2/KIF1C/IFT52/PCM1/SFPQ/TRIP11/SUN2/MKKS/SNAPIN/IFT122/AP3S2/IFT20/TRAK2/BLOC1S4/RACGAP1/AP3S1/BLOC1S1/BBS4/HTT/BLOC1S6/AP3D1/AP3M2/KATNB1/SUN1/HSPB1/MAP4/VAMP7/IFT57/ACTR3/UBB/PAFAH1B1/WASF1/KLC1/FLOT2/MAP1A/UCHL1/KIF1B/OPA1/I…	69
GO:0010977	negative regulation of neuron projection development	50/1222	155/18670	4.34783e-22	2.21812e-20	9.16101e-21	ARF6/PTPN9/MAG/PTEN/BAG5/HDAC2/RAB29/PTPRS/GORASP1/NRP1/B2M/CARM1/THY1/DENND5A/EFNB3/RNF6/SNAPIN/MDM2/TRAK2/SEMA4G/RTN4/ARHGDIA/GAK/UBE3A/PTK2/SEMA4C/NGEF/GDI1/RTN4R/MAP4K4/YWHAH/PMP22/EFNA1/DGUOK/CIB1/CERS2/SEMA3F/PAFAH1B1/LRP1/RHOA/PSEN1/CDK5/TSC1/LRIG2/PLK2/SEMA4F/ITM2C/DPYSL3/GSK3A/DKK1	50
GO:0001655	urogenital system development	75/1222	330/18670	6.19007e-22	3.13166e-20	1.2934e-20	ARL3/SERPINF1/BAX/AKR1B1/CEP290/NOTCH1/SPRY1/IFT140/IQGAP1/BCL2L11/PTEN/IL6R/YAP1/CRKL/NUP133/EGR1/GDNF/SMARCC1/JMJD6/SMO/PYGO2/PDGFRA/TGFB1/FADD/NRP1/CENPF/FRS2/CASP9/PBX1/MPST/PROX1/STK11/TGFBR1/ILK/SGPL1/COL4A1/CA2/IFT20/DLL1/LIF/SOX8/SOX17/UBE3A/ITGA3/FBN1/DLG5/BAG6/ZMPSTE24/SRD5A1/HES1/CITED1/IRX3/GLIS2/MMP9/PKD1/DCHS1/TNC/NIPBL/CRLF1/CFLAR/CTNNB1/SOX9/PSAP/MEF2C/EPHB3/ITGA6/SIX1/TSC1/NOTCH3…	75
GO:0098930	axonal transport	31/1222	58/18670	6.42582e-22	3.22406e-20	1.33156e-20	TERF2/BLOC1S2/AP3M1/BLOC1S5/NDEL1/RAB21/SPG7/MGARP/BLOC1S3/KIF5B/DST/KIF3B/CNIH2/KIF1C/SNAPIN/AP3S2/TRAK2/BLOC1S4/AP3S1/BLOC1S1/BLOC1S6/AP3D1/AP3M2/HSPB1/PAFAH1B1/MAP1A/UCHL1/KIF1B/OPA1/HIF1A/FMR1	31
GO:0060485	mesenchyme development	68/1222	278/18670	7.0347e-22	3.50063e-20	1.44578e-20	COL1A1/EDN1/ZEB2/NOTCH1/SPRY1/PTEN/NRP2/YAP1/NUP133/CFL1/SDCBP/GDNF/ISL1/SMO/HDAC2/NOLC1/PDCD6/DAB2IP/HEY1/SFRP2/MTOR/IL6/TGFB1/NRP1/TGFBR2/EOMES/PHACTR4/LEF1/TGFBR1/SNAI2/TCOF1/BMPR2/MDM2/SEMA4G/RTN4/SOX8/SEMA4C/ZFP36L1/IL1B/DLG5/PTK7/CORO1C/HES1/LRP6/CUL7/EFNA1/PEF1/DCHS1/KLHL12/ERBB3/SEMA3F/KBTBD8/FN1/CTNNB1/MAPK1/SOX9/ACVRL1/MEF2C/EDNRB/SIX1/HEY2/SEMA4F/SMAD4/TGFB3/PDGFRB/DAG1/WNT4/HIF1A	68
GO:0036293	response to decreased oxygen levels	80/1222	370/18670	7.26608e-22	3.58637e-20	1.4812e-20	REG1A/PPARA/ADM/EDN1/PSMC5/XRCC1/NOTCH1/MTHFR/PTEN/ETS1/NDRG1/NAMPT/MECP2/KCNK3/CASP3/EGR1/PGK1/SIRT1/MGARP/MTOR/TGFB1/TGFBR2/GNB1/DNMT3A/ERCC2/ERCC3/THBS1/SIRT2/CXCL12/HSF1/HMOX1/PLAT/FIS1/MDM2/REST/TXN2/FAM162A/ZFP36L1/PSMC1/NFE2L2/SLC11A2/SRF/POSTN/HYOU1/PIN1/E2F1/RAF1/PPARD/PTGS2/ENDOG/ATF4/DNM1L/CFLAR/CREB1/BNIP3/UBB/FOXO3/RHOA/ACVRL1/TLR2/SLC9A1/TSC1/ABAT/EP300/SMAD4/ATM/TGFB3/EGLN1/OPA1/PR…	80
GO:0043434	response to peptide hormone	88/1222	436/18670	8.43005e-22	4.12732e-20	1.70462e-20	RAP1B/REG1A/COL1A1/TSC2/PPARA/ADM/EDN1/GRB2/IQGAP1/PTEN/CYFIP1/CSK/RAB10/VGF/NCK1/EGR1/EIF2B1/SMARCC1/SIRT1/SHC1/NDEL1/EIF2B2/PRKACA/MGARP/NKX6-1/MTOR/RELA/TGFB1/EIF4EBP2/RAB8A/PRKDC/MAX/EIF2B4/SPARC/STXBP3/CXCL12/PTPN11/HSF1/CA2/STAT3/MDM2/NR4A3/IDE/OXT/CRK/MEN1/PTK2/AP3S1/FBN1/ZFP36L1/IL1B/TIMP4/ATP6V0D1/NFE2L2/PDPK1/STAR/SORL1/AREG/SRD5A1/BAIAP2/LRP6/CITED1/GCLC/PARP1/PTGS2/BCAR1/RPS6KB1/PTPRA…	88
GO:0023061	signal release	91/1222	462/18670	9.63447e-22	4.67927e-20	1.93257e-20	RHOT1/RAP1B/DRD1/SNAP47/PRRT2/ADM/PARK7/EDN1/HMGCR/CCL5/PDZD11/STX1A/GIT1/SV2A/RAP1A/VGF/CAMK2G/PPP3CB/ISL1/PNKD/ATP2A2/CNR1/VPS18/NKX6-1/NIBAN2/NAPA/KIF5B/PIP5K1C/IL6/HSPA8/BAIAP3/CTBP2/ADRA2B/SNPH/KCNMB4/NLGN2/PREPL/GLUD1/STXBP3/SYT8/GLUL/RAB5A/PTPN11/RAC1/PPT1/SCT/SNCG/SNAPIN/RAB3GAP1/REST/WLS/LIF/DNAJC5/SCRIB/TBX3/LIN7C/NMB/IL1B/CALM3/CARTPT/GAD1/HRH3/MAP4K4/SNAP29/RAF1/P2RY1/SNAP23/BLOC1S6/P…	91
GO:0021953	central nervous system neuron differentiation	54/1222	183/18670	1.07544e-21	5.18174e-20	2.1401e-20	DRD1/CSNK1E/RAC3/GBA2/ZEB2/PTEN/NRP2/LMO4/CRKL/ZNF335/ISL1/SMO/NDEL1/SFRP2/NKX6-1/C12orf57/CLN8/NRP1/TULP3/EOMES/SZT2/PROX1/B2M/FZD1/ARHGAP35/TSKU/ABT1/HSP90AA1/HSP90AB1/CSF1R/CRK/PTK2/TAL1/DLL4/FBXO45/GIGYF2/HES1/LRP6/MTPN/DLX5/UQCRQ/HOXC10/CTNNB1/UBB/PAFAH1B1/PSEN1/CDK5/EPHB3/SCN1B/SOX4/SHANK3/EVX1/HERC1/DKK1	54
GO:0030902	hindbrain development	49/1222	152/18670	1.16976e-21	5.57455e-20	2.30233e-20	CEP290/XRCC1/GNPAT/CRKL/SSTR1/MECP2/B4GALT2/SMO/PTPRS/ATRN/HNRNPD/AIF1/HSPA5/LEF1/PROX1/KAT2A/PTPN11/CLP1/RBFOX2/ABL1/C5AR1/FLNA/MAP2K1/WLS/DLL1/CRK/SCRIB/SEMA4C/SEC24B/HES1/GART/LRP6/MAFB/CD3E/MTPN/UQCRQ/ITGB1/SDF4/CTNNB1/ATIC/PSEN1/CDK5/ABAT/EN2/PSMG1/ARCN1/CKB/HERC1/HOXB2	49
GO:0042542	response to hydrogen peroxide	48/1222	146/18670	1.17533e-21	5.57455e-20	2.30233e-20	KLF4/COL1A1/PARK7/FXN/ETS1/JUN/CASP3/CYP1B1/SIRT1/HDAC2/ECT2/HDAC6/IL6/PPP5C/RELA/BAK1/GPX1/EEF2/FOSL1/IMPACT/HSF1/HMOX1/ABL1/KDM6B/MDM2/NR4A3/CRK/UBE3A/NFE2L2/SPHK1/STAR/AREG/STK25/MAPK7/ENDOG/SIGMAR1/BNIP3/FOXO3/PSAP/CDK1/MAP3K5/PDGFRB/PRKAA1/SETX/BAD/BECN1/AIFM1/AXL	48
GO:0110053	regulation of actin filament organization	65/1222	261/18670	2.03984e-21	9.59988e-20	3.96482e-20	ARF6/ARFGEF1/ARPC1B/ARPC3/RAC3/WASL/DBN1/GBA2/GRB2/TRIOBP/SPTBN1/CYFIP1/CFL1/NCK1/CTTN/NCK2/STMN1/ACTR2/ARAP1/MTOR/NRP1/CSF3/PREX1/ARPC4/TGFBR1/CXCL12/ARHGAP35/CIT/MKKS/WASF2/TWF1/ARF1/RAC1/NCKAP1/NF2/ABL1/FLNA/ARPC1A/ARPC5/CORO1A/DMTN/WDR1/RASA1/RGS4/BAIAP2/LIMK1/BBS4/CAPZB/DBNL/MTPN/ARPC2/ACTR3/RHOA/CCL21/WASF1/SLC9A1/TSC1/S1PR1/ARHGEF15/SHANK3/TGFB3/PFN1/WNT4/SPTAN1/GMFB	65
GO:0050673	epithelial cell proliferation	87/1222	434/18670	2.3395e-21	1.09254e-19	4.51229e-20	SERPINF1/REG1A/NME1/BAX/NOTCH1/CCL5/EPHA2/PTEN/NRP2/YAP1/WNT10B/JUN/ISL1/SMO/SIRT1/PYGO2/PDCD6/DAB2IP/SFRP2/NKX6-1/MTOR/SLURP1/NOTCH2/TGFB1/NRP1/FRS2/HRAS/BTBD10/GPX1/PRKDC/ATF2/THBS1/IFT52/SPARC/PROX1/B2M/STK11/GLUL/TGFBR1/CXCL12/SNAI2/HMGB1/HMOX1/CDK6/IFT122/STAT3/BMPR2/C5AR1/MAP2K1/NR4A3/RTN4/MEN1/ZFP36L1/EGR3/PDPK1/DLL4/SYNJ2BP/AREG/NR2F2/HES1/CEBPB/PRKD2/PPARD/RB1/DLX5/CCL2/IFT57/CFLAR/CTNNB…	87
GO:0006836	neurotransmitter transport	66/1222	269/18670	2.39114e-21	1.10814e-19	4.5767e-20	RHOT1/RAP1B/DRD1/SNAP47/PRRT2/PARK7/EDN1/DRD4/PDZD11/STX1A/GIT1/SV2A/RAP1A/GDNF/PNKD/ATP2A2/CNR1/VPS18/NAPA/PIP5K1C/HSPA8/CLN8/BAIAP3/CTBP2/SNPH/KCNMB4/PREPL/SYT8/GLUL/SLC1A3/RAB5A/TOR1A/PPT1/SNCG/SNAPIN/RAB3GAP1/SLC6A1/FLOT1/DNAJC5/SCRIB/LIN7C/CALM3/SYNGR3/RGS4/GAD1/HRH3/SEC14L1/SNAP29/P2RY1/SNAP23/BLOC1S6/RAB3B/SLC44A4/BACE1/DNM1L/VAMP7/MEF2C/PSEN1/CDK5/ABAT/SLC44A1/GIPC1/DVL1/CPLX2/SLC29A1/FMR1	66
GO:0042692	muscle cell differentiation	81/1222	385/18670	2.48266e-21	1.14184e-19	4.71587e-20	H3-3B/PPARA/ADM/EDN1/NOTCH1/MECP2/WNT10B/CASP3/SMO/SIRT1/PARP2/ARRB2/SPAG9/ATP2A2/HEY1/H3-3A/NIBAN2/MTOR/PDGFRA/TARBP2/HNRNPU/CALR/TGFB1/FRS2/GPX1/PROX1/KAT2A/SKI/STAC3/ABL1/KDM1A/KDM6B/IFT20/DLL1/FLOT1/TBX3/SEMA4C/CXCL10/AFG3L2/CDH2/MEF2A/ARID1A/PDLIM5/WDR1/KRAS/ZMPSTE24/CTNNA1/RGS4/HES1/SRF/TRIM32/SOD2/PIN1/RB1/MTPN/OBSL1/CACNA1H/AVPR1A/ITGB1/CFLAR/CTNNB1/SOX9/MEF2C/MAPK14/EDNRB/CDK1/SLC9A1/SIX…	81
GO:0034329	cell junction assembly	62/1222	241/18670	2.86062e-21	1.30578e-19	5.39295e-20	RAP1B/TBCD/EPHA2/FAM107A/MACF1/IQGAP1/GJB1/GJC1/RAP1A/PTEN/GNPAT/CTTN/RAPGEF1/PRKACA/FSCN1/GJA4/ECT2/TAOK2/PIP5K1C/DST/NRP1/THBS1/THY1/SNAI2/ILK/CTNND1/ACTN1/RAC1/ABL1/ACTB/FLNA/FLOT1/PTK2/DLG5/CDH2/DMTN/WDR1/PDPK1/CORO1C/CTNNA1/SRF/MAP4K4/APOD/HIPK1/FN1/CTNNB1/RAB13/LRP1/RHOA/CNTNAP1/ACVRL1/ITGA6/SLC9A1/TSC1/PARD6B/CLDN5/DAPK3/MPP5/GJB2/MMP14/ACTG1/WNT4	62
GO:1905475	regulation of protein localization to membrane	54/1222	187/18670	3.29941e-21	1.49483e-19	6.17376e-20	ARF6/PTPN9/EPHA2/SPTBN1/PICALM/RAP1A/CRKL/CSK/NMT1/CHP1/KIF5B/STX7/TGFB1/HRAS/ACSL3/STAC3/GRASP/RER1/BID/NUMB/ACTB/FIS1/ITGA3/CASP8/CDH2/DMTN/PDPK1/GDI1/YWHAQ/YWHAH/E2F1/GRIPAP1/AP2B1/TP53BP2/CIB1/ITGB1/CRIPT/VAMP7/YWHAZ/SSH1/ITGB2/LRP1/AKT2/CDK5/ERBB2/ADAM10/YWHAE/DAG1/PRNP/MMP14/RAB11A/YWHAG/BAD/CACNB3	54
GO:0060041	retina development in camera-type eye	47/1222	144/18670	4.40385e-21	1.98043e-19	8.17932e-20	TGIF2/SERPINF1/BAX/IFT140/ATP2B4/CYP1B1/JMJD6/PFDN5/CASP2/PDGFRA/CLN8/NRP1/GNB1/TOPORS/MAX/PROX1/IRX5/SMARCA4/THY1/SKI/COL4A1/BMPR2/DLL1/SOX8/RPL24/ZNF513/DLL4/LRP6/ACTL6A/HIPK1/MERTK/RDH13/SOX9/MDM1/ACVRL1/PSEN1/RRM1/ARHGEF15/DIO3/PDGFRB/ATP2B1/OPA1/IMPDH2/MED1/XRN2/HIF1A/ROM1	47
GO:0030307	positive regulation of cell growth	51/1222	169/18670	4.82668e-21	2.15462e-19	8.89873e-20	H3-3B/REG1A/DBN1/EDN1/FXN/MACF1/CYFIP1/SDCBP/NDEL1/PARP2/SFRP2/H3-3A/MTOR/MUL1/NRP1/RPS6KA3/LEF1/TGFBR1/CXCL12/ILK/ANAPC2/BMPR2/EIF4G1/PLAA/ADNP/GDI1/SPHK1/GOLGA4/SRF/TRIM32/LIMK1/ADNP2/S100A9/PIN1/DBNL/MTPN/S100A8/AVPR1A/SLC44A4/CIB1/FN1/PAFAH1B1/LRP1/RHOA/SMURF1/ERBB2/SLC9A1/ADAM10/ZFYVE27/MMP14/RAB11A	51
GO:0030901	midbrain development	37/1222	90/18670	7.87908e-21	3.49153e-19	1.44203e-19	CSNK1E/GNB4/CNP/SFRP2/HSPA5/CCDC14/SEC16A/GLUD1/SIRT2/KAT2A/FZD1/TAF1/CALM2/ACTB/WLS/ZNF430/DLG5/CALM3/SYNGR3/YWHAQ/HES1/LRP6/YWHAH/SUDS3/RAD1/ZNF148/UQCRQ/COX6B1/MAPKAP1/CTNNB1/RHOA/NDUFS3/EN2/SOS1/YWHAE/CKB/DKK1	37
GO:0048871	multicellular organismal homeostasis	92/1222	485/18670	8.5833e-21	3.77603e-19	1.55953e-19	PEMT/DRD1/RAC3/BAX/AKR1B1/NOTCH1/CDHR1/YAP1/CRTC1/WNT10B/IGHA1/BBS12/CSK/EGR1/CD36/ELOVL1/ELOVL3/SMO/STMN1/PRKACA/P2RX4/CNR1/TPP1/IL18/IL6/CLN8/LYZ/GPX1/IGHA2/CSF1/GATM/B2M/STK11/CIB2/PTPN11/MKKS/RAC1/HSF1/CA2/KDM1A/STAT3/ACTB/KDM6B/NR4A3/BBS10/DLL1/CSF1R/OXT/CORO1A/NCDN/IL1B/PRDX1/EIF4G1/CARTPT/KRAS/SLC11A2/COL2A1/ALB/GIGYF2/SRF/TRIM32/VPS54/BBS4/CHMP4B/IRX3/CEBPB/TRAF6/RB1/PTGS2/ATF4/HSPB1/HOXC…	92
GO:0031099	regeneration	55/1222	198/18670	1.06422e-20	4.6481e-19	1.9197e-19	KLF4/REG1A/ADM/NOTCH1/MAG/RAP1A/PTEN/YAP1/DHFR/WNT10B/JUN/ULK1/ISL1/NDEL1/PTPRS/TARBP2/VTN/TGFB1/TGFBR2/BAK1/GPX1/PTPRF/CXCL12/THY1/CSNK2A2/HMOX1/SCARF1/PRMT5/C5AR1/MAP2K1/NR4A3/MTR/JAM3/RTN4R/CTNNA1/MAP4K4/POSTN/CEBPB/PPARD/MTPN/APOD/CERS2/TNC/CFLAR/LRP1/ATIC/CDK1/AURKA/LRIG2/PRRX1/DAG1/FPGS/MED1/AXL/FZD7	55
GO:0006914	autophagy	93/1222	496/18670	1.20254e-20	5.17776e-19	2.13846e-19	FEZ2/PIKFYVE/HTRA2/TSC2/MAP1S/PARK7/XPA/BCL2L11/USP33/IL10RA/BAG3/NAMPT/CASP3/ULK1/CTTN/SIRT1/FBXO7/PRKACA/MARK2/BOK/VPS18/MTOR/HDAC6/MUL1/HSPA8/KDM4A/RAB8A/SIRT2/STK11/RAB5A/MFSD8/HMGB1/CSNK2A2/HMOX1/ABL1/SNAPIN/RAB3GAP1/STAT3/FIS1/IFT20/HSP90AA1/IKBKG/PTK2/EIF2AK4/GNAI3/SPTLC2/EIF4G1/ATP6V0D1/PLAA/ZMPSTE24/ATP13A2/SPTLC1/GAPDH/S100A9/CHMP4A/SNAP29/CHMP4B/HTT/MCL1/CHMP2B/TMEM41B/S100A8/HDAC10/HS…	93
GO:0061919	process utilizing autophagic mechanism	93/1222	496/18670	1.20254e-20	5.17776e-19	2.13846e-19	FEZ2/PIKFYVE/HTRA2/TSC2/MAP1S/PARK7/XPA/BCL2L11/USP33/IL10RA/BAG3/NAMPT/CASP3/ULK1/CTTN/SIRT1/FBXO7/PRKACA/MARK2/BOK/VPS18/MTOR/HDAC6/MUL1/HSPA8/KDM4A/RAB8A/SIRT2/STK11/RAB5A/MFSD8/HMGB1/CSNK2A2/HMOX1/ABL1/SNAPIN/RAB3GAP1/STAT3/FIS1/IFT20/HSP90AA1/IKBKG/PTK2/EIF2AK4/GNAI3/SPTLC2/EIF4G1/ATP6V0D1/PLAA/ZMPSTE24/ATP13A2/SPTLC1/GAPDH/S100A9/CHMP4A/SNAP29/CHMP4B/HTT/MCL1/CHMP2B/TMEM41B/S100A8/HDAC10/HS…	93
GO:0021766	hippocampus development	35/1222	81/18670	1.22782e-20	5.24938e-19	2.16803e-19	DRD1/NME1/ZEB2/XRCC1/PTEN/CRKL/CASP3/ATP2B4/SMO/PTPRS/KIF5B/LEF1/PROX1/MKKS/ATAT1/NF2/SCT/HSD3B1/CDK6/KDM6B/NR4A3/HDAC1/CRK/HSD3B2/UBA6/SRD5A1/SRF/BBS4/UQCRQ/PAFAH1B1/CDK5/TSC1/EZH1/YWHAE/XRN2	35
GO:0031589	cell-substrate adhesion	76/1222	354/18670	1.24373e-20	5.25117e-19	2.16877e-19	TBCD/COL1A1/RAC3/NOTCH1/FAM107A/MACF1/IQGAP1/BCL2L11/TRIOBP/PTEN/CRKL/ATXN3/CD36/DDR1/CTTN/TAOK2/VTN/CALR/NRP1/MINK1/PREX1/THBS1/CSF1/THY1/ILK/ACTN1/RAC1/NF2/CDK6/ABL1/DNM2/FLNA/CRK/MEN1/PTK2/ITGA3/CORO1A/JAM3/DMTN/PDPK1/SRGAP2/CORO1C/RASA1/SRF/MAP4K4/POSTN/CD3E/PPARD/EFNA1/PKD1/APOD/MERTK/CIB1/ITGB1/FN1/ARPC2/CTNNB1/ITGB2/LRP1/RHOA/CCL21/ACVRL1/CDK5/EPHB3/ITGA6/SLC9A1/TSC1/DAG1/DAPK3/COL3A1/MMP1…	76
GO:0048814	regulation of dendrite morphogenesis	37/1222	91/18670	1.24554e-20	5.25117e-19	2.16877e-19	DBN1/PTEN/SS18L2/CFL1/FBXO31/ACTR2/RAB21/GORASP1/NSMF/STK11/SS18L1/ILK/CAPRIN1/ANAPC2/LZTS3/UBE3A/PDLIM5/NGEF/ANKRD27/BAIAP2/YWHAH/CUL7/DBNL/EFNA1/OBSL1/RAP2A/DNM1L/VAMP7/PAFAH1B1/CDK5/DHX36/ADAM10/SHANK3/OPA1/SDC2/ARC/FMR1	37
GO:0097485	neuron projection guidance	66/1222	277/18670	1.30956e-20	5.48298e-19	2.26451e-19	FEZ2/GFRA3/VSTM2L/EPHA2/GRB2/EFNA4/SPTBN1/NRP2/USP33/CYFIP1/GDNF/NPTN/PLXND1/ISL1/SMO/SHC1/PDLIM7/NIBAN2/NRP1/FRS2/CXCL12/ARHGAP35/DOK2/PTPN11/EFNB3/RAC1/BMPR2/NR4A3/SEMA4G/CSF1R/UNC5B/PTK2/SEMA4C/RPL24/ZSWIM8/B3GNT2/MAPK7/DOK1/PLXNA1/EFNA1/TUBB2B/DLX5/ENAH/PSPN/SEMA3F/PTPRA/LYPLA2/MAPK1/AGRN/LRP1/CDK5/RANBP9/EPHB3/ERBB2/PLCG1/EFNA3/SCN1B/ROBO4/SOS1/SEMA4F/SMAD4/SHANK3/DVL1/DAG1/DPYSL4/SPTAN1	66
GO:0014013	regulation of gliogenesis	43/1222	124/18670	1.46908e-20	6.10876e-19	2.52296e-19	SPINT1/NOTCH1/MAG/CRKL/GPR183/HDAC2/UFL1/PRPF19/P2RX4/NKX6-1/MTOR/IL6/RELA/TGFB1/CSF1/SIRT2/SKI/NF2/TNFRSF21/IDH2/PRMT5/HDAC1/LIF/SOX8/IL1B/CDH2/WDR1/HES1/RNF10/E2F1/DICER1/CCL3/CERS2/CTNNB1/CREB1/LRP1/TLR2/RHEB/PPP1CC/CDK1/ETV5/LDLR/DAG1	43
GO:0051668	localization within membrane	47/1222	148/18670	1.60306e-20	6.62051e-19	2.73432e-19	SNAP47/DBN1/DRD4/RAP1A/CRKL/NUP133/NPTN/DNAJA3/STX7/TGFB1/HRAS/CNIH2/RAB8A/THY1/GRASP/RER1/RAC1/USP46/REEP2/DNM2/IFT122/NUMB/FLNA/SCRIB/CDH2/SEC24B/FNTA/SYNJ2BP/AP3D1/GRIPAP1/AP2B1/SSH1/ITGB2/AGRN/INSIG1/CDK5/ADAM10/ETV5/SHANK3/DVL1/DAG1/RALA/CLSTN1/VPS35/RAB11A/EPS15/ARC	47
GO:0009896	positive regulation of catabolic process	84/1222	423/18670	2.21041e-20	9.06716e-19	3.74481e-19	TSC2/CSNK1E/PPARA/BAX/PARK7/WWP1/BBS7/BCL2L11/PTEN/DNAJB2/BAG3/ATXN3/ULK1/SIRT1/FBXO7/DAB2IP/METTL3/HNRNPD/HDAC6/MUL1/IL6/SIRT2/STK11/TAF1/HMGB1/TMEM259/METTL14/HSF1/HMOX1/SCT/RAB3GAP1/MDM2/IDE/HSP90AA1/IKBKG/SOX17/PTK2/EIF2AK4/GNAI3/SPTLC2/ZFP36L1/IL1B/FURIN/PSMC1/NFE2L2/BAG6/SORL1/SPTLC1/GIGYF2/TRIM32/GCLC/HTT/NKD1/ENDOG/CUL4B/GBA/BNIP3/SOX9/FOXO3/AMBRA1/LRP1/AKT2/SMURF1/PSEN1/DHX36/TSC1/AURKA/…	84
GO:0048562	embryonic organ morphogenesis	67/1222	288/18670	2.66951e-20	1.08769e-18	4.49224e-19	CEP290/EDN1/NOTCH1/IFT140/EPHA2/BBS7/TRIOBP/YAP1/SMO/SETD2/SLC9A3R1/CTHRC1/HOXD9/PDGFRA/TULP3/TGFBR2/FRS2/PHACTR4/IFT52/RPL38/NDRG4/PROX1/MTHFD1/IRX5/TGFBR1/MKKS/HLX/NR4A3/DLL1/SCRIB/SOX17/TBX3/FBN1/SPRY2/SEC24B/ARID1A/PTK7/COL2A1/HES1/SRF/LRP6/FZD2/BBS4/MAFB/TMED2/EFNA1/DLX5/HIPK1/SLC44A4/IFT57/NIPBL/CTNNB1/MAPK1/INSIG1/SOX9/MEF2C/PSEN1/SIX1/PRRX1/EFEMP1/EIF4A3/DVL2/TGFB3/DVL1/MMP14/HOXB2/HIF1A	67
GO:1901653	cellular response to peptide	79/1222	385/18670	3.92368e-20	1.58804e-18	6.55874e-19	KLF4/RAP1B/REG1A/TSC2/AKR1B1/EDN1/GRB2/BCL2L11/PTEN/CYFIP1/NAMPT/CSK/RAB10/NCK1/CD36/SMARCC1/SIRT1/SHC1/NDEL1/PRKACA/MGARP/NKX6-1/RELA/TGFB1/EIF4EBP2/ARHGEF2/RAB8A/PRKDC/MAX/PTPN11/HSF1/CA2/LGMN/STAT3/FIS1/MDM2/NR4A3/IDE/CRK/MEN1/PTK2/AP3S1/FBN1/ZFP36L1/IL1B/ATP6V0D1/NFE2L2/PDPK1/STAR/SORL1/SRD5A1/BAIAP2/GCLC/PARP1/BCAR1/BACE1/RPS6KB1/PTPRA/CFLAR/CDC5L/CREB1/RAB13/FOXO3/LRP1/AKT2/GNAI2/PSEN1/CDK5…	79
GO:0043393	regulation of protein binding	57/1222	217/18670	4.00417e-20	1.60989e-18	6.64896e-19	ARF6/CSNK1E/PPARA/BAX/PARK7/BTBD1/USP33/DNAJB2/CD36/PLXND1/ISL1/STMN1/PRKACA/MARK2/ARRB2/CTHRC1/DAB2IP/VTN/NRP1/STK4/HSPA5/BAK1/LEF1/CSF3/B2M/CARM1/PTPRF/TGFBR1/AMFR/TAF1/HSF1/ABL1/KDM1A/SNAPIN/ACTB/RAN/HSP90AB1/FLOT1/CRK/MEN1/ADNP/SORL1/TRAF2/PIN1/EIF2S1/MMP9/PKD1/LRP1/MEF2C/PSEN1/CDK5/AURKA/EP300/PLK2/DVL1/RFNG/DKK1	57
GO:0031334	positive regulation of protein complex assembly	64/1222	268/18670	4.46985e-20	1.78529e-18	7.37339e-19	ARF6/ARPC1B/ARPC3/RAC3/WASL/BAX/PSMC5/GRB2/XPA/BCL2L11/CYFIP1/MECP2/WNT10B/JUN/NCK1/CD36/CTTN/NCK2/ACTR2/FSCN1/MTOR/HDAC6/TGFB1/ERCC2/ERCC3/CSF3/ARPC4/FOSL1/TAF1/ARF1/ATAT1/RAC1/NCKAP1/BID/IDE/HSP90AA1/ARPC1A/FES/ARPC5/CORO1A/PPP2R5B/EIF4G1/TAL1/BAIAP2/SRF/DCTN1/AKAP9/PARP1/CUL4B/ARPC2/CTNNB1/CREB1/ACTR3/RHOA/CCL21/WASF1/DHX36/CDK5RAP2/ATM/VCP/MAPK9/PFN1/SETX/GMFB	64
GO:0007411	axon guidance	65/1222	276/18670	4.98159e-20	1.97668e-18	8.16384e-19	FEZ2/GFRA3/VSTM2L/EPHA2/GRB2/EFNA4/SPTBN1/NRP2/USP33/CYFIP1/GDNF/NPTN/PLXND1/ISL1/SMO/SHC1/PDLIM7/NIBAN2/NRP1/FRS2/CXCL12/ARHGAP35/DOK2/PTPN11/EFNB3/RAC1/BMPR2/NR4A3/SEMA4G/CSF1R/UNC5B/PTK2/SEMA4C/RPL24/ZSWIM8/B3GNT2/MAPK7/DOK1/PLXNA1/EFNA1/TUBB2B/DLX5/ENAH/PSPN/SEMA3F/PTPRA/LYPLA2/MAPK1/AGRN/LRP1/CDK5/RANBP9/EPHB3/ERBB2/PLCG1/EFNA3/SCN1B/ROBO4/SOS1/SEMA4F/SMAD4/SHANK3/DVL1/DAG1/SPTAN1	65
GO:0048762	mesenchymal cell differentiation	57/1222	219/18670	6.45155e-20	2.54334e-18	1.05042e-18	COL1A1/EDN1/ZEB2/NOTCH1/SPRY1/PTEN/NRP2/CFL1/SDCBP/GDNF/ISL1/SMO/HDAC2/NOLC1/PDCD6/DAB2IP/HEY1/SFRP2/MTOR/IL6/TGFB1/NRP1/TGFBR2/EOMES/PHACTR4/LEF1/TGFBR1/SNAI2/TCOF1/SEMA4G/RTN4/SOX8/SEMA4C/IL1B/DLG5/CORO1C/HES1/LRP6/CUL7/EFNA1/PEF1/KLHL12/SEMA3F/KBTBD8/FN1/CTNNB1/MAPK1/SOX9/MEF2C/EDNRB/HEY2/SEMA4F/SMAD4/TGFB3/DAG1/WNT4/HIF1A	57
GO:0007265	Ras protein signal transduction	86/1222	448/18670	7.5797e-20	2.9688e-18	1.22614e-18	RHOT1/RAP1B/ARF6/ARFGEF1/RAC3/PARK7/NOTCH1/SPRY1/GRB2/RAP1A/CYFIP1/CRKL/RAB18/USP8/JUN/CFL1/RAB10/ALS2/STMN1/SHC1/RAPGEF1/RAB21/RAB29/ECT2/DAB2IP/TIMP2/NOTCH2/AIF1/NRP1/GNB1/HRAS/PHACTR4/PREX1/ARHGEF2/RAB8A/CSF1/ARHGAP35/RAB5A/DOK2/WASF2/RAB35/RAC1/DYNLT1/NCKAP1/ABL1/DNM2/FGD1/ARHGDIA/FLOT1/CRK/VAV2/ITGA3/SPRY2/NGEF/KRAS/GDI1/RTN4R/SYNJ2BP/RASA1/STAMBP/MAP4K4/DOK1/LIMK1/RAF1/NISCH/RAB3B/DBNL/RB1/…	86
GO:0030516	regulation of axon extension	37/1222	96/18670	1.10465e-19	4.29892e-18	1.77549e-18	DBN1/MAG/MACF1/CYFIP1/CTTN/NDEL1/RAB21/PTPRS/NKX6-1/NRP1/CXCL12/ILK/ANAPC2/RNF6/ABL1/DNM2/BMPR2/SEMA4G/RTN4/SEMA4C/ADNP/GDI1/RTN4R/GOLGA4/SRF/LIMK1/DBNL/SEMA3F/FN1/PAFAH1B1/LRP1/CDK5/SEMA4F/ZFYVE27/TTL/RAB11A/WDR36	37
GO:0042326	negative regulation of phosphorylation	88/1222	468/18670	1.13259e-19	4.37959e-18	1.8088e-18	KLF4/CDK5RAP3/TSC2/PPARA/BAX/CDKN2C/PARK7/SPRY1/HMGCR/CDKN2D/PTEN/CRKL/JUN/CASP3/CSK/NCK1/LEMD2/PPP2R5D/FKTN/PPP1R1B/NCK2/SIRT1/FBXO7/RAPGEF1/SLC9A3R1/ARRB2/DAB2IP/DGKQ/SFRP2/CHP1/MTOR/TARBP2/HNRNPU/PPP5C/TGFB1/BAK1/QARS1/PRKDC/SIRT2/THY1/ILK/CALM2/IMPACT/PEBP1/NF2/ABL1/STAT3/LIF/MEN1/IL1B/SPRY2/CALM3/PAK2/EIF4G1/DMTN/WNK1/PDPK1/CORO1C/SYNJ2BP/RGS4/SORL1/ANKLE2/NR2F2/LRP6/PIN1/EFNA1/RB1/HSPB1/CIB…	88
GO:0048167	regulation of synaptic plasticity	52/1222	187/18670	1.15644e-19	4.44351e-18	1.8352e-18	DRD1/SNAP47/PRRT2/DBN1/FAM107A/PTEN/CRTC1/MECP2/PPP3CB/NPTN/NSMF/RIN1/HRAS/EIF4EBP2/RAB8A/KAT2A/RAB5A/ANAPC2/ARF1/SCT/CDC20/ABL1/LGMN/RAB3GAP1/EIF2AK4/NCDN/NRGN/KRAS/STAR/BAIAP2/SRF/YWHAH/SHISA8/PTGS2/STAU1/SSH1/MAPK1/CREB1/MEF2C/PSEN1/CDK5/MAP1A/PLK2/SHANK3/GIPC1/PRNP/CALB2/CPLX2/RAB11A/YWHAG/ARC/FMR1	52
GO:0001666	response to hypoxia	75/1222	359/18670	1.20715e-19	4.60917e-18	1.90362e-18	REG1A/PPARA/ADM/EDN1/PSMC5/XRCC1/NOTCH1/MTHFR/PTEN/ETS1/NDRG1/MECP2/KCNK3/CASP3/EGR1/PGK1/SIRT1/MGARP/MTOR/TGFB1/TGFBR2/GNB1/DNMT3A/ERCC2/ERCC3/THBS1/SIRT2/CXCL12/HSF1/HMOX1/PLAT/FIS1/MDM2/REST/TXN2/FAM162A/ZFP36L1/PSMC1/NFE2L2/SLC11A2/SRF/POSTN/HYOU1/PIN1/E2F1/RAF1/PPARD/PTGS2/ENDOG/DNM1L/CFLAR/CREB1/BNIP3/UBB/FOXO3/RHOA/ACVRL1/TLR2/SLC9A1/ABAT/EP300/SMAD4/ATM/TGFB3/EGLN1/OPA1/PRKAA1/EPAS1/MMP2/…	75
GO:0001101	response to acid chemical	73/1222	343/18670	1.23789e-19	4.69703e-18	1.93991e-18	KLF4/SERPINF1/REG1A/COL1A1/PEMT/HTRA2/NME1/AKR1B1/EDN1/MTHFR/CDKN2D/GNPAT/YAP1/DHFR/WNT10B/YES1/CASP3/CFL1/ATP2B4/EGR1/CD36/HDAC2/UFL1/MTOR/PDGFRA/HNRNPD/PPP5C/RELA/NSMF/GNB1/DNMT3A/ATF2/EEF2/SPARC/HSF1/COL4A1/FIS1/OXT/XRCC5/FZD10/PTK7/BAIAP2/ADNP2/E2F1/SNW1/GCLC/CEBPB/PTGS2/AKR1C3/AVPR1A/TNC/CREB1/SOX9/RHOA/CCL21/TLR2/SIX1/GSS/ATM/LDLR/PDGFRB/ZC3H12A/OPA1/PRKAA1/COL3A1/MMP2/GJB2/SETX/BAD/AIFM1/S…	73
GO:0031669	cellular response to nutrient levels	59/1222	237/18670	1.52072e-19	5.73436e-18	2.36833e-18	COL1A1/COMT/FAM107A/USP33/NAMPT/JUN/ULK1/SIRT1/P2RX4/MTOR/HSPA8/HSPA5/SZT2/MAX/CIB2/GLUL/SNAI2/TAF1/IMPACT/HSF1/HMOX1/BMPR2/MDM2/TXN2/FES/EIF2AK4/EIF4G1/CARTPT/NFE2L2/ALB/SRD5A1/BAIAP2/SRF/POSTN/SNW1/P2RY1/EIF2S1/PTGS2/ATF4/EIF2AK3/AKR1C3/DNM1L/GBA/TNC/SSH1/GABARAP/MAPK1/AMBRA1/TSC1/MAP3K5/ATP2B1/ZC3H12A/OPA1/MED1/PRKAA1/WNT4/CACNB3/BECN1/AIFM1	59
GO:0031331	positive regulation of cellular catabolic process	75/1222	361/18670	1.69509e-19	6.35239e-18	2.62358e-18	TSC2/CSNK1E/PPARA/BAX/PARK7/BBS7/BCL2L11/PTEN/DNAJB2/BAG3/ATXN3/ULK1/SIRT1/FBXO7/DAB2IP/METTL3/HNRNPD/HDAC6/MUL1/IL6/SIRT2/STK11/TAF1/HMGB1/TMEM259/METTL14/HSF1/HMOX1/RAB3GAP1/MDM2/HSP90AA1/IKBKG/PTK2/EIF2AK4/GNAI3/SPTLC2/ZFP36L1/IL1B/FURIN/PSMC1/NFE2L2/BAG6/SPTLC1/GIGYF2/GCLC/HTT/ENDOG/GBA/BNIP3/FOXO3/AMBRA1/LRP1/AKT2/SMURF1/PSEN1/DHX36/TSC1/AURKA/PAFAH1B2/PLK2/ATM/LDLR/DVL1/ZC3H12A/TBK1/VCP/PRK…	75
GO:0050678	regulation of epithelial cell proliferation	77/1222	378/18670	1.87184e-19	6.97176e-18	2.87939e-18	SERPINF1/REG1A/NME1/BAX/NOTCH1/CCL5/PTEN/NRP2/YAP1/WNT10B/JUN/ISL1/SMO/SIRT1/PYGO2/PDCD6/DAB2IP/SFRP2/MTOR/SLURP1/NOTCH2/TGFB1/NRP1/FRS2/HRAS/GPX1/PRKDC/ATF2/THBS1/IFT52/SPARC/PROX1/B2M/STK11/GLUL/TGFBR1/CXCL12/SNAI2/HMGB1/HMOX1/CDK6/IFT122/STAT3/BMPR2/C5AR1/NR4A3/RTN4/MEN1/ZFP36L1/EGR3/PDPK1/DLL4/SYNJ2BP/AREG/NR2F2/HES1/PRKD2/PPARD/RB1/DLX5/CCL2/IFT57/CFLAR/CTNNB1/SOX9/HMGB2/ACVRL1/MEF2C/EDNRB/E…	77
GO:0060249	anatomical structure homeostasis	84/1222	437/18670	1.90232e-19	7.04205e-18	2.90842e-18	TERF2/RAC3/BAX/AKR1B1/XRCC6/XRCC1/NOTCH1/CDHR1/DNAJB2/BAG3/YAP1/IGHA1/BBS12/CSK/SMO/NBN/P2RX4/CNR1/TPP1/HNRNPD/HNRNPU/IL6/CLN8/TGFB1/LYZ/IGHA2/PRKDC/CSF1/B2M/STK11/CIB2/FEN1/PTPN11/MKKS/RAC1/CA2/ACTB/HSP90AA1/BBS10/HSP90AB1/CSF1R/XRCC5/CORO1A/NCDN/PRDX1/CARTPT/KRAS/COL2A1/ALB/GIGYF2/SRF/TRIM32/VPS54/BBS4/P2RY1/CHMP4B/DCTN1/TRAF6/CHMP2B/PARP1/RB1/HSPB1/CTNNB1/MAPK1/SOX9/MDM1/CDK5/DHX36/S1PR1/MAP1A…	84
GO:0001763	morphogenesis of a branching structure	53/1222	196/18670	2.04155e-19	7.51167e-18	3.10237e-18	SPINT1/ADM/EDN1/NOTCH1/SPRY1/EPHA2/GRB2/YAP1/GDNF/DDR1/PLXND1/SMO/SETD2/SFRP2/TGFB1/NRP1/TGFBR2/STK4/FRS2/LEF1/PBX1/CSF1/PROX1/SNAI2/ILK/COL4A1/ABL1/RTN4/SOX8/TBX3/SPRY2/DLG5/KRAS/DLL4/AREG/SRF/LRP6/CITED1/PLXNA1/PKD1/DCHS1/TNC/CTNNB1/SOX9/SIX1/SMAD4/ETV5/DAG1/MED1/PRDM1/MMP14/WNT4/MKS1	53
GO:0001933	negative regulation of protein phosphorylation	83/1222	429/18670	2.06662e-19	7.55811e-18	3.12156e-18	KLF4/CDK5RAP3/TSC2/BAX/CDKN2C/PARK7/SPRY1/HMGCR/CDKN2D/PTEN/CRKL/JUN/CASP3/CSK/NCK1/LEMD2/PPP2R5D/FKTN/PPP1R1B/NCK2/SIRT1/FBXO7/RAPGEF1/SLC9A3R1/ARRB2/DAB2IP/DGKQ/SFRP2/CHP1/MTOR/TARBP2/PPP5C/TGFB1/BAK1/QARS1/PRKDC/SIRT2/THY1/ILK/CALM2/IMPACT/PEBP1/NF2/ABL1/LIF/MEN1/IL1B/SPRY2/CALM3/PAK2/EIF4G1/DMTN/WNK1/PDPK1/CORO1C/SYNJ2BP/RGS4/SORL1/NR2F2/LRP6/PIN1/EFNA1/RB1/HSPB1/CIB1/GBA/FKBP8/PAFAH1B1/AKT1S…	83
GO:0009612	response to mechanical stimulus	55/1222	210/18670	2.12676e-19	7.73147e-18	3.19316e-18	COL1A1/EDN1/MAG/XPA/ETS1/BAG3/JUN/FOS/CASP2/RELA/TGFB1/FADD/TGFBR2/BAK1/THBS1/USP53/CXCL12/SLC1A3/FOSL1/BCL10/PTPN11/MKKS/RAC1/TLR3/IL1B/CXCL10/CASP8/XPC/POSTN/RAF1/SMPD2/P2RY1/GCLC/HTT/MTPN/PTGS2/ENDOG/PKD1/SUN1/BACE1/TNC/BNIP3/SOX9/RHOA/MAPK14/SLC9A1/SHANK3/MAP2K4/DAG1/COL3A1/TNFRSF1A/MAPK9/MMP14/BAD/CACNB3	55
GO:0048639	positive regulation of developmental growth	51/1222	184/18670	3.04471e-19	1.10026e-17	4.54418e-18	REG1A/DBN1/EDN1/NOTCH1/FOXS1/MACF1/YAP1/CYFIP1/SMO/NDEL1/PARP2/MTOR/MUL1/NRP1/TGFBR2/PRKDC/CSF1/PROX1/CXCL12/ILK/MKKS/ANAPC2/HSF1/HLX/BMPR2/DLL1/PLAA/ADNP/GDI1/GOLGA4/SRF/LIMK1/PIN1/BBS4/PPARD/DBNL/NIPBL/FN1/MAPK1/AGRN/CREB1/PAFAH1B1/LRP1/MEF2C/SMURF1/MAPK14/CDK1/HEY2/DIO3/ZFYVE27/RAB11A	51
GO:0106027	neuron projection organization	35/1222	88/18670	3.23267e-19	1.16127e-17	4.79615e-18	WASL/DBN1/ABHD17B/PTEN/CFL1/CTTN/ACTR2/HDAC6/CAPRIN1/ARF1/LGMN/LZTS3/UBE3A/ITGA3/PDLIM5/NGEF/BAIAP2/DCTN1/DBNL/EFNA1/MTMR2/DNM1L/PAFAH1B1/PSEN1/CDK5/EPHB3/DHX36/MAP1A/ADAM10/SHANK3/DVL1/OPA1/PRNP/VPS35/ARC	35
GO:0007015	actin filament organization	79/1222	400/18670	4.39112e-19	1.56815e-17	6.47656e-18	ARF6/ARFGEF1/ARPC1B/ARPC3/RAC3/WASL/DBN1/GBA2/FAM107A/GRB2/TRIOBP/SPTBN1/CYFIP1/CFL1/NCK1/CTTN/NCK2/STMN1/ACTR2/FSCN1/ARAP1/MTOR/AIF1/NRP1/CSF3/PREX1/ARHGEF2/ARPC4/DIAPH1/PROX1/TGFBR1/CXCL12/ARHGAP35/CIT/MKKS/WASF2/TWF1/ACTN1/ARF1/RAC1/NCKAP1/NF2/ABL1/FLNA/ARPC1A/ARPC5/CORO1A/DMTN/WDR1/CORO1C/RASA1/RGS4/BAIAP2/SRF/LIMK1/BBS4/CAPZB/DBNL/MTPN/ENAH/OBSL1/BCAR1/ARPC2/ACTR3/RHOA/CCL21/WASF1/SLC9A1/TSC…	79
GO:0060998	regulation of dendritic spine development	32/1222	74/18670	5.36532e-19	1.89377e-17	7.82142e-18	ARF6/DBN1/LLPH/PTEN/CFL1/HDAC2/ACTR2/PTPRS/MTOR/CAPRIN1/ARF1/LZTS3/UBE3A/DLG5/MAPK6/PDLIM5/NGEF/BAIAP2/DBNL/EFNA1/DNM1L/PAFAH1B1/MEF2C/PSEN1/CDK5/DHX36/PLK2/ADAM10/SHANK3/OPA1/ARC/FMR1	32
GO:1900006	positive regulation of dendrite development	32/1222	74/18670	5.36532e-19	1.89377e-17	7.82142e-18	DBN1/LLPH/IQGAP1/SS18L2/CYFIP1/CRTC1/FBXO31/ACTR2/RAB21/DAB2IP/MTOR/SS18L1/ILK/CAPRIN1/ANAPC2/ARF1/DLG5/MAPK6/ANKRD27/BAIAP2/CUL7/DBNL/OBSL1/DNM1L/VAMP7/PAFAH1B1/PSEN1/DHX36/SHANK3/OPA1/TMEM106B/FMR1	32
GO:0017156	calcium ion regulated exocytosis	46/1222	154/18670	6.54879e-19	2.29813e-17	9.49146e-18	RAP1B/DRD1/SNAP47/PRRT2/NOTCH1/STX1A/GIT1/SV2A/RAP1A/PPP3CB/ATP2A2/CNR1/VPS18/NAPA/CHP1/PIP5K1C/BAIAP3/CTBP2/SNPH/PREPL/STXBP3/SYT8/RAB5A/ARF1/SNAPIN/RAB3GAP1/REST/DNAJC5/SCRIB/CALM3/SNAP29/P2RY1/SNAP23/BLOC1S6/CACNA1H/BACE1/DNM1L/SDF4/VAMP7/GNAI2/PSEN1/CDK5/GIPC1/DVL1/CPLX2/FMR1	46
GO:0007389	pattern specification process	84/1222	446/18670	7.16951e-19	2.5015e-17	1.03314e-17	NBL1/TRA2B/HES4/EDN1/ZEB2/NOTCH1/SPRY1/IFT140/BBS7/NRP2/CRKL/GDNF/ISL1/SMO/PRKACA/HEY1/SFRP2/NKX6-1/POFUT1/HOXD9/KIF3B/NRP1/TULP3/TGFBR2/ACVR1B/C3/EOMES/FRS2/LEF1/PBX1/PRKDC/IFT52/BPTF/NDRG4/KAT2A/TGFBR1/MKKS/SKI/IFT122/BMPR2/WLS/DLL1/EED/SOX17/TBX3/DLL4/NR2F2/HES1/SRF/CELSR2/LRP6/GORAB/BBS4/CITED1/MAFB/TMED2/IRX3/NKD1/DCHS1/HIPK1/SSBP3/HOXC10/TTC8/SEMA3F/IFT57/CTNNB1/FKBP8/ACVRL1/MEF2C/PSEN1/SIX…	84
GO:0051258	protein polymerization	64/1222	283/18670	9.00498e-19	3.12395e-17	1.29022e-17	ARF6/TBCD/ARFGEF1/ARPC1B/ARPC3/RAC3/WASL/DBN1/GBA2/FAM107A/GRB2/TRIOBP/SPTBN1/CYFIP1/MECP2/NCK1/CTTN/NCK2/STMN1/NDEL1/CAMSAP1/ACTR2/MTOR/VTN/AIF1/CSF3/PREX1/ARPC4/DIAPH1/MKKS/TWF1/ARF1/RAC1/NCKAP1/ABL1/HSP90AA1/ARPC1A/FES/ARPC5/CORO1A/DMTN/RASA1/BAIAP2/CHMP4A/BBS4/DCTN1/CAPZB/AKAP9/DBNL/MTPN/DYRK1A/DNM1L/ARPC2/ACTR3/RHOA/CCL21/WASF1/RANBP9/CAMSAP2/CDK5RAP2/OPA1/PFN1/SPTAN1/GMFB	64
GO:0061138	morphogenesis of a branching epithelium	50/1222	182/18670	1.03566e-18	3.57243e-17	1.47544e-17	SPINT1/ADM/EDN1/NOTCH1/SPRY1/EPHA2/GRB2/YAP1/GDNF/DDR1/PLXND1/SMO/SFRP2/TGFB1/NRP1/TGFBR2/STK4/FRS2/LEF1/PBX1/CSF1/PROX1/SNAI2/ILK/COL4A1/ABL1/SOX8/TBX3/SPRY2/DLG5/KRAS/DLL4/AREG/SRF/LRP6/CITED1/PLXNA1/PKD1/DCHS1/TNC/CTNNB1/SOX9/SIX1/SMAD4/ETV5/DAG1/MED1/MMP14/WNT4/MKS1	50
GO:0010038	response to metal ion	74/1222	364/18670	1.0909e-18	3.74171e-17	1.54536e-17	SERPINF1/CPNE1/PARK7/EDN1/FXN/IQGAP1/PTEN/NDRG1/JUN/KCNK3/CASP3/FOS/PDCD6/P2RX4/ECT2/HNRNPD/CALR/PPP5C/HSPA5/CASP9/DNMT3A/KCNMB4/THBS1/SPARC/B2M/SYT8/CALM2/HSF1/HMOX1/CA2/LGMN/MDM2/SLC6A1/DAXX/CALM3/CASP8/MEF2A/DMTN/NFE2L2/WNK1/ATP13A2/GDI1/SLC11A2/STAR/CLIC4/GCLC/SNCB/EIF2S1/LIG4/PARP1/S100A8/PTGS2/MMP9/ENDOG/ATF4/PEF1/CACNA1H/EIF2AK3/AKR1C3/BACE1/MAPK1/CREB1/BNIP3/MEF2C/CDK1/ABAT/GSS/PRNP/PRKAA…	74
GO:0007163	establishment or maintenance of cell polarity	54/1222	210/18670	1.11664e-18	3.80849e-17	1.57293e-17	RAP1B/ARF6/ARFGEF1/SPRY1/PDZD11/CRKL/ARF4/CFL1/RAB10/BCCIP/NDEL1/ACTR2/FSCN1/MARK2/SLC9A3R1/DST/WEE1/ARHGEF2/STK11/ARHGAP35/ILK/DYNLT1/HSP90AA1/HSP90AB1/CRK/SCRIB/PTK2/ARPC5/LIN7C/SPRY2/DLG5/JAM3/WDR1/PTK7/CTNNA1/SYNJ2BP/CLIC4/HES1/STK25/DCTN1/HTT/PKD1/MAP4/MAPKAP1/ACTR3/PAFAH1B1/RHOA/CCL21/LLGL1/SLC9A1/FLOT2/PARD6B/CDK5RAP2/MPP5	54
GO:0032271	regulation of protein polymerization	55/1222	218/18670	1.36596e-18	4.63283e-17	1.91339e-17	ARF6/TBCD/ARFGEF1/ARPC1B/ARPC3/RAC3/WASL/DBN1/GBA2/GRB2/TRIOBP/SPTBN1/CYFIP1/MECP2/NCK1/CTTN/NCK2/STMN1/CAMSAP1/ACTR2/MTOR/CSF3/PREX1/ARPC4/MKKS/TWF1/ARF1/RAC1/NCKAP1/ABL1/HSP90AA1/ARPC1A/FES/ARPC5/CORO1A/DMTN/RASA1/BAIAP2/BBS4/DCTN1/CAPZB/AKAP9/DBNL/MTPN/DYRK1A/ARPC2/ACTR3/RHOA/CCL21/WASF1/CAMSAP2/CDK5RAP2/PFN1/SPTAN1/GMFB	55
GO:0072001	renal system development	65/1222	293/18670	1.37749e-18	4.64597e-17	1.91882e-17	ARL3/SERPINF1/BAX/AKR1B1/CEP290/NOTCH1/SPRY1/IFT140/IQGAP1/BCL2L11/IL6R/YAP1/NUP133/EGR1/GDNF/JMJD6/SMO/PYGO2/PDGFRA/TGFB1/FADD/NRP1/CENPF/CASP9/PBX1/MPST/PROX1/TGFBR1/ILK/SGPL1/COL4A1/CA2/IFT20/DLL1/LIF/SOX8/SOX17/ITGA3/FBN1/DLG5/BAG6/ZMPSTE24/HES1/CITED1/IRX3/GLIS2/MMP9/PKD1/DCHS1/NIPBL/CRLF1/CFLAR/CTNNB1/SOX9/MEF2C/ITGA6/SIX1/TSC1/NOTCH3/SOX4/SMAD4/PDGFRB/IFT27/WNT4/CD34	65
GO:0001764	neuron migration	46/1222	157/18670	1.54204e-18	5.17223e-17	2.13617e-17	PEX13/DRD1/BAX/GFRA3/NRP2/CRKL/FBXO31/NDEL1/MARK2/DAB2IP/NKX6-1/NSMF/NRP1/ARHGEF2/ACAP3/PCM1/CXCL12/ALKBH1/RAC1/STAT3/UNK/FLNA/CRK/PTK2/ITGA3/PLAA/ELP3/SRGAP2/FBXO45/NR2F2/SRF/BBS4/TUBB2B/USP9X/TOP2B/NIPBL/CTNNB1/PAFAH1B1/MEF2C/PSEN1/ASPM/CDK5/LRIG2/YWHAE/COL3A1/AXL	46
GO:0010631	epithelial cell migration	72/1222	351/18670	1.93034e-18	6.43906e-17	2.65938e-17	KLF4/ARF6/SERPINF1/EDN1/ZEB2/NOTCH1/EPHA2/LTB4R2/MACF1/PTEN/NRP2/ETS1/MECP2/JUN/CYP1B1/PLXND1/SIRT1/PDCD6/P2RX4/DAB2IP/MTOR/HDAC6/CALR/TGFB1/NRP1/TGFBR2/GPX1/THBS1/SPARC/PROX1/GLUL/TGFBR1/PTPN11/HMGB1/HMOX1/ABL1/LGMN/BMPR2/RTN4/PTK2/ITGA3/EGR3/NFE2L2/PDPK1/DLL4/CORO1C/SYNJ2BP/NR2F2/SRF/MAP4K4/PRKD2/PPARD/EFNA1/PTGS2/MMP9/BCAR1/HSPB1/CIB1/ITGB1/ITGB2/RAB13/SOX9/RHOA/ACVRL1/MEF2C/PLCG1/PLK2/GIPC1/Z…	72
GO:2001242	regulation of intrinsic apoptotic signaling pathway	47/1222	165/18670	2.30929e-18	7.66104e-17	3.16407e-17	HTRA2/BAX/PARK7/BCL2L11/CDKN2D/BAG5/NCK1/NCK2/SIRT1/SLC9A3R1/RRN3/BOK/SFRP2/ARHGEF2/GPX1/SFPQ/STYXL1/CXCL12/SNAI2/BID/KDM1A/FIS1/MDM2/HDAC1/NFE2L2/MAPK7/TRIM32/HYOU1/S100A9/SOD2/MCL1/PARP1/S100A8/PTGS2/MMP9/EIF2AK3/HSPB1/DNM1L/NONO/UBB/NDUFS3/RPS7/OPA1/ZNF385A/BAD/HIF1A/BECN1	47
GO:2001235	positive regulation of apoptotic signaling pathway	49/1222	179/18670	2.71659e-18	8.96326e-17	3.70189e-17	HTRA2/BAX/PARK7/BCL2L11/PTEN/NCK1/NCK2/SIRT1/NMT1/SLC9A3R1/DAB2IP/BOK/CASP2/FADD/STK4/BAK1/THBS1/SFPQ/STYXL1/TGFBR1/BCL10/BID/FIS1/FAM162A/CASP8/PAK2/CTNNA1/YWHAQ/TRAF2/YWHAH/S100A9/E2F1/MCL1/S100A8/MMP9/TP53BP2/DNM1L/YWHAZ/BNIP3/UBB/RPS7/ITM2C/YWHAE/DAPK3/MAPK9/GSK3A/YWHAG/BAD/BECN1	49
GO:0090132	epithelium migration	72/1222	354/18670	3.16211e-18	1.03769e-16	4.28572e-17	KLF4/ARF6/SERPINF1/EDN1/ZEB2/NOTCH1/EPHA2/LTB4R2/MACF1/PTEN/NRP2/ETS1/MECP2/JUN/CYP1B1/PLXND1/SIRT1/PDCD6/P2RX4/DAB2IP/MTOR/HDAC6/CALR/TGFB1/NRP1/TGFBR2/GPX1/THBS1/SPARC/PROX1/GLUL/TGFBR1/PTPN11/HMGB1/HMOX1/ABL1/LGMN/BMPR2/RTN4/PTK2/ITGA3/EGR3/NFE2L2/PDPK1/DLL4/CORO1C/SYNJ2BP/NR2F2/SRF/MAP4K4/PRKD2/PPARD/EFNA1/PTGS2/MMP9/BCAR1/HSPB1/CIB1/ITGB1/ITGB2/RAB13/SOX9/RHOA/ACVRL1/MEF2C/PLCG1/PLK2/GIPC1/Z…	72
GO:0061351	neural precursor cell proliferation	44/1222	147/18670	3.48035e-18	1.1299e-16	4.66658e-17	SPINT1/DBN1/ZEB2/NOTCH1/SHCBP1/RAB10/ZNF335/SMO/RAPGEF1/TARBP2/TEAD3/TGFB1/FRS2/LEF1/ARHGEF2/PCM1/CEP120/SIRT2/PROX1/ILK/NF2/KDM1A/NUMB/C5AR1/FLNA/IFT20/RACGAP1/CDH2/DLL4/CTNNA1/ORC3/TMEM14B/RASSF10/CTNNB1/NAP1L1/PAFAH1B1/FOXO3/RHOA/GNAI2/ASPM/RRM1/PSMG1/HOOK3/HIF1A	44
GO:0071236	cellular response to antibiotic	44/1222	147/18670	3.48035e-18	1.1299e-16	4.66658e-17	KLF4/PARK7/FXN/PTEN/ETS1/EGR1/CYP1B1/SIRT1/HDAC2/ACTR2/ECT2/HDAC6/IL6/PPP5C/RELA/HSPA5/DNMT3A/IMPACT/HSF1/ABL1/KDM6B/MDM2/NR4A3/DAXX/NFE2L2/SPHK1/STAR/STK25/MAPK7/ENDOG/SIGMAR1/BNIP3/FOXO3/PSAP/MEF2C/CDK1/SLC9A1/MAP3K5/ZC3H12A/PRKAA1/SETX/BECN1/AIFM1/AXL	44
GO:0010810	regulation of cell-substrate adhesion	54/1222	215/18670	3.50117e-18	1.13062e-16	4.66953e-17	TBCD/COL1A1/RAC3/NOTCH1/FAM107A/MACF1/IQGAP1/TRIOBP/PTEN/CRKL/ATXN3/CD36/DDR1/VTN/CALR/NRP1/MINK1/PREX1/THBS1/CSF1/THY1/ILK/RAC1/NF2/CDK6/ABL1/DNM2/FLNA/CRK/MEN1/PTK2/ITGA3/DMTN/CORO1C/RASA1/MAP4K4/POSTN/CD3E/APOD/CIB1/FN1/ARPC2/LRP1/RHOA/CCL21/ACVRL1/ITGA6/SLC9A1/TSC1/DAG1/DAPK3/MMP14/WNT4/FZD7	54
GO:0009416	response to light stimulus	67/1222	314/18670	3.52924e-18	1.13365e-16	4.68207e-17	CTNS/DRD1/BAX/DDHD2/HMGCR/XPA/CDKN2D/CRTC1/MECP2/B4GALT2/CASP3/NPTN/PPP1R1B/FOS/SIRT1/NMT1/MTOR/METTL3/RELA/GNB1/BAK1/CASP9/ERCC2/ERCC3/GPX1/NDRG4/STK11/FEN1/METAP2/SLC1A3/UBE4B/TAF1/IMPACT/KDM1A/ELK1/DNM2/MDM2/IFT20/MEN1/EIF2AK4/XPC/CERS1/FNTA/KRAS/HMGCS1/TRIM32/METAP1/EIF2S1/PARP1/PTGS2/ATF4/CUL4B/RIC8A/ITGB1/SDF4/RDH13/NR2F6/CREB1/AKT2/PPP1CC/CDK5/DHX36/DEAF1/EP300/PRKAA1/HIF1A/FMR1	67
GO:0045862	positive regulation of proteolysis	73/1222	363/18670	3.55103e-18	1.13465e-16	4.68618e-17	HTRA2/CSNK1E/BAX/BBS7/BCL2L11/PICALM/PTEN/DNAJB2/ATXN3/SIRT1/HDAC2/PDCD6/DAB2IP/BOK/SFRP2/DIABLO/MUL1/FADD/C3/BAK1/CASP9/SIRT2/BCL10/TAF1/HMGB1/TMEM259/HSF1/ANP32B/BID/LGMN/STAT3/FIS1/MDM2/REST/PTK2/FAM162A/IL1B/CASP8/FURIN/PSMC1/NFE2L2/BAG6/TRAF2/TRIM32/S100A9/MTCH1/GCLC/EFNA1/S100A8/HSPD1/EIF2AK3/GBA/IFT57/FN1/CFLAR/RHOA/SMURF1/MAPK14/PSEN1/AURKA/EFNA3/PLK2/MAP3K5/DVL1/ZC3H12A/VCP/MAPK9/MMP14/G…	73
GO:0071241	cellular response to inorganic substance	54/1222	217/18670	5.46966e-18	1.73855e-16	7.18034e-17	SERPINF1/CPNE1/EDN1/IQGAP1/JUN/KCNK3/FOS/P2RX4/ECT2/HNRNPD/CALR/PPP5C/HSPA5/B2M/SYT8/HSF1/HMOX1/LGMN/DNM2/MTR/CRK/DAXX/MEF2A/DMTN/NFE2L2/WNK1/ATP13A2/STAR/CLIC4/TRAF2/EIF2S1/LIG4/PARP1/PTGS2/MMP9/ENDOG/ATF4/CACNA1H/EIF2AK3/AKR1C3/BACE1/CFLAR/MAPK1/CREB1/BNIP3/MEF2C/EIF4A3/PRNP/PRKAA1/MAPK9/BAD/BECN1/AIFM1/FMR1	54
GO:0007269	neurotransmitter secretion	47/1222	169/18670	6.67717e-18	2.11131e-16	8.71986e-17	RHOT1/RAP1B/DRD1/SNAP47/PRRT2/PDZD11/STX1A/GIT1/SV2A/RAP1A/PNKD/ATP2A2/CNR1/VPS18/NAPA/PIP5K1C/HSPA8/BAIAP3/CTBP2/SNPH/KCNMB4/PREPL/SYT8/RAB5A/PPT1/SNCG/SNAPIN/RAB3GAP1/DNAJC5/SCRIB/LIN7C/CALM3/GAD1/HRH3/SNAP29/P2RY1/SNAP23/BLOC1S6/BACE1/DNM1L/MEF2C/PSEN1/CDK5/GIPC1/DVL1/CPLX2/FMR1	47
GO:0007517	muscle organ development	78/1222	410/18670	7.28234e-18	2.29073e-16	9.46088e-17	PPARA/EDN1/MEF2D/NOTCH1/HMGCR/BTBD1/PTEN/YAP1/WNT10B/LEMD2/EGR1/FKTN/FOS/ISL1/SMO/SIRT1/PARP2/HMG20B/ARRB2/NIBAN2/MTOR/HOXD9/TGFB1/TGFBR2/EOMES/CENPF/FRS2/LEF1/GPX1/SIRT2/EEF2/PROX1/KAT2A/TGFBR1/FZD1/UBE4B/SKI/STAC3/HLX/DLL1/FLOT1/LIF/SOX8/SOX17/CXCL10/MEF2A/EGR3/COPS2/DLL4/RGS4/NR2F2/PIN1/FZD2/RB1/MTPN/OBSL1/CACNA1H/ERBB3/CFLAR/CTNNB1/MAPK1/CREB1/RHOA/MEF2C/MAPK14/CDK5/CDK1/SIX1/S1PR1/HEY2/EP300…	78
GO:0003002	regionalization	71/1222	351/18670	7.45062e-18	2.33158e-16	9.62961e-17	NBL1/TRA2B/HES4/EDN1/ZEB2/NOTCH1/SPRY1/IFT140/NRP2/CRKL/GDNF/ISL1/SMO/PRKACA/HEY1/SFRP2/NKX6-1/POFUT1/HOXD9/NRP1/TULP3/C3/EOMES/FRS2/LEF1/PBX1/PRKDC/IFT52/BPTF/KAT2A/TGFBR1/SKI/IFT122/BMPR2/WLS/DLL1/EED/SOX17/TBX3/DLL4/NR2F2/HES1/SRF/CELSR2/LRP6/GORAB/MAFB/TMED2/IRX3/NKD1/HIPK1/SSBP3/HOXC10/SEMA3F/IFT57/CTNNB1/FKBP8/MEF2C/PSEN1/SIX1/HEY2/AURKA/EP300/SMAD4/DVL2/ATM/EVX1/HOXB2/DKK1/ARC/MKS1	71
GO:0072384	organelle transport along microtubule	33/1222	85/18670	8.12438e-18	2.52939e-16	1.04466e-16	RHOT1/MAP1S/BLOC1S2/AP3M1/BLOC1S5/NDEL1/MGARP/BLOC1S3/KIF5B/KIF3B/NEFH/CNIH2/KIF1C/SUN2/SNAPIN/AP3S2/TRAK2/BLOC1S4/AP3S1/BLOC1S1/HTT/BLOC1S6/AP3D1/AP3M2/SUN1/VAMP7/UBB/PAFAH1B1/WASF1/UCHL1/KIF1B/OPA1/HIF1A	33
GO:0090130	tissue migration	72/1222	360/18670	8.32268e-18	2.57791e-16	1.06469e-16	KLF4/ARF6/SERPINF1/EDN1/ZEB2/NOTCH1/EPHA2/LTB4R2/MACF1/PTEN/NRP2/ETS1/MECP2/JUN/CYP1B1/PLXND1/SIRT1/PDCD6/P2RX4/DAB2IP/MTOR/HDAC6/CALR/TGFB1/NRP1/TGFBR2/GPX1/THBS1/SPARC/PROX1/GLUL/TGFBR1/PTPN11/HMGB1/HMOX1/ABL1/LGMN/BMPR2/RTN4/PTK2/ITGA3/EGR3/NFE2L2/PDPK1/DLL4/CORO1C/SYNJ2BP/NR2F2/SRF/MAP4K4/PRKD2/PPARD/EFNA1/PTGS2/MMP9/BCAR1/HSPB1/CIB1/ITGB1/ITGB2/RAB13/SOX9/RHOA/ACVRL1/MEF2C/PLCG1/PLK2/GIPC1/Z…	72
GO:1990778	protein localization to cell periphery	66/1222	311/18670	8.49403e-18	2.61763e-16	1.0811e-16	ARL3/ARF6/SNAP47/PTPN9/EPHA2/PDZD11/MACF1/SPTBN1/PICALM/RAP1A/CSK/RAB10/RAB29/SLC9A3R1/GORASP1/KIF5B/STX7/TGFB1/HRAS/SEC16A/PREPL/RAB8A/ACSL3/STAC3/GRASP/RER1/NUMB/ACTB/FLNA/IFT20/GAK/FLOT1/SCRIB/ITGA3/LIN7C/CDH2/PDPK1/GOLGA4/LRP6/P2RY1/TMED2/GRIPAP1/RAB3B/DCHS1/RAP2A/CIB1/ITGB1/VAMP7/RAB13/LRP1/AKT2/SMURF1/CDK5/FLOT2/ADAM10/KIF1B/ZFYVE27/DAG1/PRNP/CLSTN1/TNFRSF1A/MPP5/MMP14/VPS35/RAB11A/CACNB3	66
GO:0099643	signal release from synapse	47/1222	170/18670	8.6572e-18	2.65444e-16	1.0963e-16	RHOT1/RAP1B/DRD1/SNAP47/PRRT2/PDZD11/STX1A/GIT1/SV2A/RAP1A/PNKD/ATP2A2/CNR1/VPS18/NAPA/PIP5K1C/HSPA8/BAIAP3/CTBP2/SNPH/KCNMB4/PREPL/SYT8/RAB5A/PPT1/SNCG/SNAPIN/RAB3GAP1/DNAJC5/SCRIB/LIN7C/CALM3/GAD1/HRH3/SNAP29/P2RY1/SNAP23/BLOC1S6/BACE1/DNM1L/MEF2C/PSEN1/CDK5/GIPC1/DVL1/CPLX2/FMR1	47
GO:0097061	dendritic spine organization	32/1222	80/18670	8.95591e-18	2.72832e-16	1.12681e-16	WASL/DBN1/ABHD17B/PTEN/CFL1/CTTN/ACTR2/HDAC6/CAPRIN1/ARF1/LGMN/LZTS3/UBE3A/ITGA3/PDLIM5/NGEF/BAIAP2/DBNL/EFNA1/MTMR2/DNM1L/PAFAH1B1/CDK5/EPHB3/DHX36/ADAM10/SHANK3/DVL1/OPA1/PRNP/VPS35/ARC	32
GO:0042110	T cell activation	84/1222	464/18670	8.98803e-18	2.72832e-16	1.12681e-16	BAX/CCL5/GRB2/IL6R/GPR183/YES1/CASP3/CSK/NCK1/EGR1/PPP3CB/TWSG1/JMJD6/NCK2/DNAJA3/RAB29/MTOR/METTL3/IL18/IL6/AIF1/TGFB1/FADD/TGFBR2/KIF13B/EOMES/LEF1/PREX1/PRKDC/B2M/KAT2A/STK11/THY1/BCL10/PTPN11/HMGB1/EFNB3/EBI3/RAC1/TNFRSF21/CDK6/ABL1/HLX/STAT3/EIF2AK4/CORO1A/ZFP36L1/IL1B/DLG5/CASP8/PAK2/EGR3/JAG2/PDPK1/DLL4/PKNOX1/HES1/SRF/MAFB/CEBPB/TRAF6/LIG4/CD3E/AP3D1/HSPD1/CCL2/GPNMB/CTNNB1/FZD8/RHOA/CCL2…	84
GO:0071478	cellular response to radiation	50/1222	191/18670	9.59167e-18	2.89707e-16	1.19651e-16	BAX/XRCC6/GRB2/XPA/YAP1/NAMPT/EGR1/SIRT1/NMT1/ECT2/SFRP2/METTL3/TGFB1/GNB1/HSPA5/BAK1/HRAS/CASP9/H2AX/STK11/METAP2/SNAI2/TAF1/IMPACT/HSF1/KDM1A/ELK1/DNM2/MDM2/XRCC5/EIF2AK4/XPC/CERS1/FNTA/ZMPSTE24/METAP1/RAD1/EIF2S1/LIG4/PARP1/PTGS2/ATF4/CUL4B/NIPBL/AKT2/MAPK14/DHX36/EP300/ATM/FMR1	50
GO:1904951	positive regulation of establishment of protein localization	83/1222	456/18670	1.01253e-17	3.04311e-16	1.25683e-16	ARF6/HTRA2/CEP290/SPTBN1/BAG3/PPP3CB/ISL1/SMO/NMT1/PRKACA/RAB29/ECT2/NKX6-1/CHP1/KIF5B/ZPR1/IL6/AIF1/TGFB1/BAIAP3/HRAS/SEC16A/NLGN2/GLUD1/PCM1/CEP120/ACSL3/TMEM30A/GLUL/HMGB1/CSNK2A2/ARF1/RAC1/ANP32B/BID/ABL1/FIS1/MDM2/RAN/FLNA/WLS/CSF1R/IL1B/CASP8/ATP13A2/YWHAQ/SORL1/GAPDH/POSTN/YWHAH/E2F1/PPARD/PTGS2/TP53BP2/CIB1/CCL3/DNM1L/YWHAZ/MAPK1/ITGB2/LRP1/AKT2/TLR2/MAPK14/PSEN1/CDK5/DHX36/ERBB2/ABAT/SOX…	83
GO:0051090	regulation of DNA-binding transcription factor activity	80/1222	432/18670	1.41859e-17	4.22773e-16	1.74608e-16	KLF4/CDK5RAP3/PARK7/EDN1/FOXS1/PTEN/CRTC1/WNT10B/JUN/CD36/CYP1B1/FOS/SMO/SIRT1/HDAC2/UFL1/STK36/ARRB2/DAB2IP/NKX6-1/CHP1/IL18/IL6/RELA/TGFB1/EOMES/CSF3/ARHGEF2/ATF2/PROX1/CARM1/SMARCA4/FZD1/FOSL1/BCL10/TAF1/HMOX1/TLR3/KDM1A/STAT3/FLNA/FLOT1/IKBKG/MEN1/EIF2AK4/IL1B/PPP2R5B/KRAS/SPHK1/SRF/TRAF2/LRP6/TRIM32/SMARCB1/S100A9/FZD2/TRAF6/PRKD2/GLIS2/RB1/MTPN/S100A8/PKD1/CIB1/CFLAR/CTNNB1/MAPK1/ITGB2/UBB/…	80
GO:0008089	anterograde axonal transport	25/1222	48/18670	1.42062e-17	4.22773e-16	1.74608e-16	TERF2/BLOC1S2/AP3M1/BLOC1S5/RAB21/SPG7/MGARP/BLOC1S3/KIF5B/KIF3B/CNIH2/KIF1C/SNAPIN/AP3S2/TRAK2/BLOC1S4/AP3S1/BLOC1S1/BLOC1S6/AP3D1/AP3M2/HSPB1/MAP1A/KIF1B/FMR1	25
GO:0007272	ensheathment of neurons	41/1222	134/18670	2.03056e-17	5.98424e-16	2.47154e-16	GALC/PIKFYVE/MAG/PTEN/GNPAT/NDRG1/MARVELD1/MYRF/EIF2B2/ATRN/MTOR/ZPR1/TGFB1/ERCC2/HEXB/SIRT2/EIF2B4/ILK/SKI/TNFRSF21/NAB1/AFG3L2/JAM3/RNF10/DICER1/PMP22/PPARD/MTMR2/ZSCAN26/EIF2AK3/CTNNB1/AKT2/CNTNAP1/PSAP/TLR2/ERBB2/TSC1/TYMP/DAG1/MPP5/ZNF24	41
GO:0008366	axon ensheathment	41/1222	134/18670	2.03056e-17	5.98424e-16	2.47154e-16	GALC/PIKFYVE/MAG/PTEN/GNPAT/NDRG1/MARVELD1/MYRF/EIF2B2/ATRN/MTOR/ZPR1/TGFB1/ERCC2/HEXB/SIRT2/EIF2B4/ILK/SKI/TNFRSF21/NAB1/AFG3L2/JAM3/RNF10/DICER1/PMP22/PPARD/MTMR2/ZSCAN26/EIF2AK3/CTNNB1/AKT2/CNTNAP1/PSAP/TLR2/ERBB2/TSC1/TYMP/DAG1/MPP5/ZNF24	41
GO:0061387	regulation of extent of cell growth	37/1222	110/18670	2.2428e-17	6.57781e-16	2.71668e-16	DBN1/MAG/MACF1/CYFIP1/CTTN/NDEL1/RAB21/PTPRS/NKX6-1/NRP1/CXCL12/ILK/ANAPC2/RNF6/ABL1/DNM2/BMPR2/SEMA4G/RTN4/SEMA4C/ADNP/GDI1/RTN4R/GOLGA4/SRF/LIMK1/DBNL/SEMA3F/FN1/PAFAH1B1/LRP1/CDK5/SEMA4F/ZFYVE27/TTL/RAB11A/WDR36	37
GO:0048872	homeostasis of number of cells	57/1222	246/18670	2.27045e-17	6.62689e-16	2.73695e-16	RAC3/BAX/NOTCH1/BCL2L11/ETS1/GPR183/POLB/CASP3/PPP3CB/JMJD6/SMO/DNAJA3/RRN3/IL6/TGFB1/FADD/ACVR1B/BAK1/ERCC2/CSF1/B2M/BCL10/PTPN11/HMGB1/RBFOX2/HMOX1/CDK6/ABL1/STAT3/IREB2/CORO1A/ZFP36L1/PRDX1/CDH2/JAM3/DMTN/KRAS/TAL1/SLC11A2/GIGYF2/PKNOX1/SRF/VPS54/MAFB/RB1/PRMT1/MERTK/SOX9/HMGB2/FOXO3/MEF2C/MAPK14/SOS1/MED1/EPAS1/HIF1A/AXL	57
GO:0008154	actin polymerization or depolymerization	52/1222	209/18670	2.28698e-17	6.64318e-16	2.74368e-16	ARF6/ARFGEF1/ARPC1B/ARPC3/RAC3/WASL/DBN1/GBA2/FAM107A/GRB2/TRIOBP/SPTBN1/CYFIP1/CFL1/NCK1/CTTN/NCK2/ACTR2/MTOR/AIF1/CSF3/PREX1/ARPC4/DIAPH1/CXCL12/ARHGAP35/CIT/MKKS/TWF1/ARF1/RAC1/NCKAP1/ARPC1A/ARPC5/CORO1A/DMTN/WDR1/RASA1/BAIAP2/BBS4/CAPZB/DBNL/MTPN/ENAH/ARPC2/ACTR3/RHOA/CCL21/WASF1/PFN1/SPTAN1/GMFB	52
GO:1990090	cellular response to nerve growth factor stimulus	25/1222	49/18670	2.72159e-17	7.868e-16	3.24954e-16	ARF6/ARPC3/RAP1A/PTEN/USP8/RAPGEF1/DYNC1LI2/MICALL1/HSPA5/EEF2/KAT2A/RAB35/CRK/KIDINS220/UBE3A/CORO1A/PDPK1/E2F1/CIB1/CDC5L/CREB1/FOXO3/WASF1/EIF4A3/KIF1B	25
GO:0097237	cellular response to toxic substance	57/1222	247/18670	2.76907e-17	7.96731e-16	3.29056e-16	KLF4/PARK7/FXN/PTEN/DUOX2/ETS1/DHFR/EGR1/CD36/CYP1B1/SIRT1/HDAC2/ECT2/RDH11/HDAC6/IL6/PPP5C/RELA/DNMT3A/GPX1/SZT2/B2M/IMPACT/HSF1/HMOX1/ABL1/DNM2/ACTB/FIS1/KDM6B/MDM2/NR4A3/DAXX/PRDX1/CERS1/NFE2L2/ALB/SPHK1/STK25/MAPK7/S100A9/SOD2/PTGS2/ENDOG/SIGMAR1/BNIP3/FOXO3/PSAP/CDK1/MAP3K5/ZC3H12A/PRKAA1/SETX/BAD/BECN1/AIFM1/AXL	57
GO:0001822	kidney development	61/1222	278/18670	2.81781e-17	8.06931e-16	3.33269e-16	ARL3/SERPINF1/BAX/AKR1B1/CEP290/NOTCH1/SPRY1/IQGAP1/BCL2L11/IL6R/YAP1/NUP133/EGR1/GDNF/JMJD6/SMO/PYGO2/PDGFRA/TGFB1/FADD/NRP1/CENPF/CASP9/PBX1/MPST/PROX1/TGFBR1/ILK/SGPL1/CA2/IFT20/DLL1/LIF/SOX8/ITGA3/FBN1/DLG5/BAG6/ZMPSTE24/HES1/CITED1/IRX3/GLIS2/MMP9/PKD1/DCHS1/NIPBL/CRLF1/CFLAR/CTNNB1/SOX9/MEF2C/SIX1/TSC1/NOTCH3/SOX4/SMAD4/PDGFRB/IFT27/WNT4/CD34	61
GO:0050806	positive regulation of synaptic transmission	46/1222	168/18670	2.93485e-17	8.36501e-16	3.45481e-16	DRD1/SNAP47/DRD4/CLSTN3/FAM107A/STX1A/PTEN/CRTC1/MECP2/NPTN/ARRB2/CNR1/KIF5B/BAIAP3/NLGN2/GLUL/SLC1A3/ABL1/CA2/LGMN/RAB3GAP1/FLOT1/OXT/EIF2AK4/NRGN/RGS4/BAIAP2/RAB3B/PTGS2/DNM1L/STAU1/CCL2/SSH1/MAPK1/CREB1/CDK5/ABAT/PLK2/SHANK3/DVL1/PRNP/CLSTN1/CALB2/CACNB3/ARC/FMR1	46
GO:0033157	regulation of intracellular protein transport	54/1222	225/18670	3.06968e-17	8.70843e-16	3.59665e-16	HTRA2/PARK7/CEP290/BAG3/CD36/SMO/NOLC1/NDEL1/SETD2/PRKACA/RAB29/ECT2/CHP1/KIF5B/ZPR1/TGFB1/HRAS/SEC16A/PCM1/TMEM30A/PTPN11/CSNK2A2/GRASP/ANP32B/FIS1/MDM2/RAN/FLNA/IL1B/DMTN/ATP13A2/GDI1/SORL1/GRIPAP1/PTGS2/APOD/CIB1/VAMP7/MAPK1/ITGB2/INSIG1/AKT2/MAPK14/PSEN1/CDK5/ERBB2/UHMK1/YWHAE/ZC3H12A/PRNP/RANGAP1/PRKAA1/GSK3A/CACNB3	54
GO:0007613	memory	38/1222	117/18670	3.19452e-17	9.02044e-16	3.72551e-16	CTNS/SERPINF1/DRD1/COMT/PTEN/CRTC1/MECP2/B4GALT2/ATXN1L/PPP3CB/PPP1R1B/CNR1/MTOR/RIN1/EIF4EBP2/KAT2A/FEN1/PJA2/LGMN/OXT/EIF2AK4/ITGA3/ADNP/SRF/KMT2B/CEBPB/PTGS2/CREB1/ATAD1/PSEN1/CIC/MAP1A/PLK2/SHANK3/LDLR/PRNP/NTAN1/ARC	38
GO:1902905	positive regulation of supramolecular fiber organization	51/1222	204/18670	3.74294e-17	1.05201e-15	4.34488e-16	ARF6/ARPC1B/ARPC3/RAC3/WASL/EDN1/GRB2/CYFIP1/MECP2/CFL1/NCK1/CTTN/NCK2/ACTR2/MTOR/NRP1/CSF3/GPX1/ARPC4/PROX1/TGFBR1/ARF1/RAC1/NCKAP1/NF2/ABL1/FLNA/ARPC1A/FES/ARPC5/CORO1A/WDR1/BAIAP2/LIMK1/DCTN1/AKAP9/RB1/KATNB1/ARPC2/ACTR3/RHOA/CCL21/WASF1/PSEN1/TSC1/ARHGEF15/CDK5RAP2/TGFB3/PFN1/WNT4/GMFB	51
GO:0071375	cellular response to peptide hormone stimulus	66/1222	321/18670	4.65767e-17	1.29713e-15	5.35723e-16	RAP1B/REG1A/TSC2/EDN1/GRB2/PTEN/CYFIP1/CSK/RAB10/NCK1/SMARCC1/SIRT1/SHC1/NDEL1/PRKACA/MGARP/NKX6-1/RELA/TGFB1/EIF4EBP2/RAB8A/PRKDC/MAX/PTPN11/HSF1/CA2/STAT3/MDM2/NR4A3/IDE/CRK/MEN1/PTK2/AP3S1/FBN1/ZFP36L1/IL1B/ATP6V0D1/NFE2L2/PDPK1/STAR/SORL1/SRD5A1/BAIAP2/GCLC/PARP1/BCAR1/RPS6KB1/PTPRA/CFLAR/CDC5L/CREB1/RAB13/FOXO3/AKT2/GNAI2/SLC9A1/TSC1/SOS1/ATP2B1/OPA1/RANGAP1/PRKAA1/GJB2/GSK3A/YWHAG	66
GO:0001894	tissue homeostasis	54/1222	227/18670	4.65777e-17	1.29713e-15	5.35723e-16	RAC3/BAX/AKR1B1/NOTCH1/CDHR1/YAP1/IGHA1/BBS12/CSK/SMO/P2RX4/TPP1/IL6/CLN8/LYZ/IGHA2/CSF1/B2M/STK11/CIB2/PTPN11/MKKS/RAC1/CA2/ACTB/BBS10/CSF1R/CORO1A/NCDN/PRDX1/CARTPT/KRAS/COL2A1/ALB/GIGYF2/SRF/TRIM32/VPS54/BBS4/CHMP4B/TRAF6/RB1/HSPB1/CTNNB1/SOX9/MDM1/S1PR1/DRAM2/EPAS1/ACTG1/CD34/WDR36/MKS1/ADAM8	54
GO:0048754	branching morphogenesis of an epithelial tube	43/1222	150/18670	4.99701e-17	1.38525e-15	5.72117e-16	EDN1/NOTCH1/SPRY1/EPHA2/YAP1/GDNF/DDR1/PLXND1/SMO/SFRP2/TGFB1/NRP1/TGFBR2/STK4/LEF1/PBX1/CSF1/ILK/COL4A1/ABL1/SOX8/TBX3/SPRY2/DLG5/KRAS/DLL4/AREG/SRF/LRP6/CITED1/PKD1/DCHS1/TNC/CTNNB1/SOX9/SIX1/SMAD4/ETV5/DAG1/MED1/MMP14/WNT4/MKS1	43
GO:0042552	myelination	40/1222	132/18670	7.29509e-17	2.01311e-15	8.31431e-16	GALC/PIKFYVE/MAG/PTEN/GNPAT/NDRG1/MARVELD1/MYRF/EIF2B2/ATRN/MTOR/ZPR1/TGFB1/ERCC2/HEXB/SIRT2/EIF2B4/ILK/SKI/TNFRSF21/NAB1/AFG3L2/JAM3/RNF10/DICER1/PMP22/MTMR2/ZSCAN26/EIF2AK3/CTNNB1/AKT2/CNTNAP1/PSAP/TLR2/ERBB2/TSC1/TYMP/DAG1/MPP5/ZNF24	40
GO:0009895	negative regulation of catabolic process	64/1222	308/18670	8.12091e-17	2.22464e-15	9.18795e-16	CDK5RAP3/FEZ2/SECISBP2/HTRA2/TSC2/PPARA/PARK7/HMGCR/AGAP2/IL10RA/BAG5/NAMPT/SDCBP/ATP2B4/GDNF/SMARCC1/DAB2IP/TIMP2/CNR1/MTOR/HNRNPD/SNX3/HNRNPU/KDM4A/RELA/NMNAT1/SIRT2/TAF1/CSNK2A2/HMOX1/STAT3/FLNA/HSP90AB1/PTK2/IL1B/EIF4G1/FURIN/TIMP4/BAG6/ATP13A2/SORL1/UCHL5/PIN1/E2F1/CHMP4A/CHMP4B/MCL1/EFNA1/MTMR2/MAPK14/PSEN1/DHX36/TSC1/MAP1A/LRIG2/RPS7/GIPC1/USP14/PRKAA1/VPS35/HERC1/GSK3A/BECN1/FMR1	64
GO:0008064	regulation of actin polymerization or depolymerization	47/1222	179/18670	8.13492e-17	2.22464e-15	9.18795e-16	ARF6/ARFGEF1/ARPC1B/ARPC3/RAC3/WASL/DBN1/GBA2/GRB2/TRIOBP/SPTBN1/CYFIP1/CFL1/NCK1/CTTN/NCK2/ACTR2/MTOR/CSF3/PREX1/ARPC4/CXCL12/ARHGAP35/CIT/MKKS/TWF1/ARF1/NCKAP1/ARPC1A/ARPC5/CORO1A/DMTN/WDR1/RASA1/BAIAP2/BBS4/CAPZB/DBNL/MTPN/ARPC2/ACTR3/RHOA/CCL21/WASF1/PFN1/SPTAN1/GMFB	47
GO:0051146	striated muscle cell differentiation	62/1222	293/18670	9.91939e-17	2.70047e-15	1.11532e-15	PPARA/EDN1/NOTCH1/WNT10B/CASP3/SMO/PARP2/ARRB2/SPAG9/NIBAN2/MTOR/PDGFRA/HNRNPU/CALR/TGFB1/FRS2/GPX1/PROX1/KAT2A/SKI/STAC3/KDM6B/IFT20/DLL1/FLOT1/TBX3/CXCL10/AFG3L2/CDH2/MEF2A/ARID1A/PDLIM5/WDR1/KRAS/ZMPSTE24/RGS4/SRF/TRIM32/PIN1/RB1/MTPN/OBSL1/CACNA1H/AVPR1A/ITGB1/CFLAR/MEF2C/MAPK14/CDK1/SLC9A1/SIX1/TSC1/HEY2/SMAD4/UCHL1/MAP2K4/PDGFRB/MMP14/ACTG1/GSK3A/DKK1/FZD7	62
GO:0071902	positive regulation of protein serine/threonine kinase activity	67/1222	334/18670	1.00912e-16	2.73497e-15	1.12956e-15	EDN1/S1PR2/ZEB2/DRD4/IQGAP1/CRKL/CSK/ATP2B4/ALS2/SIRT1/SHC1/RAPGEF1/SPAG9/DAB2IP/TAOK2/MUL1/TGFB1/STK4/ADRA2B/FRS2/HRAS/THBS1/PROX1/TGFBR1/ILK/PTPN11/CALM2/CSPG4/C5AR1/MAP2K1/HSP90AB1/CSF1R/CRK/IKBKG/DAXX/KIDINS220/FZD10/IL1B/SPRY2/CALM3/CARTPT/KRAS/MAP3K11/TRAF2/RAF1/DVL3/TRAF6/DBNL/PKD1/CIB1/MAPK1/UBB/FZD8/RHOA/MAPK14/PSEN1/CDK1/ERBB2/MAP3K5/DVL2/TGFB3/TAOK1/MAP2K4/PDGFRB/PRKAA1/DKK1/ADAM8	67
GO:0030832	regulation of actin filament length	47/1222	180/18670	1.03279e-16	2.7867e-15	1.15093e-15	ARF6/ARFGEF1/ARPC1B/ARPC3/RAC3/WASL/DBN1/GBA2/GRB2/TRIOBP/SPTBN1/CYFIP1/CFL1/NCK1/CTTN/NCK2/ACTR2/MTOR/CSF3/PREX1/ARPC4/CXCL12/ARHGAP35/CIT/MKKS/TWF1/ARF1/NCKAP1/ARPC1A/ARPC5/CORO1A/DMTN/WDR1/RASA1/BAIAP2/BBS4/CAPZB/DBNL/MTPN/ARPC2/ACTR3/RHOA/CCL21/WASF1/PFN1/SPTAN1/GMFB	47
GO:0035051	cardiocyte differentiation	45/1222	167/18670	1.2693e-16	3.4097e-15	1.40823e-15	PPARA/EDN1/NOTCH1/SPRY1/ISL1/PARP2/ARRB2/MTOR/PDGFRA/HNRNPU/CALR/TGFB1/EOMES/FRS2/PROX1/KAT2A/KDM6B/REST/IFT20/DLL1/SOX17/TBX3/MEF2A/ARID1A/PDLIM5/ZMPSTE24/RGS4/HES1/SRF/PIN1/OBSL1/ITGB1/MAPK1/MEF2C/DHX36/CDK1/SLC9A1/TSC1/HEY2/SMAD4/MAP2K4/PDGFRB/GSK3A/DKK1/FZD7	45
GO:0021762	substantia nigra development	23/1222	43/18670	1.29476e-16	3.46277e-15	1.43015e-15	GNB4/CNP/HSPA5/CCDC14/SEC16A/GLUD1/SIRT2/CALM2/ACTB/ZNF430/CALM3/SYNGR3/YWHAQ/YWHAH/SUDS3/RAD1/ZNF148/COX6B1/MAPKAP1/RHOA/NDUFS3/YWHAE/CKB	23
GO:0007160	cell-matrix adhesion	53/1222	225/18670	1.43385e-16	3.81793e-15	1.57683e-15	FAM107A/MACF1/IQGAP1/BCL2L11/PTEN/CD36/DDR1/CTTN/TAOK2/VTN/NRP1/MINK1/THBS1/CSF1/THY1/ILK/ACTN1/RAC1/NF2/CDK6/ABL1/PTK2/ITGA3/JAM3/DMTN/PDPK1/CORO1C/RASA1/SRF/MAP4K4/POSTN/CD3E/PKD1/APOD/CIB1/ITGB1/FN1/CTNNB1/ITGB2/LRP1/RHOA/CCL21/ACVRL1/CDK5/ITGA6/SLC9A1/TSC1/DAG1/DAPK3/COL3A1/MMP14/WNT4/CD34	53
GO:1990089	response to nerve growth factor	25/1222	52/18670	1.69896e-16	4.5041e-15	1.86023e-15	ARF6/ARPC3/RAP1A/PTEN/USP8/RAPGEF1/DYNC1LI2/MICALL1/HSPA5/EEF2/KAT2A/RAB35/CRK/KIDINS220/UBE3A/CORO1A/PDPK1/E2F1/CIB1/CDC5L/CREB1/FOXO3/WASF1/EIF4A3/KIF1B	25
GO:0030099	myeloid cell differentiation	76/1222	416/18670	2.05431e-16	5.42248e-15	2.23953e-15	H3-3B/NME1/EPHA2/EFNA4/ETS1/GPR183/JUN/CASP3/JMJD6/FOS/SIRT1/H3-3A/MTOR/NOTCH2/TGFB1/FADD/TGFBR2/ACVR1B/LEF1/CASP9/ERCC2/CSF3/THBS1/CSF1/B2M/PTPN11/WASF2/ACTN1/RBFOX2/TLR3/CDK6/CA2/STAT3/NR4A3/IREB2/HDAC1/DLL1/CSF1R/LIF/FES/FBN1/ZFP36L1/CASP8/CARTPT/DMTN/WDR1/TAL1/SLC11A2/WDR5/PKNOX1/SRF/KMT2B/MAFB/CEBPB/TRAF6/PARP1/RB1/MMP9/PRMT1/CIB1/CCL3/NCOA6/CTNNB1/CREB1/HMGB2/PAFAH1B1/FOXO3/MEF2C/TLR2/MAPK1…	76
GO:0070301	cellular response to hydrogen peroxide	34/1222	99/18670	2.151e-16	5.65314e-15	2.33479e-15	KLF4/PARK7/FXN/ETS1/CYP1B1/SIRT1/HDAC2/ECT2/HDAC6/IL6/PPP5C/RELA/IMPACT/HSF1/ABL1/KDM6B/MDM2/NR4A3/NFE2L2/SPHK1/STK25/MAPK7/ENDOG/SIGMAR1/BNIP3/FOXO3/PSAP/CDK1/MAP3K5/PRKAA1/SETX/BECN1/AIFM1/AXL	34
GO:0048678	response to axon injury	30/1222	77/18670	2.26123e-16	5.91722e-15	2.44386e-15	KLF4/BAX/MAG/PTEN/ARF4/DHFR/JUN/ISL1/NDEL1/P2RX4/PTPRS/AIF1/MAX/PTPRF/SCARF1/MAP2K1/MTR/TXN2/JAM3/RTN4R/CTNNA1/APOD/CERS2/TNC/LRP1/CDK1/LRIG2/DPYSL3/DAG1/RANGAP1	30
GO:0022037	metencephalon development	36/1222	111/18670	2.29522e-16	5.98038e-15	2.46994e-15	XRCC1/GNPAT/CRKL/SSTR1/MECP2/B4GALT2/SMO/PTPRS/ATRN/HNRNPD/AIF1/HSPA5/PROX1/KAT2A/PTPN11/CLP1/ABL1/MAP2K1/DLL1/CRK/SCRIB/SEMA4C/SEC24B/GART/LRP6/CD3E/MTPN/UQCRQ/SDF4/ATIC/PSEN1/CDK5/ABAT/ARCN1/CKB/HERC1	36
GO:0018105	peptidyl-serine phosphorylation	62/1222	299/18670	2.76428e-16	7.17176e-15	2.96199e-15	CSNK1G2/DRD1/CSNK1E/BAX/PARK7/ATP2B4/NCK1/ULK1/NCK2/PRKACA/MARK2/ARRB2/DGKQ/SFRP2/MTOR/HDAC6/IL6/TGFB1/TGFBR2/STK4/RPS6KA3/BAK1/CSF3/PRKDC/TGFBR1/ILK/TAF1/CSNK2A2/HSP90AA1/HSP90AB1/LIF/SPRY2/PAK2/EIF4G1/DMTN/WNK1/PDPK1/MAPK7/RAF1/PRKD2/AKAP9/PTGS2/DYRK1A/PKD1/EIF2AK3/HIPK1/RPS6KB1/MAPKAP1/MAPK1/AKT2/MAPK14/CDK5/CDK1/AURKA/PLK2/UHMK1/ATM/TBK1/PRKAA1/MAPK9/GSK3A/DKK1	62
GO:0016050	vesicle organization	65/1222	325/18670	3.41462e-16	8.82134e-15	3.64328e-15	SNAP47/PRRT2/WASL/VAPB/ZEB2/BLOC1S2/STX1A/PICALM/USP8/SDCBP/ALS2/BLOC1S5/PDCD6/VPS18/NAPA/BLOC1S3/GORASP1/KIF5B/SPG11/STX7/SNX3/CALR/BAIAP3/SEC16A/CNIH2/RAB8A/ARF1/SNAPIN/DNM2/BLOC1S4/GNAI3/SCARB2/BLOC1S1/CORO1A/SEC24B/CORO1C/ANKRD27/SPHK1/AREG/CHMP4A/SNAP29/TMED2/CHMP4B/STX6/SNAP23/BLOC1S6/VAPA/CHMP2B/AP3D1/PEF1/KLHL12/VAMP4/VAMP7/CREB1/INSIG1/PAFAH1B1/AKT2/HOOK3/ZNF385A/TRAPPC4/CPLX2/RAB11A/EPS…	65
GO:0045785	positive regulation of cell adhesion	74/1222	403/18670	3.8932e-16	1.00151e-14	4.13631e-15	RAC3/CCL5/GRB2/IQGAP1/TRIOBP/ETS1/IL6R/CRKL/YES1/CSK/NCK1/CD36/NCK2/DNAJA3/SFRP2/VTN/IL18/IL6/AIF1/CALR/RELA/TGFB1/FADD/NRP1/TGFBR2/PREX1/CSF1/CXCL12/THY1/ILK/BCL10/PTPN11/HMGB1/EFNB3/EBI3/RAC1/CDK6/ABL1/HLX/DNM2/FLNA/NR4A3/FLOT1/CRK/ITGA3/CORO1A/IL1B/PAK2/EGR3/DMTN/PDPK1/HES1/MAP4K4/TRAF6/PRKD2/CD3E/AP3D1/HSPD1/CIB1/CCL2/FN1/ARPC2/ITGB2/RHOA/CCL21/ITGA6/ERBB2/TSC1/FLOT2/ATM/DAG1/BAD/WNT4/ADAM8	74
GO:0006665	sphingolipid metabolic process	43/1222	159/18670	5.23982e-16	1.34223e-14	5.54353e-15	CSNK1G2/GALC/PEMT/HTRA2/NEU3/BAX/VAPB/GBA2/CERT1/ELOVL1/ELOVL3/CLN8/NEU1/B3GALT1/HEXB/DEGS1/B4GALT3/SGPL1/PPT1/CERS5/SPTLC2/CERS1/NSMAF/SPHK2/SPHK1/SGPP1/SPTLC1/SMPD2/VAPA/PRKD2/KDSR/ELOVL5/GBA/CERS2/PSAP/SMPD1/SAMD8/PDXDC1/UGCG/SMPD4/PRKAA1/TNFRSF1A/PRKD3	43
GO:0051588	regulation of neurotransmitter transport	40/1222	139/18670	5.34399e-16	1.36317e-14	5.62998e-15	RHOT1/RAP1B/DRD1/DRD4/STX1A/GIT1/SV2A/RAP1A/GDNF/PNKD/ATP2A2/CNR1/VPS18/NAPA/BAIAP3/KCNMB4/PREPL/RAB5A/TOR1A/SNCG/SNAPIN/RAB3GAP1/SLC6A1/FLOT1/CALM3/RGS4/HRH3/P2RY1/RAB3B/BACE1/DNM1L/VAMP7/MEF2C/PSEN1/CDK5/ABAT/GIPC1/DVL1/CPLX2/FMR1	40
GO:0014015	positive regulation of gliogenesis	29/1222	74/18670	5.9399e-16	1.50883e-14	6.23159e-15	SPINT1/NOTCH1/MAG/CRKL/HDAC2/UFL1/PRPF19/P2RX4/NKX6-1/MTOR/IL6/RELA/TGFB1/CSF1/PRMT5/HDAC1/LIF/SOX8/IL1B/HES1/E2F1/DICER1/CCL3/LRP1/TLR2/RHEB/PPP1CC/ETV5/DAG1	29
GO:0031102	neuron projection regeneration	26/1222	59/18670	6.16418e-16	1.55928e-14	6.43995e-15	KLF4/ADM/MAG/PTEN/DHFR/JUN/ULK1/ISL1/NDEL1/PTPRS/PTPRF/THY1/SCARF1/MAP2K1/MTR/JAM3/RTN4R/CTNNA1/MAP4K4/APOD/CERS2/TNC/LRP1/LRIG2/PRRX1/DAG1	26
GO:0030111	regulation of Wnt signaling pathway	69/1222	363/18670	6.41421e-16	1.6158e-14	6.67336e-15	CSNK1G2/COL1A1/TBL1XR1/TSC2/CSNK1E/PSMC5/ZEB2/NOTCH1/SIAH2/MACF1/YAP1/USP8/WNT10B/EGR1/ISL1/PFDN5/RAPGEF1/SLC9A3R1/CTHRC1/DAB2IP/SFRP2/SNX3/STK4/LEF1/STK11/SMARCA4/FZD1/SNAI2/ILK/SKI/APCDD1/CTNND1/TSKU/ABL1/IFT20/WLS/HDAC1/SOX17/ITGA3/CDH2/PSMC1/WNK1/PTK7/LRP6/PIN1/CITED1/DVL3/NKD1/DLX5/KLHL12/CTNNB1/SOX9/FOXO3/LRP1/TLR2/MAPK14/PSEN1/ASPM/SOX4/DVL2/DVL1/DAPK3/VCP/CHD8/VPS35/GSK3A/DKK1/FZD7/MKS1	69
GO:0090596	sensory organ morphogenesis	56/1222	256/18670	6.65554e-16	1.66966e-14	6.89582e-15	BAX/CEP290/EDN1/EPHA2/TRIOBP/HDAC2/SLC9A3R1/CTHRC1/TUG1/C12orf57/FRS2/BAK1/PHACTR4/RPL38/TOPORS/PROX1/IRX5/THY1/SKI/TSKU/IFT122/STAT3/NR4A3/HDAC1/DLL1/SCRIB/SOX8/FBN1/SPRY2/SEC24B/ARID1A/PTK7/COL2A1/LRP6/FZD2/BBS4/MAFB/NKD1/DLX5/HIPK1/SLC44A4/NIPBL/RDH13/CTNNB1/MAPK1/INSIG1/SOX9/SIX1/PRRX1/EFEMP1/DIO3/DVL2/DVL1/PRDM1/HIF1A/ROM1	56
GO:0048738	cardiac muscle tissue development	53/1222	233/18670	7.02997e-16	1.74914e-14	7.22406e-15	PPARA/EDN1/NOTCH1/GJC1/PTEN/YAP1/ISL1/PARP2/ARRB2/MTOR/PDGFRA/HNRNPU/CALR/TGFB1/TGFBR2/FRS2/NDRG4/PROX1/KAT2A/TGFBR1/UBE4B/NDUFV2/KDM6B/IFT20/DLL1/TBX3/MEF2A/ARID1A/PDLIM5/ZMPSTE24/DLL4/RGS4/SRF/PIN1/OBSL1/ERBB3/ITGB1/MAPK1/CREB1/MEF2C/MAPK14/CDK1/SLC9A1/TSC1/S1PR1/HEY2/SMAD4/MAP2K4/PDGFRB/MED1/GSK3A/DKK1/FZD7	53
GO:0097305	response to alcohol	53/1222	233/18670	7.02997e-16	1.74914e-14	7.22406e-15	KLF4/PEMT/DRD4/HMGCR/PTEN/POLB/FOS/SMO/HDAC2/ACTR2/CNR1/HNRNPD/TGFB1/TGFBR2/GNB1/BAK1/DNMT3A/CSF3/EEF2/SPARC/TGFBR1/FOSL1/USP46/HSD3B1/STAT3/OXT/HSD3B2/CALM3/CASP8/CTNNA1/SPHK2/STAR/RGS4/HMGCS1/LRP6/PARP1/S100A8/AKR1C3/AVPR1A/CCL3/TNC/SDF4/CTNNB1/FOXO3/RHOA/CCL21/CDK1/ABAT/ATP2B1/DAG1/PRKAA1/BAD/AIFM1	53
GO:0042176	regulation of protein catabolic process	71/1222	381/18670	7.0834e-16	1.75524e-14	7.24926e-15	CDK5RAP3/CSNK1E/PARK7/WWP1/HMGCR/AGAP2/BBS7/PTEN/DNAJB2/BAG5/USP8/WNT10B/ATXN3/SDCBP/SMARCC1/UFL1/PRKACA/DAB2IP/TIMP2/SNX3/RELA/GPX1/SIRT2/TAF1/TMEM259/CSNK2A2/MDM2/FLNA/IDE/HSP90AA1/HSP90AB1/SOX17/UBE3A/PTK2/IL1B/FURIN/TIMP4/PSMC1/NFE2L2/BAG6/ATP13A2/SORL1/TRIM32/UCHL5/PIN1/GCLC/NKD1/EFNA1/PKD1/CUL4B/GBA/SOX9/UBB/LRP1/SMURF1/PSEN1/AURKA/MAP1A/LRIG2/PLK2/RPS7/LDLR/GIPC1/DVL1/USP14/VCP/MAPK9/VPS35…	71
GO:0018209	peptidyl-serine modification	64/1222	322/18670	7.95476e-16	1.96314e-14	8.10793e-15	CSNK1G2/DRD1/CSNK1E/BAX/PARK7/ATP2B4/NCK1/ULK1/NCK2/PARP2/PRKACA/MARK2/ARRB2/DGKQ/SFRP2/MTOR/HDAC6/IL6/TGFB1/TGFBR2/STK4/RPS6KA3/BAK1/CSF3/PRKDC/TGFBR1/ILK/TAF1/CSNK2A2/HSP90AA1/HSP90AB1/LIF/SPRY2/PAK2/EIF4G1/DMTN/WNK1/PDPK1/MAPK7/RAF1/PRKD2/AKAP9/PARP1/PTGS2/DYRK1A/PKD1/EIF2AK3/HIPK1/RPS6KB1/MAPKAP1/MAPK1/AKT2/MAPK14/CDK5/CDK1/AURKA/PLK2/UHMK1/ATM/TBK1/PRKAA1/MAPK9/GSK3A/DKK1	64
GO:0048709	oligodendrocyte differentiation	33/1222	97/18670	8.19346e-16	2.01387e-14	8.31742e-15	CDKN2C/NOTCH1/MAG/PTEN/CSK/EIF2B1/HDAC2/MYRF/EIF2B2/CNP/BOK/NKX6-1/MTOR/VTN/TGFB1/ERCC2/EIF2B4/TNFRSF21/PRMT5/HDAC1/SOX8/WDR1/HES1/HDAC10/CTNNB1/BNIP3/SOX9/CNTNAP1/TLR2/RHEB/CDK5/ERBB2/DAG1	33
GO:0030041	actin filament polymerization	46/1222	182/18670	8.4786e-16	2.07555e-14	8.57217e-15	ARF6/ARFGEF1/ARPC1B/ARPC3/RAC3/WASL/DBN1/GBA2/FAM107A/GRB2/TRIOBP/SPTBN1/CYFIP1/NCK1/CTTN/NCK2/ACTR2/MTOR/AIF1/CSF3/PREX1/ARPC4/DIAPH1/MKKS/TWF1/ARF1/RAC1/NCKAP1/ARPC1A/ARPC5/CORO1A/DMTN/RASA1/BAIAP2/BBS4/CAPZB/DBNL/MTPN/ARPC2/ACTR3/RHOA/CCL21/WASF1/PFN1/SPTAN1/GMFB	46
GO:0071383	cellular response to steroid hormone stimulus	55/1222	250/18670	9.33529e-16	2.27609e-14	9.40041e-15	SERPINF1/PPARA/PARK7/EDN1/FAM107A/BCL2L11/YAP1/EIF4E/USP8/ISL1/SIRT1/UFL1/ARRB2/MGARP/HDAC6/HNRNPU/CALR/PPP5C/TGFB1/LEF1/CASP9/CARM1/SMARCA4/NR2C2/TAF1/RBFOX2/RNF6/RAN/REST/NR4A3/HDAC1/DAXX/UBE3A/ZFP36L1/ARID1A/STAR/SRD5A1/NR2F2/YWHAH/PARP1/PPARD/UBA5/RB1/AKR1C3/CFLAR/NCOA6/NR2F6/CTNNB1/FOXO3/RHOA/EP300/ATP2B1/MED1/GJB2/AIFM1	55
GO:1905477	positive regulation of protein localization to membrane	37/1222	122/18670	1.02755e-15	2.49529e-14	1.03057e-14	ARF6/PTPN9/EPHA2/SPTBN1/NMT1/CHP1/KIF5B/TGFB1/HRAS/ACSL3/STAC3/RER1/BID/FIS1/ITGA3/CASP8/PDPK1/YWHAQ/YWHAH/E2F1/AP2B1/TP53BP2/CIB1/ITGB1/YWHAZ/SSH1/ITGB2/LRP1/AKT2/CDK5/ERBB2/YWHAE/PRNP/RAB11A/YWHAG/BAD/CACNB3	37
GO:0099175	regulation of postsynapse organization	33/1222	98/18670	1.15889e-15	2.80304e-14	1.15768e-14	DBN1/ABHD17B/PTEN/NRP2/CRKL/ARF4/CFL1/ACTR2/PTPRS/CAPRIN1/LZTS3/UBE3A/CDH2/PDLIM5/NGEF/BAIAP2/CHMP2B/DBNL/EFNA1/DNM1L/CRIPT/SEMA3F/SSH1/PAFAH1B1/CDK5/DHX36/ADAM10/SHANK3/OPA1/PRNP/VPS35/ABHD17A/ARC	33
GO:0072659	protein localization to plasma membrane	56/1222	260/18670	1.36894e-15	3.29795e-14	1.36208e-14	ARF6/PTPN9/EPHA2/MACF1/SPTBN1/PICALM/RAP1A/CSK/RAB10/SLC9A3R1/GORASP1/KIF5B/STX7/TGFB1/SEC16A/PREPL/RAB8A/ACSL3/STAC3/GRASP/RER1/NUMB/ACTB/FLNA/IFT20/GAK/FLOT1/SCRIB/ITGA3/CDH2/PDPK1/GOLGA4/LRP6/P2RY1/TMED2/GRIPAP1/RAB3B/DCHS1/RAP2A/CIB1/ITGB1/VAMP7/RAB13/LRP1/AKT2/SMURF1/CDK5/FLOT2/ZFYVE27/PRNP/TNFRSF1A/MPP5/MMP14/VPS35/RAB11A/CACNB3	56
GO:0010639	negative regulation of organelle organization	72/1222	395/18670	1.47089e-15	3.52956e-14	1.45773e-14	TERF2/FEZ2/TBCD/H3-3B/ARFGEF1/HTRA2/PRRT2/TSC2/XRCC1/FXN/TRIOBP/SPTBN1/BAG3/SIRT1/STMN1/CAMSAP1/NBN/ARRB2/BOK/ARAP1/H3-3A/HDAC6/HNRNPU/MUL1/CENPF/ARHGEF2/GPX1/KAT2A/STYXL1/MKKS/WASF2/TWF1/SKI/CDC20/KDM1A/DNM2/LIF/XRCC5/CORO1A/DMTN/ANKRD27/SPHK2/SMARCB1/CHMP4A/SET/BBS4/CHMP4B/RAD1/CAPZB/PARP1/PHF8/MTPN/KATNB1/DYRK1A/CIB1/DNM1L/MAP4/BNIP3/INSIG1/MDM1/S1PR1/CAMSAP2/CDK5RAP2/SMAD4/SHANK3/ATM/TAOK1/OP…	72
GO:0010822	positive regulation of mitochondrion organization	36/1222	117/18670	1.50741e-15	3.60296e-14	1.48805e-14	HTRA2/BAX/PARK7/DDHD2/BCL2L11/FBXO7/NMT1/MGARP/BOK/HDAC6/MUL1/BAK1/CSNK2A2/BID/FIS1/FAM162A/CASP8/YWHAQ/YWHAH/E2F1/HTT/MMP9/TP53BP2/DNM1L/GBA/YWHAZ/BNIP3/SMURF1/YWHAE/OPA1/PRKAA1/VPS35/GSK3A/YWHAG/BAD/HIF1A	36
GO:2000027	regulation of animal organ morphogenesis	55/1222	253/18670	1.61327e-15	3.84085e-14	1.5863e-14	BAX/EDN1/PSMC5/NOTCH1/SPRY1/GDNF/ISL1/SMO/ARRB2/CTHRC1/TUG1/SFRP2/TGFB1/TGFBR2/FRS2/CSF1/CARM1/TGFBR1/FZD1/SNAI2/RAC1/ABL1/BMPR2/LIF/SOX8/SOX17/SEC24B/PSMC1/AP2A1/PTK7/HES1/CELSR2/FZD2/CITED1/DVL3/NKD1/AP2B1/CFLAR/CTNNB1/SOX9/RHOA/SMURF1/SIX1/SMAD4/ETV5/DIO3/DVL2/DVL1/MED1/PFN1/WNT4/CD34/DKK1/FZD7/MKS1	55
GO:0009743	response to carbohydrate	52/1222	230/18670	1.73134e-15	4.10586e-14	1.69575e-14	RAP1B/SERPINF1/TRA2B/NME1/HMGCR/RAP1A/PTEN/NAMPT/CASP3/EGR1/PPP3CB/EIF2B1/EIF2B2/PRKACA/NKX6-1/KIF5B/TGFB1/TGFBR2/BAIAP3/THBS1/EIF2B4/SPARC/SMARCA4/GLUL/RAC1/FIS1/SLC6A1/OXT/TXN2/MEN1/ZFP36L1/IL1B/ADNP/STAR/SRF/MAP4K4/SMARCB1/RAF1/GCLC/PPARD/PTGS2/ENDOG/CDK16/FOXO3/LRP1/RHOA/SOX4/MAP2K4/OPA1/PRKAA1/BAD/HIF1A	52
GO:0043281	regulation of cysteine-type endopeptidase activity involved in apoptotic process	50/1222	215/18670	1.81677e-15	4.29168e-14	1.77249e-14	KLF4/HTRA2/BAX/PARK7/SIAH2/BCL2L11/CDKN2D/BIRC5/SIRT1/PDCD6/ARRB2/BOK/SFRP2/DIABLO/MUL1/FADD/RPS6KA3/BAK1/LEF1/CASP9/GPX1/THBS1/BCL10/HMGB1/HSF1/ANP32B/BID/FIS1/MDM2/REST/FAM162A/CASP8/PAK2/TRAF2/S100A9/MTCH1/RAF1/S100A8/PTGS2/MMP9/HSPD1/EIF2AK3/IFT57/CFLAR/RHOA/MAP3K5/YWHAE/VCP/BAD/AIFM1	50
GO:0031644	regulation of neurological system process	39/1222	137/18670	1.85157e-15	4.35694e-14	1.79945e-14	COMT/EDN1/MGLL/S1PR2/MAG/STX1A/PTEN/MYRF/MTOR/CNIH2/NLGN2/TNFRSF21/ACPP/OXT/CARTPT/RGS4/BAIAP2/RNF10/DICER1/AKAP9/MTMR2/EIF2AK3/AVPR1A/CCL3/GBA/SSH1/SH3GL1/EDNRB/FABP5/SLC9A1/ABAT/EIF4A3/SHANK3/ADRA2C/TYMP/DVL1/DAG1/CACNB3/FMR1	39
GO:1901654	response to ketone	47/1222	193/18670	1.94196e-15	4.55199e-14	1.88e-14	KLF4/SERPINF1/NME1/AKR1B1/PARK7/EDN1/YAP1/EIF4E/USP8/FOS/SIRT1/HNRNPD/CALR/RELA/TGFB1/GNB1/CASP9/THBS1/FOSL1/HSF1/HSD3B1/ELK1/OXT/UBE3A/HSD3B2/CALM3/SPHK2/STAR/SRD5A1/PARP1/AKR1C3/AVPR1A/GBA/TNC/CFLAR/CDC5L/FOXO3/CCL21/TLR2/KIF1B/TGFB3/ATP2B1/OPA1/PRKAA1/GJB2/BAD/AIFM1	47
GO:0098693	regulation of synaptic vesicle cycle	35/1222	112/18670	2.18592e-15	5.10412e-14	2.10804e-14	RAP1B/DRD1/STX1A/GIT1/RAP1A/PTEN/CYFIP1/PPP3CB/DGKQ/ATP2A2/CNR1/VPS18/NAPA/NLGN2/PREPL/RAB5A/TOR1A/SNAPIN/RAB3GAP1/DNAJC5/CALM3/CDH2/PLAA/P2RY1/GRIPAP1/RAB3B/BACE1/VAMP4/DNM1L/SH3GL1/CDK5/GIPC1/DVL1/CPLX2/FMR1	35
GO:0043525	positive regulation of neuron apoptotic process	25/1222	57/18670	2.57008e-15	5.97815e-14	2.46902e-14	BAX/BCL2L11/UBE2M/JUN/CASP3/CASP2/CASP9/ATF2/MYBL2/FIS1/MAP3K11/PIN1/MCL1/ATF4/CCL3/BACE1/CDC34/CTNNB1/FOXO3/RHOA/CDK5/ATM/MAP2K4/PRNP/AIFM1	25
GO:0048857	neural nucleus development	26/1222	62/18670	2.69747e-15	6.25051e-14	2.58151e-14	GNB4/CNP/HSPA5/CCDC14/SEC16A/GLUD1/SIRT2/CALM2/ACTB/SCRIB/ZNF430/CALM3/SEC24B/SYNGR3/YWHAQ/YWHAH/SUDS3/RAD1/ZNF148/COX6B1/MAPKAP1/RHOA/NDUFS3/YWHAE/CKB/HOXB2	26
GO:0031330	negative regulation of cellular catabolic process	56/1222	264/18670	2.76867e-15	6.37785e-14	2.6341e-14	CDK5RAP3/FEZ2/SECISBP2/HTRA2/TSC2/PPARA/PARK7/IL10RA/BAG5/NAMPT/SDCBP/ATP2B4/GDNF/SMARCC1/DAB2IP/TIMP2/CNR1/MTOR/HNRNPD/HNRNPU/KDM4A/NMNAT1/SIRT2/TAF1/CSNK2A2/HMOX1/STAT3/HSP90AB1/PTK2/EIF4G1/FURIN/TIMP4/BAG6/ATP13A2/SORL1/UCHL5/E2F1/CHMP4A/CHMP4B/MCL1/EFNA1/MTMR2/MAPK14/PSEN1/DHX36/TSC1/MAP1A/LRIG2/RPS7/GIPC1/USP14/VPS35/HERC1/GSK3A/BECN1/FMR1	56
GO:0001890	placenta development	41/1222	152/18670	2.77343e-15	6.37785e-14	2.6341e-14	SPINT1/ADM/GRB2/HS6ST1/SETD2/HEY1/STK4/EOMES/LEF1/BPTF/FOSL1/ALKBH1/PCDH12/HSF1/BMPR2/MAP2K1/HSP90AB1/LIF/MEN1/PTK2/ZFP36L1/CASP8/ARID1A/NR2F2/HES1/CITED1/TMED2/CUL7/CEBPB/MC2R/PPARD/PTGS2/PKD1/MAPK1/MAPK14/HEY2/MED1/EPAS1/PRDM1/GJB2/HIF1A	41
GO:0045995	regulation of embryonic development	38/1222	132/18670	2.83777e-15	6.50116e-14	2.68503e-14	KLF4/TGIF2/NOTCH1/GDNF/PRKACA/SFRP2/NIBAN2/TULP3/STK4/FZD1/NR2C2/DLL1/RACGAP1/SOX17/SEC24B/NFE2L2/WNK1/BAG6/PTK7/HES1/MAPK7/GORAB/FZD2/DVL3/NKD1/NIPBL/CTNNB1/PAFAH1B1/DHX36/CDK1/SIX1/DVL2/DVL1/DAG1/WNT4/DKK1/FZD7/MKS1	38
GO:0071560	cellular response to transforming growth factor beta stimulus	54/1222	249/18670	3.25775e-15	7.43527e-14	3.07082e-14	COL1A1/EDN1/CRKL/YES1/JUN/SDCBP/TWSG1/FOS/SIRT1/HDAC2/ARRB2/TGFB1/TGFBR2/ACVR1B/HSPA5/THBS1/STK11/TGFBR1/SKI/DNM2/BMPR2/HSP90AB1/CRK/MEN1/PTK2/ITGA3/FBN1/ZFP36L1/FURIN/FNTA/PDPK1/STAR/MAPK7/POSTN/PIN1/SNW1/CITED1/PARP1/USP9X/CFLAR/CREB1/SOX9/UBB/RHOA/ACVRL1/MEF2C/SMURF1/EP300/SMAD4/TGFB3/GIPC1/CLDN5/COL3A1/WNT4	54
GO:0051495	positive regulation of cytoskeleton organization	51/1222	226/18670	3.51391e-15	7.98987e-14	3.29988e-14	ARF6/ARPC1B/ARPC3/RAC3/WASL/EDN1/GRB2/CYFIP1/MECP2/CFL1/NCK1/CTTN/NCK2/ACTR2/MTOR/NRP1/HRAS/CSF3/CEP120/ARPC4/PROX1/TGFBR1/ARF1/RAC1/NCKAP1/NF2/ABL1/FLNA/ARPC1A/FES/ARPC5/CORO1A/WDR1/BAIAP2/LIMK1/DCTN1/AKAP9/KATNB1/ARPC2/ACTR3/RHOA/CCL21/WASF1/CDK5/TSC1/ARHGEF15/CDK5RAP2/TGFB3/PFN1/WNT4/GMFB	51
GO:0007584	response to nutrient	50/1222	219/18670	3.99993e-15	9.02735e-14	3.72836e-14	COL1A1/PEMT/HMGCR/MTHFR/CDKN2D/PTEN/GNPAT/UFL1/P2RX4/DGKQ/CNR1/SFRP2/MTOR/RELA/TGFB1/TGFBR2/DNMT3A/EEF2/ACSL3/SPARC/CIB2/SNAI2/TAF1/HSF1/HMOX1/MDM2/FES/IL1B/CXCL10/STAR/BAIAP2/HMGCS1/SRF/POSTN/SNW1/P2RY1/GCLC/CD3E/PPARD/PTGS2/AKR1C3/TNC/SSH1/CREB1/GNAI2/ATP2B1/OPA1/MED1/BECN1/AIFM1	50
GO:0043583	ear development	50/1222	219/18670	3.99993e-15	9.02735e-14	3.72836e-14	CEP290/EDN1/NOTCH1/BCL2L11/TRIOBP/KCNK3/DDR1/SLC9A3R1/CTHRC1/TGFB1/RPL38/TRIP11/SPARC/PROX1/PTPN11/ANP32B/IFT20/NR4A3/DLL1/SCRIB/SPRY2/SEC24B/PTK7/JAG2/COL2A1/HES1/FZD2/MAFB/DLX5/DCHS1/SLC44A4/NIPBL/ECE1/MAPK1/INSIG1/SOX9/PAFAH1B1/PSAP/SIX1/HEY2/ADAM10/PRRX1/DVL2/TGFB3/PDGFRB/DVL1/OPA1/GJB2/IFT27/MKS1	50
GO:0014033	neural crest cell differentiation	31/1222	90/18670	4.13362e-15	9.26022e-14	3.82454e-14	EDN1/ZEB2/NRP2/CFL1/GDNF/ISL1/SMO/NOLC1/PDCD6/NRP1/PHACTR4/SNAI2/TCOF1/SEMA4G/SOX8/SEMA4C/CORO1C/HES1/LRP6/PEF1/KLHL12/SEMA3F/KBTBD8/FN1/MAPK1/SOX9/MEF2C/EDNRB/SEMA4F/SMAD4/HIF1A	31
GO:0034333	adherens junction assembly	31/1222	90/18670	4.13362e-15	9.26022e-14	3.82454e-14	TBCD/FAM107A/MACF1/IQGAP1/PTEN/CTTN/TAOK2/PIP5K1C/NRP1/THBS1/THY1/ACTN1/RAC1/ABL1/PTK2/DLG5/DMTN/PDPK1/CORO1C/MAP4K4/APOD/HIPK1/CTNNB1/LRP1/RHOA/ACVRL1/SLC9A1/TSC1/DAPK3/MMP14/WNT4	31
GO:0032147	activation of protein kinase activity	64/1222	333/18670	4.29517e-15	9.58675e-14	3.9594e-14	PARK7/S1PR2/DRD4/CCL5/IL6R/CRKL/SHC1/RAPGEF1/PRKACA/MARK2/ECT2/SPAG9/DAB2IP/DGKQ/MTOR/TAOK2/IL18/MUL1/TGFBR2/STK4/ADRA2B/FRS2/MINK1/THBS1/STK11/TGFBR1/PTPN11/CCDC88A/CSPG4/TLR3/ABL1/C5AR1/MAP2K1/CRK/IKBKG/DAXX/KIDINS220/PAK4/IL1B/PAK2/CARTPT/WNK1/ADNP/PDPK1/MAP3K11/STK25/TRAF2/MAP4K4/RAF1/TRAF6/DBNL/MAPKAP1/MAPK1/UBB/MAPK14/PSEN1/CDK1/MAP3K5/ADRA2C/TGFB3/TAOK1/MAP2K4/PRNP/PRKAA1	64
GO:0022407	regulation of cell-cell adhesion	72/1222	403/18670	4.33275e-15	9.63521e-14	3.97941e-14	KLF4/PPARA/CCL5/GRB2/ETS1/IL6R/YES1/CASP3/CSK/NCK1/TWSG1/NCK2/DNAJA3/METTL3/IL18/IL6/AIF1/RELA/TGFB1/FADD/TGFBR2/LEF1/MINK1/LRFN3/CXCL12/THY1/SNAI2/BCL10/PTPN11/HMGB1/EFNB3/EBI3/RAC1/NF2/TNFRSF21/ABL1/HLX/NR4A3/FLOT1/PTK2/CORO1A/IL1B/DLG5/PAK2/EGR3/DMTN/WNK1/PDPK1/HES1/MAPK7/CELSR2/CEBPB/TRAF6/CD3E/AP3D1/HSPD1/CCL2/GPNMB/ITGB2/RHOA/CCL21/MAPK14/EPHB3/ITGA6/ERBB2/FLOT2/ABAT/ZC3H12A/PRNP/BAD/WNT4/A…	72
GO:0021549	cerebellum development	33/1222	102/18670	4.41245e-15	9.74108e-14	4.02314e-14	XRCC1/GNPAT/CRKL/SSTR1/MECP2/B4GALT2/SMO/PTPRS/ATRN/HNRNPD/AIF1/HSPA5/PROX1/PTPN11/CLP1/ABL1/MAP2K1/DLL1/CRK/SEMA4C/GART/LRP6/CD3E/MTPN/UQCRQ/SDF4/ATIC/PSEN1/CDK5/ABAT/ARCN1/CKB/HERC1	33
GO:0030148	sphingolipid biosynthetic process	33/1222	102/18670	4.41245e-15	9.74108e-14	4.02314e-14	CSNK1G2/PEMT/VAPB/CERT1/ELOVL1/ELOVL3/CLN8/B3GALT1/DEGS1/B4GALT3/SGPL1/CERS5/SPTLC2/CERS1/NSMAF/SPHK2/SPHK1/SGPP1/SPTLC1/SMPD2/VAPA/PRKD2/KDSR/ELOVL5/GBA/CERS2/SMPD1/SAMD8/UGCG/SMPD4/PRKAA1/TNFRSF1A/PRKD3	33
GO:0009266	response to temperature stimulus	53/1222	243/18670	4.58244e-15	1.00797e-13	4.16299e-14	LXN/HTRA2/ADM/BAG3/BAG5/NUP133/ATXN3/VGF/CAMK2G/EIF2B1/FOS/SIRT1/HDAC2/DNAJA3/PDCD6/EIF2B2/PRKACA/ARRB2/ATP2A2/MTOR/DNAJB1/HSPA8/HSPA5/THBS1/EIF2B4/CXCL12/HSF1/HMOX1/HSP90AA1/HSP90AB1/DAXX/EIF2AK4/CXCL10/CASP8/AAAS/GCLC/EIF2S1/PTGS2/HSPD1/EIF2AK3/NR2F6/MAPK1/HSF4/AKT1S1/DHX36/SLC9A1/EP300/ATM/YWHAE/ATP2B1/VCP/PRKAA1/CD34	53
GO:0014031	mesenchymal cell development	30/1222	85/18670	5.36475e-15	1.17579e-13	4.8561e-14	EDN1/ZEB2/NOTCH1/NRP2/CFL1/GDNF/ISL1/SMO/NOLC1/PDCD6/NRP1/PHACTR4/SNAI2/TCOF1/SEMA4G/SOX8/SEMA4C/CORO1C/HES1/PEF1/KLHL12/SEMA3F/KBTBD8/FN1/MAPK1/SOX9/EDNRB/HEY2/SEMA4F/HIF1A	30
GO:0060070	canonical Wnt signaling pathway	64/1222	335/18670	5.78126e-15	1.26252e-13	5.2143e-14	KLF4/CSNK1G2/COL1A1/TBL1XR1/CSNK1E/PSMC5/NOTCH1/SIAH2/PTEN/YAP1/USP8/WNT10B/EGR1/ISL1/PYGO2/PFDN5/RAPGEF1/SLC9A3R1/CTHRC1/DAB2IP/SFRP2/STK4/LEF1/STK11/FZD1/SNAI2/ILK/RAB5A/CTNND1/IFT20/WLS/HDAC1/SOX17/FZD10/CDH2/PSMC1/WNK1/PTK7/LRP6/PIN1/FZD2/DVL3/NKD1/DLX5/KLHL12/CTNNB1/SOX9/FZD8/FOXO3/MAPK14/PSEN1/ASPM/SOX4/DVL2/DVL1/DAPK3/VCP/CHD8/VPS35/GSK3A/WNT4/DKK1/FZD7/MKS1	64
GO:0030833	regulation of actin filament polymerization	42/1222	162/18670	5.82362e-15	1.26269e-13	5.21499e-14	ARF6/ARFGEF1/ARPC1B/ARPC3/RAC3/WASL/DBN1/GBA2/GRB2/TRIOBP/SPTBN1/CYFIP1/NCK1/CTTN/NCK2/ACTR2/MTOR/CSF3/PREX1/ARPC4/MKKS/TWF1/ARF1/NCKAP1/ARPC1A/ARPC5/CORO1A/DMTN/RASA1/BAIAP2/BBS4/CAPZB/DBNL/MTPN/ARPC2/ACTR3/RHOA/CCL21/WASF1/PFN1/SPTAN1/GMFB	42
GO:0031960	response to corticosteroid	42/1222	162/18670	5.82362e-15	1.26269e-13	5.21499e-14	SERPINF1/COL1A1/ADM/EDN1/NOTCH1/FAM107A/BCL2L11/EIF4E/USP8/CASP3/FOS/ISL1/HNRNPU/IL6/AIF1/TGFB1/CASP9/SPARC/HNMT/FOSL1/HSD3B1/REST/OXT/HSD3B2/ZFP36L1/CALM3/KRAS/STAR/AREG/SRD5A1/PARP1/PTGS2/AKR1C3/AVPR1A/GBA/CFLAR/FOXO3/RHOA/ATP2B1/GJB2/BAD/AIFM1	42
GO:0036465	synaptic vesicle recycling	27/1222	69/18670	6.28539e-15	1.35796e-13	5.60847e-14	ARF6/STX1A/PICALM/CYFIP1/PPP3CB/PLD2/DGKQ/PIP5K1C/NLGN2/SYT8/RAB5A/TOR1A/DNM2/ACTB/GAK/SCRIB/CANX/CALM3/PLAA/SNCB/AP3D1/GRIPAP1/VAMP4/DNM1L/SH3GL1/CDK5/ACTG1	27
GO:0060359	response to ammonium ion	38/1222	135/18670	6.37113e-15	1.3716e-13	5.66481e-14	DRD1/DRD4/CRKL/CASP3/ATP2B4/PPP1R1B/HDAC2/CNR1/MTOR/HNRNPD/AIF1/PPP5C/RELA/FADD/GNB1/HSPA5/DNMT3A/DIAPH1/HNMT/ABL1/DNM2/MDM2/SLC6A1/HSP90AB1/OXT/UBE3A/RGS4/HRH3/ATF4/LY6H/MAPK1/AGRN/GNAI2/CDK5/ABAT/SMPD1/PPP1R9B/CHRM4	38
GO:0043491	protein kinase B signaling	56/1222	269/18670	6.52711e-15	1.40021e-13	5.78299e-14	KLF4/ARFGEF1/CPNE1/TSC2/PARK7/CCL5/EPHA2/GRB2/PTEN/LEMD2/SIRT1/RAPGEF1/PDCD6/SLC9A3R1/ARRB2/P2RX4/MTOR/PDGFRA/IL18/MUL1/TGFB1/FRS2/CSF3/GPX1/THBS1/SIRT2/STK11/TGFBR1/ILK/PTPN11/RAC1/HSP90AA1/RTN4/HSP90AB1/PTK2/ZFP36L1/IL1B/SPRY2/PPP2R5B/AREG/ERBB3/AKR1C3/MERTK/CIB1/CCL3/ITGB1/CCL2/SOX9/CCL21/ERBB2/FGF17/PDGFRB/DAG1/SETX/AXL/ADAM8	56
GO:0052548	regulation of endopeptidase activity	74/1222	425/18670	7.27072e-15	1.55203e-13	6.40999e-14	KLF4/LXN/SERPINF1/SPINT1/HTRA2/BAX/PARK7/SIAH2/BCL2L11/PICALM/CDKN2D/BIRC5/SIRT1/CST1/PDCD6/ARRB2/TIMP2/CST2/BOK/SFRP2/DIABLO/VTN/MUL1/FADD/RPS6KA3/C3/BAK1/LEF1/CASP9/GPX1/THBS1/BCL10/HMGB1/PEBP1/HSF1/ANP32B/BID/LGMN/STAT3/CAST/FIS1/MDM2/REST/HDAC1/FAM162A/CASP8/PAK2/FURIN/TIMP4/ATP13A2/SORL1/GAPDH/TRAF2/S100A9/UCHL5/MTCH1/RAF1/EFNA1/S100A8/PTGS2/MMP9/HSPD1/EIF2AK3/IFT57/CFLAR/RHOA/EFNA3/MAP3K5/Y…	74
GO:0021782	glial cell development	35/1222	116/18670	7.28591e-15	1.55203e-13	6.40999e-14	DRD1/MAG/PTEN/NDRG1/EIF2B1/SMO/MYRF/EIF2B2/IL6/TGFB1/ERCC2/SIRT2/EIF2B4/MXRA8/ILK/SKI/CDK6/C5AR1/DLL1/IL1B/KRAS/DICER1/S100A8/HDAC10/LRP1/AKT2/CNTNAP1/TLR2/PSEN1/CDK5/PHGDH/SOX4/LDLR/DAG1/MPP5	35
GO:0043405	regulation of MAP kinase activity	64/1222	337/18670	7.75965e-15	1.64716e-13	6.8029e-14	CDK5RAP3/EDN1/S1PR2/ZEB2/DRD4/SPRY1/HMGCR/IQGAP1/CRKL/CSK/SHC1/RAPGEF1/SPAG9/DAB2IP/SFRP2/TAOK2/MUL1/TGFB1/ADRA2B/FRS2/HRAS/THBS1/TGFBR1/ILK/PTPN11/CSPG4/C5AR1/MAP2K1/CRK/IKBKG/DAXX/KIDINS220/FZD10/IL1B/SPRY2/CARTPT/KRAS/RGS4/SORL1/MAP3K11/TRAF2/RAF1/DVL3/TRAF6/DBNL/GBA/MAPK1/UBB/FZD8/MAPK14/PSEN1/CDK1/ERBB2/SMPD1/UCHL1/MAP3K5/DVL2/TGFB3/TAOK1/MAP2K4/PDGFRB/PRKAA1/DKK1/ADAM8	64
GO:0033002	muscle cell proliferation	52/1222	239/18670	9.25309e-15	1.95054e-13	8.05587e-14	KLF4/COMT/AKR1B1/EDN1/XRCC6/MEF2D/NOTCH1/HMGCR/CCL5/PTEN/IL6R/YAP1/NAMPT/JUN/MTOR/IL18/IL6/AIF1/TGFBR2/PRKDC/THBS1/NDRG4/NPR1/TGFBR1/ILK/HMOX1/STAT3/MDM2/NR4A3/XRCC5/GNAI3/SOD2/TRAF6/PPARD/PTGS2/MMP9/APOD/CFLAR/CTNNB1/MAPK1/GNAI2/MEF2C/MAPK14/CDK1/SIX1/S1PR1/HEY2/NOTCH3/MAP3K5/TGFB3/PDGFRB/MMP2	52
GO:2000116	regulation of cysteine-type endopeptidase activity	52/1222	239/18670	9.25309e-15	1.95054e-13	8.05587e-14	KLF4/HTRA2/BAX/PARK7/SIAH2/BCL2L11/CDKN2D/BIRC5/SIRT1/PDCD6/ARRB2/BOK/SFRP2/DIABLO/MUL1/FADD/RPS6KA3/BAK1/LEF1/CASP9/GPX1/THBS1/BCL10/HMGB1/HSF1/ANP32B/BID/LGMN/CAST/FIS1/MDM2/REST/FAM162A/CASP8/PAK2/TRAF2/S100A9/MTCH1/RAF1/S100A8/PTGS2/MMP9/HSPD1/EIF2AK3/IFT57/CFLAR/RHOA/MAP3K5/YWHAE/VCP/BAD/AIFM1	52
GO:0071559	response to transforming growth factor beta	54/1222	255/18670	9.40717e-15	1.97616e-13	8.16168e-14	COL1A1/EDN1/CRKL/YES1/JUN/SDCBP/TWSG1/FOS/SIRT1/HDAC2/ARRB2/TGFB1/TGFBR2/ACVR1B/HSPA5/THBS1/STK11/TGFBR1/SKI/DNM2/BMPR2/HSP90AB1/CRK/MEN1/PTK2/ITGA3/FBN1/ZFP36L1/FURIN/FNTA/PDPK1/STAR/MAPK7/POSTN/PIN1/SNW1/CITED1/PARP1/USP9X/CFLAR/CREB1/SOX9/UBB/RHOA/ACVRL1/MEF2C/SMURF1/EP300/SMAD4/TGFB3/GIPC1/CLDN5/COL3A1/WNT4	54
GO:0051222	positive regulation of protein transport	73/1222	418/18670	9.47289e-15	1.9831e-13	8.19035e-14	ARF6/HTRA2/CEP290/SPTBN1/BAG3/PPP3CB/ISL1/SMO/PRKACA/RAB29/ECT2/NKX6-1/CHP1/KIF5B/ZPR1/IL6/AIF1/TGFB1/BAIAP3/HRAS/SEC16A/NLGN2/GLUD1/PCM1/ACSL3/TMEM30A/GLUL/HMGB1/CSNK2A2/ARF1/RAC1/ANP32B/ABL1/FIS1/MDM2/RAN/FLNA/WLS/CSF1R/IL1B/ATP13A2/SORL1/GAPDH/POSTN/PPARD/PTGS2/CIB1/CCL3/DNM1L/MAPK1/ITGB2/LRP1/AKT2/TLR2/MAPK14/PSEN1/CDK5/DHX36/ERBB2/ABAT/SOX4/TGFB3/YWHAE/ZC3H12A/PRNP/PRKAA1/VPS35/GSK3A/BAD/HIF…	73
GO:0036473	cell death in response to oxidative stress	31/1222	93/18670	1.17118e-14	2.44338e-13	1.00913e-13	HTRA2/PARK7/BAG5/CYP1B1/SIRT1/FBXO7/DIABLO/HDAC6/GPX1/SFPQ/FZD1/REST/NR4A3/NFE2L2/STK25/MAPK7/SOD2/MCL1/PARP1/ENDOG/ATF4/NCOA7/HSPB1/NONO/SIGMAR1/CTNNB1/FOXO3/PSAP/TSC1/MAP3K5/HIF1A	31
GO:0010256	endomembrane system organization	75/1222	438/18670	1.18258e-14	2.45871e-13	1.01546e-13	ARFGEF1/WASL/VAPB/BLOC1S2/CERT1/SPTBN1/PTEN/BAG5/RAB18/NDRG1/USP8/RAB10/LEMD2/ALS2/NDEL1/MYRF/RAB29/ATP2A2/VPS18/BLOC1S3/GORASP1/SNX3/MICALL1/BAIAP3/SEC16A/TRIP11/SUN2/CIT/TOR1A/REEP2/DNM2/RAB3GAP1/PRMT5/MAP2K1/RTN4/GAK/FLOT1/SCARB2/BLOC1S1/PACSIN2/BAG6/ZMPSTE24/CORO1C/ANKLE2/BAIAP2/STK25/CHMP4A/TMED2/CUL7/CHMP4B/STX6/DCTN1/HTT/CHMP2B/AP3D1/AKAP9/OBSL1/SUN1/EIF2AK3/VAMP4/YWHAZ/MAPK1/CREB1/PAFAH1B…	75
GO:0048863	stem cell differentiation	54/1222	257/18670	1.32825e-14	2.75216e-13	1.13666e-13	EDN1/PSMC5/ZEB2/NOTCH1/NRP2/YAP1/CFL1/GDNF/ISL1/SMO/NOLC1/PDCD6/SETD2/PDGFRA/METTL3/HNRNPU/NRP1/EOMES/PHACTR4/ERCC2/FZD1/SNAI2/CDK6/ABL1/STAT3/TCOF1/REST/SEMA4G/LIF/XRCC5/SOX8/SOX17/SEMA4C/PSMC1/NFE2L2/TAL1/CORO1C/HES1/SRF/LRP6/PEF1/KLHL12/SEMA3F/KBTBD8/FN1/MAPK1/SOX9/MEF2C/EDNRB/DHX36/SEMA4F/SMAD4/TCF3/HIF1A	54
GO:1900407	regulation of cellular response to oxidative stress	30/1222	88/18670	1.57561e-14	3.23211e-13	1.33489e-13	HTRA2/PARK7/BAG5/DHFR/CD36/SIRT1/FBXO7/HDAC6/GPX1/SFPQ/SZT2/FZD1/REST/NR4A3/NFE2L2/MAPK7/SOD2/MCL1/PARP1/ENDOG/ATF4/NCOA7/HSPB1/NONO/MAPKAP1/CTNNB1/FOXO3/PSAP/TSC1/HIF1A	30
GO:1901888	regulation of cell junction assembly	30/1222	88/18670	1.57561e-14	3.23211e-13	1.33489e-13	RAP1B/EPHA2/FAM107A/MACF1/IQGAP1/RAP1A/PTEN/RAPGEF1/PRKACA/NRP1/THBS1/THY1/SNAI2/RAC1/ABL1/FLOT1/PTK2/DMTN/CORO1C/MAP4K4/APOD/LRP1/RHOA/ACVRL1/SLC9A1/TSC1/CLDN5/DAPK3/MMP14/WNT4	30
GO:0043406	positive regulation of MAP kinase activity	54/1222	258/18670	1.57586e-14	3.23211e-13	1.33489e-13	EDN1/S1PR2/ZEB2/DRD4/IQGAP1/CRKL/CSK/SHC1/RAPGEF1/SPAG9/DAB2IP/TAOK2/MUL1/TGFB1/ADRA2B/FRS2/HRAS/THBS1/TGFBR1/ILK/PTPN11/CSPG4/C5AR1/MAP2K1/CRK/IKBKG/DAXX/KIDINS220/FZD10/IL1B/CARTPT/KRAS/MAP3K11/TRAF2/RAF1/DVL3/TRAF6/DBNL/MAPK1/UBB/FZD8/MAPK14/PSEN1/CDK1/ERBB2/MAP3K5/DVL2/TGFB3/TAOK1/MAP2K4/PDGFRB/PRKAA1/DKK1/ADAM8	54
GO:0010632	regulation of epithelial cell migration	58/1222	291/18670	1.61608e-14	3.30345e-13	1.36435e-13	KLF4/ARF6/SERPINF1/EDN1/NOTCH1/EPHA2/MACF1/PTEN/NRP2/ETS1/MECP2/JUN/SIRT1/PDCD6/P2RX4/DAB2IP/MTOR/HDAC6/CALR/TGFB1/NRP1/TGFBR2/THBS1/SPARC/PROX1/GLUL/HMGB1/HMOX1/ABL1/LGMN/BMPR2/RTN4/PTK2/ITGA3/NFE2L2/PDPK1/DLL4/CORO1C/SYNJ2BP/NR2F2/MAP4K4/PRKD2/EFNA1/PTGS2/MMP9/BCAR1/HSPB1/CIB1/SOX9/RHOA/ACVRL1/MEF2C/PLCG1/PLK2/ZC3H12A/PFN1/RAB11A/HIF1A	58
GO:0001952	regulation of cell-matrix adhesion	35/1222	119/18670	1.72857e-14	3.50976e-13	1.44956e-13	FAM107A/MACF1/IQGAP1/PTEN/CD36/DDR1/NRP1/MINK1/THBS1/CSF1/THY1/ILK/RAC1/NF2/CDK6/ABL1/PTK2/DMTN/CORO1C/RASA1/MAP4K4/POSTN/CD3E/APOD/CIB1/LRP1/RHOA/CCL21/ACVRL1/SLC9A1/TSC1/DAG1/DAPK3/MMP14/WNT4	35
GO:0016079	synaptic vesicle exocytosis	35/1222	119/18670	1.72857e-14	3.50976e-13	1.44956e-13	RAP1B/DRD1/SNAP47/PRRT2/STX1A/GIT1/SV2A/RAP1A/ATP2A2/CNR1/VPS18/NAPA/PIP5K1C/CTBP2/SNPH/PREPL/SYT8/RAB5A/SNAPIN/RAB3GAP1/DNAJC5/SCRIB/CALM3/SNAP29/P2RY1/SNAP23/BLOC1S6/BACE1/DNM1L/PSEN1/CDK5/GIPC1/DVL1/CPLX2/FMR1	35
GO:0046777	protein autophosphorylation	51/1222	235/18670	1.86709e-14	3.77838e-13	1.5605e-13	CSNK1G2/IQGAP1/YES1/JUN/CSK/PPP2R5D/DDR1/ULK1/PRKACA/MARK2/NBN/CHP1/MTOR/PDGFRA/TAOK2/ACVR1B/STK4/MINK1/STK11/THY1/TAF1/CALM2/IMPACT/ABL1/CSF1R/PTK2/FES/EIF2AK4/PPP2R5B/CALM3/PAK2/WNK1/ATP13A2/PDPK1/MAP3K11/STK25/EIF2S1/PRKD2/DYRK1A/EIF2AK3/RAP2A/GPNMB/CDK5/EPHB3/ERBB2/AURKA/UHMK1/ATM/TAOK1/PDGFRB/DAPK3	51
GO:0010821	regulation of mitochondrion organization	44/1222	182/18670	2.03663e-14	4.10776e-13	1.69654e-13	RHOT1/HTRA2/TSC2/BAX/PARK7/FXN/DDHD2/BCL2L11/BAG3/CTTN/FBXO7/NMT1/ARRB2/MGARP/BOK/HDAC6/MUL1/BAK1/GPX1/CSNK2A2/BID/FIS1/FAM162A/CASP8/ATP13A2/YWHAQ/YWHAH/E2F1/HTT/MMP9/TP53BP2/DNM1L/GBA/YWHAZ/BNIP3/SMURF1/YWHAE/OPA1/PRKAA1/VPS35/GSK3A/YWHAG/BAD/HIF1A	44
GO:0050905	neuromuscular process	33/1222	107/18670	2.11603e-14	4.24315e-13	1.75245e-13	DRD1/PRRT2/RAC3/FXN/FOXS1/PTEN/MECP2/PNKD/NBN/TPP1/SLURP1/CLN8/NLGN2/HEXB/SLC1A3/RBFOX2/ABL1/BLOC1S4/NR4A3/ZMPSTE24/GIGYF2/DCTN1/UBA5/HOXC10/BACE1/PAFAH1B1/CNTNAP1/PSAP/OPA3/UCHL1/DVL1/CHD8/HERC1	33
GO:0052547	regulation of peptidase activity	76/1222	452/18670	2.11773e-14	4.24315e-13	1.75245e-13	KLF4/LXN/SERPINF1/SPINT1/HTRA2/BAX/PARK7/SIAH2/BCL2L11/PICALM/CDKN2D/BIRC5/SIRT1/CST1/PDCD6/ARRB2/TIMP2/CST2/BOK/SFRP2/DIABLO/VTN/MUL1/FADD/RPS6KA3/C3/BAK1/LEF1/CASP9/GPX1/THBS1/BCL10/HMGB1/PEBP1/HSF1/ANP32B/BID/LGMN/STAT3/CAST/FIS1/MDM2/REST/HDAC1/FAM162A/CASP8/PAK2/FURIN/TIMP4/ATP13A2/SORL1/GAPDH/TRAF2/S100A9/UCHL5/MTCH1/RAF1/EFNA1/S100A8/PTGS2/MMP9/HSPD1/EIF2AK3/IFT57/FN1/CFLAR/RHOA/MAPK14/EFN…	76
GO:0047496	vesicle transport along microtubule	22/1222	47/18670	2.26653e-14	4.52634e-13	1.86941e-13	BLOC1S2/AP3M1/BLOC1S5/NDEL1/BLOC1S3/KIF5B/KIF3B/CNIH2/KIF1C/SNAPIN/AP3S2/TRAK2/BLOC1S4/AP3S1/BLOC1S1/HTT/BLOC1S6/AP3D1/AP3M2/VAMP7/PAFAH1B1/KIF1B	22
GO:0001837	epithelial to mesenchymal transition	38/1222	140/18670	2.31694e-14	4.61185e-13	1.90473e-13	COL1A1/NOTCH1/SPRY1/PTEN/SDCBP/ISL1/HDAC2/NOLC1/PDCD6/DAB2IP/HEY1/SFRP2/MTOR/IL6/TGFB1/TGFBR2/EOMES/LEF1/TGFBR1/SNAI2/TCOF1/RTN4/IL1B/DLG5/LRP6/CUL7/EFNA1/PEF1/KLHL12/KBTBD8/CTNNB1/SOX9/HEY2/SMAD4/TGFB3/DAG1/WNT4/HIF1A	38
GO:0010212	response to ionizing radiation	39/1222	147/18670	2.39575e-14	4.75313e-13	1.96308e-13	BAX/XRCC6/GRB2/YAP1/NAMPT/POLB/CASP3/EGR1/SIRT1/ECT2/SFRP2/TGFB1/HSPA5/BAK1/HRAS/DNMT3A/H2AX/GPX1/PRKDC/STK11/SNAI2/HSF1/KDM1A/ELK1/DNM2/MDM2/XRCC5/MEN1/CXCL10/ZMPSTE24/STAR/RAD1/LIG4/PARP1/NIPBL/MAPK14/RRM1/ATM/PRKAA1	39
GO:0007626	locomotory behavior	46/1222	198/18670	2.54667e-14	5.0361e-13	2.07995e-13	CTNS/PEX13/DRD1/HTRA2/PARK7/DRD4/FXN/DDHD2/PTEN/MECP2/B4GALT2/EGR1/PPP3CB/GDNF/ALS2/PPP1R1B/ARRB2/CNP/MTOR/HOXD9/SLURP1/SPG11/CLN8/NLGN2/C1QL1/HEXB/CXCL12/EFNB3/PPT1/SNCG/UBA6/TAL1/ZMPSTE24/GIGYF2/GAD1/PAFAH1B1/PSAP/TSC1/ABAT/ETV5/UCHL1/ARCN1/NTAN1/ZNF385A/VPS35/GMFB	46
GO:0008306	associative learning	28/1222	78/18670	2.63734e-14	5.19848e-13	2.14701e-13	CTNS/DRD1/DDHD2/HMGCR/MECP2/B4GALT2/NPTN/PPP1R1B/FOS/ACTR2/MTOR/CLN8/RIN1/NDRG4/PPT1/LGMN/IFT20/NRGN/KRAS/SRF/RIC8A/ITGB1/CREB1/CDK5/DEAF1/MAP1A/EIF4A3/HIF1A	28
GO:0099518	vesicle cytoskeletal trafficking	23/1222	52/18670	2.68605e-14	5.27735e-13	2.17958e-13	WASL/BLOC1S2/AP3M1/BLOC1S5/NDEL1/BLOC1S3/KIF5B/KIF3B/CNIH2/KIF1C/SNAPIN/AP3S2/TRAK2/BLOC1S4/AP3S1/BLOC1S1/HTT/BLOC1S6/AP3D1/AP3M2/VAMP7/PAFAH1B1/KIF1B	23
GO:0048660	regulation of smooth muscle cell proliferation	42/1222	169/18670	2.86941e-14	5.61941e-13	2.32086e-13	KLF4/COMT/AKR1B1/EDN1/XRCC6/MEF2D/HMGCR/CCL5/PTEN/IL6R/NAMPT/JUN/MTOR/IL18/IL6/AIF1/TGFBR2/PRKDC/THBS1/NDRG4/NPR1/ILK/HMOX1/MDM2/NR4A3/XRCC5/GNAI3/SOD2/TRAF6/PPARD/PTGS2/MMP9/APOD/CTNNB1/GNAI2/MEF2C/S1PR1/NOTCH3/MAP3K5/TGFB3/PDGFRB/MMP2	42
GO:0034248	regulation of cellular amide metabolic process	79/1222	483/18670	2.98777e-14	5.8324e-13	2.40882e-13	SECISBP2/CCL5/PICALM/CYFIP1/DHFR/EIF4E/CASP3/NCK1/EIF2B1/NCK2/NOLC1/EIF2B2/MTOR/METTL3/HNRNPD/TARBP2/IL6/CALR/RPS6KA3/EIF4EBP2/THBS1/RPL38/NGRN/EIF2B4/EEF2/CAPRIN1/METTL14/ALKBH1/IMPACT/STAT3/TCOF1/UNK/IREB2/EIF2AK4/ZFP36L1/EIF4G1/NFE2L2/ATP13A2/NSMAF/SPHK2/SPHK1/SORL1/GIGYF2/GAPDH/PAIP2/PIN1/SMPD2/METAP1/EIF2S1/EFNA1/MTPN/ATF4/EIF2AK3/HSPB1/RPS6KB1/KBTBD8/EIF4ENIF1/MAPK1/FOXO3/RHOA/AKT2/DHX36/ER…	79
GO:1903706	regulation of hemopoiesis	78/1222	475/18670	3.51969e-14	6.84874e-13	2.82858e-13	H3-3B/NME1/PSMC5/NOTCH1/ETS1/YAP1/JUN/ATXN1L/FOS/FBXO7/DPF2/H3-3A/MTOR/METTL3/NOTCH2/IL18/TGFB1/FADD/TGFBR2/ACVR1B/LEF1/CSF3/THBS1/CSF1/B2M/KAT2A/HMGB1/RBFOX2/TLR3/CDK6/ABL1/CA2/HLX/STAT3/NR4A3/HDAC1/DLL1/LIF/FES/FBN1/ZFP36L1/CASP8/EGR3/CARTPT/PSMC1/NFE2L2/TAL1/WDR5/HES1/KMT2B/MAFB/CEBPB/TRAF6/AP3D1/RB1/PRMT1/CIB1/CCL3/CTNNB1/CREB1/HMGB2/FOXO3/RHOA/MEF2C/MAPK14/DHX36/ERBB2/EP300/SOS1/ZC3H12A/MED1…	78
GO:0060324	face development	22/1222	48/18670	3.92732e-14	7.6175e-13	3.14608e-13	COL1A1/PDGFRA/TGFB1/LEF1/PTPN11/MKKS/SKI/SGPL1/RAB3GAP1/MAP2K1/SRF/LRP6/BBS4/RAF1/DLX5/NIPBL/MAPK1/EP300/TGFB3/CLDN5/MMP2/DKK1	22
GO:0048864	stem cell development	29/1222	85/18670	4.22049e-14	8.13415e-13	3.35946e-13	EDN1/ZEB2/NRP2/CFL1/GDNF/ISL1/SMO/NOLC1/PDCD6/SETD2/NRP1/PHACTR4/SNAI2/TCOF1/SEMA4G/SOX8/SEMA4C/CORO1C/HES1/PEF1/KLHL12/SEMA3F/KBTBD8/FN1/MAPK1/SOX9/EDNRB/SEMA4F/HIF1A	29
GO:0050772	positive regulation of axonogenesis	29/1222	85/18670	4.22049e-14	8.13415e-13	3.35946e-13	DBN1/ZEB2/MACF1/CYFIP1/PLXND1/NDEL1/NRP1/STK11/CXCL12/ILK/ANAPC2/BMPR2/MAP2K1/ARHGDIA/ADNP/GDI1/GOLGA4/STK25/SRF/LIMK1/PLXNA1/DBNL/TUBB2B/FN1/PAFAH1B1/LRP1/RHOA/ZFYVE27/RAB11A	29
GO:0003205	cardiac chamber development	42/1222	171/18670	4.44529e-14	8.51337e-13	3.51608e-13	NOTCH1/LUZP1/NRP2/LMO4/PLXND1/ISL1/SMO/HEY1/SFRP2/NOTCH2/TGFB1/NRP1/TGFBR2/FRS2/TRIP11/PROX1/TGFBR1/FZD1/UBE4B/DNM2/BMPR2/MDM2/TBX3/ARID1A/PTK7/ZMPSTE24/DLL4/HES1/SRF/FZD2/AP2B1/MEF2C/HEY2/SOX4/SOS1/SMAD4/MED1/PRDM1/GSK3A/HIF1A/CPE/MKS1	42
GO:0048659	smooth muscle cell proliferation	42/1222	171/18670	4.44529e-14	8.51337e-13	3.51608e-13	KLF4/COMT/AKR1B1/EDN1/XRCC6/MEF2D/HMGCR/CCL5/PTEN/IL6R/NAMPT/JUN/MTOR/IL18/IL6/AIF1/TGFBR2/PRKDC/THBS1/NDRG4/NPR1/ILK/HMOX1/MDM2/NR4A3/XRCC5/GNAI3/SOD2/TRAF6/PPARD/PTGS2/MMP9/APOD/CTNNB1/GNAI2/MEF2C/S1PR1/NOTCH3/MAP3K5/TGFB3/PDGFRB/MMP2	42
GO:0060997	dendritic spine morphogenesis	24/1222	58/18670	4.56183e-14	8.70908e-13	3.59692e-13	WASL/DBN1/PTEN/CFL1/ACTR2/HDAC6/CAPRIN1/LZTS3/UBE3A/PDLIM5/NGEF/BAIAP2/DBNL/EFNA1/DNM1L/PAFAH1B1/CDK5/EPHB3/DHX36/ADAM10/SHANK3/DVL1/OPA1/ARC	24
GO:0008630	intrinsic apoptotic signaling pathway in response to DNA damage	32/1222	104/18670	5.64413e-14	1.07415e-12	4.43634e-13	HTRA2/BAX/EPHA2/XPA/BCL2L11/CDKN2D/POLB/SIRT1/BOK/SFRP2/CASP2/BAK1/CASP9/PRKDC/TOPORS/CXCL12/SNAI2/HMOX1/BID/ABL1/KDM1A/BAG6/TRIM32/E2F1/SNW1/MCL1/HIPK1/EP300/ATM/ZNF385A/TNFRSF1A/BAD	32
GO:0010508	positive regulation of autophagy	34/1222	117/18670	6.05753e-14	1.14923e-12	4.7464e-13	TSC2/PARK7/BCL2L11/BAG3/ULK1/SIRT1/FBXO7/HDAC6/MUL1/STK11/HMGB1/HMOX1/RAB3GAP1/IKBKG/EIF2AK4/GNAI3/SPTLC2/SPTLC1/HTT/GBA/BNIP3/FOXO3/AMBRA1/SMURF1/TSC1/PAFAH1B2/PLK2/ZC3H12A/TBK1/PRKAA1/GSK3A/BAD/HIF1A/BECN1	34
GO:0006672	ceramide metabolic process	30/1222	92/18670	6.11486e-14	1.15649e-12	4.77639e-13	GALC/HTRA2/NEU3/GBA2/CERT1/ELOVL1/CLN8/NEU1/B3GALT1/HEXB/DEGS1/B4GALT3/SGPL1/CERS5/SPTLC2/CERS1/NSMAF/SPHK2/SPHK1/SPTLC1/SMPD2/GBA/CERS2/PSAP/SMPD1/SAMD8/UGCG/SMPD4/PRKAA1/TNFRSF1A	30
GO:0008347	glial cell migration	22/1222	49/18670	6.68959e-14	1.26126e-12	5.20909e-13	CRKL/GPR183/P2RX4/DAB2IP/HEXB/CSF1/SUN2/CSPG4/IDH2/RTN4/SCRIB/SRGAP2/P2RY1/SUN1/CCL3/CERS2/CCL2/CTNNB1/PAFAH1B1/LRP1/CDK5/MMP14	22
GO:0016202	regulation of striated muscle tissue development	39/1222	152/18670	7.84425e-14	1.47438e-12	6.0893e-13	PPARA/EDN1/NOTCH1/HMGCR/PTEN/YAP1/WNT10B/PARP2/ARRB2/NIBAN2/MTOR/TGFB1/TGFBR2/CENPF/FRS2/LEF1/SIRT2/KAT2A/TGFBR1/DLL1/FLOT1/SOX17/RGS4/PIN1/MTPN/ERBB3/CTNNB1/MAPK1/CREB1/MEF2C/MAPK14/CDK1/SIX1/HEY2/SMAD4/PRKAA1/GSK3A/DKK1/FZD7	39
GO:0014032	neural crest cell development	28/1222	81/18670	7.93429e-14	1.4867e-12	6.14018e-13	EDN1/ZEB2/NRP2/CFL1/GDNF/ISL1/SMO/NOLC1/PDCD6/NRP1/PHACTR4/SNAI2/TCOF1/SEMA4G/SOX8/SEMA4C/CORO1C/HES1/PEF1/KLHL12/SEMA3F/KBTBD8/FN1/MAPK1/SOX9/EDNRB/SEMA4F/HIF1A	28
GO:0055007	cardiac muscle cell differentiation	36/1222	132/18670	9.51822e-14	1.778e-12	7.34329e-13	PPARA/EDN1/PARP2/ARRB2/MTOR/PDGFRA/HNRNPU/CALR/TGFB1/FRS2/PROX1/KAT2A/KDM6B/IFT20/DLL1/TBX3/MEF2A/ARID1A/PDLIM5/ZMPSTE24/RGS4/SRF/PIN1/OBSL1/ITGB1/MEF2C/CDK1/SLC9A1/TSC1/HEY2/SMAD4/MAP2K4/PDGFRB/GSK3A/DKK1/FZD7	36
GO:0051091	positive regulation of DNA-binding transcription factor activity	53/1222	261/18670	1.00973e-13	1.88039e-12	7.76613e-13	PARK7/EDN1/PTEN/CRTC1/WNT10B/CD36/SMO/STK36/NKX6-1/IL18/IL6/RELA/TGFB1/CSF3/ARHGEF2/ATF2/CARM1/SMARCA4/FZD1/FOSL1/BCL10/TAF1/TLR3/KDM1A/STAT3/FLOT1/IKBKG/IL1B/PPP2R5B/KRAS/SPHK1/SRF/TRAF2/LRP6/TRIM32/SMARCB1/S100A9/FZD2/TRAF6/PRKD2/MTPN/S100A8/CIB1/CFLAR/CTNNB1/ITGB2/UBB/TLR2/FLOT2/EP300/DVL2/TCF3/ADAM8	53
GO:0071248	cellular response to metal ion	44/1222	190/18670	1.0516e-13	1.95237e-12	8.06345e-13	SERPINF1/CPNE1/EDN1/IQGAP1/JUN/KCNK3/FOS/P2RX4/ECT2/CALR/PPP5C/HSPA5/B2M/SYT8/HSF1/HMOX1/LGMN/DAXX/MEF2A/DMTN/NFE2L2/WNK1/ATP13A2/STAR/CLIC4/EIF2S1/LIG4/PARP1/PTGS2/MMP9/ENDOG/ATF4/CACNA1H/EIF2AK3/AKR1C3/BACE1/MAPK1/CREB1/BNIP3/MEF2C/PRNP/PRKAA1/MAPK9/BECN1	44
GO:0007548	sex differentiation	54/1222	270/18670	1.13447e-13	2.09342e-12	8.646e-13	H3-3B/BAX/BCL2L11/CRKL/CASP3/VGF/SIRT1/EIF2B2/ARRB2/BOK/SFRP2/H3-3A/CASP2/PDGFRA/ACVR1B/HSPA5/BAK1/PBX1/EIF2B4/IRX5/TGFBR1/PTPN11/MKKS/SGPL1/TLR3/FLNA/SOX8/UBE3A/TBX3/CTNNA1/STAR/SRD5A1/HMGCS1/LRP6/KMT2B/CEBPB/PKD1/AKR1C3/MERTK/NIPBL/CTNNB1/RAB13/SOX9/UBB/HMGB2/FOXO3/ASPM/RRM1/SMAD4/ATM/PDGFRB/MMP14/WNT4/AXL	54
GO:0045165	cell fate commitment	54/1222	270/18670	1.13447e-13	2.09342e-12	8.646e-13	KLF4/NOTCH1/LMO4/WNT10B/CASP3/RAB10/ISL1/SMO/SFRP2/NKX6-1/MTOR/NOTCH2/IL6/TEAD3/NRP1/EOMES/ARHGEF2/PRKDC/PROX1/TGFBR1/STAT3/KDM6B/DLL1/SOX8/SOX17/TBX3/SPRY2/TAL1/JAG2/DLL4/NR2F2/HES1/CEBPB/MCL1/HOXC10/ITGB1/CTNNB1/FKBP8/SOX9/RHOA/MEF2C/PSEN1/SIX1/HEY2/NOTCH3/PRRX1/SMAD4/EVX1/EPAS1/TCF3/PRDM1/WNT4/DKK1/FZD7	54
GO:0035966	response to topologically incorrect protein	45/1222	199/18670	1.37499e-13	2.52956e-12	1.04473e-12	CDK5RAP3/BAX/VAPB/BCL2L11/DNAJB2/BAG3/ATXN3/NCK1/NCK2/SHC1/DAB2IP/BOK/TPP1/DNAJB1/HDAC6/HSPA8/CALR/HSPA5/BAK1/THBS1/AMFR/TOR1A/HSF1/MANF/HSP90AA1/HSP90AB1/DAXX/CANX/PPP2R5B/ATP6V0D1/NFE2L2/BAG6/HYOU1/CUL7/DCTN1/EIF2S1/ATF4/HSPD1/EIF2AK3/CREB3L2/HSPB1/CCL2/EP300/VCP/GSK3A	45
GO:0006643	membrane lipid metabolic process	46/1222	207/18670	1.44751e-13	2.65494e-12	1.09651e-12	CSNK1G2/GALC/PEMT/HTRA2/NEU3/BAX/VAPB/GBA2/CERT1/CYP1B1/ELOVL1/ELOVL3/CLN8/NEU1/B3GALT1/HEXB/DEGS1/B4GALT3/SGPL1/PPT1/CERS5/SPTLC2/CERS1/NSMAF/SPHK2/SPHK1/SGPP1/SPTLC1/SMPD2/PIGT/VAPA/PRKD2/KDSR/ELOVL5/GBA/CERS2/PSAP/SMPD1/SAMD8/PDXDC1/UGCG/SMPD4/PRKAA1/TNFRSF1A/ST3GAL4/PRKD3	46
GO:1903362	regulation of cellular protein catabolic process	51/1222	247/18670	1.49484e-13	2.73349e-12	1.12895e-12	CDK5RAP3/CSNK1E/PARK7/BBS7/PTEN/DNAJB2/BAG5/WNT10B/ATXN3/SDCBP/SMARCC1/UFL1/PRKACA/DAB2IP/GPX1/SIRT2/TAF1/TMEM259/CSNK2A2/MDM2/HSP90AA1/HSP90AB1/UBE3A/PTK2/FURIN/PSMC1/NFE2L2/BAG6/ATP13A2/UCHL5/GCLC/EFNA1/PKD1/GBA/UBB/LRP1/SMURF1/PSEN1/AURKA/MAP1A/PLK2/RPS7/LDLR/GIPC1/DVL1/USP14/VCP/MAPK9/VPS35/GSK3A/FMR1	51
GO:1901342	regulation of vasculature development	71/1222	422/18670	1.51191e-13	2.75639e-12	1.13841e-12	KLF4/SERPINF1/ADM/NOTCH1/EPHA2/RAP1A/ETS1/IL6R/MECP2/EGR1/CYP1B1/PLXND1/PGK1/ISL1/SIRT1/PDCD6/DAB2IP/HEY1/SFRP2/NIBAN2/IL6/NRP1/TGFBR2/C3/ATF2/THBS1/SPARC/NPR1/GLUL/HMOX1/TLR3/ABL1/STAT3/C5AR1/DLL1/PAK4/IL1B/SPRY2/CXCL10/NFE2L2/PDPK1/DLL4/SYNJ2BP/SPHK1/MAPK7/SOD2/PRKD2/EFNA1/PTGS2/HSPB1/HIPK1/CIB1/ITGB1/CFLAR/GPNMB/CTNNB1/ITGB2/RHOA/ACVRL1/ERBB2/HEY2/PLCG1/EFNA3/PLK2/ADAM10/EGLN1/ZC3H12A/WNT4/HIF…	71
GO:1903320	regulation of protein modification by small protein conjugation or removal	49/1222	231/18670	1.53508e-13	2.79027e-12	1.1524e-12	HMG20A/AIMP2/CDK5RAP3/PARK7/FAM107A/SIAH2/PTEN/DNAJB2/BAG5/EGR1/UFL1/PDCD6/HMG20B/ARRB2/CHP1/MTOR/GORASP1/MUL1/RELA/HSPA5/TOPORS/TGFBR1/BCL10/TAF1/CDC20/ABL1/KDM1A/HSP90AA1/HSP90AB1/DAXX/UBE3A/PLAA/SPHK1/LIMK1/PIN1/GCLC/TRAF6/PEF1/DNM1L/CTNNB1/UBB/PSEN1/CDK5/SOX4/RPS7/ZC3H12A/VCP/MAPK9/GSK3A	49
GO:1901861	regulation of muscle tissue development	39/1222	155/18670	1.55507e-13	2.81494e-12	1.16259e-12	PPARA/EDN1/NOTCH1/HMGCR/PTEN/YAP1/WNT10B/PARP2/ARRB2/NIBAN2/MTOR/TGFB1/TGFBR2/CENPF/FRS2/LEF1/SIRT2/KAT2A/TGFBR1/DLL1/FLOT1/SOX17/RGS4/PIN1/MTPN/ERBB3/CTNNB1/MAPK1/CREB1/MEF2C/MAPK14/CDK1/SIX1/HEY2/SMAD4/PRKAA1/GSK3A/DKK1/FZD7	39
GO:0043112	receptor metabolic process	44/1222	192/18670	1.55979e-13	2.81494e-12	1.16259e-12	PPARA/ADM/EDN1/DRD4/GRB2/PICALM/SDCBP/CD36/ALS2/HDAC2/RAB29/ARRB2/ARAP1/HDAC6/TGFB1/RAB5A/ARF1/USP46/LGMN/DNM2/NUMB/HDAC1/FLOT1/SCRIB/FURIN/FNTA/AP2A1/SORL1/MTMR2/AP2B1/ITGB1/ECE1/ITGB2/LRP1/ATAD1/SMURF1/PSEN1/CDK5/HIF1A/EPS15/BECN1/DKK1/ARC/FMR1	44
GO:0090150	establishment of protein localization to membrane	61/1222	332/18670	1.56256e-13	2.81494e-12	1.16259e-12	SNAP47/BAX/MACF1/BCL2L11/SPTBN1/CSK/RAB10/SDCBP/NMT1/CHP1/GORASP1/TAOK2/MICALL1/HSPA5/HRAS/SEC16A/PREPL/RAB8A/RPL38/ACSL3/GRASP/REEP2/BID/RAB3GAP1/FIS1/TIMM9/TIMM10/HSP90AA1/SCRIB/CALM3/CASP8/RPL24/DMTN/BAG6/GDI1/YWHAQ/GOLGA4/YWHAH/E2F1/CHMP4A/CHMP4B/GRIPAP1/TP53BP2/CIB1/TIMM13/VAMP7/YWHAZ/ITGB2/AKT2/CDK5/ERBB2/RPS7/YWHAE/PRNP/CLSTN1/VPS35/RAB11A/YWHAG/BAD/CACNB3/RPL10	61
GO:0043087	regulation of GTPase activity	77/1222	479/18670	1.62191e-13	2.91319e-12	1.20317e-12	TBCD/ARFGEF1/TSC2/SPRY1/CCL5/EPHA2/AGAP2/GIT1/IQGAP1/PICALM/RAP1A/CRKL/JUN/ALS2/PLXND1/RAPGEF1/NDEL1/ARRB2/ECT2/DAB2IP/ARAP1/MTOR/NRP1/RIN1/TBC1D24/HRAS/PREX1/ACAP3/ARHGAP35/THY1/MKKS/DYNLT1/RAB3GAP1/FGD1/ARHGDIA/RACGAP1/CRK/SCRIB/VAV2/PTK2/FZD10/SPRY2/NGEF/WNK1/SRGAP2/GDI1/CORO1C/RTN4R/ANKRD27/RASA1/RGS4/MAP4K4/PIN1/BBS4/TMED2/DVL3/PLXNA1/RIC8A/CCL3/ITGB1/DNM1L/CCL2/AGRN/PAFAH1B1/AKT2/CCL21/EPHB…	77
GO:0030100	regulation of endocytosis	55/1222	281/18670	1.7099e-13	3.06219e-12	1.26471e-12	ARF6/TSC2/WASL/DRD4/PICALM/RAP1A/PTEN/CSK/SDCBP/CD36/PPP3CB/RAPGEF1/RAB21/ARRB2/DGKQ/SNX3/VTN/CALR/TGFB1/C3/B2M/RAB5A/HMGB1/TOR1A/ARF1/RAC1/USP46/PPT1/ABL1/DNM2/NUMB/DLL1/FLOT1/SCRIB/IL1B/CALM3/PACSIN2/AP2A1/SYNJ2BP/SPHK1/MTMR2/AP2B1/MERTK/VAMP4/DNM1L/CCL2/SH3GL1/LRP1/ATAD1/CCL21/TLR2/DKK1/ARC/FMR1/AXL	55
GO:0043542	endothelial cell migration	54/1222	273/18670	1.81911e-13	3.24818e-12	1.34152e-12	KLF4/SERPINF1/EDN1/NOTCH1/EPHA2/PTEN/NRP2/ETS1/MECP2/CYP1B1/PLXND1/SIRT1/PDCD6/P2RX4/DAB2IP/CALR/TGFB1/NRP1/GPX1/THBS1/SPARC/PROX1/GLUL/TGFBR1/HMGB1/HMOX1/ABL1/LGMN/BMPR2/PTK2/EGR3/NFE2L2/PDPK1/DLL4/SYNJ2BP/NR2F2/SRF/PRKD2/EFNA1/PTGS2/BCAR1/HSPB1/CIB1/ITGB1/ITGB2/RAB13/RHOA/ACVRL1/MEF2C/PLCG1/PLK2/GIPC1/ZC3H12A/HIF1A	54
GO:0010332	response to gamma radiation	23/1222	56/18670	1.87047e-13	3.3301e-12	1.37536e-12	BAX/XRCC6/YAP1/POLB/EGR1/HSPA5/BAK1/HRAS/H2AX/GPX1/PRKDC/HSF1/KDM1A/ELK1/MDM2/XRCC5/MEN1/CXCL10/ZMPSTE24/LIG4/PARP1/ATM/PRKAA1	23
GO:0048634	regulation of muscle organ development	39/1222	156/18670	1.94504e-13	3.45274e-12	1.42601e-12	PPARA/EDN1/NOTCH1/HMGCR/PTEN/YAP1/WNT10B/PARP2/ARRB2/NIBAN2/MTOR/TGFB1/TGFBR2/CENPF/FRS2/LEF1/SIRT2/KAT2A/TGFBR1/DLL1/FLOT1/SOX17/RGS4/PIN1/MTPN/ERBB3/CTNNB1/MAPK1/CREB1/MEF2C/MAPK14/CDK1/SIX1/HEY2/SMAD4/PRKAA1/GSK3A/DKK1/FZD7	39
GO:0030010	establishment of cell polarity	36/1222	135/18670	2.00896e-13	3.54952e-12	1.46598e-12	RAP1B/ARF6/ARFGEF1/SPRY1/CRKL/CFL1/RAB10/BCCIP/NDEL1/FSCN1/MARK2/SLC9A3R1/WEE1/ARHGEF2/STK11/DYNLT1/HSP90AA1/HSP90AB1/CRK/SCRIB/PTK2/SPRY2/JAM3/PTK7/HES1/DCTN1/HTT/PKD1/MAP4/PAFAH1B1/RHOA/CCL21/LLGL1/FLOT2/CDK5RAP2/MPP5	36
GO:0014074	response to purine-containing compound	38/1222	149/18670	2.01126e-13	3.54952e-12	1.46598e-12	RAP1B/COL1A1/NME1/RAP1A/PTEN/DUOX2/WNT10B/JUN/VGF/FOS/HDAC2/RAPGEF1/P2RX4/DGKQ/RELA/HSPA5/SPARC/CARM1/CIB2/FOSL1/TAF1/KDM1A/SLC6A1/OXT/ZFP36L1/IL1B/DMTN/STAR/AREG/SRD5A1/HMGCS1/CITED1/P2RY1/NDUFS4/AKAP9/PTGS2/SSH1/PRKAA1	38
GO:0034332	adherens junction organization	37/1222	142/18670	2.03508e-13	3.58115e-12	1.47904e-12	ARF6/TBCD/FAM107A/MACF1/IQGAP1/PTEN/CSK/CTTN/TAOK2/PIP5K1C/NRP1/THBS1/THY1/CTNND1/ACTN1/RAC1/ABL1/NUMB/PTK2/DLG5/CDH2/DMTN/PDPK1/CORO1C/CTNNA1/MAP4K4/APOD/HIPK1/CTNNB1/LRP1/RHOA/ACVRL1/SLC9A1/TSC1/DAPK3/MMP14/WNT4	37
GO:0001503	ossification	68/1222	398/18670	2.36065e-13	4.14206e-12	1.7107e-12	H3-3B/COL1A1/MEF2D/NOTCH1/EPHA2/IL6R/WNT10B/TWSG1/SMO/UFL1/PRKACA/PDLIM7/CTHRC1/SFRP2/H3-3A/VCAN/HNRNPU/IL6/TGFB1/LEF1/ERCC2/PBX1/CSF1/RPL38/SPARC/FZD1/SNAI2/ILK/SKI/CDK6/BMPR2/REST/NAB1/OXT/SOX8/MEN1/PTK2/ZMPSTE24/COL2A1/AREG/CITED1/CEBPB/TRAF6/DLX5/PTGS2/SUN1/EIF2AK3/DCHS1/CCL3/TNC/NIPBL/GPNMB/CTNNB1/MAPK1/SOX9/RHOA/MEF2C/SMURF1/MAPK14/DHX36/S1PR1/TGFB3/ATP2B1/MMP2/MMP14/WNT4/HIF1A/DKK1	68
GO:0019827	stem cell population maintenance	39/1222	157/18670	2.42765e-13	4.24735e-12	1.75419e-12	KLF4/NOTCH1/SRRT/YAP1/EIF4E/SMO/METTL3/NOTCH2/EOMES/PBX1/PCM1/PROX1/SKI/METTL14/STAT3/REST/DLL1/LIF/TBX3/CDH2/ARID1A/LSM1/TAL1/HES1/RAF1/SS18/LIG4/EIF4ENIF1/NIPBL/CTNNB1/SOX9/FOXO3/ASPM/SOX4/PRRX1/SMAD4/HOOK3/DDX6/FZD7	39
GO:0090287	regulation of cellular response to growth factor stimulus	56/1222	292/18670	2.5009e-13	4.36292e-12	1.80192e-12	NBL1/NOTCH1/SPRY1/CYFIP1/SDCBP/LEMD2/NPTN/TWSG1/SIRT1/PDCD6/DAB2IP/SFRP2/NIBAN2/VTN/TGFB1/TGFBR2/HSPA5/THBS1/STK11/TGFBR1/FZD1/ILK/SKI/ABL1/DNM2/BMPR2/DLL1/HSP90AB1/MEN1/ITGA3/FBN1/IL1B/SPRY2/PPP2R5B/PDPK1/SORL1/SLC9A6/HES1/PIN1/SNW1/CITED1/PRKD2/CFLAR/CTNNB1/FKBP8/UBB/ACVRL1/WASF1/SMURF1/EP300/SMAD4/TGFB3/GIPC1/WNT4/HIF1A/DKK1	56
GO:0032886	regulation of microtubule-based process	47/1222	218/18670	2.57223e-13	4.47449e-12	1.848e-12	RHOT1/TBCD/MAP1S/GBA2/FAM107A/MACF1/MECP2/STMN1/CAMSAP1/TACC3/MARK2/HDAC6/MARK4/HNRNPU/NEFH/CNIH2/ARHGEF2/CEP120/DIAPH1/KAT2A/MKKS/ATAT1/RAC1/ABL1/FES/BBS4/CHMP4B/DCTN1/CHMP2B/AKAP9/KATNB1/DYRK1A/PKD1/CIB1/CTNNB1/PAFAH1B1/RHOA/MDM1/ERBB2/AURKA/CAMSAP2/MAP1A/PLK2/CDK5RAP2/TAOK1/PRKAA1/GSK3A	47
GO:1902882	regulation of response to oxidative stress	30/1222	97/18670	2.96645e-13	5.14552e-12	2.12514e-12	HTRA2/PARK7/BAG5/DHFR/CD36/SIRT1/FBXO7/HDAC6/GPX1/SFPQ/SZT2/FZD1/REST/NR4A3/NFE2L2/MAPK7/SOD2/MCL1/PARP1/ENDOG/ATF4/NCOA7/HSPB1/NONO/MAPKAP1/CTNNB1/FOXO3/PSAP/TSC1/HIF1A	30
GO:0003151	outflow tract morphogenesis	27/1222	79/18670	3.02802e-13	5.23736e-12	2.16307e-12	NOTCH1/NRP2/CRKL/JUN/PLXND1/ISL1/SFRP2/NRP1/TGFBR2/ATF2/FZD1/ILK/BMPR2/SOX17/TBX3/SEC24B/HES1/FZD2/NIPBL/CTNNB1/MEF2C/SIX1/HEY2/SMAD4/DVL2/CLDN5/HIF1A	27
GO:0034976	response to endoplasmic reticulum stress	55/1222	285/18670	3.13775e-13	5.41173e-12	2.23508e-12	CDK5RAP3/BAX/VAPB/PARK7/CERT1/BCL2L11/DNAJB2/ATXN3/JUN/NCK1/NCK2/SIRT1/SHC1/UFL1/DAB2IP/ATP2A2/BOK/TPP1/CALR/HSPA5/BAK1/SEC16A/THBS1/EEF2/UBE4B/AMFR/TMEM259/TOR1A/MANF/FLOT1/CANX/RNF103/EIF2AK4/PPP2R5B/ATP6V0D1/NFE2L2/BAG6/TRAF2/HYOU1/CUL7/CEBPB/DCTN1/EIF2S1/UBA5/ATF4/EIF2AK3/CREB3L2/CCL2/EP300/MAP3K5/USP14/OPA1/VCP/GSK3A/AIFM1	55
GO:0060828	regulation of canonical Wnt signaling pathway	55/1222	286/18670	3.6443e-13	6.26758e-12	2.58856e-12	CSNK1G2/COL1A1/TBL1XR1/CSNK1E/PSMC5/NOTCH1/SIAH2/YAP1/USP8/WNT10B/EGR1/ISL1/PFDN5/RAPGEF1/SLC9A3R1/CTHRC1/DAB2IP/SFRP2/STK4/STK11/FZD1/SNAI2/ILK/CTNND1/IFT20/WLS/HDAC1/SOX17/CDH2/PSMC1/WNK1/PTK7/LRP6/PIN1/DVL3/NKD1/DLX5/KLHL12/CTNNB1/SOX9/FOXO3/MAPK14/PSEN1/ASPM/SOX4/DVL2/DVL1/DAPK3/VCP/CHD8/VPS35/GSK3A/DKK1/FZD7/MKS1	55
GO:0098727	maintenance of cell number	39/1222	159/18670	3.75832e-13	6.44541e-12	2.662e-12	KLF4/NOTCH1/SRRT/YAP1/EIF4E/SMO/METTL3/NOTCH2/EOMES/PBX1/PCM1/PROX1/SKI/METTL14/STAT3/REST/DLL1/LIF/TBX3/CDH2/ARID1A/LSM1/TAL1/HES1/RAF1/SS18/LIG4/EIF4ENIF1/NIPBL/CTNNB1/SOX9/FOXO3/ASPM/SOX4/PRRX1/SMAD4/HOOK3/DDX6/FZD7	39
GO:0008637	apoptotic mitochondrial changes	34/1222	124/18670	3.90308e-13	6.65607e-12	2.74901e-12	RHOT1/BAX/BLOC1S2/FXN/BCL2L11/JUN/NMT1/ARRB2/BOK/MUL1/BAK1/GPX1/ATF2/BID/FIS1/FAM162A/CASP8/YWHAQ/YWHAH/SOD2/E2F1/GCLC/MMP9/HSPD1/TP53BP2/DNM1L/YWHAZ/BNIP3/YWHAE/OPA1/VPS35/GSK3A/YWHAG/BAD	34
GO:0051101	regulation of DNA binding	34/1222	124/18670	3.90308e-13	6.65607e-12	2.74901e-12	KLF4/CPNE1/NME1/PARK7/JUN/ISL1/SMO/HDAC2/HEY1/NIBAN2/TGFB1/LEF1/ERCC2/SIRT2/TAF1/HMGB1/SKI/HMOX1/KDM1A/LIF/CALM3/ZMPSTE24/HES1/E2F1/TRAF6/PARP1/RB1/MMP9/NIPBL/CTNNB1/HMGB2/PSEN1/HEY2/EP300	34
GO:0045773	positive regulation of axon extension	20/1222	43/18670	4.0327e-13	6.85785e-12	2.83234e-12	DBN1/MACF1/CYFIP1/NDEL1/NRP1/CXCL12/ILK/ANAPC2/BMPR2/ADNP/GDI1/GOLGA4/SRF/LIMK1/DBNL/FN1/PAFAH1B1/LRP1/ZFYVE27/RAB11A	20
GO:1902850	microtubule cytoskeleton organization involved in mitosis	35/1222	131/18670	4.07891e-13	6.91706e-12	2.8568e-12	SPRY1/WDR62/MECP2/BIRC5/BCCIP/STMN1/NDEL1/SETD2/TACC3/HNRNPU/KIF3B/ARHGEF2/SUN2/DYNLT1/MYBL2/CDC20/RAN/FLNA/RACGAP1/SPRY2/AAAS/CHMP4B/DCTN1/HTT/CHMP2B/PKD1/MAP4/PAFAH1B1/RHOA/AURKA/PLK2/CDK5RAP2/VCP/RAB11A/TACC1	35
GO:1904019	epithelial cell apoptotic process	32/1222	111/18670	4.23041e-13	7.15398e-12	2.95465e-12	ARF6/ARRB2/DAB2IP/BOK/MTOR/IL6/TGFBR2/STK4/DNMT3A/THBS1/HMOX1/BID/ABL1/BMPR2/CAST/PAK4/ZFP36L1/NFE2L2/JAG2/PDPK1/MAPK7/E2F1/EIF2S1/RB1/HIPK1/AKR1C3/CCL2/CFLAR/FOXO3/PLCG1/MAP3K5/BAD	32
GO:0120032	regulation of plasma membrane bounded cell projection assembly	41/1222	175/18670	4.83452e-13	8.15288e-12	3.3672e-12	ARF6/WASL/IFT140/EPHA2/CYFIP1/VDAC3/NDEL1/FSCN1/ARAP1/MTOR/MARK4/NRP1/HRAS/CEP120/TGFBR1/ARHGAP35/RAB5A/WASF2/TWF1/CCDC88A/RAC1/NCKAP1/DNM2/IFT20/DMTN/CORO1C/SRF/BBS4/HTT/CAPZB/MIEN1/MAP4/ARPC2/AGRN/CCL21/TGFB3/DPYSL3/RALA/PFN1/EPS8L2/FMR1	41
GO:0060541	respiratory system development	44/1222	198/18670	4.90813e-13	8.25408e-12	3.409e-12	AIMP2/NOTCH1/SPRY1/YAP1/EIF4E/HS6ST1/ATXN1L/JMJD6/PDGFRA/TULP3/TGFBR2/LEF1/SPARC/PROX1/SKI/BMPR2/MAP2K1/LIF/ITGA3/SPRY2/DLG5/SEC24B/BAG6/KRAS/PTK7/HES1/SRF/LRP6/PLOD3/DLX5/PKD1/TNC/CTNNB1/MAPK1/CREB1/SOX9/CIC/SIX1/EP300/TGFB3/PDGFRB/DAG1/EPAS1/MMP14	44
GO:0090316	positive regulation of intracellular protein transport	38/1222	153/18670	4.9448e-13	8.29279e-12	3.42498e-12	HTRA2/CEP290/BAG3/SMO/PRKACA/RAB29/ECT2/CHP1/KIF5B/ZPR1/TGFB1/HRAS/SEC16A/PCM1/TMEM30A/CSNK2A2/ANP32B/FIS1/MDM2/RAN/FLNA/IL1B/SORL1/PTGS2/CIB1/MAPK1/ITGB2/AKT2/MAPK14/PSEN1/CDK5/ERBB2/YWHAE/ZC3H12A/PRNP/PRKAA1/GSK3A/CACNB3	38
GO:0051384	response to glucocorticoid	37/1222	146/18670	5.14583e-13	8.60615e-12	3.55441e-12	SERPINF1/ADM/EDN1/FAM107A/BCL2L11/EIF4E/USP8/CASP3/FOS/ISL1/HNRNPU/IL6/AIF1/TGFB1/CASP9/SPARC/HNMT/FOSL1/HSD3B1/REST/OXT/HSD3B2/ZFP36L1/CALM3/KRAS/STAR/AREG/SRD5A1/PTGS2/AVPR1A/GBA/CFLAR/FOXO3/RHOA/ATP2B1/GJB2/BAD	37
GO:0038179	neurotrophin signaling pathway	19/1222	39/18670	5.43595e-13	9.04156e-12	3.73423e-12	SPRY1/GRB2/RAP1A/CYFIP1/CASP3/RAPGEF1/FRS2/PTPN11/KIDINS220/CORO1A/SPRY2/PPP2R5B/SLC9A6/RAF1/BCAR1/AKT1S1/WASF1/SOS1/ZFYVE27	19
GO:0050775	positive regulation of dendrite morphogenesis	19/1222	39/18670	5.43595e-13	9.04156e-12	3.73423e-12	DBN1/SS18L2/FBXO31/ACTR2/RAB21/SS18L1/ILK/CAPRIN1/ANAPC2/ANKRD27/BAIAP2/CUL7/DBNL/OBSL1/DNM1L/VAMP7/PAFAH1B1/DHX36/OPA1	19
GO:1903201	regulation of oxidative stress-induced cell death	26/1222	75/18670	5.68665e-13	9.43269e-12	3.89577e-12	HTRA2/PARK7/BAG5/SIRT1/FBXO7/HDAC6/GPX1/SFPQ/FZD1/REST/NR4A3/NFE2L2/MAPK7/SOD2/MCL1/PARP1/ENDOG/ATF4/NCOA7/HSPB1/NONO/CTNNB1/FOXO3/PSAP/TSC1/HIF1A	26
GO:0032092	positive regulation of protein binding	29/1222	93/18670	5.83194e-13	9.64733e-12	3.98442e-12	ARF6/PARK7/USP33/PLXND1/CTHRC1/VTN/NRP1/STK4/CSF3/B2M/AMFR/TAF1/HSF1/ABL1/RAN/HSP90AB1/FLOT1/MEN1/TRAF2/PIN1/MMP9/PKD1/LRP1/MEF2C/PSEN1/CDK5/EP300/PLK2/RFNG	29
GO:0006986	response to unfolded protein	41/1222	176/18670	5.91244e-13	9.75393e-12	4.02844e-12	CDK5RAP3/BAX/VAPB/BCL2L11/DNAJB2/BAG3/NCK1/NCK2/SHC1/DAB2IP/BOK/TPP1/DNAJB1/HSPA8/CALR/HSPA5/BAK1/THBS1/AMFR/HSF1/MANF/HSP90AA1/HSP90AB1/DAXX/CANX/PPP2R5B/ATP6V0D1/NFE2L2/HYOU1/CUL7/DCTN1/EIF2S1/ATF4/HSPD1/EIF2AK3/CREB3L2/HSPB1/CCL2/EP300/VCP/GSK3A	41
GO:0006909	phagocytosis	64/1222	369/18670	6.03713e-13	9.93263e-12	4.10225e-12	ARPC1B/ARPC3/RAC3/WASL/GRB2/RAP1A/PTEN/CYFIP1/IGHA1/YES1/CSK/NCK1/CD36/PLD2/JMJD6/RAPGEF1/ACTR2/SPG11/SNX3/PIP5K1C/AIF1/CALR/TGFB1/C3/IGHA2/THBS1/ARPC4/RAB5A/WASF2/HMGB1/RAC1/NCKAP1/ABL1/DNM2/ACTB/HSP90AA1/HSP90AB1/CRK/VAV2/PTK2/ARPC1A/ARPC5/CORO1A/IL1B/CORO1C/SPHK1/BAIAP2/LIMK1/SPON2/MERTK/ITGB1/CCL2/VAMP7/ARPC2/MAPK1/ITGB2/ACTR3/LRP1/TLR2/PLCG1/LDLR/ACTG1/BECN1/AXL	64
GO:0001892	embryonic placenta development	28/1222	87/18670	6.06779e-13	9.9561e-12	4.11194e-12	SPINT1/ADM/GRB2/HS6ST1/SETD2/HEY1/STK4/EOMES/LEF1/BPTF/PCDH12/HSF1/MAP2K1/LIF/ZFP36L1/CASP8/NR2F2/HES1/CITED1/TMED2/CEBPB/PKD1/MAPK1/HEY2/MED1/EPAS1/PRDM1/HIF1A	28
GO:0034284	response to monosaccharide	45/1222	207/18670	6.08915e-13	9.96421e-12	4.11529e-12	SERPINF1/TRA2B/NME1/HMGCR/RAP1A/PTEN/NAMPT/CASP3/EGR1/PPP3CB/EIF2B1/EIF2B2/PRKACA/NKX6-1/KIF5B/TGFB1/TGFBR2/BAIAP3/THBS1/EIF2B4/SPARC/SMARCA4/GLUL/RAC1/FIS1/TXN2/MEN1/STAR/SRF/MAP4K4/SMARCB1/RAF1/GCLC/PPARD/PTGS2/ENDOG/CDK16/FOXO3/LRP1/RHOA/SOX4/OPA1/PRKAA1/BAD/HIF1A	45
GO:0031503	protein-containing complex localization	54/1222	281/18670	6.16201e-13	1.00563e-11	4.15334e-12	ARL3/TERF2/SNAP47/WASL/DBN1/DRD4/IFT140/RAP1A/EIF4E/NUP133/BBS12/BIRC5/NPTN/THOC6/SRSF1/SETD2/STX7/THOC2/HNRNPU/KIF3B/HRAS/CNIH2/RAB8A/IFT52/PCM1/SFPQ/TRIP11/GRASP/USP46/SNAPIN/DNM2/IFT122/NUMB/RAN/IFT20/SCRIB/AAAS/SYNJ2BP/AP3D1/GRIPAP1/AP2B1/IFT57/TSC1/ADAM10/EIF4A3/ATM/DAG1/CLSTN1/IFT27/VPS35/RAB11A/EPS15/ARC/PURA	54
GO:0018107	peptidyl-threonine phosphorylation	34/1222	126/18670	6.46244e-13	1.05184e-11	4.34416e-12	CSNK1G2/CSNK1E/S1PR2/PPP2R5D/ULK1/PRKACA/MARK2/DGKQ/MTOR/TGFB1/TGFBR2/ACVR1B/SIRT2/TGFBR1/CIT/TAF1/CSNK2A2/CALM2/MAP2K1/SPRY2/CALM3/EIF4G1/DMTN/WNK1/PDPK1/SPHK1/PRKD2/DYRK1A/HIPK1/MAPK1/CDK5/CDK1/TBK1/GSK3A	34
GO:0048839	inner ear development	43/1222	192/18670	6.81735e-13	1.10663e-11	4.57048e-12	CEP290/NOTCH1/TRIOBP/KCNK3/SLC9A3R1/CTHRC1/TGFB1/TRIP11/SPARC/PROX1/PTPN11/ANP32B/IFT20/NR4A3/DLL1/SCRIB/SPRY2/SEC24B/PTK7/JAG2/COL2A1/HES1/FZD2/MAFB/DLX5/DCHS1/SLC44A4/INSIG1/SOX9/PAFAH1B1/PSAP/SIX1/HEY2/ADAM10/PRRX1/DVL2/TGFB3/PDGFRB/DVL1/OPA1/GJB2/IFT27/MKS1	43
GO:0061001	regulation of dendritic spine morphogenesis	20/1222	44/18670	6.94059e-13	1.12364e-11	4.6407e-12	DBN1/PTEN/CFL1/ACTR2/CAPRIN1/LZTS3/UBE3A/PDLIM5/NGEF/BAIAP2/DBNL/EFNA1/DNM1L/PAFAH1B1/CDK5/DHX36/ADAM10/SHANK3/OPA1/ARC	20
GO:0060491	regulation of cell projection assembly	41/1222	177/18670	7.21833e-13	1.16544e-11	4.81335e-12	ARF6/WASL/IFT140/EPHA2/CYFIP1/VDAC3/NDEL1/FSCN1/ARAP1/MTOR/MARK4/NRP1/HRAS/CEP120/TGFBR1/ARHGAP35/RAB5A/WASF2/TWF1/CCDC88A/RAC1/NCKAP1/DNM2/IFT20/DMTN/CORO1C/SRF/BBS4/HTT/CAPZB/MIEN1/MAP4/ARPC2/AGRN/CCL21/TGFB3/DPYSL3/RALA/PFN1/EPS8L2/FMR1	41
GO:0120034	positive regulation of plasma membrane bounded cell projection assembly	30/1222	100/18670	7.2372e-13	1.16544e-11	4.81335e-12	WASL/CYFIP1/NDEL1/FSCN1/ARAP1/MTOR/MARK4/NRP1/HRAS/CEP120/TGFBR1/ARHGAP35/WASF2/CCDC88A/RAC1/NCKAP1/DNM2/SRF/BBS4/HTT/MIEN1/ARPC2/AGRN/CCL21/TGFB3/DPYSL3/RALA/PFN1/EPS8L2/FMR1	30
GO:0070371	ERK1 and ERK2 cascade	58/1222	317/18670	7.49738e-13	1.20414e-11	4.9732e-12	KLF4/RAP1B/NOTCH1/SPRY1/HMGCR/CCL5/EPHA2/RAP1A/PTEN/CRKL/GPR183/JUN/CSK/CD36/NPTN/SHC1/RAPGEF1/SLC9A3R1/ARRB2/DAB2IP/PDGFRA/NOTCH2/TGFB1/NRP1/FRS2/HRAS/NDRG4/PTPN11/HMGB1/ABL1/PRMT5/C5AR1/MAP2K1/CSF1R/LIF/ZFP36L1/IL1B/SPRY2/SYNJ2BP/PIN1/P2RY1/PRKD2/CIB1/CCL3/CCL2/FN1/CFLAR/GPNMB/MAPK1/SOX9/LRP1/CCL21/GNAI2/RANBP9/ERBB2/SMAD4/PDGFRB/MED1	58
GO:0046902	regulation of mitochondrial membrane permeability	26/1222	76/18670	8.11106e-13	1.29927e-11	5.36607e-12	RHOT1/BAX/BLOC1S2/BCL2L11/NMT1/SPG7/CNP/BOK/MUL1/BAK1/ATF2/DYNLT1/BID/STAT3/CASP8/YWHAQ/YWHAH/E2F1/TP53BP2/YWHAZ/BNIP3/SLC9A1/YWHAE/GSK3A/YWHAG/BAD	26
GO:0010634	positive regulation of epithelial cell migration	40/1222	171/18670	9.82261e-13	1.56929e-11	6.48129e-12	ARF6/EDN1/NRP2/ETS1/JUN/SIRT1/PDCD6/P2RX4/MTOR/HDAC6/CALR/TGFB1/NRP1/TGFBR2/THBS1/SPARC/PROX1/HMGB1/HMOX1/ABL1/LGMN/BMPR2/RTN4/ITGA3/NFE2L2/PDPK1/MAP4K4/PRKD2/PTGS2/MMP9/BCAR1/HSPB1/CIB1/SOX9/PLCG1/PLK2/ZC3H12A/PFN1/RAB11A/HIF1A	40
GO:0009746	response to hexose	44/1222	202/18670	1.02389e-12	1.6315e-11	6.73823e-12	SERPINF1/TRA2B/NME1/HMGCR/RAP1A/PTEN/NAMPT/CASP3/EGR1/PPP3CB/EIF2B1/EIF2B2/PRKACA/NKX6-1/KIF5B/TGFB1/TGFBR2/BAIAP3/THBS1/EIF2B4/SMARCA4/GLUL/RAC1/FIS1/TXN2/MEN1/STAR/SRF/MAP4K4/SMARCB1/RAF1/GCLC/PPARD/PTGS2/ENDOG/CDK16/FOXO3/LRP1/RHOA/SOX4/OPA1/PRKAA1/BAD/HIF1A	44
GO:0071479	cellular response to ionizing radiation	25/1222	71/18670	1.05904e-12	1.68309e-11	6.95131e-12	XRCC6/GRB2/YAP1/NAMPT/EGR1/SIRT1/ECT2/SFRP2/TGFB1/HSPA5/HRAS/H2AX/SNAI2/HSF1/KDM1A/ELK1/DNM2/MDM2/XRCC5/ZMPSTE24/RAD1/LIG4/NIPBL/MAPK14/ATM	25
GO:0048538	thymus development	20/1222	45/18670	1.17282e-12	1.85906e-11	7.67805e-12	BCL2L11/LMO4/CRKL/FADD/PBX1/PRKDC/TGFBR1/ABL1/MAP2K1/ZMPSTE24/HES1/SRF/RAF1/MAFB/CTNNB1/MAPK1/PSEN1/EPHB3/SIX1/ATM	20
GO:0014009	glial cell proliferation	21/1222	50/18670	1.24309e-12	1.96531e-11	8.11689e-12	NOTCH1/UFL1/MTOR/IL6/CSF1/EEF2/SKI/NF2/IDH2/CSF1R/IL1B/AREG/HES1/RNF10/E2F1/DICER1/CERS2/CREB1/PPP1CC/SOX4/ETV5	21
GO:0018212	peptidyl-tyrosine modification	63/1222	366/18670	1.29948e-12	2.04913e-11	8.46304e-12	CCL5/EPHA2/IQGAP1/IL6R/YES1/CSK/CD36/DDR1/ISL1/NCK2/HDAC2/SHC1/ARRB2/DGKQ/SFRP2/MTOR/PDGFRA/VTN/IL18/IL6/TGFB1/NRP1/WEE1/CSF3/ARHGEF2/THY1/PTPN11/TWF1/CSPG4/HSF1/NF2/ABL1/STAT3/MAP2K1/CSF1R/LIF/PTK2/FES/PPP2R5B/PAK2/DMTN/ADNP/TAL1/AREG/HES1/CD3E/EFNA1/DYRK1A/ERBB3/MERTK/CRLF1/ITGB2/PSEN1/EPHB3/ERBB2/EFEMP1/DVL2/MAP2K4/PDGFRB/PRNP/TTL/TNFRSF1A/AXL	63
GO:0034504	protein localization to nucleus	51/1222	262/18670	1.63029e-12	2.56411e-11	1.059e-11	CDK5RAP3/COL1A1/PIKFYVE/DRD1/TSC2/PARK7/XPA/BAG3/NUP133/CD36/SMO/NOLC1/ECT2/CHP1/ZPR1/HNRNPU/CALR/KPNA2/TGFB1/TOPORS/STK11/GLUL/SUN2/TOR1A/NF2/STAT3/MDM2/RAN/FLNA/LIF/PIN1/BBS4/PARP1/GLIS2/PTGS2/SUN1/APOD/EIF2AK3/KPNA1/MAPK1/SOX9/MAPK14/PSEN1/CDK5/CDK1/SIX1/YWHAE/DVL1/ZC3H12A/MED1/RANGAP1	51
GO:0030534	adult behavior	36/1222	144/18670	1.6431e-12	2.57758e-11	1.06456e-11	CTNS/DRD1/HTRA2/PPARA/PARK7/DRD4/FXN/PTEN/MECP2/TPGS1/GDNF/PPP1R1B/HDAC2/ARRB2/CNP/HOXD9/CLN8/FADD/CXCL12/EFNB3/USP46/PPT1/SNCG/NR4A3/CARTPT/ZMPSTE24/GIGYF2/BBS4/PAFAH1B1/CDK5/TSC1/ABAT/UCHL1/ARCN1/SHANK3/NTAN1	36
GO:0031098	stress-activated protein kinase signaling cascade	57/1222	315/18670	1.90235e-12	2.9766e-11	1.22936e-11	AKR1B1/EDN1/ZEB2/HMGCR/CRKL/SDCBP/FKTN/RAPGEF1/SPAG9/DAB2IP/SFRP2/TAOK2/MUL1/STK4/HRAS/MINK1/QARS1/HMGB1/TLR3/PJA2/MAP2K1/IKBKG/DAXX/MEN1/PAK4/FZD10/SEMA4C/ZFP36L1/IL1B/PRDX1/PAK2/ZMPSTE24/SPHK1/MAP3K11/STK25/TRAF2/MAP4K4/DVL3/TRAF6/DBNL/PRMT1/RAP2A/MAPK1/UBB/PAFAH1B1/FZD8/RHOA/CCL21/MAPK14/MAP3K5/DVL2/TAOK1/MAP2K4/ZC3H12A/MAPK9/DKK1/FZD7	57
GO:0007044	cell-substrate junction assembly	29/1222	97/18670	1.92298e-12	3.00113e-11	1.23949e-11	FAM107A/MACF1/IQGAP1/PTEN/CTTN/TAOK2/DST/NRP1/THBS1/THY1/ACTN1/RAC1/ABL1/PTK2/DMTN/PDPK1/CORO1C/MAP4K4/APOD/FN1/LRP1/RHOA/ACVRL1/ITGA6/SLC9A1/TSC1/DAPK3/MMP14/WNT4	29
GO:0031103	axon regeneration	21/1222	51/18670	1.9837e-12	3.08797e-11	1.27535e-11	KLF4/MAG/PTEN/DHFR/JUN/ISL1/NDEL1/PTPRS/PTPRF/SCARF1/MAP2K1/MTR/JAM3/RTN4R/CTNNA1/APOD/CERS2/TNC/LRP1/LRIG2/DAG1	21
GO:0032868	response to insulin	52/1222	272/18670	2.04147e-12	3.16976e-11	1.30914e-11	TSC2/PPARA/ADM/GRB2/PTEN/CYFIP1/RAB10/VGF/NCK1/EGR1/SMARCC1/SIRT1/SHC1/NDEL1/MTOR/RELA/EIF4EBP2/RAB8A/PRKDC/MAX/STXBP3/PTPN11/IDE/AP3S1/ZFP36L1/IL1B/ATP6V0D1/PDPK1/STAR/SORL1/SRD5A1/BAIAP2/CITED1/GCLC/PARP1/BCAR1/RPS6KB1/PTPRA/CFLAR/RAB13/FOXO3/AKT2/GNAI2/TLR2/SLC9A1/TSC1/SOS1/ATP2B1/OPA1/PRKAA1/GSK3A/YWHAG	52
GO:0006898	receptor-mediated endocytosis	57/1222	316/18670	2.17731e-12	3.37206e-11	1.39268e-11	ARF6/WASL/ADM/DRD4/GRB2/PICALM/IGHA1/SDCBP/CD36/CTTN/PDLIM7/RAB21/ARRB2/VTN/PIP5K1C/CALR/TGFBR2/MICALL1/C3/IGHA2/SPARC/B2M/RAB5A/ARF1/RAC1/USP46/PPT1/DNM2/NUMB/SCARF1/HSP90AA1/DLL1/GAK/FLOT1/SCRIB/CANX/SCARB2/AP2A1/ALB/SORL1/LRP6/HYOU1/DBNL/MTMR2/AP2B1/ITGB1/ITGB2/LRP1/ATAD1/CCL21/WASF1/LDLR/HSPG2/EPS15/DKK1/ARC/FMR1	57
GO:0032388	positive regulation of intracellular transport	45/1222	215/18670	2.47562e-12	3.8243e-11	1.57946e-11	HTRA2/CEP290/BAG3/SMO/PRKACA/RAB21/RAB29/ECT2/CNR1/CHP1/KIF5B/ZPR1/TGFB1/HRAS/SEC16A/PCM1/TMEM30A/CSNK2A2/ARF1/ANP32B/FIS1/MDM2/RAN/FLNA/IL1B/SPHK2/SORL1/MTMR2/PTGS2/CIB1/DNM1L/VAMP7/MAPK1/ITGB2/AKT2/MAPK14/PSEN1/CDK5/ERBB2/YWHAE/ZC3H12A/PRNP/PRKAA1/GSK3A/CACNB3	45
GO:2001243	negative regulation of intrinsic apoptotic signaling pathway	29/1222	98/18670	2.5626e-12	3.94862e-11	1.63081e-11	HTRA2/PARK7/CDKN2D/BAG5/SIRT1/RRN3/SFRP2/ARHGEF2/GPX1/CXCL12/SNAI2/BID/KDM1A/MDM2/HDAC1/NFE2L2/MAPK7/TRIM32/HYOU1/SOD2/MCL1/PTGS2/MMP9/HSPB1/NONO/NDUFS3/OPA1/ZNF385A/HIF1A	29
GO:0009408	response to heat	40/1222	176/18670	2.63447e-12	4.04909e-11	1.6723e-11	HTRA2/BAG3/BAG5/NUP133/ATXN3/CAMK2G/EIF2B1/SIRT1/HDAC2/DNAJA3/PDCD6/EIF2B2/PRKACA/ATP2A2/MTOR/DNAJB1/HSPA8/HSPA5/THBS1/EIF2B4/CXCL12/HSF1/HMOX1/HSP90AA1/HSP90AB1/DAXX/CXCL10/AAAS/GCLC/EIF2S1/PTGS2/MAPK1/HSF4/AKT1S1/DHX36/EP300/ATM/YWHAE/VCP/CD34	40
GO:0018108	peptidyl-tyrosine phosphorylation	62/1222	363/18670	2.78363e-12	4.26754e-11	1.76252e-11	CCL5/EPHA2/IQGAP1/IL6R/YES1/CSK/CD36/DDR1/ISL1/NCK2/HDAC2/SHC1/ARRB2/DGKQ/SFRP2/MTOR/PDGFRA/VTN/IL18/IL6/TGFB1/NRP1/WEE1/CSF3/ARHGEF2/THY1/PTPN11/TWF1/CSPG4/HSF1/NF2/ABL1/STAT3/MAP2K1/CSF1R/LIF/PTK2/FES/PPP2R5B/PAK2/DMTN/ADNP/TAL1/AREG/HES1/CD3E/EFNA1/DYRK1A/ERBB3/MERTK/CRLF1/ITGB2/PSEN1/EPHB3/ERBB2/EFEMP1/DVL2/MAP2K4/PDGFRB/PRNP/TNFRSF1A/AXL	62
GO:0007565	female pregnancy	42/1222	192/18670	2.89127e-12	4.42138e-11	1.82606e-11	H3-3B/ADM/COMT/AKR1B1/ETS1/NAMPT/DDR1/FOS/CNR1/H3-3A/MTOR/TEAD3/CALR/TGFB1/TGFBR2/ACVR1B/ADRA2B/FOSL1/HSF1/BMPR2/OXT/LIF/MEN1/ITGA3/IL1B/ARID1A/KRAS/SPHK2/NR2F2/TMED2/PPARD/PTGS2/MMP9/MAPK1/ADRA2C/TGFB3/MED1/MMP2/PRDM1/GJB2/WNT4/PRLHR	42
GO:0090559	regulation of membrane permeability	27/1222	86/18670	3.05469e-12	4.65955e-11	1.92443e-11	RHOT1/BAX/BLOC1S2/BCL2L11/NMT1/SPG7/CNP/BOK/MTOR/MUL1/BAK1/ATF2/DYNLT1/BID/STAT3/CASP8/YWHAQ/YWHAH/E2F1/TP53BP2/YWHAZ/BNIP3/SLC9A1/YWHAE/GSK3A/YWHAG/BAD	27
GO:0021700	developmental maturation	53/1222	284/18670	3.33615e-12	5.06345e-11	2.09124e-11	RAC3/PICALM/PTEN/MECP2/WNT10B/BLOC1S5/PRKACA/DAB2IP/NKX6-1/BLOC1S3/MTOR/BAIAP3/C3/ERCC2/C1QL1/SIRT2/IRX5/ANAPC2/CDC20/KDM1A/SNAPIN/SCARF1/SOX8/TAL1/ANKRD27/HES1/MTCH1/BLOC1S6/AP3D1/RB1/DCHS1/YWHAZ/CTNNB1/AGRN/FOXO3/RHOA/CCL21/ACVRL1/EDNRB/S1PR1/AURKA/ARHGEF15/ARCN1/DAG1/OPA1/CLSTN1/EPAS1/PFN1/MMP2/CLN5/HIF1A/CLCN3/AXL	53
GO:0031647	regulation of protein stability	53/1222	284/18670	3.33615e-12	5.06345e-11	2.09124e-11	PARK7/FAM107A/PTEN/USP33/BAG3/BAG5/USP8/WNT10B/CASP3/SMO/SIRT1/FBXO7/CHP1/HDAC6/MUL1/HSPA8/CALR/STK4/SEC16A/PRKDC/KAT2A/TAF1/NF2/MDM2/FLNA/HSP90AA1/RTN4/HSP90AB1/FLOT1/SOX17/BAG6/KRAS/GAPDH/PIN1/DVL3/HTT/EFNA1/USP9X/HSPD1/MAPK1/CREB1/TSC1/FLOT2/AURKA/EP300/SOX4/RPS7/P3H1/GIPC1/DVL1/PRNP/PFN1/VPS35	53
GO:0036294	cellular response to decreased oxygen levels	45/1222	217/18670	3.47161e-12	5.2559e-11	2.17073e-11	EDN1/PSMC5/NOTCH1/PTEN/NDRG1/NAMPT/KCNK3/EGR1/PGK1/SIRT1/MGARP/MTOR/GNB1/DNMT3A/SIRT2/HMOX1/MDM2/FAM162A/ZFP36L1/PSMC1/NFE2L2/HYOU1/E2F1/PPARD/PTGS2/ENDOG/ATF4/DNM1L/CFLAR/BNIP3/UBB/FOXO3/SLC9A1/TSC1/EP300/EGLN1/OPA1/PRKAA1/EPAS1/BAD/HIF1A/CACNB3/AIFM1/CD34/ADAM8	45
GO:0071229	cellular response to acid chemical	44/1222	209/18670	3.51899e-12	5.31438e-11	2.19488e-11	KLF4/SERPINF1/COL1A1/HTRA2/NME1/EDN1/YAP1/WNT10B/YES1/EGR1/HDAC2/MTOR/PDGFRA/HNRNPD/NSMF/GNB1/DNMT3A/HSF1/COL4A1/XRCC5/FZD10/PTK7/BAIAP2/ADNP2/E2F1/SNW1/GCLC/CEBPB/AKR1C3/AVPR1A/TNC/CREB1/SOX9/SIX1/ATM/LDLR/ZC3H12A/OPA1/PRKAA1/COL3A1/MMP2/SETX/SMARCD1/FZD7	44
GO:2001236	regulation of extrinsic apoptotic signaling pathway	37/1222	155/18670	3.63749e-12	5.47971e-11	2.26316e-11	HTRA2/PARK7/SIAH2/PTEN/YAP1/GDNF/CTTN/SFRP2/RELA/FADD/NRP1/STK4/ARHGEF2/GPX1/THBS1/TGFBR1/SNAI2/BCL10/HMOX1/BID/UNC5B/IL1B/CASP8/PAK2/CTNNA1/COL2A1/MAPK7/TRAF2/RAF1/GCLC/HTT/MCL1/CFLAR/HMGB2/ITGA6/ITM2C/DAPK3	37
GO:0021510	spinal cord development	30/1222	106/18670	3.85236e-12	5.78903e-11	2.39091e-11	NOTCH1/LMO4/BAG3/GDNF/ISL1/SMO/PTPRS/NKX6-1/MTOR/ZPR1/CLN8/TULP3/ERCC2/MPST/PROX1/IFT122/ABT1/DLL1/EED/TAL1/DLL4/GIGYF2/SRD5A1/DCTN1/ACTL6A/PKD1/HOXC10/PHGDH/SOX4/EVX1	30
GO:0045637	regulation of myeloid cell differentiation	49/1222	251/18670	3.99833e-12	5.99355e-11	2.47538e-11	H3-3B/NME1/ETS1/JUN/FOS/H3-3A/MTOR/NOTCH2/TGFB1/FADD/ACVR1B/LEF1/CSF3/THBS1/CSF1/B2M/RBFOX2/TLR3/CDK6/CA2/STAT3/NR4A3/HDAC1/DLL1/LIF/FES/FBN1/ZFP36L1/CASP8/CARTPT/TAL1/WDR5/KMT2B/MAFB/CEBPB/TRAF6/RB1/PRMT1/CIB1/CCL3/CTNNB1/CREB1/HMGB2/FOXO3/MEF2C/MAPK14/EP300/MED1/HIF1A	49
GO:0007422	peripheral nervous system development	25/1222	75/18670	4.33491e-12	6.40527e-11	2.64543e-11	GFRA3/NDRG1/GDNF/ISL1/HOXD9/RELA/NEFH/SIRT2/ILK/SKI/NAB1/SOX8/EGR3/DICER1/PMP22/ERBB3/AKT2/CNTNAP1/CDK5/EDNRB/CDK1/ERBB2/SLC5A3/DAG1/MPP5	25
GO:0007006	mitochondrial membrane organization	34/1222	134/18670	4.34198e-12	6.40527e-11	2.64543e-11	RHOT1/BAX/BLOC1S2/BCL2L11/NMT1/SPG7/CNP/BOK/MUL1/CLN8/BAK1/ATF2/DYNLT1/BID/STAT3/TIMM9/TIMM10/HSP90AA1/AFG3L2/CALM3/CASP8/YWHAQ/YWHAH/E2F1/TP53BP2/TIMM13/YWHAZ/BNIP3/SLC9A1/YWHAE/OPA1/GSK3A/YWHAG/BAD	34
GO:0018210	peptidyl-threonine modification	34/1222	134/18670	4.34198e-12	6.40527e-11	2.64543e-11	CSNK1G2/CSNK1E/S1PR2/PPP2R5D/ULK1/PRKACA/MARK2/DGKQ/MTOR/TGFB1/TGFBR2/ACVR1B/SIRT2/TGFBR1/CIT/TAF1/CSNK2A2/CALM2/MAP2K1/SPRY2/CALM3/EIF4G1/DMTN/WNK1/PDPK1/SPHK1/PRKD2/DYRK1A/HIPK1/MAPK1/CDK5/CDK1/TBK1/GSK3A	34
GO:0032273	positive regulation of protein polymerization	34/1222	134/18670	4.34198e-12	6.40527e-11	2.64543e-11	ARF6/ARPC1B/ARPC3/RAC3/WASL/GRB2/CYFIP1/MECP2/NCK1/CTTN/NCK2/ACTR2/MTOR/CSF3/ARPC4/ARF1/RAC1/NCKAP1/HSP90AA1/ARPC1A/FES/ARPC5/CORO1A/BAIAP2/DCTN1/AKAP9/ARPC2/ACTR3/RHOA/CCL21/WASF1/CDK5RAP2/PFN1/GMFB	34
GO:0046683	response to organophosphorus	34/1222	134/18670	4.34198e-12	6.40527e-11	2.64543e-11	RAP1B/COL1A1/NME1/RAP1A/PTEN/DUOX2/WNT10B/JUN/VGF/FOS/RAPGEF1/P2RX4/DGKQ/RELA/HSPA5/SPARC/CARM1/CIB2/FOSL1/TAF1/KDM1A/OXT/ZFP36L1/IL1B/DMTN/STAR/AREG/SRD5A1/CITED1/P2RY1/NDUFS4/AKAP9/PTGS2/SSH1	34
GO:0007045	cell-substrate adherens junction assembly	26/1222	81/18670	4.34685e-12	6.40527e-11	2.64543e-11	FAM107A/MACF1/IQGAP1/PTEN/CTTN/TAOK2/NRP1/THBS1/THY1/ACTN1/RAC1/ABL1/PTK2/DMTN/PDPK1/CORO1C/MAP4K4/APOD/LRP1/RHOA/ACVRL1/SLC9A1/TSC1/DAPK3/MMP14/WNT4	26
GO:0048041	focal adhesion assembly	26/1222	81/18670	4.34685e-12	6.40527e-11	2.64543e-11	FAM107A/MACF1/IQGAP1/PTEN/CTTN/TAOK2/NRP1/THBS1/THY1/ACTN1/RAC1/ABL1/PTK2/DMTN/PDPK1/CORO1C/MAP4K4/APOD/LRP1/RHOA/ACVRL1/SLC9A1/TSC1/DAPK3/MMP14/WNT4	26
GO:1903037	regulation of leukocyte cell-cell adhesion	55/1222	304/18670	4.70418e-12	6.91503e-11	2.85596e-11	KLF4/PPARA/CCL5/GRB2/ETS1/IL6R/YES1/CASP3/CSK/NCK1/TWSG1/NCK2/DNAJA3/IL18/IL6/AIF1/RELA/TGFB1/FADD/TGFBR2/CXCL12/THY1/BCL10/PTPN11/HMGB1/EFNB3/EBI3/RAC1/TNFRSF21/HLX/NR4A3/CORO1A/IL1B/DLG5/PAK2/EGR3/WNK1/PDPK1/HES1/CEBPB/TRAF6/CD3E/AP3D1/HSPD1/CCL2/GPNMB/ITGB2/RHOA/CCL21/ERBB2/FLOT2/ZC3H12A/PRNP/BAD/ADAM8	55
GO:2000377	regulation of reactive oxygen species metabolic process	42/1222	195/18670	4.96219e-12	7.2685e-11	3.00195e-11	KLF4/CTNS/PARK7/EDN1/GRB2/ARF4/DHFR/ATP2B4/CD36/CYP1B1/P2RX4/MTOR/HDAC6/AIF1/TGFB1/TGFBR2/THBS1/SZT2/SIRT2/RAC1/DNM2/STAT3/HSP90AA1/HSP90AB1/GNAI3/IL1B/NFE2L2/SPHK2/PTGS2/AKR1C3/CFLAR/ITGB2/BNIP3/FOXO3/RHOA/GNAI2/MAPK14/PDGFRB/ZC3H12A/HIF1A/BECN1/CD34	42
GO:0051896	regulation of protein kinase B signaling	48/1222	244/18670	4.96859e-12	7.2685e-11	3.00195e-11	KLF4/ARFGEF1/CPNE1/TSC2/PARK7/EPHA2/GRB2/PTEN/LEMD2/SIRT1/RAPGEF1/PDCD6/SLC9A3R1/ARRB2/P2RX4/MTOR/PDGFRA/IL18/MUL1/TGFB1/FRS2/CSF3/GPX1/THBS1/STK11/TGFBR1/ILK/PTPN11/RAC1/HSP90AA1/RTN4/HSP90AB1/PTK2/SPRY2/PPP2R5B/AREG/ERBB3/AKR1C3/CIB1/CCL3/ITGB1/CCL21/ERBB2/FGF17/PDGFRB/DAG1/AXL/ADAM8	48
GO:0046467	membrane lipid biosynthetic process	35/1222	142/18670	5.19761e-12	7.58526e-11	3.13277e-11	CSNK1G2/PEMT/VAPB/CERT1/ELOVL1/ELOVL3/CLN8/B3GALT1/DEGS1/B4GALT3/SGPL1/CERS5/SPTLC2/CERS1/NSMAF/SPHK2/SPHK1/SGPP1/SPTLC1/SMPD2/PIGT/VAPA/PRKD2/KDSR/ELOVL5/GBA/CERS2/SMPD1/SAMD8/UGCG/SMPD4/PRKAA1/TNFRSF1A/ST3GAL4/PRKD3	35
GO:0035794	positive regulation of mitochondrial membrane permeability	23/1222	64/18670	5.21676e-12	7.59495e-11	3.13677e-11	RHOT1/BAX/BLOC1S2/BCL2L11/NMT1/SPG7/BOK/MUL1/BAK1/ATF2/BID/CASP8/YWHAQ/YWHAH/E2F1/TP53BP2/YWHAZ/BNIP3/SLC9A1/YWHAE/GSK3A/YWHAG/BAD	23
GO:0001819	positive regulation of cytokine production	72/1222	464/18670	5.79442e-12	8.41577e-11	3.47578e-11	PARK7/XRCC6/CRCP/SPTBN1/IL6R/EGR1/CD36/CYP1B1/ISL1/HDAC2/SETD2/PQBP1/IL18/IL6/AIF1/RELA/TGFB1/FADD/C3/HRAS/ARHGEF2/PRKDC/ATF2/THBS1/B2M/BCL10/PTPN11/HMGB1/EBI3/HMOX1/TLR3/ABL1/STAT3/C5AR1/NR4A3/CSF1R/FLOT1/XRCC5/IL1B/CASP8/FURIN/SPHK1/GAPDH/TRAF2/POSTN/TRIM32/SEC14L1/CEBPB/TRAF6/PRKD2/CD3E/SPON2/PTGS2/ATF4/HSPD1/EIF2AK3/HSPB1/CCL3/CTNNB1/CREB1/HMGB2/LRP1/TLR2/MAPK14/PSEN1/DHX36/EP300/TBK1/HIF1A/T…	72
GO:0046847	filopodium assembly	22/1222	59/18670	6.40349e-12	9.27819e-11	3.83196e-11	ARF6/WASL/S1PR2/FSCN1/ARAP1/NRP1/TGFBR1/RAB5A/FGD1/DMTN/SRGAP2/SRF/CAPZB/MIEN1/AGRN/CCL21/ITGA6/TGFB3/DPYSL3/PPP1R9B/RALA/FMR1	22
GO:0045787	positive regulation of cell cycle	64/1222	389/18670	6.77336e-12	9.79073e-11	4.04364e-11	BAX/EDN1/BCL2L11/EIF4E/MECP2/WNT10B/PRKACA/ECT2/DAB2IP/CASP2/HNRNPU/AIF1/CALR/KIF3B/TGFB1/PBX1/SFPQ/CEP120/SIRT2/PROX1/CARM1/FEN1/CIT/FOSL1/PTPN11/HSF1/ABL1/LGMN/MDM2/NR4A3/HSP90AB1/RACGAP1/TBX3/IL1B/PPP2R5B/EIF4G1/TAL1/SPHK1/HES1/LRP6/TRIM32/E2F1/RB1/PKD1/CUL4B/PRMT1/RPS6KB1/NIPBL/PAFAH1B1/RHOA/CDK1/AURKA/EP300/PLK2/SOX4/ATM/PDGFRB/GIPC1/MED1/TTL/ZNF385A/RAB11A/WNT4/BECN1	64
GO:0009749	response to glucose	42/1222	197/18670	7.06339e-12	1.01857e-10	4.20677e-11	SERPINF1/TRA2B/NME1/HMGCR/RAP1A/PTEN/CASP3/EGR1/PPP3CB/EIF2B1/EIF2B2/PRKACA/NKX6-1/KIF5B/TGFB1/TGFBR2/BAIAP3/THBS1/EIF2B4/SMARCA4/GLUL/RAC1/FIS1/TXN2/MEN1/STAR/SRF/MAP4K4/SMARCB1/RAF1/GCLC/PPARD/ENDOG/CDK16/FOXO3/LRP1/RHOA/SOX4/OPA1/PRKAA1/BAD/HIF1A	42
GO:0048490	anterograde synaptic vesicle transport	13/1222	19/18670	7.12748e-12	1.02054e-10	4.21491e-11	BLOC1S2/AP3M1/BLOC1S5/BLOC1S3/CNIH2/SNAPIN/AP3S2/BLOC1S4/AP3S1/BLOC1S1/BLOC1S6/AP3D1/AP3M2	13
GO:0099514	synaptic vesicle cytoskeletal transport	13/1222	19/18670	7.12748e-12	1.02054e-10	4.21491e-11	BLOC1S2/AP3M1/BLOC1S5/BLOC1S3/CNIH2/SNAPIN/AP3S2/BLOC1S4/AP3S1/BLOC1S1/BLOC1S6/AP3D1/AP3M2	13
GO:0099517	synaptic vesicle transport along microtubule	13/1222	19/18670	7.12748e-12	1.02054e-10	4.21491e-11	BLOC1S2/AP3M1/BLOC1S5/BLOC1S3/CNIH2/SNAPIN/AP3S2/BLOC1S4/AP3S1/BLOC1S1/BLOC1S6/AP3D1/AP3M2	13
GO:0046578	regulation of Ras protein signal transduction	47/1222	238/18670	7.18937e-12	1.02698e-10	4.2415e-11	ARF6/ARFGEF1/NOTCH1/SPRY1/GRB2/CRKL/ALS2/STMN1/SHC1/RAPGEF1/ECT2/DAB2IP/TIMP2/NOTCH2/NRP1/HRAS/PREX1/ARHGEF2/CSF1/ARHGAP35/RAC1/DYNLT1/ABL1/DNM2/FGD1/ARHGDIA/FLOT1/CRK/VAV2/ITGA3/SPRY2/NGEF/KRAS/RTN4R/RASA1/STAMBP/MAP4K4/RAF1/ITGB1/MAPKAP1/ARHGEF15/SOS1/PDGFRB/COL3A1/FARP1/PSD/EPS8L2	47
GO:0044706	multi-multicellular organism process	45/1222	222/18670	7.91822e-12	1.12844e-10	4.66054e-11	H3-3B/ADM/COMT/AKR1B1/EDN1/ETS1/NAMPT/DDR1/FOS/CNR1/H3-3A/MTOR/TEAD3/CALR/TGFB1/TGFBR2/ACVR1B/ADRA2B/HEXB/FOSL1/HSF1/BMPR2/OXT/LIF/MEN1/ITGA3/IL1B/ARID1A/KRAS/SPHK2/NR2F2/TMED2/PPARD/PTGS2/MMP9/AVPR1A/MAPK1/ADRA2C/TGFB3/MED1/MMP2/PRDM1/GJB2/WNT4/PRLHR	45
GO:1903050	regulation of proteolysis involved in cellular protein catabolic process	44/1222	214/18670	8.17963e-12	1.16296e-10	4.80313e-11	CSNK1E/PARK7/BBS7/PTEN/DNAJB2/BAG5/WNT10B/ATXN3/SDCBP/SMARCC1/UFL1/PRKACA/DAB2IP/GPX1/SIRT2/TAF1/TMEM259/CSNK2A2/MDM2/HSP90AB1/UBE3A/PTK2/PSMC1/NFE2L2/BAG6/UCHL5/GCLC/EFNA1/PKD1/GBA/UBB/SMURF1/PSEN1/AURKA/MAP1A/PLK2/RPS7/GIPC1/DVL1/USP14/VCP/MAPK9/GSK3A/FMR1	44
GO:0034605	cellular response to heat	34/1222	137/18670	8.4987e-12	1.2055e-10	4.97883e-11	HTRA2/BAG3/BAG5/NUP133/ATXN3/CAMK2G/SIRT1/HDAC2/PDCD6/PRKACA/ATP2A2/MTOR/DNAJB1/HSPA8/HSPA5/THBS1/HSF1/HMOX1/HSP90AA1/HSP90AB1/DAXX/CXCL10/AAAS/EIF2S1/PTGS2/MAPK1/HSF4/AKT1S1/DHX36/EP300/ATM/YWHAE/VCP/CD34	34
GO:0003231	cardiac ventricle development	33/1222	130/18670	8.83762e-12	1.25066e-10	5.1653e-11	NOTCH1/LUZP1/LMO4/ISL1/HEY1/SFRP2/TGFB1/TGFBR2/FRS2/TRIP11/PROX1/TGFBR1/FZD1/UBE4B/DNM2/BMPR2/MDM2/TBX3/PTK7/ZMPSTE24/DLL4/HES1/FZD2/AP2B1/MEF2C/HEY2/SOX4/SMAD4/MED1/PRDM1/GSK3A/HIF1A/CPE	33
GO:0097327	response to antineoplastic agent	28/1222	96/18670	9.00049e-12	1.27074e-10	5.24826e-11	SERPINF1/EDN1/RAP1A/DHFR/EIF4E/USP8/EGR1/HNRNPD/TGFB1/CASP9/HSF1/HMOX1/DAXX/CTNNA1/SPHK2/STAR/SRD5A1/GBA/CFLAR/CTNNB1/FOXO3/ADAM10/KIF1B/ZC3H12A/OPA1/PRKAA1/GJB2/FMR1	28
GO:0070372	regulation of ERK1 and ERK2 cascade	54/1222	300/18670	9.05058e-12	1.27485e-10	5.26523e-11	KLF4/RAP1B/NOTCH1/SPRY1/HMGCR/CCL5/EPHA2/RAP1A/PTEN/CRKL/GPR183/JUN/CSK/CD36/NPTN/SHC1/RAPGEF1/SLC9A3R1/ARRB2/DAB2IP/PDGFRA/NOTCH2/TGFB1/NRP1/FRS2/HRAS/NDRG4/PTPN11/HMGB1/ABL1/PRMT5/C5AR1/MAP2K1/CSF1R/LIF/IL1B/SPRY2/SYNJ2BP/PIN1/P2RY1/PRKD2/CIB1/CCL3/CCL2/FN1/CFLAR/GPNMB/LRP1/CCL21/GNAI2/RANBP9/ERBB2/SMAD4/PDGFRB	54
GO:0051893	regulation of focal adhesion assembly	22/1222	60/18670	9.49041e-12	1.33063e-10	5.4956e-11	FAM107A/MACF1/IQGAP1/PTEN/NRP1/THBS1/THY1/RAC1/ABL1/PTK2/DMTN/CORO1C/MAP4K4/APOD/LRP1/RHOA/ACVRL1/SLC9A1/TSC1/DAPK3/MMP14/WNT4	22
GO:0090109	regulation of cell-substrate junction assembly	22/1222	60/18670	9.49041e-12	1.33063e-10	5.4956e-11	FAM107A/MACF1/IQGAP1/PTEN/NRP1/THBS1/THY1/RAC1/ABL1/PTK2/DMTN/CORO1C/MAP4K4/APOD/LRP1/RHOA/ACVRL1/SLC9A1/TSC1/DAPK3/MMP14/WNT4	22
GO:0030217	T cell differentiation	47/1222	240/18670	9.79257e-12	1.36983e-10	5.65751e-11	GPR183/EGR1/PPP3CB/JMJD6/DNAJA3/MTOR/METTL3/IL18/IL6/TGFB1/FADD/TGFBR2/EOMES/LEF1/PREX1/PRKDC/B2M/KAT2A/STK11/HMGB1/CDK6/ABL1/HLX/STAT3/ZFP36L1/EGR3/JAG2/DLL4/PKNOX1/SRF/MAFB/LIG4/CD3E/AP3D1/CTNNB1/FZD8/RHOA/ERBB2/TSC1/SOX4/SOS1/ZC3H12A/PRDM1/BAD/WNT4/FZD7/ADAM8	47
GO:0007159	leukocyte cell-cell adhesion	58/1222	337/18670	1.03151e-11	1.43961e-10	5.94571e-11	KLF4/PPARA/CCL5/GRB2/ETS1/IL6R/YES1/CASP3/CSK/NCK1/TWSG1/NCK2/DNAJA3/IL18/IL6/AIF1/RELA/TGFB1/FADD/TGFBR2/CXCL12/THY1/BCL10/PTPN11/HMGB1/EFNB3/EBI3/RAC1/TNFRSF21/HLX/NR4A3/CORO1A/IL1B/DLG5/PAK2/EGR3/WNK1/PDPK1/HES1/S100A9/CEBPB/TRAF6/CD3E/AP3D1/S100A8/HSPD1/ITGB1/CCL2/GPNMB/ITGB2/RHOA/CCL21/ERBB2/FLOT2/ZC3H12A/PRNP/BAD/ADAM8	58
GO:1905710	positive regulation of membrane permeability	23/1222	66/18670	1.09163e-11	1.5176e-10	6.2678e-11	RHOT1/BAX/BLOC1S2/BCL2L11/NMT1/SPG7/BOK/MUL1/BAK1/ATF2/BID/CASP8/YWHAQ/YWHAH/E2F1/TP53BP2/YWHAZ/BNIP3/SLC9A1/YWHAE/GSK3A/YWHAG/BAD	23
GO:0043270	positive regulation of ion transport	51/1222	275/18670	1.09239e-11	1.5176e-10	6.2678e-11	DRD1/BAX/PARK7/EDN1/DRD4/CCL5/GDNF/SLC9A3R1/ARRB2/P2RX4/CHP1/KIF5B/BAK1/CXCL12/THY1/STAC3/CALM2/ARF1/ABL1/DNM2/RAB3GAP1/SLC6A1/FLNA/OXT/COX17/IL1B/CXCL10/CALM3/WNK1/PDPK1/SPHK2/P2RY1/CEBPB/HTT/RAB3B/AKAP9/ATF4/AVPR1A/CCL3/CCL2/VAMP7/PSEN1/SLC9A1/ABAT/PLCG1/SCN1B/SHANK3/PDGFRB/ATP2B1/CACNB3/ARC	51
GO:0030323	respiratory tube development	39/1222	176/18670	1.13646e-11	1.57521e-10	6.50575e-11	AIMP2/NOTCH1/SPRY1/YAP1/EIF4E/HS6ST1/ATXN1L/JMJD6/PDGFRA/TULP3/TGFBR2/SPARC/PROX1/BMPR2/MAP2K1/LIF/ITGA3/SPRY2/DLG5/SEC24B/BAG6/KRAS/PTK7/HES1/SRF/PLOD3/PKD1/TNC/CTNNB1/MAPK1/CREB1/SOX9/CIC/EP300/TGFB3/PDGFRB/DAG1/EPAS1/MMP14	39
GO:0038093	Fc receptor signaling pathway	47/1222	241/18670	1.14114e-11	1.5781e-10	6.51769e-11	ARPC1B/ARPC3/WASL/PSMC5/GRB2/RAP1A/CYFIP1/YES1/JUN/NCK1/PPP3CB/PLD2/FOS/SHC1/RAPGEF1/ACTR2/RELA/ARPC4/BCL10/WASF2/RAC1/NCKAP1/ABL1/ACTB/NR4A3/HSP90AA1/HSP90AB1/CRK/IKBKG/VAV2/PTK2/ARPC1A/ARPC5/PAK2/PSMC1/PDPK1/BAIAP2/LIMK1/TRAF6/ARPC2/MAPK1/ACTR3/PLCG1/SOS1/MAP2K4/MAPK9/ACTG1	47
GO:0010771	negative regulation of cell morphogenesis involved in differentiation	28/1222	97/18670	1.18725e-11	1.63814e-10	6.76563e-11	MAG/PTEN/PTPRS/GORASP1/NRP1/THY1/EFNB3/RNF6/TRAK2/SEMA4G/RTN4/ARHGDIA/UBE3A/PTK2/SEMA4C/DMTN/NGEF/GDI1/CORO1C/RTN4R/POSTN/YWHAH/EFNA1/SEMA3F/RHOA/PSEN1/CDK5/SEMA4F	28
GO:0035264	multicellular organism growth	35/1222	146/18670	1.22106e-11	1.6788e-10	6.93357e-11	H3-3B/TBL1XR1/HTRA2/FXN/FOXS1/XPA/SMO/H3-3A/ATRN/MTOR/TARBP2/ERCC2/CSF1/KAT2A/WDR11/PTPN11/MKKS/SGPL1/HSF1/LGMN/STAT3/ZFP36L1/AFG3L2/ZMPSTE24/GIGYF2/BBS4/TMED2/NIPBL/CREB1/FKBP8/EP300/SOS1/DIO3/ATM/SLC25A25	35
GO:0035967	cellular response to topologically incorrect protein	37/1222	161/18670	1.22225e-11	1.6788e-10	6.93357e-11	CDK5RAP3/BAX/VAPB/BCL2L11/BAG3/ATXN3/NCK1/NCK2/SHC1/DAB2IP/BOK/TPP1/HDAC6/HSPA8/CALR/HSPA5/BAK1/AMFR/TOR1A/HSF1/DAXX/CANX/PPP2R5B/ATP6V0D1/NFE2L2/BAG6/HYOU1/CUL7/DCTN1/EIF2S1/ATF4/EIF2AK3/CREB3L2/CCL2/EP300/VCP/GSK3A	37
GO:0051348	negative regulation of transferase activity	52/1222	285/18670	1.29932e-11	1.78062e-10	7.3541e-11	CDK5RAP3/TSC2/CDKN2C/PARK7/SPRY1/HMGCR/CDKN2D/PTEN/BAG5/CASP3/CSK/NCK1/PPP1R1B/SIRT1/FBXO7/DAB2IP/SFRP2/CHP1/TARBP2/HNRNPU/QARS1/THY1/ILK/NF2/ABL1/MEN1/IL1B/SPRY2/PAK2/CERS1/WNK1/PDPK1/CORO1C/RGS4/SORL1/NR2F2/LRP6/LIMK1/RB1/HSPB1/CIB1/GBA/AKT1S1/PSEN1/SMPD1/RPS7/UCHL1/DVL1/CDK5RAP1/GSK3A/YWHAG/GMFB	52
GO:0046822	regulation of nucleocytoplasmic transport	29/1222	104/18670	1.31769e-11	1.79769e-10	7.42458e-11	PARK7/BAG3/CD36/SMO/NOLC1/SETD2/PRKACA/ECT2/CHP1/ZPR1/TGFB1/PTPN11/ANP32B/MDM2/RAN/FLNA/IL1B/AAAS/PTGS2/APOD/MAPK1/MAPK14/PSEN1/PPP1CC/CDK5/UHMK1/YWHAE/ZC3H12A/RANGAP1	29
GO:2001237	negative regulation of extrinsic apoptotic signaling pathway	29/1222	104/18670	1.31769e-11	1.79769e-10	7.42458e-11	PARK7/SIAH2/YAP1/GDNF/CTTN/SFRP2/RELA/FADD/NRP1/ARHGEF2/GPX1/THBS1/TGFBR1/SNAI2/HMOX1/UNC5B/IL1B/CASP8/CTNNA1/COL2A1/MAPK7/TRAF2/RAF1/GCLC/HTT/MCL1/CFLAR/HMGB2/ITGA6	29
GO:0007369	gastrulation	40/1222	185/18670	1.40365e-11	1.91066e-10	7.89118e-11	KLF4/TGIF2/EPHA2/TWSG1/SETD2/PRKACA/SFRP2/VTN/TGFBR2/EOMES/FRS2/LEF1/MKKS/NF2/BMPR2/KDM6B/NR4A3/WLS/SOX17/ITGA3/ARID1A/WNK1/TAL1/SRF/MAPK7/LRP6/MMP9/RIC8A/ITGB1/FN1/CTNNB1/ITGB2/SMAD4/DVL2/DVL1/DAG1/MMP2/MMP14/DKK1/FZD7	40
GO:0071453	cellular response to oxygen levels	46/1222	234/18670	1.4181e-11	1.92601e-10	7.95458e-11	EDN1/PSMC5/NOTCH1/PTEN/NDRG1/NAMPT/KCNK3/EGR1/PGK1/SIRT1/MGARP/MTOR/GNB1/DNMT3A/SIRT2/HMOX1/MDM2/FAM162A/ZFP36L1/ATP6V0D1/PSMC1/NFE2L2/HYOU1/E2F1/PPARD/PTGS2/ENDOG/ATF4/DNM1L/CFLAR/BNIP3/UBB/FOXO3/SLC9A1/TSC1/EP300/EGLN1/OPA1/PRKAA1/EPAS1/BAD/HIF1A/CACNB3/AIFM1/CD34/ADAM8	46
GO:0002262	myeloid cell homeostasis	35/1222	147/18670	1.50351e-11	2.03746e-10	8.41486e-11	BAX/BCL2L11/ETS1/CASP3/JMJD6/IL6/ACVR1B/BAK1/ERCC2/B2M/HMGB1/RBFOX2/HMOX1/CDK6/STAT3/IREB2/ZFP36L1/PRDX1/JAM3/DMTN/TAL1/SLC11A2/PKNOX1/SRF/MAFB/RB1/PRMT1/MERTK/HMGB2/FOXO3/MAPK14/MED1/EPAS1/HIF1A/AXL	35
GO:0048511	rhythmic process	53/1222	295/18670	1.52081e-11	2.05631e-10	8.49272e-11	SERPINF1/CSNK1E/PPARA/DRD4/SIAH2/PTEN/ETS1/CRTC1/NAMPT/JUN/CASP3/EGR1/SIRT1/HDAC2/ARRB2/CASP2/MTOR/PDGFRA/METTL3/HNRNPD/HNRNPU/HSPA5/PRKDC/SFPQ/PROX1/SGPL1/PRMT5/HDAC1/UBE3A/TIMP4/EGR3/CARTPT/ADNP/STAR/SRD5A1/USP9X/ATF4/DYRK1A/DNM1L/NONO/NR2F6/CREB1/FOXO3/PPP1CC/CDK5/CDK1/EP300/TGFB3/IMPDH2/PRKAA1/MAPK9/SETX/AXL	53
GO:1903391	regulation of adherens junction organization	23/1222	67/18670	1.56016e-11	2.10483e-10	8.69312e-11	ARF6/FAM107A/MACF1/IQGAP1/PTEN/NRP1/THBS1/THY1/RAC1/ABL1/PTK2/DMTN/CORO1C/MAP4K4/APOD/LRP1/RHOA/ACVRL1/SLC9A1/TSC1/DAPK3/MMP14/WNT4	23
GO:0055001	muscle cell development	40/1222	186/18670	1.6775e-11	2.25811e-10	9.32617e-11	PPARA/ADM/EDN1/NOTCH1/WNT10B/SMO/PARP2/ATP2A2/NIBAN2/MTOR/PDGFRA/HNRNPU/GPX1/PROX1/SKI/STAC3/KDM1A/TBX3/AFG3L2/MEF2A/PDLIM5/WDR1/ZMPSTE24/RGS4/HES1/SRF/PIN1/OBSL1/ITGB1/CFLAR/MEF2C/CDK1/SIX1/HEY2/SMAD4/UCHL1/MAP2K4/PDGFRB/ACTG1/GSK3A	40
GO:0048488	synaptic vesicle endocytosis	21/1222	56/18670	1.70139e-11	2.28016e-10	9.41722e-11	ARF6/STX1A/PICALM/PPP3CB/DGKQ/PIP5K1C/NLGN2/SYT8/TOR1A/DNM2/ACTB/GAK/SCRIB/CANX/CALM3/SNCB/VAMP4/DNM1L/SH3GL1/CDK5/ACTG1	21
GO:0140238	presynaptic endocytosis	21/1222	56/18670	1.70139e-11	2.28016e-10	9.41722e-11	ARF6/STX1A/PICALM/PPP3CB/DGKQ/PIP5K1C/NLGN2/SYT8/TOR1A/DNM2/ACTB/GAK/SCRIB/CANX/CALM3/SNCB/VAMP4/DNM1L/SH3GL1/CDK5/ACTG1	21
GO:0017158	regulation of calcium ion-dependent exocytosis	30/1222	112/18670	1.79567e-11	2.40122e-10	9.91721e-11	RAP1B/DRD1/NOTCH1/STX1A/GIT1/RAP1A/ATP2A2/CNR1/VPS18/NAPA/BAIAP3/PREPL/STXBP3/SYT8/RAB5A/ARF1/SNAPIN/RAB3GAP1/REST/CALM3/P2RY1/CACNA1H/BACE1/DNM1L/GNAI2/CDK5/GIPC1/DVL1/CPLX2/FMR1	30
GO:0016241	regulation of macroautophagy	38/1222	171/18670	1.90436e-11	2.54096e-10	1.04943e-10	FEZ2/PIKFYVE/HTRA2/TSC2/BAG3/CASP3/ULK1/SIRT1/PRKACA/MTOR/HDAC6/RAB5A/HMOX1/RAB3GAP1/IFT20/IKBKG/GNAI3/SPTLC2/ATP6V0D1/ATP13A2/SPTLC1/GAPDH/CHMP4A/CHMP4B/HTT/GBA/BNIP3/RHEB/SMURF1/CDK5/TSC1/PAFAH1B2/UCHL1/TBK1/PRKAA1/VPS35/HIF1A/BECN1	38
GO:0009411	response to UV	34/1222	141/18670	2.0128e-11	2.67976e-10	1.10676e-10	BAX/XPA/CDKN2D/CASP3/SIRT1/METTL3/RELA/BAK1/CASP9/ERCC2/ERCC3/GPX1/STK11/FEN1/UBE4B/TAF1/IMPACT/KDM1A/MDM2/MEN1/EIF2AK4/XPC/CERS1/TRIM32/EIF2S1/PARP1/PTGS2/ATF4/CUL4B/SDF4/DHX36/EP300/PRKAA1/FMR1	34
GO:1902686	mitochondrial outer membrane permeabilization involved in programmed cell death	22/1222	62/18670	2.02718e-11	2.693e-10	1.11223e-10	RHOT1/BAX/BLOC1S2/BCL2L11/NMT1/SPG7/BOK/MUL1/BAK1/ATF2/BID/CASP8/YWHAQ/YWHAH/E2F1/TP53BP2/YWHAZ/BNIP3/YWHAE/GSK3A/YWHAG/BAD	22
GO:0051047	positive regulation of secretion	67/1222	428/18670	2.15219e-11	2.85075e-10	1.17738e-10	ARF6/EDN1/STX1A/SPTBN1/SDCBP/PPP3CB/GDNF/ISL1/P2RX4/CNR1/NKX6-1/KIF5B/IL6/AIF1/TGFB1/BAIAP3/NLGN2/GLUD1/ACSL3/NPR1/GLUL/CXCL12/RAB5A/PTPN11/HMGB1/ARF1/RAC1/SCT/ABL1/RAB3GAP1/SLC6A1/WLS/CSF1R/OXT/NMB/IL1B/CARTPT/ATP13A2/SPHK2/GAPDH/POSTN/P2RY1/PPARD/S100A8/CACNA1H/AVPR1A/CCL3/DNM1L/VAMP7/ITGB2/CREB1/LRP1/GNAI2/TLR2/MAPK14/CDK5/EDNRB/DHX36/ABAT/SOX4/SMAD4/TGFB3/VPS35/BAD/HIF1A/CD34/ADAM8	67
GO:0002237	response to molecule of bacterial origin	58/1222	343/18670	2.15532e-11	2.85075e-10	1.17738e-10	CXCL1/ADM/COMT/EDN1/NOTCH1/CCL5/IL10RA/JUN/CASP3/CD36/FOS/HDAC2/CNP/DAB2IP/ATP2A2/CNR1/IL18/IL6/RELA/TGFB1/RPS6KA3/CASP9/CSF3/SIRT2/SPARC/B2M/BCL10/HMGB1/LIAS/HSF1/ABL1/C5AR1/IL1B/CXCL10/CASP8/TIMP4/PLAA/STAR/CITED1/CEBPB/TRAF6/PPARD/S100A8/SPON2/PTGS2/CCL3/CCL2/MAPK1/HMGB2/RHOA/MEF2C/TLR2/MAPK14/EDNRB/GNG12/ZC3H12A/GJB2/AXL	58
GO:0060325	face morphogenesis	16/1222	32/18670	2.28094e-11	3.01034e-10	1.24329e-10	COL1A1/PDGFRA/TGFB1/LEF1/PTPN11/SKI/SGPL1/RAB3GAP1/LRP6/DLX5/NIPBL/EP300/TGFB3/CLDN5/MMP2/DKK1	16
GO:0030324	lung development	38/1222	172/18670	2.29311e-11	3.01984e-10	1.24722e-10	AIMP2/NOTCH1/SPRY1/YAP1/EIF4E/HS6ST1/ATXN1L/JMJD6/PDGFRA/TGFBR2/SPARC/PROX1/BMPR2/MAP2K1/LIF/ITGA3/SPRY2/DLG5/SEC24B/BAG6/KRAS/PTK7/HES1/SRF/PLOD3/PKD1/TNC/CTNNB1/MAPK1/CREB1/SOX9/CIC/EP300/TGFB3/PDGFRB/DAG1/EPAS1/MMP14	38
GO:0002573	myeloid leukocyte differentiation	42/1222	204/18670	2.32995e-11	3.06172e-10	1.26451e-10	NME1/EPHA2/EFNA4/GPR183/JUN/FOS/SIRT1/MTOR/NOTCH2/TGFB1/FADD/TGFBR2/LEF1/CSF3/CSF1/TLR3/CDK6/CA2/IREB2/CSF1R/LIF/FES/FBN1/ZFP36L1/CASP8/CARTPT/TAL1/MAFB/CEBPB/TRAF6/PARP1/RB1/MMP9/CCL3/CTNNB1/CREB1/PAFAH1B1/MEF2C/TLR2/MAPK14/PSEN1/MED1	42
GO:0030098	lymphocyte differentiation	59/1222	353/18670	2.35819e-11	3.08719e-10	1.27503e-10	BAX/GPR183/EGR1/PPP3CB/JMJD6/FBXO7/DNAJA3/MTOR/METTL3/NOTCH2/IL18/IL6/TGFB1/FADD/TGFBR2/EOMES/BAK1/LEF1/PREX1/PRKDC/B2M/KAT2A/STK11/HMGB1/CDK6/ABL1/HLX/STAT3/DLL1/ZFP36L1/EGR3/JAG2/DLL4/PKNOX1/SRF/MAFB/LIG4/CD3E/AP3D1/MERTK/ITGB1/CTNNB1/FZD8/RHOA/ERBB2/TSC1/EP300/SOX4/SOS1/ATM/ZC3H12A/TCF3/PRDM1/MMP14/BAD/WNT4/AXL/FZD7/ADAM8	59
GO:1905330	regulation of morphogenesis of an epithelium	39/1222	180/18670	2.35951e-11	3.08719e-10	1.27503e-10	PSMC5/PTEN/GDNF/SMO/ARRB2/CTHRC1/SFRP2/MTOR/TGFB1/FZD1/SNAI2/RAC1/ABL1/LIF/SOX8/CXCL10/SEC24B/PSMC1/AP2A1/PTK7/CELSR2/FZD2/CITED1/DVL3/NKD1/AP2B1/CTNNB1/SOX9/RHOA/SMURF1/SIX1/ETV5/DVL2/DVL1/PFN1/WNT4/DKK1/FZD7/MKS1	39
GO:0010952	positive regulation of peptidase activity	41/1222	197/18670	2.81247e-11	3.67194e-10	1.51654e-10	HTRA2/BAX/BCL2L11/PICALM/SIRT1/PDCD6/BOK/SFRP2/DIABLO/MUL1/FADD/BAK1/CASP9/BCL10/HMGB1/HSF1/ANP32B/BID/LGMN/STAT3/FIS1/REST/FAM162A/CASP8/TRAF2/S100A9/MTCH1/EFNA1/S100A8/HSPD1/EIF2AK3/IFT57/FN1/CFLAR/RHOA/MAPK14/EFNA3/MAP3K5/VCP/BAD/AIFM1	41
GO:0035418	protein localization to synapse	22/1222	63/18670	2.92387e-11	3.80777e-10	1.57264e-10	TERF2/SNAP47/ABHD17B/CLSTN3/RAP1A/KIF5B/HRAS/NLGN2/RAB8A/GRASP/SCRIB/BAIAP2/GRIPAP1/HSPB1/CDK5/MAP1A/ADAM10/DVL1/DAG1/CLSTN1/VPS35/RAB11A	22
GO:0045765	regulation of angiogenesis	62/1222	383/18670	2.92905e-11	3.80777e-10	1.57264e-10	KLF4/SERPINF1/ADM/NOTCH1/EPHA2/ETS1/MECP2/CYP1B1/PLXND1/PGK1/ISL1/SIRT1/PDCD6/DAB2IP/SFRP2/NIBAN2/IL6/NRP1/TGFBR2/C3/ATF2/THBS1/SPARC/NPR1/GLUL/HMOX1/TLR3/ABL1/STAT3/C5AR1/DLL1/PAK4/IL1B/SPRY2/CXCL10/NFE2L2/PDPK1/DLL4/SYNJ2BP/SPHK1/MAPK7/PRKD2/EFNA1/PTGS2/HSPB1/HIPK1/CIB1/ITGB1/GPNMB/CTNNB1/ITGB2/RHOA/ACVRL1/ERBB2/PLCG1/EFNA3/PLK2/EGLN1/ZC3H12A/HIF1A/HSPG2/CD34	62
GO:0048708	astrocyte differentiation	25/1222	81/18670	2.95997e-11	3.83974e-10	1.58584e-10	DRD1/NOTCH1/MAG/SMO/PRPF19/IL6/PTPN11/CDK6/ABL1/STAT3/C5AR1/MAP2K1/DLL1/LIF/SOX8/IL1B/KRAS/TAL1/HES1/S100A8/MAPK1/SOX9/LRP1/PSEN1/LDLR	25
GO:0060323	head morphogenesis	17/1222	37/18670	3.02666e-11	3.91389e-10	1.61646e-10	COL1A1/PDGFRA/TGFB1/LEF1/PTPN11/SKI/SGPL1/RAB3GAP1/LRP6/DLX5/SSBP3/NIPBL/EP300/TGFB3/CLDN5/MMP2/DKK1	17
GO:0070302	regulation of stress-activated protein kinase signaling cascade	46/1222	239/18670	3.03002e-11	3.91389e-10	1.61646e-10	EDN1/ZEB2/HMGCR/SDCBP/FKTN/RAPGEF1/SPAG9/DAB2IP/SFRP2/TAOK2/MUL1/HRAS/MINK1/QARS1/HMGB1/TLR3/PJA2/MAP2K1/DAXX/MEN1/FZD10/SEMA4C/IL1B/PRDX1/ZMPSTE24/SPHK1/MAP3K11/STK25/TRAF2/MAP4K4/DVL3/TRAF6/DBNL/PRMT1/RAP2A/MAPK1/PAFAH1B1/FZD8/CCL21/MAP3K5/DVL2/TAOK1/MAP2K4/ZC3H12A/DKK1/FZD7	46
GO:0045137	development of primary sexual characteristics	44/1222	223/18670	3.46439e-11	4.46546e-10	1.84427e-10	H3-3B/BAX/BCL2L11/CRKL/CASP3/VGF/SIRT1/EIF2B2/ARRB2/BOK/SFRP2/H3-3A/CASP2/PDGFRA/ACVR1B/HSPA5/EIF2B4/IRX5/TGFBR1/MKKS/SGPL1/TLR3/FLNA/SOX8/UBE3A/CTNNA1/STAR/SRD5A1/HMGCS1/KMT2B/CEBPB/AKR1C3/RAB13/SOX9/UBB/HMGB2/FOXO3/ASPM/RRM1/SMAD4/ATM/PDGFRB/MMP14/WNT4	44
GO:0043500	muscle adaptation	31/1222	122/18670	3.66057e-11	4.70833e-10	1.94458e-10	KLF4/PPARA/EDN1/NOTCH1/ATP2B4/CAMK2G/PARP2/P2RX4/ATP2A2/MTOR/AIF1/GATM/TWF1/HMOX1/NR4A3/PTK2/IL1B/MEF2A/RGS4/PIN1/PARP1/MTPN/CFLAR/FOXO3/MEF2C/SLC9A1/HEY2/SMAD4/TNFRSF1A/GSK3A/BECN1	31
GO:0072593	reactive oxygen species metabolic process	51/1222	284/18670	3.75329e-11	4.81738e-10	1.98961e-10	KLF4/GCHFR/CTNS/PARK7/EDN1/GRB2/DUOX2/ARF4/DHFR/ATP2B4/CD36/CYP1B1/P2RX4/MTOR/HDAC6/AIF1/TGFB1/TGFBR2/PREX1/GPX1/THBS1/SZT2/SIRT2/RAC1/DNM2/STAT3/HSP90AA1/HSP90AB1/GNAI3/IL1B/PRDX1/NFE2L2/SPHK2/SOD2/NDUFS4/PTGS2/AKR1C3/CFLAR/ITGB2/BNIP3/FOXO3/RHOA/GNAI2/TLR2/MAPK14/NDUFS3/PDGFRB/ZC3H12A/HIF1A/BECN1/CD34	51
GO:0032496	response to lipopolysaccharide	56/1222	330/18670	4.1561e-11	5.32314e-10	2.1985e-10	CXCL1/ADM/COMT/EDN1/NOTCH1/CCL5/IL10RA/JUN/CASP3/CD36/FOS/HDAC2/CNP/DAB2IP/ATP2A2/CNR1/IL18/IL6/RELA/TGFB1/RPS6KA3/CASP9/CSF3/SPARC/BCL10/HMGB1/LIAS/HSF1/ABL1/C5AR1/IL1B/CXCL10/CASP8/TIMP4/PLAA/STAR/CITED1/CEBPB/TRAF6/PPARD/S100A8/SPON2/PTGS2/CCL3/CCL2/MAPK1/HMGB2/RHOA/MEF2C/TLR2/MAPK14/EDNRB/GNG12/ZC3H12A/GJB2/AXL	56
GO:0032869	cellular response to insulin stimulus	43/1222	216/18670	4.27872e-11	5.46865e-10	2.25859e-10	TSC2/GRB2/PTEN/CYFIP1/RAB10/NCK1/SMARCC1/SIRT1/SHC1/NDEL1/RELA/EIF4EBP2/RAB8A/PRKDC/PTPN11/IDE/AP3S1/ZFP36L1/IL1B/ATP6V0D1/PDPK1/STAR/SORL1/SRD5A1/BAIAP2/GCLC/PARP1/BCAR1/RPS6KB1/PTPRA/CFLAR/RAB13/FOXO3/AKT2/GNAI2/SLC9A1/TSC1/SOS1/ATP2B1/OPA1/PRKAA1/GSK3A/YWHAG	43
GO:1903305	regulation of regulated secretory pathway	36/1222	160/18670	4.41819e-11	5.63505e-10	2.32732e-10	RAP1B/DRD1/NOTCH1/STX1A/GIT1/RAP1A/ATP2A2/CNR1/VPS18/NAPA/BAIAP3/PREPL/STXBP3/SYT8/RAB5A/ARF1/HMOX1/SNAPIN/RAB3GAP1/REST/FES/CALM3/PDPK1/SPHK2/P2RY1/CACNA1H/BACE1/DNM1L/VAMP7/ITGB2/GNAI2/CDK5/GIPC1/DVL1/CPLX2/FMR1	36
GO:0051403	stress-activated MAPK cascade	51/1222	286/18670	4.89545e-11	6.23066e-10	2.57331e-10	EDN1/ZEB2/HMGCR/CRKL/SDCBP/FKTN/RAPGEF1/SPAG9/DAB2IP/SFRP2/TAOK2/MUL1/HRAS/MINK1/QARS1/HMGB1/TLR3/PJA2/MAP2K1/IKBKG/DAXX/MEN1/FZD10/SEMA4C/ZFP36L1/IL1B/PRDX1/SPHK1/MAP3K11/STK25/TRAF2/MAP4K4/DVL3/TRAF6/DBNL/PRMT1/RAP2A/MAPK1/UBB/PAFAH1B1/FZD8/CCL21/MAPK14/MAP3K5/DVL2/TAOK1/MAP2K4/ZC3H12A/MAPK9/DKK1/FZD7	51
GO:0008406	gonad development	43/1222	217/18670	5.00563e-11	6.3443e-10	2.62024e-10	H3-3B/BAX/BCL2L11/CRKL/CASP3/VGF/SIRT1/EIF2B2/ARRB2/BOK/SFRP2/H3-3A/CASP2/PDGFRA/HSPA5/EIF2B4/IRX5/TGFBR1/MKKS/SGPL1/TLR3/FLNA/SOX8/UBE3A/CTNNA1/STAR/SRD5A1/HMGCS1/KMT2B/CEBPB/AKR1C3/RAB13/SOX9/UBB/HMGB2/FOXO3/ASPM/RRM1/SMAD4/ATM/PDGFRB/MMP14/WNT4	43
GO:0017157	regulation of exocytosis	43/1222	217/18670	5.00563e-11	6.3443e-10	2.62024e-10	RAP1B/DRD1/NOTCH1/STX1A/GIT1/RAP1A/RAB10/SDCBP/RAB21/ATP2A2/CNR1/VPS18/NAPA/BAIAP3/PREPL/RAB8A/STXBP3/SYT8/RAB5A/ARF1/HMOX1/SNAPIN/RAB3GAP1/REST/FES/CALM3/ATP13A2/PDPK1/SPHK2/P2RY1/RAB3B/CACNA1H/BACE1/DNM1L/VAMP7/ITGB2/GNAI2/CDK5/GIPC1/DVL1/RALA/CPLX2/FMR1	43
GO:0008631	intrinsic apoptotic signaling pathway in response to oxidative stress	18/1222	43/18670	5.44269e-11	6.88387e-10	2.84309e-10	HTRA2/PARK7/BAG5/CYP1B1/SIRT1/DIABLO/GPX1/SFPQ/NFE2L2/STK25/MAPK7/SOD2/MCL1/PARP1/HSPB1/NONO/MAP3K5/HIF1A	18
GO:0048284	organelle fusion	31/1222	124/18670	5.74434e-11	7.25029e-10	2.99442e-10	SNAP47/PRRT2/BAX/STX1A/VPS18/KIF5B/SPG11/STX7/MUL1/CALR/BAK1/RAB8A/SNAPIN/FIS1/GNAI3/CORO1A/AFG3L2/ANKRD27/SPHK1/SNAP29/STX6/SNAP23/CHMP2B/VAMP4/DNM1L/VAMP7/BNIP3/AKT2/CDK1/OPA1/CPLX2	31
GO:0006469	negative regulation of protein kinase activity	45/1222	235/18670	5.93284e-11	7.47266e-10	3.08627e-10	CDK5RAP3/TSC2/CDKN2C/PARK7/SPRY1/HMGCR/CDKN2D/PTEN/CASP3/NCK1/PPP1R1B/SIRT1/FBXO7/DAB2IP/SFRP2/CHP1/TARBP2/QARS1/THY1/ILK/NF2/ABL1/MEN1/IL1B/SPRY2/PAK2/WNK1/PDPK1/CORO1C/RGS4/SORL1/NR2F2/LRP6/RB1/HSPB1/CIB1/GBA/AKT1S1/PSEN1/SMPD1/UCHL1/DVL1/CDK5RAP1/YWHAG/GMFB	45
GO:0031333	negative regulation of protein complex assembly	33/1222	139/18670	6.21014e-11	7.80575e-10	3.22383e-10	TBCD/ARFGEF1/PRRT2/PARK7/TRIOBP/SPTBN1/LMO4/ULK1/STMN1/ARHGEF2/SIRT2/STYXL1/MKKS/HMGB1/TWF1/IMPACT/DMTN/ANKRD27/ALB/SORL1/BBS4/RAF1/CAPZB/MTPN/DYRK1A/GBA/INSIG1/HEY2/EP300/PFN1/VPS35/SPTAN1/DKK1	33
GO:0097345	mitochondrial outer membrane permeabilization	20/1222	54/18670	6.73658e-11	8.4258e-10	3.47992e-10	RHOT1/BAX/BLOC1S2/BCL2L11/NMT1/BOK/MUL1/BAK1/BID/CASP8/YWHAQ/YWHAH/E2F1/TP53BP2/YWHAZ/BNIP3/YWHAE/GSK3A/YWHAG/BAD	20
GO:0043280	positive regulation of cysteine-type endopeptidase activity involved in apoptotic process	32/1222	132/18670	6.73817e-11	8.4258e-10	3.47992e-10	HTRA2/BAX/BCL2L11/SIRT1/PDCD6/BOK/DIABLO/MUL1/FADD/BAK1/CASP9/BCL10/HMGB1/HSF1/ANP32B/BID/FIS1/REST/FAM162A/CASP8/TRAF2/S100A9/MTCH1/S100A8/HSPD1/EIF2AK3/IFT57/RHOA/MAP3K5/VCP/BAD/AIFM1	32
GO:0070507	regulation of microtubule cytoskeleton organization	39/1222	186/18670	6.74526e-11	8.4258e-10	3.47992e-10	TBCD/MAP1S/GBA2/FAM107A/MECP2/STMN1/CAMSAP1/TACC3/MARK2/HDAC6/MARK4/HNRNPU/ARHGEF2/CEP120/KAT2A/ATAT1/RAC1/ABL1/FES/CHMP4B/DCTN1/CHMP2B/AKAP9/KATNB1/DYRK1A/PKD1/CIB1/CTNNB1/PAFAH1B1/RHOA/MDM1/AURKA/CAMSAP2/MAP1A/PLK2/CDK5RAP2/TAOK1/PRKAA1/GSK3A	39
GO:0010950	positive regulation of endopeptidase activity	38/1222	178/18670	6.75896e-11	8.4258e-10	3.47992e-10	HTRA2/BAX/BCL2L11/PICALM/SIRT1/PDCD6/BOK/SFRP2/DIABLO/MUL1/FADD/BAK1/CASP9/BCL10/HMGB1/HSF1/ANP32B/BID/LGMN/STAT3/FIS1/REST/FAM162A/CASP8/TRAF2/S100A9/MTCH1/EFNA1/S100A8/HSPD1/EIF2AK3/IFT57/RHOA/EFNA3/MAP3K5/VCP/BAD/AIFM1	38
GO:0009952	anterior/posterior pattern specification	43/1222	219/18670	6.82778e-11	8.49416e-10	3.50815e-10	HES4/ZEB2/NOTCH1/CRKL/SMO/HEY1/SFRP2/POFUT1/HOXD9/TULP3/FRS2/LEF1/PBX1/PRKDC/BPTF/KAT2A/TGFBR1/SKI/BMPR2/WLS/DLL1/SOX17/TBX3/NR2F2/HES1/SRF/CELSR2/LRP6/TMED2/NKD1/HIPK1/SSBP3/HOXC10/CTNNB1/PSEN1/HEY2/AURKA/EP300/SMAD4/ATM/HOXB2/DKK1/ARC	43
GO:0019233	sensory perception of pain	28/1222	104/18670	7.3893e-11	9.15519e-10	3.78116e-10	NIPSNAP1/LXN/COMT/EDN1/MGLL/MECP2/ARRB2/P2RX4/CNR1/MTOR/NLGN2/CXCL12/ACPP/OXT/P2RY1/PTGS2/CCL3/BACE1/CCL2/NR2F6/MAPK1/CDK5/EDNRB/FABP5/SLC9A1/UCHL1/ADRA2C/CACNB3	28
GO:0046928	regulation of neurotransmitter secretion	28/1222	104/18670	7.3893e-11	9.15519e-10	3.78116e-10	RHOT1/RAP1B/DRD1/STX1A/GIT1/RAP1A/PNKD/ATP2A2/CNR1/VPS18/NAPA/BAIAP3/KCNMB4/PREPL/RAB5A/SNCG/SNAPIN/RAB3GAP1/CALM3/P2RY1/BACE1/DNM1L/MEF2C/CDK5/GIPC1/DVL1/CPLX2/FMR1	28
GO:0034620	cellular response to unfolded protein	33/1222	140/18670	7.62329e-11	9.42586e-10	3.89295e-10	CDK5RAP3/BAX/VAPB/BCL2L11/BAG3/NCK1/NCK2/SHC1/DAB2IP/BOK/TPP1/HSPA8/CALR/HSPA5/BAK1/AMFR/HSF1/DAXX/CANX/PPP2R5B/ATP6V0D1/NFE2L2/HYOU1/CUL7/DCTN1/EIF2S1/ATF4/EIF2AK3/CREB3L2/CCL2/EP300/VCP/GSK3A	33
GO:1902110	positive regulation of mitochondrial membrane permeability involved in apoptotic process	21/1222	60/18670	7.83347e-11	9.66605e-10	3.99215e-10	RHOT1/BAX/BLOC1S2/BCL2L11/NMT1/BOK/MUL1/BAK1/ATF2/BID/CASP8/YWHAQ/YWHAH/E2F1/TP53BP2/YWHAZ/BNIP3/YWHAE/GSK3A/YWHAG/BAD	21
GO:0021954	central nervous system neuron development	24/1222	78/18670	7.89756e-11	9.70568e-10	4.00852e-10	DRD1/RAC3/GBA2/ZEB2/PTEN/NRP2/CRKL/NDEL1/C12orf57/NRP1/SZT2/ARHGAP35/TSKU/HSP90AA1/HSP90AB1/CRK/PTK2/FBXO45/UQCRQ/UBB/PAFAH1B1/CDK5/EPHB3/SCN1B	24
GO:0072347	response to anesthetic	24/1222	78/18670	7.89756e-11	9.70568e-10	4.00852e-10	DRD1/DRD4/PPP1R1B/HDAC2/CNR1/MTOR/AIF1/PPP5C/RELA/FADD/HSPA5/DNMT3A/HNMT/DNM2/MDM2/SLC6A1/HSP90AB1/OXT/UBE3A/RGS4/CDK5/ABAT/SMPD1/PPP1R9B	24
GO:0032872	regulation of stress-activated MAPK cascade	45/1222	237/18670	7.96251e-11	9.76574e-10	4.03332e-10	EDN1/ZEB2/HMGCR/SDCBP/FKTN/RAPGEF1/SPAG9/DAB2IP/SFRP2/TAOK2/MUL1/HRAS/MINK1/QARS1/HMGB1/TLR3/PJA2/MAP2K1/DAXX/MEN1/FZD10/SEMA4C/IL1B/PRDX1/SPHK1/MAP3K11/STK25/TRAF2/MAP4K4/DVL3/TRAF6/DBNL/PRMT1/RAP2A/MAPK1/PAFAH1B1/FZD8/CCL21/MAP3K5/DVL2/TAOK1/MAP2K4/ZC3H12A/DKK1/FZD7	45
GO:0038034	signal transduction in absence of ligand	23/1222	72/18670	8.33894e-11	1.01859e-09	4.20686e-10	HTRA2/BAX/BCL2L11/BAG3/CASP3/GDNF/BOK/CASP2/FADD/BAK1/CASP9/SNAI2/UNC5B/IL1B/CTNNA1/COL2A1/MAPK7/MCL1/ERBB3/FOXO3/DAPK3/GSK3A/BAD	23
GO:0097192	extrinsic apoptotic signaling pathway in absence of ligand	23/1222	72/18670	8.33894e-11	1.01859e-09	4.20686e-10	HTRA2/BAX/BCL2L11/BAG3/CASP3/GDNF/BOK/CASP2/FADD/BAK1/CASP9/SNAI2/UNC5B/IL1B/CTNNA1/COL2A1/MAPK7/MCL1/ERBB3/FOXO3/DAPK3/GSK3A/BAD	23
GO:0099072	regulation of postsynaptic membrane neurotransmitter receptor levels	22/1222	66/18670	8.35544e-11	1.01859e-09	4.20686e-10	SNAP47/DRD4/RAP1A/HRAS/RAB8A/CTNND1/GRASP/USP46/DNM2/NUMB/SCRIB/GRIPAP1/AP2B1/FLOT2/ADAM10/YWHAE/DAG1/CLSTN1/VPS35/RAB11A/EPS15/ARC	22
GO:0031396	regulation of protein ubiquitination	41/1222	204/18670	8.87973e-11	1.08034e-09	4.46187e-10	AIMP2/CDK5RAP3/PARK7/FAM107A/SIAH2/PTEN/DNAJB2/BAG5/UFL1/PDCD6/ARRB2/CHP1/MTOR/GORASP1/HSPA5/TOPORS/TGFBR1/BCL10/TAF1/CDC20/ABL1/KDM1A/HSP90AA1/HSP90AB1/DAXX/UBE3A/PLAA/SPHK1/LIMK1/PIN1/GCLC/TRAF6/PEF1/DNM1L/UBB/PSEN1/CDK5/SOX4/RPS7/MAPK9/GSK3A	41
GO:0003279	cardiac septum development	29/1222	112/18670	9.54431e-11	1.15887e-09	4.78622e-10	NOTCH1/LUZP1/NRP2/LMO4/PLXND1/ISL1/SMO/HEY1/NOTCH2/NRP1/TGFBR2/FRS2/TRIP11/PROX1/TGFBR1/FZD1/DNM2/BMPR2/MDM2/TBX3/PTK7/HES1/FZD2/AP2B1/HEY2/SOX4/SMAD4/PRDM1/MKS1	29
GO:0002011	morphogenesis of an epithelial sheet	20/1222	55/18670	9.93875e-11	1.20196e-09	4.96417e-10	NOTCH1/PTEN/DDR1/MTOR/PHACTR4/ARHGAP35/TOR1A/FLNA/LIN7C/DLL4/SRF/LRP6/RHOA/ACVRL1/SOS1/DVL2/DVL1/DAG1/MPP5/HOXB2	20
GO:0042220	response to cocaine	20/1222	55/18670	9.93875e-11	1.20196e-09	4.96417e-10	DRD1/DRD4/PPP1R1B/HDAC2/CNR1/MTOR/FADD/HSPA5/DNMT3A/HNMT/DNM2/MDM2/SLC6A1/HSP90AB1/OXT/UBE3A/RGS4/CDK5/ABAT/SMPD1	20
GO:2000058	regulation of ubiquitin-dependent protein catabolic process	34/1222	149/18670	1.01646e-10	1.22682e-09	5.06686e-10	CSNK1E/PARK7/BBS7/PTEN/DNAJB2/BAG5/WNT10B/SDCBP/SMARCC1/UFL1/SIRT2/TAF1/CSNK2A2/MDM2/HSP90AB1/UBE3A/PTK2/NFE2L2/BAG6/UCHL5/GCLC/GBA/SMURF1/PSEN1/AURKA/MAP1A/PLK2/RPS7/GIPC1/DVL1/USP14/VCP/MAPK9/GSK3A	34
GO:1901990	regulation of mitotic cell cycle phase transition	67/1222	444/18670	1.1145e-10	1.34248e-09	5.54456e-10	KLF4/CDK5RAP3/CSNK1E/BAX/CDKN2C/CEP290/PSMC5/FAM107A/CDKN2D/PTEN/MECP2/WNT10B/FBXO7/FBXO31/NAE1/PRKACA/NBN/CASP2/TAOK2/AIF1/TGFB1/CENPF/WEE1/ERCC2/ERCC3/PBX1/PRKDC/PCM1/SIRT2/CARM1/ANAPC2/TUBB/BID/CDK6/CDC20/MDM2/HSP90AA1/ZFP36L1/EIF4G1/XPC/PSMC1/GIGYF2/E2F1/DCTN1/AKAP9/RB1/PKD1/CUL4B/PRMT1/TMEM14B/CCL2/GPNMB/PAFAH1B1/CDK1/AURKA/EP300/PLK2/SOX4/CDK5RAP2/ATM/TAOK1/PPP1R9B/YWHAE/ZNF385A/RAB11A/YWHA…	67
GO:0046513	ceramide biosynthetic process	21/1222	61/18670	1.12145e-10	1.34819e-09	5.56811e-10	ELOVL1/CLN8/B3GALT1/DEGS1/B4GALT3/CERS5/SPTLC2/CERS1/NSMAF/SPHK2/SPHK1/SPTLC1/SMPD2/GBA/CERS2/SMPD1/SAMD8/UGCG/SMPD4/PRKAA1/TNFRSF1A	21
GO:0051147	regulation of muscle cell differentiation	38/1222	181/18670	1.13662e-10	1.36371e-09	5.63224e-10	PPARA/EDN1/NOTCH1/MECP2/SIRT1/PARP2/ARRB2/SPAG9/NIBAN2/MTOR/TARBP2/TGFB1/FRS2/PROX1/KAT2A/ABL1/DLL1/FLOT1/CXCL10/CDH2/MEF2A/CTNNA1/RGS4/SRF/TRIM32/SOD2/PIN1/CFLAR/CTNNB1/MEF2C/MAPK14/HEY2/SMAD4/TCF3/MMP14/GSK3A/DKK1/FZD7	38
GO:0045685	regulation of glial cell differentiation	23/1222	73/18670	1.14275e-10	1.36837e-09	5.65148e-10	SPINT1/NOTCH1/MAG/HDAC2/PRPF19/NKX6-1/MTOR/IL6/RELA/TGFB1/TNFRSF21/PRMT5/HDAC1/LIF/WDR1/HES1/DICER1/CTNNB1/TLR2/RHEB/CDK1/LDLR/DAG1	23
GO:0033673	negative regulation of kinase activity	47/1222	257/18670	1.15859e-10	1.38461e-09	5.71852e-10	CDK5RAP3/TSC2/CDKN2C/PARK7/SPRY1/HMGCR/CDKN2D/PTEN/CASP3/CSK/NCK1/PPP1R1B/SIRT1/FBXO7/DAB2IP/SFRP2/CHP1/TARBP2/HNRNPU/QARS1/THY1/ILK/NF2/ABL1/MEN1/IL1B/SPRY2/PAK2/WNK1/PDPK1/CORO1C/RGS4/SORL1/NR2F2/LRP6/RB1/HSPB1/CIB1/GBA/AKT1S1/PSEN1/SMPD1/UCHL1/DVL1/CDK5RAP1/YWHAG/GMFB	47
GO:0030838	positive regulation of actin filament polymerization	27/1222	99/18670	1.16573e-10	1.38914e-09	5.73724e-10	ARF6/ARPC1B/ARPC3/RAC3/WASL/GRB2/CYFIP1/NCK1/CTTN/NCK2/ACTR2/MTOR/CSF3/ARPC4/ARF1/NCKAP1/ARPC1A/ARPC5/CORO1A/BAIAP2/ARPC2/ACTR3/RHOA/CCL21/WASF1/PFN1/GMFB	27
GO:0022612	gland morphogenesis	30/1222	120/18670	1.16925e-10	1.38914e-09	5.73724e-10	BAX/NOTCH1/EPHA2/POLB/DDR1/PLXND1/TWSG1/SLC9A3R1/TGFB1/NRP1/TGFBR2/FRS2/CSF1/PROX1/SNAI2/CSF1R/SCRIB/TBX3/AREG/LRP6/CEBPB/PLXNA1/TNC/CFLAR/SOX9/ETV5/TGFB3/DAG1/MED1/WNT4	30
GO:0072089	stem cell proliferation	30/1222	120/18670	1.16925e-10	1.38914e-09	5.73724e-10	NOTCH1/YAP1/WNT10B/RAB10/ATXN1L/ZNF335/SMO/SFRP2/HNRNPU/TEAD3/TGFB1/FRS2/LEF1/ARHGEF2/SNAI2/NF2/KDM1A/NUMB/RACGAP1/SOX17/TBX3/ZFP36L1/CTNNA1/CITED1/CTNNB1/HMGB2/PAFAH1B1/ASPM/HIF1A/CD34	30
GO:0010171	body morphogenesis	19/1222	50/18670	1.19885e-10	1.42152e-09	5.871e-10	COL1A1/PDGFRA/TGFB1/LEF1/PTPN11/SKI/SGPL1/RAB3GAP1/IFT122/LRP6/DLX5/SSBP3/NIPBL/EP300/TGFB3/CLDN5/DAG1/MMP2/DKK1	19
GO:0050679	positive regulation of epithelial cell proliferation	41/1222	206/18670	1.21949e-10	1.44319e-09	5.96047e-10	REG1A/NME1/NOTCH1/CCL5/NRP2/JUN/SMO/SIRT1/PDCD6/MTOR/NOTCH2/TGFB1/NRP1/HRAS/PROX1/GLUL/TGFBR1/CXCL12/HMGB1/HMOX1/STAT3/BMPR2/C5AR1/NR4A3/RTN4/EGR3/PDPK1/AREG/PRKD2/DLX5/CFLAR/CTNNB1/SOX9/HMGB2/ACVRL1/ERBB2/PLCG1/MED1/BAD/HIF1A/FZD7	41
GO:0045444	fat cell differentiation	43/1222	223/18670	1.25366e-10	1.48073e-09	6.11552e-10	KLF4/TBL1XR1/BBS7/WNT10B/BBS12/SIRT1/SFRP2/MTOR/HDAC6/HNRNPU/IL6/TGFB1/STK4/CTBP2/GPX1/ATF2/SIRT2/CARM1/SNAI2/MKKS/ATAT1/NR4A3/SOX8/ZFP36L1/HES1/TRIM32/E2F1/BBS4/CEBPB/PPARD/PTGS2/SDF4/NIPBL/CREB1/BNIP3/INSIG1/AKT2/MAPK14/ITGA6/EP300/ZC3H12A/MED1/ZNF385A	43
GO:0007178	transmembrane receptor protein serine/threonine kinase signaling pathway	57/1222	349/18670	1.30327e-10	1.53634e-09	6.3452e-10	TGIF2/NBL1/NOTCH1/SPTBN1/JUN/SDCBP/LEMD2/EGR1/TWSG1/FOS/SIRT1/ARRB2/SFRP2/TGFB1/TGFBR2/ACVR1B/HSPA5/LEF1/THBS1/STK11/TGFBR1/FZD1/ILK/SKI/ABL1/DNM2/BMPR2/HSP90AB1/MEN1/PTK2/ITGA3/FBN1/FURIN/FNTA/PDPK1/SORL1/HES1/PIN1/SNW1/CITED1/PARP1/DLX5/USP9X/CREB1/FKBP8/UBB/RHOA/ACVRL1/SMURF1/MAPK14/EP300/SMAD4/TGFB3/GIPC1/CLDN5/COL3A1/DKK1	57
GO:1903202	negative regulation of oxidative stress-induced cell death	20/1222	56/18670	1.45151e-10	1.70777e-09	7.05322e-10	HTRA2/PARK7/BAG5/SIRT1/FBXO7/GPX1/FZD1/REST/NR4A3/NFE2L2/MAPK7/SOD2/ATF4/NCOA7/HSPB1/NONO/CTNNB1/PSAP/TSC1/HIF1A	20
GO:0010811	positive regulation of cell-substrate adhesion	30/1222	121/18670	1.45877e-10	1.713e-09	7.07481e-10	RAC3/IQGAP1/TRIOBP/CRKL/CD36/VTN/CALR/NRP1/PREX1/CSF1/THY1/ILK/RAC1/CDK6/ABL1/DNM2/FLNA/CRK/ITGA3/DMTN/MAP4K4/CD3E/CIB1/FN1/ARPC2/CCL21/ITGA6/TSC1/DAG1/WNT4	30
GO:0055024	regulation of cardiac muscle tissue development	27/1222	100/18670	1.49853e-10	1.75322e-09	7.24091e-10	PPARA/EDN1/NOTCH1/PTEN/YAP1/PARP2/ARRB2/MTOR/TGFB1/TGFBR2/FRS2/KAT2A/TGFBR1/DLL1/RGS4/PIN1/ERBB3/MAPK1/CREB1/MEF2C/MAPK14/CDK1/HEY2/SMAD4/GSK3A/DKK1/FZD7	27
GO:0007179	transforming growth factor beta receptor signaling pathway	40/1222	199/18670	1.4988e-10	1.75322e-09	7.24091e-10	JUN/SDCBP/TWSG1/FOS/SIRT1/ARRB2/TGFB1/TGFBR2/ACVR1B/HSPA5/THBS1/STK11/TGFBR1/SKI/DNM2/BMPR2/HSP90AB1/MEN1/PTK2/ITGA3/FBN1/FURIN/FNTA/PDPK1/PIN1/SNW1/CITED1/PARP1/USP9X/CREB1/UBB/RHOA/ACVRL1/SMURF1/EP300/SMAD4/TGFB3/GIPC1/CLDN5/COL3A1	40
GO:0003206	cardiac chamber morphogenesis	31/1222	129/18670	1.69284e-10	1.97639e-09	8.16262e-10	NOTCH1/NRP2/ISL1/SMO/HEY1/SFRP2/NOTCH2/TGFB1/NRP1/TGFBR2/PROX1/TGFBR1/FZD1/UBE4B/BMPR2/MDM2/TBX3/DLL4/HES1/SRF/FZD2/MEF2C/HEY2/SOX4/SOS1/SMAD4/MED1/GSK3A/HIF1A/CPE/MKS1	31
GO:0050863	regulation of T cell activation	53/1222	314/18670	1.69866e-10	1.97938e-09	8.17499e-10	CCL5/GRB2/IL6R/YES1/CASP3/CSK/NCK1/TWSG1/NCK2/DNAJA3/METTL3/IL18/IL6/AIF1/TGFB1/FADD/TGFBR2/KAT2A/THY1/BCL10/PTPN11/HMGB1/EFNB3/EBI3/RAC1/TNFRSF21/ABL1/HLX/CORO1A/IL1B/DLG5/PAK2/EGR3/PDPK1/HES1/CEBPB/TRAF6/CD3E/AP3D1/HSPD1/CCL2/GPNMB/CTNNB1/RHOA/CCL21/ERBB2/FLOT2/SOS1/ZC3H12A/PRNP/PRDM1/BAD/ADAM8	53
GO:0007519	skeletal muscle tissue development	35/1222	160/18670	1.87713e-10	2.18315e-09	9.01658e-10	MEF2D/NOTCH1/HMGCR/WNT10B/LEMD2/EGR1/FOS/SMO/HMG20B/NIBAN2/HOXD9/TGFB1/EOMES/GPX1/EEF2/SKI/STAC3/HLX/DLL1/FLOT1/SOX8/SOX17/COPS2/NR2F2/RB1/CFLAR/CTNNB1/RHOA/MEF2C/MAPK14/CDK5/SIX1/EP300/PRKAA1/DKK1	35
GO:0019216	regulation of lipid metabolic process	63/1222	410/18670	1.89721e-10	2.20228e-09	9.09559e-10	KLF4/TBL1XR1/SOCS7/PPARA/ADM/HMGCR/AGAP2/EGR1/CD36/SIRT1/DAB2IP/DGKQ/CNR1/MTOR/PDGFRA/TGFB1/C3/ACSL3/PROX1/CARM1/SNAI2/ARF1/SCT/TNFRSF21/RAN/REST/NR4A3/VAV2/PTK2/IL1B/ZMPSTE24/NSMAF/SPHK2/SPHK1/STAR/SORL1/HMGCS1/BBS4/SMPD2/PPARD/RB1/MTMR2/PTGS2/APOD/ELOVL5/AKR1C3/AVPR1A/NCOA6/CREB1/INSIG1/AMBRA1/AKT2/CCL21/PSAP/FABP5/SAMD8/OPA3/LDLR/PDGFRB/MED1/PRKAA1/TNFRSF1A/WNT4	63
GO:1904375	regulation of protein localization to cell periphery	29/1222	115/18670	1.90235e-10	2.20404e-09	9.10283e-10	ARF6/PTPN9/EPHA2/SPTBN1/PICALM/RAP1A/CSK/KIF5B/STX7/TGFB1/HRAS/ACSL3/STAC3/GRASP/RER1/NUMB/ACTB/ITGA3/PDPK1/GRIPAP1/CIB1/ITGB1/LRP1/CDK5/ADAM10/DAG1/PRNP/MMP14/RAB11A	29
GO:0031532	actin cytoskeleton reorganization	27/1222	101/18670	1.91931e-10	2.21524e-09	9.14909e-10	RAC3/S1PR2/CTTN/SHC1/ARAP1/PDGFRA/NOTCH2/TGFB1/NRP1/HRAS/MINK1/CSF3/ABL1/FLNA/CSF1R/ARHGDIA/FES/DMTN/PTK7/BAIAP2/BCAR1/RAP2A/RHOA/CDK5/S1PR1/DAPK3/RALA	27
GO:0048661	positive regulation of smooth muscle cell proliferation	27/1222	101/18670	1.91931e-10	2.21524e-09	9.14909e-10	AKR1B1/EDN1/MEF2D/HMGCR/CCL5/IL6R/NAMPT/JUN/MTOR/IL18/IL6/AIF1/TGFBR2/THBS1/HMOX1/MDM2/NR4A3/GNAI3/TRAF6/PTGS2/MMP9/GNAI2/S1PR1/NOTCH3/MAP3K5/PDGFRB/MMP2	27
GO:1901987	regulation of cell cycle phase transition	70/1222	480/18670	2.00414e-10	2.30876e-09	9.53535e-10	KLF4/CDK5RAP3/CSNK1E/BAX/CDKN2C/CEP290/PSMC5/FAM107A/CDKN2D/PTEN/MECP2/WNT10B/ATP2B4/FBXO7/FBXO31/NAE1/PRKACA/NBN/CASP2/TAOK2/AIF1/TGFB1/CENPF/WEE1/ERCC2/ERCC3/PBX1/PRKDC/PCM1/SIRT2/CARM1/TAF1/ANAPC2/TUBB/BID/CDK6/CDC20/MDM2/HSP90AA1/MEN1/ZFP36L1/EIF4G1/XPC/PSMC1/GIGYF2/E2F1/DCTN1/AKAP9/RB1/PKD1/CUL4B/PRMT1/TMEM14B/CCL2/GPNMB/PAFAH1B1/CDK1/AURKA/EP300/PLK2/SOX4/CDK5RAP2/ATM/TAOK1/PPP1R9B/YWHAE/ZN…	70
GO:0002431	Fc receptor mediated stimulatory signaling pathway	33/1222	145/18670	2.05794e-10	2.36624e-09	9.77273e-10	ARPC1B/ARPC3/WASL/GRB2/RAP1A/CYFIP1/YES1/CSK/NCK1/PLD2/RAPGEF1/ACTR2/ARPC4/WASF2/RAC1/NCKAP1/ABL1/ACTB/NR4A3/HSP90AA1/HSP90AB1/CRK/VAV2/PTK2/ARPC1A/ARPC5/BAIAP2/LIMK1/ARPC2/MAPK1/ACTR3/PLCG1/ACTG1	33
GO:0051646	mitochondrion localization	18/1222	46/18670	2.08855e-10	2.3969e-09	9.89938e-10	RHOT1/MAP1S/MARK2/MGARP/HDAC6/MUL1/KAT2A/TRAK2/MEF2A/ALB/SYNJ2BP/DNM1L/UBB/WASF1/UCHL1/KIF1B/OPA1/HIF1A	18
GO:1900408	negative regulation of cellular response to oxidative stress	20/1222	57/18670	2.09941e-10	2.40482e-09	9.93207e-10	HTRA2/PARK7/BAG5/SIRT1/FBXO7/GPX1/FZD1/REST/NR4A3/NFE2L2/MAPK7/SOD2/ATF4/NCOA7/HSPB1/NONO/CTNNB1/PSAP/TSC1/HIF1A	20
GO:1903039	positive regulation of leukocyte cell-cell adhesion	42/1222	218/18670	2.11484e-10	2.41793e-09	9.98622e-10	CCL5/GRB2/ETS1/IL6R/YES1/CSK/NCK1/NCK2/DNAJA3/IL18/IL6/AIF1/RELA/TGFB1/FADD/TGFBR2/THY1/BCL10/PTPN11/HMGB1/EFNB3/EBI3/RAC1/HLX/NR4A3/CORO1A/IL1B/PAK2/EGR3/PDPK1/HES1/TRAF6/CD3E/AP3D1/HSPD1/CCL2/ITGB2/RHOA/CCL21/FLOT2/BAD/ADAM8	42
GO:0036475	neuron death in response to oxidative stress	14/1222	27/18670	2.20553e-10	2.51215e-09	1.03754e-09	PARK7/FBXO7/FZD1/REST/NR4A3/MCL1/PARP1/ENDOG/ATF4/NCOA7/NONO/CTNNB1/TSC1/HIF1A	14
GO:1902175	regulation of oxidative stress-induced intrinsic apoptotic signaling pathway	14/1222	27/18670	2.20553e-10	2.51215e-09	1.03754e-09	HTRA2/PARK7/BAG5/SIRT1/GPX1/SFPQ/NFE2L2/MAPK7/SOD2/MCL1/PARP1/HSPB1/NONO/HIF1A	14
GO:1903708	positive regulation of hemopoiesis	38/1222	185/18670	2.22723e-10	2.53211e-09	1.04578e-09	ETS1/JUN/ATXN1L/FOS/IL18/TGFB1/FADD/TGFBR2/ACVR1B/LEF1/CSF3/CSF1/HMGB1/CA2/HLX/STAT3/LIF/FES/ZFP36L1/CASP8/EGR3/TAL1/TRAF6/AP3D1/RB1/PRMT1/CREB1/HMGB2/FOXO3/RHOA/MAPK14/DHX36/MED1/MMP14/BAD/HIF1A/AXL/ADAM8	38
GO:0007162	negative regulation of cell adhesion	50/1222	289/18670	2.29699e-10	2.60655e-09	1.07653e-09	KLF4/TBCD/COL1A1/PPARA/NOTCH1/FAM107A/PTEN/CASP3/CYP1B1/PLXND1/TWSG1/METTL3/TGFB1/THBS1/CXCL12/SNAI2/PTPN11/HMGB1/NF2/TNFRSF21/ABL1/HLX/ARHGDIA/MEN1/PTK2/DLG5/DMTN/WNK1/CORO1C/RASA1/MAPK7/MAP4K4/POSTN/CEBPB/PLXNA1/APOD/ERBB3/TNC/GPNMB/LRP1/RHOA/CCL21/ACVRL1/ERBB2/ABAT/ADAM10/ZC3H12A/PRNP/MMP14/FZD7	50
GO:0061008	hepaticobiliary system development	32/1222	138/18670	2.315e-10	2.62208e-09	1.08294e-09	ARF6/REG1A/NOTCH1/RAP1A/JUN/HNRNPD/VTN/RELA/TGFB1/MPST/PROX1/CIT/CSNK2A2/HMOX1/HLX/PRMT5/SOX17/KRAS/ZMPSTE24/SRD5A1/HMGCS1/HES1/CEBPB/PKD1/NIPBL/CFLAR/SOX9/AURKA/FPGS/MED1/WNT4/MKS1	32
GO:0097150	neuronal stem cell population maintenance	13/1222	23/18670	2.34605e-10	2.6523e-09	1.09542e-09	NOTCH1/SRRT/PCM1/PROX1/REST/DLL1/CDH2/HES1/SS18/FOXO3/ASPM/PRRX1/HOOK3	13
GO:0051271	negative regulation of cellular component movement	60/1222	384/18670	2.62952e-10	2.96725e-09	1.2255e-09	KLF4/SERPINF1/NBL1/WASL/NOTCH1/PTEN/MECP2/CYP1B1/SLC9A3R1/DAB2IP/SFRP2/SLURP1/AIF1/CALR/TGFB1/NRP1/CNIH2/THBS1/NDRG4/CXCL12/THY1/ILK/HMGB1/ACTN1/HMOX1/NF2/IDH2/STAT3/SEMA4G/CRK/SEMA4C/DLG5/NFE2L2/DLL4/SRGAP2/CORO1C/CTNNA1/SYNJ2BP/CLIC4/NR2F2/SRF/PIN1/NISCH/PPARD/APOD/RAP2A/CERS2/SEMA3F/CCL2/FOXO3/LRP1/RHOA/CCL21/ACVRL1/MEF2C/SEMA4F/DPYSL3/DAG1/COL3A1/WNT4	60
GO:0002429	immune response-activating cell surface receptor signaling pathway	69/1222	473/18670	2.67141e-10	3.00893e-09	1.24271e-09	ARPC1B/ARPC3/WASL/BAX/PSMC5/GRB2/RAP1A/CYFIP1/CRKL/IGHA1/YES1/CSK/NCK1/EIF2B1/PLD2/RAPGEF1/EIF2B2/PRKACA/ACTR2/RAB29/RELA/HRAS/IGHA2/ARPC4/EIF2B4/STK11/THY1/HLA-DRA/BCL10/WASF2/RAC1/NCKAP1/TNFRSF21/ABL1/ACTB/C5AR1/NR4A3/HSP90AA1/HSP90AB1/CRK/IKBKG/VAV2/PTK2/ARPC1A/ARPC5/PAK2/PSMC1/WNK1/BAG6/KRAS/PDPK1/BAIAP2/LIMK1/RAF1/TRAF6/PRKD2/CD3E/BCAR1/ARPC2/MAPK1/ACTR3/MEF2C/PSEN1/PLCG1/EP300/ZC3H12A/PRNP/…	69
GO:0007050	cell cycle arrest	44/1222	237/18670	2.74966e-10	3.09133e-09	1.27674e-09	BAX/CDKN2C/NOTCH1/CDKN2D/WNT10B/PRKACA/NBN/DAB2IP/CASP2/MTOR/NOTCH2/CALR/TGFB1/HRAS/THBS1/STK11/CARM1/TGFBR1/ILK/CDK6/ABL1/MDM2/MAP2K1/HSP90AB1/EIF2AK4/PPP2R5B/E2F1/RB1/PKD1/PRMT1/AKT2/RHEB/CDK5/CDK1/AURKA/EP300/PLK2/SOX4/UHMK1/ATM/PPP1R9B/PRNP/ZNF385A/PRKAA1	44
GO:0060021	roof of mouth development	25/1222	89/18670	2.84234e-10	3.18962e-09	1.31734e-09	BBS7/PYGO2/PDGFRA/TGFBR2/LEF1/TGFBR1/FZD1/SNAI2/SKI/SGPL1/ANP32B/TBX3/JAG2/COL2A1/LRP6/FZD2/DLX5/INSIG1/MEF2C/EPHB3/PRRX1/SOS1/SMAD4/TGFB3/CLDN5	25
GO:0010594	regulation of endothelial cell migration	43/1222	229/18670	3.02159e-10	3.38452e-09	1.39783e-09	KLF4/SERPINF1/EDN1/NOTCH1/EPHA2/NRP2/ETS1/MECP2/SIRT1/PDCD6/P2RX4/DAB2IP/CALR/TGFB1/NRP1/THBS1/SPARC/PROX1/GLUL/HMGB1/HMOX1/ABL1/LGMN/BMPR2/PTK2/NFE2L2/PDPK1/DLL4/SYNJ2BP/NR2F2/PRKD2/EFNA1/PTGS2/BCAR1/HSPB1/CIB1/RHOA/ACVRL1/MEF2C/PLCG1/PLK2/ZC3H12A/HIF1A	43
GO:0048010	vascular endothelial growth factor receptor signaling pathway	26/1222	96/18670	3.0384e-10	3.39708e-09	1.40302e-09	NRP2/CYFIP1/NCK1/NCK2/PDCD6/DAB2IP/NIBAN2/VTN/NRP1/WASF2/RAC1/NCKAP1/HSP90AA1/CRK/VAV2/PTK2/IL1B/PAK2/BAIAP2/PRKD2/BCAR1/HSPB1/RHOA/MAPK14/HIF1A/AXL	26
GO:0051056	regulation of small GTPase mediated signal transduction	55/1222	338/18670	3.17615e-10	3.53049e-09	1.45812e-09	RHOT1/ARF6/ARFGEF1/TSC2/RAC3/NOTCH1/SPRY1/GRB2/CRKL/ALS2/STMN1/SHC1/RAPGEF1/ECT2/DAB2IP/TIMP2/ARAP1/NOTCH2/NRP1/HRAS/PREX1/ARHGEF2/CSF1/ARHGAP35/RAC1/DYNLT1/ABL1/DNM2/FGD1/ARHGDIA/FLOT1/RACGAP1/CRK/VAV2/ITGA3/SPRY2/NGEF/KRAS/SRGAP2/GDI1/RTN4R/RASA1/STAMBP/MAP4K4/RAF1/ITGB1/MAPKAP1/RHOA/ARHGEF15/SOS1/PDGFRB/COL3A1/FARP1/PSD/EPS8L2	55
GO:0048736	appendage development	37/1222	179/18670	3.18098e-10	3.53049e-09	1.45812e-09	BAX/NOTCH1/IFT140/BBS7/BCL2L11/HDAC2/SFRP2/HOXD9/TULP3/BAK1/LEF1/PBX1/IFT52/KAT2A/MBNL1/SKI/IFT122/BMPR2/HDAC1/TBX3/COL2A1/NR2F2/LRP6/DLX5/HOXC10/NIPBL/ECE1/CTNNB1/SOX9/PSEN1/ITGA6/SOX4/PRRX1/SMAD4/MED1/DKK1/MKS1	37
GO:0048771	tissue remodeling	37/1222	179/18670	3.18098e-10	3.53049e-09	1.45812e-09	BAX/EPHA2/EFNA4/CSK/CTHRC1/TPP1/NOTCH2/IL18/IL6/TGFB1/BAK1/HMGB1/CSPG4/RAC1/CA2/BMPR2/MDM2/CSF1R/LIF/NCDN/CARTPT/DLL4/LRP6/TRAF6/MERTK/GPNMB/CTNNB1/ACVRL1/MEF2C/S1PR1/TGFB3/EPAS1/MMP2/MMP14/HIF1A/AXL/ADAM8	37
GO:0060173	limb development	37/1222	179/18670	3.18098e-10	3.53049e-09	1.45812e-09	BAX/NOTCH1/IFT140/BBS7/BCL2L11/HDAC2/SFRP2/HOXD9/TULP3/BAK1/LEF1/PBX1/IFT52/KAT2A/MBNL1/SKI/IFT122/BMPR2/HDAC1/TBX3/COL2A1/NR2F2/LRP6/DLX5/HOXC10/NIPBL/ECE1/CTNNB1/SOX9/PSEN1/ITGA6/SOX4/PRRX1/SMAD4/MED1/DKK1/MKS1	37
GO:0051235	maintenance of location	54/1222	330/18670	3.72903e-10	4.13119e-09	1.70621e-09	NBL1/DRD1/DBN1/PPARA/BAX/PARK7/CD36/SIRT1/PRKACA/HNRNPU/IL6/CALR/TGFB1/C3/HSPA5/PLCB2/HEXB/CHERP/TOPORS/DIAPH1/SUN2/THY1/TWF1/CALM2/RER1/ABL1/FLNA/FBN1/CORO1A/IL1B/CXCL10/CALM3/PDPK1/ALB/SORL1/S100A9/BBS4/HTT/AP3D1/AKAP9/PPARD/S100A8/PKD1/SUN1/CCL3/INSIG1/PAFAH1B1/CCL21/ASPM/CDK5/PLCG1/DAG1/ZC3H12A/RANGAP1	54
GO:0008344	adult locomotory behavior	23/1222	77/18670	3.79565e-10	4.19734e-09	1.73353e-09	CTNS/DRD1/HTRA2/PARK7/DRD4/FXN/MECP2/GDNF/ARRB2/CNP/HOXD9/CLN8/CXCL12/EFNB3/PPT1/SNCG/ZMPSTE24/GIGYF2/PAFAH1B1/TSC1/UCHL1/ARCN1/NTAN1	23
GO:0051591	response to cAMP	26/1222	97/18670	3.89563e-10	4.30007e-09	1.77596e-09	RAP1B/COL1A1/NME1/RAP1A/DUOX2/WNT10B/JUN/VGF/FOS/RAPGEF1/DGKQ/RELA/HSPA5/SPARC/CARM1/FOSL1/KDM1A/OXT/ZFP36L1/DMTN/STAR/AREG/SRD5A1/CITED1/NDUFS4/AKAP9	26
GO:0043388	positive regulation of DNA binding	20/1222	59/18670	4.27318e-10	4.69973e-09	1.94102e-09	KLF4/NME1/PARK7/ISL1/NIBAN2/TGFB1/ERCC2/SIRT2/HMGB1/SKI/CALM3/HES1/TRAF6/PARP1/RB1/MMP9/NIPBL/CTNNB1/HMGB2/EP300	20
GO:1902883	negative regulation of response to oxidative stress	20/1222	59/18670	4.27318e-10	4.69973e-09	1.94102e-09	HTRA2/PARK7/BAG5/SIRT1/FBXO7/GPX1/FZD1/REST/NR4A3/NFE2L2/MAPK7/SOD2/ATF4/NCOA7/HSPB1/NONO/CTNNB1/PSAP/TSC1/HIF1A	20
GO:0045926	negative regulation of growth	45/1222	249/18670	4.29499e-10	4.71517e-09	1.9474e-09	PPARA/CDKN2C/NOTCH1/MAG/FXN/CDKN2D/PTEN/DNAJB2/SMARCA2/SIRT1/PTPRS/SFRP2/NOTCH2/MUL1/TGFB1/NRP1/TGFBR2/ACVR1B/STK4/NPR1/STK11/SMARCA4/PPT1/RNF6/LGMN/BMPR2/SEMA4G/RTN4/SOX17/PTK2/SEMA4C/RTN4R/SPHK2/RGS4/NKD1/PPARD/SEMA3F/ACVRL1/CDK5/NDUFS3/SEMA4F/SMAD4/PPP1R9B/GSK3A/HIF1A	45
GO:0048592	eye morphogenesis	33/1222	149/18670	4.39167e-10	4.80394e-09	1.98406e-09	BAX/CEP290/EPHA2/TUG1/C12orf57/FRS2/BAK1/PHACTR4/TOPORS/PROX1/IRX5/THY1/SKI/TSKU/IFT122/STAT3/DLL1/SOX8/FBN1/ARID1A/LRP6/BBS4/NKD1/HIPK1/NIPBL/RDH13/CTNNB1/SOX9/EFEMP1/DIO3/PRDM1/HIF1A/ROM1	33
GO:2001056	positive regulation of cysteine-type endopeptidase activity	33/1222	149/18670	4.39167e-10	4.80394e-09	1.98406e-09	HTRA2/BAX/BCL2L11/SIRT1/PDCD6/BOK/DIABLO/MUL1/FADD/BAK1/CASP9/BCL10/HMGB1/HSF1/ANP32B/BID/LGMN/FIS1/REST/FAM162A/CASP8/TRAF2/S100A9/MTCH1/S100A8/HSPD1/EIF2AK3/IFT57/RHOA/MAP3K5/VCP/BAD/AIFM1	33
GO:0050954	sensory perception of mechanical stimulus	35/1222	165/18670	4.56938e-10	4.98934e-09	2.06063e-09	COL1A1/CCDC50/NDUFB9/TRIOBP/CDKN2D/CASP3/BIRC5/SLC9A3R1/P2RX4/GPX1/HEXB/RPL38/DIAPH1/TIMM8B/USP53/CXCL12/SLC1A3/SNAI2/MKKS/TIMM9/TIMM10/ALDH7A1/SPRY2/WDR1/COL2A1/BACE1/TIMM13/NIPBL/PSAP/SIX1/LRIG2/GJB2/EPS8L2/CACNB3/SERPINB6	35
GO:0060326	cell chemotaxis	51/1222	304/18670	4.69274e-10	5.10783e-09	2.10957e-09	NBL1/CXCL1/EDN1/NOTCH1/CCL5/EPHA2/IL6R/CRKL/GPR183/ARRB2/P2RX4/SLC12A2/PDGFRA/PIP5K1C/IL6/AIF1/CALR/NRP1/LEF1/PREX1/THBS1/CSF1/CXCL12/HMGB1/RAC1/LGMN/C5AR1/CRK/CORO1A/IL1B/CXCL10/EGR3/JAM3/WNK1/S100A9/PRKD2/S100A8/BCAR1/HSPB1/CCL3/CCL2/ITGB2/RAB13/HMGB2/CCL21/MAPK14/EDNRB/S1PR1/ADAM10/PDGFRB/ADAM8	51
GO:0032355	response to estradiol	31/1222	134/18670	4.69472e-10	5.10783e-09	2.10957e-09	COL1A1/ARPC1B/BCL2L11/PTEN/ETS1/SSTR1/CASP3/HNRNPD/CALR/TGFB1/CASP9/DNMT3A/EEF2/HSF1/STAT3/SLC6A1/OXT/CASP8/AREG/SRD5A1/NR2F2/POSTN/PTGS2/ENDOG/CFLAR/CTNNB1/MBD3/PDGFRB/GJB2/BAD/AIFM1	31
GO:0008542	visual learning	18/1222	48/18670	4.77629e-10	5.18158e-09	2.14003e-09	CTNS/DRD1/DDHD2/HMGCR/MECP2/B4GALT2/NPTN/PPP1R1B/MTOR/NDRG4/IFT20/KRAS/RIC8A/ITGB1/CREB1/CDK5/DEAF1/HIF1A	18
GO:0045639	positive regulation of myeloid cell differentiation	25/1222	91/18670	4.77959e-10	5.18158e-09	2.14003e-09	ETS1/JUN/FOS/TGFB1/FADD/ACVR1B/LEF1/CSF3/CSF1/CA2/STAT3/LIF/FES/ZFP36L1/CASP8/TAL1/TRAF6/RB1/PRMT1/CREB1/HMGB2/FOXO3/MAPK14/MED1/HIF1A	25
GO:0002065	columnar/cuboidal epithelial cell differentiation	28/1222	112/18670	4.84501e-10	5.23382e-09	2.16161e-09	NOTCH1/TRIOBP/BCCIP/SMO/SLC9A3R1/NKX6-1/LEF1/PROX1/CDK6/ABL1/DLL1/SCRIB/MEN1/CDH2/SEC24B/JAG2/PDPK1/HES1/CEBPB/PAFAH1B1/RHEB/HEY2/SOX4/PRDM1/GSK3A/BAD/WNT4/HIF1A	28
GO:0051817	modification of morphology or physiology of other organism involved in symbiotic interaction	28/1222	112/18670	4.84501e-10	5.23382e-09	2.16161e-09	VAPB/CCL5/BCL2L11/JUN/CFL1/KPNA2/TGFB1/LEF1/SMARCA4/CALM2/REST/HDAC1/CSF1R/SCRIB/EIF2AK4/CALM3/CASP8/GAPDH/SMARCB1/SNW1/VAPA/CCL3/KPNA1/EP300/DAG1/ZC3H12A/BAD/FMR1	28
GO:0035270	endocrine system development	30/1222	127/18670	5.20776e-10	5.61568e-09	2.31932e-09	ETS1/IL6R/CRKL/ISL1/SMO/NKX6-1/PDGFRA/IL6/BAK1/PBX1/TGFBR1/CDK6/MAP2K1/DLL1/MEN1/PDPK1/SRD5A1/HES1/SRF/RAF1/EIF2AK3/MAPK1/CREB1/SOX9/RHEB/SIX1/SOX4/GSK3A/BAD/WNT4	30
GO:0048011	neurotrophin TRK receptor signaling pathway	15/1222	33/18670	5.38855e-10	5.80033e-09	2.39558e-09	SPRY1/GRB2/CYFIP1/CASP3/FRS2/PTPN11/SPRY2/PPP2R5B/SLC9A6/RAF1/BCAR1/AKT1S1/WASF1/SOS1/ZFYVE27	15
GO:0045687	positive regulation of glial cell differentiation	17/1222	43/18670	5.50135e-10	5.91127e-09	2.4414e-09	SPINT1/NOTCH1/MAG/HDAC2/PRPF19/NKX6-1/MTOR/RELA/TGFB1/PRMT5/HDAC1/LIF/HES1/DICER1/TLR2/RHEB/DAG1	17
GO:0061180	mammary gland epithelium development	22/1222	72/18670	5.62067e-10	6.02881e-09	2.48995e-09	BAX/EPHA2/DDR1/SMO/PYGO2/TGFB1/GPX1/CSF1/RTN4/CSF1R/SCRIB/TBX3/AREG/LRP6/CEBPB/MAPK1/AKT2/DEAF1/ETV5/MED1/WNT4/HIF1A	22
GO:1902108	regulation of mitochondrial membrane permeability involved in apoptotic process	21/1222	66/18670	5.98167e-10	6.40472e-09	2.6452e-09	RHOT1/BAX/BLOC1S2/BCL2L11/NMT1/BOK/MUL1/BAK1/ATF2/BID/CASP8/YWHAQ/YWHAH/E2F1/TP53BP2/YWHAZ/BNIP3/YWHAE/GSK3A/YWHAG/BAD	21
GO:0061136	regulation of proteasomal protein catabolic process	37/1222	183/18670	6.13336e-10	6.55557e-09	2.7075e-09	CSNK1E/PARK7/BBS7/DNAJB2/BAG5/WNT10B/ATXN3/SDCBP/SMARCC1/UFL1/PRKACA/DAB2IP/GPX1/SIRT2/TAF1/TMEM259/MDM2/HSP90AB1/PSMC1/NFE2L2/BAG6/UCHL5/GCLC/PKD1/GBA/UBB/PSEN1/AURKA/MAP1A/PLK2/GIPC1/DVL1/USP14/VCP/MAPK9/GSK3A/FMR1	37
GO:0071260	cellular response to mechanical stimulus	23/1222	79/18670	6.69058e-10	7.13858e-09	2.94829e-09	COL1A1/MAG/BAG3/CASP2/TGFB1/FADD/BAK1/BCL10/PTPN11/RAC1/TLR3/IL1B/CASP8/GCLC/MTPN/PTGS2/BNIP3/SOX9/SLC9A1/MAP2K4/DAG1/TNFRSF1A/BAD	23
GO:0030968	endoplasmic reticulum unfolded protein response	29/1222	121/18670	6.99891e-10	7.45445e-09	3.07874e-09	CDK5RAP3/BAX/VAPB/BCL2L11/NCK1/NCK2/SHC1/DAB2IP/BOK/TPP1/CALR/HSPA5/BAK1/AMFR/CANX/PPP2R5B/ATP6V0D1/NFE2L2/HYOU1/CUL7/DCTN1/EIF2S1/ATF4/EIF2AK3/CREB3L2/CCL2/EP300/VCP/GSK3A	29
GO:0008625	extrinsic apoptotic signaling pathway via death domain receptors	24/1222	86/18670	7.46347e-10	7.93533e-09	3.27735e-09	BAX/PARK7/BLOC1S2/PTEN/BAG3/DAB2IP/SFRP2/DIABLO/FADD/STK4/ARHGEF2/GPX1/THBS1/HMOX1/BID/DAXX/CASP8/TRAF2/RAF1/CFLAR/GABARAP/HMGB2/TNFRSF1A/BAD	24
GO:0006417	regulation of translation	63/1222	424/18670	7.65796e-10	8.12788e-09	3.35688e-09	SECISBP2/CCL5/CYFIP1/DHFR/EIF4E/NCK1/EIF2B1/NCK2/NOLC1/EIF2B2/MTOR/METTL3/HNRNPD/TARBP2/IL6/CALR/RPS6KA3/EIF4EBP2/THBS1/RPL38/NGRN/EIF2B4/EEF2/CAPRIN1/METTL14/ALKBH1/IMPACT/STAT3/TCOF1/UNK/IREB2/EIF2AK4/ZFP36L1/EIF4G1/GIGYF2/GAPDH/PAIP2/METAP1/EIF2S1/MTPN/ATF4/EIF2AK3/HSPB1/RPS6KB1/KBTBD8/EIF4ENIF1/MAPK1/FOXO3/RHOA/AKT2/DHX36/ERBB2/TSC1/SOX4/EIF4A3/UHMK1/ZC3H12A/DAPK3/CDK5RAP1/ZNF385A/RPL10/FMR1/…	63
GO:0042391	regulation of membrane potential	64/1222	434/18670	7.67597e-10	8.13278e-09	3.3589e-09	CTNS/DRD1/BAX/PARK7/EDN1/S1PR2/DRD4/STX1A/GABRE/GJC1/PTEN/CRTC1/MECP2/JUN/KCNK3/CD36/ARRB2/P2RX4/ATP2A2/CNR1/BOK/KIF5B/MUL1/BAK1/KCNMB4/CNIH2/NLGN2/USP53/BID/ABL1/RAB3GAP1/FLNA/WDR1/ZMPSTE24/RGS4/BAIAP2/YWHAH/GCLC/AKAP9/PARP1/MTMR2/CACNA1H/GBA/SSH1/SH3GL1/BNIP3/UBB/AKT2/CNTNAP1/MEF2C/PSEN1/CDK5/SLC9A1/ABAT/SCN1B/EIF4A3/SHANK3/YWHAE/DVL1/VCP/GSK3A/BAD/CACNB3/FMR1	64
GO:0034446	substrate adhesion-dependent cell spreading	26/1222	100/18670	8.03196e-10	8.49513e-09	3.50855e-09	RAC3/TRIOBP/CRKL/CALR/NRP1/PREX1/ILK/RAC1/ABL1/DNM2/FLNA/CRK/PTK2/DMTN/SRGAP2/CORO1C/POSTN/EFNA1/MERTK/CIB1/FN1/ARPC2/EPHB3/HSPG2/AXL/FZD7	26
GO:0003170	heart valve development	20/1222	61/18670	8.40671e-10	8.82923e-09	3.64654e-09	NOTCH1/HEY1/MTOR/NOTCH2/TGFB1/TGFBR2/SNAI2/BMPR2/MDM2/DLL4/EFNA1/RB1/DCHS1/SOX9/MEF2C/HEY2/SOX4/SMAD4/TNFRSF1A/PRDM1	20
GO:0071384	cellular response to corticosteroid stimulus	20/1222	61/18670	8.40671e-10	8.82923e-09	3.64654e-09	SERPINF1/EDN1/FAM107A/BCL2L11/EIF4E/USP8/ISL1/HNRNPU/TGFB1/CASP9/REST/ZFP36L1/STAR/SRD5A1/AKR1C3/CFLAR/FOXO3/ATP2B1/GJB2/AIFM1	20
GO:2001244	positive regulation of intrinsic apoptotic signaling pathway	20/1222	61/18670	8.40671e-10	8.82923e-09	3.64654e-09	BAX/PARK7/BCL2L11/NCK1/NCK2/SIRT1/SLC9A3R1/BOK/SFPQ/STYXL1/BID/FIS1/S100A9/MCL1/S100A8/DNM1L/UBB/RPS7/BAD/BECN1	20
GO:0051489	regulation of filopodium assembly	17/1222	44/18670	8.42056e-10	8.82923e-09	3.64654e-09	ARF6/WASL/FSCN1/ARAP1/NRP1/TGFBR1/RAB5A/DMTN/SRF/CAPZB/MIEN1/AGRN/CCL21/TGFB3/DPYSL3/RALA/FMR1	17
GO:0060999	positive regulation of dendritic spine development	17/1222	44/18670	8.42056e-10	8.82923e-09	3.64654e-09	DBN1/LLPH/ACTR2/MTOR/CAPRIN1/ARF1/DLG5/MAPK6/BAIAP2/DBNL/DNM1L/PAFAH1B1/PSEN1/DHX36/SHANK3/OPA1/FMR1	17
GO:0040013	negative regulation of locomotion	60/1222	396/18670	9.03911e-10	9.43126e-09	3.89518e-09	KLF4/SERPINF1/NBL1/WASL/NOTCH1/PTEN/MECP2/CYP1B1/SLC9A3R1/DAB2IP/SFRP2/SLURP1/AIF1/CALR/TGFB1/NRP1/THBS1/NDRG4/CXCL12/THY1/ILK/HMGB1/HMOX1/NF2/IDH2/STAT3/SEMA4G/CRK/SEMA4C/DLG5/NFE2L2/DLL4/SRGAP2/CORO1C/CTNNA1/SYNJ2BP/CLIC4/NR2F2/SRF/TRIM32/PIN1/NISCH/PPARD/APOD/RAP2A/CERS2/SEMA3F/CCL2/FOXO3/LRP1/RHOA/CCL21/ACVRL1/MEF2C/SEMA4F/DPYSL3/TRIM11/DAG1/COL3A1/WNT4	60
GO:0051100	negative regulation of binding	35/1222	169/18670	9.04134e-10	9.43126e-09	3.89518e-09	CPNE1/CSNK1E/PPARA/BAX/PARK7/USP33/DNAJB2/JUN/ISL1/SMO/STMN1/HDAC2/ARRB2/HEY1/HSPA5/LEF1/B2M/CARM1/PTPRF/TAF1/HMOX1/KDM1A/ACTB/ADNP/SORL1/PIN1/E2F1/P2RY1/EIF2S1/PSEN1/HEY2/AURKA/EIF4A3/DVL1/DKK1	35
GO:0060538	skeletal muscle organ development	35/1222	169/18670	9.04134e-10	9.43126e-09	3.89518e-09	MEF2D/NOTCH1/HMGCR/WNT10B/LEMD2/EGR1/FOS/SMO/HMG20B/NIBAN2/HOXD9/TGFB1/EOMES/GPX1/EEF2/SKI/STAC3/HLX/DLL1/FLOT1/SOX8/SOX17/COPS2/NR2F2/RB1/CFLAR/CTNNB1/RHOA/MEF2C/MAPK14/CDK5/SIX1/EP300/PRKAA1/DKK1	35
GO:0061448	connective tissue development	47/1222	273/18670	9.4168e-10	9.80607e-09	4.04998e-09	COL1A1/TBL1XR1/EDN1/MEF2D/NOTCH1/IL6R/ACAN/WNT10B/EGR1/SIRT1/SFRP2/RELA/TGFB1/TGFBR2/ATF2/CSF1/TRIP11/CARM1/TGFBR1/SNAI2/MKKS/BMPR2/SOX8/SPTLC2/ZMPSTE24/COL2A1/SORL1/SRF/LRP6/BBS4/PPARD/PKD1/EIF2AK3/CREB3L2/CFLAR/CTNNB1/SOX9/UBB/ACVRL1/MEF2C/MAPK14/PRRX1/EFEMP1/PDGFRB/SLC25A25/HIF1A/CD34	47
GO:0022409	positive regulation of cell-cell adhesion	45/1222	255/18670	9.50289e-10	9.87878e-09	4.08001e-09	CCL5/GRB2/ETS1/IL6R/YES1/CSK/NCK1/NCK2/DNAJA3/IL18/IL6/AIF1/RELA/TGFB1/FADD/TGFBR2/THY1/BCL10/PTPN11/HMGB1/EFNB3/EBI3/RAC1/HLX/NR4A3/FLOT1/CORO1A/IL1B/PAK2/EGR3/DMTN/PDPK1/HES1/TRAF6/CD3E/AP3D1/HSPD1/CCL2/ITGB2/RHOA/CCL21/ITGA6/FLOT2/BAD/ADAM8	45
GO:0030278	regulation of ossification	39/1222	203/18670	1.01422e-09	1.05254e-08	4.34706e-09	NOTCH1/IL6R/WNT10B/TWSG1/PRKACA/PDLIM7/CTHRC1/SFRP2/IL6/TGFB1/PBX1/CSF1/SNAI2/ILK/SKI/CDK6/BMPR2/REST/OXT/MEN1/PTK2/ZMPSTE24/AREG/CITED1/CEBPB/CCL3/NIPBL/CTNNB1/MAPK1/SOX9/MEF2C/SMURF1/MAPK14/S1PR1/TGFB3/ATP2B1/WNT4/HIF1A/DKK1	39
GO:0050730	regulation of peptidyl-tyrosine phosphorylation	45/1222	256/18670	1.08155e-09	1.1205e-08	4.62774e-09	CCL5/IQGAP1/IL6R/YES1/CD36/ISL1/NCK2/HDAC2/SHC1/ARRB2/DGKQ/SFRP2/MTOR/VTN/IL18/IL6/TGFB1/NRP1/CSF3/ARHGEF2/THY1/PTPN11/CSPG4/HSF1/NF2/ABL1/STAT3/CSF1R/LIF/PPP2R5B/PAK2/DMTN/ADNP/TAL1/AREG/HES1/CD3E/EFNA1/ERBB3/CRLF1/ITGB2/PSEN1/DVL2/PRNP/TNFRSF1A	45
GO:1904018	positive regulation of vasculature development	42/1222	230/18670	1.18021e-09	1.22062e-08	5.04125e-09	KLF4/ADM/NOTCH1/RAP1A/ETS1/IL6R/EGR1/CYP1B1/ISL1/SIRT1/PDCD6/SFRP2/NRP1/TGFBR2/C3/THBS1/HMOX1/TLR3/ABL1/STAT3/C5AR1/DLL1/PAK4/IL1B/NFE2L2/PDPK1/SPHK1/SOD2/PRKD2/PTGS2/HSPB1/HIPK1/CIB1/ITGB1/CFLAR/ITGB2/ACVRL1/PLCG1/PLK2/ZC3H12A/HIF1A/CD34	42
GO:1903532	positive regulation of secretion by cell	60/1222	399/18670	1.21818e-09	1.25775e-08	5.19461e-09	ARF6/EDN1/STX1A/SPTBN1/SDCBP/PPP3CB/GDNF/ISL1/CNR1/NKX6-1/KIF5B/IL6/AIF1/TGFB1/BAIAP3/NLGN2/GLUD1/GLUL/CXCL12/RAB5A/PTPN11/HMGB1/ARF1/RAC1/SCT/ABL1/RAB3GAP1/WLS/CSF1R/OXT/NMB/IL1B/CARTPT/ATP13A2/SPHK2/GAPDH/POSTN/P2RY1/PPARD/CACNA1H/AVPR1A/CCL3/DNM1L/VAMP7/ITGB2/CREB1/LRP1/TLR2/MAPK14/CDK5/DHX36/ABAT/SOX4/SMAD4/TGFB3/VPS35/BAD/HIF1A/CD34/ADAM8	60
GO:0002433	immune response-regulating cell surface receptor signaling pathway involved in phagocytosis	31/1222	139/18670	1.23152e-09	1.26721e-08	5.23367e-09	ARPC1B/ARPC3/WASL/GRB2/RAP1A/CYFIP1/YES1/NCK1/PLD2/RAPGEF1/ACTR2/ARPC4/WASF2/RAC1/NCKAP1/ABL1/ACTB/HSP90AA1/HSP90AB1/CRK/VAV2/PTK2/ARPC1A/ARPC5/BAIAP2/LIMK1/ARPC2/MAPK1/ACTR3/PLCG1/ACTG1	31
GO:0038096	Fc-gamma receptor signaling pathway involved in phagocytosis	31/1222	139/18670	1.23152e-09	1.26721e-08	5.23367e-09	ARPC1B/ARPC3/WASL/GRB2/RAP1A/CYFIP1/YES1/NCK1/PLD2/RAPGEF1/ACTR2/ARPC4/WASF2/RAC1/NCKAP1/ABL1/ACTB/HSP90AA1/HSP90AB1/CRK/VAV2/PTK2/ARPC1A/ARPC5/BAIAP2/LIMK1/ARPC2/MAPK1/ACTR3/PLCG1/ACTG1	31
GO:2000177	regulation of neural precursor cell proliferation	24/1222	88/18670	1.24848e-09	1.28249e-08	5.29679e-09	SPINT1/NOTCH1/SHCBP1/ZNF335/SMO/RAPGEF1/TGFB1/SIRT2/PROX1/ILK/NF2/KDM1A/FLNA/CDH2/DLL4/CTNNA1/RASSF10/CTNNB1/NAP1L1/FOXO3/RHOA/GNAI2/ASPM/HIF1A	24
GO:0110020	regulation of actomyosin structure organization	25/1222	95/18670	1.28761e-09	1.31823e-08	5.44438e-09	EDN1/STMN1/ECT2/ARAP1/MTOR/NRP1/PROX1/TGFBR1/MKKS/WASF2/RAC1/NF2/ABL1/LIMK1/BBS4/RHOA/MEF2C/SLC9A1/TSC1/S1PR1/ARHGEF15/SMAD4/TGFB3/PFN1/WNT4	25
GO:1903076	regulation of protein localization to plasma membrane	25/1222	95/18670	1.28761e-09	1.31823e-08	5.44438e-09	ARF6/PTPN9/EPHA2/SPTBN1/PICALM/CSK/KIF5B/STX7/TGFB1/ACSL3/STAC3/GRASP/RER1/NUMB/ACTB/ITGA3/PDPK1/GRIPAP1/CIB1/ITGB1/LRP1/CDK5/PRNP/MMP14/RAB11A	25
GO:0003281	ventricular septum development	22/1222	75/18670	1.34024e-09	1.3698e-08	5.65737e-09	NOTCH1/LUZP1/LMO4/HEY1/TGFBR2/FRS2/TRIP11/PROX1/TGFBR1/FZD1/DNM2/BMPR2/MDM2/TBX3/PTK7/HES1/FZD2/AP2B1/HEY2/SOX4/SMAD4/PRDM1	22
GO:0003158	endothelium development	30/1222	132/18670	1.40674e-09	1.43293e-08	5.91813e-09	RAP1B/S1PR2/NOTCH1/RAP1A/RAPGEF1/GJA4/PTPRS/HEY1/NRP1/GPX1/PROX1/BMPR2/KDM6B/DLL1/SOX17/IL1B/CXCL10/DLL4/NR2F2/PLOD3/PRKD2/CTNNB1/RHOA/ACVRL1/S1PR1/HEY2/SMAD4/CLDN5/TNFRSF1A/CD34	30
GO:0042177	negative regulation of protein catabolic process	30/1222	132/18670	1.40674e-09	1.43293e-08	5.91813e-09	CDK5RAP3/PARK7/HMGCR/AGAP2/BAG5/SDCBP/SMARCC1/DAB2IP/TIMP2/SNX3/RELA/SIRT2/TAF1/CSNK2A2/FLNA/HSP90AB1/FURIN/TIMP4/BAG6/ATP13A2/UCHL5/PIN1/EFNA1/PSEN1/MAP1A/LRIG2/RPS7/GIPC1/USP14/VPS35	30
GO:0045732	positive regulation of protein catabolic process	40/1222	214/18670	1.44245e-09	1.46685e-08	6.05822e-09	CSNK1E/WWP1/BBS7/PTEN/DNAJB2/ATXN3/DAB2IP/SIRT2/TAF1/TMEM259/MDM2/IDE/HSP90AA1/SOX17/PTK2/IL1B/FURIN/PSMC1/NFE2L2/BAG6/SORL1/TRIM32/GCLC/NKD1/CUL4B/GBA/SOX9/LRP1/SMURF1/PSEN1/AURKA/PLK2/LDLR/DVL1/VCP/MAPK9/VPS35/GSK3A/FMR1/ADAM8	40
GO:0016236	macroautophagy	49/1222	295/18670	1.45373e-09	1.47585e-08	6.09539e-09	FEZ2/PIKFYVE/HTRA2/TSC2/BAG3/CASP3/ULK1/SIRT1/PRKACA/MTOR/HDAC6/RAB5A/CSNK2A2/HMOX1/SNAPIN/RAB3GAP1/IFT20/IKBKG/GNAI3/SPTLC2/ATP6V0D1/PLAA/ATP13A2/SPTLC1/GAPDH/CHMP4A/SNAP29/CHMP4B/HTT/CHMP2B/TMEM41B/HDAC10/GBA/GABARAP/BNIP3/AMBRA1/RHEB/SMURF1/PSEN1/CDK5/TSC1/PAFAH1B2/UCHL1/TBK1/VCP/PRKAA1/VPS35/HIF1A/BECN1	49
GO:0046466	membrane lipid catabolic process	15/1222	35/18670	1.48974e-09	1.50486e-08	6.21519e-09	GALC/NEU3/GBA2/CYP1B1/NEU1/HEXB/SGPL1/PPT1/SPHK1/SMPD2/GBA/PSAP/SMPD1/PDXDC1/SMPD4	15
GO:0060251	regulation of glial cell proliferation	15/1222	35/18670	1.48974e-09	1.50486e-08	6.21519e-09	NOTCH1/UFL1/MTOR/IL6/SKI/IDH2/IL1B/HES1/RNF10/E2F1/DICER1/CERS2/CREB1/PPP1CC/ETV5	15
GO:1901030	positive regulation of mitochondrial outer membrane permeabilization involved in apoptotic signaling pathway	15/1222	35/18670	1.48974e-09	1.50486e-08	6.21519e-09	BAX/NMT1/BOK/BAK1/BID/CASP8/YWHAQ/YWHAH/E2F1/TP53BP2/YWHAZ/YWHAE/GSK3A/YWHAG/BAD	15
GO:0097581	lamellipodium organization	23/1222	82/18670	1.5074e-09	1.52017e-08	6.27844e-09	EPHA2/CYFIP1/NCK1/CTTN/NCK2/FSCN1/MTOR/WASF2/TWF1/CCDC88A/RAC1/NCKAP1/DNM2/VAV2/ARPC5/DMTN/SRGAP2/CORO1C/CAPZB/ITGB1/ARPC2/WASF1/S1PR1	23
GO:0035107	appendage morphogenesis	32/1222	148/18670	1.52792e-09	1.53577e-08	6.34283e-09	BAX/NOTCH1/IFT140/BCL2L11/HDAC2/SFRP2/HOXD9/TULP3/BAK1/LEF1/PBX1/IFT52/MBNL1/SKI/IFT122/HDAC1/TBX3/COL2A1/LRP6/DLX5/HOXC10/NIPBL/ECE1/CTNNB1/SOX9/PSEN1/SOX4/PRRX1/SMAD4/MED1/DKK1/MKS1	32
GO:0035108	limb morphogenesis	32/1222	148/18670	1.52792e-09	1.53577e-08	6.34283e-09	BAX/NOTCH1/IFT140/BCL2L11/HDAC2/SFRP2/HOXD9/TULP3/BAK1/LEF1/PBX1/IFT52/MBNL1/SKI/IFT122/HDAC1/TBX3/COL2A1/LRP6/DLX5/HOXC10/NIPBL/ECE1/CTNNB1/SOX9/PSEN1/SOX4/PRRX1/SMAD4/MED1/DKK1/MKS1	32
GO:0055002	striated muscle cell development	35/1222	173/18670	1.74563e-09	1.75169e-08	7.2346e-09	PPARA/EDN1/WNT10B/SMO/PARP2/NIBAN2/MTOR/PDGFRA/HNRNPU/GPX1/PROX1/SKI/STAC3/TBX3/AFG3L2/MEF2A/PDLIM5/WDR1/ZMPSTE24/RGS4/SRF/PIN1/OBSL1/ITGB1/CFLAR/MEF2C/CDK1/SIX1/HEY2/SMAD4/UCHL1/MAP2K4/PDGFRB/ACTG1/GSK3A	35
GO:1903203	regulation of oxidative stress-induced neuron death	13/1222	26/18670	1.77156e-09	1.77478e-08	7.32995e-09	PARK7/FBXO7/FZD1/REST/NR4A3/MCL1/PARP1/ATF4/NCOA7/NONO/CTNNB1/TSC1/HIF1A	13
GO:0071456	cellular response to hypoxia	39/1222	207/18670	1.823e-09	1.8233e-08	7.53037e-09	EDN1/PSMC5/NOTCH1/PTEN/NDRG1/KCNK3/EGR1/PGK1/SIRT1/MGARP/MTOR/GNB1/DNMT3A/SIRT2/HMOX1/MDM2/FAM162A/ZFP36L1/PSMC1/NFE2L2/HYOU1/E2F1/PPARD/PTGS2/ENDOG/CFLAR/BNIP3/UBB/FOXO3/SLC9A1/EP300/EGLN1/OPA1/PRKAA1/EPAS1/BAD/HIF1A/CD34/ADAM8	39
GO:0000075	cell cycle checkpoint	40/1222	216/18670	1.91407e-09	1.91123e-08	7.89354e-09	CDK5RAP3/BAX/FBXO31/PRPF19/NAE1/NBN/CASP2/TAOK2/TGFB1/CENPF/HRAS/WEE1/H2AX/PRKDC/ATF2/PROX1/CARM1/PTPN11/CDC20/MDM2/EIF2AK4/XPC/RPL24/GIGYF2/E2F1/RAD1/RB1/TOP2B/PRMT1/CDC5L/MAPK14/CDK1/AURKA/EP300/PLK2/SOX4/CDK5RAP2/ATM/TAOK1/ZNF385A	40
GO:0033077	T cell differentiation in thymus	21/1222	70/18670	2.01092e-09	2.00464e-08	8.27933e-09	JMJD6/DNAJA3/FADD/PRKDC/B2M/STK11/CDK6/ZFP36L1/EGR3/JAG2/SRF/MAFB/LIG4/CD3E/CTNNB1/FZD8/ERBB2/SOS1/WNT4/FZD7/ADAM8	21
GO:0038094	Fc-gamma receptor signaling pathway	31/1222	142/18670	2.14268e-09	2.129e-08	8.79295e-09	ARPC1B/ARPC3/WASL/GRB2/RAP1A/CYFIP1/YES1/NCK1/PLD2/RAPGEF1/ACTR2/ARPC4/WASF2/RAC1/NCKAP1/ABL1/ACTB/HSP90AA1/HSP90AB1/CRK/VAV2/PTK2/ARPC1A/ARPC5/BAIAP2/LIMK1/ARPC2/MAPK1/ACTR3/PLCG1/ACTG1	31
GO:0072006	nephron development	31/1222	142/18670	2.14268e-09	2.129e-08	8.79295e-09	NOTCH1/IQGAP1/IL6R/YAP1/NUP133/EGR1/GDNF/SMO/PDGFRA/TGFB1/PBX1/ILK/DLL1/LIF/SOX8/ITGA3/HES1/CITED1/IRX3/PKD1/DCHS1/CFLAR/CTNNB1/SOX9/MEF2C/SIX1/NOTCH3/SMAD4/PDGFRB/WNT4/CD34	31
GO:0003179	heart valve morphogenesis	18/1222	52/18670	2.16887e-09	2.15151e-08	8.88589e-09	NOTCH1/HEY1/MTOR/NOTCH2/TGFB1/TGFBR2/SNAI2/BMPR2/MDM2/DLL4/EFNA1/RB1/DCHS1/SOX9/MEF2C/HEY2/SOX4/SMAD4	18
GO:0035567	non-canonical Wnt signaling pathway	32/1222	150/18670	2.17756e-09	2.1566e-08	8.90691e-09	CSNK1E/PSMC5/PPP3CB/ARRB2/CTHRC1/SFRP2/GNB1/LEF1/PLCB2/FZD1/RAC1/ABL1/FZD10/PSMC1/AP2A1/PTK7/CELSR2/FZD2/DVL3/NKD1/AP2B1/CTNNB1/FZD8/RHOA/SMURF1/DVL2/DVL1/PFN1/WNT4/DKK1/FZD7/MKS1	32
GO:0043547	positive regulation of GTPase activity	60/1222	405/18670	2.18634e-09	2.16177e-08	8.92828e-09	TBCD/ARFGEF1/TSC2/CCL5/EPHA2/AGAP2/GIT1/IQGAP1/PICALM/RAP1A/CRKL/JUN/ALS2/RAPGEF1/NDEL1/ECT2/DAB2IP/ARAP1/NRP1/RIN1/TBC1D24/HRAS/PREX1/ACAP3/ARHGAP35/THY1/RAB3GAP1/ARHGDIA/RACGAP1/CRK/SCRIB/FZD10/SRGAP2/GDI1/CORO1C/RTN4R/ANKRD27/RASA1/RGS4/MAP4K4/PIN1/DVL3/RIC8A/CCL3/ITGB1/DNM1L/CCL2/AGRN/AKT2/CCL21/LLGL1/ITGA6/ERBB2/TSC1/S1PR1/ARHGEF15/SOS1/DVL2/RANGAP1/WNT4	60
GO:0050920	regulation of chemotaxis	40/1222	217/18670	2.20142e-09	2.17314e-08	8.97522e-09	NBL1/EDN1/NOTCH1/CCL5/IL6R/GPR183/P2RX4/PDGFRA/IL6/AIF1/CALR/TGFB1/NRP1/THBS1/CSF1/CXCL12/HMGB1/RAC1/LGMN/BMPR2/C5AR1/SEMA4G/SEMA4C/CXCL10/JAM3/WNK1/ZSWIM8/PRKD2/TUBB2B/HSPB1/CCL3/SEMA3F/CCL2/CCL21/MAPK14/S1PR1/ADAM10/SEMA4F/PDGFRB/USP14	40
GO:0030149	sphingolipid catabolic process	14/1222	31/18670	2.27447e-09	2.2416e-08	9.25799e-09	GALC/NEU3/GBA2/NEU1/HEXB/SGPL1/PPT1/SPHK1/SMPD2/GBA/PSAP/SMPD1/PDXDC1/SMPD4	14
GO:0035050	embryonic heart tube development	22/1222	77/18670	2.3272e-09	2.28985e-08	9.45727e-09	NOTCH1/BBS7/YAP1/SMO/TGFBR2/IFT52/NDRG4/MKKS/IFT122/DLL1/SOX17/TBX3/HES1/SRF/BBS4/TMED2/IFT57/CTNNB1/MEF2C/PSEN1/MED1/HIF1A	22
GO:0043279	response to alkaloid	27/1222	112/18670	2.34674e-09	2.30535e-08	9.52127e-09	DRD1/DRD4/CASP3/PPP1R1B/HDAC2/CNR1/MTOR/AIF1/PPP5C/RELA/FADD/HSPA5/DNMT3A/HNMT/DNM2/MDM2/SLC6A1/HSP90AB1/OXT/UBE3A/STAR/RGS4/CDK5/ABAT/SMPD1/PPP1R9B/PRKAA1	27
GO:0045445	myoblast differentiation	23/1222	84/18670	2.53013e-09	2.47748e-08	1.02322e-08	NOTCH1/HMGCR/WNT10B/ISL1/IL18/TGFB1/MBNL1/ILK/REST/DLL1/SOX8/TBX3/ZFP36L1/CXCL10/SRF/PPARD/RB1/SOX9/MEF2C/MAPK14/FLOT2/MAP3K5/EPAS1	23
GO:1902803	regulation of synaptic vesicle transport	23/1222	84/18670	2.53013e-09	2.47748e-08	1.02322e-08	RAP1B/DRD1/STX1A/GIT1/RAP1A/ATP2A2/CNR1/VPS18/NAPA/CNIH2/PREPL/RAB5A/SNAPIN/RAB3GAP1/CALM3/P2RY1/BACE1/DNM1L/CDK5/GIPC1/DVL1/CPLX2/FMR1	23
GO:0030879	mammary gland development	31/1222	143/18670	2.56696e-09	2.50951e-08	1.03645e-08	NME1/BAX/EPHA2/BCL2L11/DDR1/SMO/PYGO2/HOXD9/TGFB1/TGFBR2/LEF1/GPX1/CSF1/ARHGAP35/RTN4/CSF1R/SCRIB/TBX3/AREG/LRP6/CEBPB/MAPK1/CREB1/SOX9/AKT2/DEAF1/ETV5/TGFB3/MED1/WNT4/HIF1A	31
GO:0043473	pigmentation	25/1222	98/18670	2.60327e-09	2.5409e-08	1.04941e-08	BAX/ZEB2/BLOC1S2/BBS7/BCL2L11/BLOC1S5/ATRN/BLOC1S3/LEF1/SZT2/SPARC/SNAI2/MKKS/SNAPIN/BLOC1S4/BLOC1S1/ANKRD27/BBS4/CITED1/BLOC1S6/AP3D1/MEF2C/EDNRB/ARCN1/RAB11A	25
GO:0043200	response to amino acid	27/1222	113/18670	2.89375e-09	2.8199e-08	1.16464e-08	COL1A1/PEMT/EDN1/MTHFR/CASP3/CFL1/UFL1/MTOR/PDGFRA/HNRNPD/RELA/NSMF/DNMT3A/HSF1/COL4A1/BAIAP2/GCLC/CEBPB/CREB1/RHOA/SIX1/GSS/OPA1/COL3A1/MMP2/BAD/AIFM1	27
GO:2000300	regulation of synaptic vesicle exocytosis	22/1222	78/18670	3.04295e-09	2.96054e-08	1.22273e-08	RAP1B/DRD1/STX1A/GIT1/RAP1A/ATP2A2/CNR1/VPS18/NAPA/PREPL/RAB5A/SNAPIN/RAB3GAP1/CALM3/P2RY1/BACE1/DNM1L/CDK5/GIPC1/DVL1/CPLX2/FMR1	22
GO:0050870	positive regulation of T cell activation	38/1222	202/18670	3.06974e-09	2.98182e-08	1.23151e-08	CCL5/GRB2/IL6R/YES1/CSK/NCK1/NCK2/DNAJA3/IL18/IL6/AIF1/TGFB1/FADD/TGFBR2/THY1/BCL10/PTPN11/HMGB1/EFNB3/EBI3/RAC1/HLX/CORO1A/IL1B/PAK2/EGR3/PDPK1/HES1/TRAF6/CD3E/AP3D1/HSPD1/CCL2/RHOA/CCL21/FLOT2/BAD/ADAM8	38
GO:0007632	visual behavior	18/1222	53/18670	3.08447e-09	2.99135e-08	1.23545e-08	CTNS/DRD1/DDHD2/HMGCR/MECP2/B4GALT2/NPTN/PPP1R1B/MTOR/NDRG4/IFT20/KRAS/RIC8A/ITGB1/CREB1/CDK5/DEAF1/HIF1A	18
GO:0003300	cardiac muscle hypertrophy	26/1222	106/18670	3.11553e-09	3.01184e-08	1.24391e-08	PPARA/EDN1/NOTCH1/ATP2B4/HDAC2/PARP2/P2RX4/ATP2A2/MTOR/TWF1/NR4A3/PTK2/MEF2A/PDLIM5/RGS4/PIN1/PARP1/MTPN/MEF2C/SLC9A1/HEY2/SMAD4/MAP2K4/TNFRSF1A/GSK3A/BECN1	26
GO:0007052	mitotic spindle organization	26/1222	106/18670	3.11553e-09	3.01184e-08	1.24391e-08	WDR62/MECP2/BIRC5/BCCIP/STMN1/TACC3/HNRNPU/KIF3B/SUN2/MYBL2/CDC20/RAN/FLNA/RACGAP1/AAAS/CHMP4B/DCTN1/CHMP2B/PKD1/MAP4/RHOA/AURKA/PLK2/VCP/RAB11A/TACC1	26
GO:0021885	forebrain cell migration	19/1222	59/18670	3.12679e-09	3.01793e-08	1.24643e-08	PEX13/DRD1/NRP2/NDEL1/DAB2IP/NRP1/SUN2/CXCL12/RTN4/SRGAP2/FBXO45/SRF/SUN1/CTNNB1/PAFAH1B1/RHOA/PSEN1/CDK5/AXL	19
GO:0001704	formation of primary germ layer	28/1222	121/18670	3.21109e-09	3.09437e-08	1.278e-08	KLF4/EPHA2/TWSG1/SETD2/PRKACA/SFRP2/VTN/EOMES/LEF1/NF2/BMPR2/KDM6B/NR4A3/WLS/SOX17/ITGA3/ARID1A/TAL1/SRF/MMP9/ITGB1/FN1/CTNNB1/ITGB2/MMP2/MMP14/DKK1/FZD7	28
GO:0007416	synapse assembly	35/1222	177/18670	3.29278e-09	3.16806e-08	1.30843e-08	ARF6/DRD1/CLSTN3/PTEN/GNPAT/CRKL/MECP2/NPTN/PLXND1/RAB29/PTPRS/NLGN2/LRFN3/FZD1/OXT/PTK2/DLG5/CDH2/EIF4G1/PDLIM5/ADNP/FBXO45/DBNL/AGRN/MEF2C/TLR2/CDK5/EPHB3/SIX1/SHANK3/DVL1/CLSTN1/FARP1/VPS35/DKK1	35
GO:1902115	regulation of organelle assembly	37/1222	194/18670	3.34124e-09	3.2096e-08	1.32559e-08	FEZ2/PIKFYVE/EDN1/IFT140/SDCBP/ULK1/VDAC3/FSCN1/PTPRS/MARK4/HNRNPU/ARHGEF2/CEP120/PROX1/KAT2A/STYXL1/ARHGAP35/RAB5A/CCDC88A/DNM2/RAB3GAP1/IFT20/CHMP4A/BBS4/CHMP4B/HTT/CHMP2B/MAP4/RHOA/MDM1/MEF2C/PLK2/CDK5RAP2/SMAD4/PRKAA1/MAPK9/BECN1	37
GO:1903146	regulation of autophagy of mitochondrion	16/1222	42/18670	3.38125e-09	3.2429e-08	1.33934e-08	HTRA2/TSC2/PARK7/CTTN/FBXO7/HDAC6/MUL1/CSNK2A2/ATP13A2/HTT/DNM1L/GBA/BNIP3/SMURF1/GSK3A/HIF1A	16
GO:0006839	mitochondrial transport	44/1222	256/18670	3.40092e-09	3.25663e-08	1.34501e-08	RHOT1/HTRA2/BAX/BLOC1S2/BCL2L11/BAG3/FBXO7/NMT1/SPG7/CNP/MGARP/BOK/MUL1/BAK1/ATF2/TIMM8B/MTERF4/CSNK2A2/DYNLT1/BID/STAT3/FIS1/TIMM9/TIMM10/HSP90AA1/AFG3L2/CASP8/YWHAQ/YWHAH/E2F1/HSPD1/TP53BP2/TIMM13/YWHAZ/BNIP3/PSEN1/SLC9A1/YWHAE/OPA1/PRKAA1/VPS35/GSK3A/YWHAG/BAD	44
GO:0034250	positive regulation of cellular amide metabolic process	32/1222	153/18670	3.65565e-09	3.48953e-08	1.4412e-08	CCL5/PICALM/CASP3/NCK1/NCK2/MTOR/METTL3/HNRNPD/TARBP2/IL6/THBS1/NGRN/EEF2/IMPACT/EIF2AK4/NFE2L2/NSMAF/SPHK2/SMPD2/EFNA1/RPS6KB1/MAPK1/RHOA/DHX36/ERBB2/SOX4/EIF4A3/UHMK1/CDK5RAP1/TNFRSF1A/GSK3A/FMR1	32
GO:0042133	neurotransmitter metabolic process	32/1222	153/18670	3.65565e-09	3.48953e-08	1.4412e-08	KLF4/GCHFR/CHKA/COMT/EDN1/ATP2B4/CD36/CYP1B1/ALDH9A1/P2RX4/MTOR/AIF1/HNMT/SLC1A3/RAC1/DNM2/ALDH7A1/HSP90AA1/HSP90AB1/IL1B/SRD5A1/GAD1/GART/PTGS2/SLC44A4/ITGB2/TLR2/ABAT/PHGDH/SLC44A1/ZC3H12A/CD34	32
GO:0007605	sensory perception of sound	31/1222	145/18670	3.6632e-09	3.49125e-08	1.44191e-08	COL1A1/CCDC50/NDUFB9/TRIOBP/CDKN2D/CASP3/BIRC5/SLC9A3R1/GPX1/HEXB/RPL38/DIAPH1/TIMM8B/USP53/SLC1A3/SNAI2/MKKS/TIMM9/TIMM10/ALDH7A1/SPRY2/WDR1/COL2A1/TIMM13/NIPBL/PSAP/SIX1/LRIG2/GJB2/EPS8L2/SERPINB6	31
GO:0070570	regulation of neuron projection regeneration	14/1222	32/18670	3.80019e-09	3.61613e-08	1.49349e-08	KLF4/PTEN/NDEL1/PTPRS/PTPRF/THY1/SCARF1/MAP2K1/RTN4R/MAP4K4/CERS2/LRP1/LRIG2/PRRX1	14
GO:0050821	protein stabilization	35/1222	178/18670	3.84544e-09	3.65347e-08	1.50891e-08	PARK7/PTEN/USP33/BAG3/BAG5/WNT10B/SMO/CHP1/MUL1/CALR/STK4/SEC16A/TAF1/FLNA/HSP90AA1/RTN4/HSP90AB1/FLOT1/SOX17/BAG6/GAPDH/PIN1/DVL3/EFNA1/USP9X/HSPD1/CREB1/TSC1/FLOT2/EP300/SOX4/RPS7/P3H1/DVL1/PFN1	35
GO:0043502	regulation of muscle adaptation	26/1222	107/18670	3.86253e-09	3.66397e-08	1.51325e-08	KLF4/PPARA/EDN1/NOTCH1/ATP2B4/CAMK2G/PARP2/P2RX4/ATP2A2/MTOR/AIF1/TWF1/NR4A3/PTK2/MEF2A/RGS4/PIN1/PARP1/MTPN/FOXO3/SLC9A1/SMAD4/DAG1/TNFRSF1A/GSK3A/BECN1	26
GO:0032434	regulation of proteasomal ubiquitin-dependent protein catabolic process	28/1222	122/18670	3.91095e-09	3.69835e-08	1.52745e-08	CSNK1E/PARK7/BBS7/DNAJB2/BAG5/WNT10B/SDCBP/SMARCC1/UFL1/SIRT2/TAF1/MDM2/HSP90AB1/NFE2L2/BAG6/UCHL5/GCLC/GBA/PSEN1/AURKA/MAP1A/PLK2/GIPC1/DVL1/USP14/VCP/MAPK9/GSK3A	28
GO:0034101	erythrocyte homeostasis	28/1222	122/18670	3.91095e-09	3.69835e-08	1.52745e-08	ETS1/CASP3/JMJD6/ACVR1B/ERCC2/B2M/RBFOX2/HMOX1/CDK6/STAT3/IREB2/ZFP36L1/PRDX1/DMTN/TAL1/SLC11A2/PKNOX1/SRF/MAFB/RB1/PRMT1/HMGB2/FOXO3/MAPK14/MED1/EPAS1/HIF1A/AXL	28
GO:0001570	vasculogenesis	22/1222	79/18670	3.95919e-09	3.73814e-08	1.54388e-08	ADM/NOTCH1/EPHA2/GJC1/RAP1A/YAP1/SMO/SETD2/HEY1/TGFB1/TGFBR2/SGPL1/SOX17/PTK2/ZFP36L1/RASA1/CITED1/CUL7/CTNNB1/HEY2/PDGFRB/CD34	22
GO:0060840	artery development	25/1222	100/18670	4.09065e-09	3.85626e-08	1.59267e-08	NOTCH1/LUZP1/PLXND1/HEY1/NRP1/PROX1/TGFBR1/DNM2/BMPR2/SEC24B/DLL4/HES1/SRF/AP2B1/LRP1/ACVRL1/SIX1/HEY2/NOTCH3/SOX4/PRRX1/LDLR/PDGFRB/COL3A1/PRDM1	25
GO:1902176	negative regulation of oxidative stress-induced intrinsic apoptotic signaling pathway	11/1222	19/18670	4.19271e-09	3.94635e-08	1.62987e-08	HTRA2/PARK7/BAG5/SIRT1/GPX1/NFE2L2/MAPK7/SOD2/HSPB1/NONO/HIF1A	11
GO:0046660	female sex differentiation	27/1222	115/18670	4.36415e-09	4.10136e-08	1.69389e-08	BAX/CASP3/VGF/SIRT1/EIF2B2/ARRB2/CASP2/PDGFRA/ACVR1B/HSPA5/BAK1/EIF2B4/SGPL1/UBE3A/TBX3/CTNNA1/SRD5A1/KMT2B/CEBPB/MERTK/UBB/FOXO3/SMAD4/ATM/MMP14/WNT4/AXL	27
GO:0045861	negative regulation of proteolysis	55/1222	363/18670	4.55854e-09	4.27742e-08	1.7666e-08	KLF4/LXN/SERPINF1/SPINT1/PARK7/SIAH2/PICALM/CDKN2D/BAG5/SDCBP/BIRC5/SMARCC1/CST1/ARRB2/TIMP2/CST2/SFRP2/HDAC6/VTN/CLN8/RPS6KA3/C3/LEF1/GPX1/THBS1/TAF1/CSNK2A2/PEBP1/PLAT/CAST/MDM2/IDE/HSP90AB1/PAK2/FURIN/TIMP4/BAG6/SORL1/GAPDH/UCHL5/RAF1/EFNA1/PTGS2/MMP9/CFLAR/PSEN1/CDK5/MAP1A/LRIG2/RPS7/YWHAE/GIPC1/USP14/PRNP/SERPINB6	55
GO:0031100	animal organ regeneration	21/1222	73/18670	4.6833e-09	4.38771e-08	1.81216e-08	REG1A/ADM/NOTCH1/RAP1A/VTN/TGFB1/TGFBR2/BAK1/CXCL12/CSNK2A2/HMOX1/PRMT5/C5AR1/NR4A3/CEBPB/ATIC/CDK1/AURKA/FPGS/MED1/AXL	21
GO:0097164	ammonium ion metabolic process	38/1222	205/18670	4.70431e-09	4.4006e-08	1.81748e-08	PEMT/DRD1/CHKA/COMT/AKR1B1/PARK7/DRD4/MECP2/PNKD/ALDH9A1/ACSL3/NPR1/HNMT/CSNK2A2/ALDH7A1/SPTLC2/SPHK2/SPHK1/SGPP1/SPTLC1/SRD5A1/SMPD2/SNCB/HDAC10/KDSR/AKR1C3/SLC44A4/GBA/ITGB2/PAFAH1B1/FABP5/ABAT/SMPD1/SAMD8/SLC44A1/SMPD4/LDLR/VPS35	38
GO:0016570	histone modification	64/1222	454/18670	4.79072e-09	4.47453e-08	1.84801e-08	DRD1/TBL1XR1/MTHFR/MECP2/ZNF335/JMJD6/ISL1/SIRT1/PYGO2/HDAC2/SETD2/DPF2/HDAC6/KDM4A/PPP5C/TGFB1/LEF1/ATF2/SFPQ/SIRT2/KAT2A/CARM1/SNAI2/TAF1/SKI/KDM1A/PRMT5/KDM6B/REST/HDAC1/LIF/EED/USP21/MEN1/IL1B/ZMPSTE24/ELP3/SPHK2/WDR5/KMT2B/SMARCB1/SUDS3/SET/SNW1/PRKD2/PHF8/HDAC10/ACTL6A/CUL4B/PRMT1/PHF10/NIPBL/CTNNB1/HSF4/MBD3/CDK5/CDK1/AURKA/EP300/SMAD4/EZH1/ATM/PRKAA1/FMR1	64
GO:0007254	JNK cascade	39/1222	214/18670	4.87525e-09	4.54649e-08	1.87774e-08	EDN1/ZEB2/CRKL/SDCBP/FKTN/RAPGEF1/SPAG9/DAB2IP/SFRP2/TAOK2/MUL1/HRAS/MINK1/HMGB1/TLR3/PJA2/IKBKG/DAXX/MEN1/FZD10/IL1B/MAP3K11/TRAF2/MAP4K4/DVL3/TRAF6/DBNL/RAP2A/UBB/PAFAH1B1/FZD8/CCL21/MAP3K5/DVL2/TAOK1/MAP2K4/MAPK9/DKK1/FZD7	39
GO:0090257	regulation of muscle system process	44/1222	259/18670	4.91976e-09	4.58096e-08	1.89197e-08	KLF4/PPARA/EDN1/NOTCH1/ATP2B4/CAMK2G/CTTN/PARP2/PRKACA/P2RX4/ATP2A2/C12orf57/MTOR/AIF1/ADRA2B/TWF1/CALM2/FLNA/NR4A3/OXT/PTK2/CALM3/MEF2A/SPHK1/RGS4/SRF/PIN1/AKAP9/PARP1/MTPN/PTGS2/FOXO3/RHOA/SLC9A1/ABAT/SMAD4/ADRA2C/ATP2B1/DAG1/ZC3H12A/DAPK3/TNFRSF1A/GSK3A/BECN1	44
GO:1902807	negative regulation of cell cycle G1/S phase transition	29/1222	131/18670	5.01649e-09	4.66387e-08	1.92621e-08	KLF4/BAX/CDKN2C/FAM107A/CDKN2D/PTEN/FBXO7/FBXO31/CASP2/WEE1/PRKDC/CARM1/CDK6/MDM2/MEN1/GIGYF2/E2F1/RB1/PRMT1/CCL2/GPNMB/CDK1/AURKA/EP300/PLK2/SOX4/ATM/ZNF385A/CTDSP1	29
GO:1903008	organelle disassembly	25/1222	101/18670	5.10234e-09	4.73644e-08	1.95619e-08	HTRA2/TSC2/PARK7/CTTN/FBXO7/MARK2/KIF5B/HDAC6/MUL1/CSNK2A2/FIS1/ATP13A2/HTT/DNM1L/GBA/GABARAP/BNIP3/AMBRA1/SMURF1/CDK1/KLC1/VCP/GSK3A/HIF1A/BECN1	25
GO:0045844	positive regulation of striated muscle tissue development	23/1222	87/18670	5.32407e-09	4.9272e-08	2.03497e-08	EDN1/NOTCH1/HMGCR/YAP1/PARP2/ARRB2/NIBAN2/MTOR/TGFB1/KAT2A/DLL1/FLOT1/SOX17/PIN1/ERBB3/CTNNB1/MAPK1/CREB1/MEF2C/MAPK14/CDK1/HEY2/PRKAA1	23
GO:0048636	positive regulation of muscle organ development	23/1222	87/18670	5.32407e-09	4.9272e-08	2.03497e-08	EDN1/NOTCH1/HMGCR/YAP1/PARP2/ARRB2/NIBAN2/MTOR/TGFB1/KAT2A/DLL1/FLOT1/SOX17/PIN1/ERBB3/CTNNB1/MAPK1/CREB1/MEF2C/MAPK14/CDK1/HEY2/PRKAA1	23
GO:1900180	regulation of protein localization to nucleus	27/1222	116/18670	5.33814e-09	4.9327e-08	2.03724e-08	CDK5RAP3/PARK7/BAG3/CD36/SMO/NOLC1/ECT2/CHP1/ZPR1/TGFB1/STK11/GLUL/NF2/RAN/FLNA/LIF/PIN1/PARP1/GLIS2/PTGS2/APOD/EIF2AK3/MAPK1/MAPK14/PSEN1/CDK1/ZC3H12A	27
GO:0032874	positive regulation of stress-activated MAPK cascade	34/1222	172/18670	5.55493e-09	5.12522e-08	2.11676e-08	EDN1/ZEB2/HMGCR/SDCBP/SPAG9/DAB2IP/TAOK2/MUL1/HRAS/MINK1/HMGB1/TLR3/PJA2/DAXX/FZD10/SEMA4C/IL1B/SPHK1/MAP3K11/STK25/TRAF2/DVL3/TRAF6/DBNL/PRMT1/FZD8/CCL21/MAP3K5/DVL2/TAOK1/MAP2K4/ZC3H12A/DKK1/FZD7	34
GO:0010498	proteasomal protein catabolic process	66/1222	477/18670	5.87546e-09	5.41274e-08	2.2355e-08	TBL1XR1/CSNK1E/PARK7/PSMC5/WWP1/SIAH2/BBS7/DNAJB2/BAG5/WNT10B/ATXN3/SDCBP/SMARCC1/SIRT1/FBXO31/UFL1/PRPF19/PRKACA/ARRB2/DAB2IP/RNF216/HSPA5/GPX1/TOPORS/SIRT2/FBXO38/UBE4B/AMFR/TAF1/TMEM259/ANAPC2/TOR1A/CDC20/MDM2/HSP90AB1/UBE3A/RNF103/PSMC1/PLAA/NFE2L2/BAG6/SHARPIN/FBXO45/UCHL5/GCLC/PKD1/CUL4B/GBA/CDC34/CTNNB1/UBB/SMURF1/PSEN1/CDK1/AURKA/TRIM3/MAP1A/PLK2/UCHL1/GIPC1/DVL1/USP14/VCP/MAPK9/GSK3A/FMR1	66
GO:0014897	striated muscle hypertrophy	26/1222	109/18670	5.88464e-09	5.41298e-08	2.2356e-08	PPARA/EDN1/NOTCH1/ATP2B4/HDAC2/PARP2/P2RX4/ATP2A2/MTOR/TWF1/NR4A3/PTK2/MEF2A/PDLIM5/RGS4/PIN1/PARP1/MTPN/MEF2C/SLC9A1/HEY2/SMAD4/MAP2K4/TNFRSF1A/GSK3A/BECN1	26
GO:0043113	receptor clustering	18/1222	55/18670	6.06633e-09	5.57166e-08	2.30114e-08	CRKL/DNAJA3/TGFB1/THY1/RER1/IFT122/FLNA/SCRIB/CDH2/FNTA/SYNJ2BP/SSH1/ITGB2/AGRN/CDK5/ETV5/SHANK3/DVL1	18
GO:0051494	negative regulation of cytoskeleton organization	31/1222	148/18670	6.15889e-09	5.64813e-08	2.33272e-08	TBCD/ARFGEF1/TRIOBP/SPTBN1/STMN1/CAMSAP1/ARAP1/HDAC6/ARHGEF2/KAT2A/MKKS/WASF2/TWF1/CORO1A/DMTN/BBS4/CAPZB/MTPN/KATNB1/DYRK1A/CIB1/MDM1/S1PR1/CAMSAP2/CDK5RAP2/SMAD4/SHANK3/TAOK1/PFN1/SPTAN1/GMFB	31
GO:2000379	positive regulation of reactive oxygen species metabolic process	25/1222	102/18670	6.34383e-09	5.80895e-08	2.39914e-08	KLF4/PARK7/EDN1/GRB2/CD36/P2RX4/MTOR/AIF1/TGFB1/TGFBR2/THBS1/DNM2/HSP90AA1/HSP90AB1/GNAI3/IL1B/NFE2L2/PTGS2/AKR1C3/ITGB2/FOXO3/GNAI2/MAPK14/PDGFRB/ZC3H12A	25
GO:0070304	positive regulation of stress-activated protein kinase signaling cascade	34/1222	173/18670	6.4867e-09	5.93084e-08	2.44948e-08	EDN1/ZEB2/HMGCR/SDCBP/SPAG9/DAB2IP/TAOK2/MUL1/HRAS/MINK1/HMGB1/TLR3/PJA2/DAXX/FZD10/SEMA4C/IL1B/SPHK1/MAP3K11/STK25/TRAF2/DVL3/TRAF6/DBNL/PRMT1/FZD8/CCL21/MAP3K5/DVL2/TAOK1/MAP2K4/ZC3H12A/DKK1/FZD7	34
GO:0030522	intracellular receptor signaling pathway	46/1222	280/18670	6.58741e-09	6.01386e-08	2.48377e-08	PPARA/PARK7/YAP1/CRKL/ISL1/SIRT1/UFL1/ARRB2/HDAC6/CALR/PPP5C/RELA/CTBP2/CARM1/SMARCA4/SNAI2/TAF1/RBFOX2/RNF6/STAT3/RAN/NR4A3/HDAC1/IKBKG/DAXX/UBE3A/CASP8/ARID1A/NR2F2/YWHAH/SEC14L1/SNW1/TRAF6/PARP1/PPARD/UBA5/RB1/AKR1C3/NCOA6/NR2F6/CTNNB1/UBB/RHOA/FABP5/EP300/MED1	46
GO:0110110	positive regulation of animal organ morphogenesis	22/1222	81/18670	6.6074e-09	6.02305e-08	2.48756e-08	BAX/EDN1/NOTCH1/SPRY1/GDNF/SMO/TGFB1/TGFBR2/FRS2/CSF1/TGFBR1/LIF/SOX8/CFLAR/CTNNB1/SOX9/SIX1/SMAD4/MED1/WNT4/CD34/DKK1	22
GO:0097194	execution phase of apoptosis	23/1222	88/18670	6.7662e-09	6.14934e-08	2.53972e-08	CDK5RAP3/HTRA2/BAX/CASP3/BOK/CASP2/IL6/NMNAT1/SIRT2/HMGB1/HSF1/CASP8/PAK2/SHARPIN/DICER1/ENDOG/TP53BP2/DNM1L/KPNA1/HMGB2/TAOK1/ZC3H12A/AIFM1	23
GO:1901863	positive regulation of muscle tissue development	23/1222	88/18670	6.7662e-09	6.14934e-08	2.53972e-08	EDN1/NOTCH1/HMGCR/YAP1/PARP2/ARRB2/NIBAN2/MTOR/TGFB1/KAT2A/DLL1/FLOT1/SOX17/PIN1/ERBB3/CTNNB1/MAPK1/CREB1/MEF2C/MAPK14/CDK1/HEY2/PRKAA1	23
GO:0030326	embryonic limb morphogenesis	28/1222	125/18670	6.96563e-09	6.30229e-08	2.60289e-08	BAX/NOTCH1/IFT140/BCL2L11/HDAC2/SFRP2/HOXD9/TULP3/LEF1/PBX1/IFT52/MBNL1/SKI/IFT122/HDAC1/TBX3/LRP6/DLX5/HOXC10/NIPBL/ECE1/CTNNB1/PSEN1/PRRX1/SMAD4/MED1/DKK1/MKS1	28
GO:0035113	embryonic appendage morphogenesis	28/1222	125/18670	6.96563e-09	6.30229e-08	2.60289e-08	BAX/NOTCH1/IFT140/BCL2L11/HDAC2/SFRP2/HOXD9/TULP3/LEF1/PBX1/IFT52/MBNL1/SKI/IFT122/HDAC1/TBX3/LRP6/DLX5/HOXC10/NIPBL/ECE1/CTNNB1/PSEN1/PRRX1/SMAD4/MED1/DKK1/MKS1	28
GO:2000134	negative regulation of G1/S transition of mitotic cell cycle	28/1222	125/18670	6.96563e-09	6.30229e-08	2.60289e-08	KLF4/BAX/CDKN2C/FAM107A/CDKN2D/PTEN/FBXO7/FBXO31/CASP2/WEE1/PRKDC/CARM1/CDK6/MDM2/GIGYF2/E2F1/RB1/PRMT1/CCL2/GPNMB/CDK1/AURKA/EP300/PLK2/SOX4/ATM/ZNF385A/CTDSP1	28
GO:0007623	circadian rhythm	38/1222	208/18670	7.1381e-09	6.44872e-08	2.66337e-08	CSNK1E/PPARA/DRD4/SIAH2/PTEN/CRTC1/NAMPT/JUN/EGR1/SIRT1/HDAC2/MTOR/METTL3/HNRNPD/HNRNPU/PRKDC/SFPQ/PROX1/PRMT5/HDAC1/UBE3A/EGR3/CARTPT/STAR/SRD5A1/USP9X/ATF4/DYRK1A/NONO/NR2F6/CREB1/PPP1CC/CDK1/EP300/IMPDH2/PRKAA1/MAPK9/SETX	38
GO:0042770	signal transduction in response to DNA damage	29/1222	133/18670	7.23978e-09	6.53086e-08	2.69729e-08	BAX/GRB2/NDRG1/SIRT1/PRPF19/NBN/CASP2/CASP9/PRKDC/CARM1/SNAI2/BID/ABL1/KDM1A/MDM2/ZMPSTE24/E2F1/DYRK1A/PRMT1/CDC5L/FOXO3/MAPK14/CDK1/AURKA/EP300/PLK2/SOX4/ATM/ZNF385A	29
GO:0001738	morphogenesis of a polarized epithelium	30/1222	141/18670	7.3443e-09	6.60552e-08	2.72813e-08	PSMC5/RAB10/SLC9A3R1/ARRB2/CTHRC1/SFRP2/FZD1/RAC1/ABL1/IFT20/DLG5/SEC24B/PSMC1/WDR1/AP2A1/PTK7/CELSR2/FZD2/DVL3/NKD1/AP2B1/PAFAH1B1/RHOA/SMURF1/DVL2/DVL1/PFN1/DKK1/FZD7/MKS1	30
GO:0070585	protein localization to mitochondrion	30/1222	141/18670	7.3443e-09	6.60552e-08	2.72813e-08	HTRA2/BAX/BCL2L11/BAG3/FBXO7/NMT1/MGARP/TIMM8B/MTERF4/CSNK2A2/BID/FIS1/TIMM9/TIMM10/HSP90AA1/CALM3/CASP8/YWHAQ/YWHAH/E2F1/HSPD1/TP53BP2/DNM1L/TIMM13/YWHAZ/YWHAE/PRKAA1/GSK3A/YWHAG/BAD	30
GO:1901028	regulation of mitochondrial outer membrane permeabilization involved in apoptotic signaling pathway	16/1222	44/18670	7.46859e-09	6.70737e-08	2.77019e-08	BAX/NMT1/BOK/MUL1/BAK1/BID/CASP8/YWHAQ/YWHAH/E2F1/TP53BP2/YWHAZ/YWHAE/GSK3A/YWHAG/BAD	16
GO:1902105	regulation of leukocyte differentiation	45/1222	272/18670	7.69462e-09	6.90015e-08	2.84981e-08	NME1/JUN/FOS/FBXO7/MTOR/METTL3/NOTCH2/IL18/TGFB1/FADD/TGFBR2/LEF1/CSF1/KAT2A/HMGB1/TLR3/CDK6/ABL1/CA2/HLX/LIF/FES/FBN1/ZFP36L1/CASP8/EGR3/CARTPT/TAL1/MAFB/CEBPB/TRAF6/AP3D1/RB1/CCL3/CTNNB1/CREB1/RHOA/ERBB2/SOS1/ZC3H12A/PRDM1/MMP14/BAD/AXL/ADAM8	45
GO:0048259	regulation of receptor-mediated endocytosis	25/1222	103/18670	7.86264e-09	7.04043e-08	2.90775e-08	ARF6/WASL/DRD4/PICALM/SDCBP/RAB21/ARRB2/VTN/C3/B2M/ARF1/RAC1/USP46/PPT1/DNM2/NUMB/FLOT1/SCRIB/AP2A1/MTMR2/ATAD1/CCL21/DKK1/ARC/FMR1	25
GO:2000146	negative regulation of cell motility	53/1222	349/18670	8.02742e-09	7.17739e-08	2.96432e-08	KLF4/SERPINF1/NBL1/WASL/NOTCH1/PTEN/MECP2/CYP1B1/SLC9A3R1/DAB2IP/SFRP2/SLURP1/AIF1/CALR/TGFB1/THBS1/NDRG4/CXCL12/THY1/ILK/HMGB1/HMOX1/NF2/IDH2/STAT3/CRK/DLG5/NFE2L2/DLL4/SRGAP2/CORO1C/CTNNA1/SYNJ2BP/CLIC4/NR2F2/SRF/PIN1/NISCH/PPARD/APOD/RAP2A/CERS2/CCL2/FOXO3/LRP1/RHOA/CCL21/ACVRL1/MEF2C/DPYSL3/DAG1/COL3A1/WNT4	53
GO:0098876	vesicle-mediated transport to the plasma membrane	24/1222	96/18670	8.33336e-09	7.43997e-08	3.07276e-08	ARL3/SNAP47/MACF1/SPTBN1/ARF4/CSK/RAB10/MICALL1/SEC16A/PREPL/RAB8A/ACSL3/GRASP/ARF1/DNM2/SCRIB/ANKRD27/GOLGA4/GRIPAP1/VAMP7/LLGL1/CLSTN1/VPS35/RAB11A	24
GO:0022029	telencephalon cell migration	18/1222	56/18670	8.39623e-09	7.48509e-08	3.0914e-08	PEX13/DRD1/NRP2/NDEL1/DAB2IP/NRP1/SUN2/CXCL12/RTN4/SRGAP2/FBXO45/SRF/SUN1/CTNNB1/PAFAH1B1/RHOA/PSEN1/CDK5	18
GO:0034644	cellular response to UV	22/1222	82/18670	8.47739e-09	7.53532e-08	3.11214e-08	BAX/XPA/SIRT1/METTL3/BAK1/CASP9/STK11/TAF1/IMPACT/KDM1A/MDM2/EIF2AK4/XPC/CERS1/EIF2S1/PARP1/PTGS2/ATF4/CUL4B/DHX36/EP300/FMR1	22
GO:0051702	interaction with symbiont	22/1222	82/18670	8.47739e-09	7.53532e-08	3.11214e-08	CCL5/JUN/CFL1/LEF1/GPX1/SMARCA4/CALM2/REST/HDAC1/CSF1R/EIF2AK4/CALM3/GAPDH/SMARCB1/SNW1/VAPA/HSPD1/CCL3/FN1/EP300/ZC3H12A/FMR1	22
GO:0050731	positive regulation of peptidyl-tyrosine phosphorylation	36/1222	192/18670	8.69971e-09	7.72163e-08	3.18909e-08	CCL5/IQGAP1/IL6R/YES1/CD36/ISL1/HDAC2/ARRB2/DGKQ/MTOR/VTN/IL18/IL6/TGFB1/NRP1/CSF3/ARHGEF2/PTPN11/CSPG4/HSF1/ABL1/STAT3/CSF1R/LIF/PAK2/ADNP/TAL1/AREG/HES1/CD3E/EFNA1/ERBB3/CRLF1/DVL2/PRNP/TNFRSF1A	36
GO:0038127	ERBB signaling pathway	30/1222	142/18670	8.73759e-09	7.73264e-08	3.19364e-08	SPRY1/GRB2/IQGAP1/ARF4/NCK2/SHC1/DAB2IP/ARAP1/TGFB1/PTPN11/ABL1/LGMN/HSP90AA1/RTN4/PTK2/SPRY2/PDPK1/AREG/DOK1/MMP9/BCAR1/ERBB3/MAPK1/SOX9/PSEN1/ERBB2/PLCG1/EFEMP1/SOS1/EPS15	30
GO:1902904	negative regulation of supramolecular fiber organization	30/1222	142/18670	8.73759e-09	7.73264e-08	3.19364e-08	TBCD/ARFGEF1/TRIOBP/SPTBN1/STMN1/CAMSAP1/ARAP1/HDAC6/HSPA8/ARHGEF2/MKKS/WASF2/TWF1/CORO1A/DMTN/BBS4/CAPZB/MTPN/KATNB1/DYRK1A/CIB1/S1PR1/CAMSAP2/SMAD4/SHANK3/TAOK1/LDLR/PFN1/SPTAN1/GMFB	30
GO:0030220	platelet formation	11/1222	20/18670	8.76462e-09	7.73402e-08	3.19421e-08	CASP3/CASP9/PTPN11/ACTN1/WDR1/TAL1/SRF/CIB1/MEF2C/EP300/ZNF385A	11
GO:1903204	negative regulation of oxidative stress-induced neuron death	11/1222	20/18670	8.76462e-09	7.73402e-08	3.19421e-08	PARK7/FBXO7/FZD1/REST/NR4A3/ATF4/NCOA7/NONO/CTNNB1/TSC1/HIF1A	11
GO:0009410	response to xenobiotic stimulus	47/1222	292/18670	8.82278e-09	7.77403e-08	3.21073e-08	SERPINF1/DRD1/EDN1/DRD4/EIF4E/USP8/EGR1/CYP1B1/PPP1R1B/HDAC2/CNR1/MTOR/AIF1/PPP5C/RELA/TGFB1/FADD/HSPA5/CASP9/DNMT3A/GPX1/HNMT/HSF1/DNM2/MDM2/SLC6A1/HSP90AB1/OXT/UBE3A/CALM3/STAR/RGS4/SRD5A1/E2F1/GCLC/RB1/GBA/CFLAR/FOXO3/CDK5/ABAT/SMPD1/GSS/PHGDH/PPP1R9B/PRKAA1/GJB2	47
GO:0014896	muscle hypertrophy	26/1222	111/18670	8.86415e-09	7.79917e-08	3.22111e-08	PPARA/EDN1/NOTCH1/ATP2B4/HDAC2/PARP2/P2RX4/ATP2A2/MTOR/TWF1/NR4A3/PTK2/MEF2A/PDLIM5/RGS4/PIN1/PARP1/MTPN/MEF2C/SLC9A1/HEY2/SMAD4/MAP2K4/TNFRSF1A/GSK3A/BECN1	26
GO:0050771	negative regulation of axonogenesis	20/1222	69/18670	9.41585e-09	8.27259e-08	3.41664e-08	MAG/PTEN/PTPRS/NRP1/THY1/EFNB3/RNF6/TRAK2/SEMA4G/RTN4/ARHGDIA/PTK2/SEMA4C/GDI1/RTN4R/SEMA3F/RHOA/PSEN1/CDK5/SEMA4F	20
GO:0043401	steroid hormone mediated signaling pathway	35/1222	184/18670	9.48557e-09	8.3218e-08	3.43697e-08	PPARA/PARK7/YAP1/ISL1/SIRT1/UFL1/ARRB2/HDAC6/CALR/PPP5C/LEF1/CARM1/SMARCA4/NR2C2/TAF1/RBFOX2/RNF6/RAN/NR4A3/HDAC1/DAXX/UBE3A/ARID1A/NR2F2/YWHAH/PARP1/PPARD/UBA5/RB1/NCOA6/NR2F6/CTNNB1/RHOA/EP300/MED1	35
GO:0016601	Rac protein signal transduction	14/1222	34/18670	9.91135e-09	8.65782e-08	3.57574e-08	ARF6/CYFIP1/ALS2/AIF1/WASF2/RAC1/DYNLT1/NCKAP1/DNM2/CRK/KRAS/NISCH/DBNL/WASF1	14
GO:0071868	cellular response to monoamine stimulus	14/1222	34/18670	9.91135e-09	8.65782e-08	3.57574e-08	DRD1/ATP2B4/HDAC2/PRKACA/GNB1/SIRT2/ABL1/DNM2/NR4A3/STAR/SRD5A1/ATF4/MAPK1/SLC9A1	14
GO:0071870	cellular response to catecholamine stimulus	14/1222	34/18670	9.91135e-09	8.65782e-08	3.57574e-08	DRD1/ATP2B4/HDAC2/PRKACA/GNB1/SIRT2/ABL1/DNM2/NR4A3/STAR/SRD5A1/ATF4/MAPK1/SLC9A1	14
GO:0051897	positive regulation of protein kinase B signaling	34/1222	176/18670	1.02433e-08	8.93488e-08	3.69017e-08	ARFGEF1/CPNE1/PARK7/GRB2/ARRB2/P2RX4/MTOR/PDGFRA/IL18/TGFB1/FRS2/CSF3/GPX1/THBS1/TGFBR1/ILK/PTPN11/RAC1/HSP90AA1/RTN4/HSP90AB1/PTK2/SPRY2/AREG/ERBB3/AKR1C3/CCL3/ITGB1/CCL21/ERBB2/FGF17/PDGFRB/AXL/ADAM8	34
GO:0001889	liver development	29/1222	135/18670	1.03621e-08	9.00762e-08	3.72021e-08	ARF6/REG1A/NOTCH1/RAP1A/JUN/HNRNPD/VTN/RELA/TGFB1/MPST/PROX1/CIT/CSNK2A2/HMOX1/HLX/PRMT5/KRAS/ZMPSTE24/SRD5A1/HMGCS1/HES1/CEBPB/PKD1/CFLAR/SOX9/AURKA/FPGS/MED1/WNT4	29
GO:0000422	autophagy of mitochondrion	21/1222	76/18670	1.0386e-08	9.00762e-08	3.72021e-08	HTRA2/TSC2/PARK7/CTTN/FBXO7/MARK2/HDAC6/MUL1/CSNK2A2/FIS1/ATP13A2/HTT/DNM1L/GBA/GABARAP/BNIP3/AMBRA1/SMURF1/GSK3A/HIF1A/BECN1	21
GO:0048844	artery morphogenesis	21/1222	76/18670	1.0386e-08	9.00762e-08	3.72021e-08	NOTCH1/HEY1/NRP1/PROX1/TGFBR1/BMPR2/SEC24B/DLL4/HES1/SRF/LRP1/ACVRL1/SIX1/HEY2/NOTCH3/SOX4/PRRX1/LDLR/PDGFRB/COL3A1/PRDM1	21
GO:0061726	mitochondrion disassembly	21/1222	76/18670	1.0386e-08	9.00762e-08	3.72021e-08	HTRA2/TSC2/PARK7/CTTN/FBXO7/MARK2/HDAC6/MUL1/CSNK2A2/FIS1/ATP13A2/HTT/DNM1L/GBA/GABARAP/BNIP3/AMBRA1/SMURF1/GSK3A/HIF1A/BECN1	21
GO:1902806	regulation of cell cycle G1/S phase transition	37/1222	202/18670	1.04475e-08	9.048e-08	3.73689e-08	KLF4/BAX/CDKN2C/FAM107A/CDKN2D/PTEN/ATP2B4/FBXO7/FBXO31/CASP2/AIF1/WEE1/PRKDC/CARM1/TAF1/BID/CDK6/MDM2/MEN1/EIF4G1/GIGYF2/E2F1/RB1/PKD1/CUL4B/PRMT1/TMEM14B/CCL2/GPNMB/CDK1/AURKA/EP300/PLK2/SOX4/ATM/ZNF385A/CTDSP1	37
GO:0046530	photoreceptor cell differentiation	19/1222	63/18670	1.06695e-08	9.22711e-08	3.81087e-08	ARL3/CEP290/NOTCH1/IFT140/CDHR1/TUG1/TOPORS/THY1/STAT3/IFT20/SOX8/BBS4/NKD1/RDH13/SOX9/DIO3/C8orf37/PRDM1/ROM1	19
GO:0001656	metanephros development	23/1222	90/18670	1.08002e-08	9.32689e-08	3.85207e-08	AKR1B1/SPRY1/YAP1/EGR1/GDNF/SMO/PDGFRA/LIF/SOX8/FBN1/DLG5/HES1/CITED1/IRX3/PKD1/NIPBL/CTNNB1/SOX9/SIX1/SMAD4/PDGFRB/WNT4/CD34	23
GO:0031018	endocrine pancreas development	16/1222	45/18670	1.08879e-08	9.38926e-08	3.87783e-08	IL6R/SMO/NKX6-1/IL6/BAK1/CDK6/DLL1/MEN1/PDPK1/HES1/EIF2AK3/SOX9/RHEB/SOX4/GSK3A/BAD	16
GO:0016569	covalent chromatin modification	65/1222	474/18670	1.09466e-08	9.42649e-08	3.89321e-08	DRD1/TBL1XR1/MTHFR/MECP2/ZNF335/JMJD6/ISL1/SIRT1/PYGO2/HDAC2/SETD2/DPF2/HDAC6/KDM4A/PPP5C/TGFB1/LEF1/DNMT3A/ATF2/SFPQ/SIRT2/KAT2A/CARM1/SNAI2/TAF1/SKI/KDM1A/PRMT5/KDM6B/REST/HDAC1/LIF/EED/USP21/MEN1/IL1B/ZMPSTE24/ELP3/SPHK2/WDR5/KMT2B/SMARCB1/SUDS3/SET/SNW1/PRKD2/PHF8/HDAC10/ACTL6A/CUL4B/PRMT1/PHF10/NIPBL/CTNNB1/HSF4/MBD3/CDK5/CDK1/AURKA/EP300/SMAD4/EZH1/ATM/PRKAA1/FMR1	65
GO:0046328	regulation of JNK cascade	35/1222	185/18670	1.09762e-08	9.43858e-08	3.89821e-08	EDN1/ZEB2/SDCBP/FKTN/RAPGEF1/SPAG9/DAB2IP/SFRP2/TAOK2/MUL1/HRAS/MINK1/HMGB1/TLR3/PJA2/DAXX/MEN1/FZD10/IL1B/MAP3K11/TRAF2/MAP4K4/DVL3/TRAF6/DBNL/RAP2A/PAFAH1B1/FZD8/CCL21/MAP3K5/DVL2/TAOK1/MAP2K4/DKK1/FZD7	35
GO:0032103	positive regulation of response to external stimulus	50/1222	323/18670	1.12141e-08	9.62956e-08	3.97708e-08	PARK7/EDN1/CCL5/ETS1/IL6R/NDEL1/P2RX4/CNR1/IL18/IL6/AIF1/CALR/TGFB1/NRP1/C3/THBS1/CSF1/CXCL12/HMGB1/RAC1/TLR3/LGMN/SCARF1/BMPR2/C5AR1/IL1B/CXCL10/WNK1/S100A9/SNW1/CEBPB/TRAF6/PRKD2/TUBB2B/S100A8/PTGS2/HSPB1/CCL3/VAMP7/LRP1/CCL21/TLR2/MAPK14/S1PR1/ADAM10/LDLR/PDGFRB/TBK1/TNFRSF1A/ADAM8	50
GO:0051249	regulation of lymphocyte activation	66/1222	485/18670	1.14578e-08	9.82487e-08	4.05774e-08	CCL5/GRB2/IL6R/GPR183/IGHA1/YES1/CASP3/CSK/NCK1/ZNF335/TWSG1/NCK2/FBXO7/DNAJA3/BLOC1S3/METTL3/IL18/IL6/AIF1/TGFB1/FADD/TGFBR2/IGHA2/KAT2A/THY1/BCL10/PTPN11/HMGB1/EFNB3/EBI3/RAC1/TNFRSF21/ABL1/HLX/CORO1A/ZFP36L1/IL1B/DLG5/PAK2/EGR3/PDPK1/HES1/LST1/CEBPB/TRAF6/CD3E/AP3D1/HSPD1/MERTK/CCL2/GPNMB/CTNNB1/RHOA/CCL21/MEF2C/ERBB2/FLOT2/SOS1/ATM/ZC3H12A/PRNP/PRDM1/MMP14/BAD/AXL/ADAM8	66
GO:0048008	platelet-derived growth factor receptor signaling pathway	18/1222	57/18670	1.15253e-08	9.86887e-08	4.07592e-08	IQGAP1/PTEN/RAPGEF1/SLC9A3R1/PDGFRA/NRP1/NDRG4/PTPN11/SGPL1/ABL1/PLAT/IFT20/NR4A3/APOD/BCAR1/LRP1/LRIG2/PDGFRB	18
GO:0090102	cochlea development	17/1222	51/18670	1.16906e-08	9.9963e-08	4.12855e-08	KCNK3/CTHRC1/IFT20/PTK7/HES1/FZD2/DCHS1/SOX9/PAFAH1B1/PSAP/SIX1/HEY2/ADAM10/DVL2/DVL1/OPA1/IFT27	17
GO:0001678	cellular glucose homeostasis	31/1222	152/18670	1.20124e-08	1.0257e-07	4.23621e-08	SERPINF1/TRA2B/NME1/HMGCR/RAP1A/PPP3CB/SIRT1/PRKACA/KIF5B/BAIAP3/STXBP3/SMARCA4/RAC1/FIS1/MEN1/CARTPT/STAR/SRF/MAP4K4/SMARCB1/RAF1/GCLC/ENDOG/CDK16/FOXO3/LRP1/SOX4/OPA1/PRKAA1/BAD/HIF1A	31
GO:0010595	positive regulation of endothelial cell migration	28/1222	128/18670	1.21537e-08	1.03631e-07	4.28004e-08	EDN1/NRP2/ETS1/SIRT1/PDCD6/P2RX4/CALR/TGFB1/NRP1/THBS1/SPARC/PROX1/HMGB1/HMOX1/ABL1/LGMN/BMPR2/NFE2L2/PDPK1/PRKD2/PTGS2/BCAR1/HSPB1/CIB1/PLCG1/PLK2/ZC3H12A/HIF1A	28
GO:0071322	cellular response to carbohydrate stimulus	30/1222	144/18670	1.22986e-08	1.04719e-07	4.32497e-08	SERPINF1/TRA2B/NME1/HMGCR/RAP1A/PPP3CB/PRKACA/KIF5B/BAIAP3/SMARCA4/RAC1/FIS1/MEN1/ZFP36L1/STAR/SRF/MAP4K4/SMARCB1/RAF1/GCLC/ENDOG/CDK16/FOXO3/LRP1/SOX4/MAP2K4/OPA1/PRKAA1/BAD/HIF1A	30
GO:0030308	negative regulation of cell growth	35/1222	186/18670	1.26852e-08	1.07859e-07	4.45467e-08	PPARA/CDKN2C/MAG/CDKN2D/DNAJB2/SMARCA2/SIRT1/PTPRS/SFRP2/MUL1/TGFB1/NRP1/ACVR1B/NPR1/STK11/SMARCA4/PPT1/RNF6/BMPR2/SEMA4G/RTN4/SOX17/SEMA4C/RTN4R/SPHK2/RGS4/PPARD/SEMA3F/ACVRL1/CDK5/NDUFS3/SEMA4F/SMAD4/PPP1R9B/GSK3A	35
GO:0051937	catecholamine transport	21/1222	77/18670	1.3408e-08	1.13846e-07	4.70194e-08	DRD1/PARK7/DRD4/STX1A/MECP2/GDNF/CNR1/ADRA2B/SYT8/CXCL12/TOR1A/SNCG/ACTB/OXT/CARTPT/HRH3/P2RY1/NISCH/RAB3B/ABAT/ADRA2C	21
GO:0034764	positive regulation of transmembrane transport	37/1222	204/18670	1.3737e-08	1.16314e-07	4.80386e-08	DRD1/BAX/PARK7/DRD4/RAP1A/SLC9A3R1/CHP1/KIF5B/C3/THY1/PTPN11/STAC3/CALM2/ARF1/ABL1/CA2/DNM2/FLNA/NR4A3/COX17/CXCL10/CALM3/MEF2A/NFE2L2/WNK1/PDPK1/HTT/AKAP9/CCL2/AKT2/MAPK14/PSEN1/SLC9A1/PLCG1/SHANK3/CACNB3/ARC	37
GO:0035265	organ growth	37/1222	204/18670	1.3737e-08	1.16314e-07	4.80386e-08	PPARA/EDN1/NOTCH1/FXN/BCL2L11/PTEN/YAP1/SMO/PARP2/MTOR/TGFBR2/STK4/NDRG4/PROX1/CARM1/TGFBR1/PTPN11/HLX/DLL1/UBE3A/PTK2/SPRY2/PDLIM5/ZMPSTE24/RGS4/PIN1/MAPK1/SOX9/PSAP/MEF2C/MAPK14/CDK1/S1PR1/HEY2/MAP2K4/PDGFRB/GSK3A	37
GO:0022406	membrane docking	34/1222	178/18670	1.37966e-08	1.16656e-07	4.81799e-08	CSNK1E/VAPB/CEP290/STX1A/RAB10/PRKACA/VPS18/CHP1/MARK4/STX7/SNX3/CTBP2/SNPH/RAB8A/PCM1/NDRG4/STXBP3/TUBB/HSP90AA1/SNAP29/STX6/DCTN1/CEP89/BLOC1S6/RAB3B/AKAP9/PAFAH1B1/CDK1/CDK5RAP2/YWHAE/CPLX2/RAB11A/YWHAG/MKS1	34
GO:0030032	lamellipodium assembly	19/1222	64/18670	1.42501e-08	1.20323e-07	4.96943e-08	EPHA2/CYFIP1/NCK1/NCK2/FSCN1/MTOR/WASF2/TWF1/CCDC88A/RAC1/NCKAP1/DNM2/VAV2/DMTN/SRGAP2/CAPZB/ITGB1/ARPC2/S1PR1	19
GO:0071482	cellular response to light stimulus	28/1222	129/18670	1.45677e-08	1.22834e-07	5.07313e-08	BAX/XPA/SIRT1/NMT1/METTL3/GNB1/BAK1/CASP9/STK11/METAP2/TAF1/IMPACT/KDM1A/MDM2/EIF2AK4/XPC/CERS1/FNTA/METAP1/EIF2S1/PARP1/PTGS2/ATF4/CUL4B/AKT2/DHX36/EP300/FMR1	28
GO:0072655	establishment of protein localization to mitochondrion	29/1222	137/18670	1.47124e-08	1.23882e-07	5.11643e-08	HTRA2/BAX/BCL2L11/BAG3/FBXO7/NMT1/MGARP/TIMM8B/MTERF4/CSNK2A2/BID/FIS1/TIMM9/TIMM10/HSP90AA1/CALM3/CASP8/YWHAQ/YWHAH/E2F1/HSPD1/TP53BP2/TIMM13/YWHAZ/YWHAE/PRKAA1/GSK3A/YWHAG/BAD	29
GO:0021955	central nervous system neuron axonogenesis	14/1222	35/18670	1.55258e-08	1.30369e-07	5.38434e-08	ZEB2/PTEN/NDEL1/C12orf57/SZT2/ARHGAP35/TSKU/HSP90AA1/HSP90AB1/PTK2/FBXO45/PAFAH1B1/EPHB3/SCN1B	14
GO:0035909	aorta morphogenesis	14/1222	35/18670	1.55258e-08	1.30369e-07	5.38434e-08	NOTCH1/HEY1/PROX1/SEC24B/DLL4/HES1/SRF/LRP1/ACVRL1/SIX1/HEY2/SOX4/PDGFRB/COL3A1	14
GO:0090092	regulation of transmembrane receptor protein serine/threonine kinase signaling pathway	41/1222	241/18670	1.56905e-08	1.31253e-07	5.42084e-08	NBL1/NOTCH1/SPTBN1/SDCBP/LEMD2/TWSG1/SIRT1/SFRP2/TGFB1/TGFBR2/ACVR1B/HSPA5/THBS1/STK11/TGFBR1/FZD1/ILK/SKI/ABL1/DNM2/BMPR2/HSP90AB1/MEN1/ITGA3/FBN1/PDPK1/SORL1/HES1/PIN1/SNW1/CITED1/PARP1/FKBP8/UBB/ACVRL1/SMURF1/EP300/SMAD4/TGFB3/GIPC1/DKK1	41
GO:0035904	aorta development	18/1222	58/18670	1.56959e-08	1.31253e-07	5.42084e-08	NOTCH1/PLXND1/HEY1/PROX1/DNM2/SEC24B/DLL4/HES1/SRF/AP2B1/LRP1/ACVRL1/SIX1/HEY2/SOX4/PDGFRB/COL3A1/PRDM1	18
GO:0071385	cellular response to glucocorticoid stimulus	18/1222	58/18670	1.56959e-08	1.31253e-07	5.42084e-08	SERPINF1/EDN1/FAM107A/BCL2L11/EIF4E/USP8/ISL1/HNRNPU/TGFB1/CASP9/REST/ZFP36L1/STAR/SRD5A1/CFLAR/FOXO3/ATP2B1/GJB2	18
GO:0001844	protein insertion into mitochondrial membrane involved in apoptotic signaling pathway	13/1222	30/18670	1.59323e-08	1.32682e-07	5.47986e-08	BAX/BCL2L11/NMT1/BID/CASP8/YWHAQ/YWHAH/E2F1/TP53BP2/YWHAZ/YWHAE/YWHAG/BAD	13
GO:0051491	positive regulation of filopodium assembly	13/1222	30/18670	1.59323e-08	1.32682e-07	5.47986e-08	WASL/FSCN1/ARAP1/NRP1/TGFBR1/SRF/MIEN1/AGRN/CCL21/TGFB3/DPYSL3/RALA/FMR1	13
GO:0071480	cellular response to gamma radiation	13/1222	30/18670	1.59323e-08	1.32682e-07	5.47986e-08	XRCC6/YAP1/EGR1/HSPA5/HRAS/H2AX/HSF1/KDM1A/ELK1/MDM2/XRCC5/ZMPSTE24/ATM	13
GO:0035176	social behavior	17/1222	52/18670	1.63155e-08	1.35131e-07	5.58102e-08	DRD4/PTEN/MECP2/ATXN1L/MTOR/CLN8/EIF4EBP2/PCM1/MKKS/OXT/GAD1/BBS4/AVPR1A/CIC/SHANK3/DVL1/CHD8	17
GO:0050885	neuromuscular process controlling balance	17/1222	52/18670	1.63155e-08	1.35131e-07	5.58102e-08	RAC3/FOXS1/NBN/TPP1/CLN8/NLGN2/HEXB/SLC1A3/RBFOX2/ABL1/BLOC1S4/NR4A3/GIGYF2/PAFAH1B1/CNTNAP1/PSAP/HERC1	17
GO:0051703	intraspecies interaction between organisms	17/1222	52/18670	1.63155e-08	1.35131e-07	5.58102e-08	DRD4/PTEN/MECP2/ATXN1L/MTOR/CLN8/EIF4EBP2/PCM1/MKKS/OXT/GAD1/BBS4/AVPR1A/CIC/SHANK3/DVL1/CHD8	17
GO:1900024	regulation of substrate adhesion-dependent cell spreading	17/1222	52/18670	1.63155e-08	1.35131e-07	5.58102e-08	RAC3/TRIOBP/CRKL/CALR/NRP1/PREX1/RAC1/ABL1/DNM2/FLNA/CRK/PTK2/DMTN/CORO1C/POSTN/CIB1/ARPC2	17
GO:0044843	cell cycle G1/S phase transition	47/1222	298/18670	1.6999e-08	1.406e-07	5.8069e-08	KLF4/BAX/CDKN2C/FAM107A/CDKN2D/PTEN/DHFR/EIF4E/ATP2B4/FBXO7/FBXO31/CASP2/ZPR1/AIF1/ACVR1B/WEE1/PRKDC/MAX/CARM1/TAF1/BID/CDK6/MDM2/MEN1/EIF4G1/GIGYF2/E2F1/PHF8/RB1/PKD1/CUL4B/PRMT1/ORC3/ITGB1/RPS6KB1/TMEM14B/CCL2/GPNMB/CDC34/CDK1/AURKA/EP300/PLK2/SOX4/ATM/ZNF385A/CTDSP1	47
GO:0036344	platelet morphogenesis	11/1222	21/18670	1.73147e-08	1.43017e-07	5.90672e-08	CASP3/CASP9/PTPN11/ACTN1/WDR1/TAL1/SRF/CIB1/MEF2C/EP300/ZNF385A	11
GO:0042249	establishment of planar polarity of embryonic epithelium	10/1222	17/18670	1.77177e-08	1.45751e-07	6.01962e-08	CTHRC1/SFRP2/FZD1/SEC24B/PTK7/FZD2/DVL3/PAFAH1B1/DVL2/DVL1	10
GO:0061298	retina vasculature development in camera-type eye	10/1222	17/18670	1.77177e-08	1.45751e-07	6.01962e-08	CYP1B1/PDGFRA/NRP1/COL4A1/BMPR2/ACVRL1/ARHGEF15/PDGFRB/HIF1A/ROM1	10
GO:1902683	regulation of receptor localization to synapse	10/1222	17/18670	1.77177e-08	1.45751e-07	6.01962e-08	DBN1/RAP1A/NPTN/STX7/HRAS/CNIH2/GRASP/GRIPAP1/ADAM10/DAG1	10
GO:0070374	positive regulation of ERK1 and ERK2 cascade	38/1222	215/18670	1.82022e-08	1.49534e-07	6.17585e-08	RAP1B/NOTCH1/HMGCR/CCL5/RAP1A/PTEN/CRKL/GPR183/JUN/CD36/NPTN/SHC1/RAPGEF1/ARRB2/PDGFRA/NOTCH2/TGFB1/NRP1/HRAS/NDRG4/PTPN11/HMGB1/ABL1/C5AR1/MAP2K1/CSF1R/SPRY2/P2RY1/PRKD2/CIB1/CCL3/CCL2/CFLAR/GPNMB/LRP1/CCL21/GNAI2/PDGFRB	38
GO:0007033	vacuole organization	32/1222	163/18670	1.84575e-08	1.51427e-07	6.25404e-08	FEZ2/PIKFYVE/BAG3/ULK1/VPS18/TPP1/SPG11/CLN8/HEXB/RAB5A/MFSD8/ARF1/PPT1/SNAPIN/RAB3GAP1/IFT20/SCARB2/CORO1A/ATP13A2/CHMP4A/CHMP4B/TMEM41B/GBA/GABARAP/AMBRA1/SMURF1/PSEN1/HOOK3/TMEM106B/VPS35/CLN5/BECN1	32
GO:0014823	response to activity	19/1222	65/18670	1.89097e-08	1.54927e-07	6.39861e-08	EDN1/PTEN/MTOR/PRKDC/HSF1/FIS1/KDM6B/OXT/STAR/SRD5A1/POSTN/GCLC/PPARD/CREB1/CDK1/OPA1/SLC25A25/PRKAA1/HIF1A	19
GO:0010657	muscle cell apoptotic process	24/1222	100/18670	1.97727e-08	1.61562e-07	6.67262e-08	EDN1/HMGCR/PTEN/BAG3/SIRT1/ARRB2/SFRP2/GNB1/STK4/ILK/HSF1/HMOX1/NFE2L2/PDPK1/LRP6/SOD2/ATF4/CFLAR/BNIP3/AMBRA1/HEY2/MAP3K5/MAP2K4/ZC3H12A	24
GO:0035282	segmentation	24/1222	100/18670	1.97727e-08	1.61562e-07	6.67262e-08	ZEB2/NOTCH1/NRP2/SFRP2/POFUT1/NRP1/FRS2/LEF1/PRKDC/KAT2A/DLL1/TBX3/LRP6/MAFB/TMED2/IRX3/NKD1/SEMA3F/PSEN1/EP300/SMAD4/DVL2/ATM/DKK1	24
GO:0001649	osteoblast differentiation	39/1222	225/18670	2.06739e-08	1.68698e-07	6.96734e-08	H3-3B/COL1A1/MEF2D/NOTCH1/EPHA2/IL6R/WNT10B/TWSG1/SMO/UFL1/PRKACA/PDLIM7/CTHRC1/SFRP2/H3-3A/VCAN/HNRNPU/IL6/LEF1/FZD1/SNAI2/ILK/SKI/CDK6/BMPR2/REST/SOX8/MEN1/PTK2/AREG/CITED1/CEBPB/DLX5/CCL3/TNC/GPNMB/CTNNB1/MEF2C/WNT4	39
GO:0050805	negative regulation of synaptic transmission	20/1222	72/18670	2.10372e-08	1.71432e-07	7.08026e-08	RAP1B/DRD1/S1PR2/RAP1A/PTEN/PNKD/ARF1/SLC6A1/IL1B/ADNP/SRF/MTMR2/PTGS2/ATAD1/GNAI2/PLK2/EIF4A3/SHANK3/ARC/FMR1	20
GO:1901655	cellular response to ketone	23/1222	93/18670	2.11798e-08	1.72363e-07	7.1187e-08	KLF4/SERPINF1/AKR1B1/PARK7/EIF4E/USP8/SIRT1/TGFB1/GNB1/CASP9/ELK1/SPHK2/STAR/SRD5A1/AKR1C3/TNC/CFLAR/CDC5L/FOXO3/ATP2B1/PRKAA1/GJB2/AIFM1	23
GO:0006919	activation of cysteine-type endopeptidase activity involved in apoptotic process	22/1222	86/18670	2.20093e-08	1.78874e-07	7.38762e-08	BAX/PDCD6/BOK/DIABLO/MUL1/FADD/BAK1/CASP9/ANP32B/BID/FAM162A/CASP8/TRAF2/S100A9/MTCH1/S100A8/HSPD1/EIF2AK3/IFT57/VCP/BAD/AIFM1	22
GO:0070849	response to epidermal growth factor	16/1222	47/18670	2.23417e-08	1.81332e-07	7.48915e-08	COL1A1/IQGAP1/DAB2IP/ZPR1/SNAI2/PTPN11/ZFP36L1/PDPK1/BAIAP2/CFLAR/MAPK1/SOX9/ERBB2/PLCG1/MED1/BECN1	16
GO:0060563	neuroepithelial cell differentiation	17/1222	53/18670	2.25634e-08	1.82887e-07	7.55338e-08	NOTCH1/TRIOBP/BCCIP/SLC9A3R1/LEF1/ABL1/DLL1/SCRIB/CDH2/SEC24B/JAG2/HES1/CEBPB/PAFAH1B1/HEY2/SOX4/WNT4	17
GO:0031032	actomyosin structure organization	36/1222	199/18670	2.30482e-08	1.86568e-07	7.70539e-08	EDN1/STMN1/ECT2/ARAP1/MTOR/PDGFRA/NRP1/PROX1/TGFBR1/CIT/MKKS/WASF2/RAC1/NF2/ABL1/RACGAP1/MEF2A/WDR1/SRF/LIMK1/BBS4/OBSL1/ITGB1/CFLAR/RHOA/MEF2C/SLC9A1/TSC1/S1PR1/ARHGEF15/SMAD4/TGFB3/PDGFRB/PFN1/ACTG1/WNT4	36
GO:0034314	Arp2/3 complex-mediated actin nucleation	14/1222	36/18670	2.38788e-08	1.93033e-07	7.97242e-08	ARPC1B/ARPC3/WASL/CYFIP1/ACTR2/ARPC4/ARF1/NCKAP1/ARPC1A/ARPC5/ARPC2/ACTR3/WASF1/GMFB	14
GO:0001736	establishment of planar polarity	27/1222	124/18670	2.44719e-08	1.97303e-07	8.14876e-08	PSMC5/ARRB2/CTHRC1/SFRP2/FZD1/RAC1/ABL1/IFT20/SEC24B/PSMC1/WDR1/AP2A1/PTK7/CELSR2/FZD2/DVL3/NKD1/AP2B1/PAFAH1B1/RHOA/SMURF1/DVL2/DVL1/PFN1/DKK1/FZD7/MKS1	27
GO:0007164	establishment of tissue polarity	27/1222	124/18670	2.44719e-08	1.97303e-07	8.14876e-08	PSMC5/ARRB2/CTHRC1/SFRP2/FZD1/RAC1/ABL1/IFT20/SEC24B/PSMC1/WDR1/AP2A1/PTK7/CELSR2/FZD2/DVL3/NKD1/AP2B1/PAFAH1B1/RHOA/SMURF1/DVL2/DVL1/PFN1/DKK1/FZD7/MKS1	27
GO:1903364	positive regulation of cellular protein catabolic process	29/1222	140/18670	2.45334e-08	1.97536e-07	8.15838e-08	CSNK1E/BBS7/PTEN/DNAJB2/ATXN3/DAB2IP/SIRT2/TAF1/TMEM259/MDM2/HSP90AA1/PTK2/PSMC1/NFE2L2/BAG6/GCLC/GBA/LRP1/SMURF1/PSEN1/AURKA/PLK2/LDLR/DVL1/VCP/MAPK9/VPS35/GSK3A/FMR1	29
GO:0030518	intracellular steroid hormone receptor signaling pathway	28/1222	132/18670	2.47719e-08	1.99193e-07	8.2268e-08	PARK7/YAP1/ISL1/SIRT1/UFL1/ARRB2/HDAC6/CALR/PPP5C/CARM1/SMARCA4/TAF1/RBFOX2/RNF6/RAN/HDAC1/DAXX/UBE3A/ARID1A/YWHAH/PARP1/UBA5/RB1/NCOA6/CTNNB1/RHOA/EP300/MED1	28
GO:0002683	negative regulation of immune system process	63/1222	463/18670	2.48215e-08	1.99327e-07	8.23236e-08	NBL1/WASL/NME1/NOTCH1/CASP3/PPP3CB/TWSG1/FBXO7/ARRB2/DPF2/DAB2IP/PTPRS/CNR1/METTL3/TARBP2/MUL1/TGFB1/FADD/GPX1/PRKDC/THBS1/CXCL12/THY1/BCL10/HMGB1/HMOX1/TLR3/TNFRSF21/CDK6/HLX/DLL1/CRK/SCRIB/FBN1/ZFP36L1/DLG5/CARTPT/NFE2L2/TAL1/PDPK1/HES1/LST1/SEC14L1/MAFB/CEBPB/APOD/PRMT1/MERTK/CIB1/CCL3/CCL2/GPNMB/CTNNB1/SOX9/CCL21/ERBB2/ATM/TGFB3/LDLR/ZC3H12A/PRNP/COL3A1/AXL	63
GO:1904888	cranial skeletal system development	19/1222	66/18670	2.49372e-08	1.99728e-07	8.24892e-08	IFT140/CRKL/SETD2/PDGFRA/TGFB1/TULP3/TGFBR2/MTHFD1/IRX5/TGFBR1/NIPBL/CTNNB1/INSIG1/MEF2C/SIX1/PRRX1/EIF4A3/TGFB3/MMP14	19
GO:1905207	regulation of cardiocyte differentiation	19/1222	66/18670	2.49372e-08	1.99728e-07	8.24892e-08	PPARA/EDN1/PARP2/ARRB2/MTOR/TGFB1/FRS2/KAT2A/DLL1/SOX17/RGS4/PIN1/MEF2C/DHX36/HEY2/SMAD4/GSK3A/DKK1/FZD7	19
GO:0007093	mitotic cell cycle checkpoint	32/1222	165/18670	2.50482e-08	2.00353e-07	8.27473e-08	CDK5RAP3/BAX/FBXO31/NAE1/NBN/CASP2/TAOK2/TGFB1/CENPF/HRAS/WEE1/PRKDC/ATF2/CARM1/CDC20/MDM2/XPC/RPL24/GIGYF2/E2F1/RB1/TOP2B/PRMT1/CDK1/AURKA/EP300/PLK2/SOX4/CDK5RAP2/ATM/TAOK1/ZNF385A	32
GO:0042594	response to starvation	35/1222	191/18670	2.56799e-08	2.05135e-07	8.47223e-08	ADM/COMT/USP33/GNPAT/SSTR1/JUN/ULK1/SIRT1/MTOR/HSPA8/HSPA5/SZT2/MAX/GLUL/IMPACT/BMPR2/EIF2AK4/CARTPT/NFE2L2/ALB/SRD5A1/EIF2S1/ATF4/EIF2AK3/AKR1C3/GBA/GABARAP/MAPK1/FOXO3/AMBRA1/MAP3K5/ZC3H12A/PRKAA1/WNT4/BECN1	35
GO:0003401	axis elongation	13/1222	31/18670	2.57963e-08	2.05794e-07	8.49945e-08	SPRY1/YAP1/SFRP2/TGFB1/SPRY2/PTK7/AREG/LRP6/NKD1/TNC/SOX9/SIX1/MED1	13
GO:0043062	extracellular structure organization	59/1222	422/18670	2.59852e-08	2.07029e-07	8.55046e-08	COL1A1/SPINT1/NOTCH1/ETS1/ACAN/SDCBP/ATXN1L/PLTP/CD36/CYP1B1/DDR1/PRKACA/FSCN1/TIMP2/SFRP2/PDGFRA/VCAN/VTN/IL6/TGFB1/ERCC2/THBS1/ACSL3/SPARC/TGFBR1/ARF1/COL4A1/ABL1/FLOT1/PTK2/ITGA3/FBN1/FURIN/JAM3/COL2A1/ALB/POSTN/PLOD3/RB1/MMP9/RIC8A/ITGB1/TNC/FN1/CFLAR/ITGB2/AGRN/SOX9/LRP1/ITGA6/ADAM10/DAG1/COL3A1/TNFRSF1A/MMP2/MMP14/HSPG2/CD34/ADAM8	59
GO:0031570	DNA integrity checkpoint	31/1222	157/18670	2.66715e-08	2.12218e-07	8.76477e-08	CDK5RAP3/BAX/FBXO31/PRPF19/NAE1/NBN/CASP2/TAOK2/H2AX/PRKDC/ATF2/CARM1/PTPN11/MDM2/EIF2AK4/XPC/GIGYF2/E2F1/RAD1/TOP2B/PRMT1/CDC5L/MAPK14/CDK1/AURKA/EP300/PLK2/SOX4/ATM/TAOK1/ZNF385A	31
GO:0046879	hormone secretion	48/1222	312/18670	2.68163e-08	2.13092e-07	8.80085e-08	ADM/PARK7/EDN1/HMGCR/CCL5/STX1A/RAP1A/VGF/CAMK2G/PPP3CB/ISL1/CNR1/NKX6-1/NIBAN2/KIF5B/IL6/BAIAP3/ADRA2B/NLGN2/GLUD1/STXBP3/GLUL/PTPN11/RAC1/SCT/REST/LIF/TBX3/NMB/IL1B/CARTPT/MAP4K4/RAF1/P2RY1/SNAP23/PPARD/CDK16/SLC44A4/VAMP7/CREB1/LRP1/ABAT/SOX4/SMAD4/ADRA2C/BAD/HIF1A/CPE	48
GO:0009267	cellular response to starvation	30/1222	149/18670	2.80201e-08	2.2229e-07	9.18075e-08	COMT/USP33/JUN/SIRT1/MTOR/HSPA8/HSPA5/SZT2/MAX/GLUL/IMPACT/BMPR2/EIF2AK4/CARTPT/NFE2L2/ALB/SRD5A1/EIF2S1/ATF4/EIF2AK3/AKR1C3/GBA/GABARAP/MAPK1/AMBRA1/MAP3K5/ZC3H12A/PRKAA1/WNT4/BECN1	30
GO:0140029	exocytic process	21/1222	80/18670	2.80472e-08	2.2229e-07	9.18075e-08	SNAP47/PRRT2/STX1A/SV2A/RAB10/VPS18/NAPA/CTBP2/SNPH/RAB8A/STXBP3/SNAPIN/SCRIB/DMTN/SNAP29/SNAP23/BLOC1S6/RAB3B/VAMP7/PSEN1/CPLX2	21
GO:0002761	regulation of myeloid leukocyte differentiation	26/1222	117/18670	2.84291e-08	2.25024e-07	9.29365e-08	NME1/JUN/FOS/MTOR/NOTCH2/TGFB1/FADD/LEF1/CSF1/TLR3/CDK6/CA2/LIF/FES/FBN1/ZFP36L1/CASP8/CARTPT/TAL1/MAFB/CEBPB/TRAF6/RB1/CCL3/CTNNB1/CREB1	26
GO:0003012	muscle system process	63/1222	465/18670	2.9233e-08	2.31085e-07	9.544e-08	KLF4/DRD1/PPARA/EDN1/NOTCH1/CERT1/GJC1/ATP2B4/CAMK2G/GDNF/CTTN/HDAC2/PARP2/PRKACA/P2RX4/ATP2A2/C12orf57/MTOR/AIF1/ADRA2B/GATM/EEF2/MKKS/TWF1/STAC3/CALM2/HMOX1/FLNA/NR4A3/OXT/PTK2/IL1B/CALM3/MEF2A/PDLIM5/SPHK1/RGS4/SRF/PIN1/P2RY1/PARP1/MTPN/PTGS2/OBSL1/CACNA1H/CFLAR/FOXO3/RHOA/MEF2C/EDNRB/SLC9A1/ABAT/HEY2/SCN1B/SMAD4/ADRA2C/MAP2K4/ATP2B1/ZC3H12A/DAPK3/TNFRSF1A/GSK3A/BECN1	63
GO:0071333	cellular response to glucose stimulus	28/1222	133/18670	2.94472e-08	2.32476e-07	9.60142e-08	SERPINF1/TRA2B/NME1/HMGCR/RAP1A/PPP3CB/PRKACA/KIF5B/BAIAP3/SMARCA4/RAC1/FIS1/MEN1/STAR/SRF/MAP4K4/SMARCB1/RAF1/GCLC/ENDOG/CDK16/FOXO3/LRP1/SOX4/OPA1/PRKAA1/BAD/HIF1A	28
GO:0030178	negative regulation of Wnt signaling pathway	37/1222	210/18670	3.0441e-08	2.40009e-07	9.91257e-08	TSC2/PSMC5/NOTCH1/SIAH2/EGR1/ISL1/PFDN5/RAPGEF1/SLC9A3R1/CTHRC1/DAB2IP/SFRP2/STK4/STK11/FZD1/SNAI2/APCDD1/CTNND1/TSKU/HDAC1/SOX17/CDH2/PSMC1/LRP6/CITED1/DVL3/NKD1/KLHL12/SOX9/FOXO3/LRP1/MAPK14/DVL2/DVL1/CHD8/GSK3A/DKK1	37
GO:0007528	neuromuscular junction development	16/1222	48/18670	3.14859e-08	2.47605e-07	1.02263e-07	CRKL/ALS2/DNAJA3/RER1/COL4A1/AFG3L2/FNTA/DCTN1/TNC/AGRN/ERBB2/SIX1/ETV5/SHANK3/DVL1/CACNB3	16
GO:0051653	spindle localization	16/1222	48/18670	3.14859e-08	2.47605e-07	1.02263e-07	WASL/SPRY1/BCCIP/NDEL1/ACTR2/ARHGEF2/DYNLT1/SPRY2/DCTN1/HTT/MAP4/ACTR3/PAFAH1B1/ASPM/LLGL1/CDK5RAP2	16
GO:0051952	regulation of amine transport	23/1222	95/18670	3.26052e-08	2.55413e-07	1.05487e-07	DRD1/DRD4/STX1A/SV2A/GDNF/CNR1/ADRA2B/SYT8/CXCL12/TOR1A/SNCG/RAB3GAP1/SLC6A1/OXT/CARTPT/RGS4/HRH3/P2RY1/RAB3B/AVPR1A/PSEN1/ABAT/ADRA2C	23
GO:0055006	cardiac cell development	23/1222	95/18670	3.26052e-08	2.55413e-07	1.05487e-07	PPARA/EDN1/NOTCH1/SPRY1/PARP2/MTOR/PDGFRA/HNRNPU/PROX1/TBX3/MEF2A/PDLIM5/ZMPSTE24/RGS4/SRF/PIN1/OBSL1/CDK1/HEY2/SMAD4/MAP2K4/PDGFRB/GSK3A	23
GO:2000045	regulation of G1/S transition of mitotic cell cycle	34/1222	184/18670	3.26804e-08	2.55413e-07	1.05487e-07	KLF4/BAX/CDKN2C/FAM107A/CDKN2D/PTEN/FBXO7/FBXO31/CASP2/AIF1/WEE1/PRKDC/CARM1/BID/CDK6/MDM2/EIF4G1/GIGYF2/E2F1/RB1/PKD1/CUL4B/PRMT1/TMEM14B/CCL2/GPNMB/CDK1/AURKA/EP300/PLK2/SOX4/ATM/ZNF385A/CTDSP1	34
GO:0003143	embryonic heart tube morphogenesis	19/1222	67/18670	3.26891e-08	2.55413e-07	1.05487e-07	NOTCH1/BBS7/YAP1/SMO/TGFBR2/IFT52/NDRG4/MKKS/DLL1/SOX17/TBX3/HES1/SRF/BBS4/TMED2/IFT57/MEF2C/PSEN1/HIF1A	19
GO:0051705	multi-organism behavior	19/1222	67/18670	3.26891e-08	2.55413e-07	1.05487e-07	PEX13/DRD4/PTEN/MECP2/ATXN1L/MTOR/CLN8/GLS/EIF4EBP2/PCM1/MKKS/OXT/GAD1/BBS4/AVPR1A/CIC/SHANK3/DVL1/CHD8	19
GO:0008360	regulation of cell shape	30/1222	150/18670	3.28673e-08	2.56146e-07	1.0579e-07	CYFIP1/PLXND1/MARK2/SLC9A3R1/ARAP1/TAOK2/HEXB/DIAPH1/ARHGAP35/FGD1/CSF1R/CRK/PTK2/FES/CORO1A/DMTN/WDR1/ZMPSTE24/RASA1/BAIAP2/LST1/P2RY1/PLXNA1/CCL3/CCL2/FN1/ITGB2/RHOA/DAG1/DAPK3	30
GO:0071774	response to fibroblast growth factor	30/1222	150/18670	3.28673e-08	2.56146e-07	1.0579e-07	COL1A1/SPRY1/CCL5/GRB2/IQGAP1/CRKL/SHCBP1/NPTN/FRS2/THBS1/IER2/PTPN11/RBFOX2/ELK1/ZFP36L1/SPRY2/EGR3/DLL4/STAR/POSTN/GCLC/PRKD2/TNC/CCL2/CTNNB1/CDC5L/MAPK1/FGF17/SETX/WNT4	30
GO:0030336	negative regulation of cell migration	50/1222	334/18670	3.40314e-08	2.64878e-07	1.09397e-07	KLF4/SERPINF1/NBL1/WASL/NOTCH1/PTEN/MECP2/CYP1B1/SLC9A3R1/DAB2IP/SFRP2/SLURP1/AIF1/CALR/TGFB1/THBS1/NDRG4/CXCL12/THY1/ILK/HMGB1/HMOX1/NF2/IDH2/STAT3/DLG5/NFE2L2/DLL4/SRGAP2/CORO1C/SYNJ2BP/CLIC4/NR2F2/SRF/NISCH/PPARD/APOD/RAP2A/CERS2/CCL2/FOXO3/LRP1/RHOA/CCL21/ACVRL1/MEF2C/DPYSL3/DAG1/COL3A1/WNT4	50
GO:0031670	cellular response to nutrient	20/1222	74/18670	3.50119e-08	2.71812e-07	1.12261e-07	COL1A1/P2RX4/CIB2/SNAI2/TAF1/HSF1/HMOX1/MDM2/FES/BAIAP2/SRF/POSTN/SNW1/P2RY1/PTGS2/TNC/SSH1/ATP2B1/OPA1/MED1	20
GO:1900182	positive regulation of protein localization to nucleus	20/1222	74/18670	3.50119e-08	2.71812e-07	1.12261e-07	CDK5RAP3/PARK7/BAG3/SMO/ECT2/ZPR1/TGFB1/STK11/RAN/FLNA/LIF/PARP1/GLIS2/PTGS2/EIF2AK3/MAPK1/MAPK14/PSEN1/CDK1/ZC3H12A	20
GO:0050900	leukocyte migration	66/1222	499/18670	3.50881e-08	2.72056e-07	1.12361e-07	COL1A1/NBL1/CXCL1/WASL/EDN1/MAG/CCL5/GRB2/IL6R/CRKL/GPR183/IGHA1/YES1/SHC1/P2RX4/SLC12A2/PIP5K1C/IL6/AIF1/CALR/TGFB1/FADD/PREX1/IGHA2/THBS1/CSF1/SLC7A5/CXCL12/THY1/DOK2/PTPN11/HMGB1/RAC1/HMOX1/LGMN/C5AR1/CRK/ITGA3/CORO1A/IL1B/CXCL10/JAM3/WNK1/WDR1/S100A9/S100A8/APOD/MERTK/CCL3/ITGB1/CCL2/FN1/ITGB2/RHOA/CCL21/MAPK14/EDNRB/ITGA6/S1PR1/PLCG1/ADAM10/SOS1/MMP14/SDC2/CD34/ADAM8	66
GO:0006921	cellular component disassembly involved in execution phase of apoptosis	14/1222	37/18670	3.61055e-08	2.78876e-07	1.15178e-07	CDK5RAP3/BAX/CASP3/BOK/IL6/NMNAT1/HMGB1/HSF1/SHARPIN/DICER1/ENDOG/KPNA1/HMGB2/AIFM1	14
GO:0014037	Schwann cell differentiation	14/1222	37/18670	3.61055e-08	2.78876e-07	1.15178e-07	NDRG1/RELA/SIRT2/ILK/SKI/NAB1/DICER1/ERBB3/AKT2/CNTNAP1/CDK5/CDK1/DAG1/MPP5	14
GO:1900026	positive regulation of substrate adhesion-dependent cell spreading	14/1222	37/18670	3.61055e-08	2.78876e-07	1.15178e-07	RAC3/TRIOBP/CRKL/CALR/NRP1/PREX1/RAC1/ABL1/DNM2/FLNA/CRK/DMTN/CIB1/ARPC2	14
GO:0072331	signal transduction by p53 class mediator	43/1222	267/18670	3.70351e-08	2.85693e-07	1.17993e-07	CDK5RAP3/BAX/NDRG1/SIRT1/HDAC2/NBN/RRN3/BOK/CASP2/TOPORS/STK11/CARM1/SNAI2/TAF1/CSNK2A2/KDM1A/PRMT5/MDM2/HDAC1/BAG6/ZMPSTE24/PIN1/E2F1/SNW1/RAD1/DYRK1A/PRMT1/HIPK1/TP53BP2/UBB/FOXO3/MBD3/MAPK14/CDK5/CDK1/AURKA/EP300/PLK2/SOX4/RPS7/ATM/ZNF385A/PRKAA1	43
GO:0048705	skeletal system morphogenesis	40/1222	239/18670	3.74055e-08	2.88184e-07	1.19022e-07	COL1A1/MEF2D/IFT140/ACAN/WNT10B/SETD2/SFRP2/HOXD9/PDGFRA/TGFB1/TULP3/TGFBR2/TRIP11/MTHFD1/IRX5/CARM1/TGFBR1/SKI/SGPL1/BMPR2/NAB1/ZMPSTE24/COL2A1/LRP6/DLX5/PKD1/NIPBL/CTNNB1/INSIG1/SOX9/MEF2C/MAPK14/PSEN1/SIX1/PRRX1/EIF4A3/TGFB3/MMP2/MMP14/HOXB2	40
GO:1905276	regulation of epithelial tube formation	10/1222	18/18670	3.7519e-08	2.88692e-07	1.19232e-07	GDNF/SFRP2/FZD1/SEC24B/PTK7/FZD2/DVL3/SIX1/DVL2/DVL1	10
GO:0032102	negative regulation of response to external stimulus	53/1222	365/18670	3.76185e-08	2.89091e-07	1.19397e-07	KLF4/SERPINF1/NBL1/DRD1/PPARA/EDN1/NOTCH1/HMGCR/PTEN/ETS1/ISL1/PTPRS/PDGFRA/TARBP2/VTN/MUL1/AIF1/NRP1/GPX1/THBS1/SIRT2/SNAI2/MKKS/PLAT/SEMA4G/CRK/SEMA4C/CARTPT/RTN4R/SHARPIN/MAPK7/SEC14L1/BBS4/PPARD/RB1/APOD/BACE1/GBA/CERS2/SEMA3F/CCL2/ABAT/LRIG2/SEMA4F/LDLR/DVL1/ZC3H12A/CHD8/TNFRSF1A/VPS35/WNT4/CACNB3/CD34	53
GO:0006874	cellular calcium ion homeostasis	62/1222	458/18670	3.88526e-08	2.98198e-07	1.23158e-07	DRD1/BAX/ADM/VAPB/EDN1/DRD4/CCL5/SV2A/KCNK3/ATP2B4/CD36/NPTN/PRKACA/P2RX4/ATP2A2/CNR1/BOK/PDGFRA/CALR/TGFB1/GNB1/BAK1/PLCB2/HEXB/CHERP/DIAPH1/CIB2/CXCL12/THY1/HMGB1/CALM2/ABL1/FIS1/C5AR1/OXT/CORO1A/NMB/CXCL10/AFG3L2/CALM3/ATP13A2/PDPK1/LRP6/P2RY1/HTT/ATF4/PKD1/AVPR1A/CCL3/BNIP3/LRP1/CCL21/PSEN1/CDK5/EDNRB/S1PR1/PLCG1/YWHAE/ATP2B1/PRNP/CALB2/CACNB3	62
GO:0010660	regulation of muscle cell apoptotic process	23/1222	96/18670	4.02525e-08	3.08552e-07	1.27434e-07	EDN1/HMGCR/PTEN/BAG3/SIRT1/ARRB2/SFRP2/STK4/ILK/HSF1/HMOX1/NFE2L2/PDPK1/LRP6/SOD2/ATF4/CFLAR/BNIP3/AMBRA1/HEY2/MAP3K5/MAP2K4/ZC3H12A	23
GO:0051385	response to mineralocorticoid	13/1222	32/18670	4.08463e-08	3.12708e-07	1.29151e-07	EDN1/FOS/FOSL1/HSD3B1/HSD3B2/CALM3/KRAS/STAR/PARP1/AVPR1A/FOXO3/ATP2B1/AIFM1	13
GO:0060271	cilium assembly	53/1222	366/18670	4.12632e-08	3.15097e-07	1.30137e-07	ATXN10/ARL3/CSNK1E/CEP290/NOTCH1/IFT140/BBS7/TPGS1/VDAC3/STK36/PRKACA/ACTR2/HDAC6/MARK4/KIF3B/RAB8A/IFT52/PCM1/CEP120/TRIP11/ARHGAP35/WDR11/MKKS/CCDC88A/ATAT1/TUBB/DNM2/IFT122/FLNA/IFT20/UNC119B/HSP90AA1/BBS10/ATP6V0D1/GORAB/SNAP29/BBS4/DCTN1/CEP89/HTT/AKAP9/MAP4/TTC8/IFT57/ACTR3/PAFAH1B1/CDK1/CDK5RAP2/YWHAE/IFT27/RAB11A/YWHAG/MKS1	53
GO:0007498	mesoderm development	28/1222	135/18670	4.13658e-08	3.15097e-07	1.30137e-07	KLF4/EPHA2/YAP1/NUP133/TWSG1/SMO/SETD2/PRKACA/SFRP2/EOMES/LEF1/RPL38/NF2/BMPR2/KDM6B/NR4A3/WLS/SOX17/TBX3/ITGA3/ZFP36L1/TAL1/SRF/IRX3/SSBP3/ITGB1/SMAD4/DKK1	28
GO:0050921	positive regulation of chemotaxis	28/1222	135/18670	4.13658e-08	3.15097e-07	1.30137e-07	EDN1/CCL5/IL6R/P2RX4/IL6/AIF1/CALR/TGFB1/NRP1/THBS1/CSF1/CXCL12/HMGB1/RAC1/LGMN/BMPR2/C5AR1/CXCL10/WNK1/PRKD2/TUBB2B/HSPB1/CCL3/CCL21/MAPK14/S1PR1/ADAM10/PDGFRB	28
GO:0071331	cellular response to hexose stimulus	28/1222	135/18670	4.13658e-08	3.15097e-07	1.30137e-07	SERPINF1/TRA2B/NME1/HMGCR/RAP1A/PPP3CB/PRKACA/KIF5B/BAIAP3/SMARCA4/RAC1/FIS1/MEN1/STAR/SRF/MAP4K4/SMARCB1/RAF1/GCLC/ENDOG/CDK16/FOXO3/LRP1/SOX4/OPA1/PRKAA1/BAD/HIF1A	28
GO:0043620	regulation of DNA-templated transcription in response to stress	27/1222	127/18670	4.17087e-08	3.1731e-07	1.31051e-07	PSMC5/NOTCH1/BAG3/JUN/NCK1/EGR1/NCK2/DNAJB1/RELA/RPS6KA3/HSPA5/SIRT2/TAF1/IMPACT/HSF1/HMOX1/PSMC1/NFE2L2/MAPK7/CEBPB/ATF4/HSF4/UBB/EP300/EGLN1/EPAS1/HIF1A	27
GO:0097120	receptor localization to synapse	17/1222	55/18670	4.20589e-08	3.19574e-07	1.31986e-07	SNAP47/DBN1/RAP1A/NPTN/STX7/HRAS/CNIH2/RAB8A/GRASP/SCRIB/SYNJ2BP/GRIPAP1/ADAM10/DAG1/CLSTN1/VPS35/RAB11A	17
GO:0021795	cerebral cortex cell migration	15/1222	43/18670	4.22458e-08	3.20192e-07	1.32242e-07	PEX13/NRP2/NDEL1/DAB2IP/NRP1/SUN2/RTN4/SRGAP2/FBXO45/SUN1/CTNNB1/PAFAH1B1/RHOA/PSEN1/CDK5	15
GO:0071364	cellular response to epidermal growth factor stimulus	15/1222	43/18670	4.22458e-08	3.20192e-07	1.32242e-07	COL1A1/IQGAP1/DAB2IP/ZPR1/SNAI2/PTPN11/ZFP36L1/PDPK1/BAIAP2/CFLAR/SOX9/ERBB2/PLCG1/MED1/BECN1	15
GO:0010812	negative regulation of cell-substrate adhesion	19/1222	68/18670	4.26032e-08	3.21297e-07	1.32698e-07	TBCD/COL1A1/NOTCH1/FAM107A/PTEN/THBS1/NF2/MEN1/DMTN/CORO1C/RASA1/MAP4K4/POSTN/APOD/LRP1/RHOA/ACVRL1/MMP14/FZD7	19
GO:0016239	positive regulation of macroautophagy	19/1222	68/18670	4.26032e-08	3.21297e-07	1.32698e-07	TSC2/BAG3/ULK1/SIRT1/HDAC6/HMOX1/RAB3GAP1/IKBKG/GNAI3/SPTLC2/SPTLC1/HTT/BNIP3/SMURF1/TSC1/PAFAH1B2/TBK1/HIF1A/BECN1	19
GO:0033627	cell adhesion mediated by integrin	19/1222	68/18670	4.26032e-08	3.21297e-07	1.32698e-07	RAC3/CCL5/EPHA2/CRKL/CYP1B1/SFRP2/VTN/SNAI2/PTPN11/CRK/PTK2/FBN1/WNK1/CD3E/EFNA1/CIB1/ITGB1/ITGB2/CCL21	19
GO:0071242	cellular response to ammonium ion	19/1222	68/18670	4.26032e-08	3.21297e-07	1.32698e-07	DRD1/CRKL/CASP3/ATP2B4/HDAC2/HNRNPD/AIF1/GNB1/DIAPH1/ABL1/DNM2/HRH3/ATF4/LY6H/MAPK1/AGRN/GNAI2/PPP1R9B/CHRM4	19
GO:0018205	peptidyl-lysine modification	56/1222	397/18670	4.31561e-08	3.25063e-07	1.34253e-07	HMG20A/PARK7/STX1A/NUP133/MECP2/EGR1/ZNF335/JMJD6/ISL1/SIRT1/PYGO2/HDAC2/SETD2/HMG20B/DPF2/HDAC6/MUL1/RELA/TGFB1/LEF1/ATF2/TOPORS/SIRT2/KAT2A/SNAI2/TAF1/ATAT1/KDM1A/MDM2/LIF/EED/MEN1/BLOC1S1/IL1B/AAAS/BAG6/ZMPSTE24/ELP3/SPHK2/WDR5/KMT2B/SMARCB1/SET/SNW1/PLOD3/HDAC10/ACTL6A/PHF10/CTNNB1/MBD3/EP300/SOX4/SMAD4/EZH1/RANGAP1/PRKAA1	56
GO:0014812	muscle cell migration	24/1222	104/18670	4.46321e-08	3.35764e-07	1.38673e-07	CCL5/IQGAP1/DDR1/SMO/VTN/AIF1/NRP1/NDRG4/ILK/PLAT/MDM2/NR4A3/CRK/ARPC5/NFE2L2/SORL1/POSTN/PLXNA1/PPARD/SSH1/LRP1/MEF2C/SIX1/PDGFRB	24
GO:0045766	positive regulation of angiogenesis	36/1222	204/18670	4.4711e-08	3.35941e-07	1.38746e-07	KLF4/ADM/ETS1/CYP1B1/ISL1/SIRT1/PDCD6/SFRP2/NRP1/TGFBR2/C3/THBS1/HMOX1/TLR3/ABL1/STAT3/C5AR1/DLL1/PAK4/IL1B/NFE2L2/PDPK1/SPHK1/PRKD2/PTGS2/HSPB1/HIPK1/CIB1/ITGB1/ITGB2/ACVRL1/PLCG1/PLK2/ZC3H12A/HIF1A/CD34	36
GO:0010611	regulation of cardiac muscle hypertrophy	20/1222	75/18670	4.48324e-08	3.36437e-07	1.38951e-07	PPARA/EDN1/NOTCH1/ATP2B4/PARP2/P2RX4/MTOR/TWF1/NR4A3/PTK2/MEF2A/RGS4/PIN1/PARP1/MTPN/SLC9A1/SMAD4/TNFRSF1A/GSK3A/BECN1	20
GO:0000187	activation of MAPK activity	30/1222	152/18670	4.50004e-08	3.37281e-07	1.39299e-07	S1PR2/DRD4/CRKL/SHC1/SPAG9/DAB2IP/TAOK2/MUL1/ADRA2B/FRS2/THBS1/PTPN11/CSPG4/C5AR1/MAP2K1/IKBKG/DAXX/IL1B/MAP3K11/TRAF6/DBNL/MAPK1/UBB/MAPK14/CDK1/MAP3K5/TGFB3/TAOK1/MAP2K4/PRKAA1	30
GO:0140056	organelle localization by membrane tethering	32/1222	169/18670	4.53441e-08	3.39438e-07	1.4019e-07	CSNK1E/VAPB/CEP290/STX1A/RAB10/PRKACA/VPS18/MARK4/STX7/CTBP2/SNPH/RAB8A/PCM1/NDRG4/STXBP3/TUBB/HSP90AA1/SNAP29/STX6/DCTN1/CEP89/BLOC1S6/RAB3B/AKAP9/PAFAH1B1/CDK1/CDK5RAP2/YWHAE/CPLX2/RAB11A/YWHAG/MKS1	32
GO:0072321	chaperone-mediated protein transport	8/1222	11/18670	4.55022e-08	3.40202e-07	1.40506e-07	BAG3/TIMM8A/HSPA8/TIMM8B/TOR1A/TIMM9/TIMM10/TIMM13	8
GO:0055074	calcium ion homeostasis	63/1222	471/18670	4.7372e-08	3.53746e-07	1.461e-07	REG1A/DRD1/BAX/ADM/VAPB/EDN1/DRD4/CCL5/SV2A/KCNK3/ATP2B4/CD36/NPTN/PRKACA/P2RX4/ATP2A2/CNR1/BOK/PDGFRA/CALR/TGFB1/GNB1/BAK1/PLCB2/HEXB/CHERP/DIAPH1/CIB2/CXCL12/THY1/HMGB1/CALM2/ABL1/FIS1/C5AR1/OXT/CORO1A/NMB/CXCL10/AFG3L2/CALM3/ATP13A2/PDPK1/LRP6/P2RY1/HTT/ATF4/PKD1/AVPR1A/CCL3/BNIP3/LRP1/CCL21/PSEN1/CDK5/EDNRB/S1PR1/PLCG1/YWHAE/ATP2B1/PRNP/CALB2/CACNB3	63
GO:0000082	G1/S transition of mitotic cell cycle	44/1222	279/18670	4.85275e-08	3.6193e-07	1.4948e-07	KLF4/BAX/CDKN2C/FAM107A/CDKN2D/PTEN/DHFR/EIF4E/FBXO7/FBXO31/CASP2/ZPR1/AIF1/ACVR1B/WEE1/PRKDC/MAX/CARM1/BID/CDK6/MDM2/EIF4G1/GIGYF2/E2F1/PHF8/RB1/PKD1/CUL4B/PRMT1/ORC3/ITGB1/RPS6KB1/TMEM14B/CCL2/GPNMB/CDC34/CDK1/AURKA/EP300/PLK2/SOX4/ATM/ZNF385A/CTDSP1	44
GO:0043161	proteasome-mediated ubiquitin-dependent protein catabolic process	58/1222	419/18670	4.86809e-08	3.62628e-07	1.49768e-07	TBL1XR1/CSNK1E/PARK7/PSMC5/WWP1/SIAH2/BBS7/DNAJB2/BAG5/WNT10B/ATXN3/SDCBP/SMARCC1/SIRT1/FBXO31/UFL1/ARRB2/RNF216/HSPA5/TOPORS/SIRT2/FBXO38/UBE4B/AMFR/TAF1/ANAPC2/CDC20/MDM2/HSP90AB1/UBE3A/RNF103/PSMC1/PLAA/NFE2L2/BAG6/SHARPIN/FBXO45/UCHL5/GCLC/CUL4B/GBA/CDC34/CTNNB1/UBB/SMURF1/PSEN1/CDK1/AURKA/TRIM3/MAP1A/PLK2/UCHL1/GIPC1/DVL1/USP14/VCP/MAPK9/GSK3A	58
GO:0071326	cellular response to monosaccharide stimulus	28/1222	136/18670	4.8886e-08	3.6371e-07	1.50215e-07	SERPINF1/TRA2B/NME1/HMGCR/RAP1A/PPP3CB/PRKACA/KIF5B/BAIAP3/SMARCA4/RAC1/FIS1/MEN1/STAR/SRF/MAP4K4/SMARCB1/RAF1/GCLC/ENDOG/CDK16/FOXO3/LRP1/SOX4/OPA1/PRKAA1/BAD/HIF1A	28
GO:0045930	negative regulation of mitotic cell cycle	50/1222	338/18670	5.01474e-08	3.72537e-07	1.53861e-07	KLF4/CDK5RAP3/BAX/CDKN2C/PSMC5/FAM107A/CDKN2D/PTEN/FBXO7/FBXO31/NAE1/SLC9A3R1/NBN/TIMP2/CASP2/TAOK2/TGFB1/CENPF/HRAS/WEE1/PRKDC/ATF2/CARM1/CDK6/CDC20/ABL1/MDM2/SCRIB/ZFP36L1/XPC/RPL24/PSMC1/GIGYF2/E2F1/RB1/TOP2B/PRMT1/CCL2/GPNMB/CTNNB1/CDK1/AURKA/EP300/PLK2/SOX4/CDK5RAP2/ATM/TAOK1/ZNF385A/CTDSP1	50
GO:0070059	intrinsic apoptotic signaling pathway in response to endoplasmic reticulum stress	18/1222	62/18670	5.01953e-08	3.72537e-07	1.53861e-07	BAX/PARK7/BCL2L11/NCK1/NCK2/SIRT1/DAB2IP/BOK/BAK1/BAG6/TRAF2/HYOU1/CEBPB/ATF4/EIF2AK3/MAP3K5/OPA1/AIFM1	18
GO:0072503	cellular divalent inorganic cation homeostasis	65/1222	493/18670	5.03178e-08	3.72991e-07	1.54048e-07	DRD1/BAX/ADM/VAPB/EDN1/DRD4/CCL5/SV2A/KCNK3/ATP2B4/CD36/NPTN/PRKACA/P2RX4/ATP2A2/CNR1/BOK/PDGFRA/CALR/TGFB1/GNB1/BAK1/PLCB2/HEXB/CHERP/DIAPH1/CIB2/CXCL12/THY1/HMGB1/CALM2/ABL1/FIS1/C5AR1/OXT/CORO1A/NMB/CXCL10/AFG3L2/CALM3/ATP13A2/PDPK1/LRP6/S100A9/P2RY1/HTT/AP3D1/S100A8/ATF4/PKD1/AVPR1A/CCL3/BNIP3/LRP1/CCL21/PSEN1/CDK5/EDNRB/S1PR1/PLCG1/YWHAE/ATP2B1/PRNP/CALB2/CACNB3	65
GO:0030168	platelet activation	30/1222	153/18670	5.25283e-08	3.88428e-07	1.60424e-07	COL1A1/ARRB2/DGKQ/BLOC1S3/PDGFRA/IL6/GNB1/ADRA2B/STXBP3/ILK/PTPN11/ACTB/FLNA/BLOC1S4/VAV2/DMTN/PDPK1/SRF/RAF1/P2RY1/METAP1/HSPB1/MERTK/YWHAZ/MAPK1/ABAT/ADRA2C/COL3A1/ACTG1/AXL	30
GO:0051017	actin filament bundle assembly	30/1222	153/18670	5.25283e-08	3.88428e-07	1.60424e-07	FAM107A/STMN1/FSCN1/ARAP1/MTOR/AIF1/NRP1/TGFBR1/MKKS/WASF2/ACTN1/RAC1/NF2/ABL1/FLNA/DMTN/BAIAP2/SRF/LIMK1/BBS4/RHOA/SLC9A1/TSC1/S1PR1/ARHGEF15/SHANK3/TGFB3/DPYSL3/PFN1/WNT4	30
GO:0071867	response to monoamine	14/1222	38/18670	5.37329e-08	3.9637e-07	1.63704e-07	DRD1/ATP2B4/HDAC2/PRKACA/GNB1/SIRT2/ABL1/DNM2/NR4A3/STAR/SRD5A1/ATF4/MAPK1/SLC9A1	14
GO:0071869	response to catecholamine	14/1222	38/18670	5.37329e-08	3.9637e-07	1.63704e-07	DRD1/ATP2B4/HDAC2/PRKACA/GNB1/SIRT2/ABL1/DNM2/NR4A3/STAR/SRD5A1/ATF4/MAPK1/SLC9A1	14
GO:0032984	protein-containing complex disassembly	49/1222	329/18670	5.49074e-08	4.04542e-07	1.67079e-07	MAP1S/TRIOBP/SPTBN1/CFL1/SMARCC1/STMN1/CAMSAP1/NAPA/KIF5B/HDAC6/HSPA8/ARHGEF2/SMARCA4/FZD1/TWF1/SNAPIN/GAK/ARID1A/DMTN/WDR1/ZMPSTE24/LRP6/SMARCB1/SMARCE1/FZD2/SNAP29/SET/DVL3/CAPZB/CHMP2B/MTPN/KATNB1/CIB1/GBA/SH3GL1/GABARAP/CTNNB1/BNIP3/KLC1/CAMSAP2/MAP1A/DVL2/SMARCC2/TAOK1/DVL1/VCP/SETX/SPTAN1/SMARCD1	49
GO:0000077	DNA damage checkpoint	29/1222	145/18670	5.54629e-08	4.0814e-07	1.68565e-07	CDK5RAP3/BAX/FBXO31/PRPF19/NBN/CASP2/TAOK2/H2AX/PRKDC/ATF2/CARM1/PTPN11/MDM2/EIF2AK4/XPC/GIGYF2/E2F1/RAD1/PRMT1/CDC5L/MAPK14/CDK1/AURKA/EP300/PLK2/SOX4/ATM/TAOK1/ZNF385A	29
GO:0016197	endosomal transport	38/1222	224/18670	5.64946e-08	4.15228e-07	1.71492e-07	ARF6/PIKFYVE/BLOC1S2/PICALM/RAB10/ALS2/RAB29/SPAG9/MICALL1/BAIAP3/PREPL/RAB8A/NDRG4/DENND5A/GRASP/RAB35/SCRIB/BLOC1S1/CORO1C/ANKRD27/SORL1/VPS54/CHMP4A/CHMP4B/STX6/DCTN1/CHMP2B/AP3D1/GRIPAP1/VAMP4/RAB13/UBB/VCP/VPS35/CLN5/RAB11A/TBC1D23/EPS15	38
GO:0043902	positive regulation of multi-organism process	34/1222	188/18670	5.66585e-08	4.1593e-07	1.71782e-07	VAPB/NOTCH1/CCL5/BCL2L11/JUN/CFL1/HDAC2/TARBP2/KPNA2/ACVR1B/LEF1/SIRT2/SMARCA4/CSF1R/OXT/GAPDH/SMARCB1/SNW1/P2RY1/CHMP4B/TRAF6/VAPA/CHMP2B/CACNA1H/TOP2B/CIB1/STAU1/EDNRB/AURKA/EP300/TRIM11/TBK1/BAD/FMR1	34
GO:0060411	cardiac septum morphogenesis	20/1222	76/18670	5.71347e-08	4.18919e-07	1.73017e-07	NOTCH1/NRP2/ISL1/SMO/HEY1/NOTCH2/NRP1/TGFBR2/PROX1/TGFBR1/FZD1/BMPR2/MDM2/TBX3/HES1/FZD2/HEY2/SOX4/SMAD4/MKS1	20
GO:0046620	regulation of organ growth	25/1222	113/18670	5.74047e-08	4.20391e-07	1.73625e-07	PPARA/EDN1/NOTCH1/FXN/BCL2L11/PTEN/YAP1/SMO/PARP2/MTOR/TGFBR2/STK4/PROX1/CARM1/TGFBR1/HLX/PTK2/RGS4/PIN1/MAPK1/MEF2C/MAPK14/CDK1/HEY2/GSK3A	25
GO:0006605	protein targeting	59/1222	432/18670	6.05272e-08	4.42724e-07	1.82848e-07	PEX13/HTRA2/GNPAT/BAG3/AP3M1/SDCBP/FBXO7/MGARP/CHP1/TAOK2/HSPA8/MICALL1/KIF13B/HSPA5/HRAS/RPL38/TIMM8B/MTERF4/CSNK2A2/BID/FIS1/TIMM9/TIMM10/TRAK2/IDE/HSP90AA1/SCARB2/RPL24/DMTN/GDI1/SYNJ2BP/YWHAQ/SORL1/CHMP4A/CHMP4B/AP3D1/USP9X/KATNB1/HSPD1/CIB1/TIMM13/VAMP7/YWHAZ/GABARAP/ITGB2/UBB/AKT2/SMURF1/CDK5/ERBB2/RPS7/YWHAE/GIPC1/PRNP/PRKAA1/GSK3A/YWHAG/CACNB3/RPL10	59
GO:0060425	lung morphogenesis	16/1222	50/18670	6.06915e-08	4.42858e-07	1.82904e-07	SPRY1/YAP1/TGFBR2/MAP2K1/LIF/SPRY2/DLG5/SEC24B/KRAS/SRF/PLOD3/TNC/CTNNB1/MAPK1/SOX9/DAG1	16
GO:2000725	regulation of cardiac muscle cell differentiation	16/1222	50/18670	6.06915e-08	4.42858e-07	1.82904e-07	PPARA/EDN1/PARP2/ARRB2/MTOR/TGFB1/FRS2/KAT2A/DLL1/RGS4/PIN1/MEF2C/SMAD4/GSK3A/DKK1/FZD7	16
GO:0051204	protein insertion into mitochondrial membrane	13/1222	33/18670	6.33642e-08	4.61806e-07	1.90729e-07	BAX/BCL2L11/NMT1/BID/CASP8/YWHAQ/YWHAH/E2F1/TP53BP2/YWHAZ/YWHAE/YWHAG/BAD	13
GO:0002064	epithelial cell development	36/1222	207/18670	6.57065e-08	4.78302e-07	1.97542e-07	RAP1B/S1PR2/NOTCH1/EPHA2/IQGAP1/TRIOBP/RAP1A/SMO/RAPGEF1/SLC9A3R1/PTPRS/NKX6-1/FRS2/GPX1/PROX1/CDK6/FLNA/DLL1/SCRIB/SOX8/IL1B/SEC24B/PDPK1/PLOD3/CTNNB1/RAB13/SOX9/PAFAH1B1/PSAP/RHEB/CLDN5/TNFRSF1A/PRDM1/GSK3A/BAD/HIF1A	36
GO:0044774	mitotic DNA integrity checkpoint	24/1222	106/18670	6.59034e-08	4.79161e-07	1.97897e-07	CDK5RAP3/BAX/FBXO31/NAE1/NBN/CASP2/TAOK2/PRKDC/ATF2/CARM1/MDM2/XPC/GIGYF2/E2F1/TOP2B/PRMT1/CDK1/AURKA/EP300/PLK2/SOX4/ATM/TAOK1/ZNF385A	24
GO:0031646	positive regulation of neurological system process	18/1222	63/18670	6.60056e-08	4.7933e-07	1.97967e-07	MAG/STX1A/PTEN/MYRF/MTOR/NLGN2/CARTPT/RGS4/BAIAP2/RNF10/DICER1/GBA/SSH1/ABAT/SHANK3/DVL1/DAG1/CACNB3	18
GO:0014909	smooth muscle cell migration	22/1222	91/18670	6.64299e-08	4.81835e-07	1.99001e-07	CCL5/IQGAP1/DDR1/VTN/AIF1/NRP1/NDRG4/ILK/PLAT/MDM2/NR4A3/CRK/ARPC5/NFE2L2/SORL1/POSTN/PLXNA1/PPARD/SSH1/LRP1/MEF2C/PDGFRB	22
GO:0007599	hemostasis	50/1222	341/18670	6.67094e-08	4.83285e-07	1.996e-07	H3-3B/COL1A1/EDN1/CD36/HDAC2/PRKACA/HMG20B/ARRB2/P2RX4/DGKQ/H3-3A/BLOC1S3/PDGFRA/VTN/IL6/GNB1/ADRA2B/THBS1/STXBP3/ILK/RAB5A/PTPN11/RAC1/KDM1A/PLAT/ACTB/FLNA/BLOC1S4/HDAC1/VAV2/DMTN/NFE2L2/PDPK1/SRF/RAF1/P2RY1/METAP1/CAPZB/HSPB1/MERTK/MAFK/YWHAZ/MAPK1/ABAT/ADRA2C/ZNF385A/COL3A1/ACTG1/CD34/AXL	50
GO:0008584	male gonad development	28/1222	138/18670	6.78935e-08	4.91277e-07	2.02901e-07	H3-3B/BAX/BCL2L11/CRKL/BOK/SFRP2/H3-3A/PDGFRA/TGFBR1/SGPL1/TLR3/FLNA/SOX8/CTNNA1/STAR/SRD5A1/HMGCS1/AKR1C3/RAB13/SOX9/UBB/HMGB2/ASPM/RRM1/SMAD4/PDGFRB/MMP14/WNT4	28
GO:1903409	reactive oxygen species biosynthetic process	26/1222	122/18670	7.02253e-08	5.07545e-07	2.0962e-07	KLF4/GCHFR/CTNS/PARK7/EDN1/DUOX2/ATP2B4/CD36/CYP1B1/P2RX4/MTOR/AIF1/RAC1/DNM2/STAT3/HSP90AA1/HSP90AB1/IL1B/SPHK2/PTGS2/CFLAR/ITGB2/FOXO3/RHOA/ZC3H12A/CD34	26
GO:0072091	regulation of stem cell proliferation	19/1222	70/18670	7.11731e-08	5.13784e-07	2.12197e-07	NOTCH1/YAP1/ATXN1L/ZNF335/SMO/HNRNPU/TGFB1/SNAI2/NF2/KDM1A/SOX17/TBX3/ZFP36L1/CTNNA1/CITED1/CTNNB1/HMGB2/ASPM/HIF1A	19
GO:0048332	mesoderm morphogenesis	20/1222	77/18670	7.24774e-08	5.22578e-07	2.15828e-07	KLF4/EPHA2/TWSG1/SETD2/PRKACA/SFRP2/EOMES/LEF1/NF2/BMPR2/KDM6B/NR4A3/WLS/SOX17/TBX3/ITGA3/TAL1/SRF/ITGB1/DKK1	20
GO:0009914	hormone transport	48/1222	322/18670	7.28924e-08	5.24947e-07	2.16807e-07	ADM/PARK7/EDN1/HMGCR/CCL5/STX1A/RAP1A/VGF/CAMK2G/PPP3CB/ISL1/CNR1/NKX6-1/NIBAN2/KIF5B/IL6/BAIAP3/ADRA2B/NLGN2/GLUD1/STXBP3/GLUL/PTPN11/RAC1/SCT/REST/LIF/TBX3/NMB/IL1B/CARTPT/MAP4K4/RAF1/P2RY1/SNAP23/PPARD/CDK16/SLC44A4/VAMP7/CREB1/LRP1/ABAT/SOX4/SMAD4/ADRA2C/BAD/HIF1A/CPE	48
GO:0050817	coagulation	50/1222	342/18670	7.3293e-08	5.27206e-07	2.1774e-07	H3-3B/COL1A1/EDN1/CD36/HDAC2/PRKACA/HMG20B/ARRB2/P2RX4/DGKQ/H3-3A/BLOC1S3/PDGFRA/VTN/IL6/GNB1/ADRA2B/THBS1/STXBP3/ILK/RAB5A/PTPN11/RAC1/KDM1A/PLAT/ACTB/FLNA/BLOC1S4/HDAC1/VAV2/DMTN/NFE2L2/PDPK1/SRF/RAF1/P2RY1/METAP1/CAPZB/HSPB1/MERTK/MAFK/YWHAZ/MAPK1/PSEN1/ABAT/ADRA2C/COL3A1/ACTG1/CD34/AXL	50
GO:0051346	negative regulation of hydrolase activity	62/1222	466/18670	7.36666e-08	5.29267e-07	2.18591e-07	KLF4/TERF2/GCHFR/LXN/SERPINF1/ARFGEF1/SPINT1/PARK7/SPRY1/SIAH2/IQGAP1/PICALM/CDKN2D/BIRC5/PPP1R1B/SIRT1/CST1/ARRB2/DAB2IP/TIMP2/CST2/SFRP2/CHP1/VTN/RPS6KA3/C3/HRAS/LEF1/GPX1/THBS1/STYXL1/MKKS/PEBP1/ABL1/CAST/MDM2/FZD10/SPRY2/PAK2/FURIN/TIMP4/WNK1/SPHK2/SORL1/GAPDH/MAPK7/UCHL5/SET/BBS4/RAF1/TMED2/PTGS2/MMP9/CFLAR/GNAI2/TSC1/EGLN1/PPP1R9B/YWHAE/USP14/FARP1/SERPINB6	62
GO:0032288	myelin assembly	10/1222	19/18670	7.45482e-08	5.34967e-07	2.20945e-07	PIKFYVE/GNPAT/ERCC2/ILK/DICER1/PMP22/MTMR2/CNTNAP1/TLR2/MPP5	10
GO:0090177	establishment of planar polarity involved in neural tube closure	9/1222	15/18670	7.48022e-08	5.36156e-07	2.21437e-07	CTHRC1/SFRP2/FZD1/SEC24B/PTK7/FZD2/DVL3/DVL2/DVL1	9
GO:0001755	neural crest cell migration	17/1222	57/18670	7.59454e-08	5.43708e-07	2.24555e-07	ZEB2/NRP2/CFL1/GDNF/ISL1/SMO/NRP1/PHACTR4/SEMA4G/SOX8/SEMA4C/CORO1C/SEMA3F/FN1/EDNRB/SEMA4F/HIF1A	17
GO:0035821	modification of morphology or physiology of other organism	31/1222	164/18670	7.63776e-08	5.46158e-07	2.25568e-07	REG1A/VAPB/CCL5/BCL2L11/JUN/CFL1/KPNA2/TGFB1/LYZ/LEF1/SMARCA4/CALM2/REST/HDAC1/CSF1R/SCRIB/EIF2AK4/CALM3/CASP8/GAPDH/SMARCB1/S100A9/SNW1/VAPA/CCL3/KPNA1/EP300/DAG1/ZC3H12A/BAD/FMR1	31
GO:0032943	mononuclear cell proliferation	43/1222	274/18670	7.93775e-08	5.66942e-07	2.34151e-07	BAX/CCL5/IL6R/GPR183/CASP3/NCK1/PPP3CB/ZNF335/TWSG1/NCK2/DNAJA3/IL18/IL6/AIF1/TGFB1/FADD/TGFBR2/LEF1/CSF1/HMGB1/EBI3/TNFRSF21/ABL1/CORO1A/IL1B/DLG5/HES1/LST1/CEBPB/TRAF6/CD3E/HSPD1/GPNMB/CTNNB1/MEF2C/ERBB2/SOS1/ATM/TBK1/IMPDH2/PRNP/WNT4/PURA	43
GO:0046546	development of primary male sexual characteristics	28/1222	139/18670	7.97911e-08	5.69227e-07	2.35095e-07	H3-3B/BAX/BCL2L11/CRKL/BOK/SFRP2/H3-3A/PDGFRA/TGFBR1/SGPL1/TLR3/FLNA/SOX8/CTNNA1/STAR/SRD5A1/HMGCS1/AKR1C3/RAB13/SOX9/UBB/HMGB2/ASPM/RRM1/SMAD4/PDGFRB/MMP14/WNT4	28
GO:0010927	cellular component assembly involved in morphogenesis	25/1222	115/18670	8.2781e-08	5.89863e-07	2.43618e-07	PIKFYVE/EDN1/GNPAT/PDGFRA/ERCC2/PROX1/ILK/MEF2A/WDR1/SRF/DICER1/PMP22/MTMR2/OBSL1/ITGB1/CFLAR/PAFAH1B1/CNTNAP1/MEF2C/TLR2/SMAD4/PDGFRB/DAG1/MPP5/ACTG1	25
GO:0001954	positive regulation of cell-matrix adhesion	16/1222	51/18670	8.30919e-08	5.91385e-07	2.44246e-07	IQGAP1/CD36/NRP1/CSF1/THY1/ILK/RAC1/CDK6/ABL1/MAP4K4/CD3E/CIB1/CCL21/TSC1/DAG1/WNT4	16
GO:0044782	cilium organization	54/1222	384/18670	8.3307e-08	5.92221e-07	2.44592e-07	ATXN10/ARL3/CSNK1E/CEP290/NOTCH1/IFT140/BBS7/TPGS1/BBS12/VDAC3/STK36/PRKACA/ACTR2/HDAC6/MARK4/KIF3B/RAB8A/IFT52/PCM1/CEP120/TRIP11/ARHGAP35/WDR11/MKKS/CCDC88A/ATAT1/TUBB/DNM2/IFT122/FLNA/IFT20/UNC119B/HSP90AA1/BBS10/ATP6V0D1/GORAB/SNAP29/BBS4/DCTN1/CEP89/HTT/AKAP9/MAP4/TTC8/IFT57/ACTR3/PAFAH1B1/CDK1/CDK5RAP2/YWHAE/IFT27/RAB11A/YWHAG/MKS1	54
GO:0048483	autonomic nervous system development	15/1222	45/18670	8.4907e-08	6.02185e-07	2.48707e-07	GFRA3/NRP2/GDNF/NRP1/PHACTR4/HLX/SOX8/HES1/SEMA3F/FN1/CTNNB1/EDNRB/SIX1/SOX4/HOXB2	15
GO:0048701	embryonic cranial skeleton morphogenesis	15/1222	45/18670	8.4907e-08	6.02185e-07	2.48707e-07	IFT140/SETD2/PDGFRA/TULP3/TGFBR2/MTHFD1/IRX5/TGFBR1/NIPBL/MEF2C/SIX1/PRRX1/EIF4A3/TGFB3/MMP14	15
GO:0014743	regulation of muscle hypertrophy	20/1222	78/18670	9.15293e-08	6.47639e-07	2.6748e-07	PPARA/EDN1/NOTCH1/ATP2B4/PARP2/P2RX4/MTOR/TWF1/NR4A3/PTK2/MEF2A/RGS4/PIN1/PARP1/MTPN/SLC9A1/SMAD4/TNFRSF1A/GSK3A/BECN1	20
GO:0031016	pancreas development	20/1222	78/18670	9.15293e-08	6.47639e-07	2.6748e-07	IL6R/ISL1/SMO/NKX6-1/IL6/BAK1/PROX1/CDK6/WLS/DLL1/MEN1/PDPK1/HES1/EIF2AK3/CTNNB1/SOX9/RHEB/SOX4/GSK3A/BAD	20
GO:0046330	positive regulation of JNK cascade	28/1222	140/18670	9.36056e-08	6.61559e-07	2.73229e-07	EDN1/ZEB2/SDCBP/SPAG9/DAB2IP/TAOK2/MUL1/HRAS/MINK1/HMGB1/TLR3/PJA2/DAXX/FZD10/IL1B/MAP3K11/TRAF2/DVL3/TRAF6/DBNL/FZD8/CCL21/MAP3K5/DVL2/TAOK1/MAP2K4/DKK1/FZD7	28
GO:0061572	actin filament bundle organization	30/1222	157/18670	9.60169e-08	6.77813e-07	2.79942e-07	FAM107A/STMN1/FSCN1/ARAP1/MTOR/AIF1/NRP1/TGFBR1/MKKS/WASF2/ACTN1/RAC1/NF2/ABL1/FLNA/DMTN/BAIAP2/SRF/LIMK1/BBS4/RHOA/SLC9A1/TSC1/S1PR1/ARHGEF15/SHANK3/TGFB3/DPYSL3/PFN1/WNT4	30
GO:0070050	neuron cellular homeostasis	13/1222	34/18670	9.64541e-08	6.80108e-07	2.8089e-07	DNAJB2/CNR1/IL6/P2RY1/DCTN1/CHMP2B/CDK5/MAP1A/TAOK1/ATP2B1/CALB2/PRKAA1/CLCN3	13
GO:0033273	response to vitamin	22/1222	93/18670	1.00807e-07	7.09978e-07	2.93226e-07	COL1A1/PEMT/MTHFR/CDKN2D/RELA/TGFB1/DNMT3A/EEF2/SPARC/SNAI2/MDM2/FES/CXCL10/HMGCS1/POSTN/SNW1/PPARD/PTGS2/TNC/ATP2B1/MED1/BECN1	22
GO:1904589	regulation of protein import	17/1222	58/18670	1.00927e-07	7.09997e-07	2.93234e-07	BAG3/CD36/SMO/NOLC1/ECT2/CHP1/ZPR1/HSPA8/TGFB1/RAN/FLNA/PTGS2/APOD/MAPK1/MAPK14/PSEN1/ZC3H12A	17
GO:0036010	protein localization to endosome	11/1222	24/18670	1.02028e-07	7.15257e-07	2.95406e-07	ARF6/ABHD17B/NRP1/MICALL1/TMEM30A/RAB35/SCRIB/PACSIN2/SORL1/VPS35/ABHD17A	11
GO:0099563	modification of synaptic structure	11/1222	24/18670	1.02028e-07	7.15257e-07	2.95406e-07	CYFIP1/ABL1/REST/BAIAP2/CHMP2B/GRIPAP1/STAU1/RHOA/WASF1/PFN1/FMR1	11
GO:1903421	regulation of synaptic vesicle recycling	11/1222	24/18670	1.02028e-07	7.15257e-07	2.95406e-07	CYFIP1/PPP3CB/DGKQ/TOR1A/CALM3/PLAA/GRIPAP1/VAMP4/DNM1L/SH3GL1/CDK5	11
GO:0007596	blood coagulation	49/1222	336/18670	1.0695e-07	7.48895e-07	3.09299e-07	H3-3B/COL1A1/EDN1/CD36/HDAC2/PRKACA/HMG20B/ARRB2/P2RX4/DGKQ/H3-3A/BLOC1S3/PDGFRA/VTN/IL6/GNB1/ADRA2B/THBS1/STXBP3/ILK/RAB5A/PTPN11/RAC1/KDM1A/PLAT/ACTB/FLNA/BLOC1S4/HDAC1/VAV2/DMTN/NFE2L2/PDPK1/SRF/RAF1/P2RY1/METAP1/CAPZB/HSPB1/MERTK/MAFK/YWHAZ/MAPK1/ABAT/ADRA2C/COL3A1/ACTG1/CD34/AXL	49
GO:2000171	negative regulation of dendrite development	12/1222	29/18670	1.07105e-07	7.49118e-07	3.09391e-07	ARF6/PTEN/HDAC2/PTPRS/GORASP1/CARM1/UBE3A/NGEF/YWHAH/EFNA1/PLK2/GSK3A	12
GO:1903426	regulation of reactive oxygen species biosynthetic process	23/1222	101/18670	1.10127e-07	7.69369e-07	3.17755e-07	KLF4/CTNS/PARK7/EDN1/ATP2B4/CD36/P2RX4/MTOR/AIF1/RAC1/DNM2/STAT3/HSP90AA1/HSP90AB1/IL1B/SPHK2/PTGS2/CFLAR/ITGB2/FOXO3/RHOA/ZC3H12A/CD34	23
GO:0016482	cytosolic transport	30/1222	158/18670	1.11223e-07	7.76134e-07	3.20549e-07	PIKFYVE/ACTR2/RAB21/RAB29/SPAG9/KIF5B/SNX3/BAIAP3/PREPL/KIF1C/DENND5A/RAB5A/MAP2K1/GAK/CORO1A/AP2A1/ANKRD27/SORL1/VPS54/STX6/DCTN1/MTMR2/MAPK1/KIF1B/HOOK3/VPS35/CLN5/TBC1D23/EPS15/BECN1	30
GO:0072678	T cell migration	18/1222	65/18670	1.12051e-07	7.8101e-07	3.22563e-07	CCL5/CRKL/GPR183/SLC12A2/AIF1/FADD/CXCL12/CRK/CXCL10/WNK1/APOD/CCL3/CCL2/RHOA/CCL21/S1PR1/ADAM10/ADAM8	18
GO:0035315	hair cell differentiation	14/1222	40/18670	1.13937e-07	7.92341e-07	3.27243e-07	NOTCH1/TRIOBP/SLC9A3R1/ERCC2/ERCC3/DLL1/SCRIB/SEC24B/JAG2/HES1/SLC44A4/CTNNB1/PAFAH1B1/HEY2	14
GO:0072210	metanephric nephron development	14/1222	40/18670	1.13937e-07	7.92341e-07	3.27243e-07	EGR1/GDNF/SMO/PDGFRA/LIF/SOX8/HES1/CITED1/PKD1/CTNNB1/SOX9/PDGFRB/WNT4/CD34	14
GO:0007224	smoothened signaling pathway	27/1222	133/18670	1.14582e-07	7.9591e-07	3.28717e-07	ARL3/IFT140/BBS7/WNT10B/SMO/STK36/PRKACA/NKX6-1/TULP3/TGFBR2/IFT52/WDR11/IFT122/IFT20/DLG5/CTNNA1/HES1/GORAB/CD3E/GLIS2/RB1/HIPK1/IFT57/FKBP8/PRRX1/IFT27/MKS1	27
GO:0006446	regulation of translational initiation	20/1222	79/18670	1.15088e-07	7.97604e-07	3.29416e-07	CCL5/NCK1/EIF2B1/NCK2/EIF2B2/MTOR/METTL3/EIF4EBP2/ALKBH1/IMPACT/EIF2AK4/EIF4G1/PAIP2/EIF2S1/ATF4/EIF2AK3/HSPB1/RPS6KB1/UHMK1/FMR1	20
GO:0031110	regulation of microtubule polymerization or depolymerization	20/1222	79/18670	1.15088e-07	7.97604e-07	3.29416e-07	TBCD/MAP1S/GBA2/MECP2/STMN1/CAMSAP1/HDAC6/ARHGEF2/RAC1/ABL1/FES/DCTN1/AKAP9/KATNB1/DYRK1A/CIB1/CAMSAP2/MAP1A/CDK5RAP2/TAOK1	20
GO:0051149	positive regulation of muscle cell differentiation	24/1222	109/18670	1.15874e-07	8.02131e-07	3.31286e-07	EDN1/SIRT1/PARP2/ARRB2/SPAG9/NIBAN2/MTOR/TARBP2/TGFB1/PROX1/KAT2A/ABL1/FLOT1/CDH2/MEF2A/CTNNA1/TRIM32/SOD2/PIN1/CTNNB1/MEF2C/MAPK14/TCF3/MMP14	24
GO:0045471	response to ethanol	26/1222	125/18670	1.17639e-07	8.13422e-07	3.35949e-07	PEMT/DRD4/HMGCR/PTEN/POLB/HDAC2/ACTR2/CNR1/BAK1/DNMT3A/CSF3/EEF2/SPARC/USP46/STAT3/CASP8/STAR/RGS4/S100A8/TNC/SDF4/RHOA/CDK1/ABAT/PRKAA1/BAD	26
GO:0051153	regulation of striated muscle cell differentiation	25/1222	117/18670	1.18242e-07	8.14985e-07	3.36595e-07	PPARA/EDN1/NOTCH1/PARP2/ARRB2/NIBAN2/MTOR/TGFB1/FRS2/PROX1/KAT2A/DLL1/FLOT1/CXCL10/RGS4/TRIM32/PIN1/CFLAR/MEF2C/MAPK14/SMAD4/MMP14/GSK3A/DKK1/FZD7	25
GO:0001504	neurotransmitter uptake	15/1222	46/18670	1.18402e-07	8.14985e-07	3.36595e-07	DRD1/PARK7/DRD4/GDNF/CLN8/GLUL/SLC1A3/TOR1A/SLC6A1/FLOT1/SYNGR3/RGS4/RAB3B/PSEN1/SLC29A1	15
GO:0033628	regulation of cell adhesion mediated by integrin	15/1222	46/18670	1.18402e-07	8.14985e-07	3.36595e-07	RAC3/CCL5/EPHA2/CRKL/CYP1B1/SFRP2/SNAI2/PTPN11/CRK/PTK2/WNK1/CD3E/EFNA1/CIB1/CCL21	15
GO:0060711	labyrinthine layer development	15/1222	46/18670	1.18402e-07	8.14985e-07	3.36595e-07	SPINT1/ADM/GRB2/HS6ST1/HEY1/LEF1/PCDH12/MAP2K1/ZFP36L1/CASP8/HES1/CITED1/TMED2/MAPK1/HEY2	15
GO:0014029	neural crest formation	8/1222	12/18670	1.28631e-07	8.8439e-07	3.6526e-07	NOLC1/PDCD6/TCOF1/LRP6/PEF1/KLHL12/KBTBD8/SOX9	8
GO:0001836	release of cytochrome c from mitochondria	17/1222	59/18670	1.33192e-07	9.14713e-07	3.77783e-07	BAX/FXN/BCL2L11/JUN/ARRB2/BOK/BAK1/GPX1/BID/FIS1/FAM162A/SOD2/MMP9/DNM1L/BNIP3/OPA1/BAD	17
GO:0015837	amine transport	23/1222	102/18670	1.33489e-07	9.15719e-07	3.78199e-07	DRD1/DRD4/STX1A/SV2A/GDNF/CNR1/ADRA2B/SYT8/CXCL12/TOR1A/SNCG/RAB3GAP1/SLC6A1/OXT/CARTPT/RGS4/HRH3/P2RY1/RAB3B/AVPR1A/PSEN1/ABAT/ADRA2C	23
GO:0042593	glucose homeostasis	39/1222	241/18670	1.3882e-07	9.51217e-07	3.9286e-07	SERPINF1/TRA2B/NME1/PARK7/HMGCR/RAP1A/VGF/PPP3CB/SIRT1/PRKACA/CNR1/KIF5B/BAIAP3/STXBP3/STK11/SMARCA4/PTPN11/RAC1/STAT3/FIS1/MEN1/NMB/CARTPT/STAR/SRF/MAP4K4/SMARCB1/RAF1/GCLC/ENDOG/CDK16/FOXO3/LRP1/FABP5/SOX4/OPA1/PRKAA1/BAD/HIF1A	39
GO:0090175	regulation of establishment of planar polarity	24/1222	110/18670	1.39131e-07	9.52273e-07	3.93296e-07	PSMC5/ARRB2/CTHRC1/SFRP2/FZD1/RAC1/ABL1/SEC24B/PSMC1/AP2A1/PTK7/CELSR2/FZD2/DVL3/NKD1/AP2B1/RHOA/SMURF1/DVL2/DVL1/PFN1/DKK1/FZD7/MKS1	24
GO:0042471	ear morphogenesis	25/1222	118/18670	1.40827e-07	9.62794e-07	3.97641e-07	CEP290/EDN1/TRIOBP/SLC9A3R1/CTHRC1/RPL38/PROX1/NR4A3/SCRIB/SPRY2/SEC24B/PTK7/COL2A1/FZD2/MAFB/DLX5/SLC44A4/NIPBL/MAPK1/INSIG1/SOX9/SIX1/PRRX1/DVL2/DVL1	25
GO:0030262	apoptotic nuclear changes	13/1222	35/18670	1.44275e-07	9.85259e-07	4.06919e-07	CDK5RAP3/BAX/CASP3/IL6/NMNAT1/HMGB1/HSF1/SHARPIN/DICER1/ENDOG/KPNA1/HMGB2/AIFM1	13
GO:0021872	forebrain generation of neurons	18/1222	66/18670	1.44718e-07	9.87173e-07	4.0771e-07	DRD1/RAC3/NRP2/METTL3/NRP1/LEF1/PROX1/B2M/METTL14/NUMB/CSF1R/HES1/DLX5/UQCRQ/UBB/RHOA/ASPM/SHANK3	18
GO:0046661	male sex differentiation	30/1222	160/18670	1.48589e-07	1.01244e-06	4.18146e-07	H3-3B/BAX/BCL2L11/CRKL/BOK/SFRP2/H3-3A/PDGFRA/TGFBR1/SGPL1/TLR3/FLNA/SOX8/TBX3/CTNNA1/STAR/SRD5A1/HMGCS1/AKR1C3/CTNNB1/RAB13/SOX9/UBB/HMGB2/ASPM/RRM1/SMAD4/PDGFRB/MMP14/WNT4	30
GO:0061326	renal tubule development	22/1222	95/18670	1.50979e-07	1.02757e-06	4.24395e-07	NOTCH1/YAP1/GDNF/SMO/TGFB1/PBX1/ILK/COL4A1/DLL1/LIF/SOX8/HES1/CITED1/IRX3/PKD1/DCHS1/CTNNB1/SOX9/MEF2C/SIX1/SMAD4/WNT4	22
GO:0033500	carbohydrate homeostasis	39/1222	242/18670	1.55262e-07	1.05554e-06	4.35945e-07	SERPINF1/TRA2B/NME1/PARK7/HMGCR/RAP1A/VGF/PPP3CB/SIRT1/PRKACA/CNR1/KIF5B/BAIAP3/STXBP3/STK11/SMARCA4/PTPN11/RAC1/STAT3/FIS1/MEN1/NMB/CARTPT/STAR/SRF/MAP4K4/SMARCB1/RAF1/GCLC/ENDOG/CDK16/FOXO3/LRP1/FABP5/SOX4/OPA1/PRKAA1/BAD/HIF1A	39
GO:0090090	negative regulation of canonical Wnt signaling pathway	32/1222	178/18670	1.5936e-07	1.08219e-06	4.46952e-07	PSMC5/NOTCH1/SIAH2/EGR1/ISL1/PFDN5/RAPGEF1/SLC9A3R1/CTHRC1/DAB2IP/SFRP2/STK4/STK11/FZD1/SNAI2/CTNND1/HDAC1/SOX17/CDH2/PSMC1/LRP6/DVL3/NKD1/KLHL12/SOX9/FOXO3/MAPK14/DVL2/DVL1/CHD8/GSK3A/DKK1	32
GO:0022038	corpus callosum development	9/1222	16/18670	1.6101e-07	1.08962e-06	4.5002e-07	ZEB2/PTPRS/C12orf57/SZT2/TSKU/RTN4R/PAFAH1B1/CDK5/EPHB3	9
GO:0032225	regulation of synaptic transmission, dopaminergic	9/1222	16/18670	1.6101e-07	1.08962e-06	4.5002e-07	DRD1/DRD4/GDNF/PNKD/ARRB2/TOR1A/FLOT1/RAB3B/PTGS2	9
GO:0002685	regulation of leukocyte migration	34/1222	196/18670	1.61182e-07	1.08962e-06	4.5002e-07	NBL1/WASL/EDN1/CCL5/IL6R/CRKL/P2RX4/IL6/AIF1/CALR/TGFB1/FADD/THBS1/CSF1/CXCL12/THY1/HMGB1/RAC1/HMOX1/LGMN/C5AR1/CRK/CXCL10/JAM3/WNK1/APOD/CCL3/CCL2/RHOA/CCL21/MAPK14/ADAM10/MMP14/ADAM8	34
GO:0032091	negative regulation of protein binding	23/1222	103/18670	1.61352e-07	1.08962e-06	4.5002e-07	CSNK1E/PPARA/BAX/PARK7/USP33/DNAJB2/ISL1/STMN1/ARRB2/HSPA5/LEF1/B2M/CARM1/PTPRF/KDM1A/ACTB/ADNP/SORL1/PIN1/EIF2S1/AURKA/DVL1/DKK1	23
GO:0035601	protein deacylation	23/1222	103/18670	1.61352e-07	1.08962e-06	4.5002e-07	TBL1XR1/ABHD17B/SIRT1/HDAC2/HDAC6/TGFB1/SFPQ/SIRT2/SKI/PPT1/REST/HDAC1/FNTA/SPHK2/SUDS3/PRKD2/HDAC10/DYRK1A/NIPBL/LYPLA2/EP300/PRKAA1/ABHD17A	23
GO:0021575	hindbrain morphogenesis	14/1222	41/18670	1.62632e-07	1.09704e-06	4.53087e-07	XRCC1/GNPAT/SMO/HSPA5/PROX1/PTPN11/ABL1/MAP2K1/DLL1/HES1/LRP6/MTPN/CDK5/HERC1	14
GO:0045646	regulation of erythrocyte differentiation	15/1222	47/18670	1.6343e-07	1.09998e-06	4.543e-07	ETS1/ACVR1B/B2M/RBFOX2/CDK6/STAT3/ZFP36L1/TAL1/MAFB/PRMT1/HMGB2/FOXO3/MAPK14/MED1/HIF1A	15
GO:0061614	pri-miRNA transcription by RNA polymerase II	15/1222	47/18670	1.6343e-07	1.09998e-06	4.543e-07	KLF4/PPARA/ETS1/JUN/FOS/RELA/TGFB1/SMARCA4/FOSL1/STAT3/SRF/PPARD/SOX9/SMAD4/HIF1A	15
GO:0010948	negative regulation of cell cycle process	51/1222	361/18670	1.64237e-07	1.10419e-06	4.56039e-07	KLF4/TERF2/CDK5RAP3/BAX/CDKN2C/PSMC5/FAM107A/CDKN2D/PTEN/FBXO7/FBXO31/NAE1/NBN/DAB2IP/CASP2/TAOK2/CALR/CENPF/WEE1/PRKDC/MAX/KAT2A/CARM1/CDK6/CDC20/MDM2/HSP90AB1/LIF/EED/MEN1/ZFP36L1/PPP2R5B/PSMC1/GIGYF2/E2F1/RAD1/RB1/PRMT1/CCL2/GPNMB/MDM1/CDK1/AURKA/EP300/PLK2/SOX4/CDK5RAP2/ATM/TAOK1/ZNF385A/CTDSP1	51
GO:0042119	neutrophil activation	64/1222	498/18670	1.64669e-07	1.10587e-06	4.56731e-07	RAP1B/CPNE1/CXCL1/CEP290/XRCC6/CCL5/IQGAP1/RAP1A/CYFIP1/RAB18/RAB10/SDCBP/CD36/ACTR2/TIMP2/IL18/HSPA8/NEU1/C3/LYZ/PREX1/HEXB/EEF2/STXBP3/DIAPH1/B2M/TMEM30A/DEGS1/HMGB1/GPR84/RAC1/DYNLT1/TUBB/C5AR1/ACPP/HSP90AA1/HSP90AB1/DNAJC5/XRCC5/ARPC5/S100A9/SNAP29/SNAP23/VAPA/DBNL/S100A8/MMP9/VAMP7/MAPK1/ITGB2/RHOA/PSAP/TLR2/MAPK14/PSEN1/FABP5/MAGT1/PAFAH1B2/ADAM10/IMPDH2/VCP/SPTAN1/SERPINB6/ADAM8	64
GO:0031623	receptor internalization	24/1222	111/18670	1.6664e-07	1.11787e-06	4.61687e-07	ADM/DRD4/GRB2/PICALM/SDCBP/CD36/ARRB2/RAB5A/ARF1/USP46/DNM2/NUMB/FLOT1/SCRIB/MTMR2/AP2B1/ITGB1/ITGB2/LRP1/ATAD1/EPS15/DKK1/ARC/FMR1	24
GO:0009791	post-embryonic development	21/1222	88/18670	1.66991e-07	1.11899e-06	4.6215e-07	KLF4/BAX/BCL2L11/MECP2/PYGO2/STK36/C12orf57/MTOR/BAK1/ERCC2/SZT2/TGFBR1/SGPL1/ABL1/IREB2/FBN1/GIGYF2/PSEN1/EFEMP1/ATM/PRDM1	21
GO:0072273	metanephric nephron morphogenesis	11/1222	25/18670	1.71412e-07	1.14735e-06	4.73863e-07	GDNF/SMO/LIF/SOX8/HES1/CITED1/PKD1/CTNNB1/SOX9/PDGFRB/WNT4	11
GO:0046651	lymphocyte proliferation	42/1222	272/18670	1.77441e-07	1.18639e-06	4.89988e-07	BAX/CCL5/IL6R/GPR183/CASP3/NCK1/PPP3CB/ZNF335/TWSG1/NCK2/DNAJA3/IL18/IL6/AIF1/TGFB1/FADD/TGFBR2/LEF1/HMGB1/EBI3/TNFRSF21/ABL1/CORO1A/IL1B/DLG5/HES1/LST1/CEBPB/TRAF6/CD3E/HSPD1/GPNMB/CTNNB1/MEF2C/ERBB2/SOS1/ATM/TBK1/IMPDH2/PRNP/WNT4/PURA	42
GO:0033044	regulation of chromosome organization	49/1222	342/18670	1.85686e-07	1.24015e-06	5.12193e-07	TERF2/H3-3B/MAP1S/XRCC1/MTHFR/MECP2/ZNF335/ISL1/SIRT1/PYGO2/TACC3/NBN/H3-3A/HNRNPD/HNRNPU/TGFB1/CENPF/SFPQ/KAT2A/FEN1/SNAI2/SKI/CDC20/KDM1A/LIF/EED/XRCC5/IL1B/TAL1/ZMPSTE24/SPHK2/KMT2B/SMARCB1/SET/SNW1/LIG4/PRKD2/PARP1/PHF8/RB1/NIPBL/CTNNB1/MAPK1/DHX36/CDK5RAP2/SMAD4/ATM/BECN1/FMR1	49
GO:0001895	retina homeostasis	19/1222	74/18670	1.86818e-07	1.24634e-06	5.14748e-07	CDHR1/IGHA1/BBS12/CLN8/LYZ/IGHA2/B2M/CIB2/MKKS/ACTB/BBS10/PRDX1/ALB/BBS4/HSPB1/MDM1/DRAM2/ACTG1/WDR36	19
GO:0002687	positive regulation of leukocyte migration	26/1222	128/18670	1.93415e-07	1.28894e-06	5.32341e-07	EDN1/CCL5/IL6R/P2RX4/IL6/AIF1/CALR/TGFB1/FADD/THBS1/CSF1/CXCL12/THY1/HMGB1/RAC1/LGMN/C5AR1/CXCL10/WNK1/CCL3/RHOA/CCL21/MAPK14/ADAM10/MMP14/ADAM8	26
GO:0071887	leukocyte apoptotic process	23/1222	104/18670	1.94494e-07	1.29329e-06	5.34139e-07	BAX/CCL5/BCL2L11/PTEN/CRKL/CASP3/SIRT1/DNAJA3/IL6/FADD/BAK1/CASP9/CXCL12/BCL10/TNFRSF21/NR4A3/EFNA1/MERTK/CCL21/MEF2C/HIF1A/AXL/ADAM8	23
GO:0098732	macromolecule deacylation	23/1222	104/18670	1.94494e-07	1.29329e-06	5.34139e-07	TBL1XR1/ABHD17B/SIRT1/HDAC2/HDAC6/TGFB1/SFPQ/SIRT2/SKI/PPT1/REST/HDAC1/FNTA/SPHK2/SUDS3/PRKD2/HDAC10/DYRK1A/NIPBL/LYPLA2/EP300/PRKAA1/ABHD17A	23
GO:0050867	positive regulation of cell activation	54/1222	394/18670	1.95489e-07	1.29849e-06	5.36285e-07	CCL5/GRB2/IL6R/GPR183/IGHA1/YES1/CSK/NCK1/ZNF335/NCK2/DNAJA3/BLOC1S3/IL18/IL6/AIF1/TGFB1/FADD/TGFBR2/IGHA2/THBS1/THY1/BCL10/PTPN11/HMGB1/EFNB3/EBI3/RAC1/HLX/NR4A3/CORO1A/IL1B/PAK2/EGR3/DMTN/PDPK1/SPHK2/HES1/TRAF6/CD3E/AP3D1/HSPD1/CCL3/CCL2/VAMP7/ITGB2/RHOA/CCL21/MEF2C/FLOT2/PDGFRB/MMP14/BAD/AXL/ADAM8	54
GO:1903052	positive regulation of proteolysis involved in cellular protein catabolic process	25/1222	120/18670	1.98429e-07	1.31657e-06	5.43754e-07	CSNK1E/BBS7/PTEN/DNAJB2/ATXN3/DAB2IP/SIRT2/TAF1/TMEM259/MDM2/PTK2/PSMC1/NFE2L2/BAG6/GCLC/GBA/SMURF1/PSEN1/AURKA/PLK2/DVL1/VCP/MAPK9/GSK3A/FMR1	25
GO:0048593	camera-type eye morphogenesis	24/1222	112/18670	1.99098e-07	1.31956e-06	5.4499e-07	BAX/EPHA2/C12orf57/FRS2/BAK1/PHACTR4/TOPORS/PROX1/IRX5/THY1/SKI/TSKU/IFT122/DLL1/SOX8/ARID1A/LRP6/HIPK1/RDH13/CTNNB1/SOX9/DIO3/HIF1A/ROM1	24
GO:0071901	negative regulation of protein serine/threonine kinase activity	28/1222	145/18670	2.02662e-07	1.34172e-06	5.54141e-07	CDK5RAP3/CDKN2C/SPRY1/HMGCR/CDKN2D/PTEN/CASP3/SIRT1/FBXO7/DAB2IP/SFRP2/ABL1/MEN1/IL1B/SPRY2/WNK1/RGS4/SORL1/NR2F2/LRP6/RB1/HSPB1/CIB1/GBA/SMPD1/UCHL1/CDK5RAP1/YWHAG	28
GO:0000910	cytokinesis	31/1222	171/18670	2.04127e-07	1.34995e-06	5.57541e-07	ARL3/GIT1/SPTBN1/USP8/CFL1/STMN1/SETD2/ACTR2/ECT2/KIF3B/CIT/CALM2/ARF1/RAB35/RACGAP1/CALM3/RASA1/STAMBP/PIN1/CHMP4A/BBS4/CUL7/CHMP4B/CHMP2B/ACTR3/RHOA/AURKA/PLK2/GIPC1/RAB11A/BECN1	31
GO:0032602	chemokine production	21/1222	89/18670	2.05228e-07	1.35281e-06	5.58721e-07	KLF4/EPHA2/IL6R/EGR1/IL18/MUL1/IL6/AIF1/SNAI2/HMOX1/TLR3/CSF1R/IL1B/POSTN/TRIM32/S100A9/S100A8/APOD/LRP1/TLR2/HIF1A	21
GO:0055013	cardiac muscle cell development	21/1222	89/18670	2.05228e-07	1.35281e-06	5.58721e-07	PPARA/EDN1/PARP2/MTOR/PDGFRA/HNRNPU/PROX1/TBX3/MEF2A/PDLIM5/ZMPSTE24/RGS4/SRF/PIN1/OBSL1/CDK1/HEY2/SMAD4/MAP2K4/PDGFRB/GSK3A	21
GO:0061053	somite development	21/1222	89/18670	2.05228e-07	1.35281e-06	5.58721e-07	ZEB2/NOTCH1/NUP133/SMO/SFRP2/POFUT1/LEF1/PRKDC/MTHFD1/KAT2A/DLL1/LRP6/TMED2/NKD1/PSEN1/SIX1/EP300/SMAD4/ATM/WNT4/DKK1	21
GO:0090313	regulation of protein targeting to membrane	13/1222	36/18670	2.12326e-07	1.39656e-06	5.76791e-07	CHP1/HRAS/FIS1/DMTN/GDI1/CIB1/VAMP7/ITGB2/AKT2/CDK5/ERBB2/PRNP/CACNB3	13
GO:0097242	amyloid-beta clearance	13/1222	36/18670	2.12326e-07	1.39656e-06	5.76791e-07	HMGCR/PICALM/CD36/C3/RAB5A/C5AR1/IDE/HDAC1/SRF/ITGB2/LRP1/LDLR/RAB11A	13
GO:0030316	osteoclast differentiation	22/1222	97/18670	2.23311e-07	1.46406e-06	6.0467e-07	EPHA2/EFNA4/GPR183/FOS/MTOR/NOTCH2/TGFB1/CSF1/TLR3/CA2/IREB2/CSF1R/FBN1/CARTPT/MAFB/CEBPB/TRAF6/CCL3/CTNNB1/CREB1/PAFAH1B1/MAPK14	22
GO:0032231	regulation of actin filament bundle assembly	22/1222	97/18670	2.23311e-07	1.46406e-06	6.0467e-07	STMN1/ARAP1/MTOR/NRP1/TGFBR1/MKKS/WASF2/RAC1/NF2/ABL1/FLNA/LIMK1/BBS4/RHOA/SLC9A1/TSC1/S1PR1/ARHGEF15/SHANK3/TGFB3/PFN1/WNT4	22
GO:0044773	mitotic DNA damage checkpoint	22/1222	97/18670	2.23311e-07	1.46406e-06	6.0467e-07	CDK5RAP3/BAX/FBXO31/NBN/CASP2/TAOK2/PRKDC/ATF2/CARM1/MDM2/XPC/GIGYF2/E2F1/PRMT1/CDK1/AURKA/EP300/PLK2/SOX4/ATM/TAOK1/ZNF385A	22
GO:0001947	heart looping	17/1222	61/18670	2.274e-07	1.48286e-06	6.12432e-07	NOTCH1/BBS7/SMO/TGFBR2/IFT52/NDRG4/MKKS/DLL1/SOX17/TBX3/SRF/BBS4/TMED2/IFT57/MEF2C/PSEN1/HIF1A	17
GO:0007040	lysosome organization	17/1222	61/18670	2.274e-07	1.48286e-06	6.12432e-07	VPS18/TPP1/SPG11/CLN8/HEXB/MFSD8/ARF1/PPT1/SNAPIN/SCARB2/CORO1A/GBA/HOOK3/TMEM106B/VPS35/CLN5/BECN1	17
GO:0007405	neuroblast proliferation	17/1222	61/18670	2.274e-07	1.48286e-06	6.12432e-07	NOTCH1/RAB10/ZNF335/SMO/TEAD3/TGFB1/FRS2/LEF1/ARHGEF2/KDM1A/NUMB/RACGAP1/CTNNA1/CTNNB1/PAFAH1B1/ASPM/HIF1A	17
GO:0042490	mechanoreceptor differentiation	17/1222	61/18670	2.274e-07	1.48286e-06	6.12432e-07	NOTCH1/TRIOBP/SLC9A3R1/CTHRC1/TRIP11/IFT20/DLL1/SCRIB/SEC24B/JAG2/HES1/FZD2/SLC44A4/PAFAH1B1/HEY2/IFT27/MKS1	17
GO:0080171	lytic vacuole organization	17/1222	61/18670	2.274e-07	1.48286e-06	6.12432e-07	VPS18/TPP1/SPG11/CLN8/HEXB/MFSD8/ARF1/PPT1/SNAPIN/SCARB2/CORO1A/GBA/HOOK3/TMEM106B/VPS35/CLN5/BECN1	17
GO:0031641	regulation of myelination	14/1222	42/18670	2.29311e-07	1.49372e-06	6.16918e-07	MAG/PTEN/MYRF/MTOR/ZPR1/SIRT2/TNFRSF21/RNF10/DICER1/MTMR2/EIF2AK3/CTNNB1/TYMP/DAG1	14
GO:0043618	regulation of transcription from RNA polymerase II promoter in response to stress	25/1222	121/18670	2.34771e-07	1.52744e-06	6.30846e-07	PSMC5/NOTCH1/BAG3/JUN/NCK1/EGR1/NCK2/DNAJB1/HSPA5/SIRT2/TAF1/IMPACT/HSF1/HMOX1/PSMC1/NFE2L2/MAPK7/CEBPB/ATF4/HSF4/UBB/EP300/EGLN1/EPAS1/HIF1A	25
GO:0150076	neuroinflammatory response	19/1222	75/18670	2.34991e-07	1.52744e-06	6.30846e-07	NAMPT/JUN/SMO/IL18/IL6/AIF1/TLR3/C5AR1/IL1B/SPHK1/PTGS2/MMP9/CCL3/ITGB2/LRP1/TLR2/PSEN1/ATM/LDLR	19
GO:0045834	positive regulation of lipid metabolic process	28/1222	146/18670	2.35339e-07	1.52807e-06	6.31103e-07	PPARA/ADM/AGAP2/MTOR/PDGFRA/TGFB1/ACSL3/SCT/NR4A3/VAV2/PTK2/IL1B/NSMAF/SPHK2/STAR/SMPD2/PTGS2/ELOVL5/AVPR1A/CREB1/AMBRA1/AKT2/CCL21/LDLR/PDGFRB/PRKAA1/TNFRSF1A/WNT4	28
GO:0015844	monoamine transport	21/1222	90/18670	2.5136e-07	1.63035e-06	6.73347e-07	DRD1/PARK7/DRD4/STX1A/MECP2/GDNF/CNR1/ADRA2B/SYT8/CXCL12/TOR1A/SNCG/ACTB/OXT/CARTPT/HRH3/P2RY1/NISCH/RAB3B/ABAT/ADRA2C	21
GO:1902473	regulation of protein localization to synapse	10/1222	21/18670	2.52165e-07	1.63383e-06	6.74783e-07	ABHD17B/CLSTN3/RAP1A/HRAS/NLGN2/GRASP/GRIPAP1/ADAM10/DVL1/DAG1	10
GO:0051701	interaction with host	35/1222	209/18670	2.58464e-07	1.67285e-06	6.90899e-07	VAPB/WWP1/EPHA2/GRB2/BCL2L11/THOC6/VPS18/THOC2/SNX3/KPNA2/TGFB1/CTNND1/EFNB3/DYNLT1/IDE/SCRIB/EIF2AK4/SCARB2/CASP8/GAPDH/TRIM32/CHMP4B/VAPA/CHMP2B/ITGB1/KPNA1/CTNNB1/CDK1/LDLR/TRIM11/DAG1/ZC3H12A/BAD/EPS15/AXL	35
GO:0042306	regulation of protein import into nucleus	16/1222	55/18670	2.68549e-07	1.73627e-06	7.17093e-07	BAG3/CD36/SMO/NOLC1/ECT2/CHP1/ZPR1/TGFB1/RAN/FLNA/PTGS2/APOD/MAPK1/MAPK14/PSEN1/ZC3H12A	16
GO:1903844	regulation of cellular response to transforming growth factor beta stimulus	25/1222	122/18670	2.7718e-07	1.79017e-06	7.39354e-07	SDCBP/SIRT1/TGFB1/TGFBR2/HSPA5/THBS1/STK11/TGFBR1/SKI/DNM2/HSP90AB1/MEN1/ITGA3/FBN1/PDPK1/PIN1/SNW1/CITED1/CFLAR/UBB/SMURF1/EP300/SMAD4/TGFB3/GIPC1	25
GO:0006309	apoptotic DNA fragmentation	11/1222	26/18670	2.79542e-07	1.79968e-06	7.43282e-07	BAX/CASP3/IL6/NMNAT1/HMGB1/HSF1/DICER1/ENDOG/KPNA1/HMGB2/AIFM1	11
GO:1900739	regulation of protein insertion into mitochondrial membrane involved in apoptotic signaling pathway	11/1222	26/18670	2.79542e-07	1.79968e-06	7.43282e-07	NMT1/BID/CASP8/YWHAQ/YWHAH/E2F1/TP53BP2/YWHAZ/YWHAE/YWHAG/BAD	11
GO:1900740	positive regulation of protein insertion into mitochondrial membrane involved in apoptotic signaling pathway	11/1222	26/18670	2.79542e-07	1.79968e-06	7.43282e-07	NMT1/BID/CASP8/YWHAQ/YWHAH/E2F1/TP53BP2/YWHAZ/YWHAE/YWHAG/BAD	11
GO:0042136	neurotransmitter biosynthetic process	23/1222	106/18670	2.80344e-07	1.80293e-06	7.44625e-07	KLF4/GCHFR/EDN1/ATP2B4/CD36/CYP1B1/ALDH9A1/P2RX4/MTOR/AIF1/SLC1A3/RAC1/DNM2/HSP90AA1/HSP90AB1/IL1B/GAD1/PTGS2/SLC44A4/ITGB2/ABAT/ZC3H12A/CD34	23
GO:0030218	erythrocyte differentiation	24/1222	114/18670	2.82184e-07	1.81093e-06	7.47927e-07	ETS1/CASP3/JMJD6/ACVR1B/ERCC2/B2M/RBFOX2/CDK6/STAT3/ZFP36L1/DMTN/TAL1/SLC11A2/PKNOX1/SRF/MAFB/RB1/PRMT1/HMGB2/FOXO3/MAPK14/MED1/EPAS1/HIF1A	24
GO:0045446	endothelial cell differentiation	24/1222	114/18670	2.82184e-07	1.81093e-06	7.47927e-07	RAP1B/S1PR2/NOTCH1/RAP1A/RAPGEF1/PTPRS/HEY1/NRP1/GPX1/PROX1/BMPR2/KDM6B/DLL1/SOX17/IL1B/NR2F2/PLOD3/CTNNB1/ACVRL1/S1PR1/HEY2/SMAD4/CLDN5/TNFRSF1A	24
GO:0045216	cell-cell junction organization	29/1222	156/18670	2.88402e-07	1.84888e-06	7.63602e-07	TBCD/EPHA2/GJB1/GJC1/GNPAT/PRKACA/FSCN1/GJA4/ECT2/TGFB1/NLGN2/TGFBR1/SNAI2/CTNND1/NF2/CSF1R/DLG5/CDH2/WDR1/CTNNA1/SRF/RAB13/RHOA/CNTNAP1/PARD6B/TGFB3/CLDN5/MPP5/GJB2	29
GO:0033135	regulation of peptidyl-serine phosphorylation	27/1222	139/18670	2.94013e-07	1.88101e-06	7.76871e-07	BAX/PARK7/ATP2B4/NCK1/NCK2/ARRB2/SFRP2/HDAC6/IL6/TGFB1/STK4/BAK1/CSF3/HSP90AA1/HSP90AB1/LIF/SPRY2/EIF4G1/DMTN/RAF1/PRKD2/AKAP9/PTGS2/MAPKAP1/TBK1/PRKAA1/DKK1	27
GO:0007492	endoderm development	19/1222	76/18670	2.94277e-07	1.88101e-06	7.76871e-07	NOTCH1/SETD2/VTN/TGFB1/EOMES/BPTF/HDAC1/SOX17/ZFP36L1/MMP9/SSBP3/FN1/CTNNB1/ITGB2/SMAD4/MMP2/MMP14/DKK1/ARC	19
GO:0046824	positive regulation of nucleocytoplasmic transport	17/1222	62/18670	2.94343e-07	1.88101e-06	7.76871e-07	BAG3/SMO/PRKACA/ECT2/ZPR1/TGFB1/ANP32B/MDM2/RAN/FLNA/IL1B/PTGS2/MAPK1/MAPK14/PSEN1/YWHAE/ZC3H12A	17
GO:0043543	protein acylation	39/1222	248/18670	2.98992e-07	1.90316e-06	7.8602e-07	ABHD17B/PARK7/MECP2/ISL1/SIRT1/PYGO2/HDAC2/NMT1/DPF2/TGFB1/LEF1/ATF2/KAT2A/GLUL/SNAI2/TAF1/ATAT1/LIF/BLOC1S1/IL1B/BAG6/ZMPSTE24/ELP3/SPHK2/SPHK1/WDR5/SMARCB1/SET/OGDH/ACTL6A/PHF10/MBD3/EP300/SOX4/SMAD4/TAOK1/ZDHHC16/PRKAA1/ABHD17A	39
GO:1901991	negative regulation of mitotic cell cycle phase transition	39/1222	248/18670	2.98992e-07	1.90316e-06	7.8602e-07	KLF4/CDK5RAP3/BAX/CDKN2C/PSMC5/FAM107A/CDKN2D/PTEN/FBXO7/FBXO31/NAE1/NBN/CASP2/TAOK2/CENPF/WEE1/PRKDC/CARM1/CDK6/CDC20/MDM2/ZFP36L1/PSMC1/GIGYF2/E2F1/RB1/PRMT1/CCL2/GPNMB/CDK1/AURKA/EP300/PLK2/SOX4/CDK5RAP2/ATM/TAOK1/ZNF385A/CTDSP1	39
GO:0050680	negative regulation of epithelial cell proliferation	30/1222	165/18670	2.99064e-07	1.90316e-06	7.8602e-07	SERPINF1/PTEN/WNT10B/ISL1/DAB2IP/SFRP2/SLURP1/TGFB1/ATF2/THBS1/IFT52/SPARC/B2M/STK11/TGFBR1/SNAI2/CDK6/IFT122/MEN1/DLL4/SYNJ2BP/NR2F2/PPARD/RB1/CCL2/IFT57/SOX9/ACVRL1/MEF2C/MED1	30
GO:0071695	anatomical structure maturation	30/1222	165/18670	2.99064e-07	1.90316e-06	7.8602e-07	RAC3/MECP2/WNT10B/NKX6-1/MTOR/C3/ERCC2/C1QL1/SIRT2/IRX5/KDM1A/SCARF1/TAL1/MTCH1/RB1/DCHS1/CTNNB1/AGRN/FOXO3/RHOA/ACVRL1/EDNRB/S1PR1/AURKA/ARCN1/DAG1/OPA1/MMP2/CLN5/HIF1A	30
GO:0030198	extracellular matrix organization	51/1222	368/18670	3.01068e-07	1.91191e-06	7.89632e-07	COL1A1/SPINT1/NOTCH1/ETS1/ACAN/ATXN1L/CYP1B1/DDR1/FSCN1/TIMP2/SFRP2/PDGFRA/VCAN/VTN/IL6/TGFB1/ERCC2/THBS1/SPARC/TGFBR1/COL4A1/ABL1/FLOT1/PTK2/ITGA3/FBN1/FURIN/JAM3/COL2A1/POSTN/PLOD3/RB1/MMP9/RIC8A/ITGB1/TNC/FN1/CFLAR/ITGB2/AGRN/SOX9/LRP1/ITGA6/ADAM10/DAG1/COL3A1/TNFRSF1A/MMP2/MMP14/HSPG2/ADAM8	51
GO:0048193	Golgi vesicle transport	51/1222	368/18670	3.01068e-07	1.91191e-06	7.89632e-07	ARL3/VAPB/DDHD2/MACF1/SPTBN1/ARF4/CSK/RAB10/PDCD6/DYNC1LI2/NAPA/GORASP1/KIF3B/SEC16A/CNIH2/PREPL/KIF1C/RAB8A/ACSL3/ARF1/RER1/DNM2/GAK/RACGAP1/SEC24B/AP2A1/SORL1/GOLGA4/AREG/HYOU1/VPS54/TMED2/STX6/DCTN1/SNAP23/HTT/CAPZB/VAPA/AP3D1/PEF1/KLHL12/CREB3L2/VAMP7/INSIG1/LLGL1/KLC1/ARCN1/VCP/TRAPPC4/SPTAN1/EPS15	51
GO:0071300	cellular response to retinoic acid	18/1222	69/18670	3.01766e-07	1.91434e-06	7.90636e-07	KLF4/SERPINF1/COL1A1/HTRA2/YAP1/WNT10B/YES1/HDAC2/FZD10/PTK7/ADNP2/SNW1/TNC/CREB1/SOX9/ATM/SETX/FZD7	18
GO:0035094	response to nicotine	15/1222	49/18670	3.02586e-07	1.91554e-06	7.91132e-07	PPARA/EDN1/CASP3/PPP1R1B/HDAC2/CNR1/NKX6-1/RELA/B2M/HMOX1/STAR/MAPK1/CREB1/ABAT/BAD	15
GO:0045010	actin nucleation	15/1222	49/18670	3.02586e-07	1.91554e-06	7.91132e-07	ARPC1B/ARPC3/WASL/CYFIP1/ACTR2/ARPC4/ARF1/NCKAP1/ARPC1A/ARPC5/CORO1A/ARPC2/ACTR3/WASF1/GMFB	15
GO:2001252	positive regulation of chromosome organization	31/1222	174/18670	3.05049e-07	1.92912e-06	7.9674e-07	MECP2/ISL1/SIRT1/NBN/HNRNPD/HNRNPU/TGFB1/SFPQ/KAT2A/FEN1/SNAI2/KDM1A/LIF/EED/XRCC5/IL1B/TAL1/SPHK2/SMARCB1/SNW1/LIG4/PRKD2/RB1/NIPBL/CTNNB1/MAPK1/DHX36/SMAD4/ATM/BECN1/FMR1	31
GO:0021587	cerebellum morphogenesis	13/1222	37/18670	3.07778e-07	1.94031e-06	8.01364e-07	XRCC1/GNPAT/SMO/HSPA5/PROX1/PTPN11/ABL1/MAP2K1/DLL1/LRP6/MTPN/CDK5/HERC1	13
GO:2000142	regulation of DNA-templated transcription, initiation	13/1222	37/18670	3.07778e-07	1.94031e-06	8.01364e-07	PSMC5/WNT10B/JUN/RRN3/FOSL1/TAF1/HMGB1/SRF/CTNNB1/CREB1/DHX36/HEY2/SETX	13
GO:2000249	regulation of actin cytoskeleton reorganization	13/1222	37/18670	3.07778e-07	1.94031e-06	8.01364e-07	PDGFRA/NOTCH2/TGFB1/NRP1/HRAS/CSF3/ABL1/CSF1R/ARHGDIA/FES/BAIAP2/CDK5/DAPK3	13
GO:0071696	ectodermal placode development	8/1222	13/18670	3.15157e-07	1.98272e-06	8.18876e-07	HDAC2/NRP1/FRS2/PROX1/HDAC1/TBX3/CTNNB1/SIX1	8
GO:1990403	embryonic brain development	8/1222	13/18670	3.15157e-07	1.98272e-06	8.18876e-07	TRA2B/IFT140/TUBB2B/CTNNB1/EN2/TBC1D23/RPL10/MKS1	8
GO:0051592	response to calcium ion	28/1222	148/18670	3.15831e-07	1.98489e-06	8.19776e-07	CPNE1/EDN1/IQGAP1/JUN/FOS/PDCD6/ECT2/HNRNPD/HSPA5/KCNMB4/THBS1/SPARC/SYT8/CALM2/LGMN/SLC6A1/CALM3/MEF2A/DMTN/WNK1/GDI1/CLIC4/ENDOG/PEF1/AKR1C3/MEF2C/PRKAA1/BAD	28
GO:2000136	regulation of cell proliferation involved in heart morphogenesis	9/1222	17/18670	3.22213e-07	2.02291e-06	8.35478e-07	NOTCH1/ISL1/BMPR2/HES1/CTNNB1/SOX9/SIX1/SMAD4/MKS1	9
GO:0070661	leukocyte proliferation	44/1222	298/18670	3.32954e-07	2.08603e-06	8.61546e-07	BAX/CCL5/IL6R/GPR183/CASP3/NCK1/PPP3CB/ZNF335/TWSG1/NCK2/DNAJA3/IL18/IL6/AIF1/TGFB1/FADD/TGFBR2/LEF1/CSF1/HMGB1/EBI3/TNFRSF21/ABL1/CSF1R/CORO1A/IL1B/DLG5/HES1/LST1/CEBPB/TRAF6/CD3E/HSPD1/GPNMB/CTNNB1/MEF2C/ERBB2/SOS1/ATM/TBK1/IMPDH2/PRNP/WNT4/PURA	44
GO:0090068	positive regulation of cell cycle process	44/1222	298/18670	3.32954e-07	2.08603e-06	8.61546e-07	BAX/EDN1/MECP2/WNT10B/PRKACA/ECT2/DAB2IP/CASP2/HNRNPU/AIF1/KIF3B/TGFB1/PBX1/SFPQ/CEP120/SIRT2/CARM1/FEN1/CIT/MDM2/RACGAP1/IL1B/PPP2R5B/EIF4G1/SPHK1/E2F1/RB1/CUL4B/PRMT1/NIPBL/RHOA/CDK1/AURKA/EP300/PLK2/SOX4/ATM/PDGFRB/GIPC1/MED1/ZNF385A/RAB11A/WNT4/BECN1	44
GO:0051492	regulation of stress fiber assembly	20/1222	84/18670	3.40354e-07	2.13019e-06	8.79786e-07	STMN1/ARAP1/MTOR/NRP1/TGFBR1/MKKS/WASF2/RAC1/NF2/ABL1/LIMK1/BBS4/RHOA/SLC9A1/TSC1/S1PR1/ARHGEF15/TGFB3/PFN1/WNT4	20
GO:0090288	negative regulation of cellular response to growth factor stimulus	30/1222	166/18670	3.42571e-07	2.14186e-06	8.84605e-07	NBL1/NOTCH1/SPRY1/LEMD2/TWSG1/SIRT1/PDCD6/DAB2IP/SFRP2/NIBAN2/TGFB1/TGFBR2/HSPA5/THBS1/TGFBR1/FZD1/SKI/ABL1/DNM2/FBN1/SPRY2/PDPK1/SORL1/PIN1/CFLAR/UBB/SMURF1/TGFB3/WNT4/DKK1	30
GO:0002696	positive regulation of leukocyte activation	52/1222	380/18670	3.44939e-07	2.15445e-06	8.89803e-07	CCL5/GRB2/IL6R/GPR183/IGHA1/YES1/CSK/NCK1/ZNF335/NCK2/DNAJA3/BLOC1S3/IL18/IL6/AIF1/TGFB1/FADD/TGFBR2/IGHA2/THBS1/THY1/BCL10/PTPN11/HMGB1/EFNB3/EBI3/RAC1/HLX/NR4A3/CORO1A/IL1B/PAK2/EGR3/PDPK1/SPHK2/HES1/TRAF6/CD3E/AP3D1/HSPD1/CCL3/CCL2/VAMP7/ITGB2/RHOA/CCL21/MEF2C/FLOT2/MMP14/BAD/AXL/ADAM8	52
GO:0042098	T cell proliferation	32/1222	184/18670	3.48436e-07	2.16959e-06	8.96058e-07	BAX/CCL5/IL6R/CASP3/NCK1/PPP3CB/TWSG1/NCK2/DNAJA3/IL18/IL6/AIF1/TGFB1/FADD/TGFBR2/HMGB1/EBI3/TNFRSF21/ABL1/CORO1A/IL1B/DLG5/HES1/CEBPB/TRAF6/CD3E/GPNMB/CTNNB1/ERBB2/SOS1/PRNP/WNT4	32
GO:0043409	negative regulation of MAPK cascade	32/1222	184/18670	3.48436e-07	2.16959e-06	8.96058e-07	KLF4/CDK5RAP3/SPRY1/HMGCR/PTEN/CSK/LEMD2/FKTN/RAPGEF1/SLC9A3R1/DAB2IP/SFRP2/QARS1/PEBP1/NF2/ABL1/LIF/MEN1/IL1B/SPRY2/SYNJ2BP/RGS4/SORL1/PIN1/EFNA1/GBA/PAFAH1B1/RANBP9/SMPD1/SMAD4/UCHL1/DAG1	32
GO:0048017	inositol lipid-mediated signaling	32/1222	184/18670	3.48436e-07	2.16959e-06	8.96058e-07	KLF4/TSC2/EDN1/CCL5/PTEN/PLD2/SIRT1/SLC9A3R1/DAB2IP/PDGFRA/IL18/PIP5K1C/PLCB2/CSF3/SIRT2/CSF1R/UNC5B/UBE3A/PTK2/ZFP36L1/PPP2R5B/STAMBP/PPARD/ERBB3/RPS6KB1/MAPK1/SOX9/RHOA/ERBB2/PLCG1/PDGFRB/BECN1	32
GO:0060113	inner ear receptor cell differentiation	16/1222	56/18670	3.53275e-07	2.19298e-06	9.05717e-07	NOTCH1/TRIOBP/SLC9A3R1/CTHRC1/TRIP11/IFT20/DLL1/SCRIB/SEC24B/JAG2/HES1/FZD2/PAFAH1B1/HEY2/IFT27/MKS1	16
GO:0090183	regulation of kidney development	16/1222	56/18670	3.53275e-07	2.19298e-06	9.05717e-07	IL6R/YAP1/EGR1/GDNF/SMO/TGFB1/LIF/SOX8/CITED1/MMP9/CFLAR/CTNNB1/SOX9/SIX1/PDGFRB/WNT4	16
GO:1905515	non-motile cilium assembly	16/1222	56/18670	3.53275e-07	2.19298e-06	9.05717e-07	IFT140/BBS7/IFT52/PCM1/MKKS/DNM2/IFT122/BBS10/GORAB/BBS4/DCTN1/CEP89/MAP4/TTC8/IFT57/MKS1	16
GO:0051092	positive regulation of NF-kappaB transcription factor activity	28/1222	149/18670	3.65018e-07	2.26228e-06	9.34339e-07	CD36/IL18/RELA/TGFB1/ARHGEF2/CARM1/BCL10/TLR3/STAT3/FLOT1/IKBKG/IL1B/KRAS/SPHK1/TRAF2/TRIM32/S100A9/TRAF6/PRKD2/MTPN/S100A8/CIB1/CFLAR/ITGB2/UBB/TLR2/FLOT2/ADAM8	28
GO:0042476	odontogenesis	26/1222	132/18670	3.65185e-07	2.26228e-06	9.34339e-07	COL1A1/PPARA/BAX/ADM/EDN1/BCL2L11/SMO/HDAC2/PDGFRA/TGFB1/LEF1/ATF2/CSF1/NF2/CA2/HDAC1/JAG2/CTNNA1/LRP6/TRAF6/TNC/CTNNB1/RHOA/ITGA6/TGFB3/CD34	26
GO:0051851	modification by host of symbiont morphology or physiology	19/1222	77/18670	3.66935e-07	2.27081e-06	9.37861e-07	CCL5/JUN/CFL1/LEF1/SMARCA4/CALM2/REST/HDAC1/CSF1R/EIF2AK4/CALM3/GAPDH/SMARCB1/SNW1/VAPA/CCL3/EP300/ZC3H12A/FMR1	19
GO:0046686	response to cadmium ion	17/1222	63/18670	3.78729e-07	2.34141e-06	9.6702e-07	JUN/FOS/PPP5C/SPARC/B2M/HSF1/HMOX1/DAXX/STAR/GCLC/MMP9/AKR1C3/MAPK1/CDK1/GSS/PRNP/MAPK9	17
GO:0002446	neutrophil mediated immunity	63/1222	499/18670	3.8756e-07	2.38955e-06	9.86903e-07	RAP1B/CPNE1/CXCL1/CEP290/XRCC6/IQGAP1/RAP1A/CYFIP1/RAB18/RAB10/SDCBP/CD36/ACTR2/TIMP2/IL6/HSPA8/NEU1/C3/LYZ/HEXB/EEF2/STXBP3/DIAPH1/B2M/TMEM30A/DEGS1/HMGB1/GPR84/RAC1/DYNLT1/TUBB/C5AR1/ACPP/HSP90AA1/HSP90AB1/DNAJC5/XRCC5/ARPC5/WDR1/S100A9/SNAP29/SNAP23/VAPA/DBNL/S100A8/MMP9/VAMP7/MAPK1/ITGB2/RHOA/PSAP/TLR2/MAPK14/PSEN1/FABP5/MAGT1/PAFAH1B2/ADAM10/IMPDH2/VCP/SPTAN1/SERPINB6/ADAM8	63
GO:0001569	branching involved in blood vessel morphogenesis	12/1222	32/18670	3.87697e-07	2.38955e-06	9.86903e-07	EDN1/PLXND1/SFRP2/NRP1/TGFBR2/STK4/LEF1/COL4A1/ABL1/DLL4/SRF/CTNNB1	12
GO:0060674	placenta blood vessel development	12/1222	32/18670	3.87697e-07	2.38955e-06	9.86903e-07	SPINT1/HS6ST1/HEY1/FOSL1/MAP2K1/ARID1A/NR2F2/HES1/TMED2/PKD1/MAPK1/HEY2	12
GO:0090174	organelle membrane fusion	22/1222	100/18670	3.92888e-07	2.41909e-06	9.99103e-07	SNAP47/PRRT2/STX1A/VPS18/KIF5B/SPG11/STX7/CALR/RAB8A/SNAPIN/GNAI3/CORO1A/ANKRD27/SPHK1/SNAP29/STX6/SNAP23/CHMP2B/VAMP4/VAMP7/AKT2/CPLX2	22
GO:0007569	cell aging	24/1222	116/18670	3.96266e-07	2.43742e-06	1.00667e-06	TERF2/PTEN/NAMPT/SIRT1/DNAJA3/MTOR/CALR/HRAS/H2AX/PRKDC/B2M/ILK/CDK6/ABL1/MAP2K1/TBX3/KRAS/ZMPSTE24/SRF/MAPK14/CDK1/PLK2/ATM/OPA1	24
GO:0008286	insulin receptor signaling pathway	27/1222	141/18670	3.96912e-07	2.43892e-06	1.00729e-06	TSC2/GRB2/NCK1/SMARCC1/SIRT1/SHC1/NDEL1/RELA/EIF4EBP2/PTPN11/IDE/AP3S1/IL1B/ATP6V0D1/SORL1/BAIAP2/BCAR1/RPS6KB1/PTPRA/FOXO3/AKT2/GNAI2/TSC1/SOS1/OPA1/PRKAA1/GSK3A	27
GO:0032526	response to retinoic acid	23/1222	108/18670	3.99941e-07	2.45257e-06	1.01293e-06	KLF4/SERPINF1/COL1A1/HTRA2/CDKN2D/YAP1/WNT10B/YES1/HDAC2/OXT/FZD10/PTK7/ADNP2/SNW1/TNC/CREB1/SOX9/ATM/PDGFRB/GJB2/SETX/DKK1/FZD7	23
GO:0060071	Wnt signaling pathway, planar cell polarity pathway	23/1222	108/18670	3.99941e-07	2.45257e-06	1.01293e-06	PSMC5/ARRB2/CTHRC1/SFRP2/FZD1/RAC1/ABL1/PSMC1/AP2A1/PTK7/CELSR2/FZD2/DVL3/NKD1/AP2B1/RHOA/SMURF1/DVL2/DVL1/PFN1/DKK1/FZD7/MKS1	23
GO:0010718	positive regulation of epithelial to mesenchymal transition	15/1222	50/18670	4.06255e-07	2.48878e-06	1.02788e-06	COL1A1/NOTCH1/SDCBP/ISL1/HDAC2/MTOR/IL6/TGFB1/TGFBR2/LEF1/TGFBR1/IL1B/CTNNB1/SMAD4/TGFB3	15
GO:0034643	establishment of mitochondrion localization, microtubule-mediated	10/1222	22/18670	4.35155e-07	2.66045e-06	1.09879e-06	RHOT1/MAP1S/MGARP/TRAK2/UBB/WASF1/UCHL1/KIF1B/OPA1/HIF1A	10
GO:0047497	mitochondrion transport along microtubule	10/1222	22/18670	4.35155e-07	2.66045e-06	1.09879e-06	RHOT1/MAP1S/MGARP/TRAK2/UBB/WASF1/UCHL1/KIF1B/OPA1/HIF1A	10
GO:0003197	endocardial cushion development	14/1222	44/18670	4.40665e-07	2.69142e-06	1.11158e-06	NOTCH1/ISL1/HEY1/TGFBR2/TGFBR1/SNAI2/BMPR2/MDM2/DCHS1/ERBB3/SOX9/ACVRL1/HEY2/SMAD4	14
GO:0072080	nephron tubule development	21/1222	93/18670	4.52841e-07	2.76302e-06	1.14115e-06	NOTCH1/YAP1/GDNF/SMO/TGFB1/PBX1/ILK/DLL1/LIF/SOX8/HES1/CITED1/IRX3/PKD1/DCHS1/CTNNB1/SOX9/MEF2C/SIX1/SMAD4/WNT4	21
GO:0033143	regulation of intracellular steroid hormone receptor signaling pathway	19/1222	78/18670	4.55625e-07	2.77721e-06	1.14701e-06	PARK7/YAP1/ISL1/SIRT1/UFL1/ARRB2/HDAC6/CALR/PPP5C/CARM1/SMARCA4/TAF1/RNF6/HDAC1/PARP1/UBA5/RHOA/EP300/MED1	19
GO:0046545	development of primary female sexual characteristics	22/1222	101/18670	4.71632e-07	2.87189e-06	1.18611e-06	BAX/CASP3/VGF/SIRT1/EIF2B2/ARRB2/CASP2/PDGFRA/ACVR1B/HSPA5/EIF2B4/SGPL1/UBE3A/CTNNA1/KMT2B/CEBPB/UBB/FOXO3/SMAD4/ATM/MMP14/WNT4	22
GO:0072009	nephron epithelium development	23/1222	109/18670	4.75912e-07	2.89505e-06	1.19568e-06	NOTCH1/IQGAP1/YAP1/GDNF/SMO/TGFB1/PBX1/ILK/DLL1/LIF/SOX8/HES1/CITED1/IRX3/PKD1/DCHS1/CTNNB1/SOX9/MEF2C/SIX1/SMAD4/WNT4/CD34	23
GO:0048565	digestive tract development	26/1222	134/18670	4.96231e-07	3.01563e-06	1.24548e-06	REG1A/NOTCH1/BBS7/CRKL/SMO/SFRP2/PDGFRA/TGFB1/TGFBR2/SCT/HLX/SOX17/HES1/RB1/PKD1/DCHS1/NIPBL/CTNNB1/EPHB3/EDNRB/ITGA6/TGFB3/CHD8/COL3A1/PRDM1/HIF1A	26
GO:0006913	nucleocytoplasmic transport	48/1222	343/18670	5.01094e-07	3.04214e-06	1.25643e-06	DRD1/TSC2/PARK7/BAG3/EIF4E/NUP133/CD36/SMO/THOC6/NOLC1/SRSF1/SETD2/PRKACA/ECT2/CHP1/ZPR1/THOC2/CALR/KPNA2/TGFB1/PTPN11/ANP32B/STAT3/MDM2/RAN/FLNA/RITA1/IL1B/AAAS/CITED1/PTGS2/PKD1/APOD/EIF4ENIF1/KPNA1/MAPK1/SMURF1/MAPK14/PSEN1/PPP1CC/CDK5/TSC1/EIF4A3/UHMK1/YWHAE/ZC3H12A/MED1/RANGAP1	48
GO:0018394	peptidyl-lysine acetylation	30/1222	169/18670	5.10874e-07	3.09292e-06	1.2774e-06	MECP2/ISL1/SIRT1/PYGO2/HDAC2/DPF2/TGFB1/LEF1/ATF2/KAT2A/SNAI2/TAF1/ATAT1/LIF/BLOC1S1/IL1B/BAG6/ZMPSTE24/ELP3/SPHK2/WDR5/SMARCB1/SET/ACTL6A/PHF10/MBD3/EP300/SOX4/SMAD4/PRKAA1	30
GO:0001776	leukocyte homeostasis	20/1222	86/18670	5.11495e-07	3.09292e-06	1.2774e-06	BAX/BCL2L11/GPR183/CASP3/PPP3CB/DNAJA3/IL6/TGFB1/FADD/BAK1/BCL10/HMGB1/ABL1/CORO1A/JAM3/MERTK/MEF2C/SOS1/HIF1A/AXL	20
GO:0070542	response to fatty acid	20/1222	86/18670	5.11495e-07	3.09292e-06	1.2774e-06	NME1/EDN1/GNPAT/CD36/PPP5C/GNB1/OXT/XRCC5/E2F1/PTGS2/AKR1C3/TNC/CREB1/CCL21/TLR2/LDLR/ZC3H12A/PRKAA1/BAD/SMARCD1	20
GO:1903363	negative regulation of cellular protein catabolic process	20/1222	86/18670	5.11495e-07	3.09292e-06	1.2774e-06	CDK5RAP3/PARK7/BAG5/SDCBP/SMARCC1/DAB2IP/TAF1/CSNK2A2/HSP90AB1/FURIN/BAG6/ATP13A2/UCHL5/EFNA1/PSEN1/MAP1A/RPS7/GIPC1/USP14/VPS35	20
GO:0044344	cellular response to fibroblast growth factor stimulus	27/1222	143/18670	5.32276e-07	3.21537e-06	1.32797e-06	COL1A1/SPRY1/CCL5/GRB2/IQGAP1/CRKL/SHCBP1/NPTN/FRS2/THBS1/PTPN11/RBFOX2/ZFP36L1/SPRY2/EGR3/DLL4/STAR/POSTN/GCLC/PRKD2/CCL2/CTNNB1/CDC5L/MAPK1/FGF17/SETX/WNT4	27
GO:0097366	response to bronchodilator	15/1222	51/18670	5.40907e-07	3.26426e-06	1.34816e-06	DRD1/DRD4/PPP1R1B/HDAC2/HNRNPD/DNM2/MTR/OXT/CRK/CALM3/RGS4/TRAF2/CFLAR/EGLN1/AIFM1	15
GO:0006906	vesicle fusion	21/1222	94/18670	5.47564e-07	3.30116e-06	1.3634e-06	SNAP47/PRRT2/STX1A/VPS18/KIF5B/SPG11/STX7/CALR/RAB8A/SNAPIN/GNAI3/CORO1A/ANKRD27/SPHK1/SNAP29/STX6/SNAP23/VAMP4/VAMP7/AKT2/CPLX2	21
GO:0021675	nerve development	19/1222	79/18670	5.63462e-07	3.39363e-06	1.40159e-06	NRP2/ISL1/NRP1/SLC1A3/ILK/AFG3L2/RPL24/FBXO45/HES1/DICER1/MAFB/ERBB3/SEMA3F/CTNNB1/TMEM126A/SIX1/LRIG2/DAG1/HOXB2	19
GO:0060603	mammary gland duct morphogenesis	12/1222	33/18670	5.7303e-07	3.44784e-06	1.42398e-06	EPHA2/DDR1/TGFB1/CSF1/CSF1R/SCRIB/TBX3/AREG/LRP6/ETV5/MED1/WNT4	12
GO:0009755	hormone-mediated signaling pathway	37/1222	235/18670	5.80131e-07	3.48711e-06	1.4402e-06	PPARA/PARK7/YAP1/SSTR1/ISL1/SIRT1/UFL1/ARRB2/HDAC6/CALR/PPP5C/LEF1/CARM1/SMARCA4/NR2C2/PTPN11/TAF1/RBFOX2/RNF6/RAN/NR4A3/HDAC1/DAXX/UBE3A/ARID1A/NR2F2/YWHAH/PARP1/PPARD/UBA5/RB1/NCOA6/NR2F6/CTNNB1/RHOA/EP300/MED1	37
GO:0061900	glial cell activation	16/1222	58/18670	5.98863e-07	3.59259e-06	1.48377e-06	NAMPT/JUN/SMO/IL6/AIF1/TLR3/C5AR1/IL1B/SPHK1/CCL3/ITGB2/LRP1/TLR2/PSEN1/ATM/LDLR	16
GO:0061951	establishment of protein localization to plasma membrane	16/1222	58/18670	5.98863e-07	3.59259e-06	1.48377e-06	MACF1/SPTBN1/CSK/RAB10/GORASP1/SEC16A/PREPL/RAB8A/ACSL3/GRASP/SCRIB/GOLGA4/GRIPAP1/VAMP7/VPS35/RAB11A	16
GO:0008090	retrograde axonal transport	9/1222	18/18670	6.06908e-07	3.63367e-06	1.50073e-06	NDEL1/MGARP/KIF5B/DST/KIF1C/SNAPIN/PAFAH1B1/MAP1A/KIF1B	9
GO:0051895	negative regulation of focal adhesion assembly	9/1222	18/18670	6.06908e-07	3.63367e-06	1.50073e-06	FAM107A/PTEN/THBS1/DMTN/CORO1C/APOD/LRP1/ACVRL1/MMP14	9
GO:2000826	regulation of heart morphogenesis	13/1222	39/18670	6.20428e-07	3.71095e-06	1.53265e-06	NOTCH1/ISL1/SMO/TGFBR2/TGFBR1/BMPR2/HES1/CTNNB1/SOX9/SIX1/SMAD4/DKK1/MKS1	13
GO:0045807	positive regulation of endocytosis	28/1222	153/18670	6.41476e-07	3.83307e-06	1.58309e-06	WASL/RAP1A/CD36/RAPGEF1/RAB21/ARRB2/VTN/CALR/C3/B2M/TOR1A/ARF1/PPT1/DNM2/DLL1/FLOT1/IL1B/AP2A1/AP2B1/MERTK/DNM1L/CCL2/SH3GL1/LRP1/ATAD1/CCL21/FMR1/AXL	28
GO:0071216	cellular response to biotic stimulus	37/1222	236/18670	6.45524e-07	3.85347e-06	1.59151e-06	CXCL1/CCL5/BCL2L11/CD36/DAB2IP/IL18/IL6/RELA/TGFB1/HSPA5/CSF3/SIRT2/BCL10/HMGB1/HSF1/ABL1/IL1B/CXCL10/PLAA/ZMPSTE24/STAR/CEBPB/TRAF6/PPARD/SPON2/EIF2AK3/CCL3/CCL2/MAPK1/HMGB2/RHOA/MEF2C/TLR2/MAPK14/EDNRB/ZC3H12A/AXL	37
GO:0051169	nuclear transport	48/1222	346/18670	6.48418e-07	3.86431e-06	1.59599e-06	DRD1/TSC2/PARK7/BAG3/EIF4E/NUP133/CD36/SMO/THOC6/NOLC1/SRSF1/SETD2/PRKACA/ECT2/CHP1/ZPR1/THOC2/CALR/KPNA2/TGFB1/PTPN11/ANP32B/STAT3/MDM2/RAN/FLNA/RITA1/IL1B/AAAS/CITED1/PTGS2/PKD1/APOD/EIF4ENIF1/KPNA1/MAPK1/SMURF1/MAPK14/PSEN1/PPP1CC/CDK5/TSC1/EIF4A3/UHMK1/YWHAE/ZC3H12A/MED1/RANGAP1	48
GO:0007173	epidermal growth factor receptor signaling pathway	24/1222	119/18670	6.48614e-07	3.86431e-06	1.59599e-06	SPRY1/GRB2/IQGAP1/ARF4/NCK2/SHC1/DAB2IP/ARAP1/TGFB1/PTPN11/ABL1/PTK2/SPRY2/PDPK1/AREG/DOK1/MMP9/BCAR1/SOX9/PSEN1/PLCG1/EFEMP1/SOS1/EPS15	24
GO:0060348	bone development	35/1222	217/18670	6.50619e-07	3.87246e-06	1.59935e-06	COL1A1/MEF2D/SFRP2/NOTCH2/TGFB1/TULP3/TGFBR2/TRIP11/SPARC/CARM1/PTPN11/WASF2/SKI/BMPR2/NAB1/FBN1/TAL1/ZMPSTE24/COL2A1/SRD5A1/SRF/LRP6/DLX5/DCHS1/INSIG1/SOX9/PAFAH1B1/RHOA/MEF2C/EP300/P3H1/TGFB3/MED1/ZNF385A/MMP14	35
GO:0043534	blood vessel endothelial cell migration	31/1222	180/18670	6.59205e-07	3.91972e-06	1.61887e-06	KLF4/NOTCH1/EPHA2/ETS1/MECP2/SIRT1/P2RX4/TGFB1/NRP1/GPX1/THBS1/HMGB1/HMOX1/ABL1/EGR3/NFE2L2/PDPK1/DLL4/SRF/PRKD2/EFNA1/PTGS2/HSPB1/CIB1/ITGB1/RHOA/ACVRL1/MEF2C/PLCG1/PLK2/HIF1A	31
GO:0018958	phenol-containing compound metabolic process	22/1222	103/18670	6.74151e-07	4.00438e-06	1.65384e-06	CTNS/DRD1/COMT/AKR1B1/PARK7/ZEB2/DRD4/DUOX2/PNKD/NPR1/STAR/SRD5A1/CITED1/SNCB/MTPN/ITGB2/ABAT/DIO3/GIPC1/MED1/EPAS1/VPS35	22
GO:0043312	neutrophil degranulation	61/1222	485/18670	6.74762e-07	4.00438e-06	1.65384e-06	RAP1B/CPNE1/CXCL1/CEP290/XRCC6/IQGAP1/RAP1A/CYFIP1/RAB18/RAB10/SDCBP/CD36/ACTR2/TIMP2/HSPA8/NEU1/C3/LYZ/HEXB/EEF2/STXBP3/DIAPH1/B2M/TMEM30A/DEGS1/HMGB1/GPR84/RAC1/DYNLT1/TUBB/C5AR1/ACPP/HSP90AA1/HSP90AB1/DNAJC5/XRCC5/ARPC5/S100A9/SNAP29/SNAP23/VAPA/DBNL/S100A8/MMP9/VAMP7/MAPK1/ITGB2/RHOA/PSAP/TLR2/MAPK14/PSEN1/FABP5/MAGT1/PAFAH1B2/ADAM10/IMPDH2/VCP/SPTAN1/SERPINB6/ADAM8	61
GO:0051480	regulation of cytosolic calcium ion concentration	49/1222	357/18670	6.84084e-07	4.05574e-06	1.67505e-06	DRD1/BAX/ADM/EDN1/KCNK3/ATP2B4/CD36/NPTN/PRKACA/P2RX4/CNR1/BOK/PDGFRA/TGFB1/GNB1/BAK1/PLCB2/CHERP/DIAPH1/CIB2/THY1/HMGB1/CALM2/ABL1/FIS1/C5AR1/OXT/CORO1A/NMB/CXCL10/CALM3/PDPK1/LRP6/P2RY1/HTT/PKD1/AVPR1A/CCL3/LRP1/CCL21/CDK5/EDNRB/S1PR1/PLCG1/YWHAE/ATP2B1/PRNP/CALB2/CACNB3	49
GO:0048679	regulation of axon regeneration	11/1222	28/18670	6.87833e-07	4.07398e-06	1.68259e-06	KLF4/PTEN/NDEL1/PTPRS/PTPRF/SCARF1/MAP2K1/RTN4R/CERS2/LRP1/LRIG2	11
GO:0090178	regulation of establishment of planar polarity involved in neural tube closure	8/1222	14/18670	6.93002e-07	4.1006e-06	1.69358e-06	SFRP2/FZD1/SEC24B/PTK7/FZD2/DVL3/DVL2/DVL1	8
GO:2000677	regulation of transcription regulatory region DNA binding	15/1222	52/18670	7.14476e-07	4.22355e-06	1.74436e-06	KLF4/PARK7/HEY1/NIBAN2/TGFB1/TAF1/LIF/ZMPSTE24/TRAF6/PARP1/RB1/CTNNB1/PSEN1/HEY2/EP300	15
GO:0070841	inclusion body assembly	10/1222	23/18670	7.24703e-07	4.27984e-06	1.7676e-06	PSMC5/DNAJB2/BAG3/BAG5/DNAJB1/HDAC6/HSF1/SORL1/CDC34/VCP	10
GO:0048015	phosphatidylinositol-mediated signaling	31/1222	181/18670	7.46484e-07	4.40418e-06	1.81896e-06	KLF4/TSC2/EDN1/CCL5/PTEN/SIRT1/SLC9A3R1/DAB2IP/PDGFRA/IL18/PIP5K1C/PLCB2/CSF3/SIRT2/CSF1R/UNC5B/UBE3A/PTK2/ZFP36L1/PPP2R5B/STAMBP/PPARD/ERBB3/RPS6KB1/MAPK1/SOX9/RHOA/ERBB2/PLCG1/PDGFRB/BECN1	31
GO:0000281	mitotic cytokinesis	18/1222	73/18670	7.49883e-07	4.40878e-06	1.82086e-06	ARL3/SPTBN1/USP8/CFL1/STMN1/ECT2/CIT/ARF1/RAB35/RACGAP1/RASA1/STAMBP/CHMP4A/BBS4/CUL7/CHMP4B/CHMP2B/RHOA	18
GO:0003208	cardiac ventricle morphogenesis	18/1222	73/18670	7.49883e-07	4.40878e-06	1.82086e-06	NOTCH1/ISL1/HEY1/SFRP2/TGFB1/TGFBR2/PROX1/TGFBR1/UBE4B/DLL4/MEF2C/HEY2/SOX4/SMAD4/MED1/GSK3A/HIF1A/CPE	18
GO:1901983	regulation of protein acetylation	18/1222	73/18670	7.49883e-07	4.40878e-06	1.82086e-06	PARK7/ISL1/SIRT1/PYGO2/HDAC2/TGFB1/KAT2A/SNAI2/LIF/IL1B/ZMPSTE24/SPHK2/SMARCB1/SET/SOX4/SMAD4/TAOK1/PRKAA1	18
GO:0045931	positive regulation of mitotic cell cycle	29/1222	163/18670	7.50168e-07	4.40878e-06	1.82086e-06	EDN1/EIF4E/MECP2/WNT10B/HNRNPU/AIF1/TGFB1/PBX1/PTPN11/HSF1/ABL1/LGMN/MDM2/IL1B/EIF4G1/TAL1/SPHK1/HES1/RB1/CUL4B/RPS6KB1/NIPBL/PAFAH1B1/CDK1/AURKA/PDGFRB/TTL/RAB11A/BECN1	29
GO:1904035	regulation of epithelial cell apoptotic process	20/1222	88/18670	7.58106e-07	4.45112e-06	1.83835e-06	ARRB2/BOK/MTOR/IL6/THBS1/HMOX1/ABL1/CAST/PAK4/ZFP36L1/NFE2L2/PDPK1/MAPK7/EIF2S1/AKR1C3/CCL2/CFLAR/FOXO3/PLCG1/BAD	20
GO:0017015	regulation of transforming growth factor beta receptor signaling pathway	24/1222	120/18670	7.6116e-07	4.46473e-06	1.84397e-06	SDCBP/SIRT1/TGFB1/TGFBR2/HSPA5/THBS1/STK11/TGFBR1/SKI/DNM2/HSP90AB1/MEN1/ITGA3/FBN1/PDPK1/PIN1/SNW1/CITED1/UBB/SMURF1/EP300/SMAD4/TGFB3/GIPC1	24
GO:0032944	regulation of mononuclear cell proliferation	34/1222	209/18670	7.64355e-07	4.47915e-06	1.84992e-06	CCL5/IL6R/GPR183/CASP3/NCK1/ZNF335/TWSG1/NCK2/DNAJA3/IL18/IL6/AIF1/TGFB1/FADD/TGFBR2/CSF1/HMGB1/EBI3/TNFRSF21/CORO1A/IL1B/DLG5/HES1/LST1/CEBPB/TRAF6/CD3E/GPNMB/CTNNB1/MEF2C/ERBB2/SOS1/ATM/PRNP	34
GO:2000756	regulation of peptidyl-lysine acetylation	16/1222	59/18670	7.72137e-07	4.51669e-06	1.86543e-06	ISL1/SIRT1/PYGO2/HDAC2/TGFB1/KAT2A/SNAI2/LIF/IL1B/ZMPSTE24/SPHK2/SMARCB1/SET/SOX4/SMAD4/PRKAA1	16
GO:1901988	negative regulation of cell cycle phase transition	40/1222	267/18670	7.72249e-07	4.51669e-06	1.86543e-06	KLF4/CDK5RAP3/BAX/CDKN2C/PSMC5/FAM107A/CDKN2D/PTEN/FBXO7/FBXO31/NAE1/NBN/CASP2/TAOK2/CENPF/WEE1/PRKDC/CARM1/CDK6/CDC20/MDM2/MEN1/ZFP36L1/PSMC1/GIGYF2/E2F1/RB1/PRMT1/CCL2/GPNMB/CDK1/AURKA/EP300/PLK2/SOX4/CDK5RAP2/ATM/TAOK1/ZNF385A/CTDSP1	40
GO:0040014	regulation of multicellular organism growth	17/1222	66/18670	7.80088e-07	4.55814e-06	1.88255e-06	HTRA2/FXN/FOXS1/SMO/ATRN/CSF1/MKKS/SGPL1/HSF1/LGMN/STAT3/AFG3L2/ZMPSTE24/BBS4/NIPBL/CREB1/DIO3	17
GO:0008585	female gonad development	21/1222	96/18670	7.93448e-07	4.63175e-06	1.91295e-06	BAX/CASP3/VGF/SIRT1/EIF2B2/ARRB2/CASP2/PDGFRA/HSPA5/EIF2B4/SGPL1/UBE3A/CTNNA1/KMT2B/CEBPB/UBB/FOXO3/SMAD4/ATM/MMP14/WNT4	21
GO:0090100	positive regulation of transmembrane receptor protein serine/threonine kinase signaling pathway	22/1222	104/18670	8.0284e-07	4.67758e-06	1.93188e-06	NOTCH1/SDCBP/TWSG1/TGFB1/ACVR1B/THBS1/STK11/TGFBR1/ILK/BMPR2/HSP90AB1/MEN1/HES1/SNW1/CITED1/PARP1/FKBP8/ACVRL1/EP300/SMAD4/TGFB3/GIPC1	22
GO:1901800	positive regulation of proteasomal protein catabolic process	22/1222	104/18670	8.0284e-07	4.67758e-06	1.93188e-06	CSNK1E/BBS7/DNAJB2/ATXN3/DAB2IP/SIRT2/TAF1/TMEM259/MDM2/PSMC1/NFE2L2/BAG6/GCLC/GBA/PSEN1/AURKA/PLK2/DVL1/VCP/MAPK9/GSK3A/FMR1	22
GO:0035088	establishment or maintenance of apical/basal cell polarity	14/1222	46/18670	8.1261e-07	4.72092e-06	1.94977e-06	PDZD11/ARF4/FSCN1/MARK2/SLC9A3R1/ILK/SCRIB/LIN7C/DLG5/WDR1/PTK7/SYNJ2BP/CLIC4/RHOA	14
GO:0060443	mammary gland morphogenesis	14/1222	46/18670	8.1261e-07	4.72092e-06	1.94977e-06	BAX/EPHA2/DDR1/TGFB1/TGFBR2/CSF1/CSF1R/SCRIB/TBX3/AREG/LRP6/ETV5/MED1/WNT4	14
GO:0061245	establishment or maintenance of bipolar cell polarity	14/1222	46/18670	8.1261e-07	4.72092e-06	1.94977e-06	PDZD11/ARF4/FSCN1/MARK2/SLC9A3R1/ILK/SCRIB/LIN7C/DLG5/WDR1/PTK7/SYNJ2BP/CLIC4/RHOA	14
GO:0055123	digestive system development	27/1222	146/18670	8.16748e-07	4.74042e-06	1.95783e-06	REG1A/NOTCH1/BBS7/CRKL/SMO/SFRP2/PDGFRA/TGFB1/TGFBR2/SCT/HLX/WLS/SOX17/HES1/RB1/PKD1/DCHS1/NIPBL/CTNNB1/EPHB3/EDNRB/ITGA6/TGFB3/CHD8/COL3A1/PRDM1/HIF1A	27
GO:0002283	neutrophil activation involved in immune response	61/1222	488/18670	8.32078e-07	4.82478e-06	1.99267e-06	RAP1B/CPNE1/CXCL1/CEP290/XRCC6/IQGAP1/RAP1A/CYFIP1/RAB18/RAB10/SDCBP/CD36/ACTR2/TIMP2/HSPA8/NEU1/C3/LYZ/HEXB/EEF2/STXBP3/DIAPH1/B2M/TMEM30A/DEGS1/HMGB1/GPR84/RAC1/DYNLT1/TUBB/C5AR1/ACPP/HSP90AA1/HSP90AB1/DNAJC5/XRCC5/ARPC5/S100A9/SNAP29/SNAP23/VAPA/DBNL/S100A8/MMP9/VAMP7/MAPK1/ITGB2/RHOA/PSAP/TLR2/MAPK14/PSEN1/FABP5/MAGT1/PAFAH1B2/ADAM10/IMPDH2/VCP/SPTAN1/SERPINB6/ADAM8	61
GO:0008217	regulation of blood pressure	31/1222	182/18670	8.44363e-07	4.89134e-06	2.02016e-06	PPARA/ADM/EDN1/NAMPT/MECP2/P2RX4/CNR1/ADRA2B/NPR1/MKKS/HMOX1/BMPR2/DLL1/OXT/CARTPT/WNK1/NR2F2/POSTN/SOD2/BBS4/NISCH/PTGS2/AVPR1A/ECE1/RHOA/ACVRL1/EDNRB/ABAT/ATP2B1/GSK3A/CD34	31
GO:0010469	regulation of signaling receptor activity	30/1222	173/18670	8.55223e-07	4.94953e-06	2.04419e-06	PARK7/PTEN/NCK2/SHC1/SLURP1/HDAC6/NRP1/ADRA2B/MINK1/CNIH2/NLGN2/TAF1/HMGB1/PPP2R5B/FNTA/TAL1/P2RY1/AKAP9/SHISA8/LY6H/ITGB1/CCL2/MEF2C/PSEN1/CDK5/SHANK3/ADRA2C/MED1/DKK1/ARC	30
GO:0021532	neural tube patterning	13/1222	40/18670	8.64293e-07	4.99726e-06	2.06391e-06	IFT140/SMO/PRKACA/TULP3/IFT122/SOX17/HES1/LRP6/GORAB/SSBP3/FKBP8/PSEN1/MKS1	13
GO:0043507	positive regulation of JUN kinase activity	18/1222	74/18670	9.30868e-07	5.37707e-06	2.22077e-06	EDN1/ZEB2/SPAG9/DAB2IP/MUL1/DAXX/FZD10/MAP3K11/TRAF2/DVL3/TRAF6/DBNL/FZD8/MAP3K5/DVL2/TAOK1/MAP2K4/DKK1	18
GO:0045661	regulation of myoblast differentiation	15/1222	53/18670	9.36593e-07	5.405e-06	2.2323e-06	NOTCH1/IL18/TGFB1/ILK/DLL1/SOX8/TBX3/ZFP36L1/CXCL10/PPARD/SOX9/MEF2C/MAPK14/FLOT2/MAP3K5	15
GO:0030856	regulation of epithelial cell differentiation	28/1222	156/18670	9.64262e-07	5.54885e-06	2.29171e-06	S1PR2/ZEB2/NOTCH1/YAP1/WNT10B/GDNF/SMO/NKX6-1/DLL1/LIF/TBX3/ZFP36L1/IL1B/SGPP1/HES1/CITED1/CEBPB/MMP9/CTNNB1/SOX9/ACVRL1/RHEB/HEY2/CLDN5/MED1/TNFRSF1A/GSK3A/BAD	28
GO:0034767	positive regulation of ion transmembrane transport	28/1222	156/18670	9.64262e-07	5.54885e-06	2.29171e-06	DRD1/BAX/PARK7/DRD4/SLC9A3R1/CHP1/KIF5B/THY1/STAC3/CALM2/ARF1/ABL1/DNM2/FLNA/COX17/CXCL10/CALM3/WNK1/PDPK1/HTT/AKAP9/CCL2/PSEN1/SLC9A1/PLCG1/SHANK3/CACNB3/ARC	28
GO:0042129	regulation of T cell proliferation	28/1222	156/18670	9.64262e-07	5.54885e-06	2.29171e-06	CCL5/IL6R/CASP3/NCK1/TWSG1/NCK2/DNAJA3/IL18/IL6/AIF1/TGFB1/FADD/TGFBR2/HMGB1/EBI3/TNFRSF21/CORO1A/IL1B/DLG5/HES1/CEBPB/TRAF6/CD3E/GPNMB/CTNNB1/ERBB2/SOS1/PRNP	28
GO:0061371	determination of heart left/right asymmetry	17/1222	67/18670	9.82121e-07	5.64627e-06	2.33195e-06	NOTCH1/BBS7/SMO/TGFBR2/IFT52/NDRG4/MKKS/DLL1/SOX17/TBX3/SRF/BBS4/TMED2/IFT57/MEF2C/PSEN1/HIF1A	17
GO:0046209	nitric oxide metabolic process	19/1222	82/18670	1.04128e-06	5.98069e-06	2.47007e-06	KLF4/GCHFR/EDN1/ATP2B4/CD36/CYP1B1/P2RX4/MTOR/AIF1/RAC1/DNM2/HSP90AA1/HSP90AB1/IL1B/PTGS2/ITGB2/TLR2/ZC3H12A/CD34	19
GO:0010575	positive regulation of vascular endothelial growth factor production	11/1222	29/18670	1.04272e-06	5.98333e-06	2.47116e-06	CYP1B1/ISL1/IL6/TGFB1/C3/C5AR1/IL1B/PTGS2/ATF4/EIF2AK3/HIF1A	11
GO:0007219	Notch signaling pathway	32/1222	193/18670	1.04445e-06	5.98756e-06	2.47291e-06	NOTCH1/PLXND1/HEY1/NIBAN2/POFUT1/METTL3/NOTCH2/TGFB1/TGFBR2/PBX1/SNAI2/CDK6/STAT3/DLL1/RITA1/TIMP4/JAG2/DLL4/SYNJ2BP/HES1/POSTN/SNW1/SPEN/SOX9/PSEN1/LLGL1/HEY2/NOTCH3/EP300/ADAM10/MMP14/RFNG	32
GO:0035728	response to hepatocyte growth factor	9/1222	19/18670	1.08603e-06	6.21975e-06	2.5688e-06	RELA/NRP1/SIRT2/LGMN/CRK/GCLC/BCAR1/CREB1/MED1	9
GO:0042551	neuron maturation	14/1222	47/18670	1.08802e-06	6.21975e-06	2.5688e-06	RAC3/MECP2/MTOR/C3/C1QL1/IRX5/KDM1A/SCARF1/MTCH1/RB1/AGRN/EDNRB/OPA1/CLN5	14
GO:0061383	trabecula morphogenesis	14/1222	47/18670	1.08802e-06	6.21975e-06	2.5688e-06	COL1A1/NOTCH1/WNT10B/HEY1/TGFBR1/UBE4B/DLL4/SRF/RHOA/S1PR1/HEY2/SOS1/MED1/MMP2	14
GO:0002244	hematopoietic progenitor cell differentiation	29/1222	166/18670	1.10756e-06	6.32144e-06	2.6108e-06	PSMC5/NOTCH1/YAP1/DPF2/PDGFRA/METTL3/TGFB1/ERCC2/PRKDC/EEF2/CDK6/ABL1/REST/CSF1R/XRCC5/JAM3/PSMC1/NFE2L2/TAL1/HES1/SRF/LIG4/SSBP3/PSEN1/DHX36/SOX4/SOS1/PDGFRB/TCF3	29
GO:0010717	regulation of epithelial to mesenchymal transition	20/1222	90/18670	1.10893e-06	6.32144e-06	2.6108e-06	COL1A1/NOTCH1/PTEN/SDCBP/ISL1/HDAC2/DAB2IP/SFRP2/MTOR/IL6/TGFB1/TGFBR2/LEF1/TGFBR1/IL1B/EFNA1/CTNNB1/SMAD4/TGFB3/DAG1	20
GO:0042475	odontogenesis of dentin-containing tooth	20/1222	90/18670	1.10893e-06	6.32144e-06	2.6108e-06	PPARA/BAX/ADM/BCL2L11/SMO/HDAC2/PDGFRA/LEF1/ATF2/CSF1/NF2/CA2/HDAC1/JAG2/CTNNA1/LRP6/TRAF6/TNC/CTNNB1/ITGA6	20
GO:0030038	contractile actin filament bundle assembly	21/1222	98/18670	1.13661e-06	6.46101e-06	2.66844e-06	STMN1/ARAP1/MTOR/NRP1/TGFBR1/MKKS/WASF2/RAC1/NF2/ABL1/SRF/LIMK1/BBS4/RHOA/SLC9A1/TSC1/S1PR1/ARHGEF15/TGFB3/PFN1/WNT4	21
GO:0042472	inner ear morphogenesis	21/1222	98/18670	1.13661e-06	6.46101e-06	2.66844e-06	CEP290/TRIOBP/SLC9A3R1/CTHRC1/PROX1/NR4A3/SCRIB/SPRY2/SEC24B/PTK7/COL2A1/FZD2/MAFB/DLX5/SLC44A4/INSIG1/SOX9/SIX1/PRRX1/DVL2/DVL1	21
GO:0043149	stress fiber assembly	21/1222	98/18670	1.13661e-06	6.46101e-06	2.66844e-06	STMN1/ARAP1/MTOR/NRP1/TGFBR1/MKKS/WASF2/RAC1/NF2/ABL1/SRF/LIMK1/BBS4/RHOA/SLC9A1/TSC1/S1PR1/ARHGEF15/TGFB3/PFN1/WNT4	21
GO:0001707	mesoderm formation	18/1222	75/18670	1.15062e-06	6.53452e-06	2.69881e-06	KLF4/EPHA2/TWSG1/PRKACA/SFRP2/EOMES/LEF1/NF2/BMPR2/KDM6B/NR4A3/WLS/SOX17/ITGA3/TAL1/SRF/ITGB1/DKK1	18
GO:0048285	organelle fission	57/1222	449/18670	1.15966e-06	6.57972e-06	2.71747e-06	EDN1/DDHD2/BIRC5/BCCIP/NDEL1/ACTR2/TACC3/HNRNPU/MUL1/CALR/KIF3B/TGFB1/CENPF/SIRT2/MYBL2/HSF1/CDC20/FIS1/PRMT5/RAN/FLNA/RACGAP1/LIF/IL1B/RPL24/AAAS/BAG6/SPHK1/PIN1/CHMP4A/CUL7/CHMP4B/RAD1/CHMP2B/RB1/KATNB1/OBSL1/SUN1/TOP2B/DNM1L/NIPBL/BNIP3/ACTR3/UBB/RHOA/ASPM/AURKA/CDK5RAP2/ATM/PPP1R9B/PDGFRB/DAPK3/OPA1/VPS35/RAB11A/WNT4/BECN1	57
GO:0003181	atrioventricular valve morphogenesis	10/1222	24/18670	1.16947e-06	6.62919e-06	2.7379e-06	NOTCH1/HEY1/TGFBR2/BMPR2/MDM2/EFNA1/DCHS1/HEY2/SOX4/SMAD4	10
GO:0006308	DNA catabolic process	13/1222	41/18670	1.19006e-06	6.71474e-06	2.77324e-06	BAX/CASP3/IL6/NMNAT1/HMGB1/HSF1/DICER1/ENDOG/KPNA1/HMGB2/ATM/XRN2/AIFM1	13
GO:0098815	modulation of excitatory postsynaptic potential	13/1222	41/18670	1.19006e-06	6.71474e-06	2.77324e-06	S1PR2/STX1A/PTEN/NLGN2/RGS4/BAIAP2/MTMR2/SSH1/SH3GL1/EIF4A3/SHANK3/DVL1/CACNB3	13
GO:1903053	regulation of extracellular matrix organization	13/1222	41/18670	1.19006e-06	6.71474e-06	2.77324e-06	NOTCH1/ETS1/DDR1/FSCN1/IL6/TGFB1/ABL1/RB1/CFLAR/SOX9/LRP1/DAG1/TNFRSF1A	13
GO:0003203	endocardial cushion morphogenesis	12/1222	35/18670	1.19231e-06	6.71474e-06	2.77324e-06	NOTCH1/ISL1/HEY1/TGFBR2/TGFBR1/SNAI2/MDM2/DCHS1/SOX9/ACVRL1/HEY2/SMAD4	12
GO:0051294	establishment of spindle orientation	12/1222	35/18670	1.19231e-06	6.71474e-06	2.77324e-06	SPRY1/BCCIP/NDEL1/ARHGEF2/DYNLT1/SPRY2/DCTN1/HTT/MAP4/PAFAH1B1/LLGL1/CDK5RAP2	12
GO:0051954	positive regulation of amine transport	12/1222	35/18670	1.19231e-06	6.71474e-06	2.77324e-06	DRD4/STX1A/GDNF/CXCL12/RAB3GAP1/SLC6A1/OXT/CARTPT/RAB3B/AVPR1A/PSEN1/ABAT	12
GO:1903539	protein localization to postsynaptic membrane	12/1222	35/18670	1.19231e-06	6.71474e-06	2.77324e-06	SNAP47/RAP1A/HRAS/RAB8A/GRASP/SCRIB/GRIPAP1/ADAM10/DAG1/CLSTN1/VPS35/RAB11A	12
GO:0006473	protein acetylation	33/1222	204/18670	1.25943e-06	7.08489e-06	2.92611e-06	PARK7/MECP2/ISL1/SIRT1/PYGO2/HDAC2/DPF2/TGFB1/LEF1/ATF2/KAT2A/SNAI2/TAF1/ATAT1/LIF/BLOC1S1/IL1B/BAG6/ZMPSTE24/ELP3/SPHK2/SPHK1/WDR5/SMARCB1/SET/ACTL6A/PHF10/MBD3/EP300/SOX4/SMAD4/TAOK1/PRKAA1	33
GO:0030521	androgen receptor signaling pathway	16/1222	61/18670	1.26037e-06	7.08489e-06	2.92611e-06	PARK7/SIRT1/ARRB2/HDAC6/SMARCA4/TAF1/RNF6/RAN/HDAC1/DAXX/UBE3A/ARID1A/RB1/CTNNB1/RHOA/EP300	16
GO:0048145	regulation of fibroblast proliferation	19/1222	83/18670	1.26843e-06	7.12362e-06	2.94211e-06	BAX/JUN/DAB2IP/PDGFRA/TGFB1/S100A6/PRKDC/SKI/CDK6/ZMPSTE24/SPHK1/TRIM32/E2F1/LIG4/NDUFS4/FN1/CTNNB1/CREB1/PDGFRB	19
GO:0045598	regulation of fat cell differentiation	25/1222	132/18670	1.30826e-06	7.3405e-06	3.03168e-06	WNT10B/BBS12/SIRT1/SFRP2/MTOR/HDAC6/HNRNPU/IL6/TGFB1/STK4/SIRT2/CARM1/SNAI2/ATAT1/ZFP36L1/HES1/E2F1/CEBPB/PPARD/PTGS2/CREB1/INSIG1/MAPK14/ZC3H12A/ZNF385A	25
GO:0051341	regulation of oxidoreductase activity	22/1222	107/18670	1.33571e-06	7.48762e-06	3.09244e-06	TERF2/WASL/PARK7/EDN1/FXN/DHFR/ATP2B4/GDNF/CNR1/HDAC6/SZT2/ABL1/DNM2/HSP90AA1/COX17/GNAI3/IL1B/CALM3/KRAS/SPHK2/GNAI2/HIF1A	22
GO:0001708	cell fate specification	21/1222	99/18670	1.35475e-06	7.58145e-06	3.1312e-06	NOTCH1/LMO4/ISL1/SMO/SFRP2/NKX6-1/NRP1/EOMES/DLL1/SOX17/TBX3/HOXC10/ITGB1/CTNNB1/FKBP8/SOX9/PSEN1/SIX1/EVX1/DKK1/FZD7	21
GO:0051251	positive regulation of lymphocyte activation	46/1222	334/18670	1.35495e-06	7.58145e-06	3.1312e-06	CCL5/GRB2/IL6R/GPR183/IGHA1/YES1/CSK/NCK1/ZNF335/NCK2/DNAJA3/BLOC1S3/IL18/IL6/AIF1/TGFB1/FADD/TGFBR2/IGHA2/THY1/BCL10/PTPN11/HMGB1/EFNB3/EBI3/RAC1/HLX/CORO1A/IL1B/PAK2/EGR3/PDPK1/HES1/TRAF6/CD3E/AP3D1/HSPD1/CCL2/RHOA/CCL21/MEF2C/FLOT2/MMP14/BAD/AXL/ADAM8	46
GO:0030595	leukocyte chemotaxis	35/1222	224/18670	1.39327e-06	7.78777e-06	3.21641e-06	NBL1/CXCL1/EDN1/CCL5/IL6R/GPR183/SLC12A2/PIP5K1C/IL6/AIF1/CALR/PREX1/THBS1/CSF1/CXCL12/HMGB1/RAC1/LGMN/C5AR1/CORO1A/IL1B/CXCL10/JAM3/WNK1/S100A9/S100A8/CCL3/CCL2/ITGB2/CCL21/MAPK14/EDNRB/S1PR1/ADAM10/ADAM8	35
GO:0033151	V(D)J recombination	8/1222	15/18670	1.39952e-06	7.78777e-06	3.21641e-06	POLB/LEF1/PRKDC/HMGB1/LIG4/HMGB2/ATM/TCF3	8
GO:0034349	glial cell apoptotic process	8/1222	15/18670	1.39952e-06	7.78777e-06	3.21641e-06	CASP3/CASP9/TNFRSF21/DLL1/TRAF2/RB1/CCL2/CDK5	8
GO:0098840	protein transport along microtubule	8/1222	15/18670	1.39952e-06	7.78777e-06	3.21641e-06	TERF2/BAG3/KIF5B/HNRNPU/SFPQ/HSPB1/MAP1A/PURA	8
GO:0099118	microtubule-based protein transport	8/1222	15/18670	1.39952e-06	7.78777e-06	3.21641e-06	TERF2/BAG3/KIF5B/HNRNPU/SFPQ/HSPB1/MAP1A/PURA	8
GO:1900119	positive regulation of execution phase of apoptosis	8/1222	15/18670	1.39952e-06	7.78777e-06	3.21641e-06	BAX/BOK/IL6/SIRT2/HSF1/ENDOG/TP53BP2/ZC3H12A	8
GO:2000059	negative regulation of ubiquitin-dependent protein catabolic process	14/1222	48/18670	1.44404e-06	8.02817e-06	3.31569e-06	PARK7/BAG5/SDCBP/SMARCC1/TAF1/CSNK2A2/HSP90AB1/BAG6/UCHL5/PSEN1/MAP1A/RPS7/GIPC1/USP14	14
GO:0014910	regulation of smooth muscle cell migration	19/1222	84/18670	1.53971e-06	8.53662e-06	3.52569e-06	CCL5/IQGAP1/VTN/AIF1/NRP1/NDRG4/ILK/MDM2/NR4A3/CRK/NFE2L2/SORL1/POSTN/PLXNA1/PPARD/SSH1/LRP1/MEF2C/PDGFRB	19
GO:0048144	fibroblast proliferation	19/1222	84/18670	1.53971e-06	8.53662e-06	3.52569e-06	BAX/JUN/DAB2IP/PDGFRA/TGFB1/S100A6/PRKDC/SKI/CDK6/ZMPSTE24/SPHK1/TRIM32/E2F1/LIG4/NDUFS4/FN1/CTNNB1/CREB1/PDGFRB	19
GO:1905897	regulation of response to endoplasmic reticulum stress	19/1222	84/18670	1.53971e-06	8.53662e-06	3.52569e-06	BAX/PARK7/BCL2L11/ATXN3/NCK1/NCK2/SIRT1/DAB2IP/BOK/HSPA5/BAK1/TMEM259/MANF/NFE2L2/BAG6/HYOU1/EIF2AK3/USP14/OPA1	19
GO:0048873	homeostasis of number of cells within a tissue	11/1222	30/18670	1.54921e-06	8.57359e-06	3.54096e-06	RAC3/BAX/NOTCH1/SMO/CSF1/PTPN11/CORO1A/KRAS/GIGYF2/VPS54/SOX9	11
GO:0061842	microtubule organizing center localization	11/1222	30/18670	1.54921e-06	8.57359e-06	3.54096e-06	NDEL1/DYNC1LI2/KIF5B/SUN2/IFT20/ARPC5/AKAP9/SUN1/PAFAH1B1/ASPM/AURKA	11
GO:0099565	chemical synaptic transmission, postsynaptic	22/1222	108/18670	1.57509e-06	8.70892e-06	3.59685e-06	S1PR2/DRD4/STX1A/PTEN/MECP2/ARRB2/P2RX4/NLGN2/RAB3GAP1/RGS4/BAIAP2/MTMR2/SSH1/SH3GL1/MEF2C/CDK5/ABAT/EIF4A3/SHANK3/DVL1/GSK3A/CACNB3	22
GO:0003407	neural retina development	16/1222	62/18670	1.59637e-06	8.81054e-06	3.63882e-06	ATP2B4/CASP2/TOPORS/IRX5/SMARCA4/THY1/SOX8/DLL4/ACTL6A/HIPK1/RDH13/SOX9/PSEN1/DIO3/ATP2B1/ROM1	16
GO:0055025	positive regulation of cardiac muscle tissue development	16/1222	62/18670	1.59637e-06	8.81054e-06	3.63882e-06	EDN1/NOTCH1/YAP1/PARP2/ARRB2/MTOR/TGFB1/KAT2A/PIN1/ERBB3/MAPK1/CREB1/MEF2C/MAPK14/CDK1/HEY2	16
GO:0006809	nitric oxide biosynthetic process	18/1222	77/18670	1.73655e-06	9.56677e-06	3.95115e-06	KLF4/GCHFR/EDN1/ATP2B4/CD36/CYP1B1/P2RX4/MTOR/AIF1/RAC1/DNM2/HSP90AA1/HSP90AB1/IL1B/PTGS2/ITGB2/ZC3H12A/CD34	18
GO:0032481	positive regulation of type I interferon production	18/1222	77/18670	1.73655e-06	9.56677e-06	3.95115e-06	XRCC6/CRCP/SETD2/PQBP1/RELA/PRKDC/PTPN11/HMGB1/TLR3/FLOT1/XRCC5/HSPD1/CTNNB1/HMGB2/TLR2/DHX36/EP300/TBK1	18
GO:1903034	regulation of response to wounding	30/1222	179/18670	1.7874e-06	9.83802e-06	4.06318e-06	KLF4/ARFGEF1/EDN1/HMGCR/PTEN/DUOX2/CD36/NDEL1/PTPRS/MTOR/PDGFRA/VTN/TGFBR2/HRAS/THBS1/PTPRF/PLAT/SCARF1/MAP2K1/CRK/DMTN/NFE2L2/RTN4R/PPARD/CERS2/LRP1/ABAT/LRIG2/WNT4/CD34	30
GO:0031056	regulation of histone modification	26/1222	143/18670	1.8122e-06	9.96544e-06	4.1158e-06	MTHFR/MECP2/ZNF335/ISL1/SIRT1/PYGO2/TGFB1/KAT2A/SNAI2/SKI/KDM1A/LIF/EED/IL1B/ZMPSTE24/SPHK2/KMT2B/SMARCB1/SET/SNW1/PRKD2/NIPBL/CTNNB1/SMAD4/ATM/FMR1	26
GO:0007051	spindle organization	29/1222	170/18670	1.82954e-06	1.00517e-05	4.15143e-06	WDR62/MECP2/BIRC5/BCCIP/STMN1/TACC3/HNRNPU/KIF3B/CEP120/SUN2/MYBL2/TUBB/CDC20/RAN/FLNA/RACGAP1/AAAS/CHMP4B/DCTN1/CHMP2B/PKD1/MAP4/RHOA/ASPM/AURKA/PLK2/VCP/RAB11A/TACC1	29
GO:0009299	mRNA transcription	10/1222	25/18670	1.83484e-06	1.00536e-05	4.15219e-06	HSF1/STAT3/C5AR1/FLNA/SOX17/SRF/PPARD/ATF4/MED1/HIF1A	10
GO:0051654	establishment of mitochondrion localization	10/1222	25/18670	1.83484e-06	1.00536e-05	4.15219e-06	RHOT1/MAP1S/MGARP/TRAK2/UBB/WASF1/UCHL1/KIF1B/OPA1/HIF1A	10
GO:0060444	branching involved in mammary gland duct morphogenesis	10/1222	25/18670	1.83484e-06	1.00536e-05	4.15219e-06	EPHA2/DDR1/TGFB1/CSF1/TBX3/AREG/LRP6/ETV5/MED1/WNT4	10
GO:0051261	protein depolymerization	22/1222	109/18670	1.85305e-06	1.01378e-05	4.187e-06	MAP1S/TRIOBP/SPTBN1/CFL1/STMN1/CAMSAP1/HDAC6/HSPA8/ARHGEF2/TWF1/GAK/DMTN/WDR1/CAPZB/MTPN/KATNB1/CIB1/SH3GL1/CAMSAP2/MAP1A/TAOK1/SPTAN1	22
GO:0046890	regulation of lipid biosynthetic process	32/1222	198/18670	1.85356e-06	1.01378e-05	4.187e-06	ADM/HMGCR/AGAP2/EGR1/SIRT1/DGKQ/MTOR/C3/ACSL3/PROX1/SNAI2/RAN/REST/IL1B/NSMAF/SPHK2/SPHK1/STAR/HMGCS1/SMPD2/PTGS2/ELOVL5/AKR1C3/AVPR1A/CREB1/INSIG1/FABP5/SAMD8/LDLR/PRKAA1/TNFRSF1A/WNT4	32
GO:0060602	branch elongation of an epithelium	9/1222	20/18670	1.85979e-06	1.01536e-05	4.1935e-06	SPRY1/YAP1/TGFB1/SPRY2/AREG/TNC/SOX9/SIX1/MED1	9
GO:1903599	positive regulation of autophagy of mitochondrion	9/1222	20/18670	1.85979e-06	1.01536e-05	4.1935e-06	PARK7/FBXO7/HDAC6/MUL1/HTT/GBA/BNIP3/SMURF1/HIF1A	9
GO:2001057	reactive nitrogen species metabolic process	19/1222	85/18670	1.86264e-06	1.016e-05	4.19615e-06	KLF4/GCHFR/EDN1/ATP2B4/CD36/CYP1B1/P2RX4/MTOR/AIF1/RAC1/DNM2/HSP90AA1/HSP90AB1/IL1B/PTGS2/ITGB2/TLR2/ZC3H12A/CD34	19
GO:0051205	protein insertion into membrane	14/1222	49/18670	1.90062e-06	1.03579e-05	4.27788e-06	BAX/BCL2L11/NMT1/BID/CASP8/BAG6/YWHAQ/YWHAH/E2F1/TP53BP2/YWHAZ/YWHAE/YWHAG/BAD	14
GO:0043122	regulation of I-kappaB kinase/NF-kappaB signaling	36/1222	237/18670	1.95586e-06	1.06428e-05	4.39556e-06	CPNE1/CD36/SIRT1/ECT2/DAB2IP/MUL1/PPP5C/RELA/FADD/BCL10/HMOX1/TLR3/ABL1/FLNA/WLS/HDAC1/IKBKG/IL1B/CASP8/PDPK1/SPHK2/SHARPIN/TRAF2/TRIM32/TRAF6/VAPA/HSPB1/CFLAR/CTNNB1/RHOA/CCL21/DHX36/PLK2/ZC3H12A/TBK1/TNFRSF1A	36
GO:0019058	viral life cycle	45/1222	328/18670	1.95641e-06	1.06428e-05	4.39556e-06	VAPB/WWP1/NOTCH1/CCL5/EPHA2/NUP133/RAB29/VPS18/TARBP2/SNX3/KPNA2/CTBP2/PROX1/RAB5A/EFNB3/DYNLT1/RAN/IDE/HSP90AB1/EIF2AK4/SCARB2/FURIN/AAAS/TRIM32/SMARCB1/CHMP4A/CHMP4B/VAPA/CHMP2B/TOP2B/ITGB1/STAU1/CCL2/KPNA1/UBB/CDK1/LDLR/TRIM11/DAG1/ZC3H12A/DDX6/VCP/EPS15/FMR1/AXL	45
GO:0050670	regulation of lymphocyte proliferation	33/1222	208/18670	1.95993e-06	1.06524e-05	4.39952e-06	CCL5/IL6R/GPR183/CASP3/NCK1/ZNF335/TWSG1/NCK2/DNAJA3/IL18/IL6/AIF1/TGFB1/FADD/TGFBR2/HMGB1/EBI3/TNFRSF21/CORO1A/IL1B/DLG5/HES1/LST1/CEBPB/TRAF6/CD3E/GPNMB/CTNNB1/MEF2C/ERBB2/SOS1/ATM/PRNP	33
GO:0031571	mitotic G1 DNA damage checkpoint	16/1222	63/18670	2.01089e-06	1.09001e-05	4.50183e-06	BAX/FBXO31/CASP2/PRKDC/CARM1/MDM2/GIGYF2/E2F1/PRMT1/CDK1/AURKA/EP300/PLK2/SOX4/ATM/ZNF385A	16
GO:0044819	mitotic G1/S transition checkpoint	16/1222	63/18670	2.01089e-06	1.09001e-05	4.50183e-06	BAX/FBXO31/CASP2/PRKDC/CARM1/MDM2/GIGYF2/E2F1/PRMT1/CDK1/AURKA/EP300/PLK2/SOX4/ATM/ZNF385A	16
GO:2000401	regulation of lymphocyte migration	16/1222	63/18670	2.01089e-06	1.09001e-05	4.50183e-06	WASL/CCL5/CRKL/AIF1/FADD/CXCL12/CRK/CXCL10/WNK1/APOD/CCL3/CCL2/RHOA/CCL21/ADAM10/ADAM8	16
GO:1903078	positive regulation of protein localization to plasma membrane	15/1222	56/18670	2.02231e-06	1.09522e-05	4.52335e-06	ARF6/PTPN9/EPHA2/SPTBN1/KIF5B/ACSL3/STAC3/RER1/ITGA3/PDPK1/CIB1/ITGB1/LRP1/PRNP/RAB11A	15
GO:1904064	positive regulation of cation transmembrane transport	26/1222	144/18670	2.07601e-06	1.1233e-05	4.63932e-06	DRD1/BAX/PARK7/DRD4/CHP1/KIF5B/THY1/STAC3/CALM2/ARF1/ABL1/DNM2/FLNA/COX17/CXCL10/CALM3/WNK1/PDPK1/HTT/AKAP9/CCL2/SLC9A1/PLCG1/SHANK3/CACNB3/ARC	26
GO:0051054	positive regulation of DNA metabolic process	35/1222	228/18670	2.114e-06	1.14284e-05	4.72002e-06	KLF4/BAX/XRCC1/MECP2/JUN/SIRT1/ACTR2/NBN/ARRB2/HNRNPD/IL6/TGFB1/HRAS/ERCC2/H2AX/PRKDC/HMGB1/RAC1/HSF1/HSP90AA1/HSP90AB1/XRCC5/PRKD2/PARP1/HDAC10/USP9X/ENDOG/CTNNB1/MAPK1/DHX36/CDK1/ATM/MAP2K4/PDGFRB/ATF1	35
GO:0061333	renal tubule morphogenesis	18/1222	78/18670	2.12083e-06	1.14348e-05	4.72264e-06	GDNF/SMO/TGFB1/PBX1/ILK/COL4A1/SOX8/HES1/CITED1/IRX3/PKD1/DCHS1/CTNNB1/SOX9/MEF2C/SIX1/SMAD4/WNT4	18
GO:0072028	nephron morphogenesis	18/1222	78/18670	2.12083e-06	1.14348e-05	4.72264e-06	GDNF/SMO/TGFB1/PBX1/ILK/LIF/SOX8/HES1/CITED1/IRX3/PKD1/DCHS1/CTNNB1/SOX9/SIX1/SMAD4/PDGFRB/WNT4	18
GO:0090398	cellular senescence	18/1222	78/18670	2.12083e-06	1.14348e-05	4.72264e-06	TERF2/NAMPT/SIRT1/CALR/HRAS/H2AX/PRKDC/B2M/CDK6/ABL1/MAP2K1/TBX3/KRAS/ZMPSTE24/SRF/MAPK14/PLK2/OPA1	18
GO:0001953	negative regulation of cell-matrix adhesion	13/1222	43/18670	2.18457e-06	1.1768e-05	4.86027e-06	FAM107A/PTEN/THBS1/NF2/DMTN/CORO1C/RASA1/MAP4K4/POSTN/APOD/LRP1/ACVRL1/MMP14	13
GO:0007204	positive regulation of cytosolic calcium ion concentration	44/1222	319/18670	2.19646e-06	1.18215e-05	4.88238e-06	DRD1/BAX/ADM/EDN1/ATP2B4/CD36/NPTN/PRKACA/P2RX4/CNR1/PDGFRA/TGFB1/GNB1/BAK1/PLCB2/CHERP/DIAPH1/CIB2/THY1/HMGB1/CALM2/ABL1/FIS1/C5AR1/OXT/CORO1A/NMB/CXCL10/CALM3/PDPK1/LRP6/P2RY1/HTT/PKD1/AVPR1A/CCL3/LRP1/CCL21/CDK5/EDNRB/S1PR1/PLCG1/PRNP/CACNB3	44
GO:0060291	long-term synaptic potentiation	19/1222	86/18670	2.24579e-06	1.20764e-05	4.98763e-06	DRD1/SNAP47/FAM107A/PTEN/CRTC1/MECP2/NPTN/ABL1/LGMN/EIF2AK4/NRGN/STAU1/MAPK1/CREB1/PLK2/SHANK3/PRNP/CALB2/ARC	19
GO:0006900	vesicle budding from membrane	21/1222	102/18670	2.258e-06	1.21183e-05	5.00493e-06	WASL/VAPB/PICALM/PDCD6/NAPA/GORASP1/SNX3/SEC16A/CNIH2/ARF1/DNM2/SEC24B/AREG/CHMP4A/TMED2/VAPA/AP3D1/PEF1/KLHL12/INSIG1/TRAPPC4	21
GO:0001963	synaptic transmission, dopaminergic	11/1222	31/18670	2.25957e-06	1.21183e-05	5.00493e-06	DRD1/PARK7/DRD4/GDNF/PNKD/ARRB2/TOR1A/FLOT1/RAB3B/PTGS2/CDK5	11
GO:0090659	walking behavior	11/1222	31/18670	2.25957e-06	1.21183e-05	5.00493e-06	CTNS/DRD1/HTRA2/FXN/ARRB2/SPG11/CLN8/EFNB3/ZMPSTE24/PSAP/UCHL1	11
GO:0060993	kidney morphogenesis	20/1222	94/18670	2.28685e-06	1.22537e-05	5.06089e-06	GDNF/SMO/TGFB1/PBX1/ILK/LIF/SOX8/ZMPSTE24/HES1/CITED1/IRX3/PKD1/DCHS1/CTNNB1/SOX9/SIX1/SOX4/SMAD4/PDGFRB/WNT4	20
GO:0034405	response to fluid shear stress	12/1222	37/18670	2.34206e-06	1.25164e-05	5.16938e-06	KLF4/ETS1/P2RX4/TGFB1/CA2/NFE2L2/MAPK7/PTGS2/PKD1/MEF2C/TGFB3/PDGFRB	12
GO:0042307	positive regulation of protein import into nucleus	12/1222	37/18670	2.34206e-06	1.25164e-05	5.16938e-06	BAG3/SMO/ECT2/ZPR1/TGFB1/RAN/FLNA/PTGS2/MAPK1/MAPK14/PSEN1/ZC3H12A	12
GO:1905314	semi-lunar valve development	12/1222	37/18670	2.34206e-06	1.25164e-05	5.16938e-06	NOTCH1/HEY1/NOTCH2/TGFB1/SNAI2/BMPR2/DLL4/EFNA1/RB1/SOX9/HEY2/TNFRSF1A	12
GO:0051057	positive regulation of small GTPase mediated signal transduction	17/1222	71/18670	2.35163e-06	1.25565e-05	5.18592e-06	NOTCH1/GRB2/CRKL/ALS2/SHC1/RAPGEF1/NOTCH2/HRAS/CSF1/RAC1/DYNLT1/KRAS/RTN4R/MAP4K4/SOS1/PDGFRB/COL3A1	17
GO:0010959	regulation of metal ion transport	51/1222	394/18670	2.38797e-06	1.27393e-05	5.26144e-06	DRD1/BAX/DRD4/CCL5/PTEN/ATP2B4/CAMK2G/PRKACA/SLC9A3R1/ARRB2/P2RX4/CHP1/KIF5B/TGFB1/BAK1/DIAPH1/B2M/CXCL12/THY1/STAC3/CALM2/ARF1/ABL1/DNM2/FLNA/CORO1A/CXCL10/CALM3/WNK1/PDPK1/SPHK2/RGS4/YWHAH/HTT/AKAP9/PTGS2/ATF4/CCL3/CCL2/CTNNB1/RHOA/GNAI2/SLC9A1/PLCG1/SCN1B/YWHAE/PDGFRB/ATP2B1/PRNP/CACNB3/FMR1	51
GO:0061025	membrane fusion	27/1222	154/18670	2.39507e-06	1.2766e-05	5.27245e-06	SNAP47/PRRT2/STX1A/VPS18/NAPA/CHP1/KIF5B/SPG11/STX7/CALR/RAB8A/SNAPIN/GNAI3/CORO1A/ANKRD27/SPHK1/SNAP29/STX6/SNAP23/VAPA/CHMP2B/VAMP4/DNM1L/VAMP7/AKT2/OPA1/CPLX2	27
GO:0043900	regulation of multi-organism process	52/1222	405/18670	2.42784e-06	1.29293e-05	5.33991e-06	VAPB/NOTCH1/CCL5/BCL2L11/JUN/CFL1/CD36/HDAC2/PQBP1/CNR1/RNF216/TARBP2/SNX3/MUL1/CALR/KPNA2/ACVR1B/LEF1/SIRT2/PROX1/SMARCA4/DYNLT1/REST/HDAC1/CSF1R/OXT/EIF2AK4/IL1B/ZMPSTE24/GAPDH/TRIM32/SMARCB1/SEC14L1/SNW1/P2RY1/CHMP4B/TRAF6/VAPA/CHMP2B/CACNA1H/TOP2B/CIB1/CCL3/STAU1/EDNRB/AURKA/EP300/TRIM11/ZC3H12A/TBK1/BAD/FMR1	52
GO:0033059	cellular pigmentation	14/1222	50/18670	2.48176e-06	1.31933e-05	5.44894e-06	ZEB2/BLOC1S2/BBS7/BLOC1S5/BLOC1S3/MKKS/SNAPIN/BLOC1S4/BLOC1S1/ANKRD27/BBS4/BLOC1S6/AP3D1/RAB11A	14
GO:0042398	cellular modified amino acid biosynthetic process	14/1222	50/18670	2.48176e-06	1.31933e-05	5.44894e-06	PARK7/DHFR/ALDH9A1/GATM/MTHFD1/ALDH7A1/NFE2L2/GART/GCLC/PLOD3/ATIC/GSS/FPGS/CKB	14
GO:0044783	G1 DNA damage checkpoint	16/1222	64/18670	2.51968e-06	1.33598e-05	5.51771e-06	BAX/FBXO31/CASP2/PRKDC/CARM1/MDM2/GIGYF2/E2F1/PRMT1/CDK1/AURKA/EP300/PLK2/SOX4/ATM/ZNF385A	16
GO:0046579	positive regulation of Ras protein signal transduction	16/1222	64/18670	2.51968e-06	1.33598e-05	5.51771e-06	NOTCH1/GRB2/CRKL/ALS2/SHC1/RAPGEF1/NOTCH2/HRAS/CSF1/RAC1/DYNLT1/KRAS/RTN4R/MAP4K4/PDGFRB/COL3A1	16
GO:0060135	maternal process involved in female pregnancy	16/1222	64/18670	2.51968e-06	1.33598e-05	5.51771e-06	AKR1B1/CNR1/MTOR/BMPR2/LIF/MEN1/ITGA3/NR2F2/TMED2/PPARD/PTGS2/MAPK1/MED1/PRDM1/GJB2/WNT4	16
GO:0002066	columnar/cuboidal epithelial cell development	15/1222	57/18670	2.57974e-06	1.36459e-05	5.63585e-06	TRIOBP/SMO/SLC9A3R1/NKX6-1/CDK6/DLL1/SCRIB/SEC24B/PDPK1/PAFAH1B1/RHEB/PRDM1/GSK3A/BAD/HIF1A	15
GO:0043536	positive regulation of blood vessel endothelial cell migration	18/1222	79/18670	2.58038e-06	1.36459e-05	5.63585e-06	ETS1/SIRT1/P2RX4/TGFB1/NRP1/THBS1/HMGB1/HMOX1/ABL1/NFE2L2/PDPK1/PRKD2/PTGS2/HSPB1/CIB1/PLCG1/PLK2/HIF1A	18
GO:1900034	regulation of cellular response to heat	18/1222	79/18670	2.58038e-06	1.36459e-05	5.63585e-06	BAG3/BAG5/NUP133/CAMK2G/SIRT1/MTOR/DNAJB1/HSPA8/HSF1/HSP90AA1/HSP90AB1/AAAS/MAPK1/AKT1S1/EP300/ATM/YWHAE/CD34	18
GO:1904062	regulation of cation transmembrane transport	46/1222	342/18670	2.61553e-06	1.38197e-05	5.70765e-06	DRD1/BAX/PARK7/DRD4/PTEN/ATP2B4/PRKACA/SLC9A3R1/CHP1/KIF5B/TGFB1/MINK1/CNIH2/NLGN2/DIAPH1/THY1/STAC3/CALM2/ARF1/ABL1/DNM2/FLNA/COX17/CORO1A/CXCL10/CALM3/WNK1/PDPK1/SPHK2/RGS4/YWHAH/HTT/AKAP9/SHISA8/MMP9/CCL2/MEF2C/SLC9A1/PLCG1/SCN1B/SHANK3/YWHAE/PRNP/CACNB3/ARC/FMR1	46
GO:0002690	positive regulation of leukocyte chemotaxis	19/1222	87/18670	2.69901e-06	1.42484e-05	5.8847e-06	EDN1/CCL5/IL6R/IL6/AIF1/CALR/THBS1/CSF1/CXCL12/HMGB1/RAC1/LGMN/C5AR1/CXCL10/WNK1/CCL3/CCL21/MAPK14/ADAM10	19
GO:0044070	regulation of anion transport	20/1222	95/18670	2.72065e-06	1.43502e-05	5.92674e-06	EDN1/GABRE/SV2A/P2RX4/MTOR/THBS1/CA2/RAB3GAP1/SLC6A1/OXT/IL1B/RGS4/HRH3/CEBPB/ATF4/AVPR1A/AKT2/PSEN1/ABAT/PRNP	20
GO:0003171	atrioventricular valve development	10/1222	26/18670	2.80691e-06	1.47923e-05	6.10933e-06	NOTCH1/HEY1/TGFBR2/BMPR2/MDM2/EFNA1/DCHS1/HEY2/SOX4/SMAD4	10
GO:0060412	ventricular septum morphogenesis	13/1222	44/18670	2.91589e-06	1.534e-05	6.33553e-06	NOTCH1/HEY1/TGFBR2/PROX1/TGFBR1/FZD1/BMPR2/TBX3/HES1/FZD2/HEY2/SOX4/SMAD4	13
GO:2000404	regulation of T cell migration	13/1222	44/18670	2.91589e-06	1.534e-05	6.33553e-06	CCL5/CRKL/AIF1/FADD/CXCL12/CRK/CXCL10/WNK1/APOD/RHOA/CCL21/ADAM10/ADAM8	13
GO:0031109	microtubule polymerization or depolymerization	22/1222	112/18670	2.9768e-06	1.56239e-05	6.45277e-06	TBCD/MAP1S/GBA2/MECP2/STMN1/NDEL1/CAMSAP1/HDAC6/ARHGEF2/RAC1/ABL1/FES/DCTN1/AKAP9/KATNB1/DYRK1A/CIB1/RANBP9/CAMSAP2/MAP1A/CDK5RAP2/TAOK1	22
GO:0060419	heart growth	22/1222	112/18670	2.9768e-06	1.56239e-05	6.45277e-06	PPARA/EDN1/NOTCH1/PTEN/YAP1/PARP2/MTOR/TGFBR2/NDRG4/PROX1/TGFBR1/PDLIM5/RGS4/PIN1/MAPK1/MEF2C/MAPK14/CDK1/S1PR1/HEY2/MAP2K4/GSK3A	22
GO:0045955	negative regulation of calcium ion-dependent exocytosis	7/1222	12/18670	2.99301e-06	1.56239e-05	6.45277e-06	RAP1B/NOTCH1/RAP1A/STXBP3/REST/GNAI2/FMR1	7
GO:0060019	radial glial cell differentiation	7/1222	12/18670	2.99301e-06	1.56239e-05	6.45277e-06	METTL3/LEF1/METTL14/STAT3/CDH2/HES1/RHOA	7
GO:0060788	ectodermal placode formation	7/1222	12/18670	2.99301e-06	1.56239e-05	6.45277e-06	HDAC2/FRS2/PROX1/HDAC1/TBX3/CTNNB1/SIX1	7
GO:0071697	ectodermal placode morphogenesis	7/1222	12/18670	2.99301e-06	1.56239e-05	6.45277e-06	HDAC2/FRS2/PROX1/HDAC1/TBX3/CTNNB1/SIX1	7
GO:0097201	negative regulation of transcription from RNA polymerase II promoter in response to stress	7/1222	12/18670	2.99301e-06	1.56239e-05	6.45277e-06	BAG3/JUN/NCK1/NCK2/DNAJB1/SIRT2/IMPACT	7
GO:0099640	axo-dendritic protein transport	7/1222	12/18670	2.99301e-06	1.56239e-05	6.45277e-06	TERF2/KIF5B/HNRNPU/SFPQ/HSPB1/MAP1A/PURA	7
GO:1905244	regulation of modification of synaptic structure	7/1222	12/18670	2.99301e-06	1.56239e-05	6.45277e-06	CYFIP1/ABL1/BAIAP2/CHMP2B/GRIPAP1/RHOA/FMR1	7
GO:0071219	cellular response to molecule of bacterial origin	33/1222	212/18670	3.00656e-06	1.56811e-05	6.47643e-06	CXCL1/CCL5/CD36/DAB2IP/IL18/IL6/RELA/TGFB1/CSF3/SIRT2/BCL10/HMGB1/HSF1/ABL1/IL1B/CXCL10/PLAA/STAR/CEBPB/TRAF6/PPARD/SPON2/CCL3/CCL2/MAPK1/HMGB2/RHOA/MEF2C/TLR2/MAPK14/EDNRB/ZC3H12A/AXL	33
GO:0031498	chromatin disassembly	9/1222	21/18670	3.0655e-06	1.59201e-05	6.57514e-06	MAP1S/SMARCC1/SMARCA4/ARID1A/SMARCB1/SMARCE1/SET/SMARCC2/SMARCD1	9
GO:0036499	PERK-mediated unfolded protein response	9/1222	21/18670	3.0655e-06	1.59201e-05	6.57514e-06	NCK1/NCK2/BOK/HSPA5/NFE2L2/EIF2S1/ATF4/EIF2AK3/CCL2	9
GO:0051412	response to corticosterone	9/1222	21/18670	3.0655e-06	1.59201e-05	6.57514e-06	FOS/FOSL1/HSD3B1/HSD3B2/CALM3/STAR/AVPR1A/FOXO3/ATP2B1	9
GO:0061003	positive regulation of dendritic spine morphogenesis	9/1222	21/18670	3.0655e-06	1.59201e-05	6.57514e-06	DBN1/ACTR2/CAPRIN1/BAIAP2/DBNL/DNM1L/PAFAH1B1/DHX36/OPA1	9
GO:1903392	negative regulation of adherens junction organization	9/1222	21/18670	3.0655e-06	1.59201e-05	6.57514e-06	FAM107A/PTEN/THBS1/DMTN/CORO1C/APOD/LRP1/ACVRL1/MMP14	9
GO:0043535	regulation of blood vessel endothelial cell migration	27/1222	156/18670	3.09046e-06	1.60361e-05	6.62302e-06	KLF4/NOTCH1/EPHA2/ETS1/MECP2/SIRT1/P2RX4/TGFB1/NRP1/THBS1/HMGB1/HMOX1/ABL1/NFE2L2/PDPK1/DLL4/PRKD2/EFNA1/PTGS2/HSPB1/CIB1/RHOA/ACVRL1/MEF2C/PLCG1/PLK2/HIF1A	27
GO:0070663	regulation of leukocyte proliferation	34/1222	222/18670	3.10124e-06	1.60782e-05	6.64043e-06	CCL5/IL6R/GPR183/CASP3/NCK1/ZNF335/TWSG1/NCK2/DNAJA3/IL18/IL6/AIF1/TGFB1/FADD/TGFBR2/CSF1/HMGB1/EBI3/TNFRSF21/CORO1A/IL1B/DLG5/HES1/LST1/CEBPB/TRAF6/CD3E/GPNMB/CTNNB1/MEF2C/ERBB2/SOS1/ATM/PRNP	34
GO:0006892	post-Golgi vesicle-mediated transport	21/1222	104/18670	3.13443e-06	1.62364e-05	6.70577e-06	ARL3/MACF1/SPTBN1/ARF4/CSK/RAB10/SEC16A/PREPL/ACSL3/ARF1/DNM2/GAK/AP2A1/SORL1/GOLGA4/VPS54/SNAP23/AP3D1/VAMP7/LLGL1/EPS15	21
GO:0046825	regulation of protein export from nucleus	12/1222	38/18670	3.21999e-06	1.66513e-05	6.87709e-06	PARK7/BAG3/SETD2/PRKACA/PTPN11/ANP32B/MDM2/IL1B/CDK5/UHMK1/YWHAE/RANGAP1	12
GO:1905898	positive regulation of response to endoplasmic reticulum stress	12/1222	38/18670	3.21999e-06	1.66513e-05	6.87709e-06	BAX/BCL2L11/ATXN3/NCK1/NCK2/SIRT1/DAB2IP/BOK/BAK1/TMEM259/NFE2L2/BAG6	12
GO:0043506	regulation of JUN kinase activity	19/1222	88/18670	3.23346e-06	1.66699e-05	6.88481e-06	EDN1/ZEB2/SPAG9/DAB2IP/SFRP2/MUL1/DAXX/FZD10/MAP3K11/TRAF2/DVL3/TRAF6/DBNL/FZD8/MAP3K5/DVL2/TAOK1/MAP2K4/DKK1	19
GO:1903321	negative regulation of protein modification by small protein conjugation or removal	19/1222	88/18670	3.23346e-06	1.66699e-05	6.88481e-06	HMG20A/PARK7/BAG5/UFL1/HMG20B/ARRB2/CHP1/MTOR/RELA/TAF1/ABL1/PLAA/LIMK1/GCLC/CTNNB1/PSEN1/CDK5/SOX4/RPS7	19
GO:0003338	metanephros morphogenesis	11/1222	32/18670	3.24008e-06	1.66699e-05	6.88481e-06	GDNF/SMO/LIF/SOX8/HES1/CITED1/PKD1/CTNNB1/SOX9/PDGFRB/WNT4	11
GO:0006356	regulation of transcription by RNA polymerase I	11/1222	32/18670	3.24008e-06	1.66699e-05	6.88481e-06	MTOR/SMARCA4/TAF1/FLNA/ZMPSTE24/SMARCB1/PHF8/ATF4/EIF2AK3/ERBB2/MED1	11
GO:0046685	response to arsenic-containing substance	11/1222	32/18670	3.24008e-06	1.66699e-05	6.88481e-06	SERPINF1/SRRT/PTEN/HSF1/HMOX1/DAXX/GCLC/ATF4/DHX36/ZC3H12A/VCP	11
GO:0061311	cell surface receptor signaling pathway involved in heart development	11/1222	32/18670	3.24008e-06	1.66699e-05	6.88481e-06	NOTCH1/HEY1/NOTCH2/TGFB1/SNAI2/SOX17/DLL4/CTNNB1/HEY2/DKK1/MKS1	11
GO:1903749	positive regulation of establishment of protein localization to mitochondrion	15/1222	58/18670	3.27075e-06	1.68135e-05	6.94408e-06	HTRA2/NMT1/CSNK2A2/BID/CASP8/YWHAQ/YWHAH/E2F1/TP53BP2/YWHAZ/YWHAE/PRKAA1/GSK3A/YWHAG/BAD	15
GO:0043244	regulation of protein complex disassembly	22/1222	113/18670	3.47118e-06	1.78136e-05	7.35716e-06	MAP1S/TRIOBP/SPTBN1/CFL1/CAMSAP1/HDAC6/ARHGEF2/TWF1/DMTN/WDR1/ZMPSTE24/CAPZB/MTPN/KATNB1/CIB1/GBA/BNIP3/CAMSAP2/MAP1A/TAOK1/SETX/SPTAN1	22
GO:0048640	negative regulation of developmental growth	22/1222	113/18670	3.47118e-06	1.78136e-05	7.35716e-06	PPARA/MAG/FXN/PTEN/PTPRS/SFRP2/NRP1/TGFBR2/STK4/RNF6/LGMN/SEMA4G/RTN4/PTK2/SEMA4C/RTN4R/RGS4/NKD1/SEMA3F/CDK5/SEMA4F/GSK3A	22
GO:0014065	phosphatidylinositol 3-kinase signaling	26/1222	148/18670	3.52257e-06	1.80621e-05	7.45979e-06	KLF4/TSC2/EDN1/CCL5/PTEN/SIRT1/SLC9A3R1/DAB2IP/PDGFRA/IL18/PIP5K1C/CSF3/SIRT2/UNC5B/UBE3A/PTK2/ZFP36L1/PPP2R5B/STAMBP/PPARD/ERBB3/MAPK1/SOX9/ERBB2/PDGFRB/BECN1	26
GO:1902275	regulation of chromatin organization	30/1222	185/18670	3.58891e-06	1.83867e-05	7.59386e-06	MAP1S/MTHFR/MECP2/ZNF335/ISL1/SIRT1/PYGO2/HNRNPU/TGFB1/KAT2A/SNAI2/SKI/KDM1A/LIF/EED/IL1B/TAL1/ZMPSTE24/SPHK2/KMT2B/SMARCB1/SET/SNW1/PRKD2/PHF8/NIPBL/CTNNB1/SMAD4/ATM/FMR1	30
GO:0008593	regulation of Notch signaling pathway	21/1222	105/18670	3.67962e-06	1.88197e-05	7.77266e-06	NOTCH1/HEY1/NIBAN2/POFUT1/METTL3/STAT3/DLL1/RITA1/JAG2/DLL4/SYNJ2BP/HES1/POSTN/SNW1/LLGL1/HEY2/NOTCH3/EP300/ADAM10/MMP14/RFNG	21
GO:0055017	cardiac muscle tissue growth	21/1222	105/18670	3.67962e-06	1.88197e-05	7.77266e-06	PPARA/EDN1/NOTCH1/PTEN/YAP1/PARP2/MTOR/TGFBR2/NDRG4/TGFBR1/PDLIM5/RGS4/PIN1/MAPK1/MEF2C/MAPK14/CDK1/S1PR1/HEY2/MAP2K4/GSK3A	21
GO:1903533	regulation of protein targeting	18/1222	81/18670	3.77838e-06	1.93085e-05	7.97457e-06	HTRA2/BAG3/CHP1/HRAS/CSNK2A2/FIS1/DMTN/GDI1/CIB1/VAMP7/ITGB2/AKT2/CDK5/ERBB2/PRNP/PRKAA1/GSK3A/CACNB3	18
GO:0051932	synaptic transmission, GABAergic	13/1222	45/18670	3.85617e-06	1.9673e-05	8.12508e-06	RAC3/CLSTN3/GABRE/PTEN/CNR1/KIF5B/BAIAP3/NLGN2/USP46/CA2/SLC6A1/KRAS/NISCH	13
GO:1900271	regulation of long-term synaptic potentiation	13/1222	45/18670	3.85617e-06	1.9673e-05	8.12508e-06	FAM107A/CRTC1/NPTN/ABL1/LGMN/EIF2AK4/NRGN/STAU1/CREB1/SHANK3/PRNP/CALB2/ARC	13
GO:0140014	mitotic nuclear division	38/1222	264/18670	3.86228e-06	1.96876e-05	8.13111e-06	EDN1/BIRC5/BCCIP/NDEL1/TACC3/HNRNPU/KIF3B/TGFB1/CENPF/SIRT2/MYBL2/CDC20/PRMT5/RAN/FLNA/RACGAP1/IL1B/RPL24/AAAS/SPHK1/PIN1/CHMP4A/CUL7/CHMP4B/CHMP2B/RB1/KATNB1/OBSL1/NIPBL/RHOA/AURKA/CDK5RAP2/ATM/PPP1R9B/PDGFRB/DAPK3/RAB11A/BECN1	38
GO:0051924	regulation of calcium ion transport	37/1222	254/18670	3.8882e-06	1.98031e-05	8.17881e-06	DRD1/BAX/DRD4/CCL5/CAMK2G/PRKACA/ARRB2/P2RX4/TGFB1/BAK1/DIAPH1/CXCL12/THY1/STAC3/CALM2/ABL1/CORO1A/CXCL10/CALM3/PDPK1/SPHK2/RGS4/HTT/PTGS2/CCL3/CCL2/CTNNB1/RHOA/GNAI2/SLC9A1/PLCG1/YWHAE/PDGFRB/ATP2B1/PRNP/CACNB3/FMR1	37
GO:0046887	positive regulation of hormone secretion	24/1222	131/18670	3.89366e-06	1.98131e-05	8.18296e-06	EDN1/PPP3CB/ISL1/NKX6-1/KIF5B/BAIAP3/NLGN2/GLUD1/GLUL/PTPN11/RAC1/SCT/NMB/CARTPT/P2RY1/PPARD/VAMP7/CREB1/LRP1/ABAT/SOX4/SMAD4/BAD/HIF1A	24
GO:0045428	regulation of nitric oxide biosynthetic process	16/1222	66/18670	3.8967e-06	1.98131e-05	8.18296e-06	KLF4/EDN1/ATP2B4/CD36/P2RX4/MTOR/AIF1/RAC1/DNM2/HSP90AA1/HSP90AB1/IL1B/PTGS2/ITGB2/ZC3H12A/CD34	16
GO:0071222	cellular response to lipopolysaccharide	32/1222	205/18670	3.9749e-06	2.01938e-05	8.3402e-06	CXCL1/CCL5/CD36/DAB2IP/IL18/IL6/RELA/TGFB1/CSF3/BCL10/HMGB1/HSF1/ABL1/IL1B/CXCL10/PLAA/STAR/CEBPB/TRAF6/PPARD/SPON2/CCL3/CCL2/MAPK1/HMGB2/RHOA/MEF2C/TLR2/MAPK14/EDNRB/ZC3H12A/AXL	32
GO:0072073	kidney epithelium development	25/1222	140/18670	3.98483e-06	2.02274e-05	8.35405e-06	NOTCH1/SPRY1/IQGAP1/YAP1/GDNF/SMO/TGFB1/PBX1/ILK/DLL1/LIF/SOX8/HES1/CITED1/IRX3/PKD1/DCHS1/CRLF1/CTNNB1/SOX9/MEF2C/SIX1/SMAD4/WNT4/CD34	25
GO:0008277	regulation of G protein-coupled receptor signaling pathway	26/1222	149/18670	4.0059e-06	2.03173e-05	8.39121e-06	ADM/EDN1/MGLL/CCL5/GIT1/USP33/ATP2B4/STMN1/NMT1/ARRB2/DGKQ/TULP3/C3/METAP2/DYNLT1/DNM2/PRMT5/ACPP/FNTA/RGS4/FZD2/METAP1/GNAI2/PPP1R9B/VPS35/GSK3A	26
GO:0002688	regulation of leukocyte chemotaxis	22/1222	114/18670	4.03914e-06	2.04688e-05	8.45376e-06	NBL1/EDN1/CCL5/IL6R/IL6/AIF1/CALR/THBS1/CSF1/CXCL12/HMGB1/RAC1/LGMN/C5AR1/CXCL10/JAM3/WNK1/CCL3/CCL2/CCL21/MAPK14/ADAM10	22
GO:0010656	negative regulation of muscle cell apoptotic process	15/1222	59/18670	4.12254e-06	2.0874e-05	8.62113e-06	EDN1/HMGCR/BAG3/ARRB2/SFRP2/ILK/HSF1/HMOX1/NFE2L2/PDPK1/LRP6/CFLAR/AMBRA1/HEY2/ZC3H12A	15
GO:0048168	regulation of neuronal synaptic plasticity	14/1222	52/18670	4.1378e-06	2.09338e-05	8.64583e-06	DBN1/NPTN/NSMF/HRAS/RAB8A/RAB5A/RAB3GAP1/NCDN/KRAS/STAR/SHISA8/SHANK3/RAB11A/ARC	14
GO:0035883	enteroendocrine cell differentiation	10/1222	27/18670	4.19695e-06	2.11274e-05	8.72578e-06	SMO/NKX6-1/CDK6/DLL1/MEN1/PDPK1/HES1/RHEB/GSK3A/BAD	10
GO:0043921	modulation by host of viral transcription	10/1222	27/18670	4.19695e-06	2.11274e-05	8.72578e-06	CCL5/JUN/LEF1/SMARCA4/REST/HDAC1/SMARCB1/SNW1/CCL3/EP300	10
GO:0052472	modulation by host of symbiont transcription	10/1222	27/18670	4.19695e-06	2.11274e-05	8.72578e-06	CCL5/JUN/LEF1/SMARCA4/REST/HDAC1/SMARCB1/SNW1/CCL3/EP300	10
GO:0061437	renal system vasculature development	10/1222	27/18670	4.19695e-06	2.11274e-05	8.72578e-06	NOTCH1/IL6R/EGR1/PDGFRA/NRP1/HES1/CFLAR/NOTCH3/PDGFRB/CD34	10
GO:0061440	kidney vasculature development	10/1222	27/18670	4.19695e-06	2.11274e-05	8.72578e-06	NOTCH1/IL6R/EGR1/PDGFRA/NRP1/HES1/CFLAR/NOTCH3/PDGFRB/CD34	10
GO:2000144	positive regulation of DNA-templated transcription, initiation	10/1222	27/18670	4.19695e-06	2.11274e-05	8.72578e-06	PSMC5/WNT10B/JUN/FOSL1/TAF1/SRF/CTNNB1/CREB1/DHX36/SETX	10
GO:0051928	positive regulation of calcium ion transport	23/1222	123/18670	4.30122e-06	2.16344e-05	8.93516e-06	DRD1/BAX/CCL5/ARRB2/P2RX4/BAK1/CXCL12/THY1/STAC3/CALM2/ABL1/CXCL10/CALM3/PDPK1/SPHK2/HTT/CCL3/CCL2/SLC9A1/PLCG1/PDGFRB/ATP2B1/CACNB3	23
GO:0008207	C21-steroid hormone metabolic process	12/1222	39/18670	4.37536e-06	2.19165e-05	9.05167e-06	ADM/AKR1B1/EGR1/DGKQ/HSD3B1/REST/HSD3B2/STAR/SRD5A1/CACNA1H/AKR1C3/WNT4	12
GO:0019048	modulation by virus of host morphology or physiology	12/1222	39/18670	4.37536e-06	2.19165e-05	9.05167e-06	VAPB/BCL2L11/KPNA2/TGFB1/SCRIB/EIF2AK4/CASP8/VAPA/KPNA1/DAG1/ZC3H12A/BAD	12
GO:0048713	regulation of oligodendrocyte differentiation	12/1222	39/18670	4.37536e-06	2.19165e-05	9.05167e-06	NOTCH1/HDAC2/MTOR/TNFRSF21/PRMT5/HDAC1/WDR1/HES1/CTNNB1/TLR2/RHEB/DAG1	12
GO:1902116	negative regulation of organelle assembly	12/1222	39/18670	4.37536e-06	2.19165e-05	9.05167e-06	FEZ2/ARHGEF2/KAT2A/STYXL1/DNM2/CHMP4A/CHMP4B/MAP4/MDM1/CDK5RAP2/SMAD4/BECN1	12
GO:1904591	positive regulation of protein import	12/1222	39/18670	4.37536e-06	2.19165e-05	9.05167e-06	BAG3/SMO/ECT2/ZPR1/TGFB1/RAN/FLNA/PTGS2/MAPK1/MAPK14/PSEN1/ZC3H12A	12
GO:0032642	regulation of chemokine production	18/1222	82/18670	4.54819e-06	2.27634e-05	9.40147e-06	KLF4/EPHA2/IL6R/EGR1/MUL1/IL6/AIF1/SNAI2/HMOX1/TLR3/CSF1R/IL1B/POSTN/TRIM32/APOD/LRP1/TLR2/HIF1A	18
GO:0010591	regulation of lamellipodium assembly	11/1222	33/18670	4.57361e-06	2.28342e-05	9.43069e-06	EPHA2/FSCN1/MTOR/WASF2/TWF1/RAC1/NCKAP1/DNM2/DMTN/CAPZB/ARPC2	11
GO:0048854	brain morphogenesis	11/1222	33/18670	4.57361e-06	2.28342e-05	9.43069e-06	PTEN/ZNF335/SMO/MKKS/CDH2/BBS4/PAFAH1B1/FOXO3/PSEN1/SOS1/SHANK3	11
GO:2000758	positive regulation of peptidyl-lysine acetylation	11/1222	33/18670	4.57361e-06	2.28342e-05	9.43069e-06	ISL1/TGFB1/KAT2A/SNAI2/LIF/IL1B/SPHK2/SMARCB1/SOX4/SMAD4/PRKAA1	11
GO:0031058	positive regulation of histone modification	19/1222	90/18670	4.59854e-06	2.2921e-05	9.46653e-06	MECP2/ISL1/SIRT1/TGFB1/KAT2A/SNAI2/KDM1A/LIF/EED/IL1B/SPHK2/SMARCB1/SNW1/PRKD2/NIPBL/CTNNB1/SMAD4/ATM/FMR1	19
GO:0046849	bone remodeling	19/1222	90/18670	4.59854e-06	2.2921e-05	9.46653e-06	EPHA2/EFNA4/CSK/CTHRC1/TPP1/NOTCH2/IL6/TGFB1/RAC1/CA2/CSF1R/NCDN/CARTPT/LRP6/TRAF6/CTNNB1/S1PR1/TGFB3/ADAM8	19
GO:0035729	cellular response to hepatocyte growth factor stimulus	8/1222	17/18670	4.69652e-06	2.33136e-05	9.6287e-06	RELA/NRP1/SIRT2/LGMN/GCLC/BCAR1/CREB1/MED1	8
GO:0061323	cell proliferation involved in heart morphogenesis	8/1222	17/18670	4.69652e-06	2.33136e-05	9.6287e-06	NOTCH1/ISL1/BMPR2/HES1/CTNNB1/SOX9/SIX1/SMAD4	8
GO:0098884	postsynaptic neurotransmitter receptor internalization	8/1222	17/18670	4.69652e-06	2.33136e-05	9.6287e-06	DRD4/USP46/DNM2/NUMB/SCRIB/AP2B1/EPS15/ARC	8
GO:0140239	postsynaptic endocytosis	8/1222	17/18670	4.69652e-06	2.33136e-05	9.6287e-06	DRD4/USP46/DNM2/NUMB/SCRIB/AP2B1/EPS15/ARC	8
GO:1903975	regulation of glial cell migration	8/1222	17/18670	4.69652e-06	2.33136e-05	9.6287e-06	CRKL/GPR183/P2RX4/CSF1/IDH2/CCL3/CERS2/LRP1	8
GO:0032387	negative regulation of intracellular transport	16/1222	67/18670	4.81107e-06	2.38628e-05	9.8555e-06	RAP1B/PARK7/RAP1A/BAG3/CD36/CHP1/SNX3/CNIH2/HMOX1/DMTN/GDI1/APOD/INSIG1/CDK5/RANGAP1/FMR1	16
GO:0044321	response to leptin	9/1222	22/18670	4.88651e-06	2.42171e-05	1.00019e-05	EDN1/PTEN/SIRT1/MKKS/STAT3/NR4A3/STAR/BBS4/UGCG	9
GO:0030073	insulin secretion	32/1222	207/18670	4.90271e-06	2.42776e-05	1.00268e-05	PARK7/HMGCR/CCL5/STX1A/RAP1A/VGF/CAMK2G/PPP3CB/ISL1/CNR1/NKX6-1/KIF5B/BAIAP3/NLGN2/GLUD1/STXBP3/GLUL/PTPN11/RAC1/REST/IL1B/CARTPT/MAP4K4/RAF1/PPARD/CDK16/LRP1/ABAT/SOX4/ADRA2C/BAD/HIF1A	32
GO:0007043	cell-cell junction assembly	23/1222	124/18670	4.95854e-06	2.45341e-05	1.01328e-05	TBCD/EPHA2/GJB1/GJC1/GNPAT/PRKACA/FSCN1/GJA4/ECT2/SNAI2/CTNND1/DLG5/CDH2/WDR1/CTNNA1/SRF/RAB13/RHOA/CNTNAP1/PARD6B/CLDN5/MPP5/GJB2	23
GO:0030330	DNA damage response, signal transduction by p53 class mediator	21/1222	107/18670	5.03568e-06	2.48954e-05	1.0282e-05	BAX/NDRG1/SIRT1/NBN/CASP2/CARM1/SNAI2/KDM1A/MDM2/ZMPSTE24/E2F1/DYRK1A/PRMT1/FOXO3/CDK1/AURKA/EP300/PLK2/SOX4/ATM/ZNF385A	21
GO:0001754	eye photoreceptor cell differentiation	13/1222	46/18670	5.05515e-06	2.49106e-05	1.02883e-05	CEP290/TUG1/TOPORS/THY1/STAT3/SOX8/BBS4/NKD1/RDH13/SOX9/DIO3/PRDM1/ROM1	13
GO:0002067	glandular epithelial cell differentiation	13/1222	46/18670	5.05515e-06	2.49106e-05	1.02883e-05	NOTCH1/SMO/NKX6-1/PROX1/CDK6/DLL1/MEN1/PDPK1/HES1/RHEB/GSK3A/BAD/WNT4	13
GO:0006984	ER-nucleus signaling pathway	13/1222	46/18670	5.05515e-06	2.49106e-05	1.02883e-05	BCL2L11/NCK1/NCK2/ATP2A2/BOK/CALR/HSPA5/NFE2L2/EIF2S1/ATF4/EIF2AK3/CCL2/INSIG1	13
GO:0044003	modification by symbiont of host morphology or physiology	13/1222	46/18670	5.05515e-06	2.49106e-05	1.02883e-05	VAPB/BCL2L11/KPNA2/TGFB1/SCRIB/EIF2AK4/CASP8/GAPDH/VAPA/KPNA1/DAG1/ZC3H12A/BAD	13
GO:0030177	positive regulation of Wnt signaling pathway	29/1222	179/18670	5.28473e-06	2.60106e-05	1.07426e-05	CSNK1G2/COL1A1/TBL1XR1/CSNK1E/PSMC5/ZEB2/MACF1/YAP1/USP8/WNT10B/SFRP2/SMARCA4/ILK/SKI/ABL1/WLS/PSMC1/WNK1/PTK7/PIN1/NKD1/DLX5/TLR2/ASPM/SOX4/DAPK3/VCP/VPS35/DKK1	29
GO:0000186	activation of MAPKK activity	14/1222	53/18670	5.28696e-06	2.60106e-05	1.07426e-05	CRKL/RAPGEF1/TAOK2/FRS2/TGFBR1/CRK/KIDINS220/CARTPT/MAP3K11/RAF1/MAPK1/PSEN1/MAP3K5/TAOK1	14
GO:0002793	positive regulation of peptide secretion	40/1222	288/18670	5.29625e-06	2.60353e-05	1.07528e-05	ARF6/SPTBN1/PPP3CB/ISL1/NKX6-1/KIF5B/IL6/AIF1/TGFB1/BAIAP3/NLGN2/GLUD1/GLUL/HMGB1/ARF1/RAC1/SCT/ABL1/WLS/CSF1R/IL1B/ATP13A2/GAPDH/POSTN/PPARD/S100A8/CCL3/DNM1L/LRP1/TLR2/MAPK14/DHX36/ABAT/SOX4/TGFB3/VPS35/BAD/HIF1A/CD34/ADAM8	40
GO:0006970	response to osmotic stress	18/1222	83/18670	5.45643e-06	2.67741e-05	1.10579e-05	BAX/AKR1B1/XRCC6/CASP3/NOLC1/SLC12A2/ARHGEF2/ATF2/HNMT/TLR3/HSP90AB1/OXT/XRCC5/ZFP36L1/PDPK1/PTGS2/BAD/SERPINB6	18
GO:1901879	regulation of protein depolymerization	18/1222	83/18670	5.45643e-06	2.67741e-05	1.10579e-05	MAP1S/TRIOBP/SPTBN1/CFL1/CAMSAP1/HDAC6/ARHGEF2/TWF1/DMTN/WDR1/CAPZB/MTPN/KATNB1/CIB1/CAMSAP2/MAP1A/TAOK1/SPTAN1	18
GO:0030510	regulation of BMP signaling pathway	19/1222	91/18670	5.45978e-06	2.67741e-05	1.10579e-05	NBL1/NOTCH1/LEMD2/TWSG1/SFRP2/FZD1/ILK/SKI/ABL1/BMPR2/ITGA3/FBN1/SORL1/HES1/FKBP8/ACVRL1/SMURF1/SMAD4/DKK1	19
GO:0050714	positive regulation of protein secretion	38/1222	268/18670	5.5396e-06	2.71436e-05	1.12105e-05	ARF6/SPTBN1/PPP3CB/ISL1/NKX6-1/KIF5B/IL6/AIF1/TGFB1/BAIAP3/NLGN2/GLUD1/GLUL/HMGB1/ARF1/RAC1/ABL1/WLS/CSF1R/IL1B/ATP13A2/GAPDH/POSTN/PPARD/CCL3/DNM1L/LRP1/TLR2/MAPK14/DHX36/ABAT/SOX4/TGFB3/VPS35/BAD/HIF1A/CD34/ADAM8	38
GO:0050708	regulation of protein secretion	57/1222	472/18670	5.54927e-06	2.7169e-05	1.1221e-05	ARF6/DRD4/HMGCR/CCL5/STX1A/SPTBN1/RAP1A/PPP3CB/ISL1/CNR1/NKX6-1/KIF5B/IL6/AIF1/TGFB1/BAIAP3/NLGN2/GLUD1/GLUL/PTPN11/HMGB1/ARF1/RAC1/TNFRSF21/IDH2/ABL1/REST/WLS/CSF1R/IL1B/CARTPT/ATP13A2/GAPDH/TRAF2/MAP4K4/POSTN/TRAF6/PPARD/CDK16/CCL3/DNM1L/FN1/LRP1/TLR2/MAPK14/DHX36/ABAT/SOX4/P3H1/ADRA2C/TGFB3/ZC3H12A/VPS35/BAD/HIF1A/CD34/ADAM8	57
GO:0070646	protein modification by small protein removal	41/1222	299/18670	5.59201e-06	2.73562e-05	1.12983e-05	RHOT1/PARK7/PSMC5/SIAH2/PTEN/USP33/USP8/ATXN3/POLB/ARRB2/SNX3/KAT2A/TGFBR1/USP53/TOR1A/USP46/CDC20/ACTB/MDM2/IKBKG/USP21/PSMC1/COPS2/TRAF2/STAMBP/UCHL5/SUDS3/TRAF6/ACTL6A/USP9X/UBB/RHOA/CDK1/EP300/SMAD4/UCHL1/USP14/ZC3H12A/VCP/HIF1A/BECN1	41
GO:0051048	negative regulation of secretion	35/1222	238/18670	5.67916e-06	2.77602e-05	1.14652e-05	RAP1B/COMT/EDN1/DRD4/NOTCH1/HMGCR/RAP1A/PNKD/CNR1/ADRA2B/STXBP3/PTPN11/HMOX1/SCT/TNFRSF21/IDH2/REST/OXT/LIF/NMB/IL1B/CARTPT/WNK1/HRH3/MAP4K4/P2RY1/ERBB3/FN1/GNAI2/ABAT/ADRA2C/ZC3H12A/TNFRSF1A/CD34/FMR1	35
GO:0071156	regulation of cell cycle arrest	21/1222	108/18670	5.87099e-06	2.85813e-05	1.18043e-05	BAX/PRKACA/DAB2IP/CASP2/CALR/TGFB1/CARM1/MDM2/HSP90AB1/PPP2R5B/E2F1/PRMT1/AKT2/CDK5/CDK1/AURKA/EP300/PLK2/SOX4/ATM/ZNF385A	21
GO:0001941	postsynaptic membrane organization	12/1222	40/18670	5.8801e-06	2.85813e-05	1.18043e-05	CRKL/GDNF/DNAJA3/NLGN2/RER1/CDH2/FNTA/CRIPT/SSH1/ETV5/SHANK3/DVL1	12
GO:0007618	mating	12/1222	40/18670	5.8801e-06	2.85813e-05	1.18043e-05	DRD1/PTEN/PPP1R1B/HDAC2/CNR1/HEXB/OXT/P2RY1/AVPR1A/EDNRB/ABAT/FUOM	12
GO:0051931	regulation of sensory perception	12/1222	40/18670	5.8801e-06	2.85813e-05	1.18043e-05	COMT/EDN1/MGLL/MTOR/ACPP/OXT/CCL3/EDNRB/FABP5/SLC9A1/ADRA2C/CACNB3	12
GO:0071526	semaphorin-plexin signaling pathway	12/1222	40/18670	5.8801e-06	2.85813e-05	1.18043e-05	NRP2/GDNF/PLXND1/NRP1/RAC1/FLNA/SEMA4G/ARHGDIA/SEMA4C/PLXNA1/SEMA3F/SEMA4F	12
GO:0071548	response to dexamethasone	12/1222	40/18670	5.8801e-06	2.85813e-05	1.18043e-05	SERPINF1/EDN1/EIF4E/USP8/TGFB1/CASP9/STAR/SRD5A1/GBA/CFLAR/FOXO3/GJB2	12
GO:0090184	positive regulation of kidney development	12/1222	40/18670	5.8801e-06	2.85813e-05	1.18043e-05	IL6R/EGR1/GDNF/SMO/TGFB1/LIF/SOX8/CFLAR/SOX9/SIX1/PDGFRB/WNT4	12
GO:1901796	regulation of signal transduction by p53 class mediator	29/1222	180/18670	5.91307e-06	2.87186e-05	1.1861e-05	CDK5RAP3/SIRT1/HDAC2/NBN/RRN3/STK11/SNAI2/TAF1/CSNK2A2/KDM1A/PRMT5/MDM2/HDAC1/ZMPSTE24/PIN1/RAD1/DYRK1A/HIPK1/TP53BP2/UBB/MBD3/MAPK14/CDK5/AURKA/EP300/RPS7/ATM/ZNF385A/PRKAA1	29
GO:0007249	I-kappaB kinase/NF-kappaB signaling	38/1222	269/18670	6.05298e-06	2.93746e-05	1.21319e-05	CPNE1/CD36/SIRT1/ECT2/DAB2IP/MUL1/PPP5C/RELA/FADD/BCL10/HMOX1/TLR3/ABL1/FLNA/WLS/HDAC1/IKBKG/IL1B/CASP8/PDPK1/SPHK2/SHARPIN/TRAF2/TRIM32/TRAF6/VAPA/HSPB1/CFLAR/CTNNB1/UBB/RHOA/CCL21/TLR2/DHX36/PLK2/ZC3H12A/TBK1/TNFRSF1A	38
GO:0051052	regulation of DNA metabolic process	53/1222	429/18670	6.10602e-06	2.95915e-05	1.22215e-05	KLF4/TERF2/BAX/XRCC1/MECP2/JUN/SIRT1/SETD2/ACTR2/NBN/ARRB2/NIBAN2/HNRNPD/HNRNPU/IL6/KPNA2/TGFB1/HRAS/ERCC2/H2AX/NMNAT1/PRKDC/HMGB1/CCDC88A/RAC1/HSF1/KDM1A/BMPR2/PRMT5/HSP90AA1/HSP90AB1/XRCC5/MEN1/CERS1/ZMPSTE24/PRKD2/PARP1/HDAC10/USP9X/ENDOG/KPNA1/CTNNB1/MAPK1/MBD3/ACVRL1/DHX36/CDK1/ATM/MAP2K4/PDGFRB/ATF1/AIFM1/UBE2V2	53
GO:0061000	negative regulation of dendritic spine development	7/1222	13/18670	6.11717e-06	2.95915e-05	1.22215e-05	PTEN/HDAC2/PTPRS/UBE3A/NGEF/EFNA1/PLK2	7
GO:0090179	planar cell polarity pathway involved in neural tube closure	7/1222	13/18670	6.11717e-06	2.95915e-05	1.22215e-05	SFRP2/FZD1/PTK7/FZD2/DVL3/DVL2/DVL1	7
GO:1902947	regulation of tau-protein kinase activity	7/1222	13/18670	6.11717e-06	2.95915e-05	1.22215e-05	EGR1/C5AR1/HSP90AA1/HSP90AB1/SORL1/RB1/DKK1	7
GO:0033598	mammary gland epithelial cell proliferation	10/1222	28/18670	6.14645e-06	2.96623e-05	1.22507e-05	BAX/EPHA2/PYGO2/GPX1/RTN4/AREG/CEBPB/MAPK1/DEAF1/MED1	10
GO:0052312	modulation of transcription in other organism involved in symbiotic interaction	10/1222	28/18670	6.14645e-06	2.96623e-05	1.22507e-05	CCL5/JUN/LEF1/SMARCA4/REST/HDAC1/SMARCB1/SNW1/CCL3/EP300	10
GO:0060122	inner ear receptor cell stereocilium organization	10/1222	28/18670	6.14645e-06	2.96623e-05	1.22507e-05	TRIOBP/SLC9A3R1/CTHRC1/TRIP11/IFT20/SCRIB/SEC24B/HES1/IFT27/MKS1	10
GO:0006352	DNA-templated transcription, initiation	36/1222	249/18670	6.21862e-06	2.99641e-05	1.23754e-05	PPARA/BAX/PSMC5/NOTCH1/CRCP/PTEN/YAP1/MECP2/WNT10B/JUN/RRN3/NOTCH2/TEAD3/ERCC2/ERCC3/SMARCA4/FOSL1/NR2C2/TAF1/HMGB1/NR4A3/SRF/SMARCB1/SNW1/PPARD/NCOA6/NR2F6/CTNNB1/CREB1/SOX9/DHX36/CDK1/HEY2/NOTCH3/MED1/SETX	36
GO:0060079	excitatory postsynaptic potential	20/1222	100/18670	6.22875e-06	2.99641e-05	1.23754e-05	S1PR2/STX1A/PTEN/MECP2/ARRB2/P2RX4/NLGN2/RAB3GAP1/RGS4/BAIAP2/MTMR2/SSH1/SH3GL1/MEF2C/CDK5/EIF4A3/SHANK3/DVL1/GSK3A/CACNB3	20
GO:0061640	cytoskeleton-dependent cytokinesis	20/1222	100/18670	6.22875e-06	2.99641e-05	1.23754e-05	ARL3/SPTBN1/USP8/CFL1/STMN1/ACTR2/ECT2/CIT/ARF1/RAB35/RACGAP1/RASA1/STAMBP/CHMP4A/BBS4/CUL7/CHMP4B/CHMP2B/ACTR3/RHOA	20
GO:2001023	regulation of response to drug	20/1222	100/18670	6.22875e-06	2.99641e-05	1.23754e-05	DRD1/PARK7/DRD4/GDNF/CNR1/HDAC6/SYT8/CXCL12/PTPN11/TOR1A/SNCG/NR4A3/NFE2L2/RGS4/RAB3B/ENDOG/FOXO3/PSAP/PSEN1/ABAT	20
GO:0072088	nephron epithelium morphogenesis	17/1222	76/18670	6.35682e-06	3.05355e-05	1.26114e-05	GDNF/SMO/TGFB1/PBX1/ILK/LIF/SOX8/HES1/CITED1/IRX3/PKD1/DCHS1/CTNNB1/SOX9/SIX1/SMAD4/WNT4	17
GO:0000737	DNA catabolic process, endonucleolytic	11/1222	34/18670	6.3626e-06	3.05355e-05	1.26114e-05	BAX/CASP3/IL6/NMNAT1/HMGB1/HSF1/DICER1/ENDOG/KPNA1/HMGB2/AIFM1	11
GO:0010574	regulation of vascular endothelial growth factor production	11/1222	34/18670	6.3626e-06	3.05355e-05	1.26114e-05	CYP1B1/ISL1/IL6/TGFB1/C3/C5AR1/IL1B/PTGS2/ATF4/EIF2AK3/HIF1A	11
GO:0042733	embryonic digit morphogenesis	15/1222	61/18670	6.44079e-06	3.08863e-05	1.27563e-05	BAX/NOTCH1/IFT140/BCL2L11/HDAC2/SFRP2/TULP3/IFT52/IFT122/HDAC1/TBX3/ECE1/CTNNB1/SMAD4/MKS1	15
GO:2000117	negative regulation of cysteine-type endopeptidase activity	19/1222	92/18670	6.46387e-06	3.09725e-05	1.27919e-05	KLF4/PARK7/SIAH2/CDKN2D/BIRC5/ARRB2/SFRP2/RPS6KA3/LEF1/GPX1/THBS1/CAST/MDM2/PAK2/RAF1/PTGS2/MMP9/CFLAR/YWHAE	19
GO:0010507	negative regulation of autophagy	18/1222	84/18670	6.52462e-06	3.11897e-05	1.28816e-05	FEZ2/HTRA2/TSC2/IL10RA/NAMPT/MTOR/KDM4A/SIRT2/HMOX1/STAT3/PTK2/EIF4G1/CHMP4A/CHMP4B/MCL1/TSC1/HERC1/BECN1	18
GO:0043154	negative regulation of cysteine-type endopeptidase activity involved in apoptotic process	18/1222	84/18670	6.52462e-06	3.11897e-05	1.28816e-05	KLF4/PARK7/SIAH2/CDKN2D/BIRC5/ARRB2/SFRP2/RPS6KA3/LEF1/GPX1/THBS1/MDM2/PAK2/RAF1/PTGS2/MMP9/CFLAR/YWHAE	18
GO:0060420	regulation of heart growth	18/1222	84/18670	6.52462e-06	3.11897e-05	1.28816e-05	PPARA/EDN1/NOTCH1/PTEN/YAP1/PARP2/MTOR/TGFBR2/PROX1/TGFBR1/RGS4/PIN1/MAPK1/MEF2C/MAPK14/CDK1/HEY2/GSK3A	18
GO:0045667	regulation of osteoblast differentiation	23/1222	126/18670	6.55441e-06	3.12829e-05	1.29201e-05	NOTCH1/IL6R/WNT10B/TWSG1/PRKACA/PDLIM7/CTHRC1/SFRP2/IL6/SNAI2/ILK/SKI/CDK6/BMPR2/REST/MEN1/PTK2/AREG/CITED1/CEBPB/CTNNB1/MEF2C/WNT4	23
GO:0048706	embryonic skeletal system development	23/1222	126/18670	6.55441e-06	3.12829e-05	1.29201e-05	COL1A1/IFT140/SETD2/HOXD9/PDGFRA/TULP3/TGFBR2/PBX1/MTHFD1/IRX5/TGFBR1/COL2A1/NIPBL/CTNNB1/MEF2C/SIX1/DEAF1/PRRX1/EIF4A3/TGFB3/MMP14/HOXB2/MKS1	23
GO:0021695	cerebellar cortex development	13/1222	47/18670	6.572e-06	3.1293e-05	1.29243e-05	B4GALT2/SMO/HSPA5/PROX1/PTPN11/CLP1/MAP2K1/DLL1/MTPN/UQCRQ/CDK5/ARCN1/HERC1	13
GO:0042461	photoreceptor cell development	13/1222	47/18670	6.572e-06	3.1293e-05	1.29243e-05	ARL3/CEP290/IFT140/CDHR1/TUG1/TOPORS/THY1/IFT20/BBS4/RDH13/DIO3/C8orf37/PRDM1	13
GO:0050435	amyloid-beta metabolic process	13/1222	47/18670	6.572e-06	3.1293e-05	1.29243e-05	PICALM/CASP3/IDE/SORL1/PIN1/EFNA1/DYRK1A/BACE1/PSEN1/ADAM10/PRNP/GSK3A/BECN1	13
GO:1902107	positive regulation of leukocyte differentiation	25/1222	144/18670	6.69782e-06	3.18539e-05	1.31559e-05	JUN/FOS/IL18/TGFB1/FADD/TGFBR2/LEF1/CSF1/HMGB1/CA2/HLX/LIF/FES/ZFP36L1/CASP8/EGR3/TRAF6/AP3D1/RB1/CREB1/RHOA/MMP14/BAD/AXL/ADAM8	25
GO:0002763	positive regulation of myeloid leukocyte differentiation	14/1222	54/18670	6.71078e-06	3.18539e-05	1.31559e-05	JUN/FOS/TGFB1/FADD/LEF1/CSF1/CA2/LIF/FES/ZFP36L1/CASP8/TRAF6/RB1/CREB1	14
GO:0051353	positive regulation of oxidoreductase activity	14/1222	54/18670	6.71078e-06	3.18539e-05	1.31559e-05	TERF2/PARK7/EDN1/FXN/DHFR/GDNF/ABL1/COX17/GNAI3/IL1B/CALM3/KRAS/GNAI2/HIF1A	14
GO:0061005	cell differentiation involved in kidney development	14/1222	54/18670	6.71078e-06	3.18539e-05	1.31559e-05	NOTCH1/IQGAP1/YAP1/GDNF/SMO/LIF/HES1/CITED1/GLIS2/MMP9/CTNNB1/MEF2C/WNT4/CD34	14
GO:0010951	negative regulation of endopeptidase activity	36/1222	250/18670	6.81707e-06	3.23079e-05	1.33434e-05	KLF4/LXN/SERPINF1/SPINT1/PARK7/SIAH2/PICALM/CDKN2D/BIRC5/CST1/ARRB2/TIMP2/CST2/SFRP2/VTN/RPS6KA3/C3/LEF1/GPX1/THBS1/PEBP1/CAST/MDM2/PAK2/FURIN/TIMP4/SORL1/GAPDH/UCHL5/RAF1/PTGS2/MMP9/CFLAR/YWHAE/USP14/SERPINB6	36
GO:0030072	peptide hormone secretion	36/1222	250/18670	6.81707e-06	3.23079e-05	1.33434e-05	PARK7/EDN1/HMGCR/CCL5/STX1A/RAP1A/VGF/CAMK2G/PPP3CB/ISL1/CNR1/NKX6-1/KIF5B/IL6/BAIAP3/NLGN2/GLUD1/STXBP3/GLUL/PTPN11/RAC1/SCT/REST/IL1B/CARTPT/MAP4K4/RAF1/PPARD/CDK16/LRP1/ABAT/SOX4/ADRA2C/BAD/HIF1A/CPE	36
GO:0001935	endothelial cell proliferation	30/1222	191/18670	6.94261e-06	3.28772e-05	1.35785e-05	EPHA2/NRP2/JUN/SIRT1/PDCD6/MTOR/NRP1/THBS1/SPARC/PROX1/TGFBR1/CXCL12/HMGB1/HMOX1/STAT3/BMPR2/EGR3/PDPK1/DLL4/SYNJ2BP/NR2F2/PRKD2/CCL2/HMGB2/ACVRL1/MEF2C/PLCG1/MMP14/HIF1A/CD34	30
GO:0006338	chromatin remodeling	29/1222	182/18670	7.37946e-06	3.49187e-05	1.44217e-05	H3-3B/SMARCA2/SMARCC1/HDAC2/H3-3A/KDM4A/BPTF/KAT2A/SMARCA4/CENPU/HMGB1/ACTB/KDM6B/HDAC1/DAXX/ARID1A/KMT2B/SMARCB1/SMARCE1/RB1/ACTL6A/CTNNB1/SOX9/HMGB2/MBD3/EZH1/SMARCC2/CHD8/SMARCD1	29
GO:0045727	positive regulation of translation	23/1222	127/18670	7.51587e-06	3.55365e-05	1.46768e-05	CCL5/NCK1/NCK2/MTOR/METTL3/HNRNPD/TARBP2/IL6/THBS1/NGRN/EEF2/IMPACT/EIF2AK4/RPS6KB1/MAPK1/RHOA/DHX36/ERBB2/SOX4/EIF4A3/UHMK1/CDK5RAP1/FMR1	23
GO:1901889	negative regulation of cell junction assembly	9/1222	23/18670	7.56196e-06	3.57266e-05	1.47553e-05	FAM107A/PTEN/THBS1/DMTN/CORO1C/APOD/LRP1/ACVRL1/MMP14	9
GO:0006476	protein deacetylation	19/1222	93/18670	7.63137e-06	3.59705e-05	1.48561e-05	TBL1XR1/SIRT1/HDAC2/HDAC6/TGFB1/SFPQ/SIRT2/SKI/REST/HDAC1/FNTA/SPHK2/SUDS3/PRKD2/HDAC10/DYRK1A/NIPBL/EP300/PRKAA1	19
GO:0035249	synaptic transmission, glutamatergic	19/1222	93/18670	7.63137e-06	3.59705e-05	1.48561e-05	DRD1/CLSTN3/ALS2/CNR1/NAPA/CNIH2/NLGN2/GLUL/RAB3GAP1/TPRG1L/CDH2/PTGS2/CCL2/ATAD1/MEF2C/PSEN1/CDK5/SHANK3/DKK1	19
GO:0048704	embryonic skeletal system morphogenesis	19/1222	93/18670	7.63137e-06	3.59705e-05	1.48561e-05	IFT140/SETD2/HOXD9/PDGFRA/TULP3/TGFBR2/MTHFD1/IRX5/TGFBR1/COL2A1/NIPBL/CTNNB1/MEF2C/SIX1/PRRX1/EIF4A3/TGFB3/MMP14/HOXB2	19
GO:0001659	temperature homeostasis	28/1222	173/18670	7.78336e-06	3.66585e-05	1.51402e-05	PEMT/DRD1/NOTCH1/WNT10B/EGR1/CD36/ELOVL3/CNR1/IL18/GPX1/GATM/STK11/HSF1/KDM1A/STAT3/KDM6B/OXT/IL1B/CEBPB/RB1/PTGS2/ATF4/HOXC10/RHEB/EDNRB/FABP5/ABAT/EPAS1	28
GO:0060119	inner ear receptor cell development	12/1222	41/18670	7.8208e-06	3.68063e-05	1.52013e-05	TRIOBP/SLC9A3R1/CTHRC1/TRIP11/IFT20/SCRIB/SEC24B/HES1/FZD2/PAFAH1B1/IFT27/MKS1	12
GO:0002791	regulation of peptide secretion	59/1222	500/18670	7.84189e-06	3.68769e-05	1.52305e-05	ARF6/DRD4/HMGCR/CCL5/STX1A/SPTBN1/RAP1A/PPP3CB/ISL1/CNR1/NKX6-1/KIF5B/IL6/AIF1/TGFB1/BAIAP3/NLGN2/GLUD1/GLUL/PTPN11/HMGB1/ARF1/RAC1/SCT/TNFRSF21/IDH2/ABL1/REST/WLS/CSF1R/IL1B/CARTPT/ATP13A2/GAPDH/TRAF2/MAP4K4/POSTN/TRAF6/PPARD/S100A8/CDK16/CCL3/DNM1L/FN1/LRP1/TLR2/MAPK14/DHX36/ABAT/SOX4/P3H1/ADRA2C/TGFB3/ZC3H12A/VPS35/BAD/HIF1A/CD34/ADAM8	59
GO:0043555	regulation of translation in response to stress	8/1222	18/18670	7.9682e-06	3.73552e-05	1.5428e-05	NCK1/NCK2/RPS6KA3/IMPACT/EIF2AK4/EIF2S1/ATF4/EIF2AK3	8
GO:0072077	renal vesicle morphogenesis	8/1222	18/18670	7.9682e-06	3.73552e-05	1.5428e-05	GDNF/SMO/LIF/SOX8/CITED1/CTNNB1/SOX9/WNT4	8
GO:0098877	neurotransmitter receptor transport to plasma membrane	8/1222	18/18670	7.9682e-06	3.73552e-05	1.5428e-05	SNAP47/RAB8A/GRASP/SCRIB/GRIPAP1/CLSTN1/VPS35/RAB11A	8
GO:0098969	neurotransmitter receptor transport to postsynaptic membrane	8/1222	18/18670	7.9682e-06	3.73552e-05	1.5428e-05	SNAP47/RAB8A/GRASP/SCRIB/GRIPAP1/CLSTN1/VPS35/RAB11A	8
GO:0050852	T cell receptor signaling pathway	31/1222	202/18670	7.9817e-06	3.73896e-05	1.54422e-05	PSMC5/CRKL/CSK/NCK1/EIF2B1/EIF2B2/RAB29/RELA/HRAS/EIF2B4/STK11/THY1/HLA-DRA/BCL10/TNFRSF21/ABL1/IKBKG/PAK2/PSMC1/WNK1/PDPK1/TRAF6/PRKD2/CD3E/BCAR1/MAPK1/PSEN1/PLCG1/ZC3H12A/PRNP/CACNB3	31
GO:0042445	hormone metabolic process	34/1222	232/18670	8.29236e-06	3.88149e-05	1.60308e-05	ADM/COMT/AKR1B1/DUOX2/MECP2/EGR1/CYP1B1/ALDH9A1/DGKQ/RDH11/PDGFRA/PTPN11/SGPL1/HSD3B1/REST/IDE/HSD3B2/IL1B/FURIN/ZMPSTE24/STAR/SRD5A1/YWHAH/CACNA1H/AKR1C3/SLC44A4/ECE1/RDH13/DIO3/MED1/WNT4/HIF1A/PRLHR/CPE	34
GO:0016579	protein deubiquitination	39/1222	283/18670	8.33621e-06	3.89901e-05	1.61032e-05	RHOT1/PARK7/PSMC5/SIAH2/PTEN/USP33/USP8/ATXN3/POLB/ARRB2/SNX3/KAT2A/TGFBR1/USP53/USP46/CDC20/ACTB/MDM2/IKBKG/USP21/PSMC1/TRAF2/STAMBP/UCHL5/SUDS3/TRAF6/ACTL6A/USP9X/UBB/RHOA/CDK1/EP300/SMAD4/UCHL1/USP14/ZC3H12A/VCP/HIF1A/BECN1	39
GO:0008038	neuron recognition	13/1222	48/18670	8.47667e-06	3.9586e-05	1.63493e-05	VSTM2L/CASP3/NPTN/CNR1/NRP1/ARHGAP35/EFNB3/PCDH12/TNFRSF21/RTN4/YWHAZ/EPHB3/ROBO4	13
GO:0090199	regulation of release of cytochrome c from mitochondria	13/1222	48/18670	8.47667e-06	3.9586e-05	1.63493e-05	BAX/FXN/BCL2L11/ARRB2/BAK1/GPX1/BID/FAM162A/MMP9/DNM1L/BNIP3/OPA1/BAD	13
GO:0002367	cytokine production involved in immune response	20/1222	102/18670	8.52387e-06	3.97759e-05	1.64277e-05	CD36/SIRT1/IL18/IL6/TGFB1/B2M/BCL10/HMOX1/TLR3/NR4A3/IL1B/SPHK2/TRAF2/TRAF6/SPON2/HSPD1/TLR2/MAPK14/DHX36/TGFB3	20
[truncated: 1,993 more rows]

## Sheet: BLCA_cor_ng_BP
ID	Description	GeneRatio	BgRatio	pvalue	p.adjust	qvalue	geneID	Count
[truncated: 1,825 more rows]

## Sheet: BRCA_cor_ng_BP
ID	Description	GeneRatio	BgRatio	pvalue	p.adjust	qvalue	geneID	Count
[truncated: 1,894 more rows]

## Sheet: CESC_cor_ng_BP
ID	Description	GeneRatio	BgRatio	pvalue	p.adjust	qvalue	geneID	Count
[truncated: 2,168 more rows]

[truncated: 22 more sheets: COAD_cor_ng_BP, DLBC_cor_ng_BP, ESCA_cor_ng_BP, GBM_cor_ng_BP, KICH_cor_ng_BP, KIRC_cor_ng_BP, KIRP_cor_ng_BP, LGG_cor_ng_BP, LIHC_cor_ng_BP, LUAD_cor_ng_BP, LUSC_cor_ng_BP, OV_cor_ng_BP, PAAD_cor_ng_BP, PRAD_cor_ng_BP, READ_cor_ng_BP, SKCM_cor_ng_BP, STAD_cor_ng_BP, TGCT_cor_ng_BP, THCA_cor_ng_BP, THYM_cor_ng_BP …]
