# Supplementary material for: Neural functions in cancer: Data analyses and database construction
Source: Front Genet. 2023 Feb 13;14:1062052. doi: 10.3389/fgene.2023.1062052 (PMC9968960; doi:10.3389/fgene.2023.1062052)
Supplement: Supplementary file 2 [file DataSheet2.ZIP › SUP0906 datasheet2/Supplementary Table_S25.xlsx]

## Sheet: ACC_cor_nng_BP
ID	Description	GeneRatio	BgRatio	pvalue	p.adjust	qvalue	geneID	Count
GO:0008380	RNA splicing	278/4589	469/18670	6.42741e-59	3.71183e-55	3.2225e-55	CD2BP2/RBM10/CWF19L1/HNRNPA1/SRSF5/SNRNP27/PNN/TTF2/TFIP11/PRPF38B/CELF1/PABPN1/PTBP1/PPWD1/HNRNPK/DBR1/CASC3/RBM3/PPIL1/DCPS/BUD13/CDC40/SON/DHX38/LSM6/TARDBP/SNUPN/SRSF9/C1QBP/SYMPK/PRPF4B/PPIE/SLU7/CPSF4/DDX41/KHDRBS1/MAGOH/RALY/GEMIN6/COIL/SRRM2/ZRANB2/IWS1/DDX23/HNRNPH2/SNRNP200/DAZAP1/SF3A1/IK/POLR2H/ZNF830/WBP4/SCAF11/USP39/C9orf78/SYNCRIP/DDX39B/SMNDC1/U2SURP/TSEN54/RBM7/LSM10/RBMX2/CRNKL…	278
GO:0006402	mRNA catabolic process	228/4589	364/18670	2.27215e-54	6.56083e-51	5.69592e-51	AGO1/RPL6/PSMB5/RBM10/RPL18/EXOSC2/CNOT7/RPL22/FXR2/HSPA1B/PSME3/RPL5/PARN/PSMB8/RPL28/CASC3/RPL19/DCPS/PCBP4/SLC11A1/EDC3/RPS18/RPS4X/RPL11/LSM6/TARDBP/RPL17/RPL23A/YTHDF3/RPL35A/PSMB6/TIRAP/MAGOH/RPS3A/SERBP1/NT5C3B/MYD88/RPL18A/RPL15/SMG5/PCID2/MEX3D/ANGEL2/SUPV3L1/TNPO1/PSMC6/CNOT1/ETF1/SYNCRIP/PSMB2/UPF1/RPL41/EXOSC10/RPS28/EXOSC4/PSMB1/RPS8/LSM2/RPL3/MRTO4/PSMB9/PSMA5/EXOSC5/PPP2R2A/PSMD11/…	228
GO:0006401	RNA catabolic process	240/4589	397/18670	4.23257e-53	8.14769e-50	7.07359e-50	AGO1/RPL6/PSMB5/RBM10/RPL18/EXOSC2/CNOT7/RPL22/FXR2/HSPA1B/PSME3/RPL5/PARN/PSMB8/RPL28/CASC3/RPL19/DCPS/PCBP4/SLC11A1/DKC1/EDC3/RPS18/RPS4X/RPL11/LSM6/TARDBP/RPL17/RPL23A/YTHDF3/RPL35A/PSMB6/TIRAP/MAGOH/RPS3A/SERBP1/NT5C3B/MYD88/RPL18A/RPL15/SMG5/PCID2/MEX3D/ANGEL2/SUPV3L1/TNPO1/PSMC6/CNOT1/ETF1/SYNCRIP/OAS2/PSMB2/UPF1/RPL41/EXOSC10/RPS28/EXOSC4/PSMB1/RPS8/LSM2/RPL3/MRTO4/PSMB9/PSMA5/EXOSC5/PPP2R…	240
GO:0000375	RNA splicing, via transesterification reactions	229/4589	382/18670	8.66094e-50	1.25042e-46	1.08558e-46	CD2BP2/RBM10/CWF19L1/HNRNPA1/SRSF5/SNRNP27/PNN/TFIP11/CELF1/PABPN1/PTBP1/PPWD1/HNRNPK/DBR1/CASC3/RBM3/PPIL1/DCPS/BUD13/CDC40/SON/DHX38/LSM6/SNUPN/SRSF9/C1QBP/SYMPK/PRPF4B/PPIE/SLU7/CPSF4/DDX41/KHDRBS1/MAGOH/RALY/GEMIN6/COIL/SRRM2/DDX23/HNRNPH2/SNRNP200/DAZAP1/SF3A1/IK/POLR2H/WBP4/SCAF11/USP39/C9orf78/SYNCRIP/DDX39B/SMNDC1/U2SURP/RBM7/RBMX2/CRNKL1/RBM19/LSM2/MPHOSPH10/PCBP2/CPSF1/NSRP1/CTNNBL1/MFA…	229
GO:0000377	RNA splicing, via transesterification reactions with bulged adenosine as nucleophile	227/4589	379/18670	2.89063e-49	2.78223e-46	2.41545e-46	CD2BP2/RBM10/CWF19L1/HNRNPA1/SRSF5/SNRNP27/PNN/TFIP11/CELF1/PABPN1/PTBP1/PPWD1/HNRNPK/DBR1/CASC3/RBM3/PPIL1/DCPS/BUD13/CDC40/SON/DHX38/LSM6/SNUPN/SRSF9/C1QBP/SYMPK/PRPF4B/PPIE/SLU7/CPSF4/DDX41/KHDRBS1/MAGOH/RALY/GEMIN6/COIL/SRRM2/DDX23/HNRNPH2/SNRNP200/DAZAP1/SF3A1/IK/POLR2H/WBP4/SCAF11/USP39/C9orf78/SYNCRIP/DDX39B/SMNDC1/U2SURP/RBM7/RBMX2/CRNKL1/RBM19/LSM2/PCBP2/CPSF1/NSRP1/CTNNBL1/MFAP1/DHX16/S…	227
GO:0000398	mRNA splicing, via spliceosome	227/4589	379/18670	2.89063e-49	2.78223e-46	2.41545e-46	CD2BP2/RBM10/CWF19L1/HNRNPA1/SRSF5/SNRNP27/PNN/TFIP11/CELF1/PABPN1/PTBP1/PPWD1/HNRNPK/DBR1/CASC3/RBM3/PPIL1/DCPS/BUD13/CDC40/SON/DHX38/LSM6/SNUPN/SRSF9/C1QBP/SYMPK/PRPF4B/PPIE/SLU7/CPSF4/DDX41/KHDRBS1/MAGOH/RALY/GEMIN6/COIL/SRRM2/DDX23/HNRNPH2/SNRNP200/DAZAP1/SF3A1/IK/POLR2H/WBP4/SCAF11/USP39/C9orf78/SYNCRIP/DDX39B/SMNDC1/U2SURP/RBM7/RBMX2/CRNKL1/RBM19/LSM2/PCBP2/CPSF1/NSRP1/CTNNBL1/MFAP1/DHX16/S…	227
GO:0019080	viral gene expression	141/4589	191/18670	8.79081e-47	7.25242e-44	6.29634e-44	RSF1/RPL6/RPL18/RPL22/NDC1/POM121/RPL5/PTBP1/RPL28/RPL19/NUCKS1/IFITM3/NUP43/RPS18/RPS4X/RPL11/TARDBP/RPL17/RPL23A/RPL35A/RPS3A/SUPT5H/GTF2B/POLR2H/RPL18A/RPL15/NUP37/EIF3F/RPL41/CHD1/NELFB/RPS28/RPS8/RPL3/PCBP2/RPS15A/NELFE/TRIM21/NELFA/RPS15/RPL23/RPSA/RPS20/RPL10A/POLR2K/EIF3D/EIF3B/NUP160/ZNF639/RPS6/RPS13/RPL8/NUP50/POLR2B/POLR2C/RPS27/EIF3G/RPS17/CCNT1/RPS27A/RPLP1/NUP62/NUP54/DHX9/RPS11/NU…	141
GO:0042254	ribosome biogenesis	189/4589	297/18670	1.11328e-46	8.03651e-44	6.97706e-44	RPL6/EXOSC2/DDX3X/FBL/HEATR1/NOL10/RPL5/MRPL10/NOP10/MTG2/GTPBP4/WDR18/MRPS11/MRPL11/HEATR3/LTV1/DKC1/NAT10/RPL11/LSM6/RPL23A/RSL1D1/C1QBP/RIOK2/SDAD1/SENP3/RPL35A/KRR1/DHX37/TRMT112/GAR1/BMS1/NOP56/MRPS2/EXOSC10/FASTKD2/RRP8/SUV39H1/TSR3/TBL3/RPS28/EXOSC4/UTP18/RPS8/RPL3/MPHOSPH10/WDR74/PIH1D1/MRTO4/PWP1/EXOSC5/PPAN/UTP6/POP7/MRPS9/RPS15/RPSA/CUL4A/RPL10A/EXOSC6/FCF1/MYBBP1A/DDX18/RPS6/SURF6/NSU…	189
GO:0019083	viral transcription	131/4589	177/18670	9.42372e-44	6.04689e-41	5.24973e-41	RSF1/RPL6/RPL18/RPL22/NDC1/POM121/RPL5/RPL28/RPL19/NUCKS1/IFITM3/NUP43/RPS18/RPS4X/RPL11/TARDBP/RPL17/RPL23A/RPL35A/RPS3A/SUPT5H/GTF2B/POLR2H/RPL18A/RPL15/NUP37/RPL41/CHD1/NELFB/RPS28/RPS8/RPL3/RPS15A/NELFE/TRIM21/NELFA/RPS15/RPL23/RPSA/RPS20/RPL10A/POLR2K/NUP160/ZNF639/RPS6/RPS13/RPL8/NUP50/POLR2B/POLR2C/RPS27/RPS17/CCNT1/RPS27A/RPLP1/NUP62/NUP54/DHX9/RPS11/NUP188/NUP155/TRIM27/RPS2/POLR2G/CCNT2…	131
GO:0034470	ncRNA processing	220/4589	384/18670	2.34763e-43	1.35576e-40	1.17703e-40	AGO1/EXOSC2/FBL/HEATR1/NOL10/RPL5/PARN/NOP10/OSGEPL1/GRSF1/GTPBP4/WDR18/TRNT1/MRPS11/INTS1/DKC1/NAT10/RPL11/METTL2B/LSM6/RSL1D1/RIOK2/SARS1/SENP3/ELP2/RPL35A/KRR1/CPSF4/THUMPD3/PRKRA/DGCR8/DHX37/MOCS3/ADAT3/ADAT1/TRMT112/MRPL44/GAR1/BMS1/NOP56/TYW3/EXOSC10/RRP8/SUV39H1/TSR3/TBL3/TSEN54/RPS28/EXOSC4/UTP18/RPS8/MPHOSPH10/WDR74/PIH1D1/MRTO4/EXOSC5/CPSF1/UTP6/POP7/MRPS9/RPS15/INTS5/C2orf49/RPL10A/EXO…	220
GO:0000956	nuclear-transcribed mRNA catabolic process	143/4589	207/18670	8.24943e-42	4.33095e-39	3.76e-39	AGO1/RPL6/RPL18/EXOSC2/CNOT7/RPL22/RPL5/PARN/RPL28/CASC3/RPL19/DCPS/EDC3/RPS18/RPS4X/RPL11/LSM6/RPL17/RPL23A/RPL35A/MAGOH/RPS3A/NT5C3B/RPL18A/RPL15/SMG5/PCID2/CNOT1/ETF1/UPF1/RPL41/EXOSC10/RPS28/EXOSC4/RPS8/LSM2/RPL3/MRTO4/EXOSC5/PPP2R2A/RPS15A/CSDE1/PPP2CA/RPS15/SKIV2L/RPL23/RPSA/RPS20/RPL10A/WDR61/TTC37/EXOSC6/RBM8A/MLH1/DCP2/GSPT1/RPS6/RPS13/RPL8/RPS27/RPS17/THRAP3/RPS27A/RPLP1/EIF3E/RPS11/PRP…	143
GO:0016072	rRNA metabolic process	162/4589	253/18670	1.17748e-40	5.66664e-38	4.91961e-38	EXOSC2/FBL/HEATR1/NOL10/RPL5/NOP10/GTPBP4/WDR18/MRPS11/DKC1/SIRT7/NAT10/RPL11/GTF3C2/LSM6/RSL1D1/RIOK2/SENP3/RPL35A/KRR1/NCL/DHX37/TRMT112/GAR1/BMS1/NOP56/EXOSC10/RRP8/SUV39H1/TSR3/TBL3/RPS28/EXOSC4/UTP18/RPS8/MPHOSPH10/WDR74/PIH1D1/MRTO4/PWP1/EXOSC5/UTP6/POP7/MRPS9/RPS15/DIS3L/RPL10A/EXOSC6/FCF1/POLR1B/DDX18/RPS6/NSUN5/MACROH2A1/GTF3C5/RPS27/SBDS/DDX11/FTSJ3/TFB2M/RRP15/WDR46/RPS17/DDX49/NOP58/G…	162
GO:1903311	regulation of mRNA metabolic process	190/4589	324/18670	1.5865e-39	7.04772e-37	6.11862e-37	PSMB5/RBM10/HNRNPA1/SRSF5/EXOSC2/CNOT7/FXR2/PSME3/PARN/PSMB8/CELF1/PABPN1/PTBP1/HNRNPK/RBM3/LEO1/SON/PCBP4/SLC11A1/TARDBP/RNF40/SRSF9/C1QBP/YTHDF3/CPSF4/PSMB6/KHDRBS1/TIRAP/MAGOH/SUPT5H/SERBP1/IWS1/DAZAP1/MYD88/PCID2/MEX3D/ANGEL2/TNPO1/PSMC6/CNOT1/C9orf78/SYNCRIP/PSMB2/UPF1/CDK11B/RBM7/EXOSC4/PSMB1/RBM19/PSMB9/PSMA5/EXOSC5/PSMD11/PUM1/NELFE/YBX3/NSRP1/CPSF6/PSMA1/PAIP1/PSMA4/SAFB/PSMB4/EXOSC6/SRS…	190
GO:0006403	RNA localization	150/4589	230/18670	3.90026e-39	1.60886e-36	1.39676e-36	HNRNPA1/SRSF5/EXOSC2/CKAP5/MYO1C/FBL/NDC1/POM121/PARN/NOP10/PABPN1/CASC3/CHTOP/SENP2/RBM26/ZC3H11A/YY1/NUP43/CDC40/LTV1/DKC1/DHX38/SNUPN/SRSF9/SYMPK/RIOK2/SDAD1/SLU7/CPSF4/KHDRBS1/MAGOH/RUVBL1/IWS1/SMG5/NUP37/PCID2/MEX3D/UPF1/DDX39B/EXOSC10/CCT7/CCT8/FYTTD1/PIH1D1/CPSF1/TCP1/TNKS/LRPPRC/RPS15/CPSF6/SRSF6/RBM8A/WRAP53/NUP160/SRSF11/XPO7/DCP2/NUP50/WDR33/DDX19A/NOP58/THOC1/MRPL18/EIF5A/GLE1/PRPF6/D…	150
GO:0006364	rRNA processing	142/4589	214/18670	2.12951e-38	8.19863e-36	7.11781e-36	EXOSC2/FBL/HEATR1/NOL10/RPL5/NOP10/GTPBP4/WDR18/MRPS11/DKC1/NAT10/RPL11/LSM6/RSL1D1/RIOK2/SENP3/RPL35A/KRR1/DHX37/TRMT112/GAR1/BMS1/NOP56/EXOSC10/RRP8/SUV39H1/TSR3/TBL3/RPS28/EXOSC4/UTP18/RPS8/MPHOSPH10/WDR74/PIH1D1/MRTO4/EXOSC5/UTP6/POP7/MRPS9/RPS15/RPL10A/EXOSC6/FCF1/DDX18/RPS6/NSUN5/RPS27/SBDS/FTSJ3/TFB2M/RRP15/WDR46/RPS17/DDX49/NOP58/FRG1/LYAR/PES1/RPS2/REXO4/TRMT61B/RPP30/EXOSC8/EXOSC1/ISG20…	142
GO:0006405	RNA export from nucleus	103/4589	135/18670	1.15363e-36	4.16389e-34	3.61497e-34	HNRNPA1/SRSF5/NDC1/POM121/PABPN1/CASC3/CHTOP/RBM26/ZC3H11A/NUP43/CDC40/LTV1/DHX38/SRSF9/SYMPK/RIOK2/SDAD1/SLU7/CPSF4/KHDRBS1/MAGOH/IWS1/SMG5/NUP37/PCID2/UPF1/DDX39B/FYTTD1/CPSF1/RPS15/CPSF6/SRSF6/RBM8A/NUP160/SRSF11/NUP50/WDR33/DDX19A/THOC1/EIF5A/GLE1/DDX39A/NUP62/NUP54/DHX9/NUP188/THOC5/NUP155/RAE1/NUP88/SMG1/SUPT6H/SRSF3/SEC13/SMG7/UPF3B/NCBP1/CPSF2/NOL6/NUP98/RBM15B/SRRM1/NUP107/ZNF593/NUP205/…	103
GO:0000184	nuclear-transcribed mRNA catabolic process, nonsense-mediated decay	94/4589	120/18670	3.10132e-35	1.05354e-32	9.14649e-33	RPL6/RPL18/RPL22/RPL5/PARN/RPL28/CASC3/RPL19/RPS18/RPS4X/RPL11/RPL17/RPL23A/RPL35A/MAGOH/RPS3A/RPL18A/RPL15/SMG5/ETF1/UPF1/RPL41/EXOSC10/RPS28/RPS8/RPL3/PPP2R2A/RPS15A/PPP2CA/RPS15/SKIV2L/RPL23/RPSA/RPS20/RPL10A/RBM8A/DCP2/GSPT1/RPS6/RPS13/RPL8/RPS27/RPS17/RPS27A/RPLP1/EIF3E/RPS11/SMG8/RPS2/SMG1/RPS14/RPL4/RPL31/RPL7/RPL37A/RPL29/SMG7/RPL7A/UPF3B/RPLP2/NCBP1/RPS9/RPL36/RPL14/RPS21/RPL35/NCBP2/RPS…	94
GO:0006413	translational initiation	127/4589	193/18670	6.56997e-34	2.10787e-31	1.82999e-31	RPL6/RPL18/DHX29/DDX3X/RPL22/RPL5/CDC123/RPL28/RPL19/RPS18/RPS4X/RPL11/RPL17/RPL23A/YTHDF3/RPL35A/EIF4A1/KHDRBS1/RPS3A/EIF4E2/RPL18A/RPL15/EIF3H/MIF4GD/EIF3F/DHX33/RPL41/EIF2S3/RPS28/RPS8/RPL3/RPS15A/RPS15/RPL23/RPSA/PAIP1/RPS20/RPL10A/EIF3D/EIF3B/RPS6/DNAJC3/RPS13/RPL8/RPS27/EIF3G/RPS17/RPS27A/RPLP1/GLE1/EIF3E/EIF2AK2/RPS11/RPS2/POLR2G/PPP1CA/RPS14/RPL4/RPL31/RPL7/RPL37A/RPL29/RPL7A/MTFMT/EIF2AK…	127
GO:0071166	ribonucleoprotein complex localization	96/4589	128/18670	3.40518e-33	1.03499e-30	8.98551e-31	SRSF5/NDC1/POM121/PABPN1/CASC3/CHTOP/ZC3H11A/NUP43/CDC40/LTV1/DHX38/SRSF9/SYMPK/RIOK2/SDAD1/SLU7/CPSF4/MAGOH/IWS1/SMG5/NUP37/PCID2/UPF1/DDX39B/FYTTD1/CPSF1/RPS15/SRSF6/RBM8A/NUP160/SRSF11/NUP50/WDR33/DDX19A/THOC1/EIF5A/GLE1/DDX39A/NUP62/NUP54/NUP188/THOC5/NUP155/RAE1/NUP88/SMG1/SUPT6H/SRSF3/SEC13/SMG7/UPF3B/NCBP1/CPSF2/NOL6/NUP98/RBM15B/SRRM1/NUP107/ZNF593/NUP205/YTHDC1/ABCE1/NXT1/PRPF31/NCBP2/NM…	96
GO:0140053	mitochondrial gene expression	112/4589	162/18670	4.66719e-33	1.34765e-30	1.16999e-30	NDUFA7/MRPL10/COA3/MTG2/TRNT1/MRPS18A/MRPL30/MRPS11/MRPL11/MRPL37/GATC/C1QBP/MRPS24/MRPS16/PTCD3/MRPS23/CHCHD1/SHMT2/MRPL44/MRPL21/SUPV3L1/MRPS2/MRPL42/DAP3/MRPL2/FASTKD2/POLRMT/MRPL15/TFAM/MRPS27/YARS2/MRPL24/MRPS15/LRPPRC/MRPS9/MRPL17/MRPL35/TARS2/MRPL3/RMND1/MRPL19/MRPL13/MRPL28/TFB2M/MRPS7/AARS2/MRPL51/MRPL18/MRPS17/TBRG4/MRPS12/MRPL47/TRMT61B/MRPL34/GFM1/MRPS34/MRPL50/TRMT5/MRPS21/IARS2/MRPL…	112
GO:0071426	ribonucleoprotein complex export from nucleus	95/4589	127/18670	1.05508e-32	2.90148e-30	2.51898e-30	SRSF5/NDC1/POM121/PABPN1/CASC3/CHTOP/ZC3H11A/NUP43/CDC40/LTV1/DHX38/SRSF9/SYMPK/RIOK2/SDAD1/SLU7/CPSF4/MAGOH/IWS1/SMG5/NUP37/PCID2/UPF1/DDX39B/FYTTD1/CPSF1/RPS15/SRSF6/RBM8A/NUP160/SRSF11/NUP50/WDR33/DDX19A/THOC1/EIF5A/GLE1/DDX39A/NUP62/NUP54/NUP188/THOC5/NUP155/RAE1/NUP88/SMG1/SUPT6H/SRSF3/SEC13/SMG7/UPF3B/NCBP1/CPSF2/NOL6/NUP98/RBM15B/SRRM1/NUP107/ZNF593/NUP205/YTHDC1/ABCE1/NXT1/NCBP2/NMD3/NUP9…	95
GO:0015931	nucleobase-containing compound transport	144/4589	241/18670	1.87612e-31	4.92482e-29	4.27558e-29	HNRNPA1/SRSF5/CKAP5/MYO1C/NDC1/POM121/PABPN1/CASC3/CHTOP/SENP2/RBM26/ZC3H11A/NUP43/CDC40/LTV1/SLC35A5/DHX38/SNUPN/SLC35A1/SRSF9/SYMPK/RIOK2/SDAD1/SLU7/CPSF4/KHDRBS1/MAGOH/IWS1/SMG5/NUP37/PCID2/SLC35A2/UPF1/DDX39B/SLC35D2/EPG5/FYTTD1/CPSF1/SLC35B1/SLC25A24/TNKS/SLC35D1/LRPPRC/RPS15/CPSF6/SRSF6/RBM8A/NUP160/SRSF11/XPO7/SLC35B3/NUP50/WDR33/DDX19A/SLC25A23/THOC1/MRPL18/EIF5A/GLE1/DDX39A/RIPK1/NUP62/N…	144
GO:0051236	establishment of RNA localization	125/4589	196/18670	2.18533e-31	5.48708e-29	4.76372e-29	HNRNPA1/SRSF5/CKAP5/MYO1C/NDC1/POM121/PABPN1/CASC3/CHTOP/SENP2/RBM26/ZC3H11A/NUP43/CDC40/LTV1/DHX38/SNUPN/SRSF9/SYMPK/RIOK2/SDAD1/SLU7/CPSF4/KHDRBS1/MAGOH/IWS1/SMG5/NUP37/PCID2/UPF1/DDX39B/FYTTD1/CPSF1/TNKS/LRPPRC/RPS15/CPSF6/SRSF6/RBM8A/NUP160/SRSF11/XPO7/NUP50/WDR33/DDX19A/THOC1/MRPL18/EIF5A/GLE1/DDX39A/NUP62/NUP54/DHX9/NUP188/THOC5/NUP155/TOMM20/ZC3H3/RAE1/NUP88/SMG1/SUPT6H/SRSF3/SEC13/HNRNPA3…	125
GO:0032543	mitochondrial translation	97/4589	135/18670	5.76837e-31	1.38801e-28	1.20503e-28	NDUFA7/MRPL10/COA3/MTG2/MRPS18A/MRPL30/MRPS11/MRPL11/MRPL37/GATC/C1QBP/MRPS24/MRPS16/PTCD3/MRPS23/CHCHD1/SHMT2/MRPL44/MRPL21/MRPS2/MRPL42/DAP3/MRPL2/FASTKD2/MRPL15/MRPS27/YARS2/MRPL24/MRPS15/LRPPRC/MRPS9/MRPL17/MRPL35/TARS2/MRPL3/RMND1/MRPL19/MRPL13/MRPL28/MRPS7/AARS2/MRPL51/MRPL18/MRPS17/MRPS12/MRPL47/MRPL34/GFM1/MRPS34/MRPL50/MRPS21/IARS2/MRPL48/NOA1/MRPL53/ERAL1/MRPS6/MRPL1/MRPS5/MRRF/MRPS26/D…	97
GO:0050657	nucleic acid transport	123/4589	193/18670	7.32536e-31	1.62707e-28	1.41258e-28	HNRNPA1/SRSF5/CKAP5/MYO1C/NDC1/POM121/PABPN1/CASC3/CHTOP/SENP2/RBM26/ZC3H11A/NUP43/CDC40/LTV1/DHX38/SNUPN/SRSF9/SYMPK/RIOK2/SDAD1/SLU7/CPSF4/KHDRBS1/MAGOH/IWS1/SMG5/NUP37/PCID2/UPF1/DDX39B/FYTTD1/CPSF1/TNKS/LRPPRC/RPS15/CPSF6/SRSF6/RBM8A/NUP160/SRSF11/XPO7/NUP50/WDR33/DDX19A/THOC1/MRPL18/EIF5A/GLE1/DDX39A/NUP62/NUP54/DHX9/NUP188/THOC5/NUP155/TOMM20/ZC3H3/RAE1/NUP88/SMG1/SUPT6H/SRSF3/SEC13/HNRNPA3…	123
GO:0050658	RNA transport	123/4589	193/18670	7.32536e-31	1.62707e-28	1.41258e-28	HNRNPA1/SRSF5/CKAP5/MYO1C/NDC1/POM121/PABPN1/CASC3/CHTOP/SENP2/RBM26/ZC3H11A/NUP43/CDC40/LTV1/DHX38/SNUPN/SRSF9/SYMPK/RIOK2/SDAD1/SLU7/CPSF4/KHDRBS1/MAGOH/IWS1/SMG5/NUP37/PCID2/UPF1/DDX39B/FYTTD1/CPSF1/TNKS/LRPPRC/RPS15/CPSF6/SRSF6/RBM8A/NUP160/SRSF11/XPO7/NUP50/WDR33/DDX19A/THOC1/MRPL18/EIF5A/GLE1/DDX39A/NUP62/NUP54/DHX9/NUP188/THOC5/NUP155/TOMM20/ZC3H3/RAE1/NUP88/SMG1/SUPT6H/SRSF3/SEC13/HNRNPA3…	123
GO:0045047	protein targeting to ER	88/4589	118/18670	3.20698e-30	6.85938e-28	5.95511e-28	GET3/RPL6/RPL18/RPL22/RPL5/TRAM1/RPL28/SEC61B/RPL19/SGTA/RPS18/RPS4X/RPL11/RPL17/RPL23A/RPL35A/RPS3A/RPL18A/RPL15/RPL41/RPS28/RPS8/RPL3/SEC63/RPS15A/RPS15/RPL23/SRP9/SEC62/RPSA/RPS20/RPL10A/RPS6/RPS13/RPL8/RPS27/RPS17/RPS27A/RPLP1/RPS11/RPS2/SRP68/SRP72/SPCS1/SEC61G/RPS14/RPL4/RPL31/RPL7/RPL37A/RPL29/RPL7A/RPLP2/SRP14/RPS9/RPL36/PMM1/RPL14/RPS21/RPL35/RPS16/RPL30/SPCS2/RPL26/ZFAND2B/TRAM2/RPS3/RP…	88
GO:0051168	nuclear export	122/4589	194/18670	8.19859e-30	1.69096e-27	1.46804e-27	HNRNPA1/SRSF5/NDC1/POM121/TXN/PABPN1/CASC3/CHTOP/RBM26/ZC3H11A/NUP43/CDC40/LTV1/DHX38/XPO6/SRSF9/SYMPK/RIOK2/SDAD1/SLU7/GTSE1/CPSF4/KHDRBS1/MAGOH/SFN/IWS1/SMG5/NUP37/PCID2/DNAJC27/STYX/UPF1/DDX39B/HSPA9/CTDSPL2/EMD/FYTTD1/CPSF1/RANBP3/RPS15/CPSF6/PPM1A/SRSF6/RBM8A/NUP160/SRSF11/XPO7/NUP50/WDR33/DDX19A/NEMF/THOC1/EIF5A/GLE1/DDX39A/NUP62/NUP54/DHX9/NUP188/THOC5/NUP155/RAE1/NUP88/SMG1/SUPT6H/SRSF3/S…	122
GO:0006614	SRP-dependent cotranslational protein targeting to membrane	81/4589	105/18670	1.06446e-29	2.10304e-27	1.8258e-27	RPL6/RPL18/RPL22/RPL5/TRAM1/RPL28/SEC61B/RPL19/RPS18/RPS4X/RPL11/RPL17/RPL23A/RPL35A/RPS3A/RPL18A/RPL15/RPL41/RPS28/RPS8/RPL3/SEC63/RPS15A/RPS15/RPL23/SRP9/RPSA/RPS20/RPL10A/RPS6/RPS13/RPL8/RPS27/RPS17/RPS27A/RPLP1/RPS11/RPS2/SRP68/SRP72/RPS14/RPL4/RPL31/RPL7/RPL37A/RPL29/RPL7A/RPLP2/SRP14/RPS9/RPL36/RPL14/RPS21/RPL35/RPS16/RPL30/RPL26/ZFAND2B/TRAM2/RPS3/RPL13A/SRP19/RPL21/RPL27A/UBA52/RPL13/RPS2…	81
GO:0006613	cotranslational protein targeting to membrane	83/4589	109/18670	1.09249e-29	2.10304e-27	1.8258e-27	RPL6/RPL18/RPL22/RPL5/TRAM1/RPL28/SEC61B/RPL19/RPS18/RPS4X/SSR1/RPL11/RPL17/RPL23A/RPL35A/RPS3A/RPL18A/RPL15/RPL41/RPS28/RPS8/RPL3/SEC63/RPS15A/RPS15/RPL23/SRP9/SEC62/RPSA/RPS20/RPL10A/RPS6/RPS13/RPL8/RPS27/RPS17/RPS27A/RPLP1/RPS11/RPS2/SRP68/SRP72/RPS14/RPL4/RPL31/RPL7/RPL37A/RPL29/RPL7A/RPLP2/SRP14/RPS9/RPL36/RPL14/RPS21/RPL35/RPS16/RPL30/RPL26/ZFAND2B/TRAM2/RPS3/RPL13A/SRP19/RPL21/RPL27A/UBA52…	83
GO:0072599	establishment of protein localization to endoplasmic reticulum	89/4589	122/18670	2.47214e-29	4.60537e-27	3.99824e-27	GET3/RPL6/RPL18/RPL22/RPL5/TRAM1/RPL28/SEC61B/RPL19/SGTA/RPS18/RPS4X/RPL11/RPL17/RPL23A/RPL35A/RPS3A/RPL18A/RPL15/RPL41/RAB3GAP2/RPS28/RPS8/RPL3/SEC63/RPS15A/RPS15/RPL23/SRP9/SEC62/RPSA/RPS20/RPL10A/RPS6/RPS13/RPL8/RPS27/RPS17/RPS27A/RPLP1/RPS11/RPS2/SRP68/SRP72/SPCS1/SEC61G/RPS14/RPL4/RPL31/RPL7/RPL37A/RPL29/RPL7A/RPLP2/SRP14/RPS9/RPL36/PMM1/RPL14/RPS21/RPL35/RPS16/RPL30/SPCS2/RPL26/ZFAND2B/TRAM…	89
GO:0006406	mRNA export from nucleus	83/4589	111/18670	1.02032e-28	1.78556e-26	1.55017e-26	SRSF5/NDC1/POM121/PABPN1/CASC3/CHTOP/ZC3H11A/NUP43/CDC40/DHX38/SRSF9/SYMPK/SLU7/CPSF4/MAGOH/IWS1/SMG5/NUP37/PCID2/UPF1/DDX39B/FYTTD1/CPSF1/SRSF6/RBM8A/NUP160/SRSF11/NUP50/WDR33/DDX19A/THOC1/EIF5A/GLE1/DDX39A/NUP62/NUP54/NUP188/THOC5/NUP155/RAE1/NUP88/SMG1/SUPT6H/SRSF3/SEC13/SMG7/UPF3B/NCBP1/CPSF2/NUP98/RBM15B/SRRM1/NUP107/NUP205/YTHDC1/NXT1/NCBP2/NUP93/ALYREF/U2AF2/ALKBH5/RNPS1/ENY2/HNRNPA2B1/SRS…	83
GO:0071427	mRNA-containing ribonucleoprotein complex export from nucleus	83/4589	111/18670	1.02032e-28	1.78556e-26	1.55017e-26	SRSF5/NDC1/POM121/PABPN1/CASC3/CHTOP/ZC3H11A/NUP43/CDC40/DHX38/SRSF9/SYMPK/SLU7/CPSF4/MAGOH/IWS1/SMG5/NUP37/PCID2/UPF1/DDX39B/FYTTD1/CPSF1/SRSF6/RBM8A/NUP160/SRSF11/NUP50/WDR33/DDX19A/THOC1/EIF5A/GLE1/DDX39A/NUP62/NUP54/NUP188/THOC5/NUP155/RAE1/NUP88/SMG1/SUPT6H/SRSF3/SEC13/SMG7/UPF3B/NCBP1/CPSF2/NUP98/RBM15B/SRRM1/NUP107/NUP205/YTHDC1/NXT1/NCBP2/NUP93/ALYREF/U2AF2/ALKBH5/RNPS1/ENY2/HNRNPA2B1/SRS…	83
GO:0043161	proteasome-mediated ubiquitin-dependent protein catabolic process	207/4589	419/18670	1.15853e-28	1.96781e-26	1.70839e-26	PSMB5/UBE2J2/UBE2G1/GNA12/LTN1/BIRC2/HSPA13/FBXL6/HSPA1B/RNF185/PSME3/PSMB8/CSNK1A1/CDC26/UBXN2A/CLOCK/SEC61B/ERLEC1/SPSB1/KLHL20/TMUB2/SGTA/FAM122A/TNFAIP1/CUL3/ARIH2/TMUB1/RPL11/CCDC47/KEAP1/EDEM2/UBE2C/FBXL19/DERL2/FAF2/UBXN1/DDA1/AREL1/PML/PSMB6/RAD23B/HERC2/UBE4A/FBXL3/TRIB3/UBE2S/AURKB/SOCS5/PSMC6/NHLRC3/USP19/ZNRF1/STYX/PSMB2/MAD2L1/DET1/FZR1/PSMB1/RMND5A/SOCS4/PSMB9/PSMA5/CAV1/PCBP2/ANAPC…	207
GO:0010498	proteasomal protein catabolic process	227/4589	477/18670	2.28286e-28	3.76672e-26	3.27015e-26	HSP90AB3P/PSMB5/UBE2J2/UBE2G1/GNA12/LTN1/BIRC2/HSPA13/FBXL6/HSPA1B/RNF185/PSME3/PSMB8/CSNK1A1/CDC26/UBXN2A/CLOCK/SEC61B/ERLEC1/SPSB1/KLHL20/TMUB2/SGTA/FAM122A/TNFAIP1/CUL3/ARIH2/RNF41/TMUB1/ALAD/RPL11/CCDC47/KEAP1/PSME3IP1/EDEM2/UBE2C/FBXL19/DERL2/FAF2/RNF40/UBXN1/DDA1/AREL1/PML/PSMB6/RAD23B/HERC2/UBE4A/FBXL3/TRIB3/UBE2S/AURKB/SOCS5/PSMC6/NHLRC3/USP19/ZNRF1/STYX/PSMB2/MAD2L1/SDF2/DET1/FZR1/PSMB1/…	227
GO:0070972	protein localization to endoplasmic reticulum	99/4589	147/18670	6.09165e-28	9.77201e-26	8.48377e-26	GET3/RPL6/RPL18/RPL22/RPL5/TRAM1/RPL28/SEC61B/RPL19/SGTA/GBF1/BCAP29/RPS18/RPS4X/RPL11/RPL17/RPL23A/RPL35A/RPS3A/RPL18A/RPL15/RPL41/RAB3GAP2/RPS28/RPS8/RPL3/SEC63/RPS15A/RPS15/RPL23/SRP9/SEC62/RPSA/RPS20/RPL10A/RPS6/RPS13/RPL8/RPS27/DDRGK1/KDELR3/RPS17/RPS27A/RPLP1/RPS11/OS9/RPS2/SRP68/KDELR2/MIA3/SRP72/SPCS1/SEC61G/RPS14/RPL4/RPL31/RPL7/RPL37A/RPL29/RPL7A/RPLP2/SRP14/UBAC2/RPS9/RPL36/PMM1/RPL14/…	99
GO:0006611	protein export from nucleus	113/4589	179/18670	6.34371e-28	9.90134e-26	8.59605e-26	SRSF5/NDC1/POM121/TXN/PABPN1/CASC3/CHTOP/ZC3H11A/NUP43/CDC40/LTV1/DHX38/XPO6/SRSF9/SYMPK/RIOK2/SDAD1/SLU7/GTSE1/CPSF4/MAGOH/SFN/IWS1/SMG5/NUP37/PCID2/DNAJC27/STYX/UPF1/DDX39B/HSPA9/CTDSPL2/EMD/FYTTD1/CPSF1/RANBP3/RPS15/PPM1A/SRSF6/RBM8A/NUP160/SRSF11/XPO7/NUP50/WDR33/DDX19A/THOC1/EIF5A/GLE1/DDX39A/NUP62/NUP54/NUP188/THOC5/NUP155/RAE1/NUP88/SMG1/SUPT6H/SRSF3/SEC13/SMG7/CCHCR1/UPF3B/NCBP1/CPSF2/NOL…	113
GO:0051169	nuclear transport	178/4589	346/18670	1.86576e-27	2.83547e-25	2.46167e-25	HNRNPA1/SRSF5/IPO8/KPNA6/NDC1/POM121/JUP/TXN/PABPN1/KPNA4/CASC3/CHTOP/RBM26/ZC3H11A/NUP43/HEATR3/CDC40/LTV1/IPO4/DHX38/XPO6/TARDBP/SNUPN/HMGA1/SRSF9/SYMPK/RIOK2/SDAD1/SLU7/GTSE1/CPSF4/PML/KPNB1/KHDRBS1/MAGOH/SFN/GEMIN6/IPO5/TRIM28/MBTPS1/IWS1/BANF1/SMG5/NUP37/PCID2/TNPO1/DNAJC27/STYX/UPF1/DDX39B/HSPA9/CTDSPL2/EMD/FYTTD1/LMNA/CPSF1/TMCO6/RANBP3/FAM53C/RPS15/RPL23/CPSF6/SNRPD2/PPM1A/SNRPE/SRSF6/RBM…	178
GO:0006913	nucleocytoplasmic transport	176/4589	343/18670	5.47657e-27	8.10953e-25	7.04046e-25	HNRNPA1/SRSF5/IPO8/KPNA6/NDC1/POM121/JUP/TXN/PABPN1/KPNA4/CASC3/CHTOP/RBM26/ZC3H11A/NUP43/HEATR3/CDC40/LTV1/IPO4/DHX38/XPO6/TARDBP/SNUPN/SRSF9/SYMPK/RIOK2/SDAD1/SLU7/GTSE1/CPSF4/PML/KPNB1/KHDRBS1/MAGOH/SFN/GEMIN6/IPO5/TRIM28/MBTPS1/IWS1/SMG5/NUP37/PCID2/TNPO1/DNAJC27/STYX/UPF1/DDX39B/HSPA9/CTDSPL2/EMD/FYTTD1/LMNA/CPSF1/TMCO6/RANBP3/FAM53C/RPS15/RPL23/CPSF6/SNRPD2/PPM1A/SNRPE/SRSF6/RBM8A/NUP160/SR…	176
GO:0051028	mRNA transport	99/4589	152/18670	3.41537e-26	4.93094e-24	4.28089e-24	HNRNPA1/SRSF5/MYO1C/NDC1/POM121/PABPN1/CASC3/CHTOP/SENP2/ZC3H11A/NUP43/CDC40/DHX38/SRSF9/SYMPK/SLU7/CPSF4/MAGOH/IWS1/SMG5/NUP37/PCID2/UPF1/DDX39B/FYTTD1/CPSF1/TNKS/LRPPRC/SRSF6/RBM8A/NUP160/SRSF11/XPO7/NUP50/WDR33/DDX19A/THOC1/EIF5A/GLE1/DDX39A/NUP62/NUP54/DHX9/NUP188/THOC5/NUP155/ZC3H3/RAE1/NUP88/SMG1/SUPT6H/SRSF3/SEC13/HNRNPA3/SMG7/UPF3B/NCBP1/CPSF2/NUP98/RBM15B/SRRM1/NUP107/NUP205/YTHDC1/NXT1/…	99
GO:0006415	translational termination	76/4589	104/18670	2.52372e-25	3.55475e-23	3.08613e-23	JMJD4/MRPL10/MRPS18A/MRPL30/MRPS11/MRPL11/MRPL37/MRPS24/MRPS16/PTCD3/MRPS23/TRMT112/CHCHD1/MRPL44/MRPL21/MRPS2/MRPL42/ETF1/UPF1/DAP3/MRPL2/MRPL15/MRPS27/MRPL24/MRPS15/MRPS9/MRPL17/MRPL35/GSPT1/MRPL3/MRPL19/MRPL13/MRPL28/MRPS7/MRPL51/MRPL18/MRPS17/EIF5A/GLE1/MRPS12/MRPL47/MRPL34/MRPS34/MRPL50/MRPS21/MRPL48/MRPL53/ERAL1/ABCE1/MRPS6/MRPL1/MRPS5/MRRF/MRPS26/MRPL14/GSPT2/MTRF1L/MRPL20/MRPL16/APEH/MRPS…	76
GO:0031123	RNA 3'-end processing	95/4589	150/18670	7.62562e-24	1.04852e-21	9.10296e-22	SRSF5/RPRD1A/EXOSC2/FBL/PARN/PABPN1/GRSF1/CASC3/CHTOP/TRNT1/RPRD2/INTS1/ZC3H11A/CDC40/LEO1/DKC1/DHX38/RNF40/SRSF9/SYMPK/SLU7/CPSF4/MAGOH/SUPT5H/SUPV3L1/DDX39B/EXOSC10/EXOSC4/EXOSC5/CPSF1/NELFE/RPRD1B/INTS5/CPSF6/EXOSC6/SRSF6/RBM8A/CPSF7/PAPOLG/SRSF11/WDR33/TUT1/RNF20/CCNT1/THOC1/DDX39A/THOC5/TOE1/NUDT21/EXOSC8/ZC3H3/SSU72/SRSF3/ZC3H14/UPF3B/NCBP1/CPSF2/INTS6/SRRM1/SNRPA/RPS21/CDC73/NCBP2/CTR9/ALY…	95
GO:0071826	ribonucleoprotein complex subunit organization	150/4589	291/18670	1.92882e-23	2.59045e-21	2.24895e-21	AGO1/RPL6/CD2BP2/SRSF5/CNOT7/DDX3X/RPL5/TFIP11/CELF1/LSM14A/MRPS11/MRPL11/EDC3/RPL11/SNUPN/RPL23A/SRSF9/C1QBP/SLU7/GEMIN6/COIL/RUVBL1/DDX23/SNRNP200/SF3A1/EIF3H/SCAF11/MRPS2/USP39/CNOT1/PTGES3/EIF3F/DDX39B/EIF2S3/FASTKD2/RPS28/CRNKL1/ATXN2L/RPL3/PIH1D1/MRTO4/PPAN/G3BP1/RPS15/CPSF6/RPSA/SNRPD2/SNRPE/SRSF6/EIF3D/CPSF7/EIF3B/SF3A3/TGS1/CLNS1A/DDX20/RPS27/SBDS/EIF3G/MRPS7/DHX8/GEMIN7/ISY1/WDR77/PRPF6…	150
GO:0031124	mRNA 3'-end processing	71/4589	98/18670	2.23656e-23	2.93549e-21	2.5485e-21	SRSF5/RPRD1A/PABPN1/GRSF1/CASC3/CHTOP/RPRD2/ZC3H11A/CDC40/LEO1/DHX38/RNF40/SRSF9/SYMPK/SLU7/CPSF4/MAGOH/SUPT5H/DDX39B/CPSF1/NELFE/RPRD1B/CPSF6/SRSF6/RBM8A/CPSF7/PAPOLG/SRSF11/WDR33/TUT1/RNF20/CCNT1/THOC1/DDX39A/THOC5/NUDT21/ZC3H3/SSU72/SRSF3/ZC3H14/UPF3B/NCBP1/CPSF2/SRRM1/SNRPA/CDC73/NCBP2/CTR9/ALYREF/PABPC1/U2AF2/PCF11/RNPS1/AHCYL1/SCAF8/MTPAP/SRSF4/SRSF7/SLBP/POLR2D/PAPOLA/CSTF2/CCNB1/PNPT1/CST…	71
GO:0006399	tRNA metabolic process	112/4589	193/18670	2.81528e-23	3.61295e-21	3.13665e-21	EXOSC2/OSGEPL1/GRSF1/TRNT1/IARS1/VARS1/NAT10/METTL2B/GTF3C2/CARS1/LSM6/SARS2/GATC/SARS1/ELP2/CPSF4/THUMPD3/CARS2/MOCS3/ADAT3/ADAT1/TRMT112/YARS1/TYW3/EXOSC10/TSEN54/YARS2/CPSF1/POP7/C2orf49/PUSL1/METTL2A/ZBTB8OS/TARS2/TRMU/RPP21/GTF3C5/ELP5/TRMT1L/AARS2/RPP14/GTF3C1/ELP6/PARS2/TSEN15/TYW5/DARS1/TRMT61B/RPP30/EXOSC8/TRMT13/GTF3C6/MTFMT/TRPT1/TRMT5/HARS2/TPRKB/IARS2/GTF3C3/LARS1/MTO1/DDX1/NARS1/KAR…	112
GO:0022618	ribonucleoprotein complex assembly	144/4589	277/18670	5.08351e-23	6.38202e-21	5.54068e-21	AGO1/RPL6/CD2BP2/SRSF5/CNOT7/DDX3X/RPL5/CELF1/LSM14A/MRPS11/MRPL11/EDC3/RPL11/SNUPN/RPL23A/SRSF9/C1QBP/SLU7/GEMIN6/COIL/RUVBL1/DDX23/SNRNP200/SF3A1/EIF3H/SCAF11/MRPS2/USP39/CNOT1/PTGES3/EIF3F/DDX39B/EIF2S3/FASTKD2/RPS28/CRNKL1/ATXN2L/RPL3/PIH1D1/MRTO4/PPAN/G3BP1/RPS15/CPSF6/RPSA/SNRPD2/SNRPE/SRSF6/EIF3D/CPSF7/EIF3B/SF3A3/TGS1/CLNS1A/DDX20/RPS27/SBDS/EIF3G/MRPS7/GEMIN7/ISY1/WDR77/PRPF6/EIF3E/DHX9/…	144
GO:0070126	mitochondrial translational termination	66/4589	89/18670	9.10638e-23	1.11892e-20	9.71415e-21	MRPL10/MRPS18A/MRPL30/MRPS11/MRPL11/MRPL37/MRPS24/MRPS16/PTCD3/MRPS23/CHCHD1/MRPL44/MRPL21/MRPS2/MRPL42/DAP3/MRPL2/MRPL15/MRPS27/MRPL24/MRPS15/MRPS9/MRPL17/MRPL35/MRPL3/MRPL19/MRPL13/MRPL28/MRPS7/MRPL51/MRPL18/MRPS17/MRPS12/MRPL47/MRPL34/MRPS34/MRPL50/MRPS21/MRPL48/MRPL53/ERAL1/MRPS6/MRPL1/MRPS5/MRRF/MRPS26/MRPL14/MTRF1L/MRPL20/MRPL16/MRPS35/MRPS18B/MRPL43/OXA1L/MRPL9/MRPS10/GFM2/MRPS28/AURKAIP1/…	66
GO:0000209	protein polyubiquitination	155/4589	310/18670	1.98332e-22	2.38618e-20	2.07161e-20	UBE2T/PSMB5/UBE2J2/FBXW9/UBE2G1/BIRC2/UBE3B/RNF115/PSME3/PSMB8/CDC26/DTX3L/SPSB1/CBFB/KLHL20/CUL3/ARIH2/UBE3C/RNF41/RLIM/MIB2/RNF167/UBE2C/FBXL19/RNF40/TNKS2/BLMH/AREL1/PSMB6/XIAP/OTUB1/UBE4A/FBXL3/UBE2S/UBE2D2/PSMC6/NHLRC3/ZNRF1/PSMB2/TRIM44/RC3H2/FZR1/PSMB1/RMND5A/PSMB9/PSMA5/ANAPC4/PSMD11/BFAR/ARIH1/UBE2Q2/TNKS/FBXO9/TRIM21/UNKL/PSMA1/SYVN1/PSMA4/PSMB4/PSMD8/IRF2BP1/PPIL2/LRSAM1/RNF168/KLHL42/…	155
GO:0070125	mitochondrial translational elongation	65/4589	88/18670	2.77898e-22	3.27522e-20	2.84345e-20	MRPL10/MRPS18A/MRPL30/MRPS11/MRPL11/MRPL37/MRPS24/MRPS16/PTCD3/MRPS23/CHCHD1/MRPL44/MRPL21/MRPS2/MRPL42/DAP3/MRPL2/MRPL15/MRPS27/MRPL24/MRPS15/MRPS9/MRPL17/MRPL35/MRPL3/MRPL19/MRPL13/MRPL28/MRPS7/MRPL51/MRPL18/MRPS17/MRPS12/MRPL47/MRPL34/GFM1/MRPS34/MRPL50/MRPS21/MRPL48/MRPL53/ERAL1/MRPS6/MRPL1/MRPS5/MRPS26/MRPL14/MRPL20/MRPL16/TUFM/MRPS35/MRPS18B/MRPL43/OXA1L/MRPL9/MRPS10/MRPS28/AURKAIP1/MRPL12/…	65
GO:0006414	translational elongation	85/4589	133/18670	7.27596e-22	8.40373e-20	7.29587e-20	LTN1/EEF1D/MRPL10/MRPS18A/MRPL30/MRPS11/MRPL11/MRPL37/MRPS24/MRPS16/PTCD3/MRPS23/USP16/EEF1B2/CHCHD1/MRPL44/MRPL21/MRPS2/MRPL42/DAP3/MRPL2/MRPL15/MRPS27/MRPL24/MRPS15/MRPS9/SRP9/MRPL17/MRPL35/MRPL3/MRPL19/MRPL13/GTPBP2/MRPL28/MRPS7/DPH5/NEMF/MRPL51/MRPL18/RPLP1/MRPS17/EIF5A/MRPS12/MRPL47/DPH7/MRPL34/GFM1/MRPS34/MRPL50/RPLP2/MRPS21/MRPL48/MRPL53/HBS1L/SECISBP2L/ERAL1/MRPS6/MRPL1/MRPS5/MRPS26/MRPL1…	85
GO:0061013	regulation of mRNA catabolic process	111/4589	199/18670	3.45125e-21	3.90803e-19	3.39283e-19	PSMB5/RBM10/EXOSC2/CNOT7/FXR2/PSME3/PARN/PSMB8/PCBP4/SLC11A1/TARDBP/YTHDF3/PSMB6/TIRAP/SERBP1/MYD88/PCID2/MEX3D/ANGEL2/TNPO1/PSMC6/CNOT1/SYNCRIP/PSMB2/UPF1/EXOSC4/PSMB1/PSMB9/PSMA5/EXOSC5/PSMD11/PUM1/YBX3/PSMA1/PAIP1/PSMA4/PSMB4/EXOSC6/PSMD8/DCP2/HNRNPM/PSMC4/THRAP3/RPS27A/TBRG4/PSMD14/DHX9/PSMD3/POLR2G/HNRNPR/EXOSC8/EXOSC1/MOV10/PSMB10/PABPC4/ANP32A/ZC3H14/APEX1/PSMD6/PSMA6/RNASEL/METTL16/FXR1/P…	111
GO:0031145	anaphase-promoting complex-dependent catabolic process	60/4589	81/18670	8.86693e-21	9.84741e-19	8.54923e-19	PSMB5/PSME3/PSMB8/CDC26/CUL3/UBE2C/PSMB6/UBE2S/AURKB/PSMC6/PSMB2/MAD2L1/FZR1/PSMB1/PSMB9/PSMA5/ANAPC4/PSMD11/PSMA1/PSMA4/PSMB4/PSMD8/ANAPC7/PSMC4/RPS27A/PSMD14/PLK1/PSMD3/CDK2/PSMB10/PTTG1/PSMD6/PSMA6/CDC27/FBXO5/PSMD9/PSMA3/UBC/PSMB7/PSMD13/ANAPC5/PSMB3/ANAPC16/PSMD12/PSMC3/UBA52/BUB3/PSMD5/PSMA2/PSMD7/CDC16/PSMD4/PSMC2/CCNB1/PSMD2/UBE2E1/CDC23/PSMD10/ANAPC11/PSMD1	60
GO:0006605	protein targeting	194/4589	432/18670	9.81329e-21	1.06928e-18	9.28316e-19	GET3/RPL6/UBE2J2/RPL18/SH3GLB1/TIMM22/MYO1C/RPL22/AGPS/ACAA1/RPL5/TRAM1/AP4M1/RPL28/ZFYVE16/SEC61B/ITGB1BP1/RPL19/SGTA/NUCB1/VPS37A/VPS37D/ARIH2/RPS18/RPS4X/VTI1B/HAX1/SSR1/RPL11/PIK3R4/TIMM17A/RPL17/RPL23A/PARL/RPL35A/LONP2/AP4B1/RPS3A/PEX2/RPL18A/RPL15/PMPCB/ZDHHC4/TIMM23/WASH3P/GOSR2/UBE2D2/HGS/RPL41/PEX19/RPS28/RPS8/RPL3/NCOA4/SEC63/ZDHHC6/RPS15A/ATG13/TIMM17B/TIMM44/RAB3IP/ZFAND6/RPS15/RPL23…	194
GO:0043488	regulation of mRNA stability	101/4589	177/18670	2.20434e-20	2.35742e-18	2.04664e-18	PSMB5/RBM10/EXOSC2/FXR2/PSME3/PARN/PSMB8/PCBP4/SLC11A1/TARDBP/YTHDF3/PSMB6/TIRAP/SERBP1/MYD88/PCID2/MEX3D/ANGEL2/TNPO1/PSMC6/SYNCRIP/PSMB2/UPF1/EXOSC4/PSMB1/PSMB9/PSMA5/EXOSC5/PSMD11/PUM1/YBX3/PSMA1/PAIP1/PSMA4/PSMB4/EXOSC6/PSMD8/DCP2/HNRNPM/PSMC4/THRAP3/RPS27A/TBRG4/PSMD14/DHX9/PSMD3/HNRNPR/EXOSC8/EXOSC1/MOV10/PSMB10/PABPC4/ANP32A/ZC3H14/APEX1/PSMD6/PSMA6/RNASEL/METTL16/FXR1/PSMD9/PSMA3/ZFP36L2/…	101
GO:0002478	antigen processing and presentation of exogenous peptide antigen	100/4589	175/18670	2.95193e-20	3.09952e-18	2.69091e-18	HLA-B/PSMB5/DYNC1LI1/PSME3/SEC22B/PSMB8/SEC31A/DCTN2/AP2S1/SEC24A/KLC2/DCTN3/CYBB/HLA-C/CAPZA2/PSMB6/VAMP8/HLA-DQB1/HLA-E/PSMC6/DYNC1I2/PSMB2/ACTR10/HLA-DRB1/PSMB1/HLA-DOA/HLA-A/PSMB9/PSMA5/FCER1G/PSMD11/HLA-DQA1/CYBA/PSMA1/PSMA4/PSMB4/PSMD8/AP1G1/HLA-DQA2/HLA-G/PSMC4/TAPBP/PSMD14/HLA-DPA1/PSMD3/DCTN6/PSMB10/KIF2C/SEC13/HLA-DPB1/DCTN5/CHUK/KIFAP3/PSMD6/PSMA6/PSMD9/ITGAV/PSMA3/PDIA3/SEC23A/CLTA/PS…	100
GO:0043487	regulation of RNA stability	103/4589	183/18670	3.74037e-20	3.85726e-18	3.34875e-18	PSMB5/RBM10/EXOSC2/FXR2/PSME3/PARN/PSMB8/PCBP4/SLC11A1/DKC1/TARDBP/YTHDF3/PSMB6/TIRAP/SERBP1/MYD88/PCID2/MEX3D/ANGEL2/TNPO1/PSMC6/SYNCRIP/PSMB2/UPF1/EXOSC4/PSMB1/PSMB9/PSMA5/EXOSC5/PSMD11/PUM1/YBX3/PSMA1/PAIP1/PSMA4/PSMB4/EXOSC6/PSMD8/DCP2/HNRNPM/PSMC4/THRAP3/TNFRSF1B/RPS27A/TBRG4/PSMD14/DHX9/PSMD3/HNRNPR/EXOSC8/EXOSC1/MOV10/PSMB10/PABPC4/ANP32A/ZC3H14/APEX1/PSMD6/PSMA6/RNASEL/METTL16/FXR1/PSMD9/…	103
GO:0050684	regulation of mRNA processing	84/4589	137/18670	6.3515e-20	6.43507e-18	5.58674e-18	RBM10/HNRNPA1/SRSF5/CELF1/PABPN1/PTBP1/HNRNPK/RBM3/LEO1/SON/RNF40/SRSF9/C1QBP/CPSF4/KHDRBS1/MAGOH/SUPT5H/IWS1/DAZAP1/C9orf78/CDK11B/RBM7/RBM19/NELFE/NSRP1/CPSF6/SAFB/SRSF6/RBM8A/CPSF7/SNRNP70/RBM4B/SAP18/TIA1/RNF20/CCNT1/THRAP3/DHX9/RBM25/NUDT21/SFSWAP/ZC3H3/CDK11A/SUPT6H/SRSF3/SART3/WTAP/ZC3H14/NCBP1/NUP98/RBM15B/METTL16/SNRPA/SREK1/YTHDC1/SMU1/CDC73/CWC22/NCBP2/RBM4/CTR9/U2AF2/RNPS1/AHCYL1/SRPK…	84
GO:0006612	protein targeting to membrane	109/4589	202/18670	2.38718e-19	2.37689e-17	2.06355e-17	GET3/RPL6/RPL18/MYO1C/RPL22/RPL5/TRAM1/RPL28/SEC61B/ITGB1BP1/RPL19/SGTA/VPS37A/VPS37D/RPS18/RPS4X/SSR1/RPL11/RPL17/RPL23A/RPL35A/RPS3A/RPL18A/RPL15/ZDHHC4/RPL41/PEX19/RPS28/RPS8/RPL3/SEC63/ZDHHC6/RPS15A/RAB3IP/RPS15/RPL23/SRP9/SEC62/RPSA/RPS20/RPL10A/ATG3/RPS6/RPS13/RPL8/VPS37C/ZDHHC7/RPS27/GOLGA7/RPS17/RPS27A/RPLP1/RPS11/RPS2/SRP68/SRP72/RPS14/RPL4/RPL31/RPL7/RPL37A/RPL29/RPL7A/PEX26/RPLP2/SRP14…	109
GO:0019884	antigen processing and presentation of exogenous antigen	101/4589	182/18670	3.44399e-19	3.37102e-17	2.92662e-17	HLA-B/PSMB5/DYNC1LI1/PSME3/SEC22B/PSMB8/SEC31A/DCTN2/AP2S1/SEC24A/KLC2/DCTN3/CYBB/HLA-C/CAPZA2/PSMB6/VAMP8/HLA-DQB1/HLA-E/PSMC6/DYNC1I2/PSMB2/ACTR10/HLA-DRB1/PSMB1/HLA-DOA/HLA-A/PSMB9/PSMA5/FCER1G/PSMD11/HLA-DQA1/CYBA/PSMA1/PSMA4/PSMB4/PSMD8/AP1G1/HLA-DQA2/HLA-G/PSMC4/TAPBP/PSMD14/HLA-DPA1/PSMD3/DCTN6/PSMB10/KIF2C/SEC13/HLA-DPB1/DCTN5/CHUK/CD1D/KIFAP3/PSMD6/PSMA6/PSMD9/ITGAV/PSMA3/PDIA3/SEC23A/CL…	101
GO:0048002	antigen processing and presentation of peptide antigen	103/4589	189/18670	8.98738e-19	8.65036e-17	7.50998e-17	HLA-B/PSMB5/DYNC1LI1/PSME3/SEC22B/PSMB8/SEC31A/DCTN2/AP2S1/SEC24A/SLC11A1/KLC2/DCTN3/CYBB/HLA-C/CAPZA2/PSMB6/VAMP8/HLA-DQB1/HLA-E/PSMC6/DYNC1I2/PSMB2/ACTR10/HLA-DRB1/PSMB1/HLA-DOA/HLA-A/PSMB9/PSMA5/FCER1G/PSMD11/HLA-DQA1/CD209/CYBA/PSMA1/PSMA4/PSMB4/PSMD8/AP1G1/HLA-DQA2/ERAP1/HLA-G/PSMC4/TAPBP/PSMD14/HLA-DPA1/PSMD3/DCTN6/PSMB10/KIF2C/SEC13/HLA-DPB1/DCTN5/CHUK/KIFAP3/PSMD6/PSMA6/PSMD9/ITGAV/PSMA3/…	103
GO:0006354	DNA-templated transcription, elongation	71/4589	112/18670	3.30695e-18	3.13076e-16	2.71804e-16	TWISTNB/POLR1A/LEO1/ELL2/ELP2/SUPT5H/IWS1/POLR2H/PCID2/DDX39B/ELL/NELFB/HMGN1/NELFE/NELFA/POLR2K/WDR61/CDK12/TAF1D/POLR1B/RNF168/POLR2B/POLR2C/CCNT1/THOC1/THOC5/UBTF/POLR2G/CCNT2/SSRP1/ELOF1/SUPT6H/ZMYND11/POLR1C/POLR1E/ADRM1/CDK13/NCBP1/BRD4/MLLT1/CCAR2/CD3EAP/CDC73/NCBP2/ZNF326/RTF1/CTR9/ALYREF/SUPT16H/ENY2/SCAF8/HTATSF1/POLR2I/NELFCD/EAPP/POLR2E/CTDP1/TEFM/TBP/GTF2H1/GTF2F1/POLR2D/RECQL5/TCEA1…	71
GO:0048193	Golgi vesicle transport	166/4589	368/18670	3.72965e-18	3.47398e-16	3.01601e-16	CORO7/DYNC1LI1/COG3/SEC22B/COL7A1/TRAPPC6B/SEC31A/DCTN2/COPA/AP4M1/PITPNB/KLHL20/GBF1/SEC24A/ARFGEF2/CUL3/BCAP29/BLZF1/KLC2/VTI1B/DCTN3/LMAN2/ZW10/YIPF5/CAPZA2/CNIH1/COPG1/VAMP8/TMED5/SEC23IP/COPB2/GAS1/EXOC8/GOSR2/TBC1D20/DYNC1I2/ACTR10/SERPINA1/SCAMP3/COPB1/ERGIC2/CNIH4/LAMP1/TMEM115/SCAMP2/TRAPPC1/TRAPPC3/ARFGAP2/TRAPPC8/GOLGA5/CNST/VPS51/SCFD1/TMED10/RAB33B/GOLPH3/CYTH3/SURF4/NRBP1/RABEP1/AP1…	166
GO:0002479	antigen processing and presentation of exogenous peptide antigen via MHC class I, TAP-dependent	54/4589	75/18670	6.60595e-18	6.05545e-16	5.25717e-16	HLA-B/PSMB5/PSME3/SEC22B/PSMB8/CYBB/HLA-C/PSMB6/VAMP8/HLA-E/PSMC6/PSMB2/PSMB1/HLA-A/PSMB9/PSMA5/PSMD11/CYBA/PSMA1/PSMA4/PSMB4/PSMD8/HLA-G/PSMC4/TAPBP/PSMD14/PSMD3/PSMB10/CHUK/PSMD6/PSMA6/PSMD9/ITGAV/PSMA3/PDIA3/PSMB7/PSMD13/PSMB3/TAP2/PSMD12/PSMC3/HLA-H/PSMD5/PSMA2/PSMD7/NCF4/PSMD4/PSMC2/TAP1/PSMD2/IKBKB/PSMD10/PSMD1/VAMP3	54
GO:0019882	antigen processing and presentation	115/4589	226/18670	9.90976e-18	8.94201e-16	7.76319e-16	HLA-B/PSMB5/DYNC1LI1/PSME3/SEC22B/PSMB8/SEC31A/DCTN2/AP2S1/SEC24A/SLC11A1/KLC2/DCTN3/CYBB/HLA-C/CAPZA2/PSMB6/VAMP8/HLA-DQB1/HLA-E/ATG5/PSMC6/DYNC1I2/PSMB2/ACTR10/HLA-DRB1/PSMB1/HLA-DOA/HLA-A/PSMB9/PSMA5/FCER1G/PSMD11/HLA-DQA1/CD209/CYBA/CCL19/PSMA1/PSMA4/PSMB4/PSMD8/AP1G1/HLA-DQA2/ERAP1/HLA-G/PSMC4/TAPBP/PSMD14/HLA-DPA1/PSMD3/RAB6A/DCTN6/PSMB10/KIF2C/SEC13/HLA-DPB1/DCTN5/CHUK/CD1D/KIFAP3/PSMD6/PS…	115
GO:0098781	ncRNA transcription	68/4589	107/18670	1.3956e-17	1.23994e-15	1.07648e-15	RPRD1A/SNAPC2/RPRD2/INTS1/SIRT7/GTF3C2/ELL2/SNAPC5/NCL/GTF2B/POLR2H/GTF2E2/ELL/USPL1/PIH1D1/PWP1/RPRD1B/INTS5/TAF8/POLR2K/POLR1B/MACROH2A1/GTF3C5/POLR2B/POLR2C/DDX11/NABP1/CCNT1/GTF3C1/TAF6/TAF5/POLR2G/SNAPC4/CCNT2/TAF11/INTS10/GTF3C6/NOL11/POLR1E/NCBP1/INTS6/GTF3C3/GTF2A2/CD3EAP/GTF2E1/NCBP2/PHAX/INTS8/SP1/POLR2I/TAF13/GTF2A1/INTS3/POLR2E/TBP/NPM3/SPIN1/GTF2F1/TAF9/GTF3C4/ICE2/POLR2D/NIFK/POLR2A…	68
GO:0042590	antigen processing and presentation of exogenous peptide antigen via MHC class I	55/4589	79/18670	3.82533e-17	3.34716e-15	2.90591e-15	HLA-B/PSMB5/PSME3/SEC22B/PSMB8/CYBB/HLA-C/PSMB6/VAMP8/HLA-E/PSMC6/PSMB2/PSMB1/HLA-A/PSMB9/PSMA5/FCER1G/PSMD11/CYBA/PSMA1/PSMA4/PSMB4/PSMD8/HLA-G/PSMC4/TAPBP/PSMD14/PSMD3/PSMB10/CHUK/PSMD6/PSMA6/PSMD9/ITGAV/PSMA3/PDIA3/PSMB7/PSMD13/PSMB3/TAP2/PSMD12/PSMC3/HLA-H/PSMD5/PSMA2/PSMD7/NCF4/PSMD4/PSMC2/TAP1/PSMD2/IKBKB/PSMD10/PSMD1/VAMP3	55
GO:0006260	DNA replication	131/4589	274/18670	4.2339e-17	3.64937e-15	3.16827e-15	CDC6/DBF4/SIN3A/PDS5A/MCM5/PNKP/GTPBP4/WDR18/SENP2/NUCKS1/TOP1/TNFAIP1/CHTF8/POLA2/RHNO1/POLD2/RPA2/TOP1MT/MCM8/MCM3/HMGA1/RFC2/CDAN1/DSCC1/MGME1/RAD17/ZNF830/POLD1/TIMELESS/BOD1L1/GINS2/GRWD1/TBRG1/EREG/GINS4/CCNA2/MCM2/NFIC/UPF1/RECQL4/WIZ/KAT7/SSBP1/PPP2CA/RFWD3/SLFN11/POLE/TOP3A/RFC1/ORC2/WRNIP1/MSH6/CHAF1A/DDX11/GINS1/TTF1/THOC1/POLH/DHX9/RAD9A/RFC4/RBM14/POLE4/CDK2/CDT1/SSRP1/SLX4/IGHMBP2/G…	131
GO:0000070	mitotic sister chromatid segregation	85/4589	151/18670	6.96562e-17	5.91566e-15	5.1358e-15	CDC6/DSN1/PDS5A/AKAP8/CHMP1A/SMC2/DYNC1LI1/NCAPG/CDC26/ESPL1/CHTF8/PSRC1/CUL3/NUSAP1/CHAMP1/ZW10/RIOK2/KPNB1/NCAPH2/APC/DSCC1/CHMP2A/CHMP7/IK/CDCA5/PCID2/AURKB/MAD2L1/CENPC/ANAPC4/SPDL1/TNKS/CDCA8/KLHL22/SPAG5/XRCC3/MACROH2A1/BUB1/KIFC1/NUP62/PLK1/MAU2/CDT1/KIF2C/TTK/SMC5/PTTG1/VPS4A/CDC27/FBXO5/NSL1/BOD1/KNSTRN/RAD21/PSMG2/ANAPC5/DLGAP5/NAA50/CHMP5/VPS4B/KIF22/LCMT1/PRC1/KIF23/NCAPD2/BUB3/PHF23/…	85
GO:0002474	antigen processing and presentation of peptide antigen via MHC class I	62/4589	96/18670	1.17442e-16	9.82935e-15	8.53355e-15	HLA-B/PSMB5/PSME3/SEC22B/PSMB8/SEC31A/SEC24A/CYBB/HLA-C/PSMB6/VAMP8/HLA-E/PSMC6/PSMB2/PSMB1/HLA-A/PSMB9/PSMA5/FCER1G/PSMD11/CYBA/PSMA1/PSMA4/PSMB4/PSMD8/ERAP1/HLA-G/PSMC4/TAPBP/PSMD14/PSMD3/PSMB10/SEC13/CHUK/PSMD6/PSMA6/PSMD9/ITGAV/PSMA3/PDIA3/SEC23A/PSMB7/PSMD13/PSMB3/TAP2/PSMD12/PSMC3/HLA-H/SAR1B/PSMD5/PSMA2/PSMD7/NCF4/PSMD4/PSMC2/SEC24C/TAP1/PSMD2/IKBKB/PSMD10/PSMD1/VAMP3	62
GO:0002181	cytoplasmic translation	63/4589	100/18670	4.02713e-16	3.32238e-14	2.88439e-14	RPL6/RPL18/RPL19/TMA7/RPL11/RPL17/RPL35A/EIF4A1/RPL18A/RPL15/EIF3H/CNBP/ETF1/EIF3F/RPL41/EIF2S3/RPS28/YBX3/RPSA/RPL10A/EIF3D/EIF3B/GSPT1/RPL8/RPL26L1/EIF3G/DPH5/RPLP1/EIF3E/DHX9/DPH7/RPL31/RPL29/RPL36/RPS21/RPL30/RBM4/GSPT2/EIF4H/RPL26/EIF4EBP1/RPL13A/EIF3A/DRG1/EIF3J/YTHDF2/DPH3/ZC3H15/DENR/EIF4B/FTSJ1/RPS29/DPH2/RPL9/RPLP0/HSPA14/EIF3M/RPL36A/EIF2S2/EIF3I/RPL32/EIF5/EIF3L	63
GO:0018205	peptidyl-lysine modification	169/4589	397/18670	1.57898e-15	1.28431e-13	1.115e-13	RSF1/SIN3A/DOHH/SUPT7L/NDC1/POM121/SMYD2/KMT2D/MSL2/VIPAS39/RIF1/CLOCK/MORF4L1/LOXL4/SENP2/PAXIP1/WDR82/NUP43/SIRT5/HCFC1/SENP6/ZNF451/CREBBP/MAP3K7/SENP3/SIRT3/KMT2E/TRIM28/GTF2B/RUVBL1/PIAS4/IWS1/CRTC2/KMT2A/NUP37/DR1/VCPKMT/KMT2C/SETD1A/CTBP1/PCGF2/MRGBP/ATG5/KAT6A/SUV39H2/SUV39H1/KANSL2/KAT7/USPL1/SETD3/PIH1D1/PWP1/LMNA/NELFE/EHMT1/CTCF/MCRS1/RPS6KA4/EEF2KMT/SENP1/MTF2/EPC1/WDR61/YEATS4/NUP16…	169
GO:0070646	protein modification by small protein removal	135/4589	299/18670	4.6857e-15	3.74265e-13	3.24925e-13	PSMB5/BIRC2/TNIP2/PSME3/COPS6/PSMB8/STAM2/SENP2/YY1/FOXK1/HCFC1/SENP6/KEAP1/ACTR8/MAP3K7/UBXN1/SENP3/PSMB6/TANK/RAD23B/APC/USP40/OTUB1/USP11/RUVBL1/OTUD4/COPS7A/USP48/CDC25A/USP16/VCPIP1/SHMT2/USP39/PSMC6/USP19/CCNA2/EIF3F/HGS/PSMB2/JOSD2/PSMB1/USPL1/MDM4/OTUD6B/PSMB9/PSMA5/OTUD7B/PSMD11/WDR48/MCRS1/USP47/TRIM21/NEDD8/GPS1/SENP1/PSMA1/UIMC1/PSMA4/PSMB4/STAM/PSMD8/MYC/SMAD3/ASXL1/USP1/PSMC4/OTUD3/…	135
GO:0042274	ribosomal small subunit biogenesis	47/4589	67/18670	4.73096e-15	3.74265e-13	3.24925e-13	HEATR1/NOL10/MRPS11/LTV1/NAT10/LSM6/RIOK2/DHX37/BMS1/TSR3/TBL3/RPS28/RPS8/UTP6/MRPS9/RPS15/RPSA/FCF1/RPS6/SURF6/RPS27/MRPS7/WDR46/RPS17/RRP7A/NOL11/RPS14/RIOK3/BYSL/RIOK1/ERAL1/TSR1/RPS21/RPS16/NOM1/RRP36/NOB1/UTP20/NGDN/BTRC/DCAF13/RPS19/RPS24/EMG1/DDX52/KRI1/RPS10	47
GO:0090150	establishment of protein localization to membrane	145/4589	332/18670	1.3432e-14	1.04824e-12	9.10054e-13	GET3/RPL6/MOAP1/RPL18/TIMM22/MYO1C/RPL22/RPL5/TRAM1/RPL28/SEC61B/ITGB1BP1/RPL19/SGTA/VPS37A/VPS37D/BLZF1/RPS18/NPC1/RPS4X/GORASP2/SSR1/RPL11/RPL17/RPL23A/CLIP1/RPL35A/SFN/RPS3A/RPL18A/RPL15/COX18/ZDHHC4/RPL41/RAB3GAP2/UBL4A/PEX19/RILPL2/RPS28/RPS8/RPL3/SEC63/ZDHHC6/RPS15A/RAB3IP/RPS15/RPL23/CNST/SRP9/SEC62/RPSA/RPS20/RPL10A/ATG3/GOLPH3/PPP3R1/RPS6/RPS13/RPL8/VPS37C/ZDHHC7/RPS27/GOLGA7/RPS17/RPS27…	145
GO:0033044	regulation of chromosome organization	148/4589	342/18670	1.80436e-14	1.38718e-12	1.20431e-12	CDC6/HNRNPA1/SIN3A/YLPM1/AKAP8/DYNC1LI1/PARN/CDC26/PNKP/RIF1/ESPL1/CHTOP/PAXIP1/CUL3/MKI67/DKC1/SENP6/NAT10/ZNF451/RNF40/HMGA1/ZW10/TNKS2/RIOK2/PML/APC/OTUB1/KMT2E/TRIM28/IWS1/IK/CDCA5/KMT2A/SMG5/PCID2/AURKB/SETD1A/CTBP1/ATG5/MCM2/MAD2L1/UPF1/EXOSC10/CCT7/KAT7/CCT8/PIH1D1/ANAPC4/LMNA/SPDL1/NELFE/CTCF/SIRT6/RPS6KA4/TCP1/TNKS/JDP2/MTF2/ASF1A/KLHL22/MAPKAPK5/WDR61/MYC/XRCC3/DCP2/MACROH2A1/BUB1/DDX11…	148
GO:0000819	sister chromatid segregation	95/4589	189/18670	1.82555e-14	1.38718e-12	1.20431e-12	CDC6/DSN1/PDS5A/AKAP8/CHMP1A/SMC2/DYNC1LI1/NCAPG/CDC26/ESPL1/CHTF8/PSRC1/CUL3/NUSAP1/CHAMP1/ZW10/RIOK2/KPNB1/NCAPH2/APC/DSCC1/CHMP2A/RAD51C/CHMP7/IK/CDCA5/PCID2/AURKB/MAD2L1/CENPC/ANAPC4/SPDL1/CTCF/TNKS/CDCA8/KLHL22/SPAG5/XRCC3/MACROH2A1/BUB1/DDX11/KIFC1/TOP2A/NUP62/PLK1/MAU2/CDT1/KIF2C/TTK/SMC5/PTTG1/VPS4A/CDC27/FBXO5/MCMBP/NSL1/BOD1/KNSTRN/RAD21/PSMG2/ANAPC5/LATS1/DLGAP5/NAA50/SMC3/CHMP5/VPS4B/…	95
GO:0044766	multi-organism transport	49/4589	73/18670	1.92601e-14	1.42599e-12	1.238e-12	KPNA6/NDC1/POM121/VPS37A/VPS37D/NUP43/KPNB1/UBAP1/NUP37/DDX39B/CAV1/CD209/TCP1/NUP160/MVB12A/NUP50/VPS37C/TSG101/THOC1/RPS27A/NUP62/NUP54/NUP188/THOC5/NUP155/RAE1/NUP88/SEC13/NUP98/NUP107/NUP205/VPS37B/UBC/NUP93/ALYREF/UBA52/POM121C/KPNA3/NUP214/RAB7A/XPO1/TPR/SEH1L/NUP35/VPS28/RANBP2/NUP85/NUP153/THOC7	49
GO:1902579	multi-organism localization	49/4589	73/18670	1.92601e-14	1.42599e-12	1.238e-12	KPNA6/NDC1/POM121/VPS37A/VPS37D/NUP43/KPNB1/UBAP1/NUP37/DDX39B/CAV1/CD209/TCP1/NUP160/MVB12A/NUP50/VPS37C/TSG101/THOC1/RPS27A/NUP62/NUP54/NUP188/THOC5/NUP155/RAE1/NUP88/SEC13/NUP98/NUP107/NUP205/VPS37B/UBC/NUP93/ALYREF/UBA52/POM121C/KPNA3/NUP214/RAB7A/XPO1/TPR/SEH1L/NUP35/VPS28/RANBP2/NUP85/NUP153/THOC7	49
GO:0043687	post-translational protein modification	154/4589	361/18670	2.31374e-14	1.69138e-12	1.4684e-12	PSMB5/FBXW9/VIPAS39/PSME3/COPS6/PSMB8/SPSB1/KLHL20/CKAP4/PNPLA2/NUCB1/CUL3/FUCA2/KEAP1/ASB6/FBXL19/TGOLN2/DDA1/PSMB6/DSCC1/WIPI2/MBTPS1/KBTBD6/COPS7A/FBXL3/SHISA5/SOCS5/ATG5/PSMC6/WDTC1/LAMC1/PSMB2/SERPINA1/PDIA6/PSMB1/PSMB9/PSMA5/FOLH1/PSMD11/HSP90B1/DCAF4/FBXO9/NEDD8/GPS1/CUL9/KLHL22/PSMA1/CUL4A/RAB38/DCAF5/IGFBP4/PSMA4/PSMB4/PSMD8/KLHL42/DNAJC3/DCAF7/DCUN1D1/KTN1/PSMC4/FBXL8/CUL1/RAB1A/FBXW5/C…	154
GO:0006888	ER to Golgi vesicle-mediated transport	103/4589	212/18670	2.57518e-14	1.85896e-12	1.61389e-12	DYNC1LI1/COG3/SEC22B/COL7A1/TRAPPC6B/SEC31A/DCTN2/COPA/GBF1/SEC24A/CUL3/BCAP29/VTI1B/DCTN3/LMAN2/ZW10/YIPF5/CAPZA2/CNIH1/COPG1/TMED5/SEC23IP/COPB2/GAS1/GOSR2/TBC1D20/DYNC1I2/ACTR10/SERPINA1/COPB1/ERGIC2/CNIH4/TMEM115/TRAPPC1/TRAPPC3/ARFGAP2/TRAPPC8/SCFD1/TMED10/RAB33B/NRBP1/LMAN2L/TMED1/TRAPPC2B/KDELR3/RAB1A/KDELR2/PPP6R3/DCTN6/MIA3/BGLAP/WHAMM/YIF1A/SEC13/DCTN5/COG7/ERGIC3/RINT1/GOLGB1/MCFD2/RAB…	103
GO:0043928	exonucleolytic nuclear-transcribed mRNA catabolic process involved in deadenylation-dependent decay	29/4589	33/18670	2.76102e-14	1.9685e-12	1.709e-12	EXOSC2/CNOT7/DCPS/EDC3/LSM6/NT5C3B/EXOSC4/LSM2/EXOSC5/SKIV2L/WDR61/TTC37/EXOSC6/DCP2/LSM5/EXOSC8/EXOSC1/LSM7/CNOT6/HBS1L/LSM4/EDC4/CNOT8/DIS3/DCP1A/PATL1/LSM3/EXOSC9/EXOSC3	29
GO:0000291	nuclear-transcribed mRNA catabolic process, exonucleolytic	30/4589	35/18670	4.08644e-14	2.87795e-12	2.49855e-12	EXOSC2/CNOT7/DCPS/EDC3/LSM6/NT5C3B/EXOSC4/LSM2/EXOSC5/SKIV2L/WDR61/TTC37/EXOSC6/DCP2/POLR2G/LSM5/EXOSC8/EXOSC1/LSM7/CNOT6/HBS1L/LSM4/EDC4/CNOT8/DIS3/DCP1A/PATL1/LSM3/EXOSC9/EXOSC3	30
GO:1901990	regulation of mitotic cell cycle phase transition	180/4589	444/18670	4.83586e-14	3.36471e-12	2.92114e-12	CDC6/PSMB5/SIN3A/CNOT7/CKAP5/DDX3X/CEP78/DYNC1LI1/PSME3/ANLN/PSMB8/DCTN2/HMMR/CDC26/ESPL1/CEP131/SENP2/RBL2/CUL3/CTDSP2/PCBP4/RPA2/DCTN3/ODF2/MAPRE1/UBE2C/ZW10/RIOK2/CDKN1B/GTSE1/PML/PSMB6/SFN/APC/ZFYVE19/KMT2E/RAD17/RAD51C/CDC25A/IK/ZNF830/CDCA5/PCID2/CDKN2A/AURKB/PSMC6/CNOT1/DYNC1I2/PSMB2/MAD2L1/FZR1/LSM10/PSMB1/MDM4/PSMB9/PSMA5/HAUS3/ANAPC4/PSMD11/SPDL1/CEP57/USP47/RFWD3/SLFN11/KLHL22/PSMA1/PL…	180
GO:0010948	negative regulation of cell cycle process	153/4589	361/18670	5.40329e-14	3.71476e-12	3.22505e-12	CDC6/PSMB5/CNOT7/DYNC1LI1/PSME3/PSMB8/ESPL1/RBL2/EVI2B/CTDSP2/YAF2/PCBP4/CBX3/RPA2/ZW10/CDKN1B/GTSE1/PML/PSMB6/SFN/APC/ZFYVE19/CHMP2A/RAD17/IK/ZNF830/PCID2/CDKN2A/AURKB/PCGF2/PSMC6/CNOT1/PSMB2/MAD2L1/FZR1/PSMB1/MDM4/PSMB9/PSMA5/PSMD11/SPDL1/EHMT1/ZNF268/USP47/TNKS/RFWD3/RPL23/SLFN11/KLHL22/PSMA1/UIMC1/EPC1/PSMA4/PSMB4/PSMD8/XRCC3/MSH6/MACROH2A1/BUB1/HLA-G/CBX5/PSMC4/NME6/FHL1/CUL1/SYF2/RIPK1/PSMD…	153
GO:0044839	cell cycle G2/M phase transition	121/4589	266/18670	6.34972e-14	4.31408e-12	3.74535e-12	CDC6/PSMB5/SIN3A/AKAP8/CKAP5/CEP78/PPME1/PSME3/PSMB8/DCTN2/HMMR/CEP131/PAXIP1/DCTN3/ODF2/MAPRE1/GTSE1/PSMB6/KHDRBS1/ZFYVE19/RAD17/RAD51C/CDC25A/ZNF830/AURKB/PSMC6/CCNA2/DYNC1I2/PSMB2/FZR1/PSMB1/PSMB9/PSMA5/HAUS3/PPP2R2A/PSMD11/CEP57/USP47/PSMA1/PLK4/UIMC1/PSMA4/PSMB4/PSMD8/MACROH2A1/OFD1/PSMC4/FHL1/HAUS1/CUL1/HAUS6/PPP1CB/SYF2/ARPP19/PSMD14/PLK1/PSMD3/CDK2/HAUS8/HAUS5/PSMB10/FBXL12/FBXW11/VPS4A/B…	121
GO:1901987	regulation of cell cycle phase transition	191/4589	480/18670	6.72182e-14	4.46777e-12	3.87879e-12	CDC6/DBF4/PSMB5/SIN3A/CNOT7/CKAP5/DDX3X/CEP78/DYNC1LI1/PSME3/ANLN/PSMB8/DCTN2/HMMR/CDC26/ESPL1/CEP131/SENP2/RBL2/PAXIP1/CUL3/CTDSP2/PCBP4/RPA2/DCTN3/ODF2/MAPRE1/UBE2C/ZW10/RIOK2/ZNF16/CDKN1B/GTSE1/PML/PSMB6/SFN/APC/ZFYVE19/KMT2E/RAD17/RAD51C/CDC25A/IK/ZNF830/CDCA5/PCID2/CDKN2A/AURKB/PSMC6/CNOT1/DYNC1I2/PSMB2/MAD2L1/FZR1/LSM10/PSMB1/MDM4/PSMB9/PSMA5/HAUS3/ANAPC4/PSMD11/SPDL1/CEP57/USP47/RFWD3/SLFN…	191
GO:0075733	intracellular transport of virus	41/4589	57/18670	6.73067e-14	4.46777e-12	3.87879e-12	KPNA6/NDC1/POM121/VPS37A/VPS37D/NUP43/KPNB1/UBAP1/NUP37/CD209/NUP160/MVB12A/NUP50/VPS37C/TSG101/RPS27A/NUP62/NUP54/NUP188/NUP155/RAE1/NUP88/SEC13/NUP98/NUP107/NUP205/VPS37B/UBC/NUP93/UBA52/POM121C/KPNA3/NUP214/XPO1/TPR/SEH1L/NUP35/VPS28/RANBP2/NUP85/NUP153	41
GO:0140014	mitotic nuclear division	120/4589	264/18670	8.60318e-14	5.64584e-12	4.90155e-12	CDC6/DSN1/PDS5A/AKAP8/CHMP1A/SMC2/DYNC1LI1/HSPA1B/NCAPG/ANLN/CDC26/ESPL1/PHIP/CHTF8/PSRC1/CUL3/MKI67/PDGFB/CEP97/SIRT7/NUSAP1/UBE2C/CHAMP1/ZW10/RIOK2/CDKN1B/KPNB1/NCAPH2/APC/DSCC1/CHMP2A/CHMP7/IK/CDCA5/USP16/UBE2S/PCID2/AURKB/EREG/MAD2L1/CENPC/ANAPC4/SPDL1/TNKS/CUL9/CDCA8/KLHL22/RCC1/KNTC1/SPAG5/XRCC3/MACROH2A1/BUB1/RANBP1/NME6/KIFC1/FBXW5/NUP62/PLK1/MAU2/CDT1/KIF2C/TTK/SMC5/PTTG1/VPS4A/CDK13/MAD…	120
GO:0016073	snRNA metabolic process	60/4589	101/18670	9.33603e-14	6.05793e-12	5.25932e-12	RPRD1A/EXOSC2/NOP10/SNAPC2/RPRD2/INTS1/DKC1/ELL2/SNAPC5/GTF2B/POLR2H/GTF2E2/ELL/EXOSC10/EXOSC4/USPL1/EXOSC5/RPRD1B/INTS5/TAF8/POLR2K/EXOSC6/POLR2B/POLR2C/TUT1/NABP1/CCNT1/TAF6/TOE1/TAF5/POLR2G/EXOSC8/SNAPC4/CCNT2/TAF11/INTS10/NCBP1/INTS6/METTL16/GTF2A2/GTF2E1/NCBP2/PHAX/INTS8/SP1/POLR2I/TAF13/GTF2A1/INTS3/POLR2E/TBP/GTF2F1/TAF9/ICE2/POLR2D/POLR2A/POLR2L/EXOSC9/INTS7/EXOSC3	60
GO:0006353	DNA-templated transcription, termination	49/4589	75/18670	9.53912e-14	6.12093e-12	5.31401e-12	TWISTNB/TTF2/PABPN1/POLR1A/SYMPK/CPSF4/POLR2H/LSM10/CPSF1/SNRPE/POLR2K/CPSF7/TAF1D/POLR1B/SCAF4/WDR33/TTF1/DHX9/UBTF/NUDT21/SSU72/POLR1C/POLR1E/NCBP1/CPSF2/SNRPD3/CD3EAP/NCBP2/PCF11/SCAF8/MED18/SNRPF/POLR2E/TBP/GTF2H1/SLBP/SNRPB/PAPOLA/CSTF2/MAZ/SNRPG/CSTF1/CPSF3/GTF2H3/POLR2A/POLR2L/TAF1C/CSTF3/GTF2H4	49
GO:0042273	ribosomal large subunit biogenesis	47/4589	71/18670	1.45636e-13	9.24229e-12	8.02388e-12	RPL6/RPL5/GTPBP4/MRPL11/HEATR3/RPL11/RPL23A/RSL1D1/SDAD1/RPL35A/FASTKD2/RPL3/WDR74/MRTO4/PPAN/RPL10A/DDX18/SURF6/RPL26L1/FTSJ3/PES1/ZNHIT3/BRIX1/LAS1L/RPL7/RPL7A/NOL9/MRPL1/RPL14/PAK1IP1/RPL35/RPF2/TRAF7/RPL26/MRPL20/RPL7L1/NOP2/NIP7/AAMP/EBNA1BP2/RSL24D1/RPLP0/NLE1/BOP1/RPL12/EIF6/NOC2L	47
GO:0046794	transport of virus	42/4589	60/18670	1.52119e-13	9.54875e-12	8.28995e-12	KPNA6/NDC1/POM121/VPS37A/VPS37D/NUP43/KPNB1/UBAP1/NUP37/CAV1/CD209/NUP160/MVB12A/NUP50/VPS37C/TSG101/RPS27A/NUP62/NUP54/NUP188/NUP155/RAE1/NUP88/SEC13/NUP98/NUP107/NUP205/VPS37B/UBC/NUP93/UBA52/POM121C/KPNA3/NUP214/XPO1/TPR/SEH1L/NUP35/VPS28/RANBP2/NUP85/NUP153	42
GO:0090305	nucleic acid phosphodiester bond hydrolysis	132/4589	302/18670	1.91424e-13	1.18868e-11	1.03198e-11	AGO1/EXOSC2/CNOT7/PARN/PNKP/DBR1/TSNAX/DCPS/DNASE1L2/EDC3/POLD2/RPA2/RFC2/CPSF4/TATDN1/KPNB1/DGCR8/MGME1/POLD1/REXO2/MRPL44/ANGEL2/CNOT1/EXOSC10/TSEN54/EXOSC4/APTX/MUS81/EXOSC5/CPSF1/G3BP1/POP7/CPSF6/POLE/DIS3L/CUL4A/EXOSC6/FCF1/RFC1/CPSF7/DCP2/RPP21/TUT1/CHD1L/RPP14/RPS27A/TSEN15/RAD9A/RFC4/TOE1/NUDT21/REXO4/RPP30/EXOSC8/EXOSC1/ISG20L2/MOV10/EXO5/OGG1/HMCES/APEX2/LAS1L/POLK/ERCC1/ERN1/APEX1/NCBP…	132
GO:0031146	SCF-dependent proteasomal ubiquitin-dependent protein catabolic process	57/4589	95/18670	2.12647e-13	1.30642e-11	1.1342e-11	PSMB5/FBXL6/PSME3/PSMB8/CUL3/PSMB6/FBXL3/PSMC6/STYX/PSMB2/PSMB1/PSMB9/PSMA5/PSMD11/FBXO9/FBXO48/PSMA1/CUL4A/PSMA4/PSMB4/PSMD8/PSMC4/FBXL8/CUL1/FBXW5/PSMD14/PSMD3/CUL2/PSMB10/FBXL14/FBXL12/FBXW11/PSMD6/PSMA6/PSMD9/PSMA3/PSMB7/PSMD13/RBX1/PSMB3/PSMD12/PSMC3/FBXW4/SKP1/PSMD5/PSMA2/BTRC/CUL5/PSMD7/PSMD4/PSMC2/CCNF/PSMD2/FBXO6/PSMD10/PSMD1/RNF7	57
GO:0007059	chromosome segregation	138/4589	321/18670	2.54453e-13	1.54681e-11	1.34289e-11	CDC6/DSN1/MMS19/PDS5A/AKAP8/CHMP1A/DDX3X/SMC2/NDC1/DYNC1LI1/CENPW/NCAPG/CDC26/ESPL1/TOP1/CHTF8/PSRC1/CUL3/NUP43/ARL8A/MKI67/NUSAP1/CHAMP1/ZW10/RIOK2/ARL8B/KPNB1/NCAPH2/APC/DSCC1/CHMP2A/RAD51C/CHMP7/GEM/IK/CDCA5/BANF1/NUP37/PCID2/AURKB/MAD2L1/CENPC/NTMT1/SMARCAD1/CSNK2A1/MUS81/ANAPC4/PUM1/SPDL1/SKA2/CTCF/TNKS/CDCA8/KLHL22/TOP3A/MLH1/RCC1/SPAG5/XRCC3/MACROH2A1/BUB1/PMF1/DDX11/KIFC1/TOP2A/NUP62/PLK1…	138
GO:0000086	G2/M transition of mitotic cell cycle	113/4589	247/18670	2.65954e-13	1.59988e-11	1.38897e-11	CDC6/PSMB5/SIN3A/CKAP5/CEP78/PPME1/PSME3/PSMB8/DCTN2/HMMR/CEP131/DCTN3/ODF2/MAPRE1/PSMB6/KHDRBS1/ZFYVE19/RAD17/RAD51C/CDC25A/ZNF830/AURKB/PSMC6/CCNA2/DYNC1I2/PSMB2/PSMB1/PSMB9/PSMA5/HAUS3/PPP2R2A/PSMD11/CEP57/USP47/PSMA1/PLK4/PSMA4/PSMB4/PSMD8/OFD1/PSMC4/FHL1/HAUS1/CUL1/HAUS6/PPP1CB/SYF2/ARPP19/PSMD14/PLK1/PSMD3/CDK2/HAUS8/HAUS5/PSMB10/FBXL12/FBXW11/VPS4A/BRD4/RINT1/PSMD6/PSMA6/FBXO5/PSMD9/PSMA3/…	113
GO:0009301	snRNA transcription	47/4589	72/18670	3.19523e-13	1.90231e-11	1.65153e-11	RPRD1A/SNAPC2/RPRD2/INTS1/ELL2/SNAPC5/GTF2B/POLR2H/GTF2E2/ELL/USPL1/RPRD1B/INTS5/TAF8/POLR2K/POLR2B/POLR2C/NABP1/CCNT1/TAF6/TAF5/POLR2G/SNAPC4/CCNT2/TAF11/INTS10/NCBP1/INTS6/GTF2A2/GTF2E1/NCBP2/PHAX/INTS8/SP1/POLR2I/TAF13/GTF2A1/INTS3/POLR2E/TBP/GTF2F1/TAF9/ICE2/POLR2D/POLR2A/POLR2L/INTS7	47
GO:0016236	macroautophagy	129/4589	295/18670	3.45077e-13	2.03349e-11	1.76541e-11	CSNK2B/ATP6V1H/SH3GLB1/SEC22B/UBXN2A/LAMTOR4/WDR45/STAM2/VPS37A/VPS37D/RNF41/SNX6/NPC1/VPS36/MTMR14/PIK3R4/MAP3K7/SESN2/VAMP8/SUPT5H/CHMP2A/WIPI2/VTA1/PIK3C3/ATP6V0B/EXOC8/ATG5/HGS/LAMTOR5/PACS2/SMCR8/RAB3GAP2/EPG5/ZFYVE1/CSNK2A1/ATP6V1C1/WDR45B/ATG13/TRAPPC8/ATG14/FUNDC1/PGAM5/CALCOCO2/EI24/SCFD1/RAB33B/STAM/ATG3/LRSAM1/MVB12A/VDAC1/RALB/TECPR1/UBQLN1/VPS37C/EXOC7/VMP1/TSG101/VPS33A/RAB1A/ATP6V1…	129
GO:0033108	mitochondrial respiratory chain complex assembly	57/4589	96/18670	3.98487e-13	2.32451e-11	2.01807e-11	NDUFA7/COA3/NDUFAF4/UQCR10/NDUFB11/COX20/NDUFS2/COX18/NDUFB1/NDUFS7/COX16/NDUFA2/NDUFS8/TFAM/BCS1L/NDUFC1/NDUFA6/NDUFAF5/NDUFA10/SCO1/NDUFC2/NDUFV1/AARS2/COA1/ECSIT/NDUFAB1/NDUFS1/SAMM50/TIMM21/TTC19/NDUFS5/NDUFB3/TMEM126B/NDUFA12/NDUFAF1/NDUFA11/NDUFB7/SDHAF1/FOXRED1/NDUFB2/TAZ/NDUFAF7/SCO2/COA5/OXA1L/NDUFA8/NDUFA13/COA4/UQCC1/NDUFB5/UQCC2/UQCC3/LYRM7/SDHAF2/TIMMDC1/NDUFB6/ACAD9	57
GO:0006369	termination of RNA polymerase II transcription	29/4589	35/18670	6.39026e-13	3.69037e-11	3.20387e-11	TTF2/PABPN1/SYMPK/CPSF4/LSM10/CPSF1/SNRPE/CPSF7/SCAF4/WDR33/NUDT21/SSU72/NCBP1/CPSF2/SNRPD3/NCBP2/PCF11/SCAF8/MED18/SNRPF/SLBP/SNRPB/PAPOLA/CSTF2/MAZ/SNRPG/CSTF1/CPSF3/CSTF3	29
GO:0042795	snRNA transcription by RNA polymerase II	46/4589	71/18670	8.57527e-13	4.90319e-11	4.2568e-11	RPRD1A/SNAPC2/RPRD2/INTS1/ELL2/SNAPC5/GTF2B/POLR2H/GTF2E2/ELL/RPRD1B/INTS5/TAF8/POLR2K/POLR2B/POLR2C/NABP1/CCNT1/TAF6/TAF5/POLR2G/SNAPC4/CCNT2/TAF11/INTS10/NCBP1/INTS6/GTF2A2/GTF2E1/NCBP2/PHAX/INTS8/SP1/POLR2I/TAF13/GTF2A1/INTS3/POLR2E/TBP/GTF2F1/TAF9/ICE2/POLR2D/POLR2A/POLR2L/INTS7	46
GO:1902749	regulation of cell cycle G2/M phase transition	100/4589	213/18670	8.89931e-13	5.03858e-11	4.37435e-11	CDC6/PSMB5/SIN3A/CKAP5/CEP78/PSME3/PSMB8/DCTN2/HMMR/CEP131/PAXIP1/DCTN3/ODF2/MAPRE1/GTSE1/PSMB6/ZFYVE19/RAD17/RAD51C/CDC25A/ZNF830/AURKB/PSMC6/DYNC1I2/PSMB2/FZR1/PSMB1/PSMB9/PSMA5/HAUS3/PSMD11/CEP57/USP47/PSMA1/PLK4/UIMC1/PSMA4/PSMB4/PSMD8/MACROH2A1/OFD1/PSMC4/FHL1/HAUS1/CUL1/HAUS6/SYF2/PSMD14/PLK1/PSMD3/CDK2/HAUS8/HAUS5/PSMB10/VPS4A/BRD4/RINT1/PSMD6/PSMA6/FBXO5/PSMD9/PSMA3/SSNA1/PSMB7/PSMD13/RBX…	100
GO:0006368	transcription elongation from RNA polymerase II promoter	51/4589	84/18670	2.03954e-12	1.14353e-10	9.9278e-11	LEO1/ELL2/ELP2/SUPT5H/IWS1/POLR2H/PCID2/ELL/NELFB/NELFE/NELFA/POLR2K/WDR61/CDK12/RNF168/POLR2B/POLR2C/CCNT1/POLR2G/CCNT2/SSRP1/ELOF1/SUPT6H/ZMYND11/ADRM1/CDK13/NCBP1/BRD4/MLLT1/CDC73/NCBP2/RTF1/CTR9/SUPT16H/ENY2/POLR2I/NELFCD/EAPP/POLR2E/CTDP1/GTF2H1/GTF2F1/POLR2D/RECQL5/TCEA1/AFF4/GTF2H3/POLR2A/PAF1/POLR2L/GTF2H4	51
GO:0006409	tRNA export from nucleus	28/4589	34/18670	2.16848e-12	1.19266e-10	1.03544e-10	NDC1/POM121/NUP43/NUP37/NUP160/NUP50/NUP62/NUP54/NUP188/NUP155/RAE1/NUP88/SEC13/NOL6/NUP98/NUP107/NUP205/NUP93/SSB/POM121C/NUP214/TPR/SEH1L/XPOT/NUP35/RANBP2/NUP85/NUP153	28
GO:0071431	tRNA-containing ribonucleoprotein complex export from nucleus	28/4589	34/18670	2.16848e-12	1.19266e-10	1.03544e-10	NDC1/POM121/NUP43/NUP37/NUP160/NUP50/NUP62/NUP54/NUP188/NUP155/RAE1/NUP88/SEC13/NOL6/NUP98/NUP107/NUP205/NUP93/SSB/POM121C/NUP214/TPR/SEH1L/XPOT/NUP35/RANBP2/NUP85/NUP153	28
GO:0051031	tRNA transport	29/4589	36/18670	2.51073e-12	1.36787e-10	1.18755e-10	NDC1/POM121/NUP43/NUP37/NUP160/NUP50/NUP62/NUP54/NUP188/NUP155/TOMM20/RAE1/NUP88/SEC13/NOL6/NUP98/NUP107/NUP205/NUP93/SSB/POM121C/NUP214/TPR/SEH1L/XPOT/NUP35/RANBP2/NUP85/NUP153	29
GO:0010389	regulation of G2/M transition of mitotic cell cycle	93/4589	196/18670	2.59342e-12	1.39972e-10	1.2152e-10	CDC6/PSMB5/SIN3A/CKAP5/CEP78/PSME3/PSMB8/DCTN2/HMMR/CEP131/DCTN3/ODF2/MAPRE1/PSMB6/ZFYVE19/RAD17/RAD51C/CDC25A/ZNF830/AURKB/PSMC6/DYNC1I2/PSMB2/PSMB1/PSMB9/PSMA5/HAUS3/PSMD11/CEP57/USP47/PSMA1/PLK4/PSMA4/PSMB4/PSMD8/OFD1/PSMC4/FHL1/HAUS1/CUL1/HAUS6/SYF2/PSMD14/PLK1/PSMD3/CDK2/HAUS8/HAUS5/PSMB10/VPS4A/BRD4/RINT1/PSMD6/PSMA6/FBXO5/PSMD9/PSMA3/SSNA1/PSMB7/PSMD13/RBX1/RAD21/VPS4B/PSMB3/CDC25B/NEDD1/D…	93
GO:0016569	covalent chromatin modification	184/4589	474/18670	2.63514e-12	1.40907e-10	1.22331e-10	RSF1/SIN3A/AKAP8/FBL/SUPT7L/SMYD2/KMT2D/MSL2/RIF1/CLOCK/MORF4L1/MIER2/CHTOP/DTX3L/PAXIP1/WDR82/LEO1/HCFC1/SIRT7/ZNF451/CREBBP/RNF40/MAP3K7/SIRT3/OTUB1/BAZ1B/KDM4B/KMT2E/TRIM28/GTF2B/RUVBL1/IWS1/CRTC2/BAZ2A/KMT2A/USP16/KDM3B/DR1/AURKB/KMT2C/SETD1A/CTBP1/PCGF2/MRGBP/ATG5/CCNA2/NTMT1/PRMT9/KAT6A/SUV39H2/SUV39H1/CHD1/KANSL2/SMARCAD1/KAT7/SETD3/PIH1D1/PWP1/LMNA/NELFE/EHMT1/CTCF/MCRS1/SIRT6/RPS6KA4/JDP…	184
GO:0097064	ncRNA export from nucleus	30/4589	38/18670	2.74214e-12	1.45283e-10	1.2613e-10	NDC1/POM121/NUP43/NUP37/NUP160/NUP50/NUP62/NUP54/NUP188/NUP155/RAE1/NUP88/SEC13/NOL6/NUP98/NUP107/NUP205/NCBP2/PHAX/NUP93/SSB/POM121C/NUP214/TPR/SEH1L/XPOT/NUP35/RANBP2/NUP85/NUP153	30
GO:0006378	mRNA polyadenylation	33/4589	44/18670	2.77777e-12	1.45833e-10	1.26608e-10	GRSF1/LEO1/RNF40/SYMPK/SUPT5H/CPSF1/NELFE/CPSF6/CPSF7/PAPOLG/WDR33/TUT1/RNF20/CCNT1/NUDT21/ZC3H3/SSU72/ZC3H14/CPSF2/SNRPA/CDC73/CTR9/PABPC1/PCF11/AHCYL1/SCAF8/MTPAP/PAPOLA/CSTF2/PNPT1/CPSF3/PAF1/CSTF3	33
GO:0006283	transcription-coupled nucleotide-excision repair	46/4589	73/18670	3.72762e-12	1.93937e-10	1.68371e-10	COPS6/POLD2/RPA2/RFC2/PPIE/COPS7A/POLR2H/ZNF830/POLD1/HMGN1/GPS1/CUL4A/POLR2K/RFC1/POLR2B/POLR2C/ISY1/RPS27A/RFC4/POLR2G/POLK/ERCC1/PCNA/UBC/LIG3/RBX1/POLR2I/LIG1/UBA52/POLR2E/USP7/COPS8/GTF2H1/POLR2D/COPS5/COPS3/TCEA1/COPS4/RPA1/GTF2H3/POLR2A/POLR2L/RFC5/AQR/COPS7B/GTF2H4	46
GO:0019058	viral life cycle	137/4589	328/18670	4.07932e-12	2.1034e-10	1.82611e-10	CNOT7/KPNA6/CHMP1A/DDX3X/NDC1/POM121/HSPA1B/YTHDC2/NUCKS1/VPS37A/IFITM3/VPS37D/NUP43/SLC1A5/NPC1/LGALS9/PPIE/DEK/PML/KPNB1/VAMP8/UBAP1/CHMP2A/TRIM28/VTA1/CHMP7/BANF1/NUP37/CTBP1/TBC1D20/ATG5/LAMTOR5/ANPEP/CCL8/PDCD6IP/LAMP1/PTX3/CAV1/PCBP2/CD209/SELPLG/TRIM21/RPSA/ANXA2/PLSCR1/TNFRSF4/LRSAM1/NUP160/ZNF639/MVB12A/PPIB/NUP50/VPS37C/SETDB1/TSG101/WWP2/RAB1A/TOP2A/RPS27A/IFI16/EIF2AK2/NUP62/NUP54/NUP…	137
GO:0070498	interleukin-1-mediated signaling pathway	57/4589	100/18670	4.2541e-12	2.17411e-10	1.8875e-10	PSMB5/TNIP2/PSME3/PSMB8/MAP3K7/PSMB6/OTUD4/MYD88/PSMC6/PSMB2/PSMB1/NFKB1/PSMB9/PSMA5/PSMD11/RPS6KA4/PSMA1/PSMA4/PSMB4/PSMD8/PSMC4/TAB2/CUL1/RPS27A/PSMD14/IRAK1/PSMD3/TAB1/PSMB10/FBXW11/CHUK/PSMD6/PSMA6/PSMD9/PSMA3/UBC/PSMB7/PSMD13/RBX1/RIPK2/PSMB3/PSMD12/PSMC3/UBA52/SKP1/PSMD5/PSMA2/BTRC/PSMD7/PSMD4/UBE2N/PSMC2/PSMD2/IKBKB/PSMD10/TOLLIP/PSMD1	57
GO:0016570	histone modification	177/4589	454/18670	4.4832e-12	2.27109e-10	1.9717e-10	RSF1/SIN3A/AKAP8/FBL/SUPT7L/SMYD2/KMT2D/MSL2/RIF1/CLOCK/MORF4L1/MIER2/CHTOP/DTX3L/PAXIP1/WDR82/LEO1/HCFC1/SIRT7/ZNF451/CREBBP/RNF40/MAP3K7/SIRT3/OTUB1/BAZ1B/KDM4B/KMT2E/GTF2B/RUVBL1/IWS1/CRTC2/BAZ2A/KMT2A/USP16/KDM3B/DR1/AURKB/KMT2C/SETD1A/CTBP1/PCGF2/MRGBP/ATG5/CCNA2/NTMT1/PRMT9/KAT6A/SUV39H2/SUV39H1/KANSL2/SMARCAD1/KAT7/SETD3/PIH1D1/PWP1/LMNA/NELFE/EHMT1/CTCF/MCRS1/SIRT6/RPS6KA4/JDP2/SAP30L/MTF…	177
GO:0016579	protein deubiquitination	122/4589	283/18670	4.88748e-12	2.45436e-10	2.13081e-10	PSMB5/BIRC2/TNIP2/PSME3/PSMB8/STAM2/YY1/FOXK1/HCFC1/KEAP1/ACTR8/MAP3K7/UBXN1/PSMB6/TANK/RAD23B/APC/USP40/OTUB1/USP11/RUVBL1/OTUD4/USP48/CDC25A/USP16/VCPIP1/SHMT2/USP39/PSMC6/USP19/CCNA2/EIF3F/HGS/PSMB2/JOSD2/PSMB1/MDM4/OTUD6B/PSMB9/PSMA5/OTUD7B/PSMD11/WDR48/MCRS1/USP47/TRIM21/NEDD8/PSMA1/UIMC1/PSMA4/PSMB4/STAM/PSMD8/MYC/SMAD3/ASXL1/USP1/PSMC4/OTUD3/RPS27A/SMAD2/RIPK1/PSMD14/INO80B/PSMD3/DESI2/USP…	122
GO:0043038	amino acid activation	35/4589	49/18670	6.45814e-12	3.21515e-10	2.7913e-10	IARS1/VARS1/CARS1/SARS2/GATC/SARS1/CARS2/YARS1/YARS2/TARS2/AARS2/PARS2/DARS1/AASDH/HARS2/IARS2/LARS1/NARS1/KARS1/DARS2/AIMP1/MARS2/EARS2/QRSL1/GARS1/EEF1E1/WARS1/DALRD3/TARS1/FARSA/VARS2/FARSB/AARSD1/MARS1/RARS2	35
GO:0090501	RNA phosphodiester bond hydrolysis	77/4589	154/18670	7.52982e-12	3.70198e-10	3.21395e-10	AGO1/EXOSC2/CNOT7/PARN/DBR1/TSNAX/DCPS/EDC3/CPSF4/DGCR8/REXO2/MRPL44/ANGEL2/CNOT1/EXOSC10/TSEN54/EXOSC4/EXOSC5/CPSF1/POP7/CPSF6/DIS3L/EXOSC6/FCF1/CPSF7/DCP2/RPP21/TUT1/RPP14/TSEN15/TOE1/NUDT21/RPP30/EXOSC8/EXOSC1/ISG20L2/MOV10/ERN1/APEX1/NCBP1/CPSF2/NOL9/RNASEH1/CNOT6/RNASEL/PPP1R8/ANGEL1/RPS21/NCBP2/SND1/RNASEH2A/TSEN34/PCF11/RRP36/PDE12/CNOT8/NOB1/AGO2/UTP20/ELAC2/POLR2I/POP4/CNOT6L/DIS3/RPP40/…	77
GO:0043484	regulation of RNA splicing	70/4589	135/18670	7.56423e-12	3.70198e-10	3.21395e-10	RBM10/HNRNPA1/SRSF5/CELF1/PTBP1/HNRNPK/RBM3/SON/SRSF9/C1QBP/KHDRBS1/MAGOH/DAZAP1/C9orf78/RBM7/RBM19/NSRP1/CLK3/SRSF6/RBM8A/CDK12/RPS13/SNRNP70/RBM4B/HNRNPLL/SAP18/TIA1/THRAP3/RBM25/SFSWAP/SRSF3/TMBIM6/SART3/ERN1/WTAP/NCBP1/NUP98/RBM15B/METTL16/FUS/SREK1/YTHDC1/SMU1/CWC22/ZNF326/RBM4/U2AF2/RBM22/RRP1B/RNPS1/SRPK1/HNRNPA2B1/RBM15/PTBP3/SRSF10/SRSF4/DDX17/HNRNPH1/SRSF7/RBMXL1/SF3B4/HNRNPF/CLK2/SRSF2…	70
GO:0032984	protein-containing complex disassembly	136/4589	329/18670	1.18866e-11	5.76801e-10	5.00761e-10	CKAP5/CHMP1A/JMJD4/MRPL10/TFIP11/CSNK1A1/AMER1/MRPS18A/MRPL30/MRPS11/MRPL11/SMARCD2/MRPL37/HMGA1/CAPZA2/MRPS24/MRPS16/VAMP8/APC/PTCD3/CHMP2A/VTA1/CHMP7/MRPS23/TRMT112/CHCHD1/MRPL44/MRPL21/GRWD1/MRPS2/MRPL42/ETF1/UPF1/DAP3/MRPL2/SMCR8/MICAL1/EPG5/MRPL15/NCKAP5L/CAV1/MRPS27/CKAP2/MRPL24/MRPS15/MRPS9/ATG14/RPL23/MRPL17/TMOD3/CALCOCO2/MRPL35/MYC/SCAF4/GSPT1/MRPL3/TECPR1/MRPL19/UBQLN1/MRPL13/MRPL28/MR…	136
GO:0048524	positive regulation of viral process	59/4589	107/18670	1.19855e-11	5.76801e-10	5.00761e-10	RSF1/CNOT7/KPNA6/DDX3X/YTHDC2/NUCKS1/LGALS9/PPIE/SUPT5H/CHMP2A/GTF2B/POLR2H/TBC1D20/CHD1/NELFB/NELFE/TRIM21/NELFA/ANXA2/POLR2K/ZNF639/PPIB/POLR2B/POLR2C/TSG101/CCNT1/TOP2A/DHX9/POLR2G/TAF11/PPIA/CD4/VPS4A/PKN2/VPS37B/P4HB/PABPC1/SMC3/VPS4B/RRP1B/ADAR/PDE12/SP1/SRPK1/POLR2I/PPID/NELFCD/LARP1/PPIH/POLR2E/CTDP1/GTF2F1/RAB7A/CD74/CHMP3/POLR2D/POLR2A/POLR2L/RAD23A	59
GO:0006261	DNA-dependent DNA replication	76/4589	153/18670	1.55396e-11	7.41664e-10	6.43891e-10	CDC6/DBF4/MCM5/PNKP/WDR18/SENP2/NUCKS1/CHTF8/POLA2/POLD2/RPA2/MCM3/HMGA1/RFC2/DSCC1/MGME1/ZNF830/POLD1/TIMELESS/BOD1L1/GINS2/GINS4/MCM2/UPF1/RECQL4/WIZ/SSBP1/RFWD3/SLFN11/POLE/RFC1/ORC2/WRNIP1/MSH6/DDX11/GINS1/THOC1/RFC4/POLE4/CDK2/CDT1/GMNN/SMARCAL1/RPAIN/RNASEH1/PCNA/FBXO5/MCMBP/ORC6/LIG3/ALYREF/RNASEH2A/SMC3/POLG/POLE3/MCM4/DONSON/CDC7/TONSL/ORC5/LIG1/STOML2/ORC4/CHTF18/EME1/MCM6/SLBP/TERF1/RE…	76
GO:1901991	negative regulation of mitotic cell cycle phase transition	109/4589	248/18670	1.57357e-11	7.44868e-10	6.46672e-10	CDC6/PSMB5/CNOT7/DYNC1LI1/PSME3/PSMB8/RBL2/CTDSP2/PCBP4/RPA2/ZW10/CDKN1B/GTSE1/PML/PSMB6/SFN/APC/ZFYVE19/RAD17/IK/ZNF830/PCID2/CDKN2A/AURKB/PSMC6/CNOT1/PSMB2/MAD2L1/PSMB1/MDM4/PSMB9/PSMA5/PSMD11/SPDL1/USP47/RFWD3/SLFN11/KLHL22/PSMA1/PSMA4/PSMB4/PSMD8/XRCC3/BUB1/PSMC4/FHL1/CUL1/SYF2/RIPK1/PSMD14/PLK1/PSMD3/CDK2/CDT1/PSMB10/TTK/PIDD1/VPS4A/RINT1/PSMD6/CNOT6/PSMA6/PCNA/FBXO5/PSMD9/PSMA3/ZFP36L2/CDC7…	109
GO:1902750	negative regulation of cell cycle G2/M phase transition	58/4589	105/18670	1.61964e-11	7.60441e-10	6.60192e-10	CDC6/PSMB5/PSME3/PSMB8/PSMB6/ZFYVE19/RAD17/ZNF830/AURKB/PSMC6/PSMB2/FZR1/PSMB1/PSMB9/PSMA5/PSMD11/USP47/PSMA1/UIMC1/PSMA4/PSMB4/PSMD8/MACROH2A1/PSMC4/FHL1/CUL1/SYF2/PSMD14/PLK1/PSMD3/PSMB10/VPS4A/RINT1/PSMD6/PSMA6/PSMD9/PSMA3/PSMB7/PSMD13/RBX1/RAD21/PSMB3/DONSON/PSMD12/PSMC3/SKP1/PSMD5/CHEK1/PSMA2/PSMD7/PSMD4/PSMC2/MIIP/PSMD2/PSMD10/PSMD1/TOPBP1/BABAM1	58
GO:0043039	tRNA aminoacylation	34/4589	48/18670	1.89348e-11	8.81843e-10	7.6559e-10	IARS1/VARS1/CARS1/SARS2/GATC/SARS1/CARS2/YARS1/YARS2/TARS2/AARS2/PARS2/DARS1/HARS2/IARS2/LARS1/NARS1/KARS1/DARS2/AIMP1/MARS2/EARS2/QRSL1/GARS1/EEF1E1/WARS1/DALRD3/TARS1/FARSA/VARS2/FARSB/AARSD1/MARS1/RARS2	34
GO:1901988	negative regulation of cell cycle phase transition	115/4589	267/18670	2.12768e-11	9.76762e-10	8.47996e-10	CDC6/PSMB5/CNOT7/DYNC1LI1/PSME3/PSMB8/RBL2/CTDSP2/PCBP4/RPA2/ZW10/CDKN1B/GTSE1/PML/PSMB6/SFN/APC/ZFYVE19/RAD17/IK/ZNF830/PCID2/CDKN2A/AURKB/PSMC6/CNOT1/PSMB2/MAD2L1/FZR1/PSMB1/MDM4/PSMB9/PSMA5/PSMD11/SPDL1/USP47/RFWD3/SLFN11/KLHL22/PSMA1/UIMC1/PSMA4/PSMB4/PSMD8/XRCC3/MACROH2A1/BUB1/PSMC4/FHL1/CUL1/SYF2/RIPK1/PSMD14/PLK1/PSMD3/CDK2/CDT1/PSMB10/TTK/PIDD1/VPS4A/RINT1/SUSD2/PSMD6/CNOT6/PSMA6/PCNA/FBX…	115
GO:0030490	maturation of SSU-rRNA	33/4589	46/18670	2.14803e-11	9.76762e-10	8.47996e-10	HEATR1/NOL10/MRPS11/NAT10/LSM6/RIOK2/DHX37/BMS1/TSR3/TBL3/RPS28/RPS8/UTP6/MRPS9/FCF1/WDR46/NOL11/RPS14/RIOK3/BYSL/RIOK1/TSR1/RPS21/RPS16/RRP36/NOB1/UTP20/NGDN/BTRC/DCAF13/RPS19/DDX52/KRI1	33
GO:0043631	RNA polyadenylation	33/4589	46/18670	2.14803e-11	9.76762e-10	8.47996e-10	GRSF1/LEO1/RNF40/SYMPK/SUPT5H/CPSF1/NELFE/CPSF6/CPSF7/PAPOLG/WDR33/TUT1/RNF20/CCNT1/NUDT21/ZC3H3/SSU72/ZC3H14/CPSF2/SNRPA/CDC73/CTR9/PABPC1/PCF11/AHCYL1/SCAF8/MTPAP/PAPOLA/CSTF2/PNPT1/CPSF3/PAF1/CSTF3	33
GO:0008033	tRNA processing	67/4589	130/18670	3.01009e-11	1.35807e-09	1.17903e-09	OSGEPL1/GRSF1/TRNT1/NAT10/METTL2B/LSM6/SARS1/ELP2/CPSF4/THUMPD3/MOCS3/ADAT3/ADAT1/TRMT112/TYW3/TSEN54/CPSF1/POP7/C2orf49/PUSL1/METTL2A/ZBTB8OS/TRMU/RPP21/ELP5/TRMT1L/AARS2/RPP14/ELP6/TSEN15/TYW5/TRMT61B/RPP30/TRMT13/MTFMT/TRPT1/TRMT5/TPRKB/MTO1/DDX1/KARS1/PUS3/TRMT10B/WDR4/TRMT2B/DUS1L/TSEN34/SSB/SEPHS1/ELAC2/TRUB1/SEPHS2/POP4/RPP40/DUS3L/GTPBP3/DPH3/TRMT10C/TRMT61A/TRMT10A/FTSJ1/KTI12/FAM98B/CST…	67
GO:0006890	retrograde vesicle-mediated transport, Golgi to ER	50/4589	86/18670	3.22918e-11	1.44562e-09	1.25504e-09	COG3/SEC22B/COPA/PITPNB/GBF1/KLC2/LMAN2/ZW10/COPG1/COPB2/COPB1/ERGIC2/TMEM115/ARFGAP2/SCFD1/TMED10/RAB33B/GOLPH3/SURF4/KDELR3/RAB1A/TAPBP/KDELR2/RAB6A/KIF2C/GOLPH3L/COG7/ERGIC3/KIFAP3/RINT1/TMED3/KDELR1/KIF22/COPE/BET1L/KIF23/BNIP1/BICD2/NSF/COPZ1/SCYL1/COG4/RAB1B/USE1/TMED7/ARFGAP3/KIF11/STX18/ARF5/ERGIC1	50
GO:0006289	nucleotide-excision repair	59/4589	109/18670	3.33838e-11	1.48301e-09	1.28751e-09	MMS19/COPS6/PNKP/POLD2/RPA2/RFC2/PPIE/RAD23B/COPS7A/POLR2H/ZNF830/POLD1/HMGN1/GPS1/POLE/CUL4A/POLR2K/RFC1/POLR2B/POLR2C/CHD1L/ISY1/RPS27A/RFC4/POLR2G/OGG1/SLX4/POLK/ERCC1/POLL/PCNA/UBC/LIG3/RBX1/SLC30A9/POLR2I/LIG1/UBA52/NTHL1/POLR2E/USP7/COPS8/GTF2H1/FAN1/POLR2D/COPS5/COPS3/TCEA1/COPS4/RPA1/GTF2H3/POLR2A/POLR2L/RFC5/AQR/RAD23A/NEIL2/COPS7B/GTF2H4	59
GO:1902036	regulation of hematopoietic stem cell differentiation	44/4589	72/18670	4.86773e-11	2.14589e-09	1.863e-09	PSMB5/PSME3/PSMB8/CBFB/PSMB6/KMT2A/SETD1A/PSMC6/PSMB2/HSPA9/PSMB1/PSMB9/PSMA5/PSMD11/PSMA1/PSMA4/PSMB4/PSMD8/PSMC4/PSMD14/EIF2AK2/PSMD3/PSMB10/PSMD6/ITCH/PSMA6/PSMD9/PSMA3/PSMB7/PSMD13/PSMB3/GATA1/PSMD12/PSMC3/PSMD5/PSMA2/YTHDF2/PSMD7/PSMD4/OSM/PSMC2/PSMD2/PSMD10/PSMD1	44
GO:0045930	negative regulation of mitotic cell cycle	137/4589	338/18670	5.2316e-11	2.28882e-09	1.98709e-09	CDC6/PSMB5/CNOT7/DYNC1LI1/PSME3/YTHDC2/PSMB8/RBL2/CTDSP2/PCBP4/RPA2/ZW10/CDKN1B/ZWILCH/GTSE1/PML/PSMB6/SFN/APC/ZFYVE19/RAD17/HECA/IK/ZNF830/GAS1/PCID2/CDKN2A/AURKB/ANGEL2/PSMC6/CNOT1/PSMB2/MAD2L1/PSMB1/MDM4/MDC1/PSMB9/PSMA5/MUS81/PSMD11/SPDL1/USP47/TNKS/RFWD3/SLFN11/KLHL22/PSMA1/PSMA4/PSMB4/PSMD8/KNTC1/XRCC3/RPS6/SMAD3/BUB1/NABP1/PSMC4/NME6/FHL1/CUL1/TOP2A/SYF2/RIPK1/PSMD14/RAD9A/PLK1/PSMD3/CDK2/…	137
GO:0000288	nuclear-transcribed mRNA catabolic process, deadenylation-dependent decay	46/4589	77/18670	5.40717e-11	2.33033e-09	2.02312e-09	EXOSC2/CNOT7/PARN/DCPS/EDC3/LSM6/NT5C3B/CNOT1/EXOSC4/LSM2/EXOSC5/SKIV2L/WDR61/TTC37/EXOSC6/MLH1/DCP2/POLR2G/LSM5/EXOSC8/EXOSC1/LSM7/CNOT6/HBS1L/LSM4/ZFP36L2/SAMD4B/ZFP36/EDC4/TOB1/PABPC1/PDE12/CNOT8/CNOT11/AGO2/CNOT10/CNOT6L/DIS3/POLR2D/CNOT2/DCP1A/CNOT3/PATL1/LSM3/EXOSC9/EXOSC3	46
GO:0061418	regulation of transcription from RNA polymerase II promoter in response to hypoxia	46/4589	77/18670	5.40717e-11	2.33033e-09	2.02312e-09	PSMB5/PSME3/PSMB8/CREBBP/PSMB6/RBPJ/PSMC6/PSMB2/PSMB1/PSMB9/PSMA5/PSMD11/PSMA1/PSMA4/PSMB4/PSMD8/PSMC4/RPS27A/PSMD14/PSMD3/CUL2/PSMB10/PSMD6/PSMA6/PSMD9/PSMA3/UBC/PSMB7/PSMD13/RBX1/PSMB3/HIGD1A/HIF1AN/PSMD12/PSMC3/UBA52/PSMD5/PSMA2/PSMD7/PSMD4/PSMC2/VHL/PSMD2/PSMD10/PSMD1/ARNT	46
GO:0006418	tRNA aminoacylation for protein translation	32/4589	45/18670	6.32448e-11	2.70547e-09	2.34881e-09	IARS1/VARS1/CARS1/SARS2/SARS1/CARS2/YARS1/YARS2/TARS2/AARS2/PARS2/DARS1/HARS2/IARS2/LARS1/NARS1/KARS1/DARS2/AIMP1/MARS2/EARS2/GARS1/EEF1E1/WARS1/DALRD3/TARS1/FARSA/VARS2/FARSB/AARSD1/MARS1/RARS2	32
GO:0043624	cellular protein complex disassembly	97/4589	217/18670	6.45798e-11	2.74227e-09	2.38076e-09	CKAP5/JMJD4/MRPL10/MRPS18A/MRPL30/MRPS11/MRPL11/MRPL37/CAPZA2/MRPS24/MRPS16/APC/PTCD3/MRPS23/TRMT112/CHCHD1/MRPL44/MRPL21/MRPS2/MRPL42/ETF1/UPF1/DAP3/MRPL2/MICAL1/MRPL15/NCKAP5L/MRPS27/CKAP2/MRPL24/MRPS15/MRPS9/MRPL17/TMOD3/MRPL35/GSPT1/MRPL3/MRPL19/MRPL13/MRPL28/MRPS7/MRPL51/MRPL18/MRPS17/EIF5A/GLE1/MRPS12/MRPL47/MRPL34/ADD3/KIF2C/ADD1/MRPS34/MRPL50/VPS4A/MRPS21/MRPL48/MRPL53/RDX/ERAL1/ABCE1/MRP…	97
GO:0009451	RNA modification	78/4589	163/18670	8.77959e-11	3.70088e-09	3.213e-09	FBL/PARN/NOP10/OSGEPL1/DKC1/NAT10/METTL2B/ELP2/THUMPD3/MOCS3/ADAT3/TRMT112/CMTR2/GAR1/TYW3/TSR3/TRMT2A/PCIF1/RNMT/PUS7L/PUSL1/METTL2A/TGS1/NSUN5/TRMU/ELP5/FTSJ3/TRMT1L/TFB2M/AARS2/ELP6/TYW5/TRMT61B/APOBEC3B/RPUSD2/TRMT13/MTFMT/WTAP/ALKBH3/TRMT5/TPRKB/RBM15B/METTL16/MTO1/CMTR1/PUS3/TRMT10B/WDR4/TRMT2B/DUS1L/ALKBH5/SSB/SEPHS1/ADAR/TRUB2/TRUB1/RPUSD3/SEPHS2/RRNAD1/NOP2/DIMT1/ZC3H13/RBM15/FDXACB1/DUS…	78
GO:0048024	regulation of mRNA splicing, via spliceosome	54/4589	98/18670	9.12791e-11	3.8001e-09	3.29914e-09	RBM10/HNRNPA1/SRSF5/CELF1/PTBP1/HNRNPK/RBM3/SON/SRSF9/C1QBP/KHDRBS1/MAGOH/DAZAP1/C9orf78/RBM7/RBM19/NSRP1/SRSF6/RBM8A/SNRNP70/RBM4B/SAP18/TIA1/THRAP3/RBM25/SFSWAP/SRSF3/SART3/WTAP/NCBP1/NUP98/RBM15B/METTL16/SREK1/YTHDC1/SMU1/CWC22/RBM4/U2AF2/RNPS1/SRPK1/HNRNPA2B1/RBM15/SRSF10/SRSF4/DDX17/SRSF7/RBMXL1/SF3B4/SRSF2/TRA2A/RBM42/HNRNPL/RBMX	54
GO:0006457	protein folding	100/4589	227/18670	9.14657e-11	3.8001e-09	3.29914e-09	CSNK2B/HSP90AB3P/DNAJC4/HSPA13/HSPA1B/CLPX/UNC45A/DNAJC21/ST13/SGTA/PPIL1/EMC4/ATF6/TOR1B/DNAJB4/PDCL3/FKBP9/CHORDC1/UBXN1/PPIE/RAD23B/HSPE1/NFYC/PTGES3/TBCE/HSPA9/NPPB/PEX19/PDIA6/CCT7/CCT8/CSNK2A1/DNAJA2/HSP90B1/TCP1/HSPA6/PPIL3/DNAJB11/PPIL2/DNAJC3/PPIB/SNRNP70/LMAN2L/PFDN1/NUDCD2/GRN/CRTAP/PDCL/PPIG/AIP/PFDN2/PPIA/CCT3/HSPA7/BAG4/UGGT1/CCT4/MOGS/PDIA3/CHCHD4/DNAJA1/CCT2/P4HB/EMC2/NGLY1/TRAP1/…	100
GO:0010972	negative regulation of G2/M transition of mitotic cell cycle	52/4589	93/18670	9.78177e-11	4.03498e-09	3.50305e-09	CDC6/PSMB5/PSME3/PSMB8/PSMB6/ZFYVE19/RAD17/ZNF830/AURKB/PSMC6/PSMB2/PSMB1/PSMB9/PSMA5/PSMD11/USP47/PSMA1/PSMA4/PSMB4/PSMD8/PSMC4/FHL1/CUL1/SYF2/PSMD14/PSMD3/PSMB10/VPS4A/RINT1/PSMD6/PSMA6/PSMD9/PSMA3/PSMB7/PSMD13/RBX1/RAD21/PSMB3/DONSON/PSMD12/PSMC3/SKP1/PSMD5/PSMA2/PSMD7/PSMD4/PSMC2/MIIP/PSMD2/PSMD10/PSMD1/TOPBP1	52
GO:0050686	negative regulation of mRNA processing	23/4589	28/18670	2.38501e-10	9.7221e-09	8.44044e-09	RBM10/PTBP1/HNRNPK/RNF40/SRSF9/C1QBP/SUPT5H/NELFE/SRSF6/SAP18/RNF20/CCNT1/SFSWAP/ZC3H14/CTR9/U2AF2/RNPS1/HNRNPA2B1/SRSF10/SRSF4/SRSF7/RBM42/RBMX	23
GO:0034976	response to endoplasmic reticulum stress	118/4589	285/18670	2.39054e-10	9.7221e-09	8.44044e-09	GET3/UBE2J2/GFPT1/HSPA13/TXNDC12/RNF185/SEC31A/CREB3L4/SERINC3/SEC61B/ERLEC1/TMUB2/SGTA/CASP4/ZBTB17/CTDSP2/TMUB1/ATF6/GORASP2/TMCO1/TMEM33/SSR1/CCDC47/EDEM2/DERL2/TARDBP/FAF2/UBXN1/PML/SESN2/MYDGF/UBE4A/MBTPS1/TRIB3/GOSR2/PSMC6/USP19/SDF2/PDIA6/CAV1/LMNA/BFAR/HSP90B1/JKAMP/ATF6B/SYVN1/ERLIN1/DNAJB11/DNAJC3/UBQLN1/UBXN8/UBE2K/DDX11/DDRGK1/KDELR3/EIF2AK2/RCN3/OS9/EXTL2/WIPI1/ADD1/YIF1A/TMBIM6/TBL2…	118
GO:0036258	multivesicular body assembly	24/4589	30/18670	2.69416e-10	1.08803e-08	9.44592e-09	CHMP1A/STAM2/VPS37A/VPS37D/VPS36/CHMP2A/VTA1/CHMP7/HGS/PDCD6IP/STAM/MVB12A/VPS37C/TSG101/VPS25/SNF8/VPS4A/VPS37B/CHMP5/VPS4B/CHMP6/CHMP3/IST1/VPS28	24
GO:0000075	cell cycle checkpoint	95/4589	216/18670	2.97784e-10	1.19424e-08	1.0368e-08	CDC6/CNOT7/DYNC1LI1/CLOCK/RBL2/PCBP4/RHNO1/RPA2/ZW10/CDKN1B/ZWILCH/GTSE1/PML/SFN/APC/ZFYVE19/RAD17/TIPRL/IK/ZNF830/TIMELESS/PCID2/AURKB/CNOT1/MAD2L1/DDX39B/PEA15/FZR1/MDM4/MDC1/MUS81/SPDL1/RFWD3/KLHL22/CUL4A/UIMC1/KNTC1/XRCC3/RPS6/BUB1/NABP1/THOC1/TOP2A/SYF2/RAD9A/THOC5/PLK1/CDK2/CDT1/TTK/PIDD1/VPS4A/RINT1/CCAR2/CNOT6/MAD2L1BP/PCNA/DOT1L/DCLRE1B/HINFP/TFDP2/PRCC/ATR/PSMG2/RPL26/LCMT1/CNOT8/TFDP1/…	95
GO:0042255	ribosome assembly	39/4589	63/18670	3.51482e-10	1.39987e-08	1.21532e-08	RPL6/DDX3X/RPL5/MRPS11/MRPL11/RPL11/RPL23A/C1QBP/MRPS2/FASTKD2/RPS28/RPL3/MRTO4/PPAN/RPS15/RPSA/RPS27/SBDS/MRPS7/RRP7A/RPS14/BRIX1/EIF2A/ERAL1/RPF2/TRAF7/MRPL20/NOP2/NIP7/RSL24D1/NSUN4/RPLP0/NLE1/RPS19/BOP1/RPL12/EIF6/MTERF3/RPS10	39
GO:0006352	DNA-templated transcription, initiation	105/4589	249/18670	6.75436e-10	2.67167e-08	2.31947e-08	RSF1/TWISTNB/MED30/MED16/MED14/CBFB/PAXIP1/POLR1A/ZNF451/CREBBP/ZNF45/MED6/SNAPC5/MED7/RBPJ/MED26/TRIM28/GTF2B/POLR2H/BAZ2A/DR1/PSMC6/GTF2E2/POLRMT/NR1H2/TFAM/MED20/ESRRA/PIH1D1/MED24/POLR2K/TAF1D/POLR1B/NRBP1/MED15/GTF3C5/POLR2B/POLR2C/TFB2M/MED13/PSMC4/TBPL1/THRAP3/TAF6L/GTF3C1/UBTF/NR2C2AP/TAF6/TAF5/POLR2G/MED23/MED25/TAF11/POLR1C/POLR1E/BCLAF1/GTF3C3/BDP1/GTF2A2/TAF12/CD3EAP/GTF2E1/NAT14/SMAR…	105
GO:0032784	regulation of DNA-templated transcription, elongation	33/4589	50/18670	7.06667e-10	2.77619e-08	2.41021e-08	LEO1/SUPT5H/DDX39B/ELL/NELFB/HMGN1/NELFE/NELFA/WDR61/CDK12/RNF168/CCNT1/THOC1/THOC5/CCNT2/SUPT6H/ZMYND11/CDK13/BRD4/CCAR2/CDC73/ZNF326/RTF1/CTR9/ALYREF/SUPT16H/SCAF8/HTATSF1/NELFCD/EAPP/GTF2F1/RECQL5/PAF1	33
GO:0006521	regulation of cellular amino acid metabolic process	38/4589	62/18670	8.94997e-10	3.4923e-08	3.03192e-08	PSMB5/PSME3/PSMB8/PSMB6/PSMC6/PSMB2/PSMB1/PSMB9/PSMA5/PSMD11/PSMA1/PSMA4/PSMB4/PSMD8/PSMC4/PSMD14/OAZ1/PSMD3/PSMB10/AZIN1/PSMD6/PSMA6/PSMD9/PSMA3/PSMB7/PSMD13/PSMB3/OAZ2/PSMD12/PSMC3/PSMD5/PSMA2/PSMD7/PSMD4/PSMC2/PSMD2/PSMD10/PSMD1	38
GO:0036257	multivesicular body organization	24/4589	31/18670	9.13495e-10	3.54056e-08	3.07381e-08	CHMP1A/STAM2/VPS37A/VPS37D/VPS36/CHMP2A/VTA1/CHMP7/HGS/PDCD6IP/STAM/MVB12A/VPS37C/TSG101/VPS25/SNF8/VPS4A/VPS37B/CHMP5/VPS4B/CHMP6/CHMP3/IST1/VPS28	24
GO:0035966	response to topologically incorrect protein	88/4589	199/18670	9.52871e-10	3.66855e-08	3.18493e-08	GET3/UBE2J2/DNAJC4/GFPT1/HSPA13/HSPA1B/RNF185/SEC31A/CREB3L4/ZBTB17/CUL3/CTDSP2/ATF6/TMEM33/SSR1/TOR1B/EDEM2/DNAJB4/DERL2/FAF2/MYDGF/MBTPS1/HSPE1/GOSR2/HSPA9/SDF2/PDIA6/LMNA/BFAR/HSP90B1/JKAMP/HSPA6/ATF6B/SYVN1/DNAJB11/DNAJC3/RNF126/DDX11/KDELR3/EIF2AK2/EXTL2/WIPI1/ADD1/TM7SF3/YIF1A/TMBIM6/TBL2/ERN1/HSPA7/CREB3/UGGT1/ANKZF1/STUB1/HERPUD2/MBTPS2/DNAJA1/UBXN4/ASNS/PPP1R15B/RNF121/TLN1/MFN2/DNAJB12/…	88
GO:0007088	regulation of mitotic nuclear division	76/4589	164/18670	9.87045e-10	3.77496e-08	3.2773e-08	CDC6/CHMP1A/DYNC1LI1/HSPA1B/ANLN/CDC26/ESPL1/PHIP/CUL3/MKI67/PDGFB/CEP97/NUSAP1/UBE2C/ZW10/RIOK2/CDKN1B/APC/CHMP2A/IK/CDCA5/PCID2/AURKB/EREG/MAD2L1/ANAPC4/SPDL1/TNKS/CUL9/KLHL22/RCC1/KNTC1/XRCC3/MACROH2A1/BUB1/RANBP1/NME6/FBXW5/NUP62/PLK1/CDT1/TTK/SMC5/PTTG1/CDK13/MAD2L1BP/CDC27/FBXO5/RAD21/PSMG2/ANAPC5/DLGAP5/SMC3/CHMP5/VPS4B/LCMT1/BUB3/NEK2/CHEK1/PKMYT1/NFE2L1/PHB2/DRG1/CEP85/UBXN2B/NUMA1/AURKA…	76
GO:0051983	regulation of chromosome segregation	54/4589	103/18670	1.07484e-09	4.08368e-08	3.54533e-08	CDC6/DYNC1LI1/CDC26/ESPL1/CUL3/MKI67/ZW10/RIOK2/APC/IK/CDCA5/PCID2/AURKB/MAD2L1/CSNK2A1/ANAPC4/PUM1/SPDL1/CTCF/TNKS/KLHL22/SPAG5/XRCC3/MACROH2A1/BUB1/DDX11/PLK1/CDT1/KIF2C/TTK/SMC5/PTTG1/CDC27/FBXO5/KNSTRN/RAD21/PSMG2/ANAPC5/DLGAP5/CDC42/LCMT1/BUB3/NEK2/NUMA1/CCNB1/TPR/ZNF207/PUM2/RCC2/CDC23/ANAPC11/AXIN2/MAD2L2/DYNC1H1	54
GO:0043312	neutrophil degranulation	178/4589	485/18670	1.17342e-09	4.42908e-08	3.8452e-08	CSNK2B/DSN1/ILF2/GDI2/DDX3X/ACAA1/DYNC1LI1/HSPA1B/JUP/HBB/TBC1D10C/CKAP4/CAP1/ARL8A/CAB39/GALNS/SLC11A1/ALAD/RAP2B/FUCA2/C3AR1/CYBB/FAF2/DNAJC13/CD14/PYGL/PPIE/KPNB1/VAMP8/PFKL/LAIR1/CD300A/PTGES2/NHLRC3/PGAM1/MANBA/ACTR10/ACLY/SERPINA1/ANPEP/COPB1/FCGR3B/CCT8/CMTM6/CD93/PSMB1/SIGLEC14/NFKB1/MOSPD2/LAMP1/PTX3/PSMA5/TRAPPC1/FCER1G/PSMD11/OLR1/ITGAX/HSPA6/CANT1/CYBA/COMMD9/CEACAM1/NDUFC2/GMFG/ANXA2…	178
GO:1901532	regulation of hematopoietic progenitor cell differentiation	47/4589	85/18670	1.27401e-09	4.77752e-08	4.1477e-08	PSMB5/PSME3/PSMB8/CBFB/PDCD2/PSMB6/KMT2A/SETD1A/PSMC6/PSMB2/HSPA9/PSMB1/PSMB9/PSMA5/PSMD11/PSMA1/PSMA4/PSMB4/PSMD8/PSMC4/PSMD14/EIF2AK2/PSMD3/NUDT21/PSMB10/PSMD6/ITCH/PSMA6/PSMD9/PSMA3/PSMB7/PSMD13/PSMB3/GATA1/PSMD12/PSMC3/FNIP1/PSMD5/PSMA2/YTHDF2/PSMD7/PSMD4/OSM/PSMC2/PSMD2/PSMD10/PSMD1	47
GO:0006914	autophagy	181/4589	496/18670	1.41891e-09	5.25271e-08	4.56025e-08	CSNK2B/ATP6V1H/SH3GLB1/RNF185/SEC22B/UBXN2A/LAMTOR4/WDR45/STAM2/CTSK/VPS37A/VPS37D/RNF41/FOXK1/SNX6/NPC1/VPS36/HAX1/TPCN1/MTMR14/TRIM65/PIK3R4/MAP3K7/SESN2/VAMP8/SUPT5H/CHMP2A/WIPI2/VTA1/PIK3C3/ATP6V0B/TRIB3/EXOC8/RGS19/ATG5/HGS/LAMTOR5/PACS2/SMCR8/RAB3GAP2/EPG5/ZFYVE1/CISD2/CSNK2A1/ATP6V1C1/WDR45B/ATG13/TRAPPC8/TRIM21/ATG14/FUNDC1/PLEKHF1/KLHL22/VPS51/PGAM5/CALCOCO2/EI24/SCFD1/RAB33B/TECPR2/STAM…	181
GO:0061919	process utilizing autophagic mechanism	181/4589	496/18670	1.41891e-09	5.25271e-08	4.56025e-08	CSNK2B/ATP6V1H/SH3GLB1/RNF185/SEC22B/UBXN2A/LAMTOR4/WDR45/STAM2/CTSK/VPS37A/VPS37D/RNF41/FOXK1/SNX6/NPC1/VPS36/HAX1/TPCN1/MTMR14/TRIM65/PIK3R4/MAP3K7/SESN2/VAMP8/SUPT5H/CHMP2A/WIPI2/VTA1/PIK3C3/ATP6V0B/TRIB3/EXOC8/RGS19/ATG5/HGS/LAMTOR5/PACS2/SMCR8/RAB3GAP2/EPG5/ZFYVE1/CISD2/CSNK2A1/ATP6V1C1/WDR45B/ATG13/TRAPPC8/TRIM21/ATG14/FUNDC1/PLEKHF1/KLHL22/VPS51/PGAM5/CALCOCO2/EI24/SCFD1/RAB33B/TECPR2/STAM…	181
GO:0030071	regulation of mitotic metaphase/anaphase transition	33/4589	51/18670	1.52925e-09	5.62509e-08	4.88354e-08	CDC6/DYNC1LI1/CDC26/ESPL1/CUL3/ZW10/RIOK2/APC/IK/PCID2/AURKB/MAD2L1/ANAPC4/SPDL1/KLHL22/XRCC3/BUB1/PLK1/CDT1/TTK/FBXO5/RAD21/PSMG2/ANAPC5/DLGAP5/LCMT1/BUB3/CCNB1/TPR/ZNF207/CDC23/ANAPC11/MAD2L2	33
GO:0098813	nuclear chromosome segregation	108/4589	262/18670	1.83424e-09	6.70427e-08	5.82045e-08	CDC6/DSN1/PDS5A/AKAP8/CHMP1A/SMC2/NDC1/DYNC1LI1/NCAPG/CDC26/ESPL1/CHTF8/PSRC1/CUL3/NUSAP1/CHAMP1/ZW10/RIOK2/KPNB1/NCAPH2/APC/DSCC1/CHMP2A/RAD51C/CHMP7/GEM/IK/CDCA5/PCID2/AURKB/MAD2L1/CENPC/MUS81/ANAPC4/SPDL1/CTCF/TNKS/CDCA8/KLHL22/MLH1/SPAG5/XRCC3/MACROH2A1/BUB1/DDX11/KIFC1/TOP2A/NUP62/PLK1/MAU2/CDT1/KIF2C/TTK/SMC5/SLX4/PTTG1/CCNB1IP1/VPS4A/CDC27/FBXO5/MCMBP/NSL1/BOD1/KNSTRN/RAD21/PSMG2/FAM83D/AN…	108
GO:0002283	neutrophil activation involved in immune response	178/4589	488/18670	2.01969e-09	7.33566e-08	6.36861e-08	CSNK2B/DSN1/ILF2/GDI2/DDX3X/ACAA1/DYNC1LI1/HSPA1B/JUP/HBB/TBC1D10C/CKAP4/CAP1/ARL8A/CAB39/GALNS/SLC11A1/ALAD/RAP2B/FUCA2/C3AR1/CYBB/FAF2/DNAJC13/CD14/PYGL/PPIE/KPNB1/VAMP8/PFKL/LAIR1/CD300A/PTGES2/NHLRC3/PGAM1/MANBA/ACTR10/ACLY/SERPINA1/ANPEP/COPB1/FCGR3B/CCT8/CMTM6/CD93/PSMB1/SIGLEC14/NFKB1/MOSPD2/LAMP1/PTX3/PSMA5/TRAPPC1/FCER1G/PSMD11/OLR1/ITGAX/HSPA6/CANT1/CYBA/COMMD9/CEACAM1/NDUFC2/GMFG/ANXA2…	178
GO:0007091	metaphase/anaphase transition of mitotic cell cycle	34/4589	54/18670	2.49931e-09	9.02094e-08	7.83171e-08	CDC6/DYNC1LI1/CDC26/ESPL1/CUL3/ZW10/RIOK2/APC/IK/PCID2/AURKB/MAD2L1/ANAPC4/SPDL1/KLHL22/XRCC3/BUB1/PLK1/CDT1/TTK/CDC27/FBXO5/RAD21/PSMG2/ANAPC5/DLGAP5/LCMT1/BUB3/CCNB1/TPR/ZNF207/CDC23/ANAPC11/MAD2L2	34
GO:0016574	histone ubiquitination	30/4589	45/18670	2.94077e-09	1.05484e-07	9.15782e-08	DTX3L/LEO1/RNF40/OTUB1/PCGF2/RNF168/HUWE1/RNF20/SUZ12/UBR5/TRIP12/UBR2/ATXN7L3/CDC73/CTR9/CBX8/RYBP/WAC/SKP1/RNF2/USP22/BMI1/UBE2N/PCGF1/RING1/PCGF5/UBE2E1/PAF1/UBE2A/BCOR	30
GO:0016197	endosomal transport	95/4589	224/18670	3.03436e-09	1.08169e-07	9.39094e-08	SNX18/AP5S1/CHMP1A/TMEM87A/TBC1D10C/ARL4C/ZFYVE16/STAM2/GBF1/VPS37A/VPS37D/SNX6/VTI1B/VPS36/PTPN23/TBC1D10A/UBAP1/CHMP2A/VTA1/CHMP7/LAPTM4B/WASH3P/GOSR2/HGS/EPG5/CMTM6/SNX17/TMEM50A/VPS51/TBC1D10B/STAM/RGP1/MVB12A/TOM1/SNX1/TBC1D17/VPS37C/RNF126/ARHGAP1/TSG101/RPS27A/LMTK2/TRIM27/VPS25/RAB6A/SNX27/RAB11B/RAB14/AP5M1/SNF8/VPS4A/DPY30/TINAGL1/CCDC22/VPS37B/VPS39/GOSR1/UBC/CHMP5/VPS4B/BET1L/CLTC/SNX…	95
GO:0010257	NADH dehydrogenase complex assembly	38/4589	64/18670	3.23334e-09	1.13857e-07	9.88471e-08	NDUFA7/NDUFAF4/NDUFB11/NDUFS2/NDUFB1/NDUFS7/NDUFA2/NDUFS8/BCS1L/NDUFC1/NDUFA6/NDUFAF5/NDUFA10/NDUFC2/NDUFV1/COA1/ECSIT/NDUFAB1/NDUFS1/TIMM21/NDUFS5/NDUFB3/TMEM126B/NDUFA12/NDUFAF1/NDUFA11/NDUFB7/FOXRED1/NDUFB2/TAZ/NDUFAF7/OXA1L/NDUFA8/NDUFA13/NDUFB5/TIMMDC1/NDUFB6/ACAD9	38
GO:0032981	mitochondrial respiratory chain complex I assembly	38/4589	64/18670	3.23334e-09	1.13857e-07	9.88471e-08	NDUFA7/NDUFAF4/NDUFB11/NDUFS2/NDUFB1/NDUFS7/NDUFA2/NDUFS8/BCS1L/NDUFC1/NDUFA6/NDUFAF5/NDUFA10/NDUFC2/NDUFV1/COA1/ECSIT/NDUFAB1/NDUFS1/TIMM21/NDUFS5/NDUFB3/TMEM126B/NDUFA12/NDUFAF1/NDUFA11/NDUFB7/FOXRED1/NDUFB2/TAZ/NDUFAF7/OXA1L/NDUFA8/NDUFA13/NDUFB5/TIMMDC1/NDUFB6/ACAD9	38
GO:0042119	neutrophil activation	180/4589	498/18670	3.64124e-09	1.27444e-07	1.10643e-07	CSNK2B/DSN1/ILF2/GDI2/DDX3X/ACAA1/DYNC1LI1/HSPA1B/JUP/HBB/TBC1D10C/CKAP4/CAP1/ARL8A/CAB39/GALNS/SLC11A1/ALAD/RAP2B/FUCA2/C3AR1/CYBB/FAF2/DNAJC13/CD14/PYGL/PPIE/KPNB1/VAMP8/KMT2E/PFKL/LAIR1/CD300A/PTGES2/NHLRC3/PGAM1/MANBA/ACTR10/ACLY/SERPINA1/ANPEP/COPB1/FCGR3B/CCT8/CMTM6/CD93/PSMB1/SIGLEC14/NFKB1/MOSPD2/LAMP1/PTX3/PSMA5/TRAPPC1/FCER1G/PSMD11/OLR1/ITGAX/HSPA6/CANT1/CYBA/COMMD9/CEACAM1/NDUFC2/GMFG…	180
GO:0010965	regulation of mitotic sister chromatid separation	35/4589	57/18670	3.84743e-09	1.33849e-07	1.16204e-07	CDC6/DYNC1LI1/CDC26/ESPL1/CUL3/ZW10/RIOK2/APC/IK/PCID2/AURKB/MAD2L1/ANAPC4/SPDL1/KLHL22/XRCC3/BUB1/PLK1/CDT1/TTK/PTTG1/CDC27/FBXO5/RAD21/PSMG2/ANAPC5/DLGAP5/LCMT1/BUB3/CCNB1/TPR/ZNF207/CDC23/ANAPC11/MAD2L2	35
GO:2001252	positive regulation of chromosome organization	78/4589	174/18670	3.96106e-09	1.36977e-07	1.18919e-07	HNRNPA1/SIN3A/AKAP8/PARN/PNKP/RIF1/ESPL1/CHTOP/PAXIP1/CUL3/DKC1/RNF40/TNKS2/PML/KMT2E/TRIM28/KMT2A/AURKB/CTBP1/CCT7/KAT7/CCT8/PIH1D1/ANAPC4/LMNA/NELFE/SIRT6/RPS6KA4/TCP1/TNKS/JDP2/MTF2/MAPKAPK5/WDR61/MACROH2A1/DDX11/SETDB1/RNF20/PHF19/CDT1/C6orf89/SMC5/SLX4/SART3/ERCC1/CCT3/BRD4/CCT4/PPHLN1/RTF1/CTR9/CCT2/RAD21/ATR/ANAPC5/DLGAP5/BRD7/PPP1R10/MAP2K7/MPHOSPH8/HNRNPA2B1/NEK2/MUC1/DNMT1/GNL3/UBE2N/TE…	78
GO:0043903	regulation of symbiosis, encompassing mutualism through parasitism	94/4589	222/18670	4.04734e-09	1.39127e-07	1.20786e-07	RSF1/CNOT7/KPNA6/DDX3X/YTHDC2/NUCKS1/IFITM3/FUCA2/TARDBP/LGALS9/PPIE/PML/SUPT5H/CHMP2A/TRIM28/GTF2B/POLR2H/BANF1/TBC1D20/CHD1/NELFB/CCL8/PTX3/CAV1/NELFE/TRIM21/NELFA/ANXA2/PLSCR1/POLR2K/ZNF639/PPIB/POLR2B/POLR2C/EXOC7/SETDB1/TSG101/CCNT1/TOP2A/IFI16/EIF2AK2/DHX9/TRIM27/POLR2G/TAF11/SNF8/CCL4/PPIA/CD4/VPS4A/RNASEL/TRIM26/ITGAV/STAT1/ILF3/PKN2/ZFP36/VPS37B/P4HB/KRT6A/PABPC1/SMC3/VPS4B/RRP1B/ADAR/PD…	94
GO:0051304	chromosome separation	48/4589	90/18670	4.26987e-09	1.45128e-07	1.25996e-07	CDC6/DYNC1LI1/CDC26/ESPL1/CUL3/ZW10/RIOK2/NCAPH2/APC/IK/PCID2/AURKB/MAD2L1/SMARCAD1/CSNK2A1/MUS81/ANAPC4/SPDL1/KLHL22/TOP3A/MLH1/XRCC3/BUB1/TOP2A/PLK1/CDT1/TTK/SLX4/PTTG1/CDC27/FBXO5/RAD21/PSMG2/ANAPC5/DLGAP5/LCMT1/NCAPD2/BUB3/EME1/NUMA1/RECQL5/CCNB1/TPR/ZNF207/CDC23/ANAPC11/NCAPD3/MAD2L2	48
GO:1905818	regulation of chromosome separation	37/4589	62/18670	4.27217e-09	1.45128e-07	1.25996e-07	CDC6/DYNC1LI1/CDC26/ESPL1/CUL3/ZW10/RIOK2/APC/IK/PCID2/AURKB/MAD2L1/CSNK2A1/ANAPC4/SPDL1/KLHL22/XRCC3/BUB1/PLK1/CDT1/TTK/PTTG1/CDC27/FBXO5/RAD21/PSMG2/ANAPC5/DLGAP5/LCMT1/BUB3/NUMA1/CCNB1/TPR/ZNF207/CDC23/ANAPC11/MAD2L2	37
GO:0050792	regulation of viral process	89/4589	208/18670	5.62156e-09	1.89122e-07	1.6419e-07	RSF1/CNOT7/KPNA6/DDX3X/YTHDC2/NUCKS1/IFITM3/TARDBP/LGALS9/PPIE/PML/SUPT5H/CHMP2A/TRIM28/GTF2B/POLR2H/BANF1/TBC1D20/CHD1/NELFB/CCL8/PTX3/NELFE/TRIM21/NELFA/ANXA2/PLSCR1/POLR2K/ZNF639/PPIB/POLR2B/POLR2C/SETDB1/TSG101/CCNT1/TOP2A/IFI16/EIF2AK2/DHX9/TRIM27/POLR2G/TAF11/SNF8/CCL4/PPIA/CD4/VPS4A/RNASEL/TRIM26/STAT1/ILF3/PKN2/ZFP36/VPS37B/P4HB/PABPC1/SMC3/VPS4B/RRP1B/ADAR/PDE12/MAVS/SP1/OASL/SRPK1/POLR2…	89
GO:0051306	mitotic sister chromatid separation	36/4589	60/18670	5.63273e-09	1.89122e-07	1.6419e-07	CDC6/DYNC1LI1/CDC26/ESPL1/CUL3/ZW10/RIOK2/NCAPH2/APC/IK/PCID2/AURKB/MAD2L1/ANAPC4/SPDL1/KLHL22/XRCC3/BUB1/PLK1/CDT1/TTK/PTTG1/CDC27/FBXO5/RAD21/PSMG2/ANAPC5/DLGAP5/LCMT1/BUB3/CCNB1/TPR/ZNF207/CDC23/ANAPC11/MAD2L2	36
GO:1902099	regulation of metaphase/anaphase transition of cell cycle	33/4589	53/18670	6.47188e-09	2.16041e-07	1.8756e-07	CDC6/DYNC1LI1/CDC26/ESPL1/CUL3/ZW10/RIOK2/APC/IK/PCID2/AURKB/MAD2L1/ANAPC4/SPDL1/KLHL22/XRCC3/BUB1/PLK1/CDT1/TTK/FBXO5/RAD21/PSMG2/ANAPC5/DLGAP5/LCMT1/BUB3/CCNB1/TPR/ZNF207/CDC23/ANAPC11/MAD2L2	33
GO:0060218	hematopoietic stem cell differentiation	45/4589	83/18670	6.5501e-09	2.17395e-07	1.88736e-07	PSMB5/PSME3/PSMB8/CBFB/PSMB6/KMT2A/SETD1A/PSMC6/PSMB2/HSPA9/PSMB1/PSMB9/PSMA5/PSMD11/PSMA1/PSMA4/PSMB4/PSMD8/PSMC4/PSMD14/EIF2AK2/PSMD3/PSMB10/PSMD6/ITCH/PSMA6/PSMD9/PSMA3/CHD2/PSMB7/PSMD13/PSMB3/GATA1/PSMD12/PSMC3/PSMD5/PSMA2/YTHDF2/PSMD7/PSMD4/OSM/PSMC2/PSMD2/PSMD10/PSMD1	45
GO:0002446	neutrophil mediated immunity	179/4589	499/18670	7.68786e-09	2.53699e-07	2.20254e-07	CSNK2B/DSN1/ILF2/GDI2/DDX3X/ACAA1/DYNC1LI1/HSPA1B/JUP/HBB/TBC1D10C/CKAP4/CAP1/ARL8A/CAB39/GALNS/SLC11A1/ALAD/RAP2B/FUCA2/C3AR1/CYBB/FAF2/DNAJC13/CD14/PYGL/PPIE/KPNB1/VAMP8/KMT2E/PFKL/LAIR1/CD300A/PTGES2/NHLRC3/PGAM1/MANBA/ACTR10/ACLY/SERPINA1/ANPEP/COPB1/FCGR3B/CCT8/CMTM6/CD93/PSMB1/SIGLEC14/NFKB1/MOSPD2/LAMP1/PTX3/PSMA5/TRAPPC1/FCER1G/PSMD11/OLR1/ITGAX/HSPA6/CANT1/CYBA/COMMD9/CEACAM1/NDUFC2/GMFG…	179
GO:0033047	regulation of mitotic sister chromatid segregation	39/4589	68/18670	7.98065e-09	2.61865e-07	2.27343e-07	CDC6/DYNC1LI1/CDC26/ESPL1/CUL3/ZW10/RIOK2/APC/IK/PCID2/AURKB/MAD2L1/ANAPC4/SPDL1/TNKS/KLHL22/XRCC3/MACROH2A1/BUB1/PLK1/CDT1/TTK/SMC5/PTTG1/CDC27/FBXO5/RAD21/PSMG2/ANAPC5/DLGAP5/LCMT1/BUB3/NUMA1/CCNB1/TPR/ZNF207/CDC23/ANAPC11/MAD2L2	39
GO:0032786	positive regulation of DNA-templated transcription, elongation	23/4589	31/18670	8.60644e-09	2.80803e-07	2.43785e-07	LEO1/SUPT5H/DDX39B/ELL/HMGN1/WDR61/CDK12/CCNT1/THOC1/THOC5/CCNT2/SUPT6H/CDK13/BRD4/CDC73/RTF1/CTR9/ALYREF/SUPT16H/SCAF8/EAPP/GTF2F1/PAF1	23
GO:0044784	metaphase/anaphase transition of cell cycle	34/4589	56/18670	9.72003e-09	3.15355e-07	2.73782e-07	CDC6/DYNC1LI1/CDC26/ESPL1/CUL3/ZW10/RIOK2/APC/IK/PCID2/AURKB/MAD2L1/ANAPC4/SPDL1/KLHL22/XRCC3/BUB1/PLK1/CDT1/TTK/CDC27/FBXO5/RAD21/PSMG2/ANAPC5/DLGAP5/LCMT1/BUB3/CCNB1/TPR/ZNF207/CDC23/ANAPC11/MAD2L2	34
GO:0090503	RNA phosphodiester bond hydrolysis, exonucleolytic	28/4589	42/18670	9.9518e-09	3.21071e-07	2.78744e-07	EXOSC2/CNOT7/PARN/DCPS/REXO2/ANGEL2/CNOT1/EXOSC10/EXOSC4/EXOSC5/DIS3L/EXOSC6/DCP2/TOE1/EXOSC8/EXOSC1/ISG20L2/CNOT6/ANGEL1/PDE12/CNOT8/CNOT6L/DIS3/ERI3/CNOT2/PNPT1/EXOSC9/EXOSC3	28
GO:0036503	ERAD pathway	51/4589	100/18670	1.05728e-08	3.3921e-07	2.94492e-07	UBE2J2/HSPA13/RNF185/SEC61B/ERLEC1/TMUB2/SGTA/TMUB1/CCDC47/EDEM2/DERL2/FAF2/UBXN1/UBE4A/PSMC6/USP19/SDF2/CAV1/HSP90B1/JKAMP/SYVN1/ERLIN1/UBQLN1/UBXN8/RCN3/OS9/UBAC2/MAN1B1/NPLOC4/UGGT1/ANKZF1/STUB1/AUP1/HM13/UBE2G2/UBXN4/RNF139/RNF121/DNAJB12/POMT2/EDEM3/STT3B/SEL1L/EDEM1/UBQLN2/DNAJC10/DNAJB14/FBXO6/UBE2J1/RNFT1/RNF5	51
GO:0017038	protein import	85/4589	199/18670	1.35354e-08	4.31861e-07	3.74929e-07	TIMM22/IPO8/KPNA6/POM121/JUP/KPNA4/HEATR3/IPO4/TIMM17A/TARDBP/SNUPN/GPIHBP1/LONP2/PML/KPNB1/IPO5/PEX2/TRIM28/MBTPS1/TIMM23/TNPO1/PEX19/LMNA/TMCO6/TIMM17B/TIMM44/FAM53C/RPL23/TIMM50/SMAD3/NUP50/TNPO2/SIX2/NUP62/NUP54/IPO13/NUP188/SPRN/NUP155/TOMM40L/UBR5/TOMM20/NUP88/HCLS1/APPL1/SAMM50/TIMM21/RPAIN/PEX26/NUP98/NUP107/IPO9/IPO7/CHCHD4/RANBP6/NXT1/PEX16/NUP93/RBM22/MAVS/RAB8B/PPP1R10/ROMO1/LAMP2/PKI…	85
GO:0016925	protein sumoylation	44/4589	82/18670	1.46377e-08	4.63665e-07	4.0254e-07	NDC1/POM121/SENP2/NUP43/SENP6/ZNF451/TRIM28/PIAS4/NUP37/SENP1/NUP160/NUP50/NUP62/NUP54/NUP188/NUP155/SENP5/RAE1/NUP88/SUMO1/NUP98/NUP107/NUP205/ZBED1/NUP93/UBA2/PIAS3/POM121C/UBE2I/RWDD3/SAE1/NUP214/GNL3/KIAA1586/TPR/SEH1L/NUP35/RANBP2/NUP85/SUMO3/TOLLIP/SUMO2/NUP153/ARNT	44
GO:0019068	virion assembly	26/4589	38/18670	1.46928e-08	4.63665e-07	4.0254e-07	CHMP1A/VPS37A/VPS37D/CHMP2A/VTA1/CHMP7/TBC1D20/PDCD6IP/LRSAM1/MVB12A/VPS37C/TSG101/RAB1A/RPS27A/SNF8/PPIA/VPS4A/VPS37B/UBC/CHMP5/VPS4B/UBA52/RAB1B/CHMP6/CHMP3/VPS28	26
GO:0006986	response to unfolded protein	77/4589	176/18670	1.84255e-08	5.783e-07	5.02063e-07	GET3/UBE2J2/DNAJC4/GFPT1/HSPA13/HSPA1B/SEC31A/CREB3L4/ZBTB17/CTDSP2/ATF6/TMEM33/SSR1/TOR1B/EDEM2/DNAJB4/DERL2/FAF2/MYDGF/MBTPS1/HSPE1/GOSR2/HSPA9/PDIA6/LMNA/BFAR/HSP90B1/JKAMP/HSPA6/ATF6B/SYVN1/DNAJB11/DNAJC3/DDX11/KDELR3/EIF2AK2/EXTL2/WIPI1/ADD1/TM7SF3/YIF1A/TMBIM6/TBL2/ERN1/HSPA7/CREB3/STUB1/HERPUD2/MBTPS2/DNAJA1/UBXN4/ASNS/PPP1R15B/RNF121/TLN1/MFN2/EDEM3/STT3B/CXCL8/HSPB2/KLHDC3/EDEM1/HSPB3/HD…	77
GO:0033045	regulation of sister chromatid segregation	43/4589	80/18670	1.99128e-08	6.21602e-07	5.39657e-07	CDC6/DYNC1LI1/CDC26/ESPL1/CUL3/ZW10/RIOK2/APC/IK/CDCA5/PCID2/AURKB/MAD2L1/ANAPC4/SPDL1/CTCF/TNKS/KLHL22/XRCC3/MACROH2A1/BUB1/DDX11/PLK1/CDT1/TTK/SMC5/PTTG1/CDC27/FBXO5/RAD21/PSMG2/ANAPC5/DLGAP5/LCMT1/BUB3/NUMA1/CCNB1/TPR/ZNF207/CDC23/ANAPC11/AXIN2/MAD2L2	43
GO:0043618	regulation of transcription from RNA polymerase II promoter in response to stress	58/4589	121/18670	2.02701e-08	6.29355e-07	5.46387e-07	PSMB5/SIN3A/PSME3/PSMB8/RBL2/ATF6/CREBBP/SESN2/PSMB6/RBPJ/PSMC6/PSMB2/PSMB1/PSMB9/PSMA5/PSMD11/ATF6B/PSMA1/PSMA4/PSMB4/PSMD8/PSMC4/RPS27A/PSMD14/PSMD3/CUL2/PSMB10/TMBIM6/PSMD6/PSMA6/PSMD9/PSMA3/MBTPS2/UBC/PSMB7/PSMD13/RBX1/PSMB3/HIGD1A/HIF1AN/PSMD12/PSMC3/UBA52/PSMD5/CHEK1/PSMA2/MUC1/PSMD7/PSMD4/PSMC2/E2F4/VHL/PSMD2/ATF3/PSMD10/PSMD1/CHD6/ARNT	58
GO:0000723	telomere maintenance	72/4589	162/18670	2.39615e-08	7.39986e-07	6.42434e-07	HNRNPA1/YLPM1/PARN/TFIP11/NOP10/PNKP/RIF1/POLA2/DKC1/POLD2/RPA2/NAT10/TNKS2/RFC2/PML/RAD51C/POLD1/SMG5/AURKB/GAR1/PTGES3/UPF1/RECQL4/EXOSC10/CCT7/CCT8/ZBTB48/SIRT6/TCP1/TNKS/POLE/MAPKAPK5/RFC1/WRAP53/MYC/XRCC3/RAD51D/DCP2/RFC4/POLE4/SMG1/SMC5/SLX4/SMARCAL1/ERCC1/CCT3/SMG7/APEX1/PCNA/CCT4/DCLRE1B/HNRNPC/SP100/CCT2/ATR/POLE3/PIF1/PPP1R10/MAP2K7/DCLRE1A/HNRNPA2B1/NEK2/USP7/GNL3/TERF1/RPA1/TELO2/TEP1…	72
GO:0007093	mitotic cell cycle checkpoint	73/4589	165/18670	2.42514e-08	7.44957e-07	6.4675e-07	CDC6/CNOT7/DYNC1LI1/RBL2/PCBP4/RPA2/ZW10/CDKN1B/ZWILCH/GTSE1/PML/SFN/APC/ZFYVE19/RAD17/IK/ZNF830/PCID2/AURKB/CNOT1/MAD2L1/MDM4/MDC1/MUS81/SPDL1/RFWD3/KLHL22/KNTC1/XRCC3/RPS6/BUB1/NABP1/TOP2A/SYF2/RAD9A/PLK1/CDK2/CDT1/TTK/PIDD1/VPS4A/RINT1/CNOT6/MAD2L1BP/PCNA/DCLRE1B/TFDP2/PRCC/PSMG2/RPL26/LCMT1/CNOT8/TFDP1/CNOT11/DONSON/PPP1R10/CNOT10/CNOT6L/BUB3/INTS3/MUC1/EME1/CNOT2/CCNB1/TPR/E2F4/CNOT3/TRIAP1/…	73
GO:0006487	protein N-linked glycosylation	42/4589	78/18670	2.70859e-08	8.2327e-07	7.14738e-07	GFPT1/ALG5/MGAT2/DAD1/ALG11/PGM3/ALG8/DOLK/RPN1/ALG3/SYVN1/B4GALT7/ALG2/DPAGT1/OSTC/DPM2/NUS1/UGGT1/MCFD2/MOGS/STT3A/PMM1/TMEM258/UBE2G2/ALG10/RPN2/KRTCAP2/MPDU1/ALG12/OST4/STT3B/B4GALT1/ENTPD5/LMAN1/MGAT1/DDOST/UBE2J1/DPM1/DHDDS/DOLPP1/MAN1C1/GFPT2	42
GO:0030433	ubiquitin-dependent ERAD pathway	42/4589	78/18670	2.70859e-08	8.2327e-07	7.14738e-07	UBE2J2/HSPA13/RNF185/SEC61B/ERLEC1/TMUB2/SGTA/TMUB1/CCDC47/EDEM2/DERL2/FAF2/UBE4A/PSMC6/USP19/CAV1/HSP90B1/JKAMP/SYVN1/ERLIN1/UBQLN1/UBXN8/OS9/MAN1B1/NPLOC4/ANKZF1/STUB1/AUP1/UBE2G2/UBXN4/RNF121/DNAJB12/EDEM3/STT3B/SEL1L/EDEM1/UBQLN2/DNAJC10/DNAJB14/FBXO6/UBE2J1/RNF5	42
GO:0050434	positive regulation of viral transcription	27/4589	41/18670	2.72654e-08	8.24386e-07	7.15708e-07	RSF1/NUCKS1/SUPT5H/GTF2B/POLR2H/CHD1/NELFB/NELFE/NELFA/POLR2K/ZNF639/POLR2B/POLR2C/CCNT1/DHX9/POLR2G/TAF11/RRP1B/SP1/POLR2I/NELFCD/POLR2E/CTDP1/GTF2F1/POLR2D/POLR2A/POLR2L	27
GO:0072331	signal transduction by p53 class mediator	106/4589	267/18670	2.84491e-08	8.55694e-07	7.42889e-07	CSNK2B/CNOT7/SMYD2/RPL5/HNRNPK/RBL2/PAXIP1/PCBP4/RHNO1/RPA2/RPL11/RFC2/CDKN1B/GTSE1/PML/SESN2/SFN/NUAK1/CHD4/RAD17/BCL2L12/SHISA5/MAPK11/AURKB/CNOT1/RRP8/KAT6A/CSNK2A1/MDM4/SPRED2/EHMT1/RPL23/MAPKAPK5/TOP3A/DYRK2/MYBBP1A/SNAI1/IFI16/RAD9A/RFC4/TAF6/CDK2/TAF5/TAF11/SSRP1/TTC5/PIDD1/TMEM109/MTA2/RNF34/CNOT6/PCNA/HIC1/TAF12/PAK1IP1/MARCHF7/RPF2/SP100/TFDP2/SUPT16H/ATR/FOXM1/USP10/RPL26/KAT5/BRD7/CNO…	106
GO:0033119	negative regulation of RNA splicing	19/4589	24/18670	2.90187e-08	8.68307e-07	7.53838e-07	RBM10/PTBP1/HNRNPK/SRSF9/C1QBP/SRSF6/RPS13/SAP18/SFSWAP/TMBIM6/U2AF2/RNPS1/HNRNPA2B1/PTBP3/SRSF10/SRSF4/SRSF7/RBM42/RBMX	19
GO:0051170	import into nucleus	72/4589	163/18670	3.26764e-08	9.72714e-07	8.44481e-07	HNRNPA1/IPO8/KPNA6/POM121/JUP/KPNA4/HEATR3/IPO4/TARDBP/SNUPN/PML/KPNB1/GEMIN6/IPO5/TRIM28/MBTPS1/TNPO1/LMNA/TMCO6/FAM53C/RPL23/SNRPD2/SNRPE/SMAD3/DDX20/NUP50/TNPO2/GEMIN7/SIX2/NUP62/NUP54/IPO13/NUP188/SPRN/NUP155/SNRPD1/UBR5/NUP88/HCLS1/APPL1/RPAIN/NUP98/NUP107/SNRPD3/IPO9/GEMIN5/IPO7/RANBP6/NXT1/NUP93/RBM22/MAVS/PRKAG1/PPP1R10/PKIG/TNPO3/POM121C/SNRPF/PHB2/KPNA3/CSE1L/NUP214/SNRPB/TXNIP/HYAL2/TP…	72
GO:0006417	regulation of translation	154/4589	424/18670	3.37519e-08	9.99575e-07	8.67801e-07	AGO1/CNOT7/DHX29/KRT17/LTN1/DDX3X/RPL22/FXR2/JMJD4/RPL5/COA3/MTG2/CELF1/CDC123/CASC3/LARP4/LSM14A/RBM3/RPS4X/LARP4B/NAT10/TACO1/C1QBP/YTHDF3/SESN2/KHDRBS1/MAGOH/NCL/PTCD3/EIF4E2/EIF3H/USP16/SHMT2/MEX3D/MIF4GD/CNBP/CNOT1/ETF1/SYNCRIP/UPF1/DDX39B/EIF2S3/FASTKD2/MRPS27/PUM1/RPL13AP3/YBX3/PCIF1/LRPPRC/SRP9/MAPKAPK5/PAIP1/ZNF706/EIF3D/RBM8A/EIF3B/LSM14B/DNAJC3/RMND1/RBM4B/MRPL13/DPH5/TIA1/MKNK1/NEMF/R…	154
GO:0031503	protein-containing complex localization	110/4589	281/18670	3.81751e-08	1.1248e-06	9.76519e-07	SRSF5/NDC1/POM121/IFT46/PABPN1/CEP131/CASC3/CHTOP/HSPB11/ZC3H11A/NUP43/CDC40/LTV1/DHX38/SRSF9/SYMPK/RIOK2/SDAD1/SLU7/CPSF4/MAGOH/IWS1/SMG5/NUP37/PCID2/TNPO1/UPF1/DDX39B/FYTTD1/CPSF1/RPS15/SRSF6/RBM8A/NUP160/SRSF11/RALB/NUP50/WDR33/DDX19A/THOC1/EIF5A/GLE1/DDX39A/NUP62/NUP54/NUP188/THOC5/NUP155/RAE1/NUP88/SMG1/SUPT6H/SRSF3/SEC13/SMG7/UPF3B/NCBP1/CPSF2/KIFAP3/NOL6/NUP98/RBM15B/SRRM1/NUP107/ZNF593/NU…	110
GO:0007032	endosome organization	42/4589	79/18670	4.4128e-08	1.28707e-06	1.11739e-06	CHMP1A/STAM2/ARFGEF2/VPS37A/VPS37D/VPS36/DNAJC13/CHMP2A/VTA1/PIK3C3/CHMP7/EXOC8/LAPTM4B/WASH3P/HGS/PDCD6IP/PI4K2B/PLEKHF1/STAM/MVB12A/VPS37C/TSG101/VPS25/SNF8/VPS4A/TMEM127/VPS37B/CHMP5/VPS4B/RAB22A/VPS33B/PLEKHJ1/RAB7A/CHMP6/CHMP3/RAB5B/IST1/FAM160A2/VPS28/LAMTOR1/PI4K2A/RNF26	42
GO:1903312	negative regulation of mRNA metabolic process	42/4589	79/18670	4.4128e-08	1.28707e-06	1.11739e-06	RBM10/PTBP1/HNRNPK/SLC11A1/TARDBP/RNF40/SRSF9/C1QBP/TIRAP/SUPT5H/MYD88/ANGEL2/SYNCRIP/NELFE/YBX3/PAIP1/SRSF6/SAP18/RNF20/CCNT1/THRAP3/DHX9/SFSWAP/ZC3H14/ZFP36/HNRNPC/CTR9/TOB1/PABPC1/U2AF2/HNRNPA0/RNPS1/YBX1/HNRNPA2B1/LARP1/SRSF10/SRSF4/SRSF7/DHX34/RBM42/RBMX/AXIN2	42
GO:0071347	cellular response to interleukin-1	77/4589	179/18670	4.44866e-08	1.291e-06	1.12081e-06	PSMB5/TNIP2/PSME3/PSMB8/YY1/MAP3K7/PSMB6/TANK/OTUB1/OTUD4/MYD88/MAPK11/GBP1/PSMC6/PSMB2/UPF1/FGB/CCL8/PSMB1/NFKB1/PSMB9/PSMA5/PSMD11/RPS6KA4/CCL19/PSMA1/PSMA4/PSMB4/PSMD8/CD47/CACTIN/PSMC4/TAB2/CUL1/RPS27A/PSMD14/IRAK1/PSMD3/TAB1/PSMB10/CCL4/FBXW11/TFPI/CHUK/PSMD6/PSMA6/PSMD9/PSMA3/UBC/PSMB7/PSMD13/RBX1/USP10/RIPK2/PSMB3/CHI3L1/PSMD12/CCL18/PSMC3/UBA52/SKP1/CXCL8/PSMD5/FGG/PSMA2/BTRC/PSMD7/PSMD4/…	77
GO:0043620	regulation of DNA-templated transcription in response to stress	59/4589	127/18670	6.35445e-08	1.83485e-06	1.59296e-06	PSMB5/SIN3A/PSME3/PSMB8/RBL2/ATF6/CREBBP/SESN2/PSMB6/RBPJ/PSMC6/PSMB2/PSMB1/PSMB9/PSMA5/PSMD11/ATF6B/PSMA1/PSMA4/PSMB4/PSMD8/PSMC4/RPS27A/PSMD14/PSMD3/CUL2/PSMB10/TMBIM6/PSMD6/PSMA6/BCLAF1/PSMD9/PSMA3/MBTPS2/UBC/PSMB7/PSMD13/RBX1/PSMB3/HIGD1A/HIF1AN/PSMD12/PSMC3/UBA52/PSMD5/CHEK1/PSMA2/MUC1/PSMD7/PSMD4/PSMC2/E2F4/VHL/PSMD2/ATF3/PSMD10/PSMD1/CHD6/ARNT	59
GO:0006997	nucleus organization	60/4589	130/18670	6.61378e-08	1.90023e-06	1.64972e-06	LEMD3/REEP4/CHMP1A/TOR1AIP1/NDC1/TMEM170A/UBXN2A/PITPNB/TOR1B/TARDBP/PML/CHMP2A/SERBP1/CHMP7/BANF1/TMEM43/EMD/USPL1/PPP2R2A/LMNA/PPP2CA/WDR73/LPIN1/WRAP53/POLR1B/TBPL1/NUP54/PES1/PLK1/NUP155/KDM3A/SF1/SUMO1/VPS4A/NUP98/CTDNEP1/NUP107/CNEP1R1/NUP205/NUP93/CHMP5/VPS4B/SRPK1/AHCTF1/NFE2L1/CCNB2/UBXN2B/USP36/CHMP6/NUMA1/CCNB1/TPR/SEH1L/NEK9/NUP35/REEP3/RPS19/AGFG1/EMG1/NUP153	60
GO:0002223	stimulatory C-type lectin receptor signaling pathway	54/4589	113/18670	7.01134e-08	2.00448e-06	1.74023e-06	PSMB5/PSME3/PSMB8/CARD9/CREBBP/CLEC10A/MAP3K7/PSMB6/PSMC6/PSMB2/PSMB1/NFKB1/PSMB9/PSMA5/FCER1G/PSMD11/CD209/PSMA1/PSMA4/PSMB4/PSMD8/PSMC4/TAB2/CUL1/PSMD14/PSMD3/TAB1/PSMB10/FBXW11/CHUK/MUCL1/PSMD6/PSMA6/PSMD9/PSMA3/PSMB7/PSMD13/PSMB3/PSMD12/PSMC3/SKP1/ICAM2/PSMD5/PSMA2/BTRC/NRAS/MUC1/PSMD7/PSMD4/PSMC2/PSMD2/IKBKB/PSMD10/PSMD1	54
GO:0071897	DNA biosynthetic process	82/4589	196/18670	7.30996e-08	2.07956e-06	1.80541e-06	HNRNPA1/PARN/NOP10/PNKP/CHTF8/POLA2/PDGFB/DKC1/POLD2/RPA2/NAT10/TNKS2/RFC2/DSCC1/POLD1/SMG5/AURKB/GAR1/PTGES3/DDX39B/EXOSC10/CCT7/CCT8/TCP1/TNKS/POLE/MAPKAPK5/PARP4/RFC1/WRAP53/WRNIP1/MYC/DCP2/CHRAC1/POLH/RPS27A/RFC4/POLE4/PPIA/POLK/CCT3/SMG7/NPLOC4/POLL/PCNA/CCT4/TYMS/HNRNPC/PHB/POLI/CCT2/UBC/LIG3/ATR/USP10/POLG/POLE3/TFDP1/PIF1/MAP2K7/LIG1/UBA52/HNRNPA2B1/DNAJC2/LOX/NEK2/CHTF18/UBE2L6/ISG15/RCH…	82
GO:0048025	negative regulation of mRNA splicing, via spliceosome	16/4589	19/18670	7.68347e-08	2.1751e-06	1.88836e-06	RBM10/PTBP1/HNRNPK/SRSF9/C1QBP/SRSF6/SAP18/SFSWAP/U2AF2/RNPS1/HNRNPA2B1/SRSF10/SRSF4/SRSF7/RBM42/RBMX	16
GO:0046755	viral budding	19/4589	25/18670	9.28719e-08	2.61424e-06	2.26961e-06	CHMP1A/VPS37A/VPS37D/CHMP2A/VTA1/CHMP7/PDCD6IP/LRSAM1/MVB12A/VPS37C/TSG101/SNF8/VPS4A/VPS37B/CHMP5/VPS4B/CHMP6/CHMP3/VPS28	19
GO:0002758	innate immune response-activating signal transduction	114/4589	298/18670	9.32527e-08	2.61424e-06	2.26961e-06	PSMB5/BIRC2/TNIP2/HSPA1B/PSME3/IRF3/PSMB8/LSM14A/CTSK/CARD9/CREBBP/PIK3R4/CLEC10A/UNC93B1/MAP3K7/C1QBP/CD14/PSMB6/TANK/XIAP/TIRAP/GRAMD4/OTUD4/PIK3C3/MYD88/CD300A/UBE2D2/PSMC6/PSMB2/FGB/EPG5/PSMB1/NFKB1/PSMB9/PSMA5/CAV1/FCER1G/PSMD11/CD209/PUM1/HSP90B1/CYBA/PSMA1/PSMA4/PSMB4/LRRC14/PSMD8/UBQLN1/CACTIN/IRF7/PSMC4/TAB2/CUL1/RPS27A/RIPK1/PSMD14/IRAK1/PSMD3/TAB1/PSMB10/FGA/CNPY3/APPL1/FBXW11/NFKBIL1/…	114
GO:0006383	transcription by RNA polymerase III	32/4589	55/18670	1.09665e-07	3.05951e-06	2.65617e-06	SNAPC2/GTF3C2/POLR3A/SNAPC5/ZNF76/MAF1/POLR2H/ELL/CEBPA/POLR2K/POLR3GL/GTF3C5/TBPL1/GTF3C1/SNAPC4/GTF3C6/POLR1C/POLR3F/GTF3C3/BDP1/PRDX5/IVNS1ABP/POLR3D/POLR2E/POLR3H/POLR3E/TBP/GTF3C4/ICE2/POLR3C/POLR2L/BRF1	32
GO:0000959	mitochondrial RNA metabolic process	27/4589	43/18670	1.20202e-07	3.33735e-06	2.89739e-06	TRNT1/SUPV3L1/POLRMT/TFAM/YARS2/LRPPRC/TARS2/TFB2M/AARS2/TBRG4/TRMT61B/TRMT5/MTO1/TRMT10B/DARS2/FASTKD1/PDE12/ELAC2/EARS2/GARS1/TEFM/TRMT10C/TRMT10A/PNPT1/TRIT1/MRPL12/MTERF3	27
GO:0045088	regulation of innate immune response	160/4589	452/18670	1.28278e-07	3.54452e-06	3.07725e-06	PSMB5/SIN3A/CNOT7/BIRC2/TNIP2/HSPA1B/PSME3/IRF3/PSMB8/LSM14A/CTSK/CARD9/CREBBP/PIK3R4/CLEC10A/UNC93B1/MAP3K7/C1QBP/YTHDF3/CD14/LGALS9/PSMB6/TANK/XIAP/TIRAP/GRAMD4/OTUD4/PIK3C3/MYD88/HLA-E/CD300A/UBE2D2/PSMC6/EREG/PSMB2/FGB/NR1H2/EPG5/PSMB1/NFKB1/LAMP1/PSMB9/PSMA5/CAV1/FCER1G/PSMD11/CD209/SERPING1/PUM1/HSP90B1/CYBA/CEACAM1/PSMA1/PLSCR1/PSMA4/PSMB4/LRRC14/PSMD8/AP1G1/PSPC1/UBQLN1/ERAP1/SLAMF8/HLA-G…	160
GO:0006513	protein monoubiquitination	36/4589	66/18670	1.71038e-07	4.70354e-06	4.08348e-06	UBE2T/BIRC2/DTX3L/CUL3/LEO1/RNF40/PCGF2/WDR48/TRIM21/KLHL22/RNF168/UBE2R2/RNF126/HUWE1/TSG101/RNF20/CUL1/ATXN7L3/CDC73/CTR9/RBX1/RYBP/WAC/ZNF598/SKP1/MGRN1/RNF2/BMI1/UBE2W/PCGF1/RING1/PCGF5/UBE2E1/PAF1/UBE2D3/BCOR	36
GO:0048199	vesicle targeting, to, from or within Golgi	39/4589	74/18670	1.80248e-07	4.93334e-06	4.28298e-06	SEC22B/COL7A1/TRAPPC6B/SEC31A/GBF1/SEC24A/CUL3/CNIH1/SEC23IP/GOSR2/TBC1D20/SERPINA1/TRAPPC1/TRAPPC3/ARFGAP2/SCFD1/TMED10/RAB1A/PPP6R3/WIPI1/AP1AR/SEC13/MCFD2/SEC23A/GOSR1/STX5/NSF/SAR1B/RAB1B/PPP6C/SAR1A/LMAN1/ARFGAP3/SEC24C/PPP6R1/USO1/GOLGA2/CEP19/TFG	39
GO:0032200	telomere organization	74/4589	175/18670	1.86395e-07	5.07752e-06	4.40815e-06	HNRNPA1/YLPM1/PARN/TFIP11/NOP10/PNKP/RIF1/POLA2/DKC1/POLD2/RPA2/NAT10/TNKS2/RFC2/PML/RAD51C/POLD1/SMG5/AURKB/GAR1/PTGES3/UPF1/RECQL4/EXOSC10/CCT7/CCT8/ZBTB48/SIRT6/TCP1/TNKS/POLE/MAPKAPK5/RFC1/WRAP53/MYC/XRCC3/RAD51D/DCP2/RFC4/POLE4/SMG1/SMC5/SLX4/SMARCAL1/ERCC1/CCT3/SMG7/APEX1/PCNA/CCT4/DOT1L/DCLRE1B/HNRNPC/SP100/CCT2/ATR/POLE3/PIF1/PPP1R10/MAP2K7/DCLRE1A/HNRNPA2B1/NEK2/USP7/GNL3/TERF1/RPA1/TELO…	74
GO:0034243	regulation of transcription elongation from RNA polymerase II promoter	21/4589	30/18670	2.01629e-07	5.46669e-06	4.74602e-06	LEO1/ELL/NELFB/NELFE/NELFA/WDR61/CDK12/RNF168/SUPT6H/ZMYND11/CDK13/BRD4/CDC73/RTF1/CTR9/SUPT16H/NELFCD/EAPP/GTF2F1/RECQL5/PAF1	21
GO:0002220	innate immune response activating cell surface receptor signaling pathway	54/4589	116/18670	2.08108e-07	5.58987e-06	4.85296e-06	PSMB5/PSME3/PSMB8/CARD9/CREBBP/CLEC10A/MAP3K7/PSMB6/PSMC6/PSMB2/PSMB1/NFKB1/PSMB9/PSMA5/FCER1G/PSMD11/CD209/PSMA1/PSMA4/PSMB4/PSMD8/PSMC4/TAB2/CUL1/PSMD14/PSMD3/TAB1/PSMB10/FBXW11/CHUK/MUCL1/PSMD6/PSMA6/PSMD9/PSMA3/PSMB7/PSMD13/PSMB3/PSMD12/PSMC3/SKP1/ICAM2/PSMD5/PSMA2/BTRC/NRAS/MUC1/PSMD7/PSMD4/PSMC2/PSMD2/IKBKB/PSMD10/PSMD1	54
GO:2000736	regulation of stem cell differentiation	54/4589	116/18670	2.08108e-07	5.58987e-06	4.85296e-06	PSMB5/PSME3/PSMB8/CBFB/PSMB6/OCIAD1/KMT2A/SETD1A/PSMC6/PSMB2/HSPA9/NELFB/PSMB1/PSMB9/PSMA5/PWP1/PSMD11/PSMA1/PSMA4/PSMB4/CDK12/PSMD8/PSMC4/PSMD14/EIF2AK2/PSMD3/NUDT21/PSMB10/KDM3A/CDK13/PSMD6/ITCH/PSMA6/PSMD9/PSMA3/ZFP36L2/PSMB7/PSMD13/PSMB3/GATA1/PSMD12/PSMC3/PSMD5/PSMA2/YTHDF2/GATA6/PSMD7/PSMD4/OSM/PSMC2/PSMD2/TACSTD2/PSMD10/PSMD1	54
GO:0006367	transcription initiation from RNA polymerase II promoter	78/4589	188/18670	2.27437e-07	6.05275e-06	5.25481e-06	MED30/MED16/MED14/CBFB/PAXIP1/ZNF451/CREBBP/ZNF45/MED6/MED7/RBPJ/MED26/TRIM28/GTF2B/POLR2H/DR1/PSMC6/GTF2E2/NR1H2/MED20/ESRRA/MED24/POLR2K/NRBP1/MED15/POLR2B/POLR2C/MED13/PSMC4/THRAP3/TAF6L/NR2C2AP/TAF6/TAF5/POLR2G/MED23/MED25/TAF11/GTF2A2/TAF12/GTF2E1/RXRB/NR1D2/NRBF2/GTF2I/POLR2I/TAF13/PSMC3/GTF2A1/TAF2/MED4/NOTCH4/TAF7/POLR2E/MAML1/RORC/TAF15/CCNC/CTNNBIP1/TBP/TAF10/GTF2H1/GTF2F1/TAF9/POLR2D/P…	78
GO:0051783	regulation of nuclear division	78/4589	188/18670	2.27437e-07	6.05275e-06	5.25481e-06	CDC6/CHMP1A/DYNC1LI1/HSPA1B/ANLN/CDC26/ESPL1/PHIP/CUL3/MKI67/PDGFB/CEP97/NUSAP1/UBE2C/ZW10/RIOK2/CDKN1B/APC/CHMP2A/IK/CDCA5/PCID2/AURKB/EREG/MAD2L1/FZR1/ANAPC4/SPDL1/TNKS/CUL9/KLHL22/RCC1/KNTC1/XRCC3/MACROH2A1/BUB1/RANBP1/NME6/GPR3/FBXW5/NUP62/PLK1/CDT1/TTK/SMC5/PTTG1/CDK13/MAD2L1BP/CDC27/FBXO5/RAD21/PSMG2/ANAPC5/DLGAP5/SMC3/CHMP5/VPS4B/LCMT1/BUB3/NEK2/CHEK1/PKMYT1/NFE2L1/PHB2/DRG1/CEP85/UBXN2B/N…	78
GO:0031440	regulation of mRNA 3'-end processing	20/4589	28/18670	2.34315e-07	6.20721e-06	5.38892e-06	LEO1/RNF40/SUPT5H/NELFE/CPSF6/CPSF7/RNF20/CCNT1/NUDT21/ZC3H3/ZC3H14/NCBP1/SNRPA/CDC73/NCBP2/CTR9/AHCYL1/PAPOLA/CCNB1/PAF1	20
GO:0002218	activation of innate immune response	119/4589	319/18670	2.3986e-07	6.32508e-06	5.49125e-06	PSMB5/SIN3A/BIRC2/TNIP2/HSPA1B/PSME3/IRF3/PSMB8/LSM14A/CTSK/CARD9/CREBBP/PIK3R4/CLEC10A/UNC93B1/MAP3K7/C1QBP/CD14/PSMB6/TANK/XIAP/TIRAP/GRAMD4/OTUD4/PIK3C3/MYD88/CD300A/UBE2D2/PSMC6/PSMB2/FGB/EPG5/PSMB1/NFKB1/PSMB9/PSMA5/CAV1/FCER1G/PSMD11/CD209/PUM1/HSP90B1/CYBA/PSMA1/PSMA4/PSMB4/LRRC14/PSMD8/PSPC1/UBQLN1/CACTIN/IRF7/PSMC4/TAB2/CUL1/RPS27A/IFI16/RIPK1/PSMD14/IRAK1/RBM14/PSMD3/TAB1/PSMB10/FGA/CNP…	119
GO:0006379	mRNA cleavage	17/4589	22/18670	3.01983e-07	7.92706e-06	6.88204e-06	CPSF4/CPSF1/CPSF6/CPSF7/TUT1/NUDT21/MOV10/ERN1/NCBP1/CPSF2/NCBP2/PCF11/AGO2/POLR2I/CSTF2/CPSF3/CSTF3	17
GO:0000462	maturation of SSU-rRNA from tricistronic rRNA transcript (SSU-rRNA, 5.8S rRNA, LSU-rRNA)	23/4589	35/18670	3.14307e-07	8.21322e-06	7.13047e-06	HEATR1/NOL10/MRPS11/DHX37/BMS1/TBL3/RPS8/UTP6/MRPS9/FCF1/WDR46/RPS14/BYSL/TSR1/RPS21/RPS16/RRP36/UTP20/NGDN/BTRC/DCAF13/RPS19/KRI1	23
GO:0051310	metaphase plate congression	32/4589	57/18670	3.41063e-07	8.87225e-06	7.70262e-06	CHMP1A/PSRC1/CUL3/CHAMP1/ZW10/KPNB1/CHMP2A/CHMP7/GEM/CDCA5/CENPC/SPDL1/CDCA8/MLH1/SPAG5/KIFC1/NUP62/CDT1/KIF2C/VPS4A/BOD1/FAM83D/CHMP5/VPS4B/KIF22/CHMP6/NUMA1/CCNB1/SEH1L/TRAPPC12/CDC23/DYNC1H1	32
GO:0016573	histone acetylation	67/4589	156/18670	3.48888e-07	9.0351e-06	7.84401e-06	RSF1/SIN3A/SUPT7L/MSL2/CLOCK/MORF4L1/PAXIP1/HCFC1/ZNF451/CREBBP/MAP3K7/GTF2B/RUVBL1/IWS1/CRTC2/KMT2A/DR1/CTBP1/PCGF2/MRGBP/ATG5/KAT6A/KANSL2/KAT7/PIH1D1/CTCF/MCRS1/RPS6KA4/EPC1/YEATS4/TAF5L/SPI1/TAF6L/POLE4/TAF5/TADA3/KANSL3/TAF12/KAT8/MSL3/NAA50/KAT5/BRD7/POLE3/NCOA3/TAF7/MEAF6/CHEK1/EID1/MUC1/BRPF1/USP22/HAT1/TAF10/TAF9/GTF3C4/ING5/MSL1/SRCAP/TADA1/SETD5/EP400/MCM3AP/BRD1/ING3/RUVBL2/NOC2L	67
GO:0042176	regulation of protein catabolic process	137/4589	381/18670	3.68282e-07	9.49477e-06	8.24308e-06	HSP90AB3P/GNA12/HSPA1B/RNF185/PSME3/RPL5/SEC22B/CSNK1A1/UBXN2A/ERLEC1/AMER1/SGTA/FAM122A/C4BPA/ARIH2/RNF41/ALAD/RPL11/KEAP1/PSME3IP1/EDEM2/PDCL3/DERL2/RNF40/CDKN1B/UBXN1/DDA1/TNFSF12/AREL1/PML/RAD23B/SGSM3/APC/TRIB3/LAPTM4B/SOCS5/CYP51A1/USP19/HGS/STYX/MAD2L1/DET1/FZR1/CSNK2A1/MDM4/SOCS4/CAV1/SNX12/ARIH1/NUDT15/RPL23/SCO1/SENP1/CEBPA/ANXA2/TIPARP/RGP1/SMAD3/SNX1/SNRNP70/UBQLN1/UBE2K/ARAF/PSMC4/DD…	137
GO:0001824	blastocyst development	47/4589	98/18670	4.24003e-07	1.08827e-05	9.44808e-06	PALB2/JUNB/CUL3/HCFC1/CCDC24/PTPN18/ZNF830/CMTM3/DAD1/NDUFA2/GINS4/WDR74/TAF8/GABPA/TM4SF1/SBDS/PSMC4/GINS1/NCAPG2/CAPN2/RRP7A/SUPT6H/CCNB1IP1/BYSL/NASP/SP3/ASF1B/RTF1/CTR9/LATS1/MED21/RPL7L1/MFN2/PSMC3/NEK2/SF3B6/PHF6/ADA/CNOT2/MFNG/NLE1/LPAR6/CNOT3/HOPX/EMG1/UBE2A/BCOR	47
GO:0000380	alternative mRNA splicing, via spliceosome	39/4589	76/18670	4.49802e-07	1.14938e-05	9.97861e-06	RBM10/HNRNPA1/SRSF5/CELF1/PTBP1/SRSF9/SLU7/KHDRBS1/MAGOH/RBM7/RBM19/NSRP1/SRSF6/RBM8A/SCNM1/HNRNPM/RBM4B/SAP18/THRAP3/DHX9/RBM25/SFSWAP/SRSF3/SART3/WTAP/CDK13/RBM15B/SREK1/SMU1/RBM4/RNPS1/RBM15/SRSF10/SRSF4/DDX17/SRSF7/SRSF2/HNRNPL/RBMX	39
GO:0032508	DNA duplex unwinding	51/4589	110/18670	5.23657e-07	1.33221e-05	1.15659e-05	DDX3X/MCM5/CHTF8/MCM8/MCM3/HMGA1/ACTR8/RFC2/RAD23B/DSCC1/CHD4/RUVBL1/GINS2/SUPV3L1/GINS4/MCM2/RECQL4/CHD1/SMARCAD1/G3BP1/CUL4A/WRNIP1/DDX11/CHD1L/GINS1/TOP2A/RPS27A/DHX9/RFC4/IGHMBP2/DDX1/ACTR5/CHD2/UBC/RBX1/PIF1/MCM4/UBA52/CHTF18/MCM6/GTF2H1/RECQL/MCM7/RECQL5/RPA1/GTF2H3/RAD50/RFC5/CHD6/RUVBL2/GTF2H4	51
GO:0044786	cell cycle DNA replication	37/4589	71/18670	5.35833e-07	1.35721e-05	1.17829e-05	DBF4/MCM5/SENP2/POLA2/POLD2/RPA2/MCM3/RFC2/ZNF830/POLD1/MCM2/UPF1/WIZ/POLE/RFC1/MSH6/GINS1/RFC4/POLE4/CDT1/GMNN/PCNA/FBXO5/SMC3/POLE3/MCM4/DONSON/CDC7/LIG1/MCM6/SLBP/TERF1/MCM7/RPA1/PRIM1/RFC5/SMC1A	37
GO:0000045	autophagosome assembly	45/4589	93/18670	5.39957e-07	1.36168e-05	1.18217e-05	SH3GLB1/SEC22B/UBXN2A/WDR45/WIPI2/PIK3C3/ATG5/PACS2/SMCR8/RAB3GAP2/WDR45B/ATG13/TRAPPC8/ATG14/SCFD1/RAB33B/ATG3/LRSAM1/RALB/UBQLN1/VMP1/RAB1A/ATG9A/WIPI1/RB1CC1/ATG4A/STX12/ATG12/NPRL3/ATG16L2/ATG4B/NPRL2/PIP4K2B/MFN2/PHF23/ATG16L1/PIP4K2C/RAB1B/UBXN2B/RAB7A/UBQLN2/ATG2B/ATG101/ATG2A/RNF5	45
GO:0010390	histone monoubiquitination	20/4589	29/18670	5.79851e-07	1.45593e-05	1.26399e-05	DTX3L/LEO1/RNF40/PCGF2/RNF168/RNF20/ATXN7L3/CDC73/CTR9/RYBP/WAC/SKP1/RNF2/BMI1/PCGF1/RING1/PCGF5/UBE2E1/PAF1/BCOR	20
GO:0018393	internal peptidyl-lysine acetylation	68/4589	161/18670	6.05498e-07	1.50722e-05	1.30852e-05	RSF1/SIN3A/SUPT7L/MSL2/CLOCK/MORF4L1/PAXIP1/HCFC1/ZNF451/CREBBP/MAP3K7/GTF2B/RUVBL1/IWS1/CRTC2/KMT2A/DR1/CTBP1/PCGF2/MRGBP/ATG5/KAT6A/KANSL2/KAT7/PIH1D1/CTCF/MCRS1/RPS6KA4/EPC1/YEATS4/TAF5L/SPI1/TAF6L/POLE4/TAF5/TADA3/KANSL3/TAF12/KAT8/POR/MSL3/NAA50/KAT5/BRD7/POLE3/NCOA3/TAF7/MEAF6/CHEK1/EID1/MUC1/BRPF1/USP22/HAT1/TAF10/TAF9/GTF3C4/ING5/MSL1/SRCAP/TADA1/SETD5/EP400/MCM3AP/BRD1/ING3/RUVBL2/NOC2L	68
GO:0035967	cellular response to topologically incorrect protein	68/4589	161/18670	6.05498e-07	1.50722e-05	1.30852e-05	GET3/GFPT1/HSPA13/HSPA1B/RNF185/SEC31A/CREB3L4/ZBTB17/CUL3/CTDSP2/ATF6/TMEM33/SSR1/DERL2/MYDGF/MBTPS1/GOSR2/HSPA9/SDF2/PDIA6/LMNA/BFAR/HSP90B1/HSPA6/ATF6B/SYVN1/DNAJB11/DNAJC3/RNF126/DDX11/KDELR3/EIF2AK2/EXTL2/WIPI1/ADD1/TM7SF3/YIF1A/TMBIM6/TBL2/ERN1/HSPA7/CREB3/UGGT1/ANKZF1/STUB1/HERPUD2/MBTPS2/ASNS/PPP1R15B/RNF121/TLN1/DNAJB12/POMT2/CXCL8/KLHDC3/EDEM1/HDGF/FKBP14/CREBRF/TATDN2/UBE2W/COPS5/HSPA1…	68
GO:0000387	spliceosomal snRNP assembly	30/4589	53/18670	6.22018e-07	1.5417e-05	1.33846e-05	CD2BP2/SNUPN/GEMIN6/COIL/SNRPD2/SNRPE/TGS1/CLNS1A/DDX20/GEMIN7/WDR77/PRPF6/SNRPD1/SNRPC/AAR2/SART3/USP4/SNRPD3/LSM4/GEMIN5/PRPF31/SART1/PRPF8/STRAP/PRPF3/SRSF10/SNRPF/SNRPB/SNRPG/GEMIN4	30
GO:0045841	negative regulation of mitotic metaphase/anaphase transition	23/4589	36/18670	6.67503e-07	1.64736e-05	1.43019e-05	DYNC1LI1/ZW10/APC/IK/PCID2/AURKB/MAD2L1/SPDL1/KLHL22/XRCC3/BUB1/PLK1/CDT1/TTK/FBXO5/RAD21/PSMG2/LCMT1/BUB3/CCNB1/TPR/ZNF207/MAD2L2	23
GO:1901796	regulation of signal transduction by p53 class mediator	74/4589	180/18670	7.01155e-07	1.72305e-05	1.4959e-05	CSNK2B/SMYD2/RPL5/HNRNPK/RHNO1/RPA2/RPL11/RFC2/PML/NUAK1/CHD4/RAD17/BCL2L12/MAPK11/AURKB/KAT6A/CSNK2A1/MDM4/SPRED2/EHMT1/RPL23/MAPKAPK5/TOP3A/DYRK2/SNAI1/RAD9A/RFC4/TAF6/CDK2/TAF5/TAF11/SSRP1/TTC5/MTA2/RNF34/HIC1/TAF12/PAK1IP1/MARCHF7/RPF2/SUPT16H/ATR/RPL26/KAT5/BRD7/PRKAG1/PRKAB1/RBBP4/TAF13/NOP2/TAF2/TAF7/MEAF6/CHEK1/TAF15/MUC1/BRPF1/TPX2/EEF1E1/TBP/CD44/TAF10/TAF9/ING5/CD74/RPA1/TRIAP1/RAD50/B…	74
GO:0000725	recombinational repair	59/4589	135/18670	8.48946e-07	2.07022e-05	1.79731e-05	PALB2/MMS19/AP5S1/MCM5/RIF1/MORF4L1/SFR1/NUCKS1/YY1/RHNO1/SWI5/RPA2/MCM8/MCM3/PPP4C/RAD51C/TIMELESS/GINS2/ZSWIM7/GINS4/MCM2/RECQL4/MUS81/WDR48/SIRT6/RFWD3/WRAP53/XRCC3/RAD51D/RAD51AP1/NABP1/NSMCE1/SWSAP1/PSMD14/RNF138/SMC5/SLX4/POLL/FUS/UBQLN4/LIG3/MCM4/CDC7/TONSL/EXD2/CHEK1/MCM6/FAN1/UBE2N/RECQL/MCM7/WAS/RECQL5/RPA1/ZFYVE26/RAD50/PPP4R2/TP53BP1/MAD2L2	59
GO:0002183	cytoplasmic translational initiation	22/4589	34/18670	8.49598e-07	2.07022e-05	1.79731e-05	EIF4A1/EIF3H/EIF3F/EIF2S3/EIF3D/EIF3B/EIF3G/EIF3E/RBM4/EIF4H/EIF4EBP1/RPL13A/EIF3A/EIF3J/YTHDF2/DENR/EIF4B/EIF3M/EIF2S2/EIF3I/EIF5/EIF3L	22
GO:0046782	regulation of viral transcription	34/4589	64/18670	8.54787e-07	2.07412e-05	1.80069e-05	RSF1/NUCKS1/IFITM3/TARDBP/SUPT5H/GTF2B/POLR2H/CHD1/NELFB/NELFE/TRIM21/NELFA/POLR2K/ZNF639/POLR2B/POLR2C/CCNT1/DHX9/TRIM27/POLR2G/TAF11/CCL4/ZFP36/RRP1B/SP1/POLR2I/PSMC3/NELFCD/POLR2E/CTDP1/GTF2F1/POLR2D/POLR2A/POLR2L	34
GO:0010499	proteasomal ubiquitin-independent protein catabolic process	17/4589	23/18670	8.90884e-07	2.15266e-05	1.86887e-05	PSMB5/PSMB8/KEAP1/PSMB6/PSMB2/PSMB1/PSMB9/PSMA5/PSMA1/PSMA4/PSMB4/PSMB10/PSMA6/PSMA3/PSMB7/PSMB3/PSMA2	17
GO:0000470	maturation of LSU-rRNA	16/4589	21/18670	9.56923e-07	2.28576e-05	1.98443e-05	GTPBP4/RSL1D1/RPL10A/DDX18/FTSJ3/PES1/ZNHIT3/LAS1L/RPL7/RPL7A/NOL9/MRPL1/RPL35/RPF2/RPL7L1/BOP1	16
GO:0039702	viral budding via host ESCRT complex	16/4589	21/18670	9.56923e-07	2.28576e-05	1.98443e-05	CHMP1A/VPS37A/VPS37D/CHMP2A/CHMP7/PDCD6IP/MVB12A/VPS37C/TSG101/SNF8/VPS4A/VPS37B/VPS4B/CHMP6/CHMP3/VPS28	16
GO:0090670	RNA localization to Cajal body	15/4589	19/18670	9.69715e-07	2.28576e-05	1.98443e-05	PARN/NOP10/DKC1/RUVBL1/EXOSC10/CCT7/CCT8/TCP1/WRAP53/DCP2/CCT3/CCT4/CCT2/CCT6A/RUVBL2	15
GO:0090671	telomerase RNA localization to Cajal body	15/4589	19/18670	9.69715e-07	2.28576e-05	1.98443e-05	PARN/NOP10/DKC1/RUVBL1/EXOSC10/CCT7/CCT8/TCP1/WRAP53/DCP2/CCT3/CCT4/CCT2/CCT6A/RUVBL2	15
GO:0090672	telomerase RNA localization	15/4589	19/18670	9.69715e-07	2.28576e-05	1.98443e-05	PARN/NOP10/DKC1/RUVBL1/EXOSC10/CCT7/CCT8/TCP1/WRAP53/DCP2/CCT3/CCT4/CCT2/CCT6A/RUVBL2	15
GO:0090685	RNA localization to nucleus	15/4589	19/18670	9.69715e-07	2.28576e-05	1.98443e-05	PARN/NOP10/DKC1/RUVBL1/EXOSC10/CCT7/CCT8/TCP1/WRAP53/DCP2/CCT3/CCT4/CCT2/CCT6A/RUVBL2	15
GO:0006475	internal protein amino acid acetylation	69/4589	166/18670	1.01862e-06	2.39128e-05	2.07603e-05	RSF1/SIN3A/SUPT7L/MSL2/CLOCK/MORF4L1/PAXIP1/HCFC1/ZNF451/CREBBP/MAP3K7/GTF2B/RUVBL1/IWS1/CRTC2/KMT2A/DR1/CTBP1/PCGF2/MRGBP/ATG5/KAT6A/KANSL2/KAT7/PIH1D1/MDH2/CTCF/MCRS1/RPS6KA4/EPC1/YEATS4/TAF5L/SPI1/TAF6L/POLE4/TAF5/TADA3/KANSL3/TAF12/KAT8/POR/MSL3/NAA50/KAT5/BRD7/POLE3/NCOA3/TAF7/MEAF6/CHEK1/EID1/MUC1/BRPF1/USP22/HAT1/TAF10/TAF9/GTF3C4/ING5/MSL1/SRCAP/TADA1/SETD5/EP400/MCM3AP/BRD1/ING3/RUVBL2/N…	69
GO:2000816	negative regulation of mitotic sister chromatid separation	24/4589	39/18670	1.03742e-06	2.42555e-05	2.10579e-05	DYNC1LI1/ZW10/APC/IK/PCID2/AURKB/MAD2L1/SPDL1/KLHL22/XRCC3/BUB1/PLK1/CDT1/TTK/PTTG1/FBXO5/RAD21/PSMG2/LCMT1/BUB3/CCNB1/TPR/ZNF207/MAD2L2	24
GO:1903313	positive regulation of mRNA metabolic process	39/4589	78/18670	1.06341e-06	2.47628e-05	2.14983e-05	CNOT7/RBM3/LEO1/YTHDF3/DAZAP1/MEX3D/CNOT1/UPF1/PUM1/SNRNP70/THRAP3/NUDT21/POLR2G/HNRNPR/MOV10/NCBP1/NUP98/METTL16/ZFP36L2/CDC73/KHSRP/ZFP36/NCBP2/TOB1/GTPBP1/PABPC1/RBM23/CNOT8/AGO2/ZC3HAV1/CNOT6L/YTHDF2/RBMXL1/SF3B4/CCNB1/PNPT1/TRA2A/PAF1/RBMX	39
GO:0031570	DNA integrity checkpoint	66/4589	157/18670	1.07586e-06	2.49523e-05	2.16628e-05	CDC6/CNOT7/CLOCK/RBL2/PCBP4/RHNO1/RPA2/CDKN1B/GTSE1/PML/SFN/RAD17/TIPRL/ZNF830/TIMELESS/CNOT1/DDX39B/PEA15/FZR1/MDM4/MDC1/MUS81/RFWD3/CUL4A/UIMC1/THOC1/TOP2A/SYF2/RAD9A/THOC5/PLK1/CDK2/CDT1/PIDD1/RINT1/CCAR2/CNOT6/PCNA/DOT1L/HINFP/TFDP2/ATR/RPL26/CNOT8/TFDP1/CNOT11/DONSON/PPP1R10/CNOT10/WAC/CNOT6L/CHEK1/MUC1/EME1/CNOT2/CCNB1/FEM1B/E2F4/FBXO6/CNOT3/TRIAP1/TP53BP1/PLAGL1/INTS7/TOPBP1/BABAM1	66
GO:0033046	negative regulation of sister chromatid segregation	26/4589	44/18670	1.12707e-06	2.59404e-05	2.25207e-05	DYNC1LI1/ESPL1/ZW10/APC/IK/PCID2/AURKB/MAD2L1/SPDL1/TNKS/KLHL22/XRCC3/BUB1/PLK1/CDT1/TTK/PTTG1/FBXO5/RAD21/PSMG2/LCMT1/BUB3/CCNB1/TPR/ZNF207/MAD2L2	26
GO:0045727	positive regulation of translation	56/4589	127/18670	1.12995e-06	2.59404e-05	2.25207e-05	DHX29/KRT17/DDX3X/FXR2/JMJD4/RPL5/COA3/CDC123/LARP4/RBM3/RPS4X/LARP4B/NAT10/C1QBP/YTHDF3/KHDRBS1/USP16/MIF4GD/CNBP/DDX39B/EIF2S3/FASTKD2/MRPS27/YBX3/PCIF1/PAIP1/EIF3D/DNAJC3/RMND1/EIF5A/EIF3E/DHX9/POLR2G/LARP6/UPF3B/RPS9/FXR1/PABPC1/RPL26/RPS6KB2/TRUB2/RPUSD3/LARP1/GUF1/YTHDF2/TRMT10C/UQCC1/BCL3/POLR2D/NSUN4/SERP1/UQCC2/RPUSD4/POLDIP3/EIF6/YTHDF1	56
GO:0045089	positive regulation of innate immune response	135/4589	381/18670	1.13195e-06	2.59404e-05	2.25207e-05	PSMB5/SIN3A/BIRC2/TNIP2/HSPA1B/PSME3/IRF3/PSMB8/LSM14A/CTSK/CARD9/CREBBP/PIK3R4/CLEC10A/UNC93B1/MAP3K7/C1QBP/CD14/PSMB6/TANK/XIAP/TIRAP/GRAMD4/OTUD4/PIK3C3/MYD88/HLA-E/CD300A/UBE2D2/PSMC6/EREG/PSMB2/FGB/EPG5/PSMB1/NFKB1/LAMP1/PSMB9/PSMA5/CAV1/FCER1G/PSMD11/CD209/PUM1/HSP90B1/CYBA/PSMA1/PLSCR1/PSMA4/PSMB4/LRRC14/PSMD8/AP1G1/PSPC1/UBQLN1/HLA-G/CACTIN/IRF7/UBE2K/PSMC4/TAB2/CUL1/RPS27A/IFI16/RIPK1/PS…	135
GO:0001510	RNA methylation	40/4589	81/18670	1.172e-06	2.67522e-05	2.32255e-05	FBL/METTL2B/THUMPD3/TRMT112/CMTR2/TYW3/TRMT2A/PCIF1/RNMT/METTL2A/TGS1/NSUN5/FTSJ3/TRMT1L/TFB2M/TRMT61B/TRMT13/WTAP/TRMT5/RBM15B/METTL16/MTO1/CMTR1/TRMT10B/WDR4/TRMT2B/RRNAD1/NOP2/DIMT1/ZC3H13/RBM15/FDXACB1/GTPBP3/TRMT10C/TRMT61A/TRMT10A/FTSJ1/NSUN4/CBLL1/EMG1	40
GO:0019886	antigen processing and presentation of exogenous peptide antigen via MHC class II	46/4589	98/18670	1.20836e-06	2.74735e-05	2.38517e-05	DYNC1LI1/SEC31A/DCTN2/AP2S1/SEC24A/KLC2/DCTN3/CAPZA2/HLA-DQB1/DYNC1I2/ACTR10/HLA-DRB1/HLA-DOA/FCER1G/HLA-DQA1/AP1G1/HLA-DQA2/HLA-DPA1/DCTN6/KIF2C/SEC13/HLA-DPB1/DCTN5/KIFAP3/SEC23A/CLTA/KIF22/CAPZA1/CLTC/AP1B1/KIF23/ACTR1B/LAG3/SAR1B/HLA-DMA/DYNLL1/RAB7A/CD74/SEC24C/KIF11/ACTR1A/AP2A2/CTSL/HLA-DQB2/AP1M1/DYNC1H1	46
GO:0034504	protein localization to nucleus	99/4589	262/18670	1.22387e-06	2.76174e-05	2.39767e-05	SIN3A/IPO8/KPNA6/SUPT7L/TOR1AIP1/POM121/JUP/TXN/KPNA4/DTX3L/POLR1A/HEATR3/DKC1/IPO4/RPL11/TARDBP/SNUPN/GTSE1/PML/SESN2/KPNB1/IPO5/TRIM28/MBTPS1/TNPO1/TBRG1/CCT7/KAT7/CCT8/OTUD7B/LMNA/TMCO6/MCRS1/TCP1/FAM53C/RPL23/TAF8/WRAP53/SMAD3/NUP50/TNPO2/SIX2/NUP62/NUP54/IPO13/NUP188/PLK1/SPRN/NUP155/UBR5/NUP88/HCLS1/SUMO1/APPL1/CCT3/RPAIN/BYSL/NUP98/CTDNEP1/NUP107/CNEP1R1/CCT4/IPO9/IPO7/RANBP6/NXT1/RPF2/PLR…	99
GO:0051052	regulation of DNA metabolic process	149/4589	429/18670	1.22425e-06	2.76174e-05	2.39767e-05	CDC6/DBF4/MMS19/HNRNPA1/YLPM1/PDS5A/PARN/TFIP11/PNKP/RIF1/GTPBP4/WDR18/SENP2/DTX3L/NUCKS1/PAXIP1/TNFAIP1/CHTF8/PDGFB/DKC1/RPA2/NAT10/TNKS2/RFC2/PPP4C/DEK/CDAN1/PML/DSCC1/OTUB1/TRIM28/RAD17/OTUD4/ZNF830/KMT2A/TIMELESS/SMG5/GZMA/IL27RA/AURKB/PTGES3/EREG/CCNA2/UPF1/DDX39B/EXOSC10/WIZ/SMARCAD1/CCT7/CCT8/SIRT6/TCP1/TNKS/PPP2CA/SLFN11/MAPKAPK5/CUL4A/UIMC1/MBD1/PARP4/EXOSC6/MLH1/WRAP53/WRNIP1/MYC/DCP2/R…	149
GO:0070979	protein K11-linked ubiquitination	20/4589	30/18670	1.33629e-06	3.00276e-05	2.60691e-05	UBE2T/CDC26/UBE2C/UBE2S/UBE2D2/FZR1/ANAPC4/ANAPC7/UBE2E3/CDC27/ANAPC5/CDC16/UBE2W/RNF4/CDC23/ANAPC11/RNF26/UBE2D3/UBE2A/UBE2L3	20
GO:1902100	negative regulation of metaphase/anaphase transition of cell cycle	23/4589	37/18670	1.35318e-06	3.02891e-05	2.62961e-05	DYNC1LI1/ZW10/APC/IK/PCID2/AURKB/MAD2L1/SPDL1/KLHL22/XRCC3/BUB1/PLK1/CDT1/TTK/FBXO5/RAD21/PSMG2/LCMT1/BUB3/CCNB1/TPR/ZNF207/MAD2L2	23
GO:0032392	DNA geometric change	53/4589	119/18670	1.49135e-06	3.32531e-05	2.88693e-05	DDX3X/MCM5/CHTF8/MCM8/MCM3/HMGA1/ACTR8/RFC2/RAD23B/DSCC1/CHD4/RUVBL1/GINS2/SUPV3L1/GINS4/MCM2/RECQL4/CHD1/SMARCAD1/G3BP1/CUL4A/WRNIP1/DDX11/CHD1L/GINS1/TOP2A/RPS27A/DHX9/RFC4/IGHMBP2/SMARCAL1/DDX1/ACTR5/CHD2/UBC/RBX1/PIF1/MCM4/UBA52/HNRNPA2B1/CHTF18/MCM6/GTF2H1/RECQL/MCM7/RECQL5/RPA1/GTF2H3/RAD50/RFC5/CHD6/RUVBL2/GTF2H4	53
GO:0033048	negative regulation of mitotic sister chromatid segregation	25/4589	42/18670	1.49919e-06	3.32993e-05	2.89095e-05	DYNC1LI1/ZW10/APC/IK/PCID2/AURKB/MAD2L1/SPDL1/TNKS/KLHL22/XRCC3/BUB1/PLK1/CDT1/TTK/PTTG1/FBXO5/RAD21/PSMG2/LCMT1/BUB3/CCNB1/TPR/ZNF207/MAD2L2	25
GO:0045023	G0 to G1 transition	27/4589	47/18670	1.52164e-06	3.36685e-05	2.923e-05	YAF2/CBX3/RHNO1/PCGF2/MDM4/EHMT1/EPC1/HLA-G/CBX5/SUZ12/E2F6/L3MBTL2/SOX15/TFDP2/TFDP1/RYBP/CDC7/RBBP4/RNF2/CHEK1/UXT/BMI1/MGA/RING1/PHC3/RRM2/EHMT2	27
GO:0000724	double-strand break repair via homologous recombination	58/4589	134/18670	1.53482e-06	3.38306e-05	2.93707e-05	PALB2/MMS19/AP5S1/MCM5/RIF1/MORF4L1/SFR1/NUCKS1/YY1/SWI5/RPA2/MCM8/MCM3/PPP4C/RAD51C/TIMELESS/GINS2/ZSWIM7/GINS4/MCM2/RECQL4/MUS81/WDR48/SIRT6/RFWD3/WRAP53/XRCC3/RAD51D/RAD51AP1/NABP1/NSMCE1/SWSAP1/PSMD14/RNF138/SMC5/SLX4/POLL/FUS/UBQLN4/LIG3/MCM4/CDC7/TONSL/EXD2/CHEK1/MCM6/FAN1/UBE2N/RECQL/MCM7/WAS/RECQL5/RPA1/ZFYVE26/RAD50/PPP4R2/TP53BP1/MAD2L2	58
GO:0006903	vesicle targeting	44/4589	93/18670	1.56398e-06	3.43423e-05	2.98149e-05	SEC22B/COL7A1/TRAPPC6B/SEC31A/GBF1/SEC24A/CUL3/CNIH1/SEC23IP/GOSR2/TBC1D20/SERPINA1/TRAPPC1/TRAPPC3/ARFGAP2/C17orf75/SCFD1/TMED10/STARD3NL/STARD3/RAB1A/PPP6R3/WIPI1/AP1AR/SEC13/MAP4K2/MCFD2/SEC23A/GOSR1/STX5/NSF/SAR1B/RAB1B/PPP6C/SAR1A/LMAN1/ARFGAP3/SEC24C/PPP6R1/YKT6/USO1/GOLGA2/CEP19/TFG	44
GO:0033260	nuclear DNA replication	32/4589	60/18670	1.59387e-06	3.48658e-05	3.02695e-05	DBF4/MCM5/POLA2/POLD2/RPA2/MCM3/RFC2/ZNF830/POLD1/MCM2/UPF1/WIZ/POLE/RFC1/GINS1/RFC4/POLE4/CDT1/GMNN/PCNA/POLE3/MCM4/DONSON/CDC7/LIG1/MCM6/SLBP/TERF1/MCM7/RPA1/PRIM1/RFC5	32
GO:1900034	regulation of cellular response to heat	39/4589	79/18670	1.60435e-06	3.49628e-05	3.03537e-05	NDC1/POM121/HSPA1B/NUP43/RPA2/CREBBP/CHORDC1/IER5/NUP37/PTGES3/NUP160/NUP50/NUP62/NUP54/NUP188/NUP155/RAE1/NUP88/SEC13/BAG4/NUP98/CCAR2/NUP107/NUP205/NUP93/ATR/DNAJC2/POM121C/NUP214/TPR/SEH1L/HSPH1/RPA1/NUP35/RANBP2/NUP85/MLST8/DNAJC7/NUP153	39
GO:1905037	autophagosome organization	45/4589	96/18670	1.6469e-06	3.57552e-05	3.10416e-05	SH3GLB1/SEC22B/UBXN2A/WDR45/WIPI2/PIK3C3/ATG5/PACS2/SMCR8/RAB3GAP2/WDR45B/ATG13/TRAPPC8/ATG14/SCFD1/RAB33B/ATG3/LRSAM1/RALB/UBQLN1/VMP1/RAB1A/ATG9A/WIPI1/RB1CC1/ATG4A/STX12/ATG12/NPRL3/ATG16L2/ATG4B/NPRL2/PIP4K2B/MFN2/PHF23/ATG16L1/PIP4K2C/RAB1B/UBXN2B/RAB7A/UBQLN2/ATG2B/ATG101/ATG2A/RNF5	45
GO:1905819	negative regulation of chromosome separation	24/4589	40/18670	1.98881e-06	4.30164e-05	3.73455e-05	DYNC1LI1/ZW10/APC/IK/PCID2/AURKB/MAD2L1/SPDL1/KLHL22/XRCC3/BUB1/PLK1/CDT1/TTK/PTTG1/FBXO5/RAD21/PSMG2/LCMT1/BUB3/CCNB1/TPR/ZNF207/MAD2L2	24
GO:0051985	negative regulation of chromosome segregation	26/4589	45/18670	2.04546e-06	4.39129e-05	3.81238e-05	DYNC1LI1/ESPL1/ZW10/APC/IK/PCID2/AURKB/MAD2L1/SPDL1/TNKS/KLHL22/XRCC3/BUB1/PLK1/CDT1/TTK/PTTG1/FBXO5/RAD21/PSMG2/LCMT1/BUB3/CCNB1/TPR/ZNF207/MAD2L2	26
GO:0070316	regulation of G0 to G1 transition	26/4589	45/18670	2.04546e-06	4.39129e-05	3.81238e-05	YAF2/CBX3/RHNO1/PCGF2/EHMT1/EPC1/HLA-G/CBX5/SUZ12/E2F6/L3MBTL2/SOX15/TFDP2/TFDP1/RYBP/CDC7/RBBP4/RNF2/CHEK1/UXT/BMI1/MGA/RING1/PHC3/RRM2/EHMT2	26
GO:0018394	peptidyl-lysine acetylation	69/4589	169/18670	2.201e-06	4.7077e-05	4.08708e-05	RSF1/SIN3A/SUPT7L/MSL2/CLOCK/MORF4L1/PAXIP1/HCFC1/ZNF451/CREBBP/MAP3K7/GTF2B/RUVBL1/IWS1/CRTC2/KMT2A/DR1/CTBP1/PCGF2/MRGBP/ATG5/KAT6A/KANSL2/KAT7/PIH1D1/CTCF/MCRS1/RPS6KA4/EPC1/YEATS4/TAF5L/SPI1/TAF6L/POLE4/TAF5/TADA3/KANSL3/TAF12/KAT8/POR/MSL3/NAA50/KAT5/BRD7/POLE3/NCOA3/TAF7/MEAF6/CHEK1/EID1/MUC1/BRPF1/USP22/HAT1/TAF10/TAF9/GTF3C4/ING5/MSL1/SRCAP/TADA1/SETD5/EP400/MCM3AP/BRD1/ESCO1/ING3/RUVBL2/…	69
GO:0009303	rRNA transcription	21/4589	33/18670	2.26266e-06	4.82171e-05	4.18607e-05	SIRT7/GTF3C2/NCL/PIH1D1/PWP1/POLR1B/MACROH2A1/GTF3C5/DDX11/GTF3C1/GTF3C6/NOL11/POLR1E/GTF3C3/CD3EAP/NPM3/SPIN1/GTF3C4/NIFK/BRF1/MARS1	21
GO:0070555	response to interleukin-1	81/4589	207/18670	2.30043e-06	4.88419e-05	4.24031e-05	PSMB5/TNIP2/PSME3/YTHDC2/PSMB8/YY1/MAP3K7/LGALS9/PSMB6/TANK/OTUB1/OTUD4/MYD88/MAPK11/GBP1/PSMC6/PSMB2/UPF1/FGB/CCL8/PSMB1/NFKB1/PSMB9/PSMA5/PSMD11/RPS6KA4/CYBA/CCL19/PSMA1/PSMA4/PSMB4/PSMD8/CD47/CACTIN/PSMC4/TAB2/CUL1/RPS27A/PSMD14/IRAK1/PSMD3/TAB1/PSMB10/CCL4/FBXW11/TFPI/CHUK/PSMD6/PSMA6/PSMD9/PSMA3/UBC/PSMB7/PSMD13/RBX1/USP10/RIPK2/PSMB3/CHI3L1/PSMD12/CCL18/PSMC3/UBA52/SKP1/CXCL8/PSMD5/FGG/PSMA…	81
GO:0048194	Golgi vesicle budding	39/4589	80/18670	2.39157e-06	5.05909e-05	4.39215e-05	SEC22B/COL7A1/TRAPPC6B/SEC31A/GBF1/SEC24A/CUL3/CNIH1/SEC23IP/GOSR2/TBC1D20/SERPINA1/TRAPPC1/TRAPPC3/ARFGAP2/SCFD1/TMED10/GOLPH3/RAB1A/PPP6R3/MIA3/GOLPH3L/SEC13/MCFD2/SEC23A/STX5/NSF/SAR1B/RAB1B/SEC23B/PPP6C/SAR1A/LMAN1/ARFGAP3/SEC24C/PPP6R1/USO1/GOLGA2/TFG	39
GO:0036297	interstrand cross-link repair	29/4589	53/18670	2.45485e-06	5.174e-05	4.49192e-05	UBE2T/NUCKS1/RPA2/MCM8/MUS81/WDR48/RFWD3/XRCC3/RAD51D/RNF168/MSH6/RAD51AP1/USP1/RPS27A/EXO5/SLX4/ERCC1/FANCF/FANCI/FANCG/DCLRE1B/UBC/ATR/UBA52/DCLRE1A/EME1/FANCE/FAN1/RPA1	29
GO:1903902	positive regulation of viral life cycle	32/4589	61/18670	2.56481e-06	5.38611e-05	4.67606e-05	CNOT7/KPNA6/DDX3X/YTHDC2/NUCKS1/LGALS9/PPIE/CHMP2A/TBC1D20/TRIM21/ANXA2/PPIB/TSG101/TOP2A/PPIA/CD4/VPS4A/PKN2/VPS37B/P4HB/PABPC1/SMC3/VPS4B/ADAR/PDE12/SRPK1/PPID/LARP1/PPIH/CD74/CHMP3/RAD23A	32
GO:0006999	nuclear pore organization	12/4589	14/18670	2.62068e-06	5.44066e-05	4.72342e-05	NDC1/TMEM170A/NUP54/NUP98/NUP107/NUP205/NUP93/AHCTF1/TPR/SEH1L/NUP35/NUP153	12
GO:1904814	regulation of protein localization to chromosome, telomeric region	12/4589	14/18670	2.62068e-06	5.44066e-05	4.72342e-05	DKC1/CCT7/CCT8/TCP1/WRAP53/MACROH2A1/CCT3/CCT4/CCT2/GNL3/TERF1/CCT6A	12
GO:0000077	DNA damage checkpoint	61/4589	145/18670	2.62697e-06	5.44066e-05	4.72342e-05	CNOT7/CLOCK/RBL2/PCBP4/RHNO1/RPA2/CDKN1B/GTSE1/PML/SFN/RAD17/TIPRL/ZNF830/CNOT1/DDX39B/PEA15/FZR1/MDM4/MDC1/MUS81/RFWD3/CUL4A/UIMC1/THOC1/SYF2/RAD9A/THOC5/PLK1/CDK2/PIDD1/RINT1/CCAR2/CNOT6/PCNA/DOT1L/HINFP/TFDP2/ATR/RPL26/CNOT8/TFDP1/CNOT11/DONSON/PPP1R10/CNOT10/WAC/CNOT6L/CHEK1/MUC1/EME1/CNOT2/CCNB1/FEM1B/E2F4/FBXO6/CNOT3/TRIAP1/TP53BP1/PLAGL1/INTS7/BABAM1	61
GO:1903050	regulation of proteolysis involved in cellular protein catabolic process	83/4589	214/18670	2.62847e-06	5.44066e-05	4.72342e-05	HSP90AB3P/GNA12/HSPA1B/RNF185/PSME3/RPL5/CSNK1A1/ERLEC1/SGTA/FAM122A/ARIH2/ALAD/RPL11/KEAP1/PSME3IP1/EDEM2/PDCL3/DERL2/RNF40/UBXN1/DDA1/PML/RAD23B/TRIB3/SOCS5/USP19/STYX/DET1/CSNK2A1/SOCS4/CAV1/ARIH1/NUDT15/RPL23/SCO1/SENP1/CEBPA/UBQLN1/UBE2K/ARAF/PSMC4/DDRGK1/PSMD14/ANKIB1/PLK1/OS9/TRIB1/AXIN1/SUMO1/RNF19B/UBAC2/CCAR2/TRIM39/STUB1/ZFAND2A/CCDC22/MARCHF7/UBQLN4/RNF144A/UBE2G2/RBX1/LATS1/RNF139/TM…	83
GO:0007034	vacuolar transport	60/4589	142/18670	2.66545e-06	5.49749e-05	4.77276e-05	CHMP1A/VIPAS39/AP4M1/ZFYVE16/DTX3L/TGFBRAP1/VPS37A/VPS37D/NPC1/VTI1B/VPS36/PIK3R4/HMGXB4/CHMP2A/CHMP7/SCYL2/WASH3P/GOSR2/NDFIP2/HGS/EPG5/LAMP1/NCOA4/TMEM50A/ATG14/VPS51/AP1G1/MVB12A/VPS37C/TSG101/GRN/VPS33A/VPS25/SNX27/SNF8/HGSNAT/RHOB/VPS4A/LARS1/VPS41/RAB12/VPS37B/VPS39/CHMP5/VPS4B/LEPROT/MON1B/LAMP2/MGRN1/GCC2/MON1A/VPS52/USE1/RAB7A/CHMP6/CHMP3/FAM160A2/VPS28/RBSN/ANKFY1	60
GO:0043162	ubiquitin-dependent protein catabolic process via the multivesicular body sorting pathway	16/4589	22/18670	2.70343e-06	5.55598e-05	4.82354e-05	RNF115/VPS37A/VPS37D/VPS36/PTPN23/UBAP1/MVB12A/VPS37C/RNF126/TSG101/VPS25/SNF8/VPS4A/VPS37B/VPS4B/VPS28	16
GO:0000394	RNA splicing, via endonucleolytic cleavage and ligation	13/4589	16/18670	3.04729e-06	6.21842e-05	5.39865e-05	CPSF4/TSEN54/CPSF1/C2orf49/ZBTB8OS/TSEN15/ERN1/TRPT1/DDX1/TSEN34/FAM98B/CSTF2/RTCB	13
GO:0001732	formation of cytoplasmic translation initiation complex	13/4589	16/18670	3.04729e-06	6.21842e-05	5.39865e-05	EIF3H/EIF3F/EIF3D/EIF3B/EIF3G/EIF3E/EIF3A/EIF3J/EIF3M/EIF2S2/EIF3I/EIF5/EIF3L	13
GO:0032968	positive regulation of transcription elongation from RNA polymerase II promoter	14/4589	18/18670	3.13867e-06	6.35094e-05	5.5137e-05	LEO1/ELL/WDR61/CDK12/SUPT6H/CDK13/BRD4/CDC73/RTF1/CTR9/SUPT16H/EAPP/GTF2F1/PAF1	14
GO:1904872	regulation of telomerase RNA localization to Cajal body	14/4589	18/18670	3.13867e-06	6.35094e-05	5.5137e-05	PARN/NOP10/DKC1/RUVBL1/EXOSC10/CCT7/CCT8/TCP1/DCP2/CCT3/CCT4/CCT2/CCT6A/RUVBL2	14
GO:0061136	regulation of proteasomal protein catabolic process	73/4589	183/18670	3.14523e-06	6.35094e-05	5.5137e-05	HSP90AB3P/GNA12/HSPA1B/RNF185/PSME3/CSNK1A1/ERLEC1/SGTA/FAM122A/ARIH2/ALAD/RPL11/KEAP1/PSME3IP1/EDEM2/DERL2/RNF40/UBXN1/DDA1/RAD23B/TRIB3/SOCS5/USP19/STYX/DET1/SOCS4/CAV1/ARIH1/NUDT15/SCO1/SENP1/CEBPA/UBQLN1/UBE2K/ARAF/PSMC4/DDRGK1/PSMD14/ANKIB1/PLK1/OS9/TRIB1/SUMO1/RNF19B/UBAC2/CCAR2/STUB1/ZFAND2A/MARCHF7/UBQLN4/RNF144A/UBE2G2/RBX1/TMTC3/RYBP/WAC/N4BP1/PBK/EDEM1/NFE2L1/BTRC/USP7/NUB1/UBQLN2/TAF9…	73
GO:0060968	regulation of gene silencing	64/4589	155/18670	3.22866e-06	6.4967e-05	5.64024e-05	AGO1/SIN3A/IPO8/NDC1/POM121/NCOR2/NUP43/HMGA1/TRIM28/POLR2H/NUP37/PUM1/SIRT6/ASF1A/POLR2K/NUP160/NUP50/POLR2B/POLR2C/SETDB1/RIPK1/NUP62/NUP54/DHX9/NUP188/NUP155/PHF2/CDK2/POLR2G/RAE1/NUP88/SEC13/NUP98/NUP107/NUP205/FXR1/ZFP36/PPHLN1/NUP93/NCOR1/ADAR/AGO2/POLR2I/MPHOSPH8/POM121C/POLR2E/H1-4/DNMT1/NUP214/MAP2K2/POLR2D/XPO5/TPR/SEH1L/MIER1/MORC2/NUP35/PUM2/POLR2A/RANBP2/NUP85/H3C2/POLR2L/NUP153	64
GO:0002495	antigen processing and presentation of peptide antigen via MHC class II	46/4589	101/18670	3.41277e-06	6.84331e-05	5.94116e-05	DYNC1LI1/SEC31A/DCTN2/AP2S1/SEC24A/KLC2/DCTN3/CAPZA2/HLA-DQB1/DYNC1I2/ACTR10/HLA-DRB1/HLA-DOA/FCER1G/HLA-DQA1/AP1G1/HLA-DQA2/HLA-DPA1/DCTN6/KIF2C/SEC13/HLA-DPB1/DCTN5/KIFAP3/SEC23A/CLTA/KIF22/CAPZA1/CLTC/AP1B1/KIF23/ACTR1B/LAG3/SAR1B/HLA-DMA/DYNLL1/RAB7A/CD74/SEC24C/KIF11/ACTR1A/AP2A2/CTSL/HLA-DQB2/AP1M1/DYNC1H1	46
GO:2001251	negative regulation of chromosome organization	61/4589	146/18670	3.43955e-06	6.87316e-05	5.96707e-05	HNRNPA1/SIN3A/DYNC1LI1/ESPL1/NAT10/ZNF451/HMGA1/ZW10/TNKS2/APC/OTUB1/IK/PCID2/AURKB/CTBP1/ATG5/MCM2/MAD2L1/EXOSC10/PIH1D1/SPDL1/TNKS/MTF2/ASF1A/KLHL22/XRCC3/DCP2/MACROH2A1/BUB1/SPI1/TOP2A/PLK1/PHF2/UBR5/TRIP12/CDT1/TTK/KDM3A/SUPT6H/SLX4/ERCC1/PTTG1/FBXO5/HNRNPC/RAD21/PSMG2/LCMT1/PIF1/KDM5A/BUB3/TAF7/H1-4/DNMT1/TERF1/CCNB1/TPR/ZNF207/RAD50/BCOR/MAD2L2/NOC2L	61
GO:0032204	regulation of telomere maintenance	39/4589	81/18670	3.52402e-06	7.01767e-05	6.09253e-05	HNRNPA1/YLPM1/PARN/PNKP/DKC1/NAT10/TNKS2/PML/SMG5/AURKB/UPF1/EXOSC10/CCT7/CCT8/SIRT6/TCP1/TNKS/MAPKAPK5/MYC/DCP2/SMG1/SLX4/ERCC1/CCT3/SMG7/CCT4/HNRNPC/CCT2/ATR/PIF1/PPP1R10/MAP2K7/HNRNPA2B1/NEK2/USP7/GNL3/TERF1/CCT6A/RAD50	39
GO:0070317	negative regulation of G0 to G1 transition	24/4589	41/18670	3.67884e-06	7.28071e-05	6.32089e-05	YAF2/CBX3/PCGF2/EHMT1/EPC1/HLA-G/CBX5/SUZ12/E2F6/L3MBTL2/TFDP2/TFDP1/RYBP/CDC7/RBBP4/RNF2/CHEK1/UXT/BMI1/MGA/RING1/PHC3/RRM2/EHMT2	24
GO:0006302	double-strand break repair	93/4589	248/18670	3.68133e-06	7.28071e-05	6.32089e-05	PALB2/MMS19/AP5S1/MCM5/TFIP11/RIF1/MORF4L1/SFR1/DTX3L/NUCKS1/PAXIP1/YY1/SWI5/RPA2/MCM8/MCM3/ACTR8/PPP4C/DEK/PML/HERC2/OTUB1/PIAS4/RAD51C/CDCA5/TIMELESS/GINS2/ZSWIM7/GINS4/MCM2/RECQL4/SMARCAD1/MDC1/APTX/MUS81/WDR48/SIRT6/RFWD3/UIMC1/MLH1/WRAP53/XRCC3/RAD51D/RNF168/RAD51AP1/DDX11/NABP1/NSMCE1/SWSAP1/PSMD14/UBR5/TRIP12/RNF138/MTA1/OGG1/SMC5/SLX4/SUMO1/ERCC1/POLL/FUS/DDX1/ACTR5/DCLRE1B/UBQLN4/LIG3/RA…	93
GO:0006901	vesicle coating	35/4589	70/18670	3.74435e-06	7.38008e-05	6.40717e-05	SEC22B/COL7A1/TRAPPC6B/SEC31A/GBF1/SEC24A/CUL3/CNIH1/SEC23IP/GOSR2/TBC1D20/SERPINA1/TRAPPC1/TRAPPC3/ARFGAP2/SCFD1/TMED10/RAB1A/PPP6R3/SEC13/MCFD2/SEC23A/STX5/NSF/SAR1B/RAB1B/PPP6C/SAR1A/LMAN1/ARFGAP3/SEC24C/PPP6R1/USO1/GOLGA2/TFG	35
GO:0007094	mitotic spindle assembly checkpoint	21/4589	34/18670	4.54529e-06	8.72061e-05	7.57098e-05	DYNC1LI1/ZW10/APC/IK/PCID2/AURKB/MAD2L1/SPDL1/KLHL22/XRCC3/BUB1/PLK1/CDT1/TTK/PSMG2/LCMT1/BUB3/CCNB1/TPR/ZNF207/MAD2L2	21
GO:0009452	7-methylguanosine RNA capping	21/4589	34/18670	4.54529e-06	8.72061e-05	7.57098e-05	SUPT5H/POLR2H/CMTR2/RNMT/POLR2K/TGS1/POLR2B/POLR2C/POLR2G/NCBP1/CMTR1/NCBP2/POLR2I/POLR2E/GTF2H1/GTF2F1/POLR2D/GTF2H3/POLR2A/POLR2L/GTF2H4	21
GO:0017004	cytochrome complex assembly	21/4589	34/18670	4.54529e-06	8.72061e-05	7.57098e-05	COA3/UQCR10/COX20/COX18/COX16/BCS1L/CYBA/SCO1/COA1/TIMM21/TTC19/SCO2/COA5/COX15/OXA1L/COA4/UQCC1/UQCC2/UQCC3/LYRM7/COA6	21
GO:0018196	peptidyl-asparagine modification	21/4589	34/18670	4.54529e-06	8.72061e-05	7.57098e-05	ALG5/MGAT2/DAD1/ALG8/RPN1/SYVN1/OSTC/DPM2/UGGT1/MCFD2/STT3A/UBE2G2/RPN2/HIF1AN/OST4/STT3B/LMAN1/MGAT1/DDOST/UBE2J1/DPM1	21
GO:0031577	spindle checkpoint	21/4589	34/18670	4.54529e-06	8.72061e-05	7.57098e-05	DYNC1LI1/ZW10/APC/IK/PCID2/AURKB/MAD2L1/SPDL1/KLHL22/XRCC3/BUB1/PLK1/CDT1/TTK/PSMG2/LCMT1/BUB3/CCNB1/TPR/ZNF207/MAD2L2	21
GO:0036260	RNA capping	21/4589	34/18670	4.54529e-06	8.72061e-05	7.57098e-05	SUPT5H/POLR2H/CMTR2/RNMT/POLR2K/TGS1/POLR2B/POLR2C/POLR2G/NCBP1/CMTR1/NCBP2/POLR2I/POLR2E/GTF2H1/GTF2F1/POLR2D/GTF2H3/POLR2A/POLR2L/GTF2H4	21
GO:0071173	spindle assembly checkpoint	21/4589	34/18670	4.54529e-06	8.72061e-05	7.57098e-05	DYNC1LI1/ZW10/APC/IK/PCID2/AURKB/MAD2L1/SPDL1/KLHL22/XRCC3/BUB1/PLK1/CDT1/TTK/PSMG2/LCMT1/BUB3/CCNB1/TPR/ZNF207/MAD2L2	21
GO:0071174	mitotic spindle checkpoint	21/4589	34/18670	4.54529e-06	8.72061e-05	7.57098e-05	DYNC1LI1/ZW10/APC/IK/PCID2/AURKB/MAD2L1/SPDL1/KLHL22/XRCC3/BUB1/PLK1/CDT1/TTK/PSMG2/LCMT1/BUB3/CCNB1/TPR/ZNF207/MAD2L2	21
GO:0000280	nuclear division	140/4589	407/18670	4.56234e-06	8.72434e-05	7.57422e-05	CDC6/DSN1/PDS5A/AKAP8/CHMP1A/SMC2/NDC1/DYNC1LI1/HSPA1B/NCAPG/ANLN/CDC26/ESPL1/PHIP/CHTF8/PSRC1/CUL3/MKI67/PDGFB/CEP97/SIRT7/NUSAP1/UBE2C/CHAMP1/ZW10/RIOK2/CDKN1B/KPNB1/NCAPH2/APC/DSCC1/CHMP2A/RAD51C/CHMP7/IK/CDCA5/USP16/UBE2S/PCID2/AURKB/EREG/MAD2L1/CENPC/FZR1/MUS81/ANAPC4/SPDL1/TNKS/CUL9/CDCA8/KLHL22/CKS2/MLH1/RCC1/PSMC3IP/KNTC1/SPAG5/XRCC3/RAD51D/MACROH2A1/BUB1/RANBP1/NME6/GPR3/KIFC1/FBXW5/TOP2…	140
GO:0090169	regulation of spindle assembly	18/4589	27/18670	4.58831e-06	8.73767e-05	7.58579e-05	CHMP1A/HSPA1B/CEP97/SENP6/CHMP2A/SPAG5/PLK1/GPSM2/SMC3/CHMP5/VPS4B/DRG1/RNF4/NUMA1/TPR/CCSAP/SMC1A/DYNC1H1	18
GO:0000381	regulation of alternative mRNA splicing, via spliceosome	33/4589	65/18670	4.59957e-06	8.73767e-05	7.58579e-05	RBM10/HNRNPA1/SRSF5/CELF1/PTBP1/SRSF9/KHDRBS1/MAGOH/RBM7/RBM19/NSRP1/SRSF6/RBM8A/RBM4B/SAP18/THRAP3/RBM25/SRSF3/SART3/WTAP/RBM15B/SREK1/SMU1/RBM4/RNPS1/RBM15/SRSF10/SRSF4/DDX17/SRSF7/SRSF2/HNRNPL/RBMX	33
GO:0002504	antigen processing and presentation of peptide or polysaccharide antigen via MHC class II	46/4589	102/18670	4.74516e-06	8.98469e-05	7.80024e-05	DYNC1LI1/SEC31A/DCTN2/AP2S1/SEC24A/KLC2/DCTN3/CAPZA2/HLA-DQB1/DYNC1I2/ACTR10/HLA-DRB1/HLA-DOA/FCER1G/HLA-DQA1/AP1G1/HLA-DQA2/HLA-DPA1/DCTN6/KIF2C/SEC13/HLA-DPB1/DCTN5/KIFAP3/SEC23A/CLTA/KIF22/CAPZA1/CLTC/AP1B1/KIF23/ACTR1B/LAG3/SAR1B/HLA-DMA/DYNLL1/RAB7A/CD74/SEC24C/KIF11/ACTR1A/AP2A2/CTSL/HLA-DQB2/AP1M1/DYNC1H1	46
GO:0043414	macromolecule methylation	111/4589	309/18670	4.79649e-06	9.0522e-05	7.85885e-05	FBL/SMYD2/KMT2D/RIF1/CHTOP/PAXIP1/WDR82/METTL2B/THUMPD3/KMT2E/TRIM28/IWS1/TRMT112/CMTR2/BAZ2A/KMT2A/VCPKMT/KMT2C/SETD1A/ETF1/TYW3/NTMT1/PRMT9/SUV39H2/SUV39H1/TRMT2A/SETD3/PIH1D1/PWP1/LMNA/NELFE/EHMT1/PCMT1/CTCF/PCIF1/EEF2KMT/RNMT/MTF2/MBD1/WDR61/MYC/METTL2A/ASH2L/GSPT1/TGS1/NSUN5/MACROH2A1/FTSJ3/TRMT1L/SETDB1/TFB2M/SPI1/RNF20/SUZ12/RAB6A/PHF19/TRMT61B/SETD1B/TRMT13/KDM3A/SUPT6H/WTAP/TRMT5/BRD4/PR…	111
GO:0006446	regulation of translational initiation	38/4589	79/18670	4.82015e-06	9.06722e-05	7.8719e-05	DHX29/DDX3X/CDC123/YTHDF3/KHDRBS1/EIF3H/MIF4GD/PAIP1/EIF3B/DNAJC3/GLE1/EIF3E/EIF2AK2/POLR2G/PPP1CA/EIF2AK1/NCBP1/EIF1/DDX1/EIF4G2/NCBP2/RBM4/PPP1R15B/EIF4H/EIF4EBP1/EIF5B/AGO2/RPS6KB2/RPL13A/LARP1/YTHDF2/EIF4B/POLR2D/MTIF2/EIF1B/TPR/EIF5/YTHDF1	38
GO:0007080	mitotic metaphase plate congression	25/4589	44/18670	4.87509e-06	9.10569e-05	7.90529e-05	CHMP1A/PSRC1/CUL3/CHAMP1/ZW10/KPNB1/CHMP2A/CHMP7/CDCA5/CENPC/SPDL1/CDCA8/KIFC1/NUP62/CDT1/KIF2C/VPS4A/BOD1/CHMP5/VPS4B/KIF22/CHMP6/CCNB1/SEH1L/CDC23	25
GO:0070897	transcription preinitiation complex assembly	25/4589	44/18670	4.87509e-06	9.10569e-05	7.90529e-05	MED6/GTF2B/BAZ2A/DR1/PSMC6/PIH1D1/GTF3C5/PSMC4/TBPL1/TAF6L/UBTF/TAF6/TAF11/POLR1E/GTF3C3/BDP1/GTF2A2/TAF12/PSMC3/TAF7/TBP/PSMC2/TAF1C/BRF1/CAND1	25
GO:0051225	spindle assembly	48/4589	108/18670	4.90817e-06	9.10569e-05	7.90529e-05	CHMP1A/HSPA1B/CENPW/CEP97/SENP6/MAPRE1/KPNB1/CHMP2A/AURKB/HAUS3/TNKS/TUBGCP2/MLH1/RCC1/SPAG5/HAUS1/HAUS6/KIFC1/PLK1/HAUS8/TUBGCP5/HAUS5/GPSM2/FBXO5/WRAP73/TUBGCP4/SMC3/CHMP5/VPS4B/MAPRE2/NCOR1/RPS3/KIF23/HAUS2/NEK2/TUBGCP6/HAUS4/DRG1/TPX2/RNF4/NUMA1/KIF11/TPR/CCSAP/ZNF207/GOLGA2/SMC1A/DYNC1H1	48
GO:0033683	nucleotide-excision repair, DNA incision	23/4589	39/18670	4.91944e-06	9.10569e-05	7.90529e-05	POLD2/RPA2/RFC2/POLD1/CUL4A/RFC1/CHD1L/RPS27A/RFC4/OGG1/POLK/ERCC1/PCNA/UBC/RBX1/UBA52/NTHL1/GTF2H1/FAN1/RPA1/GTF2H3/RFC5/GTF2H4	23
GO:0042769	DNA damage response, detection of DNA damage	23/4589	39/18670	4.91944e-06	9.10569e-05	7.90529e-05	PNKP/MRPS11/POLD2/RPA2/RFC2/POLD1/WDR48/MRPS9/CUL4A/RFC1/USP1/RPS27A/RFC4/PCNA/DNAJA1/MRPS26/UBC/RBX1/RPS3/UBA52/MRPS35/RPA1/RFC5	23
GO:0045839	negative regulation of mitotic nuclear division	28/4589	52/18670	5.5457e-06	0.000102321	8.88319e-05	DYNC1LI1/ZW10/APC/IK/PCID2/AURKB/MAD2L1/SPDL1/TNKS/KLHL22/XRCC3/BUB1/NME6/PLK1/CDT1/TTK/PTTG1/FBXO5/RAD21/PSMG2/LCMT1/BUB3/CHEK1/AURKAIP1/CCNB1/TPR/ZNF207/MAD2L2	28
GO:0008334	histone mRNA metabolic process	17/4589	25/18670	5.65864e-06	0.000104072	9.03524e-05	UPF1/EXOSC10/LSM10/EXOSC4/SNRPE/DCP2/NCBP1/CPSF2/SNRPD3/NCBP2/SSB/MTPAP/SNRPF/SLBP/SNRPB/SNRPG/CPSF3	17
GO:0042147	retrograde transport, endosome to Golgi	41/4589	88/18670	5.68399e-06	0.000104207	9.0469e-05	TMEM87A/TBC1D10C/GBF1/SNX6/VTI1B/TBC1D10A/WASH3P/GOSR2/VPS51/TBC1D10B/RGP1/SNX1/TBC1D17/RNF126/TRIM27/RAB6A/GOSR1/BET1L/CLTC/SNX5/SNX8/VPS29/STX5/GCC2/VPS26A/WASH6P/STX10/VPS26B/GGA1/RHOBTB3/ARFRP1/VPS52/PLEKHJ1/RAB7A/SLC66A2/STX16/TMEM87B/YKT6/RBSN/ANKFY1/VAMP3	41
GO:0031647	regulation of protein stability	103/4589	284/18670	6.44722e-06	0.000117825	0.000102292	CDKN2AIP/SH3GLB1/NAA15/TNIP2/HSPA1B/IFT46/COG3/RPL5/GTPBP4/SENP2/CUL3/HCFC1/RPL11/CREBBP/MCM8/TARDBP/GPIHBP1/GTSE1/PRKRA/USP40/PEX2/FBXL3/SUGT1/ZSWIM7/TBRG1/USP19/PTGES3/TRIM44/PEX19/WIZ/CCT7/CCT8/CMTM6/MDM4/APTX/LAMP1/LMNA/SIRT6/TCP1/USP47/TRIM21/NLK/RPL23/FKBPL/SYVN1/NCLN/SMAD3/PPIB/RNF149/GOLGA7/GRN/SWSAP1/OTUD3/ATP1B2/CRTAP/PLK1/HPS4/TADA3/SUMO1/FBXW11/CCT3/AAK1/STX12/COG7/MTMR9/DPM2/CCAR2/US…	103
GO:0000727	double-strand break repair via break-induced replication	10/4589	11/18670	6.82795e-06	0.000123943	0.000107604	MCM5/MCM3/GINS2/GINS4/MCM2/MUS81/MCM4/CDC7/MCM6/MCM7	10
GO:0070203	regulation of establishment of protein localization to telomere	10/4589	11/18670	6.82795e-06	0.000123943	0.000107604	DKC1/CCT7/CCT8/TCP1/WRAP53/CCT3/CCT4/CCT2/TERF1/CCT6A	10
GO:0006297	nucleotide-excision repair, DNA gap filling	16/4589	23/18670	6.84639e-06	0.000123943	0.000107604	POLD2/RPA2/RFC2/POLD1/POLE/RFC1/RPS27A/RFC4/POLK/PCNA/UBC/LIG3/LIG1/UBA52/RPA1/RFC5	16
GO:0016482	cytosolic transport	64/4589	158/18670	6.8787e-06	0.000124139	0.000107774	CORO7/TMEM87A/TBC1D10C/AP4M1/KLHL20/GBF1/SNX6/VTI1B/PTPN23/DNAJC13/TBC1D10A/PIK3C3/WASH3P/GOSR2/LAMP1/SNX12/VPS51/TBC1D10B/RGP1/AP1G1/SNX1/CES1/TBC1D17/RNF126/LMTK2/TRIM27/MSN/RAB6A/WIPI1/RAB14/EMP2/SNF8/AP1AR/RDX/GOSR1/BET1L/CLTC/SNX5/SNX8/VPS29/STX5/GCC2/VPS26A/WASH6P/STX10/SRSF10/VPS26B/MON2/GGA1/RHOBTB3/ARFRP1/VPS52/MAP2K2/PLEKHJ1/RAB7A/SLC66A2/STX16/TMEM87B/CHMP3/YKT6/FAM160A2/RBSN/ANKFY1/VA…	64
GO:0034248	regulation of cellular amide metabolic process	161/4589	483/18670	7.25102e-06	0.000130451	0.000113253	AGO1/CNOT7/DHX29/KRT17/LTN1/DDX3X/RPL22/FXR2/JMJD4/RPL5/COA3/MTG2/CELF1/CDC123/CASC3/LARP4/LSM14A/RBM3/RPS4X/LARP4B/NAT10/TACO1/C1QBP/YTHDF3/SESN2/KHDRBS1/MAGOH/NCL/PTCD3/EIF4E2/EIF3H/USP16/SHMT2/MEX3D/MIF4GD/CNBP/CNOT1/ETF1/SYNCRIP/ORMDL1/PGAM1/UPF1/DDX39B/EIF2S3/FASTKD2/MRPS27/PUM1/RPL13AP3/YBX3/PCIF1/LRPPRC/SRP9/MAPKAPK5/PAIP1/ZNF706/TMED10/EIF3D/RBM8A/EIF3B/LSM14B/DNAJC3/RMND1/SNRNP70/RBM4B/M…	161
GO:0006520	cellular amino acid metabolic process	127/4589	366/18670	7.66632e-06	0.000137462	0.00011934	PSMB5/GFPT1/AASDHPPT/ADSS2/PSME3/PSMB8/BCKDHA/SERINC3/IARS1/VARS1/CARS1/SARS2/FTCD/GATC/BLMH/SARS1/PSMB6/DBT/ASNSD1/CARS2/CTPS1/SHMT2/PSMC6/YARS1/PSMB2/PSMB1/BCKDK/PSMB9/PSMA5/FOLH1/YARS2/PSMD11/DDAH2/IDO1/PSMA1/PSMA4/PSMB4/PSMD8/TARS2/ENOPH1/GOT1/NOS3/PSMC4/AARS2/BPHL/CRTAP/PARS2/PSMD14/OAZ1/PSMD3/DARS1/PCBD1/PSMB10/P4HA2/AZIN1/OAT/AASDH/PLOD1/HARS2/PSMD6/PSMA6/IARS2/LARS1/PSMD9/NARS1/PSMA3/DLD/…	127
GO:0000027	ribosomal large subunit assembly	19/4589	30/18670	7.68835e-06	0.000137462	0.00011934	RPL6/RPL5/MRPL11/RPL11/RPL23A/FASTKD2/RPL3/MRTO4/PPAN/BRIX1/RPF2/TRAF7/MRPL20/NOP2/RSL24D1/RPLP0/NLE1/BOP1/RPL12	19
GO:0006400	tRNA modification	40/4589	86/18670	7.74776e-06	0.000138097	0.000119891	OSGEPL1/NAT10/METTL2B/ELP2/THUMPD3/MOCS3/ADAT3/TRMT112/TYW3/PUSL1/METTL2A/TRMU/ELP5/TRMT1L/AARS2/ELP6/TYW5/TRMT61B/TRMT13/MTFMT/TRMT5/TPRKB/MTO1/PUS3/TRMT10B/WDR4/DUS1L/SSB/SEPHS1/TRUB1/SEPHS2/DUS3L/GTPBP3/DPH3/TRMT10C/TRMT61A/TRMT10A/FTSJ1/KTI12/TRIT1	40
GO:0050821	protein stabilization	70/4589	178/18670	8.87405e-06	0.000157685	0.000136897	NAA15/TNIP2/HSPA1B/IFT46/COG3/RPL5/GTPBP4/HCFC1/RPL11/MCM8/GPIHBP1/GTSE1/PRKRA/SUGT1/ZSWIM7/TBRG1/USP19/PTGES3/TRIM44/PEX19/WIZ/CCT7/CCT8/MDM4/LAMP1/TCP1/NLK/RPL23/FKBPL/SYVN1/NCLN/SMAD3/PPIB/GOLGA7/GRN/SWSAP1/OTUD3/ATP1B2/CRTAP/HPS4/SUMO1/CCT3/AAK1/STX12/COG7/MTMR9/CCT4/MARCHF7/PHB/CCT2/TMEM88/SEL1L/LAMP2/TSPAN1/AHSP/USP7/PHB2/PIM2/TAF9/USP36/TYROBP/VHL/TELO2/ZNF207/CCT6A/NAPG/CDC37/HSP90AA2P/PD…	70
GO:0046831	regulation of RNA export from nucleus	11/4589	13/18670	9.19255e-06	0.000162843	0.000141376	RBM26/RIOK2/KHDRBS1/IWS1/CPSF6/DHX9/SUPT6H/RBM27/NCBP2/TPR/NUP153	11
GO:0033238	regulation of cellular amine metabolic process	38/4589	81/18670	1.01046e-05	0.000178103	0.000154624	PSMB5/PSME3/PSMB8/PSMB6/PSMC6/PSMB2/PSMB1/PSMB9/PSMA5/PSMD11/PSMA1/PSMA4/PSMB4/PSMD8/PSMC4/PSMD14/OAZ1/PSMD3/PSMB10/AZIN1/PSMD6/PSMA6/PSMD9/PSMA3/PSMB7/PSMD13/PSMB3/OAZ2/PSMD12/PSMC3/PSMD5/PSMA2/PSMD7/PSMD4/PSMC2/PSMD2/PSMD10/PSMD1	38
GO:0006388	tRNA splicing, via endonucleolytic cleavage and ligation	12/4589	15/18670	1.01465e-05	0.000178103	0.000154624	CPSF4/TSEN54/CPSF1/C2orf49/ZBTB8OS/TSEN15/TRPT1/DDX1/TSEN34/FAM98B/CSTF2/RTCB	12
GO:0032239	regulation of nucleobase-containing compound transport	12/4589	15/18670	1.01465e-05	0.000178103	0.000154624	RBM26/RIOK2/KHDRBS1/IWS1/CPSF6/RIPK1/DHX9/SUPT6H/RBM27/NCBP2/TPR/NUP153	12
GO:0070936	protein K48-linked ubiquitination	29/4589	56/18670	1.04495e-05	0.000182867	0.00015876	UBE2T/UBE2G1/BIRC2/RNF115/DTX3L/ARIH2/UBE2C/UBE2D2/ZNRF1/TRIM44/BFAR/UBE2Q2/SYVN1/UBE2E3/UBE2R2/RNF126/UBE2K/UBR5/TTC3/RNF146/RNF34/ITCH/UBE2G2/NMI/RNF4/UBE2E1/UBE2D3/UBE2A/RNF5	29
GO:1903362	regulation of cellular protein catabolic process	91/4589	247/18670	1.06486e-05	0.000185788	0.000161296	HSP90AB3P/GNA12/HSPA1B/RNF185/PSME3/RPL5/CSNK1A1/ERLEC1/AMER1/SGTA/FAM122A/ARIH2/ALAD/RPL11/KEAP1/PSME3IP1/EDEM2/PDCL3/DERL2/RNF40/UBXN1/DDA1/PML/RAD23B/TRIB3/LAPTM4B/SOCS5/USP19/STYX/DET1/CSNK2A1/SOCS4/CAV1/ARIH1/NUDT15/RPL23/SCO1/SENP1/CEBPA/ANXA2/RGP1/UBQLN1/UBE2K/ARAF/PSMC4/DDRGK1/PSMD14/ANKIB1/PLK1/OS9/MSN/TRIB1/AXIN1/SUMO1/RNF19B/UBAC2/CCAR2/TRIM39/STUB1/ATRAID/RDX/ZFAND2A/CCDC22/MARCHF7/UB…	91
GO:0007004	telomere maintenance via telomerase	34/4589	70/18670	1.1514e-05	0.000200111	0.000173731	HNRNPA1/PARN/NOP10/PNKP/DKC1/NAT10/TNKS2/SMG5/AURKB/GAR1/PTGES3/EXOSC10/CCT7/CCT8/TCP1/TNKS/MAPKAPK5/RFC1/WRAP53/DCP2/CCT3/SMG7/CCT4/HNRNPC/CCT2/ATR/PIF1/MAP2K7/NEK2/TERF1/RPA1/TELO2/CCT6A/RAD50	34
GO:0006370	7-methylguanosine mRNA capping	20/4589	33/18670	1.15735e-05	0.000200111	0.000173731	SUPT5H/POLR2H/CMTR2/RNMT/POLR2K/POLR2B/POLR2C/POLR2G/NCBP1/CMTR1/NCBP2/POLR2I/POLR2E/GTF2H1/GTF2F1/POLR2D/GTF2H3/POLR2A/POLR2L/GTF2H4	20
GO:0018279	protein N-linked glycosylation via asparagine	20/4589	33/18670	1.15735e-05	0.000200111	0.000173731	ALG5/MGAT2/DAD1/ALG8/RPN1/SYVN1/OSTC/DPM2/UGGT1/MCFD2/STT3A/UBE2G2/RPN2/OST4/STT3B/LMAN1/MGAT1/DDOST/UBE2J1/DPM1	20
GO:0010256	endomembrane system organization	147/4589	438/18670	1.19428e-05	0.000205126	0.000178084	GET3/LEMD3/REEP4/SH3GLB1/CHMP1A/TOR1AIP1/COG3/TMEM170A/SEC31A/CSNK1A1/UBXN2A/STAM2/SGTA/GBF1/ARFGEF2/VPS37A/VPS37D/BLZF1/GORASP2/VPS36/TMEM33/CCDC47/LMAN2/TOR1B/TARDBP/ZW10/DNAJC13/COL5A1/TMED5/CHMP2A/VTA1/PIK3C3/CHMP7/SEC23IP/BANF1/VCPIP1/EXOC8/LAPTM4B/WASH3P/TBC1D20/MYOF/HGS/TMEM43/ATL2/RAB3GAP2/UBL4A/EMD/PDCD6IP/PI4K2B/CAV1/PPP2R2A/LMNA/ATP8B3/TRAPPC8/PPP2CA/PLEKHF1/GOLGA5/VPS51/RAB38/PLSCR1/T…	147
GO:0001825	blastocyst formation	22/4589	38/18670	1.19701e-05	0.000205126	0.000178084	JUNB/CUL3/PTPN18/WDR74/GABPA/TM4SF1/RRP7A/SUPT6H/CCNB1IP1/BYSL/SP3/CTR9/LATS1/RPL7L1/MFN2/SF3B6/ADA/CNOT2/MFNG/NLE1/CNOT3/HOPX	22
GO:0009225	nucleotide-sugar metabolic process	22/4589	38/18670	1.19701e-05	0.000205126	0.000178084	GFPT1/UGDH/UXS1/TSTA3/PGM3/SLC35D1/UGP2/UAP1/EXTL2/DPAGT1/GMPPB/UGGT1/PMM1/GUK1/SLC35A3/MGAT1/NANS/TGDS/GNPDA2/GFPT2/GNPNAT1/NAGK	22
GO:0060147	regulation of posttranscriptional gene silencing	50/4589	117/18670	1.20544e-05	0.000205351	0.00017828	AGO1/IPO8/NDC1/POM121/NCOR2/NUP43/POLR2H/NUP37/PUM1/POLR2K/NUP160/NUP50/POLR2B/POLR2C/RIPK1/NUP62/NUP54/DHX9/NUP188/NUP155/POLR2G/RAE1/NUP88/SEC13/NUP98/NUP107/NUP205/FXR1/ZFP36/NUP93/NCOR1/ADAR/AGO2/POLR2I/POM121C/POLR2E/NUP214/MAP2K2/POLR2D/XPO5/TPR/SEH1L/NUP35/PUM2/POLR2A/RANBP2/NUP85/H3C2/POLR2L/NUP153	50
GO:0060966	regulation of gene silencing by RNA	50/4589	117/18670	1.20544e-05	0.000205351	0.00017828	AGO1/IPO8/NDC1/POM121/NCOR2/NUP43/POLR2H/NUP37/PUM1/POLR2K/NUP160/NUP50/POLR2B/POLR2C/RIPK1/NUP62/NUP54/DHX9/NUP188/NUP155/POLR2G/RAE1/NUP88/SEC13/NUP98/NUP107/NUP205/FXR1/ZFP36/NUP93/NCOR1/ADAR/AGO2/POLR2I/POM121C/POLR2E/NUP214/MAP2K2/POLR2D/XPO5/TPR/SEH1L/NUP35/PUM2/POLR2A/RANBP2/NUP85/H3C2/POLR2L/NUP153	50
GO:0006275	regulation of DNA replication	47/4589	108/18670	1.22065e-05	0.000207331	0.000179998	CDC6/DBF4/PDS5A/GTPBP4/WDR18/SENP2/NUCKS1/TNFAIP1/CHTF8/RFC2/CDAN1/DSCC1/RAD17/ZNF830/TIMELESS/EREG/CCNA2/WIZ/PPP2CA/SLFN11/WRNIP1/MSH6/TTF1/DHX9/RFC4/CDK2/CDT1/GMNN/SMARCAL1/ANKRD17/PCNA/FBXO5/S100A11/LIG3/ATR/SMC3/DONSON/CDC7/RBBP6/STOML2/CHTF18/CACYBP/TERF1/EHMT2/RFC5/ESCO1/SMC1A	47
GO:0032259	methylation	126/4589	366/18670	1.28022e-05	0.000216812	0.00018823	FBL/SMYD2/KMT2D/RIF1/CHTOP/PAXIP1/WDR82/METTL2B/THUMPD3/KMT2E/TRIM28/IWS1/TRMT112/CMTR2/BAZ2A/KMT2A/VCPKMT/KMT2C/SETD1A/ETF1/TYW3/NTMT1/PRMT9/RRP8/SUV39H2/SUV39H1/TRMT2A/SETD3/PIH1D1/PWP1/SMYD5/NDUFAF5/LMNA/NELFE/EHMT1/PCMT1/CTCF/PCIF1/EEF2KMT/RNMT/MTF2/MBD1/WDR61/MYC/METTL2A/ASH2L/GSPT1/TGS1/NSUN5/MACROH2A1/FTSJ3/TRMT1L/SETDB1/TFB2M/DPH5/SPI1/COQ3/RNF20/SUZ12/RAB6A/PHF19/TRMT61B/SETD1B/TRMT13/KD…	126
GO:0045333	cellular respiration	74/4589	193/18670	1.42954e-05	0.000241392	0.00020957	NDUFA7/ADSL/UQCR10/NDUFB11/UQCRHL/SIRT3/NDUFS2/SHMT2/NDUFB1/NDUFS7/CYC1/NDUFA2/SLC25A22/NDUFS8/FASTKD2/NDUFC1/SDHC/NDUFA6/MDH2/NDUFA10/UQCRH/NDUFC2/SDHB/MYBBP1A/SUCLA2/ETFA/NDUFV1/COQ10B/SLC25A23/TBRG4/NDUFA4/NDUFAB1/NDUFS1/FH/PDHB/IDH1/NDUFS5/COX5A/NDUFB3/ACO2/NOA1/NDUFA12/DLD/MDH1/NDUFAF1/NDUFA11/NDUFB7/SLC25A13/FASTKD1/TRAP1/NDUFB2/UQCRFS1/TAZ/COX15/IDH3B/OXA1L/SUCLG1/NDUFA8/IDH3A/NDUFA13/SDHD…	74
GO:0010833	telomere maintenance via telomere lengthening	38/4589	82/18670	1.43965e-05	0.000241686	0.000209825	HNRNPA1/PARN/NOP10/PNKP/DKC1/NAT10/TNKS2/SMG5/AURKB/GAR1/PTGES3/EXOSC10/CCT7/CCT8/ZBTB48/TCP1/TNKS/MAPKAPK5/RFC1/WRAP53/DCP2/SLX4/CCT3/SMG7/CCT4/DCLRE1B/HNRNPC/CCT2/ATR/PIF1/MAP2K7/HNRNPA2B1/NEK2/TERF1/RPA1/TELO2/CCT6A/RAD50	38
GO:0034502	protein localization to chromosome	38/4589	82/18670	1.43965e-05	0.000241686	0.000209825	DKC1/RPA2/MCM8/CHAMP1/ZW10/TNKS2/CHMP7/IK/CDCA5/AURKB/CCT7/CCT8/PIH1D1/SPDL1/CTCF/TCP1/TNKS/WRAP53/MACROH2A1/PLK1/MAU2/CDT1/TTK/CCT3/CCT4/BOD1/PPHLN1/CCT2/RAD21/ATR/BUB3/GNL3/TERF1/TRAPPC12/RPA1/CCT6A/RCC2/RUVBL2	38
GO:0072665	protein localization to vacuole	32/4589	65/18670	1.45552e-05	0.000243642	0.000211523	SH3GLB1/AP4M1/LAMTOR4/ZFYVE16/VPS37A/VPS37D/VTI1B/VPS36/PIK3R4/WASH3P/GOSR2/GBP1/HGS/LAMTOR5/NCOA4/TRAPPC8/VPS37C/VPS25/SNF8/KPTN/VPS4A/SH3BP4/LARS1/VPS37B/C12orf66/MON1B/LAMP2/GCC2/MON1A/GGA3/RAB7A/VPS28	32
GO:0090224	regulation of spindle organization	23/4589	41/18670	1.5536e-05	0.000259307	0.000225123	CHMP1A/HSPA1B/PSRC1/CEP97/SENP6/CHMP2A/SPAG5/NUP62/PLK1/GPSM2/RAE1/SMC3/CHMP5/VPS4B/CLTC/DRG1/TPX2/RNF4/NUMA1/TPR/CCSAP/SMC1A/DYNC1H1	23
GO:0071103	DNA conformation change	114/4589	327/18670	1.72715e-05	0.000287397	0.00024951	RSF1/AKAP8/CHMP1A/DDX3X/SMC2/CENPW/MCM5/NCAPG/TOP1/CHTF8/TOP1MT/IPO4/MCM8/NUSAP1/MCM3/HMGA1/ACTR8/RFC2/CDAN1/NCAPH2/RAD23B/DSCC1/CHD4/RUVBL1/CDCA5/BANF1/CDKN2A/GINS2/SUPV3L1/GRWD1/GINS4/MCM2/CENPC/HP1BP3/RECQL4/KAT6A/CHD1/SMARCAD1/CENPL/MIS18BP1/G3BP1/CTCF/SIRT6/ASF1A/CUL4A/TOP3A/WRNIP1/MACROH2A1/CHAF1A/DDX11/H2BC7/CHD1L/GINS1/CENPO/TOP2A/RPS27A/NCAPG2/DHX9/RFC4/H2BC5/CENPN/IGHMBP2/SART3/SMARCAL1…	114
GO:0006606	protein import into nucleus	58/4589	143/18670	1.73185e-05	0.000287397	0.00024951	IPO8/KPNA6/POM121/JUP/KPNA4/HEATR3/IPO4/TARDBP/SNUPN/PML/KPNB1/IPO5/TRIM28/MBTPS1/TNPO1/LMNA/TMCO6/FAM53C/RPL23/SMAD3/NUP50/TNPO2/SIX2/NUP62/NUP54/IPO13/NUP188/SPRN/NUP155/UBR5/NUP88/HCLS1/APPL1/RPAIN/NUP98/NUP107/IPO9/IPO7/RANBP6/NXT1/NUP93/RBM22/MAVS/PPP1R10/PKIG/TNPO3/POM121C/PHB2/KPNA3/CSE1L/NUP214/TXNIP/HYAL2/TPR/NUP35/RANBP2/NUP85/NUP153	58
GO:0034620	cellular response to unfolded protein	57/4589	140/18670	1.78443e-05	0.000295275	0.000256349	GET3/GFPT1/HSPA13/HSPA1B/SEC31A/CREB3L4/ZBTB17/CTDSP2/ATF6/TMEM33/SSR1/DERL2/MYDGF/MBTPS1/GOSR2/HSPA9/PDIA6/LMNA/BFAR/HSP90B1/HSPA6/ATF6B/SYVN1/DNAJB11/DNAJC3/DDX11/KDELR3/EIF2AK2/EXTL2/WIPI1/ADD1/TM7SF3/YIF1A/TMBIM6/TBL2/ERN1/HSPA7/CREB3/STUB1/HERPUD2/MBTPS2/ASNS/PPP1R15B/RNF121/TLN1/CXCL8/KLHDC3/EDEM1/HDGF/FKBP14/CREBRF/TATDN2/COPS5/HSPA14/SERP1/ATF3/PTPN1	57
GO:0006278	RNA-dependent DNA biosynthetic process	36/4589	77/18670	1.88327e-05	0.00031074	0.000269775	HNRNPA1/PARN/NOP10/PNKP/DKC1/NAT10/TNKS2/SMG5/AURKB/GAR1/PTGES3/EXOSC10/CCT7/CCT8/TCP1/TNKS/MAPKAPK5/RFC1/WRAP53/DCP2/PPIA/CCT3/SMG7/CCT4/HNRNPC/CCT2/ATR/PIF1/MAP2K7/NEK2/TERF1/RPA1/TELO2/TEP1/CCT6A/RAD50	36
GO:2001020	regulation of response to DNA damage stimulus	80/4589	214/18670	1.93704e-05	0.000318701	0.000276687	MMS19/SMYD2/TFIP11/RIF1/HNRNPK/DTX3L/PAXIP1/RPA2/PPP4C/DEK/PML/OTUB1/TRIM28/BCL2L12/PIAS4/TIMELESS/DDX39B/SPRED2/SIRT6/USP47/RFWD3/CUL4A/UIMC1/WRAP53/WRNIP1/MYC/RNF168/RAD51AP1/USP1/DDX11/NSMCE1/SNAI1/THOC1/POLH/IER3/DHX9/RAD9A/THOC5/UBR5/TRIP12/SMG1/OGG1/ERCC1/RINT1/CCAR2/PCNA/HIC1/FBXO5/BCLAF1/FUS/TMEM161A/MARCHF7/UBQLN4/ATR/FOXM1/RPL26/CBX8/FAM168A/RPS3/PPP1R10/NSMCE4A/EID3/NUDT16L1/CHEK1/MUC1…	80
GO:0006998	nuclear envelope organization	27/4589	52/18670	1.96735e-05	0.000322768	0.000280217	LEMD3/REEP4/TOR1AIP1/TMEM170A/UBXN2A/TOR1B/TARDBP/CHMP2A/CHMP7/BANF1/TMEM43/EMD/PPP2R2A/LMNA/PPP2CA/LPIN1/PLK1/NUP155/VPS4A/CTDNEP1/CNEP1R1/NUP93/CCNB2/UBXN2B/CCNB1/NEK9/REEP3	27
GO:0048285	organelle fission	149/4589	449/18670	2.03127e-05	0.000332311	0.000288503	CDC6/DSN1/PDS5A/AKAP8/CHMP1A/SMC2/NDC1/DYNC1LI1/HSPA1B/NCAPG/ANLN/CDC26/ESPL1/PHIP/CHTF8/PSRC1/CUL3/MKI67/PDGFB/CEP97/SIRT7/NUSAP1/UBE2C/CHAMP1/ZW10/RIOK2/CDKN1B/KPNB1/NCAPH2/APC/DSCC1/CHMP2A/RAD51C/CHMP7/IK/CDCA5/USP16/UBE2S/PCID2/AURKB/EREG/MAD2L1/CENPC/PEX19/FZR1/MUS81/PEX11A/ANAPC4/SPDL1/TNKS/CUL9/CDCA8/SLC25A46/KLHL22/CKS2/MLH1/RCC1/PSMC3IP/KNTC1/SPAG5/XRCC3/RAD51D/MACROH2A1/BUB1/RANBP1/NME6…	149
GO:0019079	viral genome replication	51/4589	122/18670	2.06505e-05	0.000336883	0.000292472	CNOT7/DDX3X/YTHDC2/NUCKS1/IFITM3/PPIE/DEK/TRIM28/BANF1/CTBP1/TBC1D20/ATG5/LAMTOR5/CCL8/PCBP2/CD209/PLSCR1/PPIB/SETDB1/TOP2A/IFI16/EIF2AK2/PPIA/RNASEL/ATG16L2/ILF3/PKN2/PABPC1/PCBP1/CDC42/ADAR/PDE12/MAVS/OASL/HTATSF1/SRPK1/ZC3HAV1/PPID/MPHOSPH8/CXCL8/IFITM1/LARP1/ATG16L1/PPIH/SLPI/ISG15/UBP1/PI4KA/MORC2/RAD23A/IFITM2	51
GO:0090263	positive regulation of canonical Wnt signaling pathway	59/4589	147/18670	2.13862e-05	0.00034789	0.000302027	PSMB5/DDX3X/JUP/PSME3/PSMB8/AMER1/TNKS2/PSMB6/XIAP/RBPJ/RUVBL1/PSMC6/PSMB2/CSNK1G3/PSMB1/NFKB1/PSMB9/PSMA5/CAV1/PSMD11/USP47/TNKS/PSMA1/PPM1A/PSMA4/PSMB4/PSMD8/SMAD3/PSMC4/PSMD14/RNF220/PSMD3/UBR5/PSMB10/AXIN1/RNF146/PSMD6/CCAR2/PSMA6/CTDNEP1/PSMD9/PSMA3/PSMB7/PSMD13/PSMB3/PSMD12/PSMC3/GID8/PSMD5/PSMA2/PSMD7/PSMD4/PSMC2/NLE1/LGR4/PSMD2/PSMD10/PSMD1/AXIN2	59
GO:0016050	vesicle organization	113/4589	325/18670	2.14457e-05	0.00034789	0.000302027	CHMP1A/SEC22B/COL7A1/TRAPPC6B/SEC31A/ZFYVE16/STAM2/GBF1/SEC24A/ARFGEF2/TGFBRAP1/VPS37A/VPS37D/CUL3/VTI1B/VPS36/DNAJC13/CNIH1/CHMP2A/VTA1/PIK3C3/CHMP7/SEC23IP/EXOC8/LAPTM4B/WASH3P/GOSR2/TBC1D20/HGS/SERPINA1/PDCD6IP/PI4K2B/TRAPPC1/CAV1/S100A10/TRAPPC3/ARFGAP2/PLEKHF1/RAB38/ANXA2/SCFD1/TMED10/STAM/GOLPH3/AP1G1/MVB12A/VPS37C/SRGN/TSG101/TBPL1/RAB1A/TAPBP/HPS4/VPS25/PPP6R3/MIA3/GOLPH3L/RAB14/SNF8/SEC1…	113
GO:0060964	regulation of gene silencing by miRNA	48/4589	113/18670	2.16228e-05	0.000347951	0.000302081	AGO1/IPO8/NDC1/POM121/NCOR2/NUP43/POLR2H/NUP37/PUM1/POLR2K/NUP160/NUP50/POLR2B/POLR2C/RIPK1/NUP62/NUP54/DHX9/NUP188/NUP155/POLR2G/RAE1/NUP88/SEC13/NUP98/NUP107/NUP205/FXR1/ZFP36/NUP93/NCOR1/AGO2/POLR2I/POM121C/POLR2E/NUP214/MAP2K2/POLR2D/TPR/SEH1L/NUP35/PUM2/POLR2A/RANBP2/NUP85/H3C2/POLR2L/NUP153	48
GO:0048207	vesicle targeting, rough ER to cis-Golgi	32/4589	66/18670	2.16302e-05	0.000347951	0.000302081	SEC22B/COL7A1/TRAPPC6B/SEC31A/SEC24A/CUL3/CNIH1/SEC23IP/GOSR2/TBC1D20/SERPINA1/TRAPPC1/TRAPPC3/SCFD1/TMED10/RAB1A/PPP6R3/SEC13/MCFD2/SEC23A/STX5/NSF/SAR1B/RAB1B/PPP6C/SAR1A/LMAN1/SEC24C/PPP6R1/USO1/GOLGA2/TFG	32
GO:0048208	COPII vesicle coating	32/4589	66/18670	2.16302e-05	0.000347951	0.000302081	SEC22B/COL7A1/TRAPPC6B/SEC31A/SEC24A/CUL3/CNIH1/SEC23IP/GOSR2/TBC1D20/SERPINA1/TRAPPC1/TRAPPC3/SCFD1/TMED10/RAB1A/PPP6R3/SEC13/MCFD2/SEC23A/STX5/NSF/SAR1B/RAB1B/PPP6C/SAR1A/LMAN1/SEC24C/PPP6R1/USO1/GOLGA2/TFG	32
GO:0042773	ATP synthesis coupled electron transport	43/4589	98/18670	2.206e-05	0.00035388	0.000307228	NDUFA7/UQCR10/NDUFB11/UQCRHL/NDUFS2/NDUFB1/NDUFS7/CYC1/NDUFA2/NDUFS8/NDUFC1/SDHC/NDUFA6/NDUFA10/UQCRH/NDUFC2/NDUFV1/NDUFA4/NDUFAB1/NDUFS1/NDUFS5/COX5A/NDUFB3/NDUFA12/DLD/NDUFAF1/NDUFA11/NDUFB7/NDUFB2/UQCRFS1/TAZ/COX15/NDUFA8/NDUFA13/SDHD/NDUFB5/COX8A/CCNB1/UQCC3/COX7A2L/SDHAF2/COA6/NDUFB6	43
GO:0043543	protein acylation	90/4589	248/18670	2.3294e-05	0.000372639	0.000323514	RSF1/SIN3A/NAA30/ZDHHC5/NAA15/SUPT7L/MSL2/CLOCK/MORF4L1/PAXIP1/HCFC1/ZNF451/CREBBP/MAP3K7/DSCC1/GTF2B/RUVBL1/IWS1/CRTC2/KMT2A/ZDHHC4/DR1/CTBP1/PCGF2/MRGBP/ZDHHC17/ATG5/KAT6A/KANSL2/KAT7/PIH1D1/ZDHHC6/MDH2/CTCF/MCRS1/RPS6KA4/EPC1/PPM1A/YEATS4/ZDHHC7/TAF5L/GOLGA7/SPI1/TAF6L/POLE4/TAF5/TADA3/NAA35/ZDHHC8/KANSL3/DLD/TAF12/KAT8/POR/MSL3/NAA50/KAT5/BRD7/POLE3/ZDHHC18/NCOA3/ZDHHC3/ZDHHC2/TAF7/MEAF6/NAA2…	90
GO:0006271	DNA strand elongation involved in DNA replication	14/4589	20/18670	2.37257e-05	0.000376418	0.000326795	POLD2/MCM3/GINS2/GINS4/POLE/GINS1/RFC4/RNASEH1/PCNA/LIG3/RNASEH2A/MCM4/LIG1/MCM7	14
GO:0042276	error-prone translesion synthesis	14/4589	20/18670	2.37257e-05	0.000376418	0.000326795	RPA2/RFC2/RFC1/POLH/RPS27A/RFC4/POLK/PCNA/POLI/UBC/UBA52/RPA1/RFC5/MAD2L2	14
GO:0070987	error-free translesion synthesis	14/4589	20/18670	2.37257e-05	0.000376418	0.000326795	RPA2/RFC2/RFC1/POLH/RPS27A/RFC4/NPLOC4/PCNA/UBC/UBA52/RCHY1/RPA1/SPRTN/RFC5	14
GO:0090114	COPII-coated vesicle budding	34/4589	72/18670	2.45113e-05	0.000387816	0.00033669	SEC22B/COL7A1/TRAPPC6B/SEC31A/SEC24A/CUL3/CNIH1/SEC23IP/GOSR2/TBC1D20/SERPINA1/TRAPPC1/TRAPPC3/SCFD1/TMED10/RAB1A/PPP6R3/MIA3/SEC13/MCFD2/SEC23A/STX5/NSF/SAR1B/RAB1B/SEC23B/PPP6C/SAR1A/LMAN1/SEC24C/PPP6R1/USO1/GOLGA2/TFG	34
GO:0006310	DNA recombination	103/4589	292/18670	2.48738e-05	0.000392475	0.000340736	PALB2/MMS19/AP5S1/MCM5/RIF1/MORF4L1/SFR1/NUCKS1/PAXIP1/YY1/RHNO1/SWI5/RPA2/MCM8/MCM3/ACTR8/PPP4C/RUVBL1/RAD51C/TIMELESS/IL27RA/GINS2/SUPV3L1/ZSWIM7/GINS4/MCM2/RECQL4/SMARCAD1/MUS81/WDR48/MCRS1/SIRT6/RFWD3/EXOSC6/MLH1/WRAP53/PSMC3IP/XRCC3/RAD51D/RNF168/MSH6/RAD51AP1/NABP1/NSMCE1/THOC1/SWSAP1/TOP2A/PSMD14/INO80B/RBM14/UBR2/RNF138/SUPT6H/SMC5/SLX4/IGHMBP2/APEX2/ERCC1/RPAIN/CCNB1IP1/APEX1/POLL/FUS/AC…	103
GO:1903405	protein localization to nuclear body	9/4589	10/18670	2.53625e-05	0.000396933	0.000344606	DKC1/CCT7/CCT8/TCP1/WRAP53/CCT3/CCT4/CCT2/CCT6A	9
GO:1904851	positive regulation of establishment of protein localization to telomere	9/4589	10/18670	2.53625e-05	0.000396933	0.000344606	DKC1/CCT7/CCT8/TCP1/WRAP53/CCT3/CCT4/CCT2/CCT6A	9
GO:1904867	protein localization to Cajal body	9/4589	10/18670	2.53625e-05	0.000396933	0.000344606	DKC1/CCT7/CCT8/TCP1/WRAP53/CCT3/CCT4/CCT2/CCT6A	9
GO:0022616	DNA strand elongation	17/4589	27/18670	2.62001e-05	0.000408934	0.000355024	NUCKS1/POLD2/MCM3/GINS2/GINS4/POLE/GINS1/RFC4/RNASEH1/PCNA/DCLRE1B/LIG3/RNASEH2A/MCM4/LIG1/MCM7/RAD50	17
GO:0006284	base-excision repair	23/4589	42/18670	2.63713e-05	0.000410497	0.000356381	RPA2/HMGA1/POLD1/SIRT6/USP47/POLE/TDG/HUWE1/OGG1/APEX2/APEX1/MBD4/POLL/PCNA/LIG3/POLG/FAM168A/RPS3/LIG1/NTHL1/RPA1/MUTYH/NEIL2	23
GO:0033209	tumor necrosis factor-mediated signaling pathway	65/4589	167/18670	2.67291e-05	0.000414948	0.000360246	SPPL2B/PSMB5/BIRC2/HSPA1B/PSME3/PSMB8/CASP4/TNFSF12/TNFSF13B/PSMB6/PIAS4/PSMC6/PSMB2/PSMB1/CASP1/PSMB9/PSMA5/PSMD11/PSMA1/PSMA4/PSMB4/PSMD8/LTB/TNFRSF4/TNFRSF13C/SPPL2A/TXNDC17/PSMC4/TNFRSF1B/RIPK1/PSMD14/PSMD3/PSMB10/CHUK/BAG4/PSMD6/PSMA6/PSMD9/PSMA3/KARS1/STAT1/CARD8/PSMB7/PSMD13/SPATA2/PIAS3/PSMB3/MADD/PSMD12/PSMC3/RNF31/PSMD5/PSMA2/PSMD7/PSMD4/BIRC3/PSMC2/PLVAP/LIMS1/PSMD2/COMMD7/TNFSF9/IKBKB…	65
GO:0022904	respiratory electron transport chain	49/4589	117/18670	2.80397e-05	0.000434126	0.000376896	NDUFA7/UQCR10/NDUFB11/UQCRHL/NDUFS2/NDUFB1/NDUFS7/CYC1/NDUFA2/SLC25A22/NDUFS8/NDUFC1/SDHC/NDUFA6/NDUFA10/UQCRH/NDUFC2/SDHB/MYBBP1A/ETFA/NDUFV1/NDUFA4/NDUFAB1/NDUFS1/NDUFS5/COX5A/NDUFB3/NDUFA12/DLD/NDUFAF1/NDUFA11/NDUFB7/SLC25A13/NDUFB2/UQCRFS1/TAZ/COX15/NDUFA8/NDUFA13/SDHD/NDUFB5/COX8A/CCNB1/UQCC3/COX7A2L/SDHAF2/COA6/NDUFB6/POLG2	49
GO:0009123	nucleoside monophosphate metabolic process	127/4589	375/18670	2.84522e-05	0.000439336	0.000381418	NDUFA7/ADSL/NDC1/POM121/HSPA1B/ADSS2/CLPX/UQCR10/PNKP/NUP43/FOXK1/UMPS/NDUFB11/UQCRHL/NDUFS2/AK2/PFKL/NUP37/SHMT2/NDUFB1/NDUFS7/CYC1/NDUFA2/PGAM1/NDUFS8/NDUFC1/SDHC/PAICS/NDUFA6/NDUFA10/UQCRH/SIRT6/GMPR2/NDUFC2/NADK/NUP160/NUP50/NDUFV1/SLC25A23/CMPK1/NUDT11/NUP62/NUP54/NUP188/NDUFA4/NUP155/RAE1/NUP88/NDUFAB1/UPRT/DCTD/NDUFS1/LDHA/DCK/SEC13/ENO1/NDUFS5/NUDT5/NUP98/COX5A/NDUFB3/NUP107/NUP205/NDUFA1…	127
GO:0006296	nucleotide-excision repair, DNA incision, 5'-to lesion	21/4589	37/18670	2.86196e-05	0.000440742	0.000382639	POLD2/RPA2/RFC2/POLD1/CUL4A/RFC1/CHD1L/RPS27A/RFC4/POLK/ERCC1/PCNA/UBC/RBX1/UBA52/NTHL1/GTF2H1/RPA1/GTF2H3/RFC5/GTF2H4	21
GO:0006360	transcription by RNA polymerase I	31/4589	64/18670	2.96611e-05	0.000454358	0.00039446	TWISTNB/HEATR1/POLR1A/NCL/POLR2H/BAZ2A/DHX33/RASL11A/PIH1D1/PWP1/POLR2K/TAF1D/POLR1B/MACROH2A1/DDX11/TTF1/UBTF/WDR75/NOL11/POLR1C/POLR1E/CD3EAP/WDR43/POLR2E/TBP/GTF2H1/GTF2H3/POLR2L/TAF1C/MARS1/GTF2H4	31
GO:0036498	IRE1-mediated unfolded protein response	31/4589	64/18670	2.96611e-05	0.000454358	0.00039446	GET3/GFPT1/SEC31A/ZBTB17/CTDSP2/TMEM33/SSR1/MYDGF/GOSR2/PDIA6/LMNA/BFAR/SYVN1/DNAJB11/DNAJC3/DDX11/KDELR3/EXTL2/WIPI1/ADD1/YIF1A/ERN1/TLN1/KLHDC3/EDEM1/HDGF/FKBP14/TATDN2/COPS5/SERP1/PTPN1	31
GO:0034497	protein localization to phagophore assembly site	10/4589	12/18670	3.18499e-05	0.000482764	0.000419122	WDR45/WIPI2/PIK3C3/PACS2/WDR45B/ATG13/TRAPPC8/ATG9A/WIPI1/MFN2	10
GO:0070202	regulation of establishment of protein localization to chromosome	10/4589	12/18670	3.18499e-05	0.000482764	0.000419122	DKC1/CCT7/CCT8/TCP1/WRAP53/CCT3/CCT4/CCT2/TERF1/CCT6A	10
GO:1904816	positive regulation of protein localization to chromosome, telomeric region	10/4589	12/18670	3.18499e-05	0.000482764	0.000419122	DKC1/CCT7/CCT8/TCP1/WRAP53/CCT3/CCT4/CCT2/GNL3/CCT6A	10
GO:1990173	protein localization to nucleoplasm	10/4589	12/18670	3.18499e-05	0.000482764	0.000419122	DKC1/TBRG1/CCT7/CCT8/TCP1/WRAP53/CCT3/CCT4/CCT2/CCT6A	10
GO:0000463	maturation of LSU-rRNA from tricistronic rRNA transcript (SSU-rRNA, 5.8S rRNA, LSU-rRNA)	11/4589	14/18670	3.32894e-05	0.000501949	0.000435777	GTPBP4/DDX18/FTSJ3/PES1/ZNHIT3/RPL7/NOL9/RPL35/RPF2/RPL7L1/BOP1	11
GO:0019081	viral translation	11/4589	14/18670	3.32894e-05	0.000501949	0.000435777	PTBP1/EIF3F/PCBP2/EIF3D/EIF3B/EIF3G/DHX9/SSB/EIF3A/DENR/EIF3L	11
GO:0032509	endosome transport via multivesicular body sorting pathway	16/4589	25/18670	3.393e-05	0.000507632	0.000440711	CHMP1A/VPS37A/VPS37D/VPS36/CHMP2A/LAPTM4B/TMEM50A/MVB12A/VPS37C/VPS25/SNF8/VPS37B/VPS4B/LEPROT/CHMP3/VPS28	16
GO:0033522	histone H2A ubiquitination	16/4589	25/18670	3.393e-05	0.000507632	0.000440711	DTX3L/OTUB1/PCGF2/RNF168/UBR5/TRIP12/UBR2/RYBP/SKP1/RNF2/BMI1/PCGF1/RING1/PCGF5/UBE2A/BCOR	16
GO:0070129	regulation of mitochondrial translation	16/4589	25/18670	3.393e-05	0.000507632	0.000440711	COA3/MTG2/C1QBP/SHMT2/FASTKD2/MRPS27/LRPPRC/RMND1/TRUB2/RPUSD3/MTG1/TRMT10C/UQCC1/NSUN4/UQCC2/RPUSD4	16
GO:0065002	intracellular protein transmembrane transport	28/4589	56/18670	3.4311e-05	0.000512005	0.000444507	TIMM22/TRAM1/SEC61B/TIMM17A/LONP2/PEX2/TIMM23/SEC63/TIMM17B/TIMM44/SEC62/TIMM50/TOMM40L/TOMM20/TIMM21/PEX26/CHCHD4/PEX16/ZFAND2B/TRAM2/ROMO1/NDUFA13/PEX1/PEX10/TOMM40/PEX5/SEC61A1/SRP54	28
GO:0030968	endoplasmic reticulum unfolded protein response	50/4589	121/18670	3.57896e-05	0.000532693	0.000462468	GET3/GFPT1/HSPA13/SEC31A/CREB3L4/ZBTB17/CTDSP2/ATF6/TMEM33/SSR1/DERL2/MYDGF/MBTPS1/GOSR2/PDIA6/LMNA/BFAR/HSP90B1/ATF6B/SYVN1/DNAJB11/DNAJC3/DDX11/KDELR3/EIF2AK2/EXTL2/WIPI1/ADD1/YIF1A/TBL2/ERN1/CREB3/STUB1/HERPUD2/MBTPS2/ASNS/PPP1R15B/RNF121/TLN1/CXCL8/KLHDC3/EDEM1/HDGF/FKBP14/CREBRF/TATDN2/COPS5/SERP1/ATF3/PTPN1	50
GO:0050000	chromosome localization	35/4589	76/18670	3.64734e-05	0.000541475	0.000470092	CHMP1A/PSRC1/CUL3/CHAMP1/ZW10/KPNB1/CHMP2A/CHMP7/GEM/CDCA5/CENPC/SPDL1/CDCA8/MLH1/SPAG5/KIFC1/NUP62/CDT1/KIF2C/VPS4A/NUP98/BOD1/FAM83D/DLGAP5/CHMP5/VPS4B/KIF22/CHMP6/TERF1/NUMA1/CCNB1/SEH1L/TRAPPC12/CDC23/DYNC1H1	35
GO:0044843	cell cycle G1/S phase transition	104/4589	298/18670	3.76061e-05	0.00055686	0.00048345	CDC6/DBF4/CNOT7/DDX3X/MCM5/PSME3/SENP2/RBL2/POLA2/CUL3/CTDSP2/PCBP4/RPA2/MCM8/MCM3/CACUL1/LATS2/CDKN1B/GTSE1/PML/KHDRBS1/SFN/KMT2E/CDC25A/CDKN2A/CNOT1/CCNA2/MCM2/LSM10/MDM4/RFWD3/SLFN11/POLE/CUL4A/ORC2/CDKN3/RCC1/MYC/GSPT1/RPS6/IQGAP3/DDRGK1/FHL1/CUL1/RIPK1/POLE4/CDK2/CUL2/CDT1/E2F6/GMNN/PIDD1/ANKRD17/APEX1/BRD4/SUSD2/CNOT6/NASP/PCNA/FBXO5/RDX/CDC73/HINFP/TYMS/PLRG1/ORC6/TFDP2/FAM83D/LATS1/RPL26/…	104
GO:0071824	protein-DNA complex subunit organization	101/4589	288/18670	3.87288e-05	0.000572017	0.000496608	RSF1/CENPW/MCM5/SWI5/RPA2/IPO4/SENP6/SMARCD2/MCM3/MED6/HMGA1/RAD23B/GTF2B/ACTR6/RUVBL1/BAZ2A/DR1/PTMA/GRWD1/PSMC6/MCM2/CENPC/HP1BP3/KAT6A/ANP32E/CENPL/PIH1D1/MIS18BP1/CTCF/RPL23/ASF1A/CUL4A/MYC/MACROH2A1/CHAF1A/GTF3C5/H2BC7/CHD1L/PSMC4/TBPL1/TAF6L/CENPO/RPS27A/H2BC5/UBTF/TAF6/CDT1/TAF11/CENPN/SUPT6H/SART3/GMNN/POLR1E/NAP1L4/NASP/GTF3C3/BDP1/TSPYL4/GTF2A2/TAF12/GTF2E1/ASF1B/SMARCA5/HJURP/UBC/RBX1/…	101
GO:0042775	mitochondrial ATP synthesis coupled electron transport	42/4589	97/18670	4.01209e-05	0.000591068	0.000513147	NDUFA7/UQCR10/NDUFB11/UQCRHL/NDUFS2/NDUFB1/NDUFS7/CYC1/NDUFA2/NDUFS8/NDUFC1/SDHC/NDUFA6/NDUFA10/UQCRH/NDUFC2/NDUFV1/NDUFA4/NDUFAB1/NDUFS1/NDUFS5/COX5A/NDUFB3/NDUFA12/DLD/NDUFAF1/NDUFA11/NDUFB7/NDUFB2/UQCRFS1/TAZ/COX15/NDUFA8/NDUFA13/SDHD/NDUFB5/COX8A/CCNB1/UQCC3/COX7A2L/SDHAF2/NDUFB6	42
GO:0032206	positive regulation of telomere maintenance	26/4589	51/18670	4.22702e-05	0.000621146	0.00053926	HNRNPA1/PARN/PNKP/DKC1/TNKS2/PML/AURKB/CCT7/CCT8/SIRT6/TCP1/TNKS/MAPKAPK5/SLX4/ERCC1/CCT3/CCT4/CCT2/ATR/PPP1R10/MAP2K7/HNRNPA2B1/NEK2/GNL3/CCT6A/RAD50	26
GO:0071806	protein transmembrane transport	31/4589	65/18670	4.34341e-05	0.000635924	0.00055209	TIMM22/TRAM1/SEC61B/TIMM17A/GPIHBP1/LONP2/PEX2/TIMM23/SEC63/TIMM17B/TIMM44/SEC62/TIMM50/TOMM40L/TOMM20/SEC61G/TIMM21/PEX26/CHCHD4/PEX16/ZFAND2B/TRAM2/ROMO1/TOMM22/NDUFA13/PEX1/PEX10/TOMM40/PEX5/SEC61A1/SRP54	31
GO:0009226	nucleotide-sugar biosynthetic process	15/4589	23/18670	4.34961e-05	0.000635924	0.00055209	GFPT1/UGDH/UXS1/TSTA3/PGM3/SLC35D1/UGP2/UAP1/GMPPB/PMM1/NANS/GNPDA2/GFPT2/GNPNAT1/NAGK	15
GO:0007033	vacuole organization	63/4589	163/18670	4.51839e-05	0.000658932	0.000572065	SH3GLB1/SEC22B/UBXN2A/WDR45/WIPI2/MBTPS1/PIK3C3/LAPTM4B/ATG5/CLN6/PACS2/SMCR8/RAB3GAP2/WDR45B/ATG13/TRAPPC8/ATG14/ANXA2/SCFD1/RAB33B/ATG3/LRSAM1/RALB/UBQLN1/VMP1/GRN/VPS33A/RAB1A/ATG9A/HPS4/WIPI1/RAB14/RB1CC1/ATG4A/STX12/ATG12/VPS4A/NPRL3/ATG16L2/VPS41/ATG4B/CHMP5/VPS4B/NPRL2/PIP4K2B/MFN2/ACP2/PHF23/ATG16L1/PIP4K2C/RAB1B/UBXN2B/RAB7A/UBQLN2/ZKSCAN3/ATG2B/CCDC115/ATG101/FAM160A2/ATG2A/LAMTOR1/TMEM…	63
GO:0000082	G1/S transition of mitotic cell cycle	98/4589	279/18670	4.66248e-05	0.000678232	0.000588821	CDC6/DBF4/CNOT7/DDX3X/MCM5/PSME3/SENP2/RBL2/POLA2/CUL3/CTDSP2/PCBP4/RPA2/MCM8/MCM3/CACUL1/LATS2/CDKN1B/GTSE1/PML/KHDRBS1/SFN/KMT2E/CDC25A/CDKN2A/CNOT1/MCM2/LSM10/MDM4/RFWD3/SLFN11/POLE/CUL4A/ORC2/CDKN3/RCC1/MYC/GSPT1/RPS6/IQGAP3/FHL1/CUL1/RIPK1/POLE4/CDK2/CUL2/CDT1/E2F6/GMNN/PIDD1/ANKRD17/APEX1/BRD4/CNOT6/NASP/PCNA/FBXO5/RDX/CDC73/HINFP/TYMS/PLRG1/ORC6/TFDP2/LATS1/RPL26/BRD7/POLE3/EIF4EBP1/CNOT8/…	98
GO:0090329	regulation of DNA-dependent DNA replication	27/4589	54/18670	4.71641e-05	0.000684354	0.000594136	DBF4/WDR18/SENP2/CHTF8/RFC2/DSCC1/ZNF830/TIMELESS/WIZ/SLFN11/WRNIP1/MSH6/RFC4/CDK2/CDT1/GMNN/SMARCAL1/FBXO5/LIG3/SMC3/DONSON/CDC7/STOML2/CHTF18/TERF1/RFC5/SMC1A	27
GO:0070585	protein localization to mitochondrion	56/4589	141/18670	4.8487e-05	0.000701786	0.00060927	MOAP1/UBE2J2/SH3GLB1/TIMM22/ARIH2/HAX1/TIMM17A/PARL/SFN/PMPCB/COX18/MTCH2/TIMM23/ATG13/TIMM17B/TIMM44/TIMM50/PPP3R1/HUWE1/TIMM10B/TOMM40L/HPS4/TOMM20/AIP/SAMM50/TIMM21/BAG4/MARCHF5/HK2/CHCHD4/UBL5/DNAJA1/TFDP2/TFDP1/YWHAB/PITRM1/LEPROT/BMF/MFN2/ROMO1/RNF31/NPEPPS/OXA1L/PMPCA/TOMM22/SAE1/NDUFA13/MFF/USP36/GZMB/LMAN1/TOMM40/SREBF2/UBE2D3/UBE2L3/HSPA4	56
GO:0009141	nucleoside triphosphate metabolic process	122/4589	362/18670	5.16538e-05	0.000745751	0.000647439	NDUFA7/NDC1/POM121/HSPA1B/CLPX/UQCR10/NUDT1/NUP43/FOXK1/NDUFB11/UQCRHL/RHOQ/NDUFS2/AK2/MOCS3/CTPS1/PFKL/NUP37/SHMT2/NDUFB1/NDUFS7/CYC1/NDUFA2/PGAM1/NDUFS8/NDUFC1/SDHC/NDUFA6/NDUFA10/NUDT15/UQCRH/SIRT6/NDUFC2/NADK/NUP160/NUP50/NDUFV1/NME6/TBPL1/SLC25A23/CMPK1/NUP62/NUP54/NUP188/NDUFA4/NUP155/RAE1/NUP88/NDUFAB1/NDUFS1/LDHA/SEC13/ENO1/NDUFS5/NUDT5/NUP98/COX5A/NDUFB3/NUP107/NUP205/NDUFA12/ATP6V1A/HK2…	122
GO:0006892	post-Golgi vesicle-mediated transport	44/4589	104/18670	5.25083e-05	0.000756198	0.000656509	CORO7/AP4M1/KLHL20/GBF1/ARFGEF2/BLZF1/VTI1B/VAMP8/EXOC8/GOSR2/SCAMP3/LAMP1/SCAMP2/CNST/SCFD1/GOLPH3/RABEP1/AP1G1/GOLGA7/SCAMP1/WIPI1/GOLPH3L/RAB14/AP1AR/RAB26/CCDC22/EXOC5/NSF/RP2/MON2/GGA1/GGA3/LYPLA1/ARFRP1/VPS52/EXOC1/RABIF/RBSN/CCDC93/ANKFY1/ARF5/C16orf70/AMN/VAMP3	44
GO:0006626	protein targeting to mitochondrion	42/4589	98/18670	5.36666e-05	0.000770957	0.000669322	UBE2J2/SH3GLB1/TIMM22/ARIH2/HAX1/TIMM17A/PARL/PMPCB/TIMM23/ATG13/TIMM17B/TIMM44/TIMM50/HUWE1/TIMM10B/TOMM40L/HPS4/TOMM20/AIP/SAMM50/TIMM21/BAG4/CHCHD4/UBL5/PITRM1/LEPROT/MFN2/ROMO1/RNF31/NPEPPS/PMPCA/TOMM22/SAE1/NDUFA13/MFF/USP36/LMAN1/TOMM40/SREBF2/UBE2D3/UBE2L3/HSPA4	42
GO:0006450	regulation of translational fidelity	14/4589	21/18670	5.50217e-05	0.000788463	0.00068452	IARS1/VARS1/GATC/EIF2S3/TARS2/AARS2/RPS9/IARS2/LARS1/DTD2/YRDC/HSPA14/VARS2/AARSD1	14
GO:0019985	translesion synthesis	22/4589	41/18670	5.97338e-05	0.000853868	0.000741303	POLD2/RPA2/RFC2/POLD1/RFC1/POLH/RPS27A/RFC4/POLK/NPLOC4/PCNA/POLI/UBC/USP10/UBA52/UBE2L6/ISG15/RCHY1/RPA1/SPRTN/RFC5/MAD2L2	22
GO:0043900	regulation of multi-organism process	134/4589	405/18670	6.04447e-05	0.000861897	0.000748274	RSF1/SIN3A/CNOT7/KPNA6/DDX3X/BIRC2/YTHDC2/DTX3L/NUCKS1/IFITM3/FUCA2/TARDBP/C1QBP/LGALS9/PPIE/PML/SUPT5H/CHMP2A/TRIM28/GTF2B/POLR2H/BANF1/TBC1D20/TRIM44/CHD1/NELFB/CCL8/MAPKBP1/PTX3/CAV1/PCBP2/PUM1/NELFE/TRIM21/NELFA/CYBA/ANXA2/PLSCR1/POLR2K/LRSAM1/ZNF639/PPIB/ARHGDIB/POLR2B/CACTIN/POLR2C/EXOC7/SETDB1/TSG101/GRN/CCNT1/TOP2A/IFI16/EIF2AK2/DHX9/TRIM27/HTRA1/POLR2G/TAF11/TRIB1/SNF8/CCL4/PPIA/CD4/NFKB…	134
GO:0007030	Golgi organization	56/4589	142/18670	6.1097e-05	0.000869053	0.000754486	COG3/CSNK1A1/UBXN2A/GBF1/BLZF1/GORASP2/LMAN2/ZW10/TMED5/SEC23IP/VCPIP1/TBC1D20/ATL2/PI4K2B/ATP8B3/TRAPPC8/GOLGA5/VPS51/TMED10/RAB33B/GOLPH3/SURF4/LMAN2L/VMP1/TMED1/RAB1A/GOLPH3L/COG7/NPLOC4/GOLGB1/RAB2A/TMED3/ATL3/TRAPPC11/TMED6/CDC42/RAB30/STX5/GCC2/COG4/MAP2K2/UBXN2B/TMED7/STX16/LMAN1/PLEKHM2/STX18/TRAPPC12/TJAP1/USO1/RBSN/COG2/GOLGA2/PI4K2A/TMED4/PDCD10	56
GO:0006301	postreplication repair	26/4589	52/18670	6.48669e-05	0.000920408	0.000799071	POLD2/RPA2/RFC2/POLD1/RFC1/WDR33/NSMCE1/POLH/RPS27A/RFC4/POLK/NPLOC4/PCNA/POLI/UBC/USP10/UBA52/UBE2L6/ISG15/RCHY1/UBE2N/RPA1/SPRTN/RFC5/UBE2A/MAD2L2	26
GO:0006473	protein acetylation	75/4589	204/18670	6.58321e-05	0.000931815	0.000808974	RSF1/SIN3A/NAA30/NAA15/SUPT7L/MSL2/CLOCK/MORF4L1/PAXIP1/HCFC1/ZNF451/CREBBP/MAP3K7/DSCC1/GTF2B/RUVBL1/IWS1/CRTC2/KMT2A/DR1/CTBP1/PCGF2/MRGBP/ATG5/KAT6A/KANSL2/KAT7/PIH1D1/MDH2/CTCF/MCRS1/RPS6KA4/EPC1/YEATS4/TAF5L/SPI1/TAF6L/POLE4/TAF5/TADA3/NAA35/KANSL3/TAF12/KAT8/POR/MSL3/NAA50/KAT5/BRD7/POLE3/NCOA3/TAF7/MEAF6/NAA25/CHEK1/EID1/MUC1/BRPF1/USP22/HAT1/TAF10/TAF9/GTF3C4/ING5/MSL1/SRCAP/TADA1/SETD5/E…	75
GO:0051303	establishment of chromosome localization	34/4589	75/18670	6.96363e-05	0.000983251	0.000853629	CHMP1A/PSRC1/CUL3/CHAMP1/ZW10/KPNB1/CHMP2A/CHMP7/GEM/CDCA5/CENPC/SPDL1/CDCA8/MLH1/SPAG5/KIFC1/NUP62/CDT1/KIF2C/VPS4A/BOD1/FAM83D/DLGAP5/CHMP5/VPS4B/KIF22/CHMP6/TERF1/NUMA1/CCNB1/SEH1L/TRAPPC12/CDC23/DYNC1H1	34
GO:0006900	vesicle budding from membrane	43/4589	102/18670	7.025e-05	0.000987942	0.000857702	SEC22B/COL7A1/TRAPPC6B/SEC31A/GBF1/SEC24A/CUL3/CNIH1/SEC23IP/GOSR2/TBC1D20/SERPINA1/TRAPPC1/S100A10/TRAPPC3/ARFGAP2/ANXA2/SCFD1/TMED10/GOLPH3/RAB1A/PPP6R3/MIA3/GOLPH3L/SEC13/VPS4A/MCFD2/SEC23A/STX5/NSF/SAR1B/RAB1B/SEC23B/PPP6C/SAR1A/RAB7A/LMAN1/ARFGAP3/SEC24C/PPP6R1/USO1/GOLGA2/TFG	43
GO:2000058	regulation of ubiquitin-dependent protein catabolic process	58/4589	149/18670	7.03107e-05	0.000987942	0.000857702	GNA12/HSPA1B/RPL5/CSNK1A1/SGTA/FAM122A/ARIH2/RPL11/KEAP1/PDCL3/UBXN1/DDA1/PML/RAD23B/TRIB3/SOCS5/STYX/DET1/CSNK2A1/SOCS4/CAV1/ARIH1/RPL23/SENP1/CEBPA/UBQLN1/UBE2K/ARAF/DDRGK1/ANKIB1/PLK1/TRIB1/AXIN1/SUMO1/RNF19B/CCAR2/TRIM39/STUB1/ZFAND2A/CCDC22/UBQLN4/RNF144A/RBX1/LATS1/RNF139/RYBP/WAC/N4BP1/PBK/USP7/NUB1/UBQLN2/TAF9/RCHY1/HSPBP1/PSMD10/SUMO2/RAD23A	58
GO:0006363	termination of RNA polymerase I transcription	18/4589	31/18670	7.09992e-05	0.000993676	0.00086268	TWISTNB/POLR1A/POLR2H/POLR2K/TAF1D/POLR1B/TTF1/UBTF/POLR1C/POLR1E/CD3EAP/POLR2E/TBP/GTF2H1/GTF2H3/POLR2L/TAF1C/GTF2H4	18
GO:0006120	mitochondrial electron transport, NADH to ubiquinone	27/4589	55/18670	7.10629e-05	0.000993676	0.00086268	NDUFA7/NDUFB11/NDUFS2/NDUFB1/NDUFS7/NDUFA2/NDUFS8/NDUFC1/NDUFA6/NDUFA10/NDUFC2/NDUFV1/NDUFA4/NDUFAB1/NDUFS1/NDUFS5/NDUFB3/NDUFA12/DLD/NDUFAF1/NDUFA11/NDUFB7/NDUFB2/NDUFA8/NDUFA13/NDUFB5/NDUFB6	27
GO:0009161	ribonucleoside monophosphate metabolic process	119/4589	354/18670	7.17554e-05	0.000999254	0.000867523	NDUFA7/ADSL/NDC1/POM121/HSPA1B/ADSS2/CLPX/UQCR10/NUP43/FOXK1/UMPS/NDUFB11/UQCRHL/NDUFS2/AK2/PFKL/NUP37/SHMT2/NDUFB1/NDUFS7/CYC1/NDUFA2/PGAM1/NDUFS8/NDUFC1/SDHC/PAICS/NDUFA6/NDUFA10/UQCRH/SIRT6/GMPR2/NDUFC2/NADK/NUP160/NUP50/NDUFV1/SLC25A23/CMPK1/NUDT11/NUP62/NUP54/NUP188/NDUFA4/NUP155/RAE1/NUP88/NDUFAB1/UPRT/NDUFS1/LDHA/SEC13/ENO1/NDUFS5/NUDT5/NUP98/COX5A/NDUFB3/NUP107/NUP205/NDUFA12/ATP6V1A/HK2/…	119
GO:0043902	positive regulation of multi-organism process	70/4589	188/18670	7.18079e-05	0.000999254	0.000867523	RSF1/CNOT7/KPNA6/DDX3X/YTHDC2/NUCKS1/C1QBP/LGALS9/PPIE/SUPT5H/CHMP2A/GTF2B/POLR2H/TBC1D20/CHD1/NELFB/PUM1/NELFE/TRIM21/NELFA/CYBA/ANXA2/POLR2K/LRSAM1/ZNF639/PPIB/POLR2B/POLR2C/TSG101/GRN/CCNT1/TOP2A/DHX9/POLR2G/TAF11/PPIA/CD4/ANKRD17/VPS4A/PKN2/VPS37B/P4HB/PABPC1/RIPK2/SMC3/VPS4B/RRP1B/ADAR/PDE12/AGO2/SP1/SRPK1/POLR2I/PPID/NELFCD/LARP1/PPIH/POLR2E/SYDE1/CTDP1/GTF2F1/RAB7A/CD74/CHMP3/POLR2D/PRF1/P…	70
GO:0032506	cytokinetic process	21/4589	39/18670	8.19609e-05	0.00113681	0.000986948	SNX18/KIF20A/CHMP1A/ANLN/CHMP2A/CHMP7/AURKB/PDCD6IP/RTKN/NUP62/MITD1/CNTROB/MYH9/VPS4A/ANXA11/CHMP5/VPS4B/KIF23/CHMP6/CEP55/CHMP3	21
GO:0000963	mitochondrial RNA processing	12/4589	17/18670	8.28742e-05	0.00113681	0.000986948	TRNT1/SUPV3L1/TBRG4/TRMT61B/TRMT5/MTO1/TRMT10B/ELAC2/TRMT10C/TRMT10A/PNPT1/TRIT1	12
GO:0001522	pseudouridine synthesis	12/4589	17/18670	8.28742e-05	0.00113681	0.000986948	NOP10/DKC1/GAR1/PUS7L/PUSL1/RPUSD2/PUS3/TRUB2/TRUB1/RPUSD3/RPUSD1/RPUSD4	12
GO:0061952	midbody abscission	12/4589	17/18670	8.28742e-05	0.00113681	0.000986948	KIF20A/CHMP1A/CHMP2A/CHMP7/PDCD6IP/MITD1/VPS4A/CHMP5/VPS4B/CHMP6/CEP55/CHMP3	12
GO:0070131	positive regulation of mitochondrial translation	12/4589	17/18670	8.28742e-05	0.00113681	0.000986948	COA3/C1QBP/FASTKD2/MRPS27/RMND1/TRUB2/RPUSD3/TRMT10C/UQCC1/NSUN4/UQCC2/RPUSD4	12
GO:1900363	regulation of mRNA polyadenylation	12/4589	17/18670	8.28742e-05	0.00113681	0.000986948	RNF40/SUPT5H/NELFE/CPSF6/CPSF7/RNF20/CCNT1/NUDT21/ZC3H3/ZC3H14/SNRPA/CTR9	12
GO:0072655	establishment of protein localization to mitochondrion	54/4589	137/18670	8.32567e-05	0.00113935	0.000989154	MOAP1/UBE2J2/SH3GLB1/TIMM22/ARIH2/HAX1/TIMM17A/PARL/SFN/PMPCB/COX18/TIMM23/ATG13/TIMM17B/TIMM44/TIMM50/PPP3R1/HUWE1/TIMM10B/TOMM40L/HPS4/TOMM20/AIP/SAMM50/TIMM21/BAG4/HK2/CHCHD4/UBL5/DNAJA1/TFDP2/TFDP1/YWHAB/PITRM1/LEPROT/BMF/MFN2/ROMO1/RNF31/NPEPPS/OXA1L/PMPCA/TOMM22/SAE1/NDUFA13/MFF/USP36/GZMB/LMAN1/TOMM40/SREBF2/UBE2D3/UBE2L3/HSPA4	54
GO:0044783	G1 DNA damage checkpoint	30/4589	64/18670	8.5871e-05	0.00117235	0.0010178	CNOT7/RBL2/PCBP4/RPA2/CDKN1B/GTSE1/PML/SFN/CNOT1/MDM4/RFWD3/CDK2/PIDD1/CNOT6/PCNA/TFDP2/RPL26/CNOT8/TFDP1/CNOT11/CNOT10/WAC/CNOT6L/MUC1/CNOT2/CCNB1/E2F4/CNOT3/TRIAP1/PLAGL1	30
GO:0022900	electron transport chain	69/4589	186/18670	9.18632e-05	0.0012512	0.00108626	NDUFA7/UQCR10/NDUFB11/CYBB/UQCRHL/NDUFS2/TSTA3/NDUFB1/PTGES2/NDUFS7/CYC1/NDUFA2/SLC25A22/NDUFS8/NDUFC1/SDHC/NDUFA6/NDUFA10/UQCRH/CYBA/NDUFC2/IDO1/SDHB/MYBBP1A/ETFA/NDUFV1/COX11/NDUFA4/P4HA2/NDUFAB1/NDUFS1/NDUFS5/GLRX5/COX5A/NDUFB3/NDUFA12/AKR1A1/DLD/NDUFAF1/POR/NDUFA11/NDUFB7/LOXL2/SLC25A13/NDUFB2/UQCRFS1/CYB5A/TAZ/COX15/IDH3B/NDUFA8/NDUFA13/SH3BGRL3/SDHD/GLRX3/CIAPIN1/NDUFB5/COX8A/AKR7A2/CCNB1/C…	69
GO:0072401	signal transduction involved in DNA integrity checkpoint	33/4589	73/18670	9.47535e-05	0.00128451	0.00111517	CNOT7/RBL2/PCBP4/CDKN1B/GTSE1/PML/SFN/CNOT1/FZR1/MDM4/UIMC1/PLK1/CDK2/PIDD1/RINT1/CNOT6/PCNA/TFDP2/RPL26/CNOT8/TFDP1/CNOT11/CNOT10/CNOT6L/CHEK1/MUC1/CNOT2/CCNB1/E2F4/CNOT3/TRIAP1/PLAGL1/BABAM1	33
GO:0072422	signal transduction involved in DNA damage checkpoint	33/4589	73/18670	9.47535e-05	0.00128451	0.00111517	CNOT7/RBL2/PCBP4/CDKN1B/GTSE1/PML/SFN/CNOT1/FZR1/MDM4/UIMC1/PLK1/CDK2/PIDD1/RINT1/CNOT6/PCNA/TFDP2/RPL26/CNOT8/TFDP1/CNOT11/CNOT10/CNOT6L/CHEK1/MUC1/CNOT2/CCNB1/E2F4/CNOT3/TRIAP1/PLAGL1/BABAM1	33
GO:0071025	RNA surveillance	11/4589	15/18670	9.69324e-05	0.00130606	0.00113389	EXOSC2/PCID2/SUPV3L1/EXOSC10/EXOSC4/EXOSC5/EXOSC6/PRPF18/EXOSC8/EXOSC9/EXOSC3	11
GO:1904874	positive regulation of telomerase RNA localization to Cajal body	11/4589	15/18670	9.69324e-05	0.00130606	0.00113389	NOP10/DKC1/RUVBL1/CCT7/CCT8/TCP1/CCT3/CCT4/CCT2/CCT6A/RUVBL2	11
GO:0038061	NIK/NF-kappaB signaling	68/4589	183/18670	9.70219e-05	0.00130606	0.00113389	AGO1/PSMB5/BIRC2/PSME3/PSMB8/C1QTNF4/MAP3K7/PPP4C/ADIPOR1/CD14/LGALS9/PSMB6/TIRAP/PSMC6/PSMB2/TRIM44/RC3H2/PSMB1/PSMB9/PSMA5/PSMD11/CCL19/PSMA1/PPM1A/PSMA4/PSMB4/UACA/PSMD8/LITAF/PSMC4/CUL1/PSMD14/EIF2AK2/IRAK1/PSMD3/PSMB10/FBXW11/CHUK/AKIP1/PSMD6/PSMA6/PSMD9/PSMA3/ZFP91/PSMB7/PSMD13/PSMB3/CHI3L1/RPS3/PSMD12/PSMC3/SKP1/PSMD5/PSMA2/BTRC/PSMD7/COPS8/NFKB2/PPM1B/PSMD4/BIRC3/MIR27B/BCL3/PSMC2/LIMS1/P…	68
GO:0007051	spindle organization	64/4589	170/18670	9.87242e-05	0.00132589	0.0011511	CKAP5/CHMP1A/HSPA1B/CENPW/DCTN2/ESPL1/PSRC1/CEP97/SENP6/MAPRE1/KPNB1/CHMP2A/AURKB/TBCE/NTMT1/HAUS3/TNKS/TUBGCP2/MLH1/RCC1/SPAG5/SBDS/HAUS1/HAUS6/KIFC1/NUP62/PLK1/HAUS8/TUBGCP5/HAUS5/GPSM2/RAE1/TTK/MYH9/FBXO5/KNSTRN/WRAP73/TUBGCP4/SMC3/CHMP5/VPS4B/MAPRE2/NCOR1/CLTC/PRC1/RPS3/KIF23/HAUS2/NEK2/TUBGCP6/HAUS4/TUBG1/DRG1/TPX2/RNF4/NUMA1/CCNB1/KIF11/TPR/CCSAP/ZNF207/GOLGA2/SMC1A/DYNC1H1	64
GO:0006977	DNA damage response, signal transduction by p53 class mediator resulting in cell cycle arrest	27/4589	56/18670	0.00010528	0.00141066	0.00122469	CNOT7/RBL2/PCBP4/CDKN1B/GTSE1/PML/SFN/CNOT1/MDM4/CDK2/PIDD1/CNOT6/PCNA/TFDP2/RPL26/CNOT8/TFDP1/CNOT11/CNOT10/CNOT6L/MUC1/CNOT2/CCNB1/E2F4/CNOT3/TRIAP1/PLAGL1	27
GO:0000054	ribosomal subunit export from nucleus	10/4589	13/18670	0.000107374	0.00141896	0.0012319	LTV1/RIOK2/SDAD1/RPS15/NUP88/ZNF593/ABCE1/NMD3/XPO1/EIF6	10
GO:0006384	transcription initiation from RNA polymerase III promoter	10/4589	13/18670	0.000107374	0.00141896	0.0012319	SNAPC5/GTF3C5/TBPL1/GTF3C1/GTF3C3/BDP1/POLR3H/TBP/GTF3C4/BRF1	10
GO:0033750	ribosome localization	10/4589	13/18670	0.000107374	0.00141896	0.0012319	LTV1/RIOK2/SDAD1/RPS15/NUP88/ZNF593/ABCE1/NMD3/XPO1/EIF6	10
GO:0071027	nuclear RNA surveillance	10/4589	13/18670	0.000107374	0.00141896	0.0012319	EXOSC2/PCID2/EXOSC10/EXOSC4/EXOSC5/EXOSC6/PRPF18/EXOSC8/EXOSC9/EXOSC3	10
GO:0071028	nuclear mRNA surveillance	10/4589	13/18670	0.000107374	0.00141896	0.0012319	EXOSC2/PCID2/EXOSC10/EXOSC4/EXOSC5/EXOSC6/PRPF18/EXOSC8/EXOSC9/EXOSC3	10
GO:0098787	mRNA cleavage involved in mRNA processing	10/4589	13/18670	0.000107374	0.00141896	0.0012319	CPSF4/CPSF1/CPSF6/CPSF7/TUT1/NUDT21/ERN1/NCBP1/NCBP2/CSTF2	10
GO:0061077	chaperone-mediated protein folding	28/4589	59/18670	0.000111894	0.00146319	0.0012703	HSPA13/HSPA1B/UNC45A/ST13/SGTA/TOR1B/DNAJB4/CHORDC1/HSPE1/PTGES3/HSPA9/PEX19/CSNK2A1/HSPA6/PPIB/CRTAP/HSPA7/CCT2/TRAP1/DNAJB12/PPID/PDIA4/DFFA/CD74/HSPA14/HSPH1/DNAJB14/DNAJC7	28
GO:0072413	signal transduction involved in mitotic cell cycle checkpoint	28/4589	59/18670	0.000111894	0.00146319	0.0012703	CNOT7/RBL2/PCBP4/CDKN1B/GTSE1/PML/SFN/CNOT1/MDM4/CDK2/PIDD1/RINT1/CNOT6/PCNA/TFDP2/RPL26/CNOT8/TFDP1/CNOT11/CNOT10/CNOT6L/MUC1/CNOT2/CCNB1/E2F4/CNOT3/TRIAP1/PLAGL1	28
GO:1902402	signal transduction involved in mitotic DNA damage checkpoint	28/4589	59/18670	0.000111894	0.00146319	0.0012703	CNOT7/RBL2/PCBP4/CDKN1B/GTSE1/PML/SFN/CNOT1/MDM4/CDK2/PIDD1/RINT1/CNOT6/PCNA/TFDP2/RPL26/CNOT8/TFDP1/CNOT11/CNOT10/CNOT6L/MUC1/CNOT2/CCNB1/E2F4/CNOT3/TRIAP1/PLAGL1	28
GO:1902403	signal transduction involved in mitotic DNA integrity checkpoint	28/4589	59/18670	0.000111894	0.00146319	0.0012703	CNOT7/RBL2/PCBP4/CDKN1B/GTSE1/PML/SFN/CNOT1/MDM4/CDK2/PIDD1/RINT1/CNOT6/PCNA/TFDP2/RPL26/CNOT8/TFDP1/CNOT11/CNOT10/CNOT6L/MUC1/CNOT2/CCNB1/E2F4/CNOT3/TRIAP1/PLAGL1	28
GO:0006270	DNA replication initiation	20/4589	37/18670	0.000112495	0.00146319	0.0012703	CDC6/MCM5/WDR18/POLA2/MCM3/MCM2/POLE/ORC2/WRNIP1/POLE4/CDK2/CDT1/ORC6/POLE3/MCM4/ORC5/ORC4/MCM6/MCM7/PRIM1	20
GO:0051084	'de novo' posttranslational protein folding	20/4589	37/18670	0.000112495	0.00146319	0.0012703	HSPA13/HSPA1B/ST13/TOR1B/DNAJB4/HSPE1/PTGES3/HSPA9/HSPA6/HSPA7/UGGT1/CHCHD4/CCT2/DNAJB12/ENTPD5/CD74/HSPA14/HSPH1/DNAJB14/DNAJC7	20
GO:0060236	regulation of mitotic spindle organization	20/4589	37/18670	0.000112495	0.00146319	0.0012703	CHMP1A/HSPA1B/PSRC1/CEP97/CHMP2A/NUP62/PLK1/GPSM2/RAE1/SMC3/CHMP5/VPS4B/CLTC/DRG1/TPX2/NUMA1/TPR/CCSAP/SMC1A/DYNC1H1	20
GO:0000466	maturation of 5.8S rRNA from tricistronic rRNA transcript (SSU-rRNA, 5.8S rRNA, LSU-rRNA)	14/4589	22/18670	0.00011702	0.00151377	0.00131421	EXOSC2/EXOSC10/FCF1/FTSJ3/PES1/EXOSC8/NOL9/RPS21/UTP20/ERI3/BOP1/EXOSC9/KRI1/EXOSC3	14
GO:0000469	cleavage involved in rRNA processing	14/4589	22/18670	0.00011702	0.00151377	0.00131421	EXOSC2/EXOSC10/FCF1/EXOSC8/NOL9/RPS21/RRP36/NOB1/UTP20/ERI3/BOP1/EXOSC9/KRI1/EXOSC3	14
GO:0030330	DNA damage response, signal transduction by p53 class mediator	44/4589	107/18670	0.00011717	0.00151377	0.00131421	CNOT7/SMYD2/RBL2/PAXIP1/PCBP4/CDKN1B/GTSE1/PML/SESN2/SFN/CNOT1/MDM4/SPRED2/SNAI1/CDK2/PIDD1/CNOT6/PCNA/HIC1/MARCHF7/SP100/TFDP2/ATR/FOXM1/USP10/RPL26/KAT5/CNOT8/TFDP1/CNOT11/CNOT10/CNOT6L/MUC1/EEF1E1/CD44/BCL3/CD74/CNOT2/CCNB1/E2F4/CNOT3/TRIAP1/PSMD10/PLAGL1	44
GO:1901976	regulation of cell cycle checkpoint	18/4589	32/18670	0.00012507	0.00161223	0.00139969	DYNC1LI1/RPA2/PCID2/MAD2L1/DDX39B/RFWD3/CUL4A/XRCC3/THOC1/THOC5/CDT1/RINT1/CCAR2/LCMT1/PPP1R10/CCNB1/TPR/FEM1B	18
GO:0000460	maturation of 5.8S rRNA	16/4589	27/18670	0.000128971	0.00165513	0.00143693	EXOSC2/EXOSC10/EXOSC4/FCF1/FTSJ3/PES1/EXOSC8/LAS1L/NOL9/RPS21/UTP20/ERI3/BOP1/EXOSC9/KRI1/EXOSC3	16
GO:0032201	telomere maintenance via semi-conservative replication	16/4589	27/18670	0.000128971	0.00165513	0.00143693	POLA2/POLD2/RPA2/RFC2/POLD1/UPF1/POLE/RFC1/RFC4/POLE4/PCNA/POLE3/TERF1/RPA1/PRIM1/RFC5	16
GO:0072395	signal transduction involved in cell cycle checkpoint	33/4589	74/18670	0.000130996	0.00167648	0.00145547	CNOT7/RBL2/PCBP4/CDKN1B/GTSE1/PML/SFN/CNOT1/FZR1/MDM4/UIMC1/PLK1/CDK2/PIDD1/RINT1/CNOT6/PCNA/TFDP2/RPL26/CNOT8/TFDP1/CNOT11/CNOT10/CNOT6L/CHEK1/MUC1/CNOT2/CCNB1/E2F4/CNOT3/TRIAP1/PLAGL1/BABAM1	33
GO:0006497	protein lipidation	38/4589	89/18670	0.000131216	0.00167648	0.00145547	ZDHHC5/PYURF/WDR45/PIGH/WIPI2/PIK3C3/PIGU/ZDHHC4/ZDHHC17/ATG5/RAB3GAP2/PIGX/PIGK/ZDHHC6/WDR45B/PIGF/PIGS/PPM1A/ZDHHC7/GOLGA7/WIPI1/PGAP3/ZDHHC8/ATG12/PIGG/DPM2/ZDHHC18/PIGB/ZDHHC3/MPPE1/ZDHHC2/PPM1B/PIGO/ZDHHC20/PGAP2/PIGM/DPM1/GPAA1	38
GO:0032481	positive regulation of type I interferon production	34/4589	77/18670	0.000132308	0.00168671	0.00146435	DDX3X/IRF3/CREBBP/POLR3A/CD14/DDX41/MYD88/POLR2H/DHX33/IRF5/NFKB1/POLR2K/LRRFIP1/POLR3GL/IRF7/IFI16/DHX9/IRAK1/IRF1/POLR1C/CHUK/RIOK3/POLR3F/STAT1/RIPK2/MAVS/POLR3D/POLR2E/POLR3H/POLR3E/NFKB2/TICAM1/POLR3C/POLR2L	34
GO:1903900	regulation of viral life cycle	57/4589	149/18670	0.000140474	0.00178687	0.00155131	CNOT7/KPNA6/DDX3X/YTHDC2/NUCKS1/IFITM3/LGALS9/PPIE/PML/CHMP2A/TRIM28/BANF1/TBC1D20/CCL8/PTX3/TRIM21/ANXA2/PLSCR1/PPIB/SETDB1/TSG101/TOP2A/IFI16/EIF2AK2/TRIM27/SNF8/PPIA/CD4/VPS4A/RNASEL/TRIM26/ILF3/PKN2/VPS37B/P4HB/PABPC1/SMC3/VPS4B/ADAR/PDE12/MAVS/OASL/SRPK1/ZC3HAV1/PPID/MPHOSPH8/CXCL8/IFITM1/LARP1/PPIH/SLPI/ISG15/CD74/CHMP3/MORC2/RAD23A/IFITM2	57
GO:1902275	regulation of chromatin organization	68/4589	185/18670	0.000141529	0.00179633	0.00155952	SIN3A/AKAP8/RIF1/CHTOP/PAXIP1/MKI67/ZNF451/RNF40/HMGA1/OTUB1/KMT2E/TRIM28/IWS1/KMT2A/SETD1A/CTBP1/ATG5/KAT7/PIH1D1/LMNA/NELFE/CTCF/SIRT6/RPS6KA4/JDP2/MTF2/ASF1A/WDR61/MACROH2A1/SETDB1/SPI1/RNF20/PHF2/UBR5/PHF19/TRIP12/C6orf89/TADA3/KDM3A/SUPT6H/SART3/BRD4/PPHLN1/RTF1/CTR9/SPTY2D1/BRD7/KDM5A/TLK1/MPHOSPH8/TAF7/CHEK1/EID1/MUC1/H1-4/DNMT1/UBE2N/NSD1/SETD5/CCNB1/TPR/ZBTB7B/MIER1/MORC2/PAF1/BCOR/RUVBL…	68
GO:0032210	regulation of telomere maintenance via telomerase	26/4589	54/18670	0.000144666	0.00183211	0.00159059	HNRNPA1/PARN/PNKP/DKC1/NAT10/TNKS2/SMG5/AURKB/EXOSC10/CCT7/CCT8/TCP1/TNKS/MAPKAPK5/DCP2/CCT3/SMG7/CCT4/HNRNPC/CCT2/ATR/PIF1/MAP2K7/NEK2/TERF1/CCT6A	26
GO:0050852	T cell receptor signaling pathway	73/4589	202/18670	0.000152131	0.00192245	0.00166901	PSMB5/CD3D/KCNN4/PSME3/ERMAP/PSMB8/SPPL3/MAP3K7/PSMB6/HLA-DQB1/CD300A/GBP1/PSMC6/PSMB2/HLA-DRB1/RC3H2/PSMB1/NFKB1/PSMB9/PSMA5/PSMD11/HLA-DQA1/BTN2A1/CEACAM1/PSMA1/PSMA4/PSMB4/PSMD8/BTN3A3/HLA-DQA2/PSMC4/TAB2/CUL1/PSMD14/HLA-DPA1/PSMD3/PSMB10/HLA-DPB1/FBXW11/CD4/CHUK/PSMD6/PSMA6/PSMD9/PSMA3/THEMIS2/PHPT1/PSMB7/PSMD13/RIPK2/PSMB3/RPS3/PSMD12/PSMC3/LILRB4/RNF31/SKP1/PSMD5/STOML2/PSMA2/BTRC/PSMD7/ADA…	73
GO:0072431	signal transduction involved in mitotic G1 DNA damage checkpoint	27/4589	57/18670	0.000153498	0.00193127	0.00167667	CNOT7/RBL2/PCBP4/CDKN1B/GTSE1/PML/SFN/CNOT1/MDM4/CDK2/PIDD1/CNOT6/PCNA/TFDP2/RPL26/CNOT8/TFDP1/CNOT11/CNOT10/CNOT6L/MUC1/CNOT2/CCNB1/E2F4/CNOT3/TRIAP1/PLAGL1	27
GO:1902400	intracellular signal transduction involved in G1 DNA damage checkpoint	27/4589	57/18670	0.000153498	0.00193127	0.00167667	CNOT7/RBL2/PCBP4/CDKN1B/GTSE1/PML/SFN/CNOT1/MDM4/CDK2/PIDD1/CNOT6/PCNA/TFDP2/RPL26/CNOT8/TFDP1/CNOT11/CNOT10/CNOT6L/MUC1/CNOT2/CCNB1/E2F4/CNOT3/TRIAP1/PLAGL1	27
GO:0051784	negative regulation of nuclear division	28/4589	60/18670	0.000160946	0.00202057	0.0017542	DYNC1LI1/ZW10/APC/IK/PCID2/AURKB/MAD2L1/SPDL1/TNKS/KLHL22/XRCC3/BUB1/NME6/PLK1/CDT1/TTK/PTTG1/FBXO5/RAD21/PSMG2/LCMT1/BUB3/CHEK1/AURKAIP1/CCNB1/TPR/ZNF207/MAD2L2	28
GO:0002244	hematopoietic progenitor cell differentiation	62/4589	166/18670	0.000162918	0.0020409	0.00177185	PSMB5/SIN3A/PSME3/ANLN/PSMB8/C12orf29/CBFB/PDCD2/PSMB6/PRRC2C/KMT2A/SETD1A/PSMC6/PSMB2/HSPA9/PSMB1/PSMB9/PSMA5/PSMD11/PSMA1/PSMA4/PSMB4/AGPAT5/PSMD8/PSMC4/SPI1/TOP2A/PSMD14/EIF2AK2/PSMD3/NUDT21/PSMB10/PSMD6/ITCH/ZBTB24/PSMA6/PSMD9/PSMA3/CHD2/PSMB7/PSMD13/PSMB3/ADAR/GATA1/PSMD12/PSMC3/FNIP1/PSMD5/CEBPD/PSMA2/YTHDF2/ZNF784/PSMD7/PSMD4/OSM/PSMC2/HYAL2/ARMC6/PSMD2/ACP6/PSMD10/PSMD1	62
GO:0031571	mitotic G1 DNA damage checkpoint	29/4589	63/18670	0.000167037	0.00208345	0.00180879	CNOT7/RBL2/PCBP4/RPA2/CDKN1B/GTSE1/PML/SFN/CNOT1/MDM4/RFWD3/CDK2/PIDD1/CNOT6/PCNA/TFDP2/RPL26/CNOT8/TFDP1/CNOT11/CNOT10/CNOT6L/MUC1/CNOT2/CCNB1/E2F4/CNOT3/TRIAP1/PLAGL1	29
GO:0044819	mitotic G1/S transition checkpoint	29/4589	63/18670	0.000167037	0.00208345	0.00180879	CNOT7/RBL2/PCBP4/RPA2/CDKN1B/GTSE1/PML/SFN/CNOT1/MDM4/RFWD3/CDK2/PIDD1/CNOT6/PCNA/TFDP2/RPL26/CNOT8/TFDP1/CNOT11/CNOT10/CNOT6L/MUC1/CNOT2/CCNB1/E2F4/CNOT3/TRIAP1/PLAGL1	29
GO:0006362	transcription elongation from RNA polymerase I promoter	17/4589	30/18670	0.000170549	0.00212268	0.00184285	TWISTNB/POLR1A/POLR2H/POLR2K/TAF1D/POLR1B/UBTF/POLR1C/POLR1E/CD3EAP/POLR2E/TBP/GTF2H1/GTF2H3/POLR2L/TAF1C/GTF2H4	17
GO:0009167	purine ribonucleoside monophosphate metabolic process	113/4589	340/18670	0.000179777	0.00223271	0.00193837	NDUFA7/ADSL/NDC1/POM121/HSPA1B/ADSS2/CLPX/UQCR10/NUP43/FOXK1/NDUFB11/UQCRHL/NDUFS2/AK2/PFKL/NUP37/SHMT2/NDUFB1/NDUFS7/CYC1/NDUFA2/PGAM1/NDUFS8/NDUFC1/SDHC/PAICS/NDUFA6/NDUFA10/UQCRH/SIRT6/GMPR2/NDUFC2/NADK/NUP160/NUP50/NDUFV1/SLC25A23/NUDT11/NUP62/NUP54/NUP188/NDUFA4/NUP155/RAE1/NUP88/NDUFAB1/NDUFS1/LDHA/SEC13/ENO1/NDUFS5/NUDT5/NUP98/COX5A/NDUFB3/NUP107/NUP205/NDUFA12/ATP6V1A/HK2/DLD/NDUFAF1/FAM2…	113
GO:0031468	nuclear envelope reassembly	12/4589	18/18670	0.000192837	0.00238977	0.00207473	REEP4/UBXN2A/CHMP2A/CHMP7/BANF1/EMD/PPP2R2A/LMNA/PPP2CA/VPS4A/UBXN2B/REEP3	12
GO:0032606	type I interferon production	50/4589	128/18670	0.000194078	0.0024	0.0020836	DDX3X/IRF3/YY1/CREBBP/POLR3A/CD14/DDX41/TIRAP/MYD88/POLR2H/DHX33/IRF5/NFKB1/PCBP2/G3BP1/TRIM21/POLR2K/LRRFIP1/POLR3GL/CACTIN/IRF7/IFI16/DHX9/IRAK1/IRF1/POLR1C/CHUK/RIOK3/POLR3F/NPLOC4/ITCH/OTUD5/STAT1/RIPK2/MAVS/NMI/POLR3D/UBE2L6/POLR2E/AZI2/POLR3H/POLR3E/NFKB2/GPATCH3/PPM1B/ISG15/TICAM1/POLR3C/POLR2L/RNF26	50
GO:0009126	purine nucleoside monophosphate metabolic process	113/4589	341/18670	0.00020471	0.00252068	0.00218838	NDUFA7/ADSL/NDC1/POM121/HSPA1B/ADSS2/CLPX/UQCR10/NUP43/FOXK1/NDUFB11/UQCRHL/NDUFS2/AK2/PFKL/NUP37/SHMT2/NDUFB1/NDUFS7/CYC1/NDUFA2/PGAM1/NDUFS8/NDUFC1/SDHC/PAICS/NDUFA6/NDUFA10/UQCRH/SIRT6/GMPR2/NDUFC2/NADK/NUP160/NUP50/NDUFV1/SLC25A23/NUDT11/NUP62/NUP54/NUP188/NDUFA4/NUP155/RAE1/NUP88/NDUFAB1/NDUFS1/LDHA/SEC13/ENO1/NDUFS5/NUDT5/NUP98/COX5A/NDUFB3/NUP107/NUP205/NDUFA12/ATP6V1A/HK2/DLD/NDUFAF1/FAM2…	113
GO:0009199	ribonucleoside triphosphate metabolic process	113/4589	341/18670	0.00020471	0.00252068	0.00218838	NDUFA7/NDC1/POM121/HSPA1B/CLPX/UQCR10/NUP43/FOXK1/NDUFB11/UQCRHL/RHOQ/NDUFS2/AK2/MOCS3/CTPS1/PFKL/NUP37/SHMT2/NDUFB1/NDUFS7/CYC1/NDUFA2/PGAM1/NDUFS8/NDUFC1/SDHC/NDUFA6/NDUFA10/UQCRH/SIRT6/NDUFC2/NADK/NUP160/NUP50/NDUFV1/NME6/SLC25A23/NUP62/NUP54/NUP188/NDUFA4/NUP155/RAE1/NUP88/NDUFAB1/NDUFS1/LDHA/SEC13/ENO1/NDUFS5/NUDT5/NUP98/COX5A/NDUFB3/NUP107/NUP205/NDUFA12/ATP6V1A/HK2/DLD/NDUFAF1/FAM20C/NUP93…	113
GO:0006458	'de novo' protein folding	21/4589	41/18670	0.000209397	0.00257291	0.00223372	HSPA13/HSPA1B/ST13/TOR1B/DNAJB4/HSPE1/PTGES3/HSPA9/HSPA6/HSPA7/UGGT1/CHCHD4/CCT2/DNAJB12/DNAJC2/ENTPD5/CD74/HSPA14/HSPH1/DNAJB14/DNAJC7	21
GO:0032434	regulation of proteasomal ubiquitin-dependent protein catabolic process	48/4589	122/18670	0.000211261	0.00258996	0.00224852	GNA12/HSPA1B/CSNK1A1/SGTA/FAM122A/ARIH2/RPL11/KEAP1/UBXN1/DDA1/RAD23B/TRIB3/SOCS5/STYX/DET1/SOCS4/CAV1/ARIH1/SENP1/CEBPA/UBQLN1/UBE2K/ARAF/DDRGK1/ANKIB1/PLK1/TRIB1/SUMO1/RNF19B/CCAR2/STUB1/ZFAND2A/UBQLN4/RNF144A/RBX1/RYBP/WAC/N4BP1/PBK/USP7/NUB1/UBQLN2/TAF9/RCHY1/HSPBP1/PSMD10/SUMO2/RAD23A	48
GO:0006891	intra-Golgi vesicle-mediated transport	18/4589	33/18670	0.00021213	0.00258996	0.00224852	COG3/COPA/VTI1B/COPG1/COPB2/GOSR2/COPB1/TRAPPC3/GOLGA5/RAB33B/RAB6A/GOSR1/COPE/COG8/COPZ1/NAPG/COG2/GOLGA3	18
GO:0071985	multivesicular body sorting pathway	18/4589	33/18670	0.00021213	0.00258996	0.00224852	CHMP1A/VPS37A/VPS37D/VPS36/CHMP2A/VTA1/LAPTM4B/TMEM50A/MVB12A/VPS37C/VPS25/SNF8/VPS37B/CHMP5/VPS4B/LEPROT/CHMP3/VPS28	18
GO:0065004	protein-DNA complex assembly	86/4589	248/18670	0.000215323	0.0026234	0.00227756	RSF1/CENPW/MCM5/SWI5/RPA2/IPO4/SENP6/MCM3/MED6/RAD23B/GTF2B/RUVBL1/BAZ2A/DR1/GRWD1/PSMC6/MCM2/CENPC/HP1BP3/KAT6A/CENPL/PIH1D1/MIS18BP1/ASF1A/CUL4A/MACROH2A1/CHAF1A/GTF3C5/H2BC7/CHD1L/PSMC4/TBPL1/TAF6L/CENPO/RPS27A/H2BC5/UBTF/TAF6/CDT1/TAF11/CENPN/SART3/GMNN/POLR1E/NAP1L4/NASP/GTF3C3/BDP1/TSPYL4/GTF2A2/TAF12/ASF1B/SMARCA5/HJURP/UBC/RBX1/SPTY2D1/CHAF1B/POLE3/MCM4/RBBP4/PSMC3/UBA52/TAF7/UBN1/H1-4/TB…	86
GO:0000715	nucleotide-excision repair, DNA damage recognition	14/4589	23/18670	0.000231391	0.00281322	0.00244236	COPS6/RAD23B/COPS7A/GPS1/CUL4A/RPS27A/UBC/RBX1/UBA52/COPS8/COPS5/COPS3/COPS4/COPS7B	14
GO:0043967	histone H4 acetylation	30/4589	67/18670	0.000238599	0.0028887	0.00250788	MSL2/MORF4L1/HCFC1/RUVBL1/IWS1/KMT2A/CTBP1/ATG5/KAT6A/KANSL2/KAT7/PIH1D1/MCRS1/EPC1/YEATS4/SPI1/TADA3/KANSL3/KAT8/MSL3/NAA50/KAT5/MEAF6/MUC1/USP22/HAT1/MSL1/EP400/ING3/RUVBL2	30
GO:2000573	positive regulation of DNA biosynthetic process	30/4589	67/18670	0.000238599	0.0028887	0.00250788	HNRNPA1/PARN/PNKP/CHTF8/PDGFB/DKC1/TNKS2/RFC2/DSCC1/AURKB/PTGES3/DDX39B/CCT7/CCT8/TCP1/TNKS/MAPKAPK5/WRAP53/MYC/RFC4/CCT3/CCT4/CCT2/ATR/MAP2K7/HNRNPA2B1/NEK2/CHTF18/CCT6A/RFC5	30
GO:0045454	cell redox homeostasis	33/4589	76/18670	0.000242693	0.00293212	0.00254558	TXNDC12/TXN/SLC11A1/TXNDC9/CYBB/PTGES2/PDIA6/CYBA/NHLRC2/TXNDC11/NOS3/TMX3/QSOX2/TXNL1/APEX1/GLRX5/DLD/PDIA3/TMX2/P4HB/KRIT1/PRDX5/PDIA4/TMX1/SCO2/DNAJC16/PRDX2/SH3BGRL3/GLRX3/NCF4/DNAJC10/ERP44/GLRX2	33
GO:0000154	rRNA modification	19/4589	36/18670	0.000252021	0.00303213	0.0026324	FBL/NOP10/DKC1/NAT10/TRMT112/GAR1/TSR3/NSUN5/FTSJ3/TFB2M/TRMT61B/RPUSD2/METTL16/RRNAD1/NOP2/DIMT1/FDXACB1/NSUN4/EMG1	19
GO:0006361	transcription initiation from RNA polymerase I promoter	19/4589	36/18670	0.000252021	0.00303213	0.0026324	TWISTNB/POLR1A/POLR2H/BAZ2A/PIH1D1/POLR2K/TAF1D/POLR1B/UBTF/POLR1C/POLR1E/CD3EAP/POLR2E/TBP/GTF2H1/GTF2H3/POLR2L/TAF1C/GTF2H4	19
GO:0046034	ATP metabolic process	102/4589	305/18670	0.000280029	0.00336209	0.00291887	NDUFA7/NDC1/POM121/HSPA1B/CLPX/UQCR10/NUP43/FOXK1/NDUFB11/UQCRHL/NDUFS2/AK2/PFKL/NUP37/SHMT2/NDUFB1/NDUFS7/CYC1/NDUFA2/PGAM1/NDUFS8/NDUFC1/SDHC/NDUFA6/NDUFA10/UQCRH/SIRT6/NDUFC2/NADK/NUP160/NUP50/NDUFV1/SLC25A23/NUP62/NUP54/NUP188/NDUFA4/NUP155/RAE1/NUP88/NDUFAB1/NDUFS1/LDHA/SEC13/ENO1/NDUFS5/NUDT5/NUP98/COX5A/NDUFB3/NUP107/NUP205/NDUFA12/ATP6V1A/HK2/DLD/NDUFAF1/FAM20C/NUP93/NDUFA11/NDUFB7/GUK1/N…	102
GO:0042770	signal transduction in response to DNA damage	51/4589	133/18670	0.000286547	0.00343321	0.00298062	CNOT7/SMYD2/RBL2/PAXIP1/PCBP4/CDKN1B/GTSE1/PML/SESN2/SFN/CNOT1/FZR1/MDM4/SPRED2/UIMC1/SNAI1/PLK1/CDK2/PIDD1/RINT1/CNOT6/PCNA/HIC1/MARCHF7/SP100/TFDP2/ATR/FOXM1/USP10/RPL26/KAT5/CNOT8/TFDP1/CNOT11/CNOT10/CNOT6L/CHEK1/MUC1/EEF1E1/CD44/BCL3/CD74/CNOT2/CCNB1/E2F4/CNOT3/TRIAP1/PSMD10/PLAGL1/BABAM1/MAD2L2	51
GO:0030177	positive regulation of Wnt signaling pathway	65/4589	179/18670	0.000290747	0.00346248	0.00300602	PSMB5/DDX3X/JUP/PSME3/PSMB8/AMER1/TNKS2/PSMB6/XIAP/RBPJ/RUVBL1/PSMC6/PSMB2/CSNK1G3/PSMB1/CSNK2A1/NFKB1/PSMB9/PSMA5/CAV1/PSMD11/USP47/TNKS/PSMA1/PPM1A/PSMA4/PSMB4/PSMD8/SMAD3/PSMC4/PSMD14/RNF220/PSMD3/UBR5/PSMB10/AXIN1/RNF146/ZRANB1/PSMD6/CCAR2/PSMA6/CTDNEP1/PSMD9/PSMA3/MBD2/CDC73/PSMB7/PSMD13/PSMB3/PSMD12/PSMC3/GID8/PSMD5/PSMA2/PSMD7/SPIN1/PSMD4/PSMC2/ATP6AP2/NLE1/LGR4/PSMD2/PSMD10/PSMD1/AXIN2	65
GO:0006506	GPI anchor biosynthetic process	17/4589	31/18670	0.000291432	0.00346248	0.00300602	PYURF/PIGH/PIGU/PIGX/PIGK/PIGF/PIGS/PGAP3/PIGG/DPM2/PIGB/MPPE1/PIGO/PGAP2/PIGM/DPM1/GPAA1	17
GO:0015780	nucleotide-sugar transmembrane transport	10/4589	14/18670	0.000292587	0.00346248	0.00300602	SLC35A5/SLC35A1/SLC35A2/SLC35D2/SLC35B1/SLC35D1/SLC35A3/SLC35C1/SLC35A4/SLC35C2	10
GO:0071428	rRNA-containing ribonucleoprotein complex export from nucleus	10/4589	14/18670	0.000292587	0.00346248	0.00300602	LTV1/RIOK2/SDAD1/RPS15/NUP88/ZNF593/ABCE1/NMD3/XPO1/EIF6	10
GO:0080009	mRNA methylation	10/4589	14/18670	0.000292587	0.00346248	0.00300602	CMTR2/PCIF1/TRMT61B/WTAP/METTL16/CMTR1/ZC3H13/TRMT10C/TRMT61A/CBLL1	10
GO:0090110	cargo loading into COPII-coated vesicle	10/4589	14/18670	0.000292587	0.00346248	0.00300602	SEC31A/SEC24A/TBC1D20/RAB1A/MIA3/SEC13/SEC23A/SEC23B/SAR1A/SEC24C	10
GO:0033962	cytoplasmic mRNA processing body assembly	13/4589	21/18670	0.000307689	0.00361895	0.00314187	CNOT7/LSM14A/EDC3/CNOT1/ATXN2L/CNOT6/ATXN2/LSM4/CNOT6L/CNOT2/PATL1/LSM3/DYNC1H1	13
GO:0036507	protein demannosylation	13/4589	21/18670	0.000307689	0.00361895	0.00314187	RNF185/EDEM2/DERL2/SYVN1/OS9/MAN1B1/UGGT1/RNF139/EDEM3/SEL1L/EDEM1/MAN1C1/RNF5	13
GO:0036508	protein alpha-1,2-demannosylation	13/4589	21/18670	0.000307689	0.00361895	0.00314187	RNF185/EDEM2/DERL2/SYVN1/OS9/MAN1B1/UGGT1/RNF139/EDEM3/SEL1L/EDEM1/MAN1C1/RNF5	13
GO:1904356	regulation of telomere maintenance via telomere lengthening	28/4589	62/18670	0.000319458	0.00374974	0.00325541	HNRNPA1/PARN/PNKP/DKC1/NAT10/TNKS2/SMG5/AURKB/EXOSC10/CCT7/CCT8/TCP1/TNKS/MAPKAPK5/DCP2/SLX4/CCT3/SMG7/CCT4/HNRNPC/CCT2/ATR/PIF1/MAP2K7/HNRNPA2B1/NEK2/TERF1/CCT6A	28
GO:0031126	snoRNA 3'-end processing	9/4589	12/18670	0.000339522	0.00396109	0.0034389	EXOSC2/FBL/PARN/DKC1/EXOSC10/EXOSC4/EXOSC5/EXOSC6/EXOSC3	9
GO:0033523	histone H2B ubiquitination	9/4589	12/18670	0.000339522	0.00396109	0.0034389	DTX3L/LEO1/RNF40/RNF20/CDC73/CTR9/WAC/UBE2E1/PAF1	9
GO:0098789	pre-mRNA cleavage required for polyadenylation	9/4589	12/18670	0.000339522	0.00396109	0.0034389	CPSF4/CPSF1/CPSF6/CPSF7/TUT1/NUDT21/NCBP1/NCBP2/CSTF2	9
GO:0062012	regulation of small molecule metabolic process	145/4589	459/18670	0.0003466	0.00403552	0.00350352	PPTC7/PSMB5/NDC1/POM121/PSME3/PSMB8/NCOR2/SCAP/KHK/NUP43/SIRT5/PDGFB/FOXK1/LDLRAP1/LPGAT1/ADIPOR1/LONP2/SESN2/PSMB6/STARD4/KPNB1/MBTPS1/MST1/NFYC/TRIB3/NUP37/SHMT2/CYP51A1/PPP1R3F/PSMC6/WDTC1/PSMB2/PGAM1/NR1H2/PSMB1/NFKB1/PSMB9/PSMA5/CAV1/PSMD11/SIRT6/CEACAM1/FDFT1/PSMA1/IGFBP4/ERLIN1/PSMA4/PSMB4/DYRK2/PSMD8/NUP160/NUP50/NOS3/PSMC4/COX11/COQ3/GGPS1/SLC25A23/SNAI1/PPP1CB/ARPP19/PSMD14/NUP62/NUP54/…	145
GO:0032212	positive regulation of telomere maintenance via telomerase	18/4589	34/18670	0.000347652	0.00403961	0.00350707	HNRNPA1/PARN/PNKP/DKC1/TNKS2/AURKB/CCT7/CCT8/TCP1/TNKS/MAPKAPK5/CCT3/CCT4/CCT2/ATR/MAP2K7/NEK2/CCT6A	18
GO:0009144	purine nucleoside triphosphate metabolic process	112/4589	342/18670	0.000361871	0.00419177	0.00363917	NDUFA7/NDC1/POM121/HSPA1B/CLPX/UQCR10/NUDT1/NUP43/FOXK1/NDUFB11/UQCRHL/RHOQ/NDUFS2/AK2/MOCS3/PFKL/NUP37/SHMT2/NDUFB1/NDUFS7/CYC1/NDUFA2/PGAM1/NDUFS8/NDUFC1/SDHC/NDUFA6/NDUFA10/NUDT15/UQCRH/SIRT6/NDUFC2/NADK/NUP160/NUP50/NDUFV1/NME6/SLC25A23/NUP62/NUP54/NUP188/NDUFA4/NUP155/RAE1/NUP88/NDUFAB1/NDUFS1/LDHA/SEC13/ENO1/NDUFS5/NUDT5/NUP98/COX5A/NDUFB3/NUP107/NUP205/NDUFA12/ATP6V1A/HK2/DLD/NDUFAF1/FAM20…	112
GO:0000338	protein deneddylation	8/4589	10/18670	0.000365102	0.00419177	0.00363917	COPS6/COPS7A/GPS1/COPS8/COPS5/COPS3/COPS4/COPS7B	8
GO:0034427	nuclear-transcribed mRNA catabolic process, exonucleolytic, 3'-5'	8/4589	10/18670	0.000365102	0.00419177	0.00363917	EXOSC2/EXOSC4/EXOSC5/SKIV2L/EXOSC6/EXOSC8/EXOSC9/EXOSC3	8
GO:0075522	IRES-dependent viral translational initiation	8/4589	10/18670	0.000365102	0.00419177	0.00363917	PTBP1/EIF3F/PCBP2/EIF3D/EIF3B/SSB/EIF3A/DENR	8
GO:1904896	ESCRT complex disassembly	8/4589	10/18670	0.000365102	0.00419177	0.00363917	CHMP1A/CHMP2A/VTA1/CHMP7/VPS4A/CHMP5/VPS4B/IST1	8
GO:1904903	ESCRT III complex disassembly	8/4589	10/18670	0.000365102	0.00419177	0.00363917	CHMP1A/CHMP2A/VTA1/CHMP7/VPS4A/CHMP5/VPS4B/IST1	8
GO:0043628	ncRNA 3'-end processing	23/4589	48/18670	0.000376558	0.00429768	0.00373112	EXOSC2/FBL/PARN/TRNT1/INTS1/DKC1/EXOSC10/EXOSC4/EXOSC5/INTS5/EXOSC6/TOE1/EXOSC8/INTS6/RPS21/INTS8/SSB/ELAC2/ERI3/TRMT10C/EXOSC9/INTS7/EXOSC3	23
GO:0061014	positive regulation of mRNA catabolic process	23/4589	48/18670	0.000376558	0.00429768	0.00373112	CNOT7/YTHDF3/MEX3D/CNOT1/UPF1/PUM1/POLR2G/HNRNPR/MOV10/METTL16/ZFP36L2/KHSRP/ZFP36/TOB1/GTPBP1/PABPC1/RBM23/CNOT8/AGO2/ZC3HAV1/CNOT6L/YTHDF2/PNPT1	23
GO:0072666	establishment of protein localization to vacuole	23/4589	48/18670	0.000376558	0.00429768	0.00373112	AP4M1/ZFYVE16/VPS37A/VPS37D/VTI1B/VPS36/PIK3R4/WASH3P/GOSR2/HGS/NCOA4/VPS37C/VPS25/SNF8/VPS4A/LARS1/VPS37B/MON1B/LAMP2/GCC2/MON1A/RAB7A/VPS28	23
GO:0000731	DNA synthesis involved in DNA repair	24/4589	51/18670	0.000397252	0.00452492	0.0039284	POLD2/RPA2/RFC2/POLD1/POLE/RFC1/WRNIP1/POLH/RPS27A/RFC4/POLK/NPLOC4/PCNA/POLI/UBC/USP10/UBA52/UBE2L6/ISG15/RCHY1/RPA1/SPRTN/RFC5/MAD2L2	24
GO:0006623	protein targeting to vacuole	19/4589	37/18670	0.000399298	0.00452608	0.00392941	AP4M1/ZFYVE16/VPS37A/VPS37D/VTI1B/PIK3R4/WASH3P/GOSR2/HGS/NCOA4/VPS37C/VPS4A/LARS1/VPS37B/MON1B/LAMP2/GCC2/MON1A/RAB7A	19
GO:1904358	positive regulation of telomere maintenance via telomere lengthening	19/4589	37/18670	0.000399298	0.00452608	0.00392941	HNRNPA1/PARN/PNKP/DKC1/TNKS2/AURKB/CCT7/CCT8/TCP1/TNKS/MAPKAPK5/CCT3/CCT4/CCT2/ATR/MAP2K7/HNRNPA2B1/NEK2/CCT6A	19
GO:0030970	retrograde protein transport, ER to cytosol	16/4589	29/18670	0.000400489	0.00452608	0.00392941	SEC61B/ERLEC1/EDEM2/DERL2/FAF2/HSP90B1/SYVN1/OS9/UBAC2/NPLOC4/AUP1/HM13/UBE2G2/SEL1L/EDEM1/UBE2J1	16
GO:1903513	endoplasmic reticulum to cytosol transport	16/4589	29/18670	0.000400489	0.00452608	0.00392941	SEC61B/ERLEC1/EDEM2/DERL2/FAF2/HSP90B1/SYVN1/OS9/UBAC2/NPLOC4/AUP1/HM13/UBE2G2/SEL1L/EDEM1/UBE2J1	16
GO:0044774	mitotic DNA integrity checkpoint	42/4589	106/18670	0.00042783	0.00482562	0.00418946	CDC6/CNOT7/RBL2/PCBP4/RPA2/CDKN1B/GTSE1/PML/SFN/RAD17/ZNF830/CNOT1/MDM4/MDC1/MUS81/RFWD3/TOP2A/SYF2/RAD9A/CDK2/PIDD1/RINT1/CNOT6/PCNA/TFDP2/RPL26/CNOT8/TFDP1/CNOT11/DONSON/PPP1R10/CNOT10/CNOT6L/MUC1/EME1/CNOT2/CCNB1/E2F4/CNOT3/TRIAP1/PLAGL1/TOPBP1	42
GO:0008535	respiratory chain complex IV assembly	14/4589	24/18670	0.000429904	0.00483015	0.00419339	COA3/COX20/COX18/COX16/BCS1L/SCO1/COA1/TIMM21/SCO2/COA5/COX15/OXA1L/COA4/COA6	14
GO:1902410	mitotic cytokinetic process	14/4589	24/18670	0.000429904	0.00483015	0.00419339	KIF20A/CHMP1A/CHMP2A/CHMP7/PDCD6IP/NUP62/MITD1/CNTROB/VPS4A/CHMP5/VPS4B/CHMP6/CEP55/CHMP3	14
GO:1903322	positive regulation of protein modification by small protein conjugation or removal	51/4589	135/18670	0.000434094	0.00486775	0.00422604	BIRC2/AMER1/SENP2/PAXIP1/CUL3/UBE2C/RNF40/TANK/XIAP/PIAS4/TRIB3/UBE2S/NDFIP2/FZR1/CAV1/WDR48/DCUN1D1/UBQLN1/HUWE1/RNF20/RAB1A/PLK1/RPS2/MTA1/SART3/AXIN1/FANCI/STUB1/MARCHF7/CTR9/RIPK2/PIAS3/NMI/MASTL/PHF23/UBE2I/RWDD3/BMI1/GNL3/BIRC3/RCHY1/UBE2N/TICAM1/DCUN1D5/HSPBP1/GOLGA2/PSMD10/SPRTN/TOLLIP/UBE2L3/ARNT	51
GO:1903051	negative regulation of proteolysis involved in cellular protein catabolic process	31/4589	72/18670	0.000442369	0.00495093	0.00429825	HSP90AB3P/RPL5/ERLEC1/SGTA/ALAD/RPL11/PSME3IP1/PDCL3/DERL2/UBXN1/PML/USP19/STYX/CSNK2A1/RPL23/SCO1/SENP1/DDRGK1/OS9/UBAC2/CCAR2/TRIM39/MARCHF7/UBE2G2/RYBP/WAC/N4BP1/PBK/USP7/TAF9/UBE2J1	31
GO:0051865	protein autoubiquitination	30/4589	69/18670	0.000444461	0.00496456	0.00431008	UBE2T/LTN1/RNF115/RNF185/DTX3L/RNF41/UBE2D2/BFAR/TRIM21/RNF208/LRSAM1/RNF213/WWP2/RNF220/MTA1/RNF146/RNF19B/ITCH/MARCHF5/STUB1/MARCHF7/RNF141/RNF181/RNF13/RNF4/RNF11/RNFT1/TRIM68/UBE2D3/UBE2A	30
GO:0008156	negative regulation of DNA replication	20/4589	40/18670	0.000445306	0.00496456	0.00431008	CDC6/PDS5A/GTPBP4/CDAN1/RAD17/ZNF830/TIMELESS/SLFN11/MSH6/TTF1/GMNN/SMARCAL1/FBXO5/S100A11/LIG3/ATR/SMC3/DONSON/TERF1/SMC1A	20
GO:0006505	GPI anchor metabolic process	17/4589	32/18670	0.000479976	0.00534077	0.0046367	PYURF/PIGH/PIGU/PIGX/PIGK/PIGF/PIGS/PGAP3/PIGG/DPM2/PIGB/MPPE1/PIGO/PGAP2/PIGM/DPM1/GPAA1	17
GO:0042158	lipoprotein biosynthetic process	38/4589	94/18670	0.000495592	0.00550393	0.00477835	ZDHHC5/PYURF/WDR45/PIGH/WIPI2/PIK3C3/PIGU/ZDHHC4/ZDHHC17/ATG5/RAB3GAP2/PIGX/PIGK/ZDHHC6/WDR45B/PIGF/PIGS/PPM1A/ZDHHC7/GOLGA7/WIPI1/PGAP3/ZDHHC8/ATG12/PIGG/DPM2/ZDHHC18/PIGB/ZDHHC3/MPPE1/ZDHHC2/PPM1B/PIGO/ZDHHC20/PGAP2/PIGM/DPM1/GPAA1	38
GO:0009896	positive regulation of catabolic process	134/4589	423/18670	0.000501037	0.00555372	0.00482158	SH3GLB1/CNOT7/HSPA1B/RNF185/SEC22B/CSNK1A1/AMER1/DTX3L/SGTA/FAM122A/PNPLA2/C4BPA/ARIH2/RNF41/TPCN1/KEAP1/TRIM65/EDEM2/RNF40/MAP3K7/YTHDF3/CDKN1B/DDA1/TNFSF12/AREL1/SESN2/SGSM3/APC/SUPT5H/TRIB3/MEX3D/SOCS5/SUPV3L1/CNOT1/UPF1/SMCR8/DET1/RAB3GAP2/FZR1/CSNK2A1/SOCS4/CAV1/PUM1/ARIH1/TRIM21/PLEKHF1/CEBPA/CALCOCO2/TIPARP/LRSAM1/SNX1/RALB/UBQLN1/PSMC4/DDRGK1/WWP2/TNFRSF1B/ANKIB1/OAZ1/PLK1/POLR2G/MSN/HNRN…	134
GO:0032479	regulation of type I interferon production	48/4589	126/18670	0.000506014	0.00559815	0.00486015	DDX3X/IRF3/YY1/CREBBP/POLR3A/CD14/DDX41/TIRAP/MYD88/POLR2H/DHX33/IRF5/NFKB1/PCBP2/TRIM21/POLR2K/LRRFIP1/POLR3GL/CACTIN/IRF7/IFI16/DHX9/IRAK1/IRF1/POLR1C/CHUK/RIOK3/POLR3F/NPLOC4/ITCH/OTUD5/STAT1/RIPK2/MAVS/NMI/POLR3D/UBE2L6/POLR2E/POLR3H/POLR3E/NFKB2/GPATCH3/PPM1B/ISG15/TICAM1/POLR3C/POLR2L/RNF26	48
GO:0060333	interferon-gamma-mediated signaling pathway	37/4589	91/18670	0.000511913	0.00565257	0.0049074	HLA-B/IRF3/HLA-C/PML/HLA-DQB1/HLA-E/GBP1/OAS2/HLA-DRB1/IRF5/NR1H2/HLA-A/HLA-DQA1/TRIM21/HLA-DQA2/HLA-G/IRF7/HLA-DPA1/IFNGR2/SOCS3/JAK1/SUMO1/HLA-DPB1/IRF1/PARP14/HPX/TRIM26/STAT1/SP100/OASL/NMI/HLA-H/CD44/NR1H3/CDC37/TRIM68/HLA-DQB2	37
GO:0032527	protein exit from endoplasmic reticulum	22/4589	46/18670	0.000518634	0.00571586	0.00496234	SEC61B/ERLEC1/EDEM2/DERL2/FAF2/HSP90B1/SYVN1/OS9/SEC13/UBAC2/NPLOC4/AUP1/HM13/TM9SF4/UBE2G2/SEL1L/GCC2/SLC51B/SAR1B/EDEM1/SAR1A/UBE2J1	22
GO:0006479	protein methylation	64/4589	179/18670	0.00052168	0.00572757	0.0049725	FBL/SMYD2/KMT2D/RIF1/CHTOP/PAXIP1/WDR82/KMT2E/IWS1/TRMT112/KMT2A/VCPKMT/KMT2C/SETD1A/ETF1/NTMT1/PRMT9/SUV39H2/SUV39H1/SETD3/PIH1D1/PWP1/LMNA/NELFE/EHMT1/PCMT1/CTCF/EEF2KMT/MTF2/WDR61/ASH2L/GSPT1/MACROH2A1/SETDB1/RNF20/SUZ12/RAB6A/PHF19/SETD1B/KDM3A/SUPT6H/BRD4/PRDM4/DPY30/SNRPD3/DOT1L/ASH1L/RTF1/CTR9/COPRS/LCMT1/RBBP5/ARID4A/NDUFAF7/H1-4/ANTKMT/DNMT1/SNRPB/NSD1/SETD5/FAM98B/PAF1/EHMT2/BCOR	64
GO:0008213	protein alkylation	64/4589	179/18670	0.00052168	0.00572757	0.0049725	FBL/SMYD2/KMT2D/RIF1/CHTOP/PAXIP1/WDR82/KMT2E/IWS1/TRMT112/KMT2A/VCPKMT/KMT2C/SETD1A/ETF1/NTMT1/PRMT9/SUV39H2/SUV39H1/SETD3/PIH1D1/PWP1/LMNA/NELFE/EHMT1/PCMT1/CTCF/EEF2KMT/MTF2/WDR61/ASH2L/GSPT1/MACROH2A1/SETDB1/RNF20/SUZ12/RAB6A/PHF19/SETD1B/KDM3A/SUPT6H/BRD4/PRDM4/DPY30/SNRPD3/DOT1L/ASH1L/RTF1/CTR9/COPRS/LCMT1/RBBP5/ARID4A/NDUFAF7/H1-4/ANTKMT/DNMT1/SNRPB/NSD1/SETD5/FAM98B/PAF1/EHMT2/BCOR	64
GO:0007076	mitotic chromosome condensation	11/4589	17/18670	0.000530917	0.00579593	0.00503185	AKAP8/CHMP1A/SMC2/NCAPG/NUSAP1/NCAPH2/CDCA5/NCAPD2/PHF23/NCAPD3/PHF13	11
GO:0045324	late endosome to vacuole transport	11/4589	17/18670	0.000530917	0.00579593	0.00503185	CHMP1A/VPS36/PIK3R4/CHMP2A/CHMP7/TMEM50A/VPS25/SNF8/LEPROT/CHMP3/VPS28	11
GO:1904380	endoplasmic reticulum mannose trimming	11/4589	17/18670	0.000530917	0.00579593	0.00503185	RNF185/EDEM2/DERL2/SYVN1/OS9/MAN1B1/UGGT1/RNF139/SEL1L/EDEM1/RNF5	11
GO:0045070	positive regulation of viral genome replication	18/4589	35/18670	0.000552214	0.00601705	0.00522382	CNOT7/DDX3X/YTHDC2/NUCKS1/PPIE/TBC1D20/PPIB/TOP2A/PPIA/PKN2/PABPC1/ADAR/PDE12/SRPK1/PPID/LARP1/PPIH/RAD23A	18
GO:0016311	dephosphorylation	149/4589	478/18670	0.000556017	0.00604708	0.00524989	PPTC7/CD2BP2/RPRD1A/PPP1R27/B3GAT3/PPME1/PTBP1/PNKP/FAM122A/IMPAD1/RBM26/LPIN2/CTDSP2/DUSP7/URI1/SPPL3/PTPN23/PPP1R14B/MTMR14/SYMPK/PPP4C/CTTNBP2NL/PPP2R5E/DUSP6/NUAK1/PTPN18/PPM1M/ALPL/CDC25A/NT5C3B/TIPRL/SMG5/CD300A/BOD1L1/INPP5E/SYTL2/STYX/ELL/PPP1R16A/ZFYVE1/CTDSPL2/MPHOSPH10/APTX/PPP2R2A/PCIF1/HSP90B1/PPP2CA/RPRD1B/ILKAP/CNST/PGAM5/PPM1A/PPP2R1B/TIMM50/PTPMT1/LPIN1/CDKN3/PPP3R1/SMAD3/DUSP11/…	149
GO:0009205	purine ribonucleoside triphosphate metabolic process	109/4589	335/18670	0.000560117	0.00608022	0.00527866	NDUFA7/NDC1/POM121/HSPA1B/CLPX/UQCR10/NUP43/FOXK1/NDUFB11/UQCRHL/RHOQ/NDUFS2/AK2/MOCS3/PFKL/NUP37/SHMT2/NDUFB1/NDUFS7/CYC1/NDUFA2/PGAM1/NDUFS8/NDUFC1/SDHC/NDUFA6/NDUFA10/UQCRH/SIRT6/NDUFC2/NADK/NUP160/NUP50/NDUFV1/NME6/SLC25A23/NUP62/NUP54/NUP188/NDUFA4/NUP155/RAE1/NUP88/NDUFAB1/NDUFS1/LDHA/SEC13/ENO1/NDUFS5/NUDT5/NUP98/COX5A/NDUFB3/NUP107/NUP205/NDUFA12/ATP6V1A/HK2/DLD/NDUFAF1/FAM20C/NUP93/NDUFA…	109
GO:0051438	regulation of ubiquitin-protein transferase activity	24/4589	52/18670	0.00056728	0.00614642	0.00533614	RPL5/DTX3L/RPL11/UBE2C/TRIB3/UBE2S/MAD2L1/FZR1/RPL23/DCUN1D1/RAB1A/PLK1/RPS2/AXIN1/FBXO5/STUB1/MASTL/BMI1/UBE2N/FEM1B/DCUN1D5/GOLGA2/UBE2L3/MAD2L2	24
GO:0006110	regulation of glycolytic process	33/4589	79/18670	0.00056934	0.00615719	0.00534549	NDC1/POM121/NUP43/NUP37/PGAM1/SIRT6/NUP160/NUP50/NUP62/NUP54/NUP188/NUP155/RAE1/NUP88/SEC13/NUP98/NUP107/NUP205/NUP93/NCOR1/PRKAG1/ECD/POM121C/NUP214/ENTPD5/TPR/SEH1L/NUP35/RANBP2/NUP85/NUP153/EIF6/ARNT	33
GO:0016556	mRNA modification	13/4589	22/18670	0.000583101	0.00627077	0.0054441	DKC1/CMTR2/PCIF1/TRMT61B/WTAP/METTL16/CMTR1/PUS3/TRUB1/ZC3H13/TRMT10C/TRMT61A/CBLL1	13
GO:0019883	antigen processing and presentation of endogenous antigen	13/4589	22/18670	0.000583101	0.00627077	0.0054441	HLA-B/HLA-C/HLA-E/ATG5/HLA-A/ERAP1/HLA-G/TAPBP/CD1D/TAP2/HLA-H/CD74/TAP1	13
GO:1904666	regulation of ubiquitin protein ligase activity	13/4589	22/18670	0.000583101	0.00627077	0.0054441	RPL5/RPL11/UBE2C/UBE2S/MAD2L1/FZR1/RPL23/RAB1A/PLK1/FBXO5/MASTL/GOLGA2/MAD2L2	13
GO:0034250	positive regulation of cellular amide metabolic process	56/4589	153/18670	0.000588785	0.00631901	0.00548598	DHX29/KRT17/DDX3X/FXR2/JMJD4/RPL5/COA3/CDC123/LARP4/RBM3/RPS4X/LARP4B/NAT10/C1QBP/YTHDF3/KHDRBS1/USP16/MIF4GD/CNBP/DDX39B/EIF2S3/FASTKD2/MRPS27/YBX3/PCIF1/PAIP1/EIF3D/DNAJC3/RMND1/EIF5A/EIF3E/DHX9/POLR2G/LARP6/UPF3B/RPS9/FXR1/PABPC1/RPL26/RPS6KB2/TRUB2/RPUSD3/LARP1/GUF1/YTHDF2/TRMT10C/UQCC1/BCL3/POLR2D/NSUN4/SERP1/UQCC2/RPUSD4/POLDIP3/EIF6/YTHDF1	56
GO:0000281	mitotic cytokinesis	31/4589	73/18670	0.000589774	0.00631901	0.00548598	SNX18/KIF20A/CHMP1A/ANLN/ESPL1/SON/NUSAP1/APC/CHMP2A/CHMP7/RHOC/PDCD6IP/CKAP2/RTKN/NUP62/PLK1/MITD1/CNTROB/CDT1/RHOB/TTC19/VPS4A/JTB/CHMP5/VPS4B/KIF23/CHMP6/CEP55/CHMP3/INCENP/ZFYVE26	31
GO:0045787	positive regulation of cell cycle	124/4589	389/18670	0.000608145	0.00650377	0.00564638	CDC6/DBF4/SIN3A/CNOT7/DDX3X/DYNC1LI1/YTHDC2/ESPL1/PHIP/RBL2/EVI2B/PSRC1/ZBTB17/CUL3/PDGFB/PCBP4/HCFC1/RHNO1/NUSAP1/UBE2C/ZNF16/CDKN1B/GTSE1/PML/SFN/KMT2E/RAD51C/CDC25A/CDCA5/PCID2/AURKB/CNOT1/USP19/EREG/MAD2L1/DDX39B/RRP8/WIZ/LSM10/MDM4/ANAPC4/RPS15A/ZNF268/TRIM21/RPL23/PLK4/CUL4A/TMOD3/CKS2/MYBBP1A/SPAG5/XRCC3/MACROH2A1/DDX11/RANBP1/DDRGK1/CCNT1/THOC1/NUP62/THOC5/CDK2/MED25/CDT1/CCNT2/GPSM2/C6or…	124
GO:1903320	regulation of protein modification by small protein conjugation or removal	79/4589	231/18670	0.000611883	0.00653165	0.00567059	BIRC2/HSPA1B/RPL5/UBXN2A/GTPBP4/AMER1/SENP2/DTX3L/PAXIP1/CUL3/RPL11/UBE2C/RNF40/UBXN1/TANK/XIAP/OTUB1/OTUD4/PIAS4/TRIB3/UBE2S/ATG5/NDFIP2/MAD2L1/TRIM44/FZR1/CAV1/WDR48/TRIM21/RPL23/DCUN1D1/UBQLN1/HUWE1/RNF20/RAB1A/PLK1/RPS2/UBR5/TRIP12/MTA1/SART3/AXIN1/ITCH/USP4/FBXO5/FANCI/STUB1/DNAJA1/MARCHF7/CTR9/U2AF2/RIPK2/PIAS3/IVNS1ABP/RPS3/NMI/N4BP1/MASTL/PHF23/UBE2I/RWDD3/BMI1/GNL3/BIRC3/ISG15/RCHY1/UBE2…	79
GO:0045732	positive regulation of protein catabolic process	74/4589	214/18670	0.000624903	0.00665833	0.00578057	HSPA1B/RNF185/SEC22B/CSNK1A1/AMER1/SGTA/FAM122A/C4BPA/ARIH2/RNF41/KEAP1/EDEM2/RNF40/CDKN1B/DDA1/TNFSF12/AREL1/SGSM3/APC/TRIB3/SOCS5/DET1/FZR1/CSNK2A1/SOCS4/CAV1/ARIH1/CEBPA/TIPARP/SNX1/UBQLN1/PSMC4/DDRGK1/WWP2/TNFRSF1B/ANKIB1/OAZ1/PLK1/MSN/RHBDD3/TRIB1/SNF8/AXIN1/SUMO1/RNF19B/ITCH/STUB1/RDX/ZFAND2A/CCDC22/ATG4B/RNF144A/RBX1/RNF139/TMTC3/OAZ2/STX5/NSF/EDEM1/GGA1/GGA3/NDUFA13/NUB1/RAB7A/UBQLN2/RCHY…	74
GO:0045069	regulation of viral genome replication	38/4589	95/18670	0.000632559	0.00672749	0.00584061	CNOT7/DDX3X/YTHDC2/NUCKS1/IFITM3/PPIE/TRIM28/BANF1/TBC1D20/CCL8/PLSCR1/PPIB/SETDB1/TOP2A/IFI16/EIF2AK2/PPIA/RNASEL/ILF3/PKN2/PABPC1/ADAR/PDE12/MAVS/OASL/SRPK1/ZC3HAV1/PPID/MPHOSPH8/CXCL8/IFITM1/LARP1/PPIH/SLPI/ISG15/MORC2/RAD23A/IFITM2	38
GO:0034605	cellular response to heat	51/4589	137/18670	0.000646267	0.00686064	0.00595621	HSPA13/NDC1/POM121/HSPA1B/NUP43/RPA2/CREBBP/CHORDC1/IER5/SLU7/NUP37/PTGES3/MYOF/HSPA9/HSPA6/NUP160/NUP50/NUP62/NUP54/IRAK1/NUP188/NUP155/RAE1/NUP88/SUMO1/SEC13/HSPA7/BAG4/NUP98/CCAR2/NUP107/NUP205/STUB1/NUP93/ATR/DNAJC2/POM121C/NUP214/POLR2D/HSPA14/TPR/SEH1L/HSPH1/RPA1/NUP35/RANBP2/NUP85/MLST8/HSP90AA2P/DNAJC7/NUP153	51
GO:0051054	positive regulation of DNA metabolic process	78/4589	228/18670	0.000652436	0.00691343	0.00600203	DBF4/MMS19/HNRNPA1/PARN/PNKP/RIF1/DTX3L/PAXIP1/TNFAIP1/CHTF8/PDGFB/DKC1/TNKS2/RFC2/PML/DSCC1/TRIM28/OTUD4/TIMELESS/AURKB/PTGES3/EREG/DDX39B/WIZ/CCT7/CCT8/SIRT6/TCP1/TNKS/MAPKAPK5/UIMC1/EXOSC6/MLH1/WRAP53/MYC/RNF168/DDX11/SETDB1/DHX9/RFC4/CDK2/CDT1/SLX4/ERCC1/CCT3/PCNA/FUS/CCT4/TMEM161A/PPHLN1/CCT2/ATR/FOXM1/CBX8/FAM168A/RPS3/PPP1R10/MAP2K7/CDC7/MPHOSPH8/HNRNPA2B1/NEK2/STOML2/CHTF18/CACYBP/USP7/DN…	78
GO:0006517	protein deglycosylation	16/4589	30/18670	0.000663278	0.00700261	0.00607946	RNF185/EDEM2/DERL2/SYVN1/OS9/MAN1B1/MAN2B1/UGGT1/RNF139/NGLY1/EDEM3/SEL1L/EDEM1/MAN2A2/MAN1C1/RNF5	16
GO:1904292	regulation of ERAD pathway	16/4589	30/18670	0.000663278	0.00700261	0.00607946	RNF185/ERLEC1/SGTA/EDEM2/DERL2/UBXN1/USP19/CAV1/UBQLN1/OS9/UBAC2/UBE2G2/EDEM1/UBQLN2/UBE2J1/RNFT1	16
GO:0044743	protein transmembrane import into intracellular organelle	20/4589	41/18670	0.000669981	0.00706048	0.0061297	TIMM22/TIMM17A/LONP2/PEX2/TIMM23/TIMM17B/TIMM44/TIMM50/TOMM40L/TOMM20/TIMM21/PEX26/CHCHD4/PEX16/ROMO1/NDUFA13/PEX1/PEX10/TOMM40/PEX5	20
GO:0002483	antigen processing and presentation of endogenous peptide antigen	10/4589	15/18670	0.000683897	0.00718091	0.00623426	HLA-B/HLA-C/HLA-E/HLA-A/ERAP1/HLA-G/TAPBP/TAP2/HLA-H/TAP1	10
GO:0019885	antigen processing and presentation of endogenous peptide antigen via MHC class I	10/4589	15/18670	0.000683897	0.00718091	0.00623426	HLA-B/HLA-C/HLA-E/HLA-A/ERAP1/HLA-G/TAPBP/TAP2/HLA-H/TAP1	10
GO:0090068	positive regulation of cell cycle process	98/4589	298/18670	0.000694619	0.00728026	0.00632051	CDC6/DBF4/SIN3A/CNOT7/DDX3X/DYNC1LI1/ESPL1/PHIP/RBL2/ZBTB17/CUL3/PDGFB/PCBP4/RHNO1/NUSAP1/UBE2C/ZNF16/CDKN1B/GTSE1/PML/SFN/KMT2E/RAD51C/CDC25A/CDCA5/PCID2/AURKB/CNOT1/USP19/EREG/MAD2L1/RRP8/WIZ/LSM10/MDM4/ANAPC4/RPL23/PLK4/CUL4A/TMOD3/MYBBP1A/SPAG5/XRCC3/MACROH2A1/DDX11/RANBP1/DDRGK1/NUP62/CDK2/MED25/CDT1/GPSM2/SMC5/PIDD1/ANKRD17/APEX1/BRD4/CNOT6/PCNA/FBXO5/RDX/PKN2/CDC73/PLRG1/SOX15/TFDP2/RAD21/…	98
GO:1903363	negative regulation of cellular protein catabolic process	35/4589	86/18670	0.000701263	0.00733658	0.0063694	HSP90AB3P/RPL5/ERLEC1/SGTA/ALAD/RPL11/PSME3IP1/PDCL3/DERL2/UBXN1/PML/LAPTM4B/USP19/STYX/CSNK2A1/RPL23/SCO1/SENP1/ANXA2/RGP1/DDRGK1/OS9/UBAC2/CCAR2/TRIM39/ATRAID/MARCHF7/UBE2G2/RYBP/WAC/N4BP1/PBK/USP7/TAF9/UBE2J1	35
GO:0016241	regulation of macroautophagy	61/4589	171/18670	0.000742795	0.00775704	0.00673443	ATP6V1H/SH3GLB1/SEC22B/LAMTOR4/RNF41/SNX6/NPC1/MAP3K7/SESN2/SUPT5H/ATP6V0B/EXOC8/LAMTOR5/SMCR8/RAB3GAP2/ATP6V1C1/ATG13/CALCOCO2/SCFD1/LRSAM1/RALB/UBQLN1/EXOC7/ATP6V1G1/RB1CC1/ERN1/NPRL3/ATP6V1A/RAB12/UBQLN4/ATP6V0E1/ATP6V1E1/RIPK2/SNX5/PRKAG1/NPRL2/PRKAB1/PIP4K2B/WAC/MFN2/VPS26A/RRAGC/USP30/PHF23/LARP1/VPS26B/PIP4K2C/PIM2/RAB1B/UBQLN2/USP36/EXOC1/LAMTOR2/ATP6V1D/DCN/ATG101/POLDIP2/CDC37/LAMTOR1/M…	61
GO:0006851	mitochondrial calcium ion transmembrane transport	14/4589	25/18670	0.000756753	0.00788854	0.00684859	YME1L1/PARL/PMPCB/PSEN2/MCUR1/VDAC1/SLC25A23/PHB/LETM1/MICU2/STOML2/PMPCA/PHB2/MICU1	14
GO:0090502	RNA phosphodiester bond hydrolysis, endonucleolytic	32/4589	77/18670	0.000761845	0.00792731	0.00688225	AGO1/DBR1/TSNAX/EDC3/DGCR8/MRPL44/TSEN54/POP7/FCF1/RPP21/RPP14/TSEN15/RPP30/ERN1/APEX1/NOL9/RNASEH1/RNASEL/RPS21/SND1/RNASEH2A/TSEN34/NOB1/AGO2/UTP20/ELAC2/POP4/RPP40/CPSF3/BOP1/TSN/KRI1	32
GO:0070671	response to interleukin-12	23/4589	50/18670	0.000777904	0.00807984	0.00701468	HSPA9/TCP1/ANXA2/CD47/SNRPA1/CNN2/MSN/AIP/JAK1/PPIA/HNRNPDL/TYK2/P4HB/RIPK2/CDC42/CAPZA1/LMNB1/HNRNPA2B1/GSTA2/RPLP0/HNRNPF/TALDO1/GSTO1	23
GO:0006490	oligosaccharide-lipid intermediate biosynthetic process	12/4589	20/18670	0.000788617	0.00813261	0.00706049	ALG11/ALG8/DOLK/ALG3/ALG2/DPAGT1/NUS1/ALG10/MPDU1/ALG12/DHDDS/DOLPP1	12
GO:0033617	mitochondrial respiratory chain complex IV assembly	12/4589	20/18670	0.000788617	0.00813261	0.00706049	COA3/COX20/COX18/COX16/BCS1L/SCO1/COA1/TIMM21/SCO2/COA5/OXA1L/COA4	12
GO:0046931	pore complex assembly	12/4589	20/18670	0.000788617	0.00813261	0.00706049	NDC1/TMEM170A/CCT8/TSPAN33/CCT3/NUP98/NUP107/NUP205/NUP93/ANO6/AHCTF1/NUP153	12
GO:1901673	regulation of mitotic spindle assembly	12/4589	20/18670	0.000788617	0.00813261	0.00706049	CHMP1A/HSPA1B/CEP97/CHMP2A/PLK1/SMC3/CHMP5/VPS4B/DRG1/TPR/CCSAP/SMC1A	12
GO:1901185	negative regulation of ERBB signaling pathway	24/4589	53/18670	0.000797403	0.00820856	0.00712643	RNF115/STAM2/SNX6/PTPN18/EPS15L1/SOCS5/EREG/HGS/SOCS4/HBEGF/STAM/RNF126/TSG101/NUP62/VPS25/ERRFI1/ZGPAT/PTPN12/CDC42/SNX5/EPN1/DUSP3/RAB7A/CHMP6	24
GO:0045292	mRNA cis splicing, via spliceosome	25/4589	56/18670	0.000809873	0.00832209	0.00722499	SRSF5/DCPS/SRSF9/DDX23/SNRNP200/WBP4/RBM19/SRSF6/RBM4B/SFSWAP/SNRPC/SRSF3/NCBP1/WBP11/NCBP2/RBM4/RBM22/SART1/PRPF40A/PRPF39/SRSF10/SRSF4/SRSF7/CWC15/SRSF2	25
GO:0006220	pyrimidine nucleotide metabolic process	27/4589	62/18670	0.00081683	0.00837867	0.00727411	UMPS/CTPS1/ENTPD4/ERH/AGPAT1/AGPAT5/TDG/NME6/TBPL1/CMPK1/UPRT/DCTD/OGG1/DCK/CDS2/MBD4/TYMS/DTYMK/UCKL1/NT5C/AGPAT3/NTHL1/UCK1/DUT/CAD/NME2P1/NEIL2	27
GO:0043248	proteasome assembly	9/4589	13/18670	0.000861853	0.00877814	0.00762092	OTUD6B/PSMD11/ADRM1/PSMD9/PSMD13/PSMG2/PSMD5/PSMD4/PSMD10	9
GO:0090481	pyrimidine nucleotide-sugar transmembrane transport	9/4589	13/18670	0.000861853	0.00877814	0.00762092	SLC35A5/SLC35A1/SLC35A2/SLC35D2/SLC35B1/SLC35D1/SLC35A3/SLC35A4/SLC35C2	9
GO:0090646	mitochondrial tRNA processing	9/4589	13/18670	0.000861853	0.00877814	0.00762092	TRNT1/TRMT61B/TRMT5/MTO1/TRMT10B/ELAC2/TRMT10C/TRMT10A/TRIT1	9
GO:0106074	aminoacyl-tRNA metabolism involved in translational fidelity	9/4589	13/18670	0.000861853	0.00877814	0.00762092	IARS1/VARS1/TARS2/AARS2/IARS2/LARS1/DTD2/VARS2/AARSD1	9
GO:0006470	protein dephosphorylation	104/4589	321/18670	0.000870323	0.00884879	0.00768226	PPTC7/RPRD1A/PPP1R27/B3GAT3/PPME1/PTBP1/FAM122A/CTDSP2/DUSP7/URI1/SPPL3/PTPN23/PPP1R14B/MTMR14/SYMPK/PPP4C/CTTNBP2NL/PPP2R5E/DUSP6/NUAK1/PTPN18/PPM1M/CDC25A/TIPRL/CD300A/BOD1L1/STYX/PPP1R16A/CTDSPL2/PPP2R2A/HSP90B1/PPP2CA/RPRD1B/ILKAP/PGAM5/PPM1A/PPP2R1B/TIMM50/PTPMT1/CDKN3/PPP3R1/DUSP11/CDH5/SBF1/PPP1CB/ARPP19/EIF2AK2/LMTK2/TAB1/PPP6R3/MDP1/MTMR6/PPP1CA/SSU72/UBLCP1/PPP6R2/FBXW11/CTDNEP1/CNEP1R1…	104
GO:0051123	RNA polymerase II preinitiation complex assembly	15/4589	28/18670	0.000917512	0.00927956	0.00805624	MED6/GTF2B/DR1/PSMC6/PSMC4/TAF6L/TAF6/TAF11/GTF2A2/TAF12/PSMC3/TAF7/TBP/PSMC2/CAND1	15
GO:0051984	positive regulation of chromosome segregation	15/4589	28/18670	0.000917512	0.00927956	0.00805624	CDC6/ESPL1/CUL3/ANAPC4/MACROH2A1/DDX11/CDT1/SMC5/RAD21/ANAPC5/DLGAP5/NUMA1/CCNB1/RCC2/ANAPC11	15
GO:0070198	protein localization to chromosome, telomeric region	15/4589	28/18670	0.000917512	0.00927956	0.00805624	DKC1/TNKS2/CCT7/CCT8/TCP1/TNKS/WRAP53/MACROH2A1/CCT3/CCT4/CCT2/ATR/GNL3/TERF1/CCT6A	15
GO:1905269	positive regulation of chromatin organization	40/4589	103/18670	0.000923187	0.00932064	0.0080919	SIN3A/AKAP8/RIF1/CHTOP/PAXIP1/RNF40/KMT2E/TRIM28/KMT2A/CTBP1/KAT7/PIH1D1/LMNA/NELFE/SIRT6/RPS6KA4/JDP2/MTF2/WDR61/SETDB1/RNF20/PHF19/C6orf89/SART3/BRD4/PPHLN1/RTF1/CTR9/BRD7/MPHOSPH8/MUC1/DNMT1/UBE2N/CCNB1/TPR/ZBTB7B/MIER1/MORC2/PAF1/RUVBL2	40
GO:0038095	Fc-epsilon receptor signaling pathway	60/4589	169/18670	0.000935089	0.00942433	0.00818192	PSMB5/IGLV3-1/PSME3/PSMB8/IGLV3-19/MAP3K7/PSMB6/IGHV4-59/PSMC6/PSMB2/PSMB1/NFKB1/PSMB9/PSMA5/FCER1G/PSMD11/PSMA1/PSMA4/PSMB4/PSMD8/PPP3R1/IGLV2-23/PSMC4/TAB2/CUL1/PSMD14/PSMD3/TAB1/PSMB10/IGKV4-1/IGLV1-40/FBXW11/CHUK/PSMD6/PSMA6/PSMD9/PSMA3/PSMB7/PSMD13/IGKV1-17/IGLV3-25/PSMB3/MAP2K7/PSMD12/PSMC3/SKP1/IGLC3/PSMD5/PSMA2/BTRC/IGHV4-39/PSMD7/PSMD4/PSMC2/PSMD2/IKBKB/PSMD10/IGLV3-21/PSMD1/MAP3K1	60
GO:0016571	histone methylation	51/4589	139/18670	0.000946187	0.00951956	0.0082646	FBL/SMYD2/KMT2D/RIF1/CHTOP/PAXIP1/WDR82/KMT2E/IWS1/KMT2A/KMT2C/SETD1A/NTMT1/PRMT9/SUV39H2/SUV39H1/SETD3/PIH1D1/PWP1/LMNA/NELFE/EHMT1/CTCF/MTF2/WDR61/ASH2L/MACROH2A1/SETDB1/RNF20/SUZ12/PHF19/SETD1B/KDM3A/SUPT6H/BRD4/PRDM4/DPY30/DOT1L/ASH1L/RTF1/CTR9/COPRS/RBBP5/ARID4A/H1-4/DNMT1/NSD1/SETD5/PAF1/EHMT2/BCOR	51
GO:0030811	regulation of nucleotide catabolic process	33/4589	81/18670	0.000961653	0.00965834	0.00838509	NDC1/POM121/NUP43/NUP37/PGAM1/SIRT6/NUP160/NUP50/NUP62/NUP54/NUP188/NUP155/RAE1/NUP88/SEC13/NUP98/NUP107/NUP205/NUP93/NCOR1/PRKAG1/ECD/POM121C/NUP214/ENTPD5/TPR/SEH1L/NUP35/RANBP2/NUP85/NUP153/EIF6/ARNT	33
GO:0044773	mitotic DNA damage checkpoint	38/4589	97/18670	0.00101001	0.0101185	0.00878461	CNOT7/RBL2/PCBP4/RPA2/CDKN1B/GTSE1/PML/SFN/ZNF830/CNOT1/MDM4/MDC1/MUS81/RFWD3/SYF2/RAD9A/CDK2/PIDD1/RINT1/CNOT6/PCNA/TFDP2/RPL26/CNOT8/TFDP1/CNOT11/DONSON/PPP1R10/CNOT10/CNOT6L/MUC1/EME1/CNOT2/CCNB1/E2F4/CNOT3/TRIAP1/PLAGL1	38
GO:0002224	toll-like receptor signaling pathway	53/4589	146/18670	0.00101098	0.0101185	0.00878461	BIRC2/TNIP2/IRF3/CTSK/PIK3R4/UNC93B1/MAP3K7/CD14/TANK/TIRAP/GRAMD4/OTUD4/PIK3C3/MYD88/CD300A/UBE2D2/FGB/EPG5/CAV1/HSP90B1/CYBA/LRRC14/UBQLN1/CACTIN/IRF7/TAB2/RPS27A/RIPK1/IRAK1/TAB1/FGA/CNPY3/APPL1/NFKBIL1/IRF1/CHUK/TRIL/RAB11FIP2/UBC/RIPK2/UBA52/WDFY1/FGG/BIRC3/TICAM1/LGR4/CTSL/NR1H3/IKBKB/MAPKAPK3/UBE2D3/CTSB/MAP3K1	53
GO:1905820	positive regulation of chromosome separation	8/4589	11/18670	0.00104866	0.0104775	0.00909627	ESPL1/CUL3/ANAPC4/CDT1/ANAPC5/DLGAP5/NUMA1/ANAPC11	8
GO:0050685	positive regulation of mRNA processing	16/4589	31/18670	0.00105991	0.0105717	0.00917802	RBM3/LEO1/DAZAP1/SNRNP70/THRAP3/NUDT21/NCBP1/NUP98/CDC73/NCBP2/RBMXL1/SF3B4/CCNB1/TRA2A/PAF1/RBMX	16
GO:0042059	negative regulation of epidermal growth factor receptor signaling pathway	22/4589	48/18670	0.00106712	0.0106252	0.00922445	RNF115/STAM2/SNX6/EPS15L1/SOCS5/EREG/HGS/SOCS4/HBEGF/STAM/RNF126/TSG101/NUP62/VPS25/ERRFI1/ZGPAT/CDC42/SNX5/EPN1/DUSP3/RAB7A/CHMP6	22
GO:0031056	regulation of histone modification	52/4589	143/18670	0.00107269	0.0106623	0.00925669	SIN3A/AKAP8/RIF1/CHTOP/PAXIP1/ZNF451/RNF40/OTUB1/KMT2E/IWS1/KMT2A/CTBP1/ATG5/KAT7/PIH1D1/LMNA/NELFE/CTCF/RPS6KA4/JDP2/MTF2/WDR61/MACROH2A1/SPI1/RNF20/UBR5/PHF19/TRIP12/C6orf89/TADA3/KDM3A/SUPT6H/SART3/BRD4/RTF1/CTR9/BRD7/KDM5A/TAF7/CHEK1/EID1/MUC1/DNMT1/UBE2N/NSD1/SETD5/CCNB1/ZBTB7B/PAF1/BCOR/RUVBL2/NOC2L	52
GO:0045815	positive regulation of gene expression, epigenetic	27/4589	63/18670	0.00109841	0.0108991	0.0094623	TWISTNB/MYO1C/POLR1A/HMGA1/DEK/BAZ1B/POLR2H/ASF1A/POLR2K/TAF1D/MYBBP1A/POLR1B/MACROH2A1/PHF2/ELOF1/POLR1C/POLR1E/CD3EAP/DDX21/SMARCA5/SF3B1/CHEK1/POLR2E/H1-4/TBP/POLR2L/TAF1C	27
GO:0043966	histone H3 acetylation	26/4589	60/18670	0.00110706	0.0109662	0.00952053	SIN3A/SUPT7L/ZNF451/MAP3K7/CRTC2/KMT2A/DR1/KAT6A/KAT7/PIH1D1/TAF5L/SPI1/TAF6L/POLE4/TADA3/TAF12/POLE3/MEAF6/CHEK1/BRPF1/TAF10/TAF9/ING5/TADA1/MCM3AP/BRD1	26
GO:1901799	negative regulation of proteasomal protein catabolic process	25/4589	57/18670	0.00110938	0.0109703	0.00952407	HSP90AB3P/ERLEC1/SGTA/ALAD/RPL11/PSME3IP1/DERL2/UBXN1/USP19/STYX/SCO1/SENP1/DDRGK1/OS9/UBAC2/CCAR2/MARCHF7/UBE2G2/RYBP/WAC/N4BP1/PBK/USP7/TAF9/UBE2J1	25
GO:0043470	regulation of carbohydrate catabolic process	35/4589	88/18670	0.00114473	0.0113006	0.00981082	NDC1/POM121/NUP43/NUP37/PGAM1/SIRT6/NUP160/NUP50/PPP1CB/NUP62/NUP54/NUP188/NUP155/RAE1/NUP88/PPP1CA/SEC13/NUP98/NUP107/NUP205/NUP93/NCOR1/PRKAG1/ECD/POM121C/NUP214/ENTPD5/TPR/SEH1L/NUP35/RANBP2/NUP85/NUP153/EIF6/ARNT	35
GO:1901800	positive regulation of proteasomal protein catabolic process	40/4589	104/18670	0.00114889	0.0113222	0.00982963	HSPA1B/RNF185/CSNK1A1/SGTA/FAM122A/ARIH2/KEAP1/EDEM2/RNF40/DDA1/TRIB3/SOCS5/DET1/SOCS4/CAV1/ARIH1/CEBPA/UBQLN1/PSMC4/DDRGK1/ANKIB1/PLK1/TRIB1/SUMO1/RNF19B/STUB1/ZFAND2A/RNF144A/RBX1/TMTC3/EDEM1/NUB1/UBQLN2/RCHY1/PSMC2/HSPBP1/RNFT1/PSMD10/SUMO2/RAD23A	40
GO:0071158	positive regulation of cell cycle arrest	33/4589	82/18670	0.00123443	0.0121445	0.0105435	CNOT7/RBL2/ZBTB17/PCBP4/CDKN1B/GTSE1/PML/SFN/CNOT1/RRP8/MDM4/RPL23/MYBBP1A/CDK2/MED25/PIDD1/CNOT6/PCNA/TFDP2/RPL26/CNOT8/TFDP1/CNOT11/CNOT10/CNOT6L/MUC1/GATA6/CNOT2/CCNB1/E2F4/CNOT3/TRIAP1/PLAGL1	33
GO:0060337	type I interferon signaling pathway	37/4589	95/18670	0.00132372	0.0129788	0.0112678	HLA-B/CNOT7/IRF3/PSMB8/LSM14A/IFITM3/YTHDF3/HLA-C/MYD88/HLA-E/OAS2/IRF5/IFNAR1/HLA-A/HLA-G/CACTIN/IRF7/UBE2K/IRAK1/JAK1/IRF1/RNASEL/TYK2/ABCE1/STAT1/SP100/ADAR/MAVS/OASL/HLA-H/IFITM1/YTHDF2/ISG15/CDC37/PTPN1/IFITM2/IP6K2	37
GO:0071357	cellular response to type I interferon	37/4589	95/18670	0.00132372	0.0129788	0.0112678	HLA-B/CNOT7/IRF3/PSMB8/LSM14A/IFITM3/YTHDF3/HLA-C/MYD88/HLA-E/OAS2/IRF5/IFNAR1/HLA-A/HLA-G/CACTIN/IRF7/UBE2K/IRAK1/JAK1/IRF1/RNASEL/TYK2/ABCE1/STAT1/SP100/ADAR/MAVS/OASL/HLA-H/IFITM1/YTHDF2/ISG15/CDC37/PTPN1/IFITM2/IP6K2	37
GO:2000278	regulation of DNA biosynthetic process	41/4589	108/18670	0.00135025	0.0132165	0.0114741	HNRNPA1/PARN/PNKP/CHTF8/PDGFB/DKC1/NAT10/TNKS2/RFC2/DSCC1/SMG5/AURKB/PTGES3/DDX39B/EXOSC10/CCT7/CCT8/TCP1/TNKS/MAPKAPK5/PARP4/WRAP53/MYC/DCP2/RFC4/CCT3/SMG7/CCT4/HNRNPC/CCT2/ATR/TFDP1/PIF1/MAP2K7/HNRNPA2B1/DNAJC2/NEK2/CHTF18/TERF1/CCT6A/RFC5	41
GO:0006047	UDP-N-acetylglucosamine metabolic process	10/4589	16/18670	0.00142205	0.0138722	0.0120434	GFPT1/PGM3/UAP1/DPAGT1/SLC35A3/MGAT1/GNPDA2/GFPT2/GNPNAT1/NAGK	10
GO:0070200	establishment of protein localization to telomere	10/4589	16/18670	0.00142205	0.0138722	0.0120434	DKC1/CCT7/CCT8/TCP1/WRAP53/CCT3/CCT4/CCT2/TERF1/CCT6A	10
GO:0071459	protein localization to chromosome, centromeric region	12/4589	21/18670	0.00142985	0.0139248	0.0120891	CHAMP1/ZW10/IK/AURKB/SPDL1/CTCF/CDT1/TTK/BOD1/BUB3/TRAPPC12/RCC2	12
GO:0035666	TRIF-dependent toll-like receptor signaling pathway	15/4589	29/18670	0.00147146	0.0143059	0.01242	BIRC2/IRF3/CD14/TANK/UBE2D2/IRF7/RPS27A/RIPK1/CHUK/UBC/UBA52/BIRC3/TICAM1/IKBKB/UBE2D3	15
GO:0071349	cellular response to interleukin-12	22/4589	49/18670	0.0014918	0.0144792	0.0125704	HSPA9/TCP1/ANXA2/CD47/SNRPA1/CNN2/MSN/AIP/JAK1/PPIA/HNRNPDL/TYK2/P4HB/CDC42/CAPZA1/LMNB1/HNRNPA2B1/GSTA2/RPLP0/HNRNPF/TALDO1/GSTO1	22
GO:0034340	response to type I interferon	38/4589	99/18670	0.00157198	0.0152318	0.0132238	HLA-B/CNOT7/IRF3/PSMB8/LSM14A/IFITM3/YTHDF3/HLA-C/MYD88/HLA-E/SHMT2/OAS2/IRF5/IFNAR1/HLA-A/HLA-G/CACTIN/IRF7/UBE2K/IRAK1/JAK1/IRF1/RNASEL/TYK2/ABCE1/STAT1/SP100/ADAR/MAVS/OASL/HLA-H/IFITM1/YTHDF2/ISG15/CDC37/PTPN1/IFITM2/IP6K2	38
GO:0006356	regulation of transcription by RNA polymerase I	16/4589	32/18670	0.00163985	0.0158099	0.0137257	HEATR1/NCL/DHX33/RASL11A/PIH1D1/PWP1/POLR2K/MACROH2A1/DDX11/UBTF/WDR75/NOL11/WDR43/POLR2L/TAF1C/MARS1	16
GO:0008608	attachment of spindle microtubules to kinetochore	16/4589	32/18670	0.00163985	0.0158099	0.0137257	CHAMP1/APC/AURKB/CENPC/SPAG5/CDT1/KIF2C/BOD1/KNSTRN/CDC42/BUB3/NEK2/CCNB1/SEH1L/ZNF207/RCC2	16
GO:0051085	chaperone cofactor-dependent protein refolding	16/4589	32/18670	0.00163985	0.0158099	0.0137257	HSPA13/HSPA1B/ST13/TOR1B/DNAJB4/HSPE1/PTGES3/HSPA9/HSPA6/HSPA7/DNAJB12/CD74/HSPA14/HSPH1/DNAJB14/DNAJC7	16
GO:0071456	cellular response to hypoxia	70/4589	207/18670	0.00168621	0.0162298	0.0140902	PSMB5/PSME3/PSMB8/CREBBP/CYBB/PSMB6/RBPJ/AQP3/PSMC6/USP19/CCNA2/PSMB2/HP1BP3/SUV39H2/SUV39H1/PSMB1/MDM4/PSMB9/PSMA5/PSMD11/LMNA/PSMA1/PSMA4/PSMB4/PSMD8/MYC/UBQLN1/PSMC4/RPS27A/PSMD14/IRAK1/PSMD3/CUL2/PSMB10/TMBIM6/TBL2/ENO1/PSMD6/PSMA6/STUB1/PSMD9/PSMA3/UBC/PSMB7/P4HB/PSMD13/RBX1/CHCHD2/PSMB3/EIF4EBP1/HIGD1A/HIF1AN/PSMD12/PSMC3/UBA52/NPEPPS/PSMD5/PSMA2/PHB2/RWDD3/GATA6/PSMD7/PSMD4/PSMC2/CCNB1/VHL…	70
GO:0007041	lysosomal transport	40/4589	106/18670	0.001749	0.0168061	0.0145905	VIPAS39/AP4M1/ZFYVE16/DTX3L/TGFBRAP1/NPC1/HMGXB4/SCYL2/WASH3P/HGS/EPG5/LAMP1/NCOA4/ATG14/VPS51/AP1G1/MVB12A/TSG101/GRN/VPS33A/SNX27/HGSNAT/RHOB/VPS4A/LARS1/VPS41/RAB12/VPS39/CHMP5/VPS4B/LAMP2/MGRN1/GCC2/VPS52/USE1/RAB7A/CHMP3/FAM160A2/RBSN/ANKFY1	40
GO:0006101	citrate metabolic process	17/4589	35/18670	0.00177577	0.017035	0.0147893	ACLY/SDHC/MDH2/SDHB/SUCLA2/FH/PDHB/IDH1/ACO2/DLD/MDH1/IDH3B/SUCLG1/IDH3A/SDHD/DLST/SDHAF2	17
GO:0046939	nucleotide phosphorylation	49/4589	136/18670	0.00183766	0.0175994	0.0152793	NDC1/POM121/PNKP/NUP43/FOXK1/PFKL/NUP37/PGAM1/SIRT6/NUP160/NUP50/NME6/CMPK1/NUP62/NUP54/NUP188/NUP155/RAE1/NUP88/LDHA/SEC13/ENO1/NUP98/NUP107/NUP205/HK2/NUP93/GUK1/DTYMK/NCOR1/PRKAG1/ECD/TPI1/SUCLG1/POM121C/NUP214/FOXK2/ALDOB/ENTPD5/ADPGK/TPR/SEH1L/NUP35/NME2P1/RANBP2/NUP85/NUP153/EIF6/ARNT	49
GO:0006268	DNA unwinding involved in DNA replication	9/4589	14/18670	0.00188653	0.0179781	0.015608	HMGA1/MCM2/RECQL4/MCM4/MCM6/RECQL/MCM7/RECQL5/RPA1	9
GO:0031937	positive regulation of chromatin silencing	9/4589	14/18670	0.00188653	0.0179781	0.015608	SIN3A/TRIM28/SIRT6/SETDB1/PPHLN1/MPHOSPH8/DNMT1/MIER1/MORC2	9
GO:0043144	snoRNA processing	9/4589	14/18670	0.00188653	0.0179781	0.015608	EXOSC2/FBL/PARN/DKC1/EXOSC10/EXOSC4/EXOSC5/EXOSC6/EXOSC3	9
GO:0000028	ribosomal small subunit assembly	11/4589	19/18670	0.00196415	0.018595	0.0161436	MRPS11/RPS28/RPS15/RPSA/RPS27/MRPS7/RRP7A/RPS14/ERAL1/RPS19/RPS10	11
GO:0006488	dolichol-linked oligosaccharide biosynthetic process	11/4589	19/18670	0.00196415	0.018595	0.0161436	ALG8/DOLK/ALG3/ALG2/DPAGT1/NUS1/ALG10/MPDU1/ALG12/DHDDS/DOLPP1	11
GO:0016074	snoRNA metabolic process	11/4589	19/18670	0.00196415	0.018595	0.0161436	EXOSC2/FBL/PARN/NOP10/DKC1/GAR1/EXOSC10/EXOSC4/EXOSC5/EXOSC6/EXOSC3	11
GO:0016075	rRNA catabolic process	11/4589	19/18670	0.00196415	0.018595	0.0161436	EXOSC2/EXOSC10/EXOSC4/EXOSC5/DIS3L/EXOSC6/EXOSC8/DEDD2/DIS3/EXOSC9/EXOSC3	11
GO:0000245	spliceosomal complex assembly	33/4589	84/18670	0.00198701	0.01875	0.0162782	SRSF5/CELF1/SRSF9/SLU7/GEMIN6/DDX23/SNRNP200/SF3A1/SCAF11/USP39/DDX39B/CRNKL1/SNRPD2/SNRPE/SRSF6/SF3A3/ISY1/PRPF6/SNRPD1/SFSWAP/SNRPC/SF1/NCBP1/DDX1/YTHDC1/GCFC2/TXNL4A/SRPK1/PRPF39/SF3B1/SRSF10/SNRPG/RBMX	33
GO:1905897	regulation of response to endoplasmic reticulum stress	33/4589	84/18670	0.00198701	0.01875	0.0162782	TXNDC12/RNF185/SERINC3/ERLEC1/SGTA/ATF6/TMEM33/EDEM2/DERL2/UBXN1/USP19/CAV1/BFAR/ATF6B/SYVN1/DNAJC3/UBQLN1/OS9/TMBIM6/ERN1/UBAC2/CREB3/PDX1/UBE2G2/PPP1R15B/GRINA/EDEM1/NFE2L1/UBQLN2/COPS5/UBE2J1/RNFT1/PTPN1	33
GO:0035722	interleukin-12-mediated signaling pathway	21/4589	47/18670	0.00204095	0.0192276	0.0166928	HSPA9/TCP1/ANXA2/SNRPA1/CNN2/MSN/AIP/JAK1/PPIA/HNRNPDL/TYK2/P4HB/CDC42/CAPZA1/LMNB1/HNRNPA2B1/GSTA2/RPLP0/HNRNPF/TALDO1/GSTO1	21
GO:0070534	protein K63-linked ubiquitination	22/4589	50/18670	0.00205271	0.0193069	0.0167617	UBE2T/UBE2G1/BIRC2/RNF115/ARIH2/OTUB1/UBE2S/BFAR/RNF168/UBE2E3/RNF126/WWP2/TRIM27/UBR5/TRIP12/ITCH/STUB1/ZFP91/HECTD1/RNF4/UBE2N/RNF5	22
GO:0032436	positive regulation of proteasomal ubiquitin-dependent protein catabolic process	32/4589	81/18670	0.00207436	0.0194788	0.0169109	HSPA1B/CSNK1A1/SGTA/FAM122A/ARIH2/KEAP1/DDA1/TRIB3/SOCS5/DET1/SOCS4/CAV1/ARIH1/CEBPA/UBQLN1/DDRGK1/ANKIB1/PLK1/TRIB1/SUMO1/RNF19B/STUB1/ZFAND2A/RNF144A/RBX1/NUB1/UBQLN2/RCHY1/HSPBP1/PSMD10/SUMO2/RAD23A	32
GO:0034968	histone lysine methylation	42/4589	114/18670	0.00232124	0.0217616	0.0188928	SMYD2/KMT2D/RIF1/PAXIP1/WDR82/KMT2E/IWS1/KMT2A/KMT2C/SETD1A/SUV39H2/SUV39H1/SETD3/PIH1D1/PWP1/LMNA/NELFE/EHMT1/MTF2/WDR61/ASH2L/MACROH2A1/SETDB1/SUZ12/PHF19/SETD1B/KDM3A/SUPT6H/BRD4/DPY30/DOT1L/ASH1L/RTF1/CTR9/RBBP5/ARID4A/H1-4/DNMT1/NSD1/SETD5/EHMT2/BCOR	42
GO:0045943	positive regulation of transcription by RNA polymerase I	12/4589	22/18670	0.00244596	0.0228937	0.0198756	HEATR1/NCL/DHX33/RASL11A/PIH1D1/PWP1/DDX11/UBTF/WDR75/NOL11/WDR43/MARS1	12
GO:0002756	MyD88-independent toll-like receptor signaling pathway	16/4589	33/18670	0.00246365	0.0229413	0.0199169	BIRC2/IRF3/CD14/TANK/UBE2D2/IRF7/RPS27A/RIPK1/CHUK/RAB11FIP2/UBC/UBA52/BIRC3/TICAM1/IKBKB/UBE2D3	16
GO:0051443	positive regulation of ubiquitin-protein transferase activity	16/4589	33/18670	0.00246365	0.0229413	0.0199169	UBE2C/TRIB3/UBE2S/FZR1/DCUN1D1/RAB1A/PLK1/RPS2/AXIN1/STUB1/MASTL/BMI1/UBE2N/DCUN1D5/GOLGA2/UBE2L3	16
GO:0010452	histone H3-K36 methylation	8/4589	12/18670	0.00246693	0.0229413	0.0199169	SMYD2/PAXIP1/IWS1/SETD3/BRD4/ASH1L/NSD1/BCOR	8
GO:2000232	regulation of rRNA processing	8/4589	12/18670	0.00246693	0.0229413	0.0199169	HEATR1/RIOK2/TRMT112/WDR75/RIOK1/WDR43/DIMT1/USP36	8
GO:0060071	Wnt signaling pathway, planar cell polarity pathway	40/4589	108/18670	0.00260475	0.024184	0.0209958	PSMB5/PSME3/PSMB8/AP2S1/PSMB6/PSMC6/PSMB2/PSMB1/PSMB9/PSMA5/PSMD11/PSMA1/PSMA4/PSMB4/PSMD8/PSMC4/PSMD14/PSMD3/PSMB10/PSMD6/VANGL1/PSMA6/PSMD9/PSMA3/PSMB7/PSMD13/CDC42/PSMB3/CLTC/PSMD12/PSMC3/PSMD5/PSMA2/PSMD7/PSMD4/PSMC2/AP2A2/PSMD2/PSMD10/PSMD1	40
GO:0016246	RNA interference	10/4589	17/18670	0.00269509	0.0248232	0.0215508	CELF1/TSNAX/PRKRA/MRPL44/NRDE2/DHX9/ADAR/AGO2/XPO5/TSN	10
GO:0034501	protein localization to kinetochore	10/4589	17/18670	0.00269509	0.0248232	0.0215508	CHAMP1/ZW10/IK/AURKB/SPDL1/CDT1/TTK/BUB3/TRAPPC12/RCC2	10
GO:0035518	histone H2A monoubiquitination	10/4589	17/18670	0.00269509	0.0248232	0.0215508	PCGF2/RNF168/RYBP/SKP1/RNF2/BMI1/PCGF1/RING1/PCGF5/BCOR	10
GO:0062033	positive regulation of mitotic sister chromatid segregation	10/4589	17/18670	0.00269509	0.0248232	0.0215508	ESPL1/CUL3/ANAPC4/MACROH2A1/CDT1/SMC5/ANAPC5/DLGAP5/NUMA1/ANAPC11	10
GO:2000001	regulation of DNA damage checkpoint	10/4589	17/18670	0.00269509	0.0248232	0.0215508	RPA2/DDX39B/RFWD3/CUL4A/THOC1/THOC5/RINT1/CCAR2/PPP1R10/FEM1B	10
GO:0018208	peptidyl-proline modification	24/4589	57/18670	0.00270146	0.0248422	0.0215673	FKBP2/PPWD1/PPIL1/FKBP9/PPIE/FKBP7/NTMT1/PPIL3/PPIL2/PPIB/CRTAP/PPIG/AIP/P4HA2/PPIA/PPIL4/P4HB/PPID/P4HA1/PPIH/FKBP14/FKBP3/RANBP2/FKBP15	24
GO:0030199	collagen fibril organization	23/4589	54/18670	0.00274919	0.025241	0.0219135	MMP11/DPT/VIPAS39/LOXL4/FMOD/COL5A1/COL1A2/COL5A3/ANXA2/COL12A1/PLOD1/COL5A2/LUM/LOXL2/EMILIN1/FOXC2/SCX/LOX/COLGALT1/P4HA1/PLOD2/PXDN/SERPINH1	23
GO:0006096	glycolytic process	42/4589	115/18670	0.00280138	0.0256729	0.0222884	NDC1/POM121/NUP43/FOXK1/PFKL/NUP37/PGAM1/SIRT6/NUP160/NUP50/NUP62/NUP54/NUP188/NUP155/RAE1/NUP88/LDHA/SEC13/ENO1/NUP98/NUP107/NUP205/HK2/NUP93/NCOR1/PRKAG1/ECD/TPI1/POM121C/NUP214/FOXK2/ALDOB/ENTPD5/ADPGK/TPR/SEH1L/NUP35/RANBP2/NUP85/NUP153/EIF6/ARNT	42
GO:0008654	phospholipid biosynthetic process	84/4589	260/18670	0.00280512	0.0256729	0.0222884	CSNK2B/PIK3C2A/PYURF/PIGH/LPIN2/PDGFB/LPGAT1/MTMR14/PIK3R4/PDGFA/STARD7/PISD/PIK3C3/PIGU/INPP5E/ABHD3/PIGX/CSNK2A1/DOLK/PIGK/PI4K2B/AGPAT1/SERINC1/SERAC1/PIGF/PIGS/RAB38/PLSCR1/PTPMT1/AGPAT5/CEPT1/LPIN1/SBF1/GGPS1/PLEKHA1/FITM2/MTMR6/CAPN2/RAB14/PGS1/PGAP3/CDS2/IDH1/DPAGT1/PIGG/MTMR9/DPM2/PLA2G2A/NUS1/PIP5K1A/PI4KB/RAB4A/MTMR1/ETNK2/IMPA1/INPPL1/PIP4K2B/PIGB/MVK/TAZ/MPPE1/AGPAT3/ETNPPL/IDI1/CPNE3…	84
GO:0070199	establishment of protein localization to chromosome	13/4589	25/18670	0.00285045	0.0260464	0.0226128	DKC1/CCT7/CCT8/PIH1D1/TCP1/WRAP53/MACROH2A1/CCT3/CCT4/CCT2/TERF1/CCT6A/RUVBL2	13
GO:0031330	negative regulation of cellular catabolic process	85/4589	264/18670	0.00295833	0.0269895	0.0234315	HSP90AB3P/RBM10/RPL5/PARN/SEC22B/ERLEC1/SGTA/RNF41/FOXK1/SLC11A1/DKC1/NPC1/ALAD/RPL11/PSME3IP1/PDCL3/DERL2/TARDBP/UBXN1/PML/TIRAP/MYD88/LAPTM4B/ANGEL2/USP19/SYNCRIP/STYX/SMCR8/CSNK2A1/YBX3/SIRT6/LRPPRC/RPL23/SCO1/SENP1/KLHL22/ANXA2/PAIP1/SCFD1/RGP1/SNRNP70/TAB2/DDRGK1/THRAP3/DHX9/OS9/UBAC2/MTMR9/CCAR2/TRIM39/LARS1/ATRAID/EIF4G2/MARCHF7/ZFP36/WDR6/UBQLN4/HNRNPC/TOB1/UBE2G2/PABPC1/HP/HNRNPA0/RYBP/B…	85
GO:0044106	cellular amine metabolic process	46/4589	129/18670	0.00313415	0.028458	0.0247064	PSMB5/PSME3/PSMB8/PSMB6/SRM/SAT1/PSMC6/PSMB2/PSMB1/PSMB9/PSMA5/PSMD11/IDO1/PSMA1/PSMA4/PSMB4/PSMD8/DHPS/PSMC4/PSMD14/OAZ1/PSMD3/PSMB10/AZIN1/PSMD6/PSMA6/PSMD9/PSMA3/SMS/AFMID/PSMB7/PSMD13/PSMB3/GDE1/NAPEPLD/OAZ2/PSMD12/PSMC3/PSMD5/PSMA2/PSMD7/PSMD4/PSMC2/PSMD2/PSMD10/PSMD1	46
GO:0007084	mitotic nuclear envelope reassembly	7/4589	10/18670	0.00314886	0.028458	0.0247064	REEP4/BANF1/EMD/PPP2R2A/LMNA/PPP2CA/REEP3	7
GO:0033182	regulation of histone ubiquitination	7/4589	10/18670	0.00314886	0.028458	0.0247064	RNF40/OTUB1/RNF20/UBR5/TRIP12/CTR9/UBE2N	7
GO:0035520	monoubiquitinated protein deubiquitination	7/4589	10/18670	0.00314886	0.028458	0.0247064	USP16/USP47/ASXL1/USP1/MYSM1/USP7/USP15	7
GO:0070816	phosphorylation of RNA polymerase II C-terminal domain	7/4589	10/18670	0.00314886	0.028458	0.0247064	CDK12/CDK13/BRD4/PPIL4/GTF2H1/GTF2H3/GTF2H4	7
GO:1902101	positive regulation of metaphase/anaphase transition of cell cycle	7/4589	10/18670	0.00314886	0.028458	0.0247064	ESPL1/CUL3/ANAPC4/CDT1/ANAPC5/DLGAP5/ANAPC11	7
GO:0006515	protein quality control for misfolded or incompletely synthesized proteins	14/4589	28/18670	0.00317473	0.028647	0.0248705	RNF185/YME1L1/CUL3/LONP2/SDF2/RNF126/CLPP/UGGT1/ANKZF1/STUB1/NGLY1/POMT2/UBE2W/RNF5	14
GO:0009615	response to virus	102/4589	326/18670	0.00334942	0.0301761	0.026198	SIN3A/CNOT7/DDX3X/BIRC2/IRF3/SERINC3/DTX3L/LSM14A/GBF1/IFITM3/CARD9/URI1/UNC93B1/HMGA1/POLR3A/C1QBP/LGALS9/CREBZF/PML/PRKRA/CCDC130/BANF1/MAPK11/GBP1/OAS2/LAMTOR5/TRIM44/IRF5/IFNAR1/CCL8/EXOSC4/EXOSC5/PCBP2/RPS15A/PUM1/G3BP1/IL10RB/SLFN11/CCL19/PLSCR1/DNAJC3/IRF7/IFI16/EIF2AK2/DHX9/IFNGR2/HTRA1/APOBEC3B/CCL4/ZMYND11/ENO1/ANKRD17/IRF1/CHUK/RIOK3/POLR3F/NPLOC4/ITCH/RNASEL/DDX1/ABCE1/AGBL5/STAT1/ILF…	102
GO:0006661	phosphatidylinositol biosynthetic process	42/4589	116/18670	0.0033647	0.0302195	0.0262357	PIK3C2A/PYURF/PIGH/PDGFB/MTMR14/PIK3R4/PDGFA/PIK3C3/PIGU/INPP5E/PIGX/PIGK/PI4K2B/PIGF/PIGS/SBF1/PLEKHA1/MTMR6/RAB14/PGAP3/PIGG/MTMR9/DPM2/PIP5K1A/PI4KB/RAB4A/MTMR1/IMPA1/INPPL1/PIP4K2B/PIGB/MPPE1/PIP4K2C/PIGO/SACM1L/RUFY1/PI4KA/PGAP2/PIGM/DPM1/PI4K2A/GPAA1	42
GO:0006757	ATP generation from ADP	42/4589	116/18670	0.0033647	0.0302195	0.0262357	NDC1/POM121/NUP43/FOXK1/PFKL/NUP37/PGAM1/SIRT6/NUP160/NUP50/NUP62/NUP54/NUP188/NUP155/RAE1/NUP88/LDHA/SEC13/ENO1/NUP98/NUP107/NUP205/HK2/NUP93/NCOR1/PRKAG1/ECD/TPI1/POM121C/NUP214/FOXK2/ALDOB/ENTPD5/ADPGK/TPR/SEH1L/NUP35/RANBP2/NUP85/NUP153/EIF6/ARNT	42
GO:0009219	pyrimidine deoxyribonucleotide metabolic process	11/4589	20/18670	0.00340091	0.0304973	0.0264768	TDG/TBPL1/DCTD/OGG1/MBD4/TYMS/DTYMK/NT5C/NTHL1/DUT/NEIL2	11
GO:0009394	2'-deoxyribonucleotide metabolic process	15/4589	31/18670	0.00342316	0.0306492	0.0266087	NUDT1/NUDT15/TDG/TBPL1/DCTD/OGG1/MBD4/TYMS/GUK1/DTYMK/NT5C/NTHL1/ADA/DUT/NEIL2	15
GO:0006099	tricarboxylic acid cycle	16/4589	34/18670	0.00360337	0.032163	0.027923	SDHC/MDH2/SDHB/SUCLA2/FH/PDHB/IDH1/ACO2/DLD/MDH1/IDH3B/SUCLG1/IDH3A/SDHD/DLST/SDHAF2	16
GO:0033120	positive regulation of RNA splicing	16/4589	34/18670	0.00360337	0.032163	0.027923	SRSF5/RBM3/DAZAP1/SNRNP70/HNRNPLL/THRAP3/ERN1/NCBP1/NUP98/U2AF2/RBM22/RBMXL1/SF3B4/POLR2A/TRA2A/RBMX	16
GO:0001829	trophectodermal cell differentiation	9/4589	15/18670	0.00369049	0.0328391	0.0285099	JUNB/CUL3/BYSL/SP3/CTR9/ADA/CNOT2/CNOT3/HOPX	9
GO:1903543	positive regulation of exosomal secretion	9/4589	15/18670	0.00369049	0.0328391	0.0285099	CHMP2A/HGS/PDCD6IP/STAM/TSG101/SNF8/VPS4A/VPS4B/RAB7A	9
GO:0071453	cellular response to oxygen levels	76/4589	234/18670	0.0037107	0.0329682	0.028622	PSMB5/PSME3/PSMB8/CREBBP/CYBB/PSMB6/RBPJ/AQP3/PSMC6/USP19/CCNA2/PSMB2/HP1BP3/SUV39H2/SUV39H1/PSMB1/MDM4/PSMB9/PSMA5/CAV1/PSMD11/LMNA/PSMA1/PSMA4/PSMB4/PSMD8/MYC/UBQLN1/PSMC4/RPS27A/PSMD14/IRAK1/ATP6V1G1/PSMD3/CUL2/PSMB10/TMBIM6/TBL2/ENO1/PSMD6/PSMA6/ATP6AP1/STUB1/PSMD9/ATP6V1A/PSMA3/UBC/PSMB7/P4HB/PSMD13/RBX1/CHCHD2/PSMB3/EIF4EBP1/HIGD1A/HIF1AN/PSMD12/PSMC3/UBA52/NPEPPS/PSMD5/PSMA2/PHB2/RWDD3/GAT…	76
GO:0000289	nuclear-transcribed mRNA poly(A) tail shortening	17/4589	37/18670	0.00372417	0.033037	0.0286817	CNOT7/PARN/CNOT1/MLH1/POLR2G/CNOT6/SAMD4B/ZFP36/TOB1/PABPC1/CNOT8/CNOT11/AGO2/CNOT10/CNOT6L/CNOT2/CNOT3	17
GO:0022406	membrane docking	60/4589	178/18670	0.00373785	0.0330568	0.0286989	CKAP5/CEP78/DCTN2/CEP131/TMEM216/RAB15/CEP97/VTI1B/DCTN3/ODF2/MAPRE1/VAMP8/ESYT2/TCTN3/PSEN2/DYNC1I2/SYTL2/HAUS3/CEP57/RAB3IP/ATG14/PLK4/SCFD1/RALB/OFD1/VPS33A/TCTN2/HAUS1/HAUS6/PLK1/MSN/HAUS8/HAUS5/STX12/FBF1/PEX16/SSNA1/RAB8B/NEDD1/HAUS2/CEP164/EXOC5/STX5/NSF/VPS33B/STX10/NEK2/RABEPK/HAUS4/TUBG1/DYNLL1/RAB7A/STX16/VPS45/ACTR1A/YKT6/USO1/TUBB4B/VAMP3/DYNC1H1	60
GO:0090090	negative regulation of canonical Wnt signaling pathway	60/4589	178/18670	0.00373785	0.0330568	0.0286989	PSMB5/PSME3/PSMB8/CSNK1A1/AMER1/CUL3/LATS2/PSMB6/TMEM64/APC/KREMEN2/SCYL2/PSMC6/PSMB2/PSMB1/EMD/PSMB9/PSMA5/CAV1/PSMD11/G3BP1/DACT3/PSMA1/IGFBP4/PSMA4/PSMB4/PSMD8/IGFBP6/PSMC4/PSMD14/PSMD3/PSMB10/AXIN1/PSMD6/PSMA6/PSMD9/SFRP5/PSMA3/PSMB7/PSMD13/RBX1/TMEM88/LATS1/PSMB3/PSMD12/PSMC3/TLE2/PSMD5/PSMA2/PSMD7/PSMD4/PSMC2/PTPRU/PSMD2/SDHAF2/PSMD10/PSMD1/RUVBL2/AXIN2/MAD2L2	60
GO:1903052	positive regulation of proteolysis involved in cellular protein catabolic process	43/4589	120/18670	0.00377973	0.0333761	0.0289761	HSPA1B/RNF185/CSNK1A1/SGTA/FAM122A/ARIH2/KEAP1/EDEM2/RNF40/DDA1/TRIB3/SOCS5/DET1/SOCS4/CAV1/ARIH1/CEBPA/UBQLN1/PSMC4/DDRGK1/ANKIB1/PLK1/TRIB1/AXIN1/SUMO1/RNF19B/STUB1/ZFAND2A/CCDC22/RNF144A/RBX1/RNF139/TMTC3/EDEM1/NUB1/UBQLN2/RCHY1/PSMC2/HSPBP1/RNFT1/PSMD10/SUMO2/RAD23A	43
GO:0016052	carbohydrate catabolic process	66/4589	199/18670	0.00379236	0.0334365	0.0290286	NDC1/POM121/NAGA/GLYCTK/KHK/NUP43/FOXK1/PYGL/PFKL/NUP37/PGAM1/MANBA/FUT4/SIRT6/FUT7/NUP160/NUP50/DCXR/PPP1CB/NUP62/NUP54/NUP188/NUP155/RPE/RAE1/NUP88/PPP1CA/RB1CC1/LDHA/SEC13/ENO1/NUDT5/GUSB/NUP98/MAN2B1/PGD/NUP107/NUP205/HK2/AKR1A1/NUP93/NCOR1/PRKAG1/ECD/SORD/FUT1/TPI1/PHKB/POM121C/NUP214/FOXK2/ALDOB/ENTPD5/AGL/ADPGK/ALDH1A1/GALE/TPR/SEH1L/NUP35/RANBP2/NUP85/GLB1/NUP153/EIF6/ARNT	66
GO:0090175	regulation of establishment of planar polarity	40/4589	110/18670	0.00379915	0.0334453	0.0290362	PSMB5/PSME3/PSMB8/AP2S1/PSMB6/PSMC6/PSMB2/PSMB1/PSMB9/PSMA5/PSMD11/PSMA1/PSMA4/PSMB4/PSMD8/PSMC4/PSMD14/PSMD3/PSMB10/PSMD6/VANGL1/PSMA6/PSMD9/PSMA3/PSMB7/PSMD13/CDC42/PSMB3/CLTC/PSMD12/PSMC3/PSMD5/PSMA2/PSMD7/PSMD4/PSMC2/AP2A2/PSMD2/PSMD10/PSMD1	40
GO:0000413	protein peptidyl-prolyl isomerization	19/4589	43/18670	0.00382195	0.0335948	0.029166	FKBP2/PPWD1/PPIL1/FKBP9/PPIE/FKBP7/PPIL3/PPIL2/PPIB/PPIG/AIP/PPIA/PPIL4/PPID/PPIH/FKBP14/FKBP3/RANBP2/FKBP15	19
GO:0007064	mitotic sister chromatid cohesion	12/4589	23/18670	0.00397937	0.0348724	0.0302752	PDS5A/CHTF8/DSCC1/CDCA5/TNKS/MACROH2A1/MAU2/SMC5/BOD1/NAA50/POGZ/SMC1A	12
GO:0016578	histone deubiquitination	12/4589	23/18670	0.00397937	0.0348724	0.0302752	USP16/UIMC1/ASXL1/SART3/ATXN7L3/MYSM1/ENY2/USP7/USP22/TAF10/USP15/USP36	12
GO:0006839	mitochondrial transport	82/4589	256/18670	0.00403321	0.0352812	0.0306301	MOAP1/UBE2J2/ALKBH7/SH3GLB1/TIMM22/SLC25A1/ARIH2/SLC25A16/HAX1/TIMM17A/PARL/NAIF1/SFN/PMPCB/TMEM14C/TIMM23/PSEN2/CYC1/SLC25A22/MCUR1/MRS2/ATG13/TIMM17B/TIMM44/SLC25A24/TIMM50/SLC25A20/PPP3R1/STARD3/HUWE1/SLC25A23/MRPL18/TIMM10B/SLC25A36/TOMM40L/HPS4/TOMM20/AIP/SAMM50/TIMM21/ABCB10/BAG4/HK2/CHCHD4/UBL5/SLC25A28/TFDP2/SLC25A13/TFDP1/LETM1/YWHAB/MICU2/PITRM1/LEPROT/BMF/CPT1A/MFN2/ROMO1/RNF31/FLVCR1/…	82
GO:0030178	negative regulation of Wnt signaling pathway	69/4589	210/18670	0.00403825	0.0352812	0.0306301	PSMB5/PSME3/PSMB8/CSNK1A1/AMER1/CUL3/WIF1/LATS2/PSMB6/TMEM64/HMGXB4/APC/KREMEN2/CBY1/SCYL2/BARX1/PSMC6/PSMB2/PSMB1/EMD/PSMB9/PSMA5/CAV1/PSMD11/G3BP1/NLK/DACT3/PSMA1/IGFBP4/PSMA4/PSMB4/PSMD8/IGFBP6/RNF213/PSMC4/PSMD14/PSMD3/PSMB10/AXIN1/C12orf43/PSMD6/PSMA6/HIC1/PSMD9/SFRP5/PSMA3/PSMB7/PSMD13/RBX1/TMEM88/LATS1/PSMB3/PSMD12/PSMC3/TLE2/PSMD5/PSMA2/PSMD7/CTNNBIP1/PSMD4/PSMC2/PTPRU/PSMD2/SDHAF2/PSMD10…	69
GO:0006165	nucleoside diphosphate phosphorylation	47/4589	134/18670	0.00411091	0.0358618	0.0311342	NDC1/POM121/NUP43/FOXK1/PFKL/NUP37/PGAM1/SIRT6/NUP160/NUP50/NME6/CMPK1/NUP62/NUP54/NUP188/NUP155/RAE1/NUP88/LDHA/SEC13/ENO1/NUP98/NUP107/NUP205/HK2/NUP93/DTYMK/NCOR1/PRKAG1/ECD/TPI1/SUCLG1/POM121C/NUP214/FOXK2/ALDOB/ENTPD5/ADPGK/TPR/SEH1L/NUP35/NME2P1/RANBP2/NUP85/NUP153/EIF6/ARNT	47
GO:0015980	energy derivation by oxidation of organic compounds	90/4589	285/18670	0.00421402	0.0367058	0.0318669	GFPT1/NDUFA7/ADSL/UQCR10/KHK/STK40/NDUFB11/UQCRHL/PYGL/SIRT3/NDUFS2/SHMT2/NDUFB1/NDUFS7/PPP1R3F/CYC1/NDUFA2/SLC25A22/NDUFS8/FASTKD2/NDUFC1/SDHC/NDUFA6/MDH2/NDUFA10/UQCRH/NDUFC2/SDHB/DYRK2/MYBBP1A/UGP2/MYC/SUCLA2/ETFA/NDUFV1/COQ10B/SLC25A23/PPP1CB/TBRG4/NDUFA4/PPP1CA/RB1CC1/NDUFAB1/NDUFS1/FH/PDHB/IDH1/NDUFS5/COX5A/NDUFB3/ACO2/NOA1/NDUFA12/DLD/MDH1/NDUFAF1/NDUFA11/NDUFB7/SLC25A13/FASTKD1/TRAP1/PHLD…	90
GO:0007031	peroxisome organization	31/4589	81/18670	0.00426669	0.0371087	0.0322166	AGPS/ACAA1/LONP2/PEX2/UBE2D2/PEX19/PEX11A/ZFAND6/RPS27A/ACOX1/IDH1/PEX26/CRAT/HACL1/NUDT19/PEX16/UBC/MAVS/RAB8B/PEX11B/UBA52/SLC27A2/ECI2/PEX1/MFF/ABCD3/PEX10/HMGCL/SCP2/PEX5/UBE2D3	31
GO:1902850	microtubule cytoskeleton organization involved in mitosis	46/4589	131/18670	0.00438415	0.0380729	0.0330537	CHMP1A/HSPA1B/DCTN2/ESPL1/PSRC1/CEP97/NUSAP1/ZW10/KPNB1/CHMP2A/AURKB/TBCE/MAD2L1/SPDL1/TNKS/RCC1/SBDS/KIFC1/NUP62/PLK1/GPSM2/RAE1/TTK/WRAP73/SMC3/CHMP5/VPS4B/CLTC/PRC1/KIF23/ACTR1B/NEK2/TUBG1/DRG1/TPX2/UBXN2B/NUMA1/CCNB1/KIF11/ACTR1A/TPR/CCSAP/ZNF207/GOLGA2/SMC1A/DYNC1H1	46
GO:0140056	organelle localization by membrane tethering	57/4589	169/18670	0.00455635	0.0395089	0.0343004	CKAP5/CEP78/DCTN2/CEP131/TMEM216/RAB15/CEP97/VTI1B/DCTN3/ODF2/MAPRE1/VAMP8/ESYT2/TCTN3/PSEN2/DYNC1I2/SYTL2/HAUS3/CEP57/RAB3IP/ATG14/PLK4/SCFD1/RALB/OFD1/VPS33A/TCTN2/HAUS1/HAUS6/PLK1/HAUS8/HAUS5/STX12/FBF1/SSNA1/RAB8B/NEDD1/HAUS2/CEP164/EXOC5/STX5/NSF/VPS33B/STX10/NEK2/RABEPK/HAUS4/TUBG1/DYNLL1/STX16/VPS45/ACTR1A/YKT6/USO1/TUBB4B/VAMP3/DYNC1H1	57
GO:0031396	regulation of protein ubiquitination	67/4589	204/18670	0.00460659	0.0398846	0.0346266	BIRC2/HSPA1B/RPL5/UBXN2A/GTPBP4/AMER1/SENP2/DTX3L/PAXIP1/CUL3/RPL11/UBE2C/RNF40/UBXN1/XIAP/OTUB1/TRIB3/UBE2S/ATG5/NDFIP2/MAD2L1/TRIM44/FZR1/CAV1/WDR48/RPL23/DCUN1D1/UBQLN1/HUWE1/RNF20/RAB1A/PLK1/RPS2/UBR5/TRIP12/MTA1/AXIN1/USP4/FBXO5/FANCI/STUB1/DNAJA1/MARCHF7/CTR9/U2AF2/RIPK2/IVNS1ABP/RPS3/NMI/N4BP1/MASTL/PHF23/BMI1/BIRC3/ISG15/RCHY1/UBE2N/TICAM1/FEM1B/DCUN1D5/HSPBP1/VPS28/GOLGA2/PSMD10/SPRTN/UB…	67
GO:0002221	pattern recognition receptor signaling pathway	65/4589	197/18670	0.00461989	0.0399399	0.0346747	BIRC2/TNIP2/HSPA1B/IRF3/LSM14A/CTSK/PIK3R4/UNC93B1/MAP3K7/C1QBP/CD14/TANK/XIAP/TIRAP/GRAMD4/OTUD4/PIK3C3/MYD88/CD300A/UBE2D2/FGB/EPG5/CAV1/PUM1/HSP90B1/CYBA/LRRC14/UBQLN1/CACTIN/IRF7/TAB2/RPS27A/RIPK1/IRAK1/TAB1/FGA/CNPY3/APPL1/NFKBIL1/ANKRD17/IRF1/CHUK/RIOK3/NPLOC4/TRIL/ITCH/RAB11FIP2/UBC/RIPK2/UBA52/WDFY1/FGG/GPATCH3/BIRC3/UBE2N/TICAM1/LGR4/CTSL/PUM2/NR1H3/IKBKB/MAPKAPK3/UBE2D3/CTSB/MAP3K1	65
GO:0006119	oxidative phosphorylation	50/4589	145/18670	0.00464278	0.0400778	0.0347944	NDUFA7/UQCR10/NDUFB11/UQCRHL/NDUFS2/SHMT2/NDUFB1/NDUFS7/CYC1/NDUFA2/NDUFS8/NDUFC1/SDHC/NDUFA6/NDUFA10/UQCRH/NDUFC2/NDUFV1/SLC25A23/NDUFA4/NDUFAB1/NDUFS1/NDUFS5/COX5A/NDUFB3/NDUFA12/DLD/NDUFAF1/NDUFA11/NDUFB7/PDE12/NDUFB2/UQCRFS1/TAZ/COX15/STOML2/NDUFA8/NDUFA13/TEFM/SDHD/NDUFB5/COX8A/CCNB1/UQCC2/COX7A2/UQCC3/COX7A2L/SDHAF2/COA6/NDUFB6	50
GO:0051568	histone H3-K4 methylation	23/4589	56/18670	0.0047639	0.0410055	0.0355998	KMT2D/PAXIP1/WDR82/KMT2E/KMT2A/KMT2C/SETD1A/SETD3/PIH1D1/NELFE/WDR61/ASH2L/MACROH2A1/SETD1B/DPY30/ASH1L/RTF1/CTR9/RBBP5/ARID4A/H1-4/DNMT1/BCOR	23
GO:0061099	negative regulation of protein tyrosine kinase activity	14/4589	29/18670	0.00476445	0.0410055	0.0355998	SNX6/SOCS5/SOCS4/CAV1/SH3BP5L/TSG101/VPS25/SH3BP5/ERRFI1/IBTK/ZGPAT/GGNBP2/CHMP6/HYAL2	14
GO:0009101	glycoprotein biosynthetic process	107/4589	348/18670	0.00492522	0.0423261	0.0367463	GFPT1/B3GAT3/GAL3ST4/COG3/FUT11/GALNT11/UGDH/NPC1/ALG5/MGAT2/ITM2A/CHST10/DAD1/ALG11/PGM3/SDF2/FUT4/ALG8/CHSY1/POMT1/DOLK/TMEM115/HBEGF/RPN1/SLC35D1/CANT1/ABO/CCL19/POMGNT1/ALG3/SYVN1/FUT7/GOLPH3/B3GALT6/FAM20B/B4GALT7/EXTL2/ALG2/COG7/DPAGT1/HS2ST1/OSTC/MAN1B1/MUCL1/DPM2/NUS1/CSGALNACT2/UGGT1/CHST12/MCFD2/MOGS/STT3A/GXYLT1/PMM1/TMEM258/CHST14/BGN/GALNT2/UBE2G2/ALG10/DPY19L4/FKRP/RPN2/KRTCAP2/TMTC…	107
GO:1903955	positive regulation of protein targeting to mitochondrion	15/4589	32/18670	0.00499666	0.0428762	0.0372239	UBE2J2/SH3GLB1/ARIH2/ATG13/HUWE1/HPS4/UBL5/LEPROT/RNF31/NPEPPS/SAE1/USP36/SREBF2/UBE2D3/UBE2L3	15
GO:0045540	regulation of cholesterol biosynthetic process	21/4589	50/18670	0.0050279	0.0428871	0.0372333	SCAP/KPNB1/MBTPS1/NFYC/CYP51A1/FDFT1/ERLIN1/GGPS1/SQLE/SEC14L2/NFYB/MBTPS2/POR/SP1/MVK/NFYA/IDI1/FDPS/PMVK/DHCR7/SREBF2	21
GO:0106118	regulation of sterol biosynthetic process	21/4589	50/18670	0.0050279	0.0428871	0.0372333	SCAP/KPNB1/MBTPS1/NFYC/CYP51A1/FDFT1/ERLIN1/GGPS1/SQLE/SEC14L2/NFYB/MBTPS2/POR/SP1/MVK/NFYA/IDI1/FDPS/PMVK/DHCR7/SREBF2	21
GO:0008298	intracellular mRNA localization	8/4589	13/18670	0.00503506	0.0428871	0.0372333	EXOSC2/CASC3/PCID2/MEX3D/EXOSC10/PRPF18/ZFP36/EXOSC3	8
GO:0046349	amino sugar biosynthetic process	8/4589	13/18670	0.00503506	0.0428871	0.0372333	GFPT1/PGM3/UAP1/NANP/GNPDA2/GFPT2/GNPNAT1/NAGK	8
GO:1904293	negative regulation of ERAD pathway	8/4589	13/18670	0.00503506	0.0428871	0.0372333	ERLEC1/SGTA/DERL2/UBXN1/OS9/UBAC2/UBE2G2/UBE2J1	8
GO:0006486	protein glycosylation	82/4589	258/18670	0.00505824	0.0429578	0.0372947	GFPT1/B3GAT3/COG3/FUT11/GALNT11/NPC1/ALG5/MGAT2/DAD1/ALG11/PGM3/SDF2/FUT4/ALG8/POMT1/DOLK/TMEM115/RPN1/ABO/POMGNT1/ALG3/SYVN1/FUT7/B3GALT6/B4GALT7/EXTL2/ALG2/COG7/DPAGT1/OSTC/MAN1B1/MUCL1/DPM2/NUS1/UGGT1/MCFD2/MOGS/STT3A/GXYLT1/PMM1/TMEM258/GALNT2/UBE2G2/ALG10/DPY19L4/FKRP/RPN2/KRTCAP2/TMTC3/TMEM59/MPDU1/POMT2/ALG12/EDEM3/OST4/STT3B/SLC51B/FUT1/VEGFB/MAN2A2/ST6GALNAC4/MUC1/SLC35C1/B4GALT1/ENTPD5/…	82
GO:0043413	macromolecule glycosylation	82/4589	258/18670	0.00505824	0.0429578	0.0372947	GFPT1/B3GAT3/COG3/FUT11/GALNT11/NPC1/ALG5/MGAT2/DAD1/ALG11/PGM3/SDF2/FUT4/ALG8/POMT1/DOLK/TMEM115/RPN1/ABO/POMGNT1/ALG3/SYVN1/FUT7/B3GALT6/B4GALT7/EXTL2/ALG2/COG7/DPAGT1/OSTC/MAN1B1/MUCL1/DPM2/NUS1/UGGT1/MCFD2/MOGS/STT3A/GXYLT1/PMM1/TMEM258/GALNT2/UBE2G2/ALG10/DPY19L4/FKRP/RPN2/KRTCAP2/TMTC3/TMEM59/MPDU1/POMT2/ALG12/EDEM3/OST4/STT3B/SLC51B/FUT1/VEGFB/MAN2A2/ST6GALNAC4/MUC1/SLC35C1/B4GALT1/ENTPD5/…	82
GO:0034404	nucleobase-containing small molecule biosynthetic process	73/4589	226/18670	0.00509298	0.0431022	0.03742	NDC1/POM121/NUDT1/NUP43/FOXK1/UMPS/CTPS1/PFKL/NUP37/PGAM1/ENTPD4/NUDT15/SIRT6/NUP160/NUP50/TDG/NME6/CMPK1/NUDT11/NUP62/NUP54/NUP188/NUP155/RAE1/NUP88/UPRT/OGG1/LDHA/DCK/SEC13/ENO1/NUDT5/MBD4/NUP98/NUP107/NUP205/HK2/NUP93/GUK1/DTYMK/PDE8A/NCOR1/PRKAG1/UCKL1/NT5C/NUDT9/ECD/NTHL1/TPI1/UCK1/POM121C/NUP214/FOXK2/ALDOB/ADA/ADAL/ENTPD5/DUT/ADPGK/TPR/SEH1L/CAD/GMPS/NUP35/NME2P1/RANBP2/NUP85/NEIL2/NT5E/NU…	73
GO:0051196	regulation of coenzyme metabolic process	35/4589	95/18670	0.00512498	0.0431022	0.03742	PPTC7/NDC1/POM121/NUP43/NUP37/PGAM1/SIRT6/NUP160/NUP50/COQ3/NUP62/NUP54/NUP188/NUP155/RAE1/NUP88/SEC13/NUP98/NUP107/NUP205/NUP93/NCOR1/PRKAG1/ECD/POM121C/NUP214/ENTPD5/TPR/SEH1L/NUP35/RANBP2/NUP85/NUP153/EIF6/ARNT	35
GO:2000060	positive regulation of ubiquitin-dependent protein catabolic process	35/4589	95/18670	0.00512498	0.0431022	0.03742	HSPA1B/CSNK1A1/SGTA/FAM122A/ARIH2/KEAP1/DDA1/TRIB3/SOCS5/DET1/SOCS4/CAV1/ARIH1/CEBPA/UBQLN1/DDRGK1/ANKIB1/PLK1/TRIB1/AXIN1/SUMO1/RNF19B/STUB1/ZFAND2A/CCDC22/RNF144A/RBX1/RNF139/NUB1/UBQLN2/RCHY1/HSPBP1/PSMD10/SUMO2/RAD23A	35
GO:0009262	deoxyribonucleotide metabolic process	16/4589	35/18670	0.00514241	0.0431022	0.03742	NUDT1/NUDT15/TDG/TBPL1/DCTD/OGG1/MBD4/TYMS/GUK1/DTYMK/NT5C/NTHL1/ADA/DUT/RRM2/NEIL2	16
GO:0019076	viral release from host cell	16/4589	35/18670	0.00514241	0.0431022	0.03742	PML/CHMP2A/TRIM28/TRIM21/TSG101/TRIM27/PPIA/VPS4A/TRIM26/VPS37B/SMC3/VPS4B/PPID/RAB7A/CHMP3/IST1	16
GO:0035890	exit from host	16/4589	35/18670	0.00514241	0.0431022	0.03742	PML/CHMP2A/TRIM28/TRIM21/TSG101/TRIM27/PPIA/VPS4A/TRIM26/VPS37B/SMC3/VPS4B/PPID/RAB7A/CHMP3/IST1	16
GO:0035891	exit from host cell	16/4589	35/18670	0.00514241	0.0431022	0.03742	PML/CHMP2A/TRIM28/TRIM21/TSG101/TRIM27/PPIA/VPS4A/TRIM26/VPS37B/SMC3/VPS4B/PPID/RAB7A/CHMP3/IST1	16
GO:0052126	movement in host environment	16/4589	35/18670	0.00514241	0.0431022	0.03742	PML/CHMP2A/TRIM28/TRIM21/TSG101/TRIM27/PPIA/VPS4A/TRIM26/VPS37B/SMC3/VPS4B/PPID/RAB7A/CHMP3/IST1	16
GO:0052192	movement in environment of other organism involved in symbiotic interaction	16/4589	35/18670	0.00514241	0.0431022	0.03742	PML/CHMP2A/TRIM28/TRIM21/TSG101/TRIM27/PPIA/VPS4A/TRIM26/VPS37B/SMC3/VPS4B/PPID/RAB7A/CHMP3/IST1	16
GO:1903214	regulation of protein targeting to mitochondrion	19/4589	44/18670	0.00519869	0.0434478	0.0377201	UBE2J2/SH3GLB1/ARIH2/HAX1/PARL/ATG13/HUWE1/HPS4/BAG4/UBL5/LEPROT/RNF31/NPEPPS/SAE1/USP36/LMAN1/SREBF2/UBE2D3/UBE2L3	19
GO:1903573	negative regulation of response to endoplasmic reticulum stress	19/4589	44/18670	0.00519869	0.0434478	0.0377201	TXNDC12/ERLEC1/SGTA/DERL2/UBXN1/BFAR/ATF6B/SYVN1/DNAJC3/OS9/TMBIM6/UBAC2/CREB3/PDX1/UBE2G2/PPP1R15B/GRINA/UBE2J1/PTPN1	19
GO:0006282	regulation of DNA repair	43/4589	122/18670	0.00531776	0.0443787	0.0385283	MMS19/TFIP11/RIF1/DTX3L/RPA2/PPP4C/DEK/PML/OTUB1/TRIM28/TIMELESS/SIRT6/CUL4A/UIMC1/WRAP53/WRNIP1/RNF168/RAD51AP1/USP1/DDX11/POLH/DHX9/UBR5/TRIP12/OGG1/PCNA/FUS/TMEM161A/UBQLN4/FOXM1/CBX8/FAM168A/RPS3/NUDT16L1/CHEK1/UBE2N/WAS/RECQL5/PPP4R2/TP53BP1/BABAM1/AXIN2/MAD2L2	43
GO:0018022	peptidyl-lysine methylation	45/4589	129/18670	0.00550131	0.0458442	0.0398006	SMYD2/KMT2D/RIF1/PAXIP1/WDR82/KMT2E/IWS1/KMT2A/VCPKMT/KMT2C/SETD1A/SUV39H2/SUV39H1/SETD3/PIH1D1/PWP1/LMNA/NELFE/EHMT1/EEF2KMT/MTF2/WDR61/ASH2L/MACROH2A1/SETDB1/SUZ12/PHF19/SETD1B/KDM3A/SUPT6H/BRD4/DPY30/DOT1L/ASH1L/RTF1/CTR9/RBBP5/ARID4A/H1-4/ANTKMT/DNMT1/NSD1/SETD5/EHMT2/BCOR	45
GO:0043984	histone H4-K16 acetylation	11/4589	21/18670	0.00556906	0.046342	0.0402327	MSL2/HCFC1/KMT2A/ATG5/KANSL2/PIH1D1/MCRS1/KANSL3/KAT8/MSL3/MSL1	11
GO:0009100	glycoprotein metabolic process	126/4589	419/18670	0.00559891	0.0465233	0.0403902	GFPT1/B3GAT3/GAL3ST4/RNF185/COG3/IMPAD1/FUT11/GALNT11/UGDH/NPC1/EDEM2/ALG5/DERL2/MGAT2/ITM2A/CHST10/DAD1/ALG11/PGM3/MANBA/SDF2/FUT4/ALG8/CHSY1/POMT1/DOLK/PTX3/TMEM115/HBEGF/RPN1/SLC35D1/CANT1/ABO/CCL19/POMGNT1/ALG3/SYVN1/FUT7/GOLPH3/B3GALT6/FAM20B/RAB1A/B4GALT7/OS9/EXTL2/ALG2/COG7/DPAGT1/HS2ST1/OSTC/MAN1B1/MUCL1/DPM2/MAN2B1/NUS1/CSGALNACT2/UGGT1/CHST12/MCFD2/MOGS/STT3A/GXYLT1/PMM1/TMEM258/CHST14/…	126
GO:0042866	pyruvate biosynthetic process	42/4589	119/18670	0.00567118	0.0470561	0.0408527	NDC1/POM121/NUP43/FOXK1/PFKL/NUP37/PGAM1/SIRT6/NUP160/NUP50/NUP62/NUP54/NUP188/NUP155/RAE1/NUP88/LDHA/SEC13/ENO1/NUP98/NUP107/NUP205/HK2/NUP93/NCOR1/PRKAG1/ECD/TPI1/POM121C/NUP214/FOXK2/ALDOB/ENTPD5/ADPGK/TPR/SEH1L/NUP35/RANBP2/NUP85/NUP153/EIF6/ARNT	42
GO:0007062	sister chromatid cohesion	25/4589	63/18670	0.00568112	0.047071	0.0408656	PDS5A/ESPL1/CHTF8/DSCC1/RAD51C/CDCA5/CTCF/TNKS/MACROH2A1/BUB1/DDX11/PLK1/MAU2/SMC5/MCMBP/BOD1/RAD21/NAA50/SMC3/KIF22/PHB2/POGZ/ESCO1/SMC1A/AXIN2	25
GO:1901264	carbohydrate derivative transport	29/4589	76/18670	0.00587065	0.0485108	0.0421156	RFT1/SLC35A5/SLC35A1/VAMP8/RALBP1/ATG5/SLC35A2/SYTL2/SLC35D2/SLC35B1/SLC25A24/SLC35D1/CYBA/SLC35B3/SLC25A23/SLC37A4/SLC37A2/SLC25A17/P2RY2/GUK1/SLC33A1/G6PC3/SLC35B2/SLC35A3/SLC35C1/ADA/SLC35A4/SLC35E3/SLC35C2	29
GO:0046031	ADP metabolic process	44/4589	126/18670	0.00587169	0.0485108	0.0421156	NDC1/POM121/NUP43/FOXK1/AK2/PFKL/NUP37/PGAM1/SIRT6/NUP160/NUP50/NUP62/NUP54/NUP188/NUP155/RAE1/NUP88/LDHA/SEC13/ENO1/NUP98/NUP107/NUP205/HK2/NUP93/NCOR1/PRKAG1/NUDT9/ECD/TPI1/POM121C/NUP214/FOXK2/ALDOB/ENTPD5/ADPGK/TPR/SEH1L/NUP35/RANBP2/NUP85/NUP153/EIF6/ARNT	44
GO:0034341	response to interferon-gamma	65/4589	199/18670	0.00596656	0.0492241	0.0427349	HLA-B/MYO1C/IRF3/IFITM3/SLC11A1/HLA-C/LGALS9/PML/HLA-DQB1/CXCL16/ZYX/HLA-E/GBP1/SYNCRIP/OAS2/HLA-DRB1/IRF5/NR1H2/CCL8/CASP1/HLA-A/HLA-DQA1/SLC26A6/TRIM21/CCL19/CALCOCO2/CD47/HLA-DQA2/HLA-G/IRF7/HLA-DPA1/IFNGR2/SOCS3/JAK1/CCL4/SUMO1/HLA-DPB1/IRF1/PARP14/HPX/TRIM26/RAB12/STAT1/CDC42EP2/SP100/PDE12/OASL/RPL13A/NMI/CCL18/HLA-H/IFITM1/VPS26B/NUB1/CD44/WAS/GBP5/NR1H3/CDC37/TRIM68/SEC61A1/IFITM2/VAMP3/H…	65

## Sheet: BLCA_cor_nng_BP
ID	Description	GeneRatio	BgRatio	pvalue	p.adjust	qvalue	geneID	Count
GO:1903311	regulation of mRNA metabolic process	64/1089	324/18670	3.87429e-18	1.73956e-14	1.62312e-14	ZC3H14/RBM38/EXOSC2/RBM5/HNRNPA2B1/CNOT7/NCBP1/PSME4/FXR2/PSMD11/SRSF10/SRSF4/PUM1/PSME3/PARN/PTBP1/HNRNPK/YTHDF2/FXR1/CPSF6/SMU1/SRSF7/PAIP1/SAMD4B/SAFB/XPO1/CDC73/CWC22/DCP1A/TARDBP/HNRNPC/SRSF9/YTHDF3/HNRNPM/ELAVL1/PSMB7/CCNB1/PSMD13/PSMB6/KHDRBS1/PSMD2/ALKBH5/SUPT5H/PSMC4/THRAP3/IWS1/PUM2/SRSF2/TBRG4/YWHAB/DHX9/FASTKD3/HNRNPR/ZC3H3/RBM42/C9orf78/HNRNPL/SRPK3/UPF1/PSMC3/RBMX/SRSF3/EXOSC3/SART3	64
GO:0008380	RNA splicing	77/1089	469/18670	1.03017e-16	2.31274e-13	2.15794e-13	RNU5B-1/CRNKL1/RBM38/LSM2/RBM5/HNRNPA2B1/RNU5D-1/NCBP1/CPSF2/SRSF10/SRSF4/PUF60/RNU5E-1/RNU4-2/PRPF38B/PTBP1/PHF5A/HNRNPK/SNRPD3/PPIL1/SMU1/SRSF7/EFTUD2/PPP1R8/RNVU1-15/RNU6ATAC/CDK12/DDX46/DHX38/TSEN2/CWC22/PRPF4/TARDBP/RNVU1-7/HNRNPC/SRSF9/HNRNPM/ELAVL1/RNU4-1/RNU5F-1/RNU4ATAC/RNU5A-1/CACTIN/WDR33/SF3B2/KHDRBS1/RALY/DHX8/RTCB/RRP1B/THRAP3/IWS1/SF3A1/SRSF2/DHX9/SART1/PRPF8/PRPF40A/SCAF8/HNRNPR/A…	77
GO:0000377	RNA splicing, via transesterification reactions with bulged adenosine as nucleophile	65/1089	379/18670	3.18627e-15	3.57659e-12	3.3372e-12	RNU5B-1/CRNKL1/LSM2/RBM5/HNRNPA2B1/RNU5D-1/NCBP1/CPSF2/SRSF10/SRSF4/PUF60/RNU5E-1/RNU4-2/PTBP1/PHF5A/HNRNPK/SNRPD3/PPIL1/SMU1/SRSF7/EFTUD2/RNVU1-15/RNU6ATAC/DDX46/DHX38/CWC22/PRPF4/RNVU1-7/HNRNPC/SRSF9/HNRNPM/ELAVL1/RNU4-1/RNU5F-1/RNU4ATAC/RNU5A-1/CACTIN/WDR33/SF3B2/KHDRBS1/RALY/DHX8/THRAP3/SF3A1/SRSF2/DHX9/SART1/PRPF8/PRPF40A/HNRNPR/AQR/USP39/POLR2I/LSM7/RBM42/C9orf78/HNRNPL/HNRNPUL1/SRPK3/RBMX/…	65
GO:0000398	mRNA splicing, via spliceosome	65/1089	379/18670	3.18627e-15	3.57659e-12	3.3372e-12	RNU5B-1/CRNKL1/LSM2/RBM5/HNRNPA2B1/RNU5D-1/NCBP1/CPSF2/SRSF10/SRSF4/PUF60/RNU5E-1/RNU4-2/PTBP1/PHF5A/HNRNPK/SNRPD3/PPIL1/SMU1/SRSF7/EFTUD2/RNVU1-15/RNU6ATAC/DDX46/DHX38/CWC22/PRPF4/RNVU1-7/HNRNPC/SRSF9/HNRNPM/ELAVL1/RNU4-1/RNU5F-1/RNU4ATAC/RNU5A-1/CACTIN/WDR33/SF3B2/KHDRBS1/RALY/DHX8/THRAP3/SF3A1/SRSF2/DHX9/SART1/PRPF8/PRPF40A/HNRNPR/AQR/USP39/POLR2I/LSM7/RBM42/C9orf78/HNRNPL/HNRNPUL1/SRPK3/RBMX/…	65
GO:0000375	RNA splicing, via transesterification reactions	65/1089	382/18670	4.7159e-15	4.23488e-12	3.95143e-12	RNU5B-1/CRNKL1/LSM2/RBM5/HNRNPA2B1/RNU5D-1/NCBP1/CPSF2/SRSF10/SRSF4/PUF60/RNU5E-1/RNU4-2/PTBP1/PHF5A/HNRNPK/SNRPD3/PPIL1/SMU1/SRSF7/EFTUD2/RNVU1-15/RNU6ATAC/DDX46/DHX38/CWC22/PRPF4/RNVU1-7/HNRNPC/SRSF9/HNRNPM/ELAVL1/RNU4-1/RNU5F-1/RNU4ATAC/RNU5A-1/CACTIN/WDR33/SF3B2/KHDRBS1/RALY/DHX8/THRAP3/SF3A1/SRSF2/DHX9/SART1/PRPF8/PRPF40A/HNRNPR/AQR/USP39/POLR2I/LSM7/RBM42/C9orf78/HNRNPL/HNRNPUL1/SRPK3/RBMX/…	65
GO:0002429	immune response-activating cell surface receptor signaling pathway	68/1089	473/18670	4.41725e-12	3.30557e-09	3.08432e-09	IGHV3-11/CD79B/APPL1/RC3H2/HLA-DPB1/FBXW11/CMKLR1/CD4/CD19/IGLL5/IGLC3/CD3D/FCGR2A/FCER1G/PSME4/PSMD11/CR2/HLA-DQA1/IGKV3-20/CD209/ICAM3/STOML2/PSME3/IGLV7-43/FCGR1A/MS4A1/IGHV2-70/IGLV2-8/IGKV1-12/CLEC4A/THEMIS2/FCGR3A/C3AR1/CD3G/BTN3A3/WAS/IGLV1-51/CD22/PSMB7/PSMD13/PSMB6/NCKAP1L/PSMD2/LAT2/CTLA4/PSMC4/TAB2/IGHG1/IGHV1-69-2/IGLC2/IGKV1-39/WIPF1/HLA-DPA1/LCK/CD300A/IGLV3-21/IGKV1-16/IGHV4-4/IGHV…	68
GO:0043488	regulation of mRNA stability	36/1089	177/18670	3.668e-11	2.35276e-08	2.19528e-08	ZC3H14/RBM38/EXOSC2/PSME4/FXR2/PSMD11/PUM1/PSME3/PARN/YTHDF2/FXR1/PAIP1/SAMD4B/XPO1/DCP1A/TARDBP/HNRNPC/YTHDF3/HNRNPM/ELAVL1/PSMB7/PSMD13/PSMB6/PSMD2/ALKBH5/PSMC4/THRAP3/PUM2/TBRG4/YWHAB/DHX9/FASTKD3/HNRNPR/UPF1/PSMC3/EXOSC3	36
GO:0043487	regulation of RNA stability	36/1089	183/18670	9.92742e-11	5.57177e-08	5.19883e-08	ZC3H14/RBM38/EXOSC2/PSME4/FXR2/PSMD11/PUM1/PSME3/PARN/YTHDF2/FXR1/PAIP1/SAMD4B/XPO1/DCP1A/TARDBP/HNRNPC/YTHDF3/HNRNPM/ELAVL1/PSMB7/PSMD13/PSMB6/PSMD2/ALKBH5/PSMC4/THRAP3/PUM2/TBRG4/YWHAB/DHX9/FASTKD3/HNRNPR/UPF1/PSMC3/EXOSC3	36
GO:0006403	RNA localization	41/1089	230/18670	1.27527e-10	6.3622e-08	5.93637e-08	CCT8/EXOSC2/HNRNPA2B1/NCBP1/CPSF2/SRSF4/PARN/CHTOP/NUP205/SENP2/CPSF6/RBM27/ATXN2/SRSF7/ABCE1/YY1/XPO1/DHX38/XPO5/SRSF9/CCT2/ATR/SEH1L/WDR33/KHDRBS1/ALKBH5/DDX19A/IWS1/GLE1/SRSF2/RANBP2/NUP62/DHX9/NUP188/NUP155/ZC3H3/UPF1/POLDIP3/SRSF3/EXOSC3/RFTN1	41
GO:0006405	RNA export from nucleus	30/1089	135/18670	1.61221e-10	7.23882e-08	6.75431e-08	HNRNPA2B1/NCBP1/CPSF2/SRSF4/CHTOP/NUP205/CPSF6/RBM27/SRSF7/ABCE1/XPO1/DHX38/XPO5/SRSF9/SEH1L/WDR33/KHDRBS1/ALKBH5/DDX19A/IWS1/GLE1/SRSF2/RANBP2/NUP62/DHX9/NUP188/NUP155/UPF1/POLDIP3/SRSF3	30
GO:0050684	regulation of mRNA processing	30/1089	137/18670	2.36588e-10	9.6571e-08	9.01073e-08	ZC3H14/RBM5/HNRNPA2B1/NCBP1/SRSF10/SRSF4/PTBP1/HNRNPK/CPSF6/SMU1/SRSF7/SAFB/CDC73/CWC22/SRSF9/CCNB1/KHDRBS1/SUPT5H/THRAP3/IWS1/SRSF2/DHX9/ZC3H3/RBM42/C9orf78/HNRNPL/SRPK3/RBMX/SRSF3/SART3	30
GO:0061013	regulation of mRNA catabolic process	37/1089	199/18670	2.96825e-10	1.11062e-07	1.03628e-07	ZC3H14/RBM38/EXOSC2/CNOT7/PSME4/FXR2/PSMD11/PUM1/PSME3/PARN/YTHDF2/FXR1/PAIP1/SAMD4B/XPO1/DCP1A/TARDBP/HNRNPC/YTHDF3/HNRNPM/ELAVL1/PSMB7/PSMD13/PSMB6/PSMD2/ALKBH5/PSMC4/THRAP3/PUM2/TBRG4/YWHAB/DHX9/FASTKD3/HNRNPR/UPF1/PSMC3/EXOSC3	37
GO:0051236	establishment of RNA localization	35/1089	196/18670	2.73697e-09	9.45307e-07	8.82035e-07	HNRNPA2B1/NCBP1/CPSF2/SRSF4/CHTOP/NUP205/SENP2/CPSF6/RBM27/ATXN2/SRSF7/ABCE1/XPO1/DHX38/XPO5/SRSF9/ATR/SEH1L/WDR33/KHDRBS1/ALKBH5/DDX19A/IWS1/GLE1/SRSF2/RANBP2/NUP62/DHX9/NUP188/NUP155/ZC3H3/UPF1/POLDIP3/SRSF3/RFTN1	35
GO:0050851	antigen receptor-mediated signaling pathway	47/1089	316/18670	3.10155e-09	9.94711e-07	9.28132e-07	IGHV3-11/CD79B/RC3H2/HLA-DPB1/FBXW11/CD4/CD19/IGLL5/IGLC3/CD3D/PSME4/PSMD11/HLA-DQA1/STOML2/PSME3/MS4A1/IGHV2-70/THEMIS2/CD3G/BTN3A3/WAS/CD22/PSMB7/PSMD13/PSMB6/NCKAP1L/PSMD2/LAT2/CTLA4/PSMC4/TAB2/IGHG1/IGHV1-69-2/IGLC2/HLA-DPA1/LCK/CD300A/IGHV4-4/IGHV3-33/PSMC3/MNDA/HLA-DRB1/IGHV3-74/LILRB4/LCP2/RFTN1/CD79A	47
GO:0019882	antigen processing and presentation	38/1089	226/18670	3.33789e-09	9.99141e-07	9.32266e-07	HLA-DPB1/LAG3/HLA-A/FCER1G/PSME4/PSMD11/HLA-DQA1/CD209/FGL2/HLA-DMA/PSME3/CD8A/NCF1/FCGR1A/CCL19/CLEC4A/CD74/AP1G1/SEC24C/CYBB/WAS/HLA-DMB/PSMB7/KIF11/PSMD13/PSMB6/PSMD2/PSMC4/CLTC/HLA-E/HLA-DPA1/KIF23/KIF2C/DYNC1I2/PSMC3/ACTR10/HLA-DRB1/RFTN1	38
GO:0000244	spliceosomal tri-snRNP complex assembly	12/1089	26/18670	6.58169e-09	1.64483e-06	1.53474e-06	RNU5B-1/RNU5D-1/SRSF10/RNU5E-1/RNU4-2/RNU6ATAC/RNU4-1/RNU5F-1/RNU4ATAC/RNU5A-1/PRPF8/SART3	12
GO:0050657	nucleic acid transport	34/1089	193/18670	6.59398e-09	1.64483e-06	1.53474e-06	HNRNPA2B1/NCBP1/CPSF2/SRSF4/CHTOP/NUP205/SENP2/CPSF6/RBM27/ATXN2/SRSF7/ABCE1/XPO1/DHX38/XPO5/SRSF9/SEH1L/WDR33/KHDRBS1/ALKBH5/DDX19A/IWS1/GLE1/SRSF2/RANBP2/NUP62/DHX9/NUP188/NUP155/ZC3H3/UPF1/POLDIP3/SRSF3/RFTN1	34
GO:0050658	RNA transport	34/1089	193/18670	6.59398e-09	1.64483e-06	1.53474e-06	HNRNPA2B1/NCBP1/CPSF2/SRSF4/CHTOP/NUP205/SENP2/CPSF6/RBM27/ATXN2/SRSF7/ABCE1/XPO1/DHX38/XPO5/SRSF9/SEH1L/WDR33/KHDRBS1/ALKBH5/DDX19A/IWS1/GLE1/SRSF2/RANBP2/NUP62/DHX9/NUP188/NUP155/ZC3H3/UPF1/POLDIP3/SRSF3/RFTN1	34
GO:0002478	antigen processing and presentation of exogenous peptide antigen	32/1089	175/18670	7.16323e-09	1.69279e-06	1.57948e-06	HLA-DPB1/LAG3/HLA-A/FCER1G/PSME4/PSMD11/HLA-DQA1/HLA-DMA/PSME3/NCF1/FCGR1A/CLEC4A/CD74/AP1G1/SEC24C/CYBB/HLA-DMB/PSMB7/KIF11/PSMD13/PSMB6/PSMD2/PSMC4/CLTC/HLA-E/HLA-DPA1/KIF23/KIF2C/DYNC1I2/PSMC3/ACTR10/HLA-DRB1	32
GO:0048002	antigen processing and presentation of peptide antigen	33/1089	189/18670	1.37802e-08	3.09365e-06	2.88659e-06	HLA-DPB1/LAG3/HLA-A/FCER1G/PSME4/PSMD11/HLA-DQA1/CD209/HLA-DMA/PSME3/NCF1/FCGR1A/CLEC4A/CD74/AP1G1/SEC24C/CYBB/HLA-DMB/PSMB7/KIF11/PSMD13/PSMB6/PSMD2/PSMC4/CLTC/HLA-E/HLA-DPA1/KIF23/KIF2C/DYNC1I2/PSMC3/ACTR10/HLA-DRB1	33
GO:0019884	antigen processing and presentation of exogenous antigen	32/1089	182/18670	1.91636e-08	4.09736e-06	3.82311e-06	HLA-DPB1/LAG3/HLA-A/FCER1G/PSME4/PSMD11/HLA-DQA1/HLA-DMA/PSME3/NCF1/FCGR1A/CLEC4A/CD74/AP1G1/SEC24C/CYBB/HLA-DMB/PSMB7/KIF11/PSMD13/PSMB6/PSMD2/PSMC4/CLTC/HLA-E/HLA-DPA1/KIF23/KIF2C/DYNC1I2/PSMC3/ACTR10/HLA-DRB1	32
GO:0051168	nuclear export	33/1089	194/18670	2.66862e-08	5.44641e-06	5.08187e-06	HNRNPA2B1/LSG1/NCBP1/CPSF2/SRSF4/CHTOP/NUP205/CSE1L/CPSF6/RBM27/SRSF7/ABCE1/XPO1/DHX38/XPO5/SRSF9/GTSE1/SEH1L/WDR33/KHDRBS1/ALKBH5/DDX19A/IWS1/GLE1/SRSF2/RANBP2/NUP62/DHX9/NUP188/NUP155/UPF1/POLDIP3/SRSF3	33
GO:0002460	adaptive immune response based on somatic recombination of immune receptors built from immunoglobulin superfamily domains	49/1089	361/18670	2.99683e-08	5.85033e-06	5.45875e-06	IGHV3-11/RC3H2/CD4/CD19/IGLL5/IGLC3/HLA-A/FCER1G/CR2/IGKV3-20/FGL2/IGLV7-43/CD8A/C1QB/CRP/RIF1/SPN/GAPT/IGHV2-70/IGLV2-8/IGKV1-12/CCL19/TCIRG1/CD74/IRF4/MSH6/BTN3A3/TNFRSF13C/WAS/IGLV1-51/C1QA/IGHG1/IGHV1-69-2/CD27/IGLC2/IGKV1-39/HLA-E/SASH3/TP53BP1/IGLV3-21/IGKV1-16/IGHV4-4/IGHV3-33/AIRE/C1QC/JAK3/IGHV3-74/EXOSC3/RFTN1	49
GO:0022618	ribonucleoprotein complex assembly	41/1089	277/18670	3.60442e-08	6.74326e-06	6.29192e-06	RNU5B-1/CRNKL1/RBM5/CNOT7/RNU5D-1/DDX3X/NCBP1/SRSF10/G3BP1/LIMD1/RNU5E-1/RNU4-2/EIF3J/SNRPD3/CPSF6/ATXN2/DENR/RNVU1-15/RNU6ATAC/CDC73/RNVU1-7/SRSF9/RNU4-1/RNU5F-1/RNU4ATAC/RNU5A-1/ATR/EIF4H/MRPL20/PUM2/SF3A1/DHX9/SART1/PRPF8/USP39/PTGES3/SRPK3/RBMX/SF1/SART3/BRIX1	41
GO:0016064	immunoglobulin mediated immune response	35/1089	218/18670	4.62142e-08	8.30007e-06	7.74452e-06	IGHV3-11/CD19/IGLL5/IGLC3/FCER1G/CR2/IGKV3-20/FGL2/IGLV7-43/C1QB/CRP/RIF1/GAPT/IGHV2-70/IGLV2-8/IGKV1-12/TCIRG1/CD74/MSH6/IGLV1-51/C1QA/IGHG1/IGHV1-69-2/CD27/IGLC2/IGKV1-39/HLA-E/TP53BP1/IGLV3-21/IGKV1-16/IGHV4-4/IGHV3-33/C1QC/IGHV3-74/EXOSC3	35
GO:0071826	ribonucleoprotein complex subunit organization	42/1089	291/18670	5.11952e-08	8.84102e-06	8.24927e-06	RNU5B-1/CRNKL1/RBM5/CNOT7/RNU5D-1/DDX3X/NCBP1/SRSF10/G3BP1/LIMD1/RNU5E-1/RNU4-2/EIF3J/SNRPD3/CPSF6/ATXN2/DENR/RNVU1-15/RNU6ATAC/CDC73/RNVU1-7/SRSF9/RNU4-1/RNU5F-1/RNU4ATAC/RNU5A-1/ATR/EIF4H/DHX8/MRPL20/PUM2/SF3A1/DHX9/SART1/PRPF8/USP39/PTGES3/SRPK3/RBMX/SF1/SART3/BRIX1	42
GO:0060147	regulation of posttranscriptional gene silencing	24/1089	117/18670	5.59657e-08	8.9745e-06	8.37381e-06	PUM1/LIMD1/H3C1/H4C2/NUP205/FXR1/H3C8/MAP2K2/NEAT1/XPO5/ELAVL1/RMRP/SEH1L/PUM2/RANBP2/H4C4/H3C2/NUP62/DHX9/NUP188/NUP155/POLR2I/H4C3/H3C13	24
GO:0060966	regulation of gene silencing by RNA	24/1089	117/18670	5.59657e-08	8.9745e-06	8.37381e-06	PUM1/LIMD1/H3C1/H4C2/NUP205/FXR1/H3C8/MAP2K2/NEAT1/XPO5/ELAVL1/RMRP/SEH1L/PUM2/RANBP2/H4C4/H3C2/NUP62/DHX9/NUP188/NUP155/POLR2I/H4C3/H3C13	24
GO:0019724	B cell mediated immunity	35/1089	221/18670	6.56129e-08	1.01587e-05	9.47875e-06	IGHV3-11/CD19/IGLL5/IGLC3/FCER1G/CR2/IGKV3-20/FGL2/IGLV7-43/C1QB/CRP/RIF1/GAPT/IGHV2-70/IGLV2-8/IGKV1-12/TCIRG1/CD74/MSH6/IGLV1-51/C1QA/IGHG1/IGHV1-69-2/CD27/IGLC2/IGKV1-39/HLA-E/TP53BP1/IGLV3-21/IGKV1-16/IGHV4-4/IGHV3-33/C1QC/IGHV3-74/EXOSC3	35
GO:0071426	ribonucleoprotein complex export from nucleus	25/1089	127/18670	7.00295e-08	1.04811e-05	9.77956e-06	HNRNPA2B1/NCBP1/CPSF2/SRSF4/CHTOP/NUP205/SRSF7/ABCE1/XPO1/DHX38/SRSF9/SEH1L/WDR33/ALKBH5/DDX19A/IWS1/GLE1/SRSF2/RANBP2/NUP62/NUP188/NUP155/UPF1/POLDIP3/SRSF3	25
GO:0060968	regulation of gene silencing	28/1089	155/18670	8.0821e-08	1.14473e-05	1.06811e-05	SIN3A/PUM1/LIMD1/H3C1/H4C2/NUP205/H1-4/FXR1/H3C8/MAP2K2/NEAT1/XPO5/ELAVL1/RMRP/SEH1L/SETDB1/TRIM28/PUM2/RANBP2/H4C4/H3C2/NUP62/DHX9/NUP188/NUP155/POLR2I/H4C3/H3C13	28
GO:0071166	ribonucleoprotein complex localization	25/1089	128/18670	8.22795e-08	1.14473e-05	1.06811e-05	HNRNPA2B1/NCBP1/CPSF2/SRSF4/CHTOP/NUP205/SRSF7/ABCE1/XPO1/DHX38/SRSF9/SEH1L/WDR33/ALKBH5/DDX19A/IWS1/GLE1/SRSF2/RANBP2/NUP62/NUP188/NUP155/UPF1/POLDIP3/SRSF3	25
GO:0006406	mRNA export from nucleus	23/1089	111/18670	8.6683e-08	1.14473e-05	1.06811e-05	HNRNPA2B1/NCBP1/CPSF2/SRSF4/CHTOP/NUP205/SRSF7/DHX38/SRSF9/SEH1L/WDR33/ALKBH5/DDX19A/IWS1/GLE1/SRSF2/RANBP2/NUP62/NUP188/NUP155/UPF1/POLDIP3/SRSF3	23
GO:0071427	mRNA-containing ribonucleoprotein complex export from nucleus	23/1089	111/18670	8.6683e-08	1.14473e-05	1.06811e-05	HNRNPA2B1/NCBP1/CPSF2/SRSF4/CHTOP/NUP205/SRSF7/DHX38/SRSF9/SEH1L/WDR33/ALKBH5/DDX19A/IWS1/GLE1/SRSF2/RANBP2/NUP62/NUP188/NUP155/UPF1/POLDIP3/SRSF3	23
GO:0002697	regulation of immune effector process	56/1089	458/18670	1.22699e-07	1.57406e-05	1.4687e-05	IGHV3-11/APPL1/RC3H2/LAG3/CD19/IGLC3/SIN3A/HLA-A/BIRC2/FCER1G/CR2/IGKV3-20/FGL2/PUM1/TRIL/ITCH/IGLV7-43/C1QB/CD86/RIF1/VSIG4/IGHV2-70/IGLV2-8/IGKV1-12/CCL19/APOA2/TRIM6/CD74/IRF4/C3AR1/AP1G1/WAS/IGLV1-51/HLA-DMB/CD22/SLAMF8/C1QA/A2M/CD84/IGHG1/IGLC2/IGKV1-39/PUM2/MZB1/HLA-E/SASH3/DHX9/CD300A/TP53BP1/HTRA1/IGLV3-21/IGKV1-16/IGHV3-33/C1QC/JAK3/EXOSC3	56
GO:0051249	regulation of lymphocyte activation	58/1089	485/18670	1.57298e-07	1.96185e-05	1.83054e-05	IGHV3-11/RC3H2/HLA-DPB1/LAG3/CD4/DROSHA/CD19/IGLL5/IGLC3/TNFAIP8L2/CD209/FGL2/CD86/RIF1/SPN/VSIG4/IGHV2-70/CCL19/CLPTM1/CD74/IRF4/AP1G1/RASAL3/TNFRSF13C/HLA-DMB/CD22/TYROBP/SLAMF8/PDCD1/NCKAP1L/CTLA4/TIGIT/PLA2G2D/IGHG1/IGHV1-69-2/CD27/IGLC2/MZB1/HLA-E/SASH3/HLA-DPA1/SART1/LCK/CD300A/MAPK8IP1/LRRC32/TP53BP1/SIT1/IGHV4-4/IGHV3-33/CYP26B1/JAK3/MNDA/CD6/IGHV3-74/EXOSC3/LILRB4/CD2	58
GO:0038093	Fc receptor signaling pathway	36/1089	241/18670	1.92802e-07	2.31479e-05	2.15985e-05	IGHV3-11/APPL1/FBXW11/IGLC3/FCGR2A/FCER1G/PSME4/PSMD11/IGKV3-20/PSME3/IGLV7-43/FCGR1A/IGHV2-70/IGLV2-8/IGKV1-12/FCGR3A/CD3G/WAS/IGLV1-51/PSMB7/PSMD13/PSMB6/NCKAP1L/PSMD2/LAT2/PSMC4/TAB2/IGHG1/IGLC2/IGKV1-39/WIPF1/IGLV3-21/IGKV1-16/IGHV3-33/PSMC3/LCP2	36
GO:0051028	mRNA transport	27/1089	152/18670	1.95906e-07	2.31479e-05	2.15985e-05	HNRNPA2B1/NCBP1/CPSF2/SRSF4/CHTOP/NUP205/SENP2/SRSF7/XPO1/DHX38/SRSF9/SEH1L/WDR33/ALKBH5/DDX19A/IWS1/GLE1/SRSF2/RANBP2/NUP62/DHX9/NUP188/NUP155/ZC3H3/UPF1/POLDIP3/SRSF3	27
GO:0050686	negative regulation of mRNA processing	11/1089	28/18670	2.1645e-07	2.49194e-05	2.32515e-05	ZC3H14/HNRNPA2B1/SRSF10/SRSF4/PTBP1/HNRNPK/SRSF7/SRSF9/SUPT5H/RBM42/RBMX	11
GO:0048025	negative regulation of mRNA splicing, via spliceosome	9/1089	19/18670	4.10398e-07	4.60672e-05	4.29838e-05	HNRNPA2B1/SRSF10/SRSF4/PTBP1/HNRNPK/SRSF7/SRSF9/RBM42/RBMX	9
GO:0072376	protein activation cascade	31/1089	198/18670	4.73581e-07	5.18629e-05	4.83916e-05	IGHV3-11/CD19/IGLL5/IGLC3/CR2/IGKV3-20/IGLV7-43/C1QB/CRP/VSIG4/IGHV2-70/IGLV2-8/IGKV1-12/VWF/C3AR1/IGLV1-51/C1QA/A2M/IGHG1/IGHV1-69-2/IGLC2/IGKV1-39/F13A1/IGLV3-21/IGKV1-16/IGHV4-4/IGHV3-33/C1QC/FGA/GP1BA/IGHV3-74	31
GO:1903312	negative regulation of mRNA metabolic process	18/1089	79/18670	4.92009e-07	5.25981e-05	4.90776e-05	ZC3H14/RBM38/HNRNPA2B1/SRSF10/SRSF4/PTBP1/HNRNPK/SRSF7/PAIP1/TARDBP/HNRNPC/SRSF9/ELAVL1/SUPT5H/THRAP3/DHX9/RBM42/RBMX	18
GO:0060964	regulation of gene silencing by miRNA	22/1089	113/18670	5.15549e-07	5.38329e-05	5.02298e-05	PUM1/LIMD1/H3C1/H4C2/NUP205/FXR1/H3C8/MAP2K2/NEAT1/ELAVL1/SEH1L/PUM2/RANBP2/H4C4/H3C2/NUP62/DHX9/NUP188/NUP155/POLR2I/H4C3/H3C13	22
GO:0031123	RNA 3'-end processing	26/1089	150/18670	5.3804e-07	5.49045e-05	5.12296e-05	ZC3H14/RPRD1A/EXOSC2/NCBP1/CPSF2/SRSF4/PARN/CHTOP/CPSF6/SRSF7/ERI3/DHX38/CDC73/PAPOLG/SRSF9/CCNB1/WDR33/SUPT5H/SRSF2/SCAF8/INTS2/ZC3H3/INTS7/POLDIP3/SRSF3/EXOSC3	26
GO:0002449	lymphocyte mediated immunity	45/1089	352/18670	6.17039e-07	6.15668e-05	5.7446e-05	IGHV3-11/LAG3/CD19/IGLL5/IGLC3/HLA-A/FCER1G/CR2/IGKV3-20/FGL2/IGLV7-43/CD8A/C1QB/CRP/RIF1/GAPT/IGHV2-70/IGLV2-8/IGKV1-12/TCIRG1/CD74/GZMB/AP1G1/MSH6/BTN3A3/WAS/IGLV1-51/C1QA/IGHG1/IGHV1-69-2/CD27/IGLC2/IGKV1-39/HLA-E/SASH3/TP53BP1/IGLV3-21/IGKV1-16/IGHV4-4/IGHV3-33/AIRE/C1QC/IGHV3-74/EXOSC3/RFTN1	45
GO:0030449	regulation of complement activation	22/1089	115/18670	7.06501e-07	6.89606e-05	6.43449e-05	IGHV3-11/CD19/IGLC3/CR2/IGKV3-20/IGLV7-43/C1QB/VSIG4/IGHV2-70/IGLV2-8/IGKV1-12/C3AR1/IGLV1-51/C1QA/A2M/IGHG1/IGLC2/IGKV1-39/IGLV3-21/IGKV1-16/IGHV3-33/C1QC	22
GO:0031124	mRNA 3'-end processing	20/1089	98/18670	7.69058e-07	7.1939e-05	6.71239e-05	ZC3H14/RPRD1A/NCBP1/CPSF2/SRSF4/CHTOP/CPSF6/SRSF7/DHX38/CDC73/PAPOLG/SRSF9/CCNB1/WDR33/SUPT5H/SRSF2/SCAF8/ZC3H3/POLDIP3/SRSF3	20
GO:0048024	regulation of mRNA splicing, via spliceosome	20/1089	98/18670	7.69058e-07	7.1939e-05	6.71239e-05	RBM5/HNRNPA2B1/NCBP1/SRSF10/SRSF4/PTBP1/HNRNPK/SMU1/SRSF7/CWC22/SRSF9/KHDRBS1/THRAP3/SRSF2/RBM42/C9orf78/HNRNPL/RBMX/SRSF3/SART3	20
GO:2000257	regulation of protein activation cascade	22/1089	116/18670	8.24523e-07	7.55532e-05	7.04962e-05	IGHV3-11/CD19/IGLC3/CR2/IGKV3-20/IGLV7-43/C1QB/VSIG4/IGHV2-70/IGLV2-8/IGKV1-12/C3AR1/IGLV1-51/C1QA/A2M/IGHG1/IGLC2/IGKV1-39/IGLV3-21/IGKV1-16/IGHV3-33/C1QC	22
GO:0000387	spliceosomal snRNP assembly	14/1089	53/18670	1.37018e-06	0.000116712	0.000108901	RNU5B-1/RNU5D-1/SRSF10/RNU5E-1/RNU4-2/SNRPD3/RNU6ATAC/RNU4-1/RNU5F-1/RNU4ATAC/RNU5A-1/SART1/PRPF8/SART3	14
GO:0000353	formation of quadruple SL/U4/U5/U6 snRNP	7/1089	12/18670	1.37767e-06	0.000116712	0.000108901	RNU5B-1/RNU5D-1/RNU5E-1/RNU4-2/RNU4-1/RNU5F-1/RNU5A-1	7
GO:0000365	mRNA trans splicing, via spliceosome	7/1089	12/18670	1.37767e-06	0.000116712	0.000108901	RNU5B-1/RNU5D-1/RNU5E-1/RNU4-2/RNU4-1/RNU5F-1/RNU5A-1	7
GO:0045291	mRNA trans splicing, SL addition	7/1089	12/18670	1.37767e-06	0.000116712	0.000108901	RNU5B-1/RNU5D-1/RNU5E-1/RNU4-2/RNU4-1/RNU5F-1/RNU5A-1	7
GO:0015931	nucleobase-containing compound transport	34/1089	241/18670	1.59992e-06	0.00013303	0.000124126	HNRNPA2B1/NCBP1/CPSF2/SRSF4/CHTOP/NUP205/SENP2/CPSF6/RBM27/ATXN2/SRSF7/ABCE1/XPO1/DHX38/XPO5/SRSF9/SEH1L/WDR33/KHDRBS1/ALKBH5/DDX19A/IWS1/GLE1/SRSF2/RANBP2/NUP62/DHX9/NUP188/NUP155/ZC3H3/UPF1/POLDIP3/SRSF3/RFTN1	34
GO:0006611	protein export from nucleus	28/1089	179/18670	1.70773e-06	0.000137561	0.000128354	HNRNPA2B1/NCBP1/CPSF2/SRSF4/CHTOP/NUP205/CSE1L/SRSF7/ABCE1/XPO1/DHX38/XPO5/SRSF9/GTSE1/SEH1L/WDR33/ALKBH5/DDX19A/IWS1/GLE1/SRSF2/RANBP2/NUP62/NUP188/NUP155/UPF1/POLDIP3/SRSF3	28
GO:0038095	Fc-epsilon receptor signaling pathway	27/1089	169/18670	1.71569e-06	0.000137561	0.000128354	IGHV3-11/FBXW11/IGLC3/FCER1G/PSME4/PSMD11/IGKV3-20/PSME3/IGLV7-43/IGHV2-70/IGLV2-8/IGKV1-12/IGLV1-51/PSMB7/PSMD13/PSMB6/PSMD2/LAT2/PSMC4/TAB2/IGLC2/IGKV1-39/IGLV3-21/IGKV1-16/IGHV3-33/PSMC3/LCP2	27
GO:0006913	nucleocytoplasmic transport	43/1089	343/18670	1.84121e-06	0.000145036	0.000135328	APPL1/PKIG/HNRNPA2B1/LSG1/KPNA6/NCBP1/CPSF2/SRSF4/KPNA4/CHTOP/NUP205/CSE1L/SNRPD3/CPSF6/RBM27/SRSF7/ABCE1/IPO9/XPO1/DHX38/TARDBP/RAB23/XPO5/SRSF9/GTSE1/SEH1L/WDR33/KPNB1/KHDRBS1/ALKBH5/DDX19A/TRIM28/IWS1/GLE1/SRSF2/RANBP2/NUP62/DHX9/NUP188/NUP155/UPF1/POLDIP3/SRSF3	43
GO:0042113	B cell activation	40/1089	310/18670	2.03477e-06	0.000155044	0.000144667	IGHV3-11/CD79B/CD19/IGLL5/IGLC3/LYL1/CR2/RIF1/SP3/GAPT/MS4A1/IGHV2-70/TCIRG1/CD74/MSH6/TNFRSF13C/CD22/MFNG/TYROBP/SLAMF8/NCKAP1L/LAT2/CTLA4/IGHG1/IGHV1-69-2/CD27/IGLC2/MZB1/SASH3/CD300A/ITM2A/TP53BP1/IGHV4-4/IGHV3-33/JAK3/MNDA/CD180/IGHV3-74/EXOSC3/CD79A	40
GO:1903706	regulation of hemopoiesis	54/1089	475/18670	2.03733e-06	0.000155044	0.000144667	RC3H2/LAG3/CD4/DROSHA/SIN3A/LOX/PSME4/PSMD11/KMT2D/FGL2/PSME3/H3C1/ITCH/H4C2/CD86/YTHDF2/H3C8/CCL19/EVI2B/HAX1/CDC73/CLPTM1/CD74/IRF4/ASH2L/PSMB7/TYROBP/PSMD13/SLAMF8/PSMB6/NCKAP1L/PSMD2/CTLA4/PSMC4/CD27/SPI1/LILRB3/MYL9/H4C4/H3C2/SASH3/SART1/KMT2A/RBBP5/GPR171/CYP26B1/C1QC/H4C3/JAK3/PSMC3/H3C13/GP1BA/LILRB4/CD2	54
GO:0000070	mitotic sister chromatid segregation	25/1089	151/18670	2.11792e-06	0.000158491	0.000147883	NEK2/TRIP13/KIF18B/NCAPG/CDCA8/CUL3/SMC4/NUSAP1/CCNB1/SEH1L/KPNB1/DLGAP5/APC/NCAPH/NAA50/KIFC1/NUP62/CDCA5/PRC1/KIF23/ZWINT/KIF2C/MAD2L1/NCAPD2/BUB1B	25
GO:0045088	regulation of innate immune response	52/1089	452/18670	2.21467e-06	0.000163015	0.000152104	APPL1/FBXW11/LAG3/SIN3A/CNOT7/BIRC2/FCER1G/PSME4/PSMD11/POLR3F/CD209/ICAM3/PUM1/PSME3/TRIL/ITCH/VSIG4/YTHDF2/CTSK/ABCE1/CLEC4A/NLRC5/TRIM6/IRF4/AP1G1/PIK3R4/YTHDF3/CD14/PSMB7/UBQLN1/PSMD13/SLAMF8/CACTIN/PSMB6/PSMD2/XIAP/A2M/PSMC4/TAB2/OTUD4/PUM2/GBP5/HLA-E/DHX9/RBM14/CD300A/UBE2D3/PSMC3/MNDA/FGA/MUC17/RFTN1	52
GO:0051169	nuclear transport	43/1089	346/18670	2.31696e-06	0.000167793	0.000156562	APPL1/PKIG/HNRNPA2B1/LSG1/KPNA6/NCBP1/CPSF2/SRSF4/KPNA4/CHTOP/NUP205/CSE1L/SNRPD3/CPSF6/RBM27/SRSF7/ABCE1/IPO9/XPO1/DHX38/TARDBP/RAB23/XPO5/SRSF9/GTSE1/SEH1L/WDR33/KPNB1/KHDRBS1/ALKBH5/DDX19A/TRIM28/IWS1/GLE1/SRSF2/RANBP2/NUP62/DHX9/NUP188/NUP155/UPF1/POLDIP3/SRSF3	43
GO:0043484	regulation of RNA splicing	23/1089	135/18670	3.24897e-06	0.000231553	0.000216055	RBM38/RBM5/HNRNPA2B1/NCBP1/SRSF10/SRSF4/PTBP1/HNRNPK/SMU1/SRSF7/CDK12/CWC22/SRSF9/KHDRBS1/RRP1B/THRAP3/SRSF2/RBM42/C9orf78/HNRNPL/RBMX/SRSF3/SART3	23
GO:0006956	complement activation	27/1089	175/18670	3.4036e-06	0.000238784	0.000222801	IGHV3-11/CD19/IGLL5/IGLC3/CR2/IGKV3-20/IGLV7-43/C1QB/CRP/VSIG4/IGHV2-70/IGLV2-8/IGKV1-12/C3AR1/IGLV1-51/C1QA/A2M/IGHG1/IGHV1-69-2/IGLC2/IGKV1-39/IGLV3-21/IGKV1-16/IGHV4-4/IGHV3-33/C1QC/IGHV3-74	27
GO:0006958	complement activation, classical pathway	23/1089	137/18670	4.20286e-06	0.000290321	0.000270889	IGHV3-11/IGLL5/IGLC3/CR2/IGKV3-20/IGLV7-43/C1QB/CRP/IGHV2-70/IGLV2-8/IGKV1-12/IGLV1-51/C1QA/IGHG1/IGHV1-69-2/IGLC2/IGKV1-39/IGLV3-21/IGKV1-16/IGHV4-4/IGHV3-33/C1QC/IGHV3-74	23
GO:0033119	negative regulation of RNA splicing	9/1089	24/18670	4.45333e-06	0.000302961	0.000282683	HNRNPA2B1/SRSF10/SRSF4/PTBP1/HNRNPK/SRSF7/SRSF9/RBM42/RBMX	9
GO:0050853	B cell receptor signaling pathway	22/1089	129/18670	5.19068e-06	0.000347853	0.000324571	IGHV3-11/CD79B/CD19/IGLL5/IGLC3/MS4A1/IGHV2-70/CD22/NCKAP1L/LAT2/CTLA4/IGHG1/IGHV1-69-2/IGLC2/LCK/CD300A/IGHV4-4/IGHV3-33/MNDA/IGHV3-74/RFTN1/CD79A	22
GO:0045089	positive regulation of innate immune response	45/1089	381/18670	5.33087e-06	0.000351994	0.000328435	APPL1/FBXW11/LAG3/SIN3A/BIRC2/FCER1G/PSME4/PSMD11/POLR3F/CD209/ICAM3/PUM1/PSME3/TRIL/ITCH/CTSK/CLEC4A/NLRC5/TRIM6/IRF4/AP1G1/PIK3R4/CD14/PSMB7/UBQLN1/PSMD13/CACTIN/PSMB6/PSMD2/XIAP/PSMC4/TAB2/OTUD4/PUM2/GBP5/HLA-E/DHX9/RBM14/CD300A/UBE2D3/PSMC3/MNDA/FGA/MUC17/RFTN1	45
GO:0000380	alternative mRNA splicing, via spliceosome	16/1089	76/18670	6.32109e-06	0.000411329	0.000383798	RBM5/SRSF10/SRSF4/PTBP1/SMU1/SRSF7/SRSF9/HNRNPM/KHDRBS1/THRAP3/SRSF2/DHX9/HNRNPL/RBMX/SRSF3/SART3	16
GO:0050852	T cell receptor signaling pathway	29/1089	202/18670	6.48542e-06	0.000415994	0.00038815	RC3H2/HLA-DPB1/FBXW11/CD4/CD3D/PSME4/PSMD11/HLA-DQA1/STOML2/PSME3/THEMIS2/CD3G/BTN3A3/WAS/PSMB7/PSMD13/PSMB6/PSMD2/CTLA4/PSMC4/TAB2/HLA-DPA1/LCK/CD300A/PSMC3/HLA-DRB1/LILRB4/LCP2/RFTN1	29
GO:0038094	Fc-gamma receptor signaling pathway	23/1089	142/18670	7.80134e-06	0.000493352	0.000460331	IGHV3-11/APPL1/IGLC3/FCGR2A/FCER1G/IGKV3-20/IGLV7-43/FCGR1A/IGHV2-70/IGLV2-8/IGKV1-12/FCGR3A/CD3G/WAS/IGLV1-51/NCKAP1L/IGHG1/IGLC2/IGKV1-39/WIPF1/IGLV3-21/IGKV1-16/IGHV3-33	23
GO:0016485	protein processing	40/1089	328/18670	8.18808e-06	0.000510618	0.000476441	IGHV3-11/CD19/IGLC3/BIRC2/ADAMTS2/CR2/IGKV3-20/STOML2/YME1L1/IGLV7-43/C1QB/VSIG4/IGHV2-70/IGLV2-8/IGKV1-12/SDE2/C3AR1/KLK3/IGLV1-51/CES1/AEBP1/C1QA/LONP2/XIAP/A2M/SRGN/IGHG1/IGLC2/IGKV1-39/CTSG/KLK2/GAS1/PRSS12/IGLV3-21/IGKV1-16/APH1A/IGHV3-33/CPXM1/C1QC/FGA	40
GO:0002920	regulation of humoral immune response	22/1089	134/18670	9.77794e-06	0.00060141	0.000561157	IGHV3-11/CD19/IGLC3/CR2/IGKV3-20/IGLV7-43/C1QB/VSIG4/IGHV2-70/IGLV2-8/IGKV1-12/C3AR1/IGLV1-51/C1QA/A2M/IGHG1/IGLC2/IGKV1-39/IGLV3-21/IGKV1-16/IGHV3-33/C1QC	22
GO:0042590	antigen processing and presentation of exogenous peptide antigen via MHC class I	16/1089	79/18670	1.0673e-05	0.000647593	0.000604249	HLA-A/FCER1G/PSME4/PSMD11/PSME3/NCF1/FCGR1A/CLEC4A/CYBB/PSMB7/PSMD13/PSMB6/PSMD2/PSMC4/HLA-E/PSMC3	16
GO:0002431	Fc receptor mediated stimulatory signaling pathway	23/1089	145/18670	1.11241e-05	0.000665966	0.000621391	IGHV3-11/APPL1/IGLC3/FCGR2A/FCER1G/IGKV3-20/IGLV7-43/FCGR1A/IGHV2-70/IGLV2-8/IGKV1-12/FCGR3A/CD3G/WAS/IGLV1-51/NCKAP1L/IGHG1/IGLC2/IGKV1-39/WIPF1/IGLV3-21/IGKV1-16/IGHV3-33	23
GO:0002526	acute inflammatory response	30/1089	220/18670	1.278e-05	0.000755029	0.000704493	IGHV3-11/CD19/IGLC3/FCER1G/CR2/IGKV3-20/IGLV7-43/C1QB/CRP/VSIG4/IGHV2-70/IGLV2-8/IGKV1-12/APOA2/C3AR1/IGLV1-51/C1QA/A2M/IGHG1/IGLC2/IGKV1-39/HP/HLA-E/CD163/IGLV3-21/IGKV1-16/ORM1/IGHV3-33/C1QC/CD6	30
GO:0000819	sister chromatid segregation	27/1089	189/18670	1.46339e-05	0.000853325	0.00079621	NEK2/TRIP13/KIF18B/NCAPG/CTCF/MCMBP/CDCA8/CUL3/SMC4/NUSAP1/CCNB1/SEH1L/KPNB1/DLGAP5/APC/NCAPH/NAA50/KIFC1/NUP62/CDCA5/PRC1/KIF23/ZWINT/KIF2C/MAD2L1/NCAPD2/BUB1B	27
GO:0045292	mRNA cis splicing, via spliceosome	13/1089	56/18670	1.51927e-05	0.000874554	0.000816018	NCBP1/SRSF10/SRSF4/SRSF7/RNVU1-15/RNU6ATAC/RNVU1-7/SRSF9/RNU4ATAC/SRSF2/SART1/PRPF40A/SRSF3	13
GO:0018205	peptidyl-lysine modification	45/1089	397/18670	1.53964e-05	0.000875063	0.000816493	KAT7/SIN3A/DOHH/LOX/PWP1/BRD4/KMT2D/MSL2/VIPAS39/CTCF/RIF1/KANSL1/NUP205/SENP2/H1-4/SAE1/WDR82/HCFC1/GTF3C4/YEATS4/IRF4/ASH2L/SEH1L/SETDB1/TAF5L/NAA50/SPI1/KAT5/TRIM28/IWS1/POLE3/CRTC2/RANBP2/NUP62/KMT2A/NUP188/SUZ12/NUP155/SENP5/MLLT6/BRD1/EHMT2/RBBP5/PRDM2/SUMO4	45
GO:0050863	regulation of T cell activation	38/1089	314/18670	1.62929e-05	0.000914437	0.000853232	RC3H2/HLA-DPB1/LAG3/CD4/DROSHA/TNFAIP8L2/CD209/FGL2/CD86/SPN/VSIG4/CCL19/CLPTM1/CD74/IRF4/RASAL3/TNFRSF13C/HLA-DMB/PDCD1/NCKAP1L/CTLA4/TIGIT/PLA2G2D/CD27/HLA-E/SASH3/HLA-DPA1/SART1/LCK/CD300A/MAPK8IP1/LRRC32/SIT1/CYP26B1/JAK3/CD6/LILRB4/CD2	38
GO:0043312	neutrophil degranulation	52/1089	485/18670	1.65773e-05	0.000918913	0.000857408	CCT8/CD93/FCGR2A/DDX3X/FCER1G/PSMD11/FGL2/TBC1D10C/DOK3/ITGAL/SIGLEC9/DSG1/PLEKHO2/CAP1/PDAP1/HK3/UBR4/TCIRG1/OSCAR/C3AR1/CD53/CYBB/FAF2/DNAJC13/ATP6V1D/CD14/CCT2/PSMB7/TYROBP/PSMD13/NCKAP1L/KPNB1/PSMD2/HUWE1/GGH/LILRB3/CHI3L1/HP/CTSG/LAIR1/RAB5C/CD300A/EEF1A1/ORM1/RAB14/PSMC3/ARHGAP9/ACTR10/ARMC8/MNDA/PECAM1/HGSNAT	52
GO:0002673	regulation of acute inflammatory response	24/1089	159/18670	1.70528e-05	0.000933747	0.000871249	IGHV3-11/CD19/IGLC3/FCER1G/CR2/IGKV3-20/IGLV7-43/C1QB/VSIG4/IGHV2-70/IGLV2-8/IGKV1-12/C3AR1/IGLV1-51/C1QA/A2M/IGHG1/IGLC2/IGKV1-39/HLA-E/IGLV3-21/IGKV1-16/IGHV3-33/C1QC	24
GO:0002433	immune response-regulating cell surface receptor signaling pathway involved in phagocytosis	22/1089	139/18670	1.77648e-05	0.000949571	0.000886014	IGHV3-11/APPL1/IGLC3/FCGR2A/IGKV3-20/IGLV7-43/FCGR1A/IGHV2-70/IGLV2-8/IGKV1-12/FCGR3A/CD3G/WAS/IGLV1-51/NCKAP1L/IGHG1/IGLC2/IGKV1-39/WIPF1/IGLV3-21/IGKV1-16/IGHV3-33	22
GO:0038096	Fc-gamma receptor signaling pathway involved in phagocytosis	22/1089	139/18670	1.77648e-05	0.000949571	0.000886014	IGHV3-11/APPL1/IGLC3/FCGR2A/IGKV3-20/IGLV7-43/FCGR1A/IGHV2-70/IGLV2-8/IGKV1-12/FCGR3A/CD3G/WAS/IGLV1-51/NCKAP1L/IGHG1/IGLC2/IGKV1-39/WIPF1/IGLV3-21/IGKV1-16/IGHV3-33	22
GO:0000381	regulation of alternative mRNA splicing, via spliceosome	14/1089	65/18670	1.80403e-05	0.000952952	0.000889169	RBM5/SRSF10/SRSF4/PTBP1/SMU1/SRSF7/SRSF9/KHDRBS1/THRAP3/SRSF2/HNRNPL/RBMX/SRSF3/SART3	14
GO:0002455	humoral immune response mediated by circulating immunoglobulin	23/1089	150/18670	1.95912e-05	0.00101314	0.000945331	IGHV3-11/IGLL5/IGLC3/CR2/IGKV3-20/IGLV7-43/C1QB/CRP/IGHV2-70/IGLV2-8/IGKV1-12/IGLV1-51/C1QA/IGHG1/IGHV1-69-2/IGLC2/IGKV1-39/IGLV3-21/IGKV1-16/IGHV4-4/IGHV3-33/C1QC/IGHV3-74	23
GO:0002283	neutrophil activation involved in immune response	52/1089	488/18670	1.96311e-05	0.00101314	0.000945331	CCT8/CD93/FCGR2A/DDX3X/FCER1G/PSMD11/FGL2/TBC1D10C/DOK3/ITGAL/SIGLEC9/DSG1/PLEKHO2/CAP1/PDAP1/HK3/UBR4/TCIRG1/OSCAR/C3AR1/CD53/CYBB/FAF2/DNAJC13/ATP6V1D/CD14/CCT2/PSMB7/TYROBP/PSMD13/NCKAP1L/KPNB1/PSMD2/HUWE1/GGH/LILRB3/CHI3L1/HP/CTSG/LAIR1/RAB5C/CD300A/EEF1A1/ORM1/RAB14/PSMC3/ARHGAP9/ACTR10/ARMC8/MNDA/PECAM1/HGSNAT	52
GO:0050864	regulation of B cell activation	26/1089	184/18670	2.54155e-05	0.00129677	0.00120997	IGHV3-11/CD19/IGLL5/IGLC3/RIF1/IGHV2-70/CD74/TNFRSF13C/CD22/TYROBP/SLAMF8/NCKAP1L/CTLA4/IGHG1/IGHV1-69-2/CD27/IGLC2/MZB1/SASH3/CD300A/TP53BP1/IGHV4-4/IGHV3-33/MNDA/IGHV3-74/EXOSC3	26
GO:0006401	RNA catabolic process	44/1089	397/18670	3.30459e-05	0.00164862	0.00153828	DROSHA/ZC3H14/RBM38/LSM2/EXOSC2/CNOT7/NCBP1/PSME4/FXR2/PSMD11/PUM1/PSME3/PARN/YTHDF2/FXR1/PAIP1/PPP1R8/SAMD4B/TTC37/XPO1/DCP1A/TARDBP/HNRNPC/YTHDF3/HNRNPM/ELAVL1/PSMB7/PSMD13/PSMB6/PSMD2/ALKBH5/PSMC4/THRAP3/PUM2/TBRG4/RNASE6/YWHAB/DHX9/FASTKD3/HNRNPR/LSM7/UPF1/PSMC3/EXOSC3	44
GO:0051604	protein maturation	44/1089	397/18670	3.30459e-05	0.00164862	0.00153828	IGHV3-11/CD19/IGLC3/DOHH/BIRC2/ADAMTS2/CR2/IGKV3-20/NAA25/STOML2/YME1L1/IGLV7-43/C1QB/VSIG4/IGHV2-70/IGLV2-8/DUOXA2/IGKV1-12/SDE2/C3AR1/KLK3/IGLV1-51/CES1/AEBP1/C1QA/LONP2/XIAP/A2M/SRGN/NAA50/IGHG1/IGLC2/IGKV1-39/CTSG/KLK2/GAS1/PRSS12/IGLV3-21/IGKV1-16/APH1A/IGHV3-33/CPXM1/C1QC/FGA	44
GO:0042119	neutrophil activation	52/1089	498/18670	3.39569e-05	0.00167545	0.00156331	CCT8/CD93/FCGR2A/DDX3X/FCER1G/PSMD11/FGL2/TBC1D10C/DOK3/ITGAL/SIGLEC9/DSG1/PLEKHO2/CAP1/PDAP1/HK3/UBR4/TCIRG1/OSCAR/C3AR1/CD53/CYBB/FAF2/DNAJC13/ATP6V1D/CD14/CCT2/PSMB7/TYROBP/PSMD13/NCKAP1L/KPNB1/PSMD2/HUWE1/GGH/LILRB3/CHI3L1/HP/CTSG/LAIR1/RAB5C/CD300A/EEF1A1/ORM1/RAB14/PSMC3/ARHGAP9/ACTR10/ARMC8/MNDA/PECAM1/HGSNAT	52
GO:0002446	neutrophil mediated immunity	52/1089	499/18670	3.58231e-05	0.00174833	0.00163131	CCT8/CD93/FCGR2A/DDX3X/FCER1G/PSMD11/FGL2/TBC1D10C/DOK3/ITGAL/SIGLEC9/DSG1/PLEKHO2/CAP1/PDAP1/HK3/UBR4/TCIRG1/OSCAR/C3AR1/CD53/CYBB/FAF2/DNAJC13/ATP6V1D/CD14/CCT2/PSMB7/TYROBP/PSMD13/NCKAP1L/KPNB1/PSMD2/HUWE1/GGH/LILRB3/CHI3L1/HP/CTSG/LAIR1/RAB5C/CD300A/EEF1A1/ORM1/RAB14/PSMC3/ARHGAP9/ACTR10/ARMC8/MNDA/PECAM1/HGSNAT	52
GO:0002474	antigen processing and presentation of peptide antigen via MHC class I	17/1089	96/18670	3.62833e-05	0.00175174	0.0016345	HLA-A/FCER1G/PSME4/PSMD11/PSME3/NCF1/FCGR1A/CLEC4A/SEC24C/CYBB/PSMB7/PSMD13/PSMB6/PSMD2/PSMC4/HLA-E/PSMC3	17
GO:0006402	mRNA catabolic process	41/1089	364/18670	4.19754e-05	0.002005	0.0018708	ZC3H14/RBM38/LSM2/EXOSC2/CNOT7/NCBP1/PSME4/FXR2/PSMD11/PUM1/PSME3/PARN/YTHDF2/FXR1/PAIP1/SAMD4B/TTC37/XPO1/DCP1A/TARDBP/HNRNPC/YTHDF3/HNRNPM/ELAVL1/PSMB7/PSMD13/PSMB6/PSMD2/ALKBH5/PSMC4/THRAP3/PUM2/TBRG4/YWHAB/DHX9/FASTKD3/HNRNPR/LSM7/UPF1/PSMC3/EXOSC3	41
GO:0042110	T cell activation	49/1089	464/18670	4.26165e-05	0.00201419	0.00187938	RC3H2/HLA-DPB1/LAG3/CD4/DROSHA/CD3D/FCER1G/TNFAIP8L2/CD209/FGL2/STOML2/CD8A/ITGAL/CD86/SP3/SPN/VSIG4/CCL19/TCIRG1/CLEC4A/CLPTM1/CD74/IRF4/CD3G/RASAL3/TNFRSF13C/WAS/HLA-DMB/PDCD1/NCKAP1L/CTLA4/TIGIT/PLA2G2D/CD27/HLA-E/SASH3/HLA-DPA1/SART1/LCK/CD300A/MAPK8IP1/LRRC32/SIT1/AIRE/CYP26B1/JAK3/CD6/LILRB4/CD2	49
GO:0045652	regulation of megakaryocyte differentiation	15/1089	79/18670	4.45087e-05	0.00208171	0.00194238	SIN3A/LOX/KMT2D/H3C1/H4C2/H3C8/ASH2L/MYL9/H4C4/H3C2/KMT2A/RBBP5/H4C3/H3C13/GP1BA	15
GO:0019886	antigen processing and presentation of exogenous peptide antigen via MHC class II	17/1089	98/18670	4.76817e-05	0.00220712	0.00205939	HLA-DPB1/LAG3/FCER1G/HLA-DQA1/HLA-DMA/CD74/AP1G1/SEC24C/HLA-DMB/KIF11/CLTC/HLA-DPA1/KIF23/KIF2C/DYNC1I2/ACTR10/HLA-DRB1	17
GO:0070613	regulation of protein processing	25/1089	180/18670	4.83224e-05	0.00221396	0.00206577	IGHV3-11/CD19/IGLC3/BIRC2/CR2/IGKV3-20/IGLV7-43/C1QB/VSIG4/IGHV2-70/IGLV2-8/IGKV1-12/C3AR1/IGLV1-51/C1QA/XIAP/A2M/IGHG1/IGLC2/IGKV1-39/GAS1/IGLV3-21/IGKV1-16/IGHV3-33/C1QC	25
GO:0002218	activation of innate immune response	37/1089	319/18670	5.27461e-05	0.00239222	0.0022321	APPL1/FBXW11/SIN3A/BIRC2/FCER1G/PSME4/PSMD11/CD209/ICAM3/PUM1/PSME3/TRIL/ITCH/CTSK/CLEC4A/IRF4/PIK3R4/CD14/PSMB7/UBQLN1/PSMD13/CACTIN/PSMB6/PSMD2/XIAP/PSMC4/TAB2/OTUD4/PUM2/RBM14/CD300A/UBE2D3/PSMC3/MNDA/FGA/MUC17/RFTN1	37
GO:0046651	lymphocyte proliferation	33/1089	272/18670	5.46768e-05	0.00243507	0.00227209	RC3H2/HLA-DPB1/CD4/CD19/CR2/CD209/CD86/SPN/GAPT/VSIG4/MS4A1/CCL19/CD74/RASAL3/TNFRSF13C/HLA-DMB/CD22/TYROBP/NCKAP1L/CTLA4/PLA2G2D/MZB1/HLA-E/SASH3/HLA-DPA1/CD300A/MAPK8IP1/LRRC32/JAK3/MNDA/CD6/CD180/CD79A	33
GO:0006959	humoral immune response	40/1089	356/18670	5.47756e-05	0.00243507	0.00227209	IGHV3-11/CD19/IGLL5/IGLC3/H2BC10/CR2/IGKV3-20/HMGN2/IGLV7-43/CXCL11/C1QB/CRP/VSIG4/MS4A1/YTHDF2/IGHV2-70/IGLV2-8/IGKV1-12/C3AR1/KLK3/IGLV1-51/PDCD1/C1QA/A2M/IGHG1/IGHV1-69-2/IGLC2/IGKV1-39/CTSG/HLA-E/RNASE6/IGLV3-21/IGKV1-16/IGHV4-4/IGHV3-33/CXCL9/AIRE/C1QC/FGA/IGHV3-74	40
GO:1903317	regulation of protein maturation	25/1089	182/18670	5.81343e-05	0.00253966	0.00236967	IGHV3-11/CD19/IGLC3/BIRC2/CR2/IGKV3-20/IGLV7-43/C1QB/VSIG4/IGHV2-70/IGLV2-8/IGKV1-12/C3AR1/IGLV1-51/C1QA/XIAP/A2M/IGHG1/IGLC2/IGKV1-39/GAS1/IGLV3-21/IGKV1-16/IGHV3-33/C1QC	25
GO:0002377	immunoglobulin production	26/1089	193/18670	5.82594e-05	0.00253966	0.00236967	IGKV1-9/IGLV2-18/IGKV3-20/FGL2/IGLV7-43/RIF1/GAPT/IGLV2-8/IGKV1-12/IGKV1D-8/TCIRG1/TRAV2/TRAV9-2/MSH6/VPREB3/IGLV1-51/CD22/IGKV1-39/MZB1/HLA-E/SASH3/ITM2A/TP53BP1/IGLV3-21/IGKV1-16/EXOSC3	26
GO:0032943	mononuclear cell proliferation	33/1089	274/18670	6.31995e-05	0.00272852	0.00254589	RC3H2/HLA-DPB1/CD4/CD19/CR2/CD209/CD86/SPN/GAPT/VSIG4/MS4A1/CCL19/CD74/RASAL3/TNFRSF13C/HLA-DMB/CD22/TYROBP/NCKAP1L/CTLA4/PLA2G2D/MZB1/HLA-E/SASH3/HLA-DPA1/CD300A/MAPK8IP1/LRRC32/JAK3/MNDA/CD6/CD180/CD79A	33
GO:0002495	antigen processing and presentation of peptide antigen via MHC class II	17/1089	101/18670	7.07154e-05	0.00302392	0.00282153	HLA-DPB1/LAG3/FCER1G/HLA-DQA1/HLA-DMA/CD74/AP1G1/SEC24C/HLA-DMB/KIF11/CLTC/HLA-DPA1/KIF23/KIF2C/DYNC1I2/ACTR10/HLA-DRB1	17
GO:0002504	antigen processing and presentation of peptide or polysaccharide antigen via MHC class II	17/1089	102/18670	8.03217e-05	0.00340231	0.00317458	HLA-DPB1/LAG3/FCER1G/HLA-DQA1/HLA-DMA/CD74/AP1G1/SEC24C/HLA-DMB/KIF11/CLTC/HLA-DPA1/KIF23/KIF2C/DYNC1I2/ACTR10/HLA-DRB1	17
GO:0002479	antigen processing and presentation of exogenous peptide antigen via MHC class I, TAP-dependent	14/1089	75/18670	9.61803e-05	0.00403598	0.00376584	HLA-A/PSME4/PSMD11/PSME3/NCF1/FCGR1A/CYBB/PSMB7/PSMD13/PSMB6/PSMD2/PSMC4/HLA-E/PSMC3	14
GO:0030098	lymphocyte differentiation	39/1089	353/18670	9.71808e-05	0.0040402	0.00376978	CD79B/RC3H2/LAG3/CD4/DROSHA/CD19/CD3D/LYL1/FCER1G/CR2/FGL2/CD8A/CD86/SP3/SPN/MS4A1/CCL19/TCIRG1/CLPTM1/CD74/IRF4/CD3G/MFNG/SLAMF8/NCKAP1L/CTLA4/PLA2G2D/CD27/SPI1/SASH3/SART1/LCK/ITM2A/AIRE/CYP26B1/JAK3/LILRB4/CD79A/CD2	39
GO:0033044	regulation of chromosome organization	38/1089	342/18670	0.000105459	0.00434412	0.00405336	KAT7/CCT8/SIN3A/YLPM1/HNRNPA2B1/NEK2/BRD4/TRIP13/PARN/CTCF/RIF1/CHTOP/H1-4/MAPKAPK5/CUL3/MKI67/NAT10/HNRNPC/CCT2/CCNB1/ATR/SETDB1/DLGAP5/APC/SPI1/TRIM28/IWS1/CDCA5/KDM5A/KMT2A/MLLT6/TRIP12/MCM2/MAD2L1/UPF1/C6orf89/BUB1B/SART3	38
GO:0042100	B cell proliferation	16/1089	95/18670	0.000113536	0.00463432	0.00432413	CD19/CR2/GAPT/MS4A1/CD74/TNFRSF13C/CD22/TYROBP/NCKAP1L/CTLA4/MZB1/SASH3/CD300A/MNDA/CD180/CD79A	16
GO:0030219	megakaryocyte differentiation	16/1089	96/18670	0.000128986	0.00521754	0.00486832	SIN3A/LOX/KMT2D/H3C1/H4C2/SP3/H3C8/ASH2L/MYL9/H4C4/H3C2/KMT2A/RBBP5/H4C3/H3C13/GP1BA	16
GO:0016569	covalent chromatin modification	48/1089	474/18670	0.00014149	0.00565185	0.00527356	KAT7/SIN3A/PWP1/BRD4/KMT2D/MSL2/CTCF/RIF1/CHTOP/KANSL1/H1-4/WDR82/HCFC1/GTF3C4/CDC73/YEATS4/IRF4/ASH2L/ASXL1/CCNB1/SETDB1/HUWE1/TAF5L/NAA50/SPI1/KAT5/TRIM28/IWS1/POLE3/CRTC2/EYA3/KDM5A/KMT2A/SUZ12/DDB1/RBM14/KDM3B/MLLT6/BRD1/EHMT2/RBBP5/TRIP12/PRDM2/CCNA2/NACC2/C6orf89/SART3/CHD1	48
GO:0002758	innate immune response-activating signal transduction	34/1089	298/18670	0.000143824	0.00565185	0.00527356	APPL1/FBXW11/BIRC2/FCER1G/PSME4/PSMD11/CD209/ICAM3/PUM1/PSME3/TRIL/ITCH/CTSK/CLEC4A/IRF4/PIK3R4/CD14/PSMB7/UBQLN1/PSMD13/CACTIN/PSMB6/PSMD2/XIAP/PSMC4/TAB2/OTUD4/PUM2/CD300A/UBE2D3/PSMC3/FGA/MUC17/RFTN1	34
GO:0070661	leukocyte proliferation	34/1089	298/18670	0.000143824	0.00565185	0.00527356	RC3H2/HLA-DPB1/CD4/CD19/CR2/CD209/CD86/SPN/GAPT/VSIG4/MS4A1/CCL19/TCIRG1/CD74/RASAL3/TNFRSF13C/HLA-DMB/CD22/TYROBP/NCKAP1L/CTLA4/PLA2G2D/MZB1/HLA-E/SASH3/HLA-DPA1/CD300A/MAPK8IP1/LRRC32/JAK3/MNDA/CD6/CD180/CD79A	34
GO:0002440	production of molecular mediator of immune response	33/1089	286/18670	0.000144758	0.00565185	0.00527356	IGKV1-9/IGLV2-18/FCER1G/IGKV3-20/FGL2/TRIL/IGLV7-43/RIF1/GAPT/IGLV2-8/IGKV1-12/IGKV1D-8/TCIRG1/TRAV2/APOA2/TRIM6/CD74/TRAV9-2/MSH6/VPREB3/KLK3/IGLV1-51/CD22/IGKV1-39/MZB1/HLA-E/SASH3/ITM2A/TP53BP1/IGLV3-21/IGKV1-16/JAK3/EXOSC3	33
GO:0030217	T cell differentiation	29/1089	240/18670	0.000162139	0.00627589	0.00585583	RC3H2/LAG3/CD4/DROSHA/CD3D/FCER1G/FGL2/CD8A/CD86/SP3/SPN/CCL19/TCIRG1/CLPTM1/CD74/IRF4/CD3G/NCKAP1L/CTLA4/PLA2G2D/CD27/SASH3/SART1/LCK/AIRE/CYP26B1/JAK3/LILRB4/CD2	29
GO:0071103	DNA conformation change	36/1089	327/18670	0.000190242	0.00726025	0.00677431	HNRNPA2B1/DDX3X/H2BC10/PSME4/NCAPG/G3BP1/H3C1/CTCF/H4C2/H1-4/H3C8/SMC4/GTF2H1/TOP3A/NUSAP1/SMARCA5/CCNB1/RAD23B/RAD54L/RPA1/NCAPH/POLE3/H4C4/H3C2/CDCA5/DHX9/MCM4/DDB1/RBBP4/MCM2/H4C3/H3C13/HP1BP3/NCAPD2/SART3/CHD1	36
GO:0016570	histone modification	46/1089	454/18670	0.000190804	0.00726025	0.00677431	KAT7/SIN3A/PWP1/BRD4/KMT2D/MSL2/CTCF/RIF1/CHTOP/KANSL1/H1-4/WDR82/HCFC1/GTF3C4/CDC73/YEATS4/IRF4/ASH2L/ASXL1/CCNB1/SETDB1/HUWE1/TAF5L/NAA50/SPI1/KAT5/IWS1/POLE3/CRTC2/EYA3/KDM5A/KMT2A/SUZ12/DDB1/RBM14/KDM3B/MLLT6/BRD1/EHMT2/RBBP5/TRIP12/PRDM2/CCNA2/NACC2/C6orf89/SART3	46
GO:0050670	regulation of lymphocyte proliferation	26/1089	208/18670	0.000201787	0.00761364	0.00710404	HLA-DPB1/CD4/CD209/CD86/SPN/VSIG4/CCL19/CD74/RASAL3/TNFRSF13C/HLA-DMB/CD22/TYROBP/NCKAP1L/CTLA4/PLA2G2D/MZB1/HLA-E/SASH3/HLA-DPA1/CD300A/MAPK8IP1/LRRC32/JAK3/MNDA/CD6	26
GO:0032944	regulation of mononuclear cell proliferation	26/1089	209/18670	0.000217968	0.00815563	0.00760976	HLA-DPB1/CD4/CD209/CD86/SPN/VSIG4/CCL19/CD74/RASAL3/TNFRSF13C/HLA-DMB/CD22/TYROBP/NCKAP1L/CTLA4/PLA2G2D/MZB1/HLA-E/SASH3/HLA-DPA1/CD300A/MAPK8IP1/LRRC32/JAK3/MNDA/CD6	26
GO:0031145	anaphase-promoting complex-dependent catabolic process	14/1089	81/18670	0.000225778	0.00837805	0.00781729	FZR1/PSME4/PSMD11/PSME3/CUL3/PSMB7/CCNB1/PSMD13/PSMB6/PSMD2/PSMC4/MAD2L1/PSMC3/BUB1B	14
GO:0007076	mitotic chromosome condensation	6/1089	17/18670	0.000275339	0.010051	0.00937826	NCAPG/SMC4/NUSAP1/NCAPH/CDCA5/NCAPD2	6
GO:0016246	RNA interference	6/1089	17/18670	0.000275339	0.010051	0.00937826	DROSHA/TSNAX/XPO5/RMRP/DHX9/TSN	6
GO:0051251	positive regulation of lymphocyte activation	36/1089	334/18670	0.000287496	0.0104102	0.00971338	IGHV3-11/HLA-DPB1/CD4/IGLL5/IGLC3/CD209/CD86/RIF1/IGHV2-70/CCL19/CD74/AP1G1/RASAL3/TNFRSF13C/HLA-DMB/TYROBP/PDCD1/NCKAP1L/CTLA4/IGHG1/IGHV1-69-2/CD27/IGLC2/HLA-E/SASH3/HLA-DPA1/SART1/LCK/TP53BP1/IGHV4-4/IGHV3-33/JAK3/CD6/IGHV3-74/EXOSC3/LILRB4	36
GO:0042254	ribosome biogenesis	33/1089	297/18670	0.000292282	0.0104988	0.00979606	DROSHA/EXOSC2/DDX3X/AAMP/PWP1/CEBPZ/ERI3/ABCE1/TSR1/FCF1/XPO1/PAK1IP1/NAT10/MRPL36/DDX31/DDX18/URB2/SURF6/RMRP/DDX54/DHX37/RRP1B/PDCD11/MRPL20/SART1/RPL7L1/REXO4/DDX27/DDX52/NOL11/EXOSC3/DDX24/BRIX1	33
GO:0000209	protein polyubiquitination	34/1089	310/18670	0.000303806	0.0108261	0.0101015	RC3H2/FZR1/FBXW11/UBE2G1/BIRC2/PSME4/HECTD1/PSMD11/RNF34/PSME3/BFAR/ITCH/CUL3/UBE3C/FBXL16/DTL/TRIM6/FBXO2/PSMB7/UBE2R2/PSMD13/PSMB6/PSMD2/XIAP/HUWE1/PSMC4/UBE4A/FBXL15/WWP2/FBXW5/FBXL22/TRIP12/UBE2D3/PSMC3	34
GO:0060148	positive regulation of posttranscriptional gene silencing	7/1089	24/18670	0.000324176	0.011461	0.0106939	PUM1/LIMD1/FXR1/MAP2K2/XPO5/PUM2/DHX9	7
GO:0070646	protein modification by small protein removal	33/1089	299/18670	0.00033029	0.0115354	0.0107633	INO80E/BIRC2/PSME4/PSMD11/PSME3/ITCH/SENP2/USP38/YY1/HCFC1/WDR20/CCNA1/PSMB7/ASXL1/PSMD13/PSMB6/USP1/PSMD2/RAD23B/APC/PSMC4/OTUD4/ASXL2/SMAD2/SENP5/CLSPN/USP39/USP19/CCNA2/PSMC3/INO80D/SART3/USP34	33
GO:0000245	spliceosomal complex assembly	14/1089	84/18670	0.000333988	0.0115354	0.0107633	CRNKL1/RBM5/NCBP1/SRSF10/RNVU1-15/RNU6ATAC/RNVU1-7/SRSF9/RNU4ATAC/SF3A1/USP39/SRPK3/RBMX/SF1	14
GO:0006368	transcription elongation from RNA polymerase II promoter	14/1089	84/18670	0.000333988	0.0115354	0.0107633	NCBP1/BRD4/GTF2H1/CDK12/CDC73/ELP2/SUPT16H/AFF4/PBRM1/SUPT5H/IWS1/CCNK/POLR2I/NELFB	14
GO:0007159	leukocyte cell-cell adhesion	36/1089	337/18670	0.000341309	0.0116983	0.0109153	RC3H2/HLA-DPB1/LAG3/CD4/TNFAIP8L2/CD209/FGL2/SELPLG/ITGAL/CD86/SPN/VSIG4/CCL19/GOLPH3/CD74/RASAL3/TNFRSF13C/HLA-DMB/PDCD1/SELE/NCKAP1L/CTLA4/TIGIT/PLA2G2D/CD27/HLA-E/SASH3/HLA-DPA1/SART1/LCK/CD300A/LRRC32/JAK3/PECAM1/CD6/LILRB4	36
GO:0140014	mitotic nuclear division	30/1089	264/18670	0.000369601	0.012572	0.0117305	NEK2/TRIP13/KIF18B/NCAPG/DRG1/TPX2/CDCA8/CUL3/SMC4/MKI67/NUSAP1/CCNB1/KIF11/SEH1L/KPNB1/DLGAP5/APC/NCAPH/NAA50/KIFC1/FBXW5/NUP62/CDCA5/PRC1/KIF23/ZWINT/KIF2C/MAD2L1/NCAPD2/BUB1B	30
GO:0031146	SCF-dependent proteasomal ubiquitin-dependent protein catabolic process	15/1089	95/18670	0.000380754	0.012854	0.0119937	FBXW11/PSME4/PSMD11/PSME3/CUL3/FBXL16/FBXO2/PSMB7/PSMD13/PSMB6/PSMD2/PSMC4/FBXL15/FBXW5/PSMC3	15
GO:0030099	myeloid cell differentiation	42/1089	416/18670	0.000383691	0.0128565	0.011996	CD4/SIN3A/LOX/FCER1G/KMT2D/H3C1/H4C2/SP3/H3C8/CCL19/EVI2B/TMOD3/MAEA/TCIRG1/HAX1/OSCAR/CDC73/CD74/IRF4/ASH2L/TYROBP/NCKAP1L/SPI1/VPS33A/LILRB3/BATF2/SMAD5/MYL9/H4C4/H3C2/KMT2A/TMEM14C/RBBP5/MT1G/GPR171/C1QC/H4C3/JAK3/H3C13/UBD/GP1BA/LILRB4	42
GO:0075733	intracellular transport of virus	11/1089	57/18670	0.000391519	0.0130216	0.0121501	KPNA6/CD209/NUP205/XPO1/SEH1L/KPNB1/UBAP1/RANBP2/NUP62/NUP188/NUP155	11
GO:2000736	regulation of stem cell differentiation	17/1089	116/18670	0.000397092	0.0131099	0.0122324	PWP1/PSME4/PSMD11/PSME3/ITCH/YTHDF2/CDK12/TRIM6/PSMB7/PSMD13/PSMB6/PSMD2/HOXB4/PSMC4/KMT2A/PSMC3/NELFB	17
GO:0044839	cell cycle G2/M phase transition	30/1089	266/18670	0.000420097	0.0136858	0.0127697	FZR1/FBXW11/HSPA2/SIN3A/NEK2/PSME4/PSMD11/BRD4/PSME3/TPX2/PLK4/PPP1R12B/CEP76/DTL/ODF2/PSMB7/CCNB1/PSMD13/GTSE1/PSMB6/KHDRBS1/PSMD2/PSMC4/FBXL15/FHL1/CLSPN/CCNA2/DYNC1I2/PSMC3/TOPBP1	30
GO:1901990	regulation of mitotic cell cycle phase transition	44/1089	444/18670	0.000420631	0.0136858	0.0127697	FZR1/HSPA2/SIN3A/CNOT7/DDX3X/NEK2/PSME4/PSMD11/BRD4/TRIP13/PSME3/MIR590/SENP2/TPX2/PLK4/CUL3/TMOD3/CDC73/CEP76/DTL/ODF2/PSMB7/CCNB1/PSMD13/GTSE1/PSMB6/PSMD2/DLGAP5/APC/PSMC4/FHL1/CDCA5/DDB1/CLSPN/KANK2/CDK10/DYNC1I2/MAD2L1/PSMC3/UBD/NACC2/TOPBP1/BUB1B/ECD	44
GO:0043161	proteasome-mediated ubiquitin-dependent protein catabolic process	42/1089	419/18670	0.000445264	0.014383	0.0134203	FZR1/FBXW11/UBE2G1/BIRC2/PSME4/PSMD11/RNF34/RNF185/PSME3/BFAR/ITCH/SGTA/PCNP/CUL3/MAEA/FBXL16/FAF2/FBXO2/PSMB7/CCNB1/UBE2R2/UBQLN1/PSMD13/PSMB6/PSMD2/RAD23B/DNAJB14/PSMC4/UBE4A/KAT5/FBXL15/WWP2/FBXW5/DDB1/FBXL22/USP19/UBE2D3/MAD2L1/PSMC3/ARMC8/SPOP/BUB1B	42
GO:0050867	positive regulation of cell activation	40/1089	394/18670	0.000467989	0.0150091	0.0140045	IGHV3-11/HLA-DPB1/CD4/LILRA5/IGLL5/IGLC3/FCER1G/CD209/CD86/RIF1/IGHV2-70/CCL19/PLEK/CD74/AP1G1/RASAL3/TNFRSF13C/HLA-DMB/TYROBP/PDCD1/NCKAP1L/CTLA4/IGHG1/IGHV1-69-2/CD27/IGLC2/HLA-E/SASH3/HLA-DPA1/SART1/LCK/TP53BP1/IGHV4-4/IGHV3-33/JAK3/CD6/IGHV3-74/EXOSC3/LILRB4/CD2	40
GO:0006909	phagocytosis	38/1089	369/18670	0.00048774	0.0155316	0.014492	IGHV3-11/APPL1/CD93/IGLL5/IGLC3/FCGR2A/FCER1G/IGKV3-20/ICAM3/IGLV7-43/ITGAL/CRP/FCGR1A/IGHV2-70/IGLV2-8/IGKV1-12/APOA2/FCGR3A/CD3G/TM9SF4/WAS/IGLV1-51/CD14/TYROBP/NCKAP1L/IGHG1/IGHV1-69-2/IGLC2/IGKV1-39/WIPF1/CD300A/IGLV3-21/IGKV1-16/IGHV4-4/IGHV3-33/RAB14/PECAM1/IGHV3-74	38
GO:0032200	telomere organization	22/1089	175/18670	0.00055812	0.0174884	0.0163179	CCT8/YLPM1/HNRNPA2B1/NEK2/PARN/H3C1/H4C2/RIF1/H3C8/MAPKAPK5/NAT10/HNRNPC/CCT2/ATR/RPA1/POLE3/H4C4/POLE2/H3C2/PTGES3/H4C3/UPF1	22
GO:0070663	regulation of leukocyte proliferation	26/1089	222/18670	0.000560429	0.0174884	0.0163179	HLA-DPB1/CD4/CD209/CD86/SPN/VSIG4/CCL19/CD74/RASAL3/TNFRSF13C/HLA-DMB/CD22/TYROBP/NCKAP1L/CTLA4/PLA2G2D/MZB1/HLA-E/SASH3/HLA-DPA1/CD300A/MAPK8IP1/LRRC32/JAK3/MNDA/CD6	26
GO:0016579	protein deubiquitination	31/1089	283/18670	0.000560875	0.0174884	0.0163179	INO80E/BIRC2/PSME4/PSMD11/PSME3/ITCH/USP38/YY1/HCFC1/WDR20/CCNA1/PSMB7/ASXL1/PSMD13/PSMB6/USP1/PSMD2/RAD23B/APC/PSMC4/OTUD4/ASXL2/SMAD2/CLSPN/USP39/USP19/CCNA2/PSMC3/INO80D/SART3/USP34	31
GO:0046831	regulation of RNA export from nucleus	5/1089	13/18670	0.000580457	0.0179742	0.0167711	CPSF6/RBM27/KHDRBS1/IWS1/DHX9	5
GO:0000086	G2/M transition of mitotic cell cycle	28/1089	247/18670	0.00059319	0.0182426	0.0170216	FBXW11/HSPA2/SIN3A/NEK2/PSME4/PSMD11/BRD4/PSME3/TPX2/PLK4/PPP1R12B/CEP76/DTL/ODF2/PSMB7/CCNB1/PSMD13/PSMB6/KHDRBS1/PSMD2/PSMC4/FBXL15/FHL1/CLSPN/CCNA2/DYNC1I2/PSMC3/TOPBP1	28
GO:0046794	transport of virus	11/1089	60/18670	0.000619712	0.0188396	0.0175786	KPNA6/CD209/NUP205/XPO1/SEH1L/KPNB1/UBAP1/RANBP2/NUP62/NUP188/NUP155	11
GO:0031050	dsRNA processing	10/1089	51/18670	0.000625189	0.0188396	0.0175786	DROSHA/HNRNPA2B1/PUM1/TSNAX/MAP2K2/PPP1R8/RMRP/PUM2/SMAD2/TSN	10
GO:0070918	production of small RNA involved in gene silencing by RNA	10/1089	51/18670	0.000625189	0.0188396	0.0175786	DROSHA/HNRNPA2B1/PUM1/TSNAX/MAP2K2/PPP1R8/RMRP/PUM2/SMAD2/TSN	10
GO:1902749	regulation of cell cycle G2/M phase transition	25/1089	213/18670	0.000686801	0.0205582	0.0191822	FZR1/HSPA2/SIN3A/NEK2/PSME4/PSMD11/BRD4/PSME3/TPX2/PLK4/CEP76/DTL/ODF2/PSMB7/CCNB1/PSMD13/GTSE1/PSMB6/PSMD2/PSMC4/FHL1/CLSPN/DYNC1I2/PSMC3/TOPBP1	25
GO:0030866	cortical actin cytoskeleton organization	9/1089	43/18670	0.000705069	0.0209325	0.0195314	PDCD6IP/PLS1/PLEK/FMNL1/WAS/NCKAP1L/WIPF1/KIF23/TLN1	9
GO:0043921	modulation by host of viral transcription	7/1089	27/18670	0.000713289	0.0209325	0.0195314	NUCKS1/ZNF639/TARDBP/RRP1B/PSMC3/CCL4/CHD1	7
GO:0052472	modulation by host of symbiont transcription	7/1089	27/18670	0.000713289	0.0209325	0.0195314	NUCKS1/ZNF639/TARDBP/RRP1B/PSMC3/CCL4/CHD1	7
GO:0042129	regulation of T cell proliferation	20/1089	156/18670	0.000760713	0.0221792	0.0206947	HLA-DPB1/CD4/CD209/CD86/SPN/VSIG4/CCL19/RASAL3/TNFRSF13C/HLA-DMB/NCKAP1L/CTLA4/PLA2G2D/HLA-E/SASH3/HLA-DPA1/MAPK8IP1/LRRC32/JAK3/CD6	20
GO:0006354	DNA-templated transcription, elongation	16/1089	112/18670	0.000773796	0.0224151	0.0209148	NCBP1/BRD4/GTF2H1/CDK12/CDC73/ELP2/SUPT16H/AFF4/PBRM1/TSFM/SUPT5H/IWS1/CCNK/SCAF8/POLR2I/NELFB	16
GO:0019058	viral life cycle	34/1089	328/18670	0.000840393	0.0239031	0.0223032	CD4/CNOT7/PDCD6IP/KPNA6/DDX3X/CR2/CD209/ITCH/SELPLG/CD86/NUP205/LRRC15/NUCKS1/SLC52A2/XPO1/TRIM6/CD74/ZNF639/SEH1L/KPNB1/PI4KA/SETDB1/UBAP1/TRIM28/WWP2/RAB1A/RANBP2/NUP62/NUP188/DDB1/NUP155/CCNK/CCR5/CXCR6	34
GO:0006378	mRNA polyadenylation	9/1089	44/18670	0.000841132	0.0239031	0.0223032	ZC3H14/CPSF2/CPSF6/CDC73/PAPOLG/WDR33/SUPT5H/SCAF8/ZC3H3	9
GO:0007080	mitotic metaphase plate congression	9/1089	44/18670	0.000841132	0.0239031	0.0223032	CDCA8/CUL3/CCNB1/SEH1L/KPNB1/KIFC1/NUP62/CDCA5/KIF2C	9
GO:0002696	positive regulation of leukocyte activation	38/1089	380/18670	0.000852036	0.0239559	0.0223525	IGHV3-11/HLA-DPB1/CD4/IGLL5/IGLC3/FCER1G/CD209/CD86/RIF1/IGHV2-70/CCL19/CD74/AP1G1/RASAL3/TNFRSF13C/HLA-DMB/TYROBP/PDCD1/NCKAP1L/CTLA4/IGHG1/IGHV1-69-2/CD27/IGLC2/HLA-E/SASH3/HLA-DPA1/SART1/LCK/TP53BP1/IGHV4-4/IGHV3-33/JAK3/CD6/IGHV3-74/EXOSC3/LILRB4/CD2	38
GO:0002223	stimulatory C-type lectin receptor signaling pathway	16/1089	113/18670	0.000853663	0.0239559	0.0223525	FBXW11/FCER1G/PSME4/PSMD11/CD209/ICAM3/PSME3/CLEC4A/PSMB7/PSMD13/PSMB6/PSMD2/PSMC4/TAB2/PSMC3/MUC17	16
GO:1902036	regulation of hematopoietic stem cell differentiation	12/1089	72/18670	0.000871028	0.0242914	0.0226655	PSME4/PSMD11/PSME3/ITCH/YTHDF2/PSMB7/PSMD13/PSMB6/PSMD2/PSMC4/KMT2A/PSMC3	12
GO:0031440	regulation of mRNA 3'-end processing	7/1089	28/18670	0.000903656	0.0248921	0.023226	ZC3H14/NCBP1/CPSF6/CDC73/CCNB1/SUPT5H/ZC3H3	7
GO:0052312	modulation of transcription in other organism involved in symbiotic interaction	7/1089	28/18670	0.000903656	0.0248921	0.023226	NUCKS1/ZNF639/TARDBP/RRP1B/PSMC3/CCL4/CHD1	7
GO:0051983	regulation of chromosome segregation	15/1089	103/18670	0.000912034	0.0249697	0.0232984	CSNK2A1/NEK2/TRIP13/PUM1/CTCF/CUL3/MKI67/CCNB1/DLGAP5/APC/PUM2/CDCA5/KIF2C/MAD2L1/BUB1B	15
GO:0045814	negative regulation of gene expression, epigenetic	18/1089	136/18670	0.00094206	0.0256355	0.0239196	SIN3A/KMT2D/H3C1/H4C2/RIF1/H1-4/H3C8/SMARCA5/SETDB1/SPI1/TRIM28/POLE3/H4C4/H3C2/SUZ12/RBBP4/H4C3/H3C13	18
GO:0060218	hematopoietic stem cell differentiation	13/1089	83/18670	0.000987525	0.0267108	0.0249229	PSME4/PSMD11/PSME3/ITCH/YTHDF2/PSMB7/PSMD13/PSMB6/PSMD2/HOXB4/PSMC4/KMT2A/PSMC3	13
GO:0002683	negative regulation of immune system process	44/1089	463/18670	0.0010016	0.0269293	0.0251269	APPL1/RC3H2/LAG3/CNOT7/FCER1G/TNFAIP8L2/FGL2/ITCH/H4C2/CD86/SPN/VSIG4/YTHDF2/APOA2/CDC73/NLRC5/CD74/IRF4/YTHDF3/CD14/CD22/TYROBP/UBQLN1/SLAMF8/PDCD1/CACTIN/A2M/CTLA4/TIGIT/CD84/PLA2G2D/LILRB3/OTUD4/H4C4/HLA-E/CD300A/LRRC32/HTRA1/GPR171/C1QC/H4C3/JAK3/MNDA/LILRB4	44
GO:0046782	regulation of viral transcription	11/1089	64/18670	0.00108687	0.0290478	0.0271036	NUCKS1/ZNF639/TARDBP/SUPT5H/RRP1B/DHX9/POLR2I/PSMC3/CCL4/CHD1/NELFB	11
GO:0010389	regulation of G2/M transition of mitotic cell cycle	23/1089	196/18670	0.00110634	0.0293932	0.0274259	HSPA2/SIN3A/NEK2/PSME4/PSMD11/BRD4/PSME3/TPX2/PLK4/CEP76/DTL/ODF2/PSMB7/CCNB1/PSMD13/PSMB6/PSMD2/PSMC4/FHL1/CLSPN/DYNC1I2/PSMC3/TOPBP1	23
GO:0002220	innate immune response activating cell surface receptor signaling pathway	16/1089	116/18670	0.00113656	0.0300186	0.0280093	FBXW11/FCER1G/PSME4/PSMD11/CD209/ICAM3/PSME3/CLEC4A/PSMB7/PSMD13/PSMB6/PSMD2/PSMC4/TAB2/PSMC3/MUC17	16
GO:0007059	chromosome segregation	33/1089	321/18670	0.00114365	0.0300291	0.0280192	CSNK2A1/DDX3X/NEK2/TRIP13/KIF18B/PUM1/NCAPG/CTCF/MCMBP/CDCA8/CUL3/SMC4/MKI67/TOP3A/NUSAP1/CCNB1/SEH1L/KPNB1/DLGAP5/APC/NCAPH/NAA50/KIFC1/PUM2/NUP62/CDCA5/PRC1/KIF23/ZWINT/KIF2C/MAD2L1/NCAPD2/BUB1B	33
GO:0043631	RNA polyadenylation	9/1089	46/18670	0.00117727	0.0307322	0.0286752	ZC3H14/CPSF2/CPSF6/CDC73/PAPOLG/WDR33/SUPT5H/SCAF8/ZC3H3	9
GO:0042102	positive regulation of T cell proliferation	14/1089	95/18670	0.00118637	0.0307907	0.0287298	HLA-DPB1/CD4/CD209/CD86/CCL19/RASAL3/TNFRSF13C/HLA-DMB/NCKAP1L/HLA-E/SASH3/HLA-DPA1/JAK3/CD6	14
GO:0045580	regulation of T cell differentiation	18/1089	139/18670	0.00121589	0.0313287	0.0292318	RC3H2/LAG3/DROSHA/FGL2/CD86/CCL19/CLPTM1/CD74/IRF4/NCKAP1L/CTLA4/CD27/SASH3/SART1/CYP26B1/JAK3/LILRB4/CD2	18
GO:0032239	regulation of nucleobase-containing compound transport	5/1089	15/18670	0.00122803	0.0313287	0.0292318	CPSF6/RBM27/KHDRBS1/IWS1/DHX9	5
GO:0060339	negative regulation of type I interferon-mediated signaling pathway	5/1089	15/18670	0.00122803	0.0313287	0.0292318	CNOT7/YTHDF2/NLRC5/YTHDF3/CACTIN	5
GO:0006323	DNA packaging	24/1089	210/18670	0.00126258	0.0320282	0.0298845	H2BC10/PSME4/NCAPG/H3C1/CTCF/H4C2/H1-4/H3C8/SMC4/NUSAP1/SMARCA5/CCNB1/NCAPH/POLE3/H4C4/H3C2/CDCA5/RBBP4/MCM2/H4C3/H3C13/HP1BP3/NCAPD2/SART3	24
GO:0006260	DNA replication	29/1089	274/18670	0.00142324	0.0359009	0.033498	WIZ/KAT7/SIN3A/STOML2/MCMBP/SENP2/NUCKS1/SDE2/TOP3A/ORC2/DTL/MSH6/SUPT16H/ATR/RPA1/KAT5/POLE3/POLE2/DHX9/MCM4/RBM14/CLSPN/EHMT2/RBBP4/WDHD1/CCNA2/MCM2/UPF1/TOPBP1	29
GO:0050871	positive regulation of B cell activation	18/1089	142/18670	0.00155461	0.0389955	0.0363854	IGHV3-11/IGLL5/IGLC3/RIF1/IGHV2-70/CD74/TNFRSF13C/NCKAP1L/IGHG1/IGHV1-69-2/CD27/IGLC2/SASH3/TP53BP1/IGHV4-4/IGHV3-33/IGHV3-74/EXOSC3	18
GO:0043967	histone H4 acetylation	11/1089	67/18670	0.00160167	0.0398248	0.0371593	KAT7/MSL2/KANSL1/HCFC1/YEATS4/IRF4/NAA50/SPI1/KAT5/IWS1/KMT2A	11
GO:0045637	regulation of myeloid cell differentiation	27/1089	251/18670	0.00161338	0.0398248	0.0371593	CD4/SIN3A/LOX/KMT2D/H3C1/H4C2/H3C8/EVI2B/HAX1/CDC73/CD74/ASH2L/TYROBP/NCKAP1L/SPI1/LILRB3/MYL9/H4C4/H3C2/KMT2A/RBBP5/GPR171/C1QC/H4C3/H3C13/GP1BA/LILRB4	27
GO:0030865	cortical cytoskeleton organization	9/1089	48/18670	0.00161428	0.0398248	0.0371593	PDCD6IP/PLS1/PLEK/FMNL1/WAS/NCKAP1L/WIPF1/KIF23/TLN1	9
GO:2000637	positive regulation of gene silencing by miRNA	6/1089	23/18670	0.00166148	0.0407654	0.0380369	PUM1/LIMD1/FXR1/MAP2K2/PUM2/DHX9	6
GO:0032695	negative regulation of interleukin-12 production	5/1089	16/18670	0.00170105	0.0415093	0.038731	CMKLR1/LILRA5/ACP5/TIGIT/JAK3	5
GO:1903557	positive regulation of tumor necrosis factor superfamily cytokine production	13/1089	88/18670	0.00171358	0.0415708	0.0387884	LILRA5/FCER1G/CD86/SPN/CCL19/CYBB/CD14/TYROBP/HLA-E/SASH3/DHX9/ORM1/CD2	13
GO:0032786	positive regulation of DNA-templated transcription, elongation	7/1089	31/18670	0.00172209	0.0415708	0.0387884	BRD4/CDK12/CDC73/SUPT16H/SUPT5H/CCNK/SCAF8	7
GO:0043062	extracellular structure organization	40/1089	422/18670	0.0017416	0.0418171	0.0390181	PDCD6IP/LOX/ADAMTS2/ICAM3/VIPAS39/COL8A2/COL5A2/MMP13/ITGAL/PLAGL2/COL6A3/COL1A2/COL4A2/IBSP/COL5A3/CTSK/LUM/COL10A1/VWF/APOA2/ADAMTSL2/BGN/NID2/APOC1/DCN/COL5A1/GPIHBP1/AEBP1/A2M/SCUBE3/KLK4/MYH11/CTSG/KLK2/HTRA1/ANTXR1/COL8A1/FGFR4/FGA/PECAM1	40
GO:1903037	regulation of leukocyte cell-cell adhesion	31/1089	304/18670	0.00180529	0.0431157	0.0402299	RC3H2/HLA-DPB1/LAG3/CD4/TNFAIP8L2/CD209/FGL2/CD86/SPN/VSIG4/CCL19/CD74/RASAL3/TNFRSF13C/HLA-DMB/PDCD1/NCKAP1L/CTLA4/TIGIT/PLA2G2D/CD27/HLA-E/SASH3/HLA-DPA1/SART1/LCK/CD300A/LRRC32/JAK3/CD6/LILRB4	31
GO:0070816	phosphorylation of RNA polymerase II C-terminal domain	4/1089	10/18670	0.00181994	0.0432357	0.0403418	BRD4/GTF2H1/CDK12/CCNK	4
GO:0000183	chromatin silencing at rDNA	8/1089	40/18670	0.00188781	0.0446119	0.0416259	H3C1/H4C2/H3C8/SMARCA5/H4C4/H3C2/H4C3/H3C13	8
GO:0061077	chaperone-mediated protein folding	10/1089	59/18670	0.00201571	0.0473849	0.0442133	CSNK2A1/HSPA2/HSPB6/SGTA/CD74/CCT2/DNAJB14/HSPE1/TRAP1/PTGES3	10
GO:1901987	regulation of cell cycle phase transition	44/1089	480/18670	0.00203296	0.0475416	0.0443596	FZR1/HSPA2/SIN3A/CNOT7/DDX3X/NEK2/PSME4/PSMD11/BRD4/TRIP13/PSME3/MIR590/SENP2/TPX2/PLK4/CUL3/TMOD3/CDC73/CEP76/DTL/ODF2/PSMB7/CCNB1/PSMD13/GTSE1/PSMB6/PSMD2/DLGAP5/APC/PSMC4/FHL1/CDCA5/DDB1/CLSPN/KANK2/CDK10/DYNC1I2/MAD2L1/PSMC3/UBD/NACC2/TOPBP1/BUB1B/ECD	44
GO:0031503	protein-containing complex localization	29/1089	281/18670	0.0020849	0.0482356	0.0450071	HNRNPA2B1/NCBP1/CPSF2/SRSF4/CHTOP/NUP205/SRSF7/ABCE1/EXOC3/XPO1/DHX38/SRSF9/TYROBP/ATR/SEH1L/WDR33/ALKBH5/DDX19A/IWS1/GLE1/SRSF2/RANBP2/NUP62/NUP188/NUP155/UPF1/POLDIP3/NACC2/SRSF3	29
GO:0006335	DNA replication-dependent nucleosome assembly	7/1089	32/18670	0.00209487	0.0482356	0.0450071	H3C1/H4C2/H3C8/H4C4/H3C2/RBBP4/H4C3	7
GO:0034723	DNA replication-dependent nucleosome organization	7/1089	32/18670	0.00209487	0.0482356	0.0450071	H3C1/H4C2/H3C8/H4C4/H3C2/RBBP4/H4C3	7
GO:0032784	regulation of DNA-templated transcription, elongation	9/1089	50/18670	0.00217261	0.0497706	0.0464393	BRD4/CDK12/CDC73/SUPT16H/TSFM/SUPT5H/CCNK/SCAF8/NELFB	9

## Sheet: BRCA_cor_nng_BP
ID	Description	GeneRatio	BgRatio	pvalue	p.adjust	qvalue	geneID	Count
GO:0042110	T cell activation	53/862	464/18670	1.13231e-09	4.62095e-06	4.16451e-06	HLA-DPB1/CD4/DROSHA/CCDC88B/HLA-DOA/CD3D/LAX1/FCER1G/TNFAIP8L2/DOCK8/ADAM17/CD8A/ITGAL/ZBTB1/CD86/CD28/SP3/SPN/CBFB/CCL19/FUT7/PIK3CG/MARCHF7/IL7R/CD74/CD3G/RASAL3/WAS/HLA-DMB/FOXP3/NLRC3/CD5/PDCD1/NCKAP1L/CTLA4/TIGIT/VAV1/CD27/APBB1IP/TNFRSF1B/SASH3/SLAMF6/HLA-DPA1/LCK/CD300A/LRRC32/SIT1/ZAP70/ATG5/JAK3/CD6/LILRB4/CD2	53
GO:0006405	RNA export from nucleus	25/862	135/18670	2.49268e-09	5.08631e-06	4.58391e-06	FYTTD1/CPSF2/CPSF1/NUP107/RBM27/SRSF7/XPO1/POLR2D/XPO5/RIOK2/PHAX/TPR/SLU7/SEH1L/WDR33/KHDRBS1/DDX19A/CPSF3/IWS1/RANBP2/DHX9/NUP188/NUP155/SMG1/SRSF3	25
GO:0051236	establishment of RNA localization	30/862	196/18670	7.32479e-09	9.96416e-06	8.97994e-06	FYTTD1/CPSF2/CPSF1/NUP107/RBM27/SRSF7/XPO1/ZFP36/G3BP2/POLR2D/XPO5/RIOK2/PHAX/TPR/SLU7/ATR/SEH1L/WDR33/KHDRBS1/DDX19A/CPSF3/IWS1/RANBP2/DHX9/NUP188/NUP155/AHCTF1/ZC3H3/SMG1/SRSF3	30
GO:0007159	leukocyte cell-cell adhesion	41/862	337/18670	1.49535e-08	1.15925e-05	1.04475e-05	HLA-DPB1/CD4/CCDC88B/LAX1/TNFAIP8L2/DOCK8/SELP/SELPLG/ITGAL/ZBTB1/CD86/CD28/SPN/CBFB/CCL19/ITGB7/MARCHF7/IL7R/CD74/RASAL3/HLA-DMB/FOXP3/CD5/PDCD1/NCKAP1L/CTLA4/TIGIT/VAV1/CD27/SASH3/HLA-DPA1/LCK/CD300A/LRRC32/ZAP70/FERMT3/CERCAM/JAK3/PECAM1/CD6/LILRB4	41
GO:0050863	regulation of T cell activation	39/862	314/18670	1.90216e-08	1.15925e-05	1.04475e-05	HLA-DPB1/CD4/DROSHA/CCDC88B/HLA-DOA/LAX1/TNFAIP8L2/DOCK8/ZBTB1/CD86/CD28/SPN/CBFB/CCL19/MARCHF7/IL7R/CD74/RASAL3/HLA-DMB/FOXP3/CD5/PDCD1/NCKAP1L/CTLA4/TIGIT/VAV1/CD27/TNFRSF1B/SASH3/HLA-DPA1/LCK/CD300A/LRRC32/SIT1/ZAP70/JAK3/CD6/LILRB4/CD2	39
GO:0050657	nucleic acid transport	29/862	193/18670	1.98843e-08	1.15925e-05	1.04475e-05	FYTTD1/CPSF2/CPSF1/NUP107/RBM27/SRSF7/XPO1/ZFP36/G3BP2/POLR2D/XPO5/RIOK2/PHAX/TPR/SLU7/SEH1L/WDR33/KHDRBS1/DDX19A/CPSF3/IWS1/RANBP2/DHX9/NUP188/NUP155/AHCTF1/ZC3H3/SMG1/SRSF3	29
GO:0050658	RNA transport	29/862	193/18670	1.98843e-08	1.15925e-05	1.04475e-05	FYTTD1/CPSF2/CPSF1/NUP107/RBM27/SRSF7/XPO1/ZFP36/G3BP2/POLR2D/XPO5/RIOK2/PHAX/TPR/SLU7/SEH1L/WDR33/KHDRBS1/DDX19A/CPSF3/IWS1/RANBP2/DHX9/NUP188/NUP155/AHCTF1/ZC3H3/SMG1/SRSF3	29
GO:0033044	regulation of chromosome organization	41/862	342/18670	2.27956e-08	1.16286e-05	1.048e-05	XRN1/SIN3A/YLPM1/NEK2/PARN/CTCF/RIF1/ESPL1/USP7/CUL3/ZNHIT1/MKI67/DUSP1/SETD5/HNRNPC/RNF40/CENPE/RTF1/BUB1/ZW10/RIOK2/FOXP3/TPR/ATR/MIER1/DLGAP5/APC/SPI1/KMT2E/TRIM28/RNF20/IWS1/ZNF207/RAD50/KDM5A/KMT2A/SETD1A/TRIP12/ATG5/SMG1/BUB1B	41
GO:0000070	mitotic sister chromatid segregation	25/862	151/18670	2.64857e-08	1.20098e-05	1.08235e-05	NEK2/NCAPG/ESPL1/CDCA8/CHTF8/CUL3/SMC4/DUSP1/INO80/NUSAP1/CENPE/BUB1/ZW10/RIOK2/TPR/SEH1L/DLGAP5/APC/NCAPH/VPS4B/ZNF207/KIFC1/KIF23/KIF2C/BUB1B	25
GO:0051249	regulation of lymphocyte activation	51/862	485/18670	3.7214e-08	1.51871e-05	1.36869e-05	HLA-DPB1/CD4/DROSHA/CD19/CCDC88B/HLA-DOA/LAX1/TNFAIP8L2/DOCK8/ZBTB1/CD86/RIF1/CD28/SPN/INPP5D/CBFB/CCL19/RNF41/MARCHF7/IL7R/CD74/AP1G1/RASAL3/HLA-DMB/FOXP3/TYROBP/CD5/SLAMF8/PDCD1/NCKAP1L/CTLA4/TIGIT/VAV1/IGHG1/CD27/TNFRSF1B/SASH3/HLA-DPA1/LCK/CD300A/LRRC32/TP53BP1/SIT1/TRBC2/ZAP70/JAK3/MNDA/CD6/BTK/LILRB4/CD2	51
GO:0000819	sister chromatid segregation	28/862	189/18670	4.75156e-08	1.76283e-05	1.5887e-05	NEK2/NCAPG/CTCF/ESPL1/CDCA8/CHTF8/CUL3/SMC4/DUSP1/INO80/NUSAP1/CENPE/BUB1/ZW10/RIOK2/TPR/SEH1L/DLGAP5/APC/NCAPH/VPS4B/ZNF207/KIFC1/STAG2/KIF23/ESCO1/KIF2C/BUB1B	28
GO:0043062	extracellular structure organization	46/862	422/18670	6.02157e-08	2.04783e-05	1.84556e-05	COL6A2/COL6A1/FAP/PDCD6IP/ADAMTS2/ADAM12/ICAM3/VIPAS39/COL8A2/ITGAX/COL5A2/ITGAL/COL6A3/NID1/COL1A2/COL4A2/COL5A3/DGAT1/ECM2/ITGB7/LUM/COL10A1/VWF/STAM/LIPG/JAM2/NID2/DCN/LAMA4/COL5A1/ITGA11/GPIHBP1/AEBP1/BMP1/CCDC80/RECK/TNFRSF1B/CTSS/CTSG/EXOC8/EMILIN1/HTRA1/COL12A1/ANTXR1/COL8A1/PECAM1	46
GO:0051168	nuclear export	28/862	194/18670	8.38615e-08	2.49785e-05	2.25112e-05	CTDSPL2/FYTTD1/LSG1/CPSF2/CPSF1/NUP107/CSE1L/RBM27/SRSF7/XPO1/POLR2D/XPO5/RIOK2/PHAX/TPR/SLU7/SEH1L/WDR33/KHDRBS1/DDX19A/CPSF3/IWS1/RANBP2/DHX9/NUP188/NUP155/SMG1/SRSF3	28
GO:0006403	RNA localization	31/862	230/18670	8.56895e-08	2.49785e-05	2.25112e-05	FYTTD1/CPSF2/CPSF1/PARN/NUP107/RBM27/SRSF7/XPO1/ZFP36/G3BP2/POLR2D/XPO5/RIOK2/PHAX/TPR/SLU7/ATR/SEH1L/WDR33/KHDRBS1/DDX19A/CPSF3/IWS1/RANBP2/DHX9/NUP188/NUP155/AHCTF1/ZC3H3/SMG1/SRSF3	31
GO:0051028	mRNA transport	24/862	152/18670	1.26823e-07	3.45044e-05	3.10962e-05	FYTTD1/CPSF2/CPSF1/NUP107/SRSF7/XPO1/ZFP36/G3BP2/POLR2D/TPR/SLU7/SEH1L/WDR33/DDX19A/CPSF3/IWS1/RANBP2/DHX9/NUP188/NUP155/AHCTF1/ZC3H3/SMG1/SRSF3	24
GO:0030098	lymphocyte differentiation	40/862	353/18670	1.5756e-07	4.01876e-05	3.6218e-05	CD79B/CD4/DROSHA/CD19/HLA-DOA/CD3D/FCER1G/ADAM17/CD8A/ZBTB1/CD86/CD28/SP3/SPN/INPP5D/CBFB/CCL19/RNF41/FUT7/IKZF1/IL7R/CD74/CD3G/FOXP3/SLAMF8/NCKAP1L/CTLA4/VAV1/CD27/SPI1/SASH3/SLAMF6/LCK/ZAP70/ATG5/JAK3/FNIP1/BTK/LILRB4/CD2	40
GO:0030198	extracellular matrix organization	41/862	368/18670	1.75143e-07	4.20446e-05	3.78916e-05	COL6A2/COL6A1/FAP/ADAMTS2/ADAM12/ICAM3/VIPAS39/COL8A2/ITGAX/COL5A2/ITGAL/COL6A3/NID1/COL1A2/COL4A2/COL5A3/ECM2/ITGB7/LUM/COL10A1/VWF/JAM2/NID2/DCN/LAMA4/COL5A1/ITGA11/AEBP1/BMP1/CCDC80/RECK/TNFRSF1B/CTSS/CTSG/EXOC8/EMILIN1/HTRA1/COL12A1/ANTXR1/COL8A1/PECAM1	41
GO:0030217	T cell differentiation	31/862	240/18670	2.26262e-07	5.12986e-05	4.62315e-05	CD4/DROSHA/HLA-DOA/CD3D/FCER1G/ADAM17/CD8A/ZBTB1/CD86/CD28/SP3/SPN/CBFB/CCL19/FUT7/IL7R/CD74/CD3G/FOXP3/NCKAP1L/CTLA4/VAV1/CD27/SASH3/SLAMF6/LCK/ZAP70/ATG5/JAK3/LILRB4/CD2	31
GO:0006913	nucleocytoplasmic transport	38/862	343/18670	5.67823e-07	0.000121962	0.000109915	APPL1/CTDSPL2/FYTTD1/IPO8/LSG1/CPSF2/CPSF1/KPNA4/NUP107/CSE1L/RBM27/SRSF7/XPO1/POLR2D/TARDBP/XPO5/RIOK2/IPO11/PHAX/PPP1R12A/TPR/SLU7/SEH1L/WDR33/KHDRBS1/DDX19A/IPO5/CPSF3/TRIM28/IWS1/RANBP2/DHX9/NUP188/NUP155/TNPO1/HCLS1/SMG1/SRSF3	38
GO:0140014	mitotic nuclear division	32/862	264/18670	6.18446e-07	0.000126194	0.000113729	NEK2/NCAPG/CD28/ESPL1/PHIP/TPX2/CDCA8/CHTF8/CUL3/SMC4/MKI67/DUSP1/INO80/KNTC1/NUSAP1/CENPE/BUB1/ZW10/RIOK2/KIF11/TPR/SEH1L/DLGAP5/APC/NCAPH/VPS4B/ZNF207/KIFC1/STAG2/KIF23/KIF2C/BUB1B	32
GO:0050870	positive regulation of T cell activation	27/862	202/18670	6.8376e-07	0.000130943	0.000118009	HLA-DPB1/CD4/CCDC88B/DOCK8/ZBTB1/CD86/CD28/CBFB/CCL19/IL7R/CD74/RASAL3/HLA-DMB/FOXP3/CD5/PDCD1/NCKAP1L/CTLA4/VAV1/CD27/SASH3/HLA-DPA1/LCK/ZAP70/JAK3/CD6/LILRB4	27
GO:0051169	nuclear transport	38/862	346/18670	7.05891e-07	0.000130943	0.000118009	APPL1/CTDSPL2/FYTTD1/IPO8/LSG1/CPSF2/CPSF1/KPNA4/NUP107/CSE1L/RBM27/SRSF7/XPO1/POLR2D/TARDBP/XPO5/RIOK2/IPO11/PHAX/PPP1R12A/TPR/SLU7/SEH1L/WDR33/KHDRBS1/DDX19A/IPO5/CPSF3/TRIM28/IWS1/RANBP2/DHX9/NUP188/NUP155/TNPO1/HCLS1/SMG1/SRSF3	38
GO:0015931	nucleobase-containing compound transport	30/862	241/18670	7.84972e-07	0.000139281	0.000125524	FYTTD1/CPSF2/CPSF1/NUP107/RBM27/SRSF7/XPO1/ZFP36/G3BP2/POLR2D/XPO5/RIOK2/PHAX/TPR/SLU7/SEH1L/WDR33/KHDRBS1/DDX19A/CPSF3/IWS1/SLC35E3/RANBP2/DHX9/NUP188/NUP155/AHCTF1/ZC3H3/SMG1/SRSF3	30
GO:0051983	regulation of chromosome segregation	18/862	103/18670	1.03029e-06	0.000167798	0.000151223	NEK2/PUM1/CTCF/ESPL1/CUL3/MKI67/DUSP1/CENPE/BUB1/ZW10/RIOK2/TPR/DLGAP5/APC/ZNF207/PUM2/KIF2C/BUB1B	18
GO:1903311	regulation of mRNA metabolic process	36/862	324/18670	1.04739e-06	0.000167798	0.000151223	ZC3H14/XRN1/RBM5/SRSF10/PUM1/PARN/HNRNPK/METTL16/YTHDF2/SMU1/SRSF7/PAIP1/SON/XPO1/CDC73/ZFP36/DCP1A/TARDBP/HNRNPC/RNF40/YTHDF3/KHDRBS1/PSMD2/RBM23/RNF20/THRAP3/IWS1/PUM2/DHX9/ANGEL2/HNRNPR/TNPO1/ZC3H3/CNOT1/RBMX/SRSF3	36
GO:0050867	positive regulation of cell activation	41/862	394/18670	1.06904e-06	0.000167798	0.000151223	HLA-DPB1/CD4/CCDC88B/FCER1G/DOCK8/SELP/ZBTB1/CD86/RIF1/CD28/SNX4/INPP5D/CBFB/CCL19/PLEK/IL7R/CD74/AP1G1/RASAL3/HLA-DMB/FOXP3/TYROBP/CD5/PDCD1/NCKAP1L/CTLA4/VAV1/IGHG1/CD27/SASH3/HLA-DPA1/LCK/TP53BP1/TRBC2/ZAP70/FGR/JAK3/CD6/BTK/LILRB4/CD2	41
GO:0071426	ribonucleoprotein complex export from nucleus	20/862	127/18670	1.46058e-06	0.000220763	0.000198957	FYTTD1/CPSF2/CPSF1/NUP107/SRSF7/XPO1/POLR2D/RIOK2/TPR/SLU7/SEH1L/WDR33/DDX19A/CPSF3/IWS1/RANBP2/NUP188/NUP155/SMG1/SRSF3	20
GO:0002429	immune response-activating cell surface receptor signaling pathway	46/862	473/18670	1.59777e-06	0.000232875	0.000209872	CD79B/APPL1/HLA-DPB1/FBXW11/CD4/CD19/CD3D/TRAV8-4/LAX1/FCER1G/HLA-DQA1/IGKV3-20/ICAM3/KLHL6/CD28/INPP5D/CBFB/MUC5AC/FCGR3A/C3AR1/CD3G/TRBV12-3/MYO1G/WAS/FOXP3/NCKAP1L/TRBV7-9/PSMD2/CTLA4/VAV1/IGHG1/WIPF1/HLA-DPA1/LCK/CD300A/TRBC2/TRAV19/CMTM3/ZAP70/FPR3/FGR/MNDA/HLA-DRB1/BTK/LILRB4/LCP2	46
GO:0071166	ribonucleoprotein complex localization	20/862	128/18670	1.65724e-06	0.000233213	0.000210177	FYTTD1/CPSF2/CPSF1/NUP107/SRSF7/XPO1/POLR2D/RIOK2/TPR/SLU7/SEH1L/WDR33/DDX19A/CPSF3/IWS1/RANBP2/NUP188/NUP155/SMG1/SRSF3	20
GO:1903037	regulation of leukocyte cell-cell adhesion	34/862	304/18670	1.79248e-06	0.000236107	0.000212785	HLA-DPB1/CD4/CCDC88B/LAX1/TNFAIP8L2/DOCK8/ZBTB1/CD86/CD28/SPN/CBFB/CCL19/MARCHF7/IL7R/CD74/RASAL3/HLA-DMB/FOXP3/CD5/PDCD1/NCKAP1L/CTLA4/TIGIT/VAV1/CD27/SASH3/HLA-DPA1/LCK/CD300A/LRRC32/ZAP70/JAK3/CD6/LILRB4	34
GO:1903706	regulation of hemopoiesis	46/862	475/18670	1.79351e-06	0.000236107	0.000212785	CD4/DROSHA/SIN3A/HLA-DOA/ZBTB1/CD86/CD28/INPP5D/CBFB/YTHDF2/CCL19/EVI2B/RNF41/CNOT4/GABPA/CDC73/IL7R/ZFP36/CD74/ASH2L/HOXA5/FOXP3/TYROBP/SLAMF8/NCKAP1L/PSMD2/CTLA4/CD27/SPI1/KMT2E/LILRB3/MIXL1/SASH3/KMT2A/RBBP5/SETD1A/ZAP70/GPR171/HCLS1/C1QC/JAK3/FNIP1/TRIM58/BTK/LILRB4/CD2	46
GO:0019886	antigen processing and presentation of exogenous peptide antigen via MHC class II	17/862	98/18670	2.27468e-06	0.000290093	0.000261439	HLA-DPB1/HLA-DOA/FCER1G/HLA-DQA1/HLA-DMA/CD74/AP1G1/CENPE/HLA-DMB/KIF11/DCTN4/CAPZA1/CTSS/HLA-DPA1/KIF23/KIF2C/HLA-DRB1	17
GO:0030071	regulation of mitotic metaphase/anaphase transition	12/862	51/18670	2.61097e-06	0.00032289	0.000290996	ESPL1/CUL3/DUSP1/CENPE/BUB1/ZW10/RIOK2/TPR/DLGAP5/APC/ZNF207/BUB1B	12
GO:0002696	positive regulation of leukocyte activation	39/862	380/18670	2.73709e-06	0.000328532	0.000296081	HLA-DPB1/CD4/CCDC88B/FCER1G/DOCK8/ZBTB1/CD86/RIF1/CD28/SNX4/INPP5D/CBFB/CCL19/IL7R/CD74/AP1G1/RASAL3/HLA-DMB/FOXP3/TYROBP/CD5/PDCD1/NCKAP1L/CTLA4/VAV1/IGHG1/CD27/SASH3/HLA-DPA1/LCK/TP53BP1/TRBC2/ZAP70/FGR/JAK3/CD6/BTK/LILRB4/CD2	39
GO:1903039	positive regulation of leukocyte cell-cell adhesion	27/862	218/18670	3.04851e-06	0.000348116	0.00031373	HLA-DPB1/CD4/CCDC88B/DOCK8/ZBTB1/CD86/CD28/CBFB/CCL19/IL7R/CD74/RASAL3/HLA-DMB/FOXP3/CD5/PDCD1/NCKAP1L/CTLA4/VAV1/CD27/SASH3/HLA-DPA1/LCK/ZAP70/JAK3/CD6/LILRB4	27
GO:0006406	mRNA export from nucleus	18/862	111/18670	3.15616e-06	0.000348116	0.00031373	FYTTD1/CPSF2/CPSF1/NUP107/SRSF7/POLR2D/TPR/SLU7/SEH1L/WDR33/DDX19A/CPSF3/IWS1/RANBP2/NUP188/NUP155/SMG1/SRSF3	18
GO:0071427	mRNA-containing ribonucleoprotein complex export from nucleus	18/862	111/18670	3.15616e-06	0.000348116	0.00031373	FYTTD1/CPSF2/CPSF1/NUP107/SRSF7/POLR2D/TPR/SLU7/SEH1L/WDR33/DDX19A/CPSF3/IWS1/RANBP2/NUP188/NUP155/SMG1/SRSF3	18
GO:0002495	antigen processing and presentation of peptide antigen via MHC class II	17/862	101/18670	3.49377e-06	0.000375212	0.00033815	HLA-DPB1/HLA-DOA/FCER1G/HLA-DQA1/HLA-DMA/CD74/AP1G1/CENPE/HLA-DMB/KIF11/DCTN4/CAPZA1/CTSS/HLA-DPA1/KIF23/KIF2C/HLA-DRB1	17
GO:0006378	mRNA polyadenylation	11/862	44/18670	3.60501e-06	0.000377232	0.00033997	ZC3H14/CPSF2/CPSF1/CDC73/PAPOLG/RNF40/WDR33/CPSF3/RNF20/SCAF8/ZC3H3	11
GO:0050670	regulation of lymphocyte proliferation	26/862	208/18670	3.89745e-06	0.000391565	0.000352887	HLA-DPB1/CD4/CCDC88B/CD86/CD28/SPN/INPP5D/CCL19/MARCHF7/CD74/RASAL3/HLA-DMB/FOXP3/TYROBP/NCKAP1L/CTLA4/TNFRSF1B/SASH3/HLA-DPA1/CD300A/LRRC32/ZAP70/JAK3/MNDA/CD6/BTK	26
GO:0002504	antigen processing and presentation of peptide or polysaccharide antigen via MHC class II	17/862	102/18670	4.01493e-06	0.000391565	0.000352887	HLA-DPB1/HLA-DOA/FCER1G/HLA-DQA1/HLA-DMA/CD74/AP1G1/CENPE/HLA-DMB/KIF11/DCTN4/CAPZA1/CTSS/HLA-DPA1/KIF23/KIF2C/HLA-DRB1	17
GO:1902099	regulation of metaphase/anaphase transition of cell cycle	12/862	53/18670	4.02982e-06	0.000391565	0.000352887	ESPL1/CUL3/DUSP1/CENPE/BUB1/ZW10/RIOK2/TPR/DLGAP5/APC/ZNF207/BUB1B	12
GO:0050851	antigen receptor-mediated signaling pathway	34/862	316/18670	4.24855e-06	0.000395133	0.000356104	CD79B/HLA-DPB1/FBXW11/CD4/CD19/CD3D/TRAV8-4/LAX1/HLA-DQA1/KLHL6/CD28/INPP5D/CBFB/CD3G/TRBV12-3/WAS/FOXP3/NCKAP1L/TRBV7-9/PSMD2/CTLA4/IGHG1/HLA-DPA1/LCK/CD300A/TRBC2/TRAV19/CMTM3/ZAP70/MNDA/HLA-DRB1/BTK/LILRB4/LCP2	34
GO:0032944	regulation of mononuclear cell proliferation	26/862	209/18670	4.2602e-06	0.000395133	0.000356104	HLA-DPB1/CD4/CCDC88B/CD86/CD28/SPN/INPP5D/CCL19/MARCHF7/CD74/RASAL3/HLA-DMB/FOXP3/TYROBP/NCKAP1L/CTLA4/TNFRSF1B/SASH3/HLA-DPA1/CD300A/LRRC32/ZAP70/JAK3/MNDA/CD6/BTK	26
GO:0002683	negative regulation of immune system process	44/862	463/18670	4.89964e-06	0.000440526	0.000397013	APPL1/LY96/HLA-DOA/LAX1/FCER1G/TNFAIP8L2/CD86/SPN/INPP5D/CBFB/YTHDF2/PPM1B/DUSP1/GABPA/CDC73/MARCHF7/IL7R/ZFP36/CST7/CD74/HOXA5/YTHDF3/FOXP3/TYROBP/NLRC3/UBQLN1/SLAMF8/PDCD1/CACTIN/CTLA4/TIGIT/LILRB3/CD300LF/MIXL1/EMILIN1/CD300A/LRRC32/HTRA1/GPR171/C1QC/JAK3/MNDA/BTK/LILRB4	44
GO:0007091	metaphase/anaphase transition of mitotic cell cycle	12/862	54/18670	4.9655e-06	0.000440526	0.000397013	ESPL1/CUL3/DUSP1/CENPE/BUB1/ZW10/RIOK2/TPR/DLGAP5/APC/ZNF207/BUB1B	12
GO:0051251	positive regulation of lymphocyte activation	35/862	334/18670	5.56685e-06	0.000483368	0.000435623	HLA-DPB1/CD4/CCDC88B/DOCK8/ZBTB1/CD86/RIF1/CD28/INPP5D/CBFB/CCL19/IL7R/CD74/AP1G1/RASAL3/HLA-DMB/FOXP3/TYROBP/CD5/PDCD1/NCKAP1L/CTLA4/VAV1/IGHG1/CD27/SASH3/HLA-DPA1/LCK/TP53BP1/TRBC2/ZAP70/JAK3/CD6/BTK/LILRB4	35
GO:0043631	RNA polyadenylation	11/862	46/18670	5.76236e-06	0.00048992	0.000441528	ZC3H14/CPSF2/CPSF1/CDC73/PAPOLG/RNF40/WDR33/CPSF3/RNF20/SCAF8/ZC3H3	11
GO:0007059	chromosome segregation	34/862	321/18670	5.9882e-06	0.000498732	0.000449469	SMARCAD1/DDX3X/NEK2/PUM1/NCAPG/CTCF/ESPL1/CDCA8/CHTF8/CUL3/SMC4/MKI67/DUSP1/INO80/NUSAP1/HJURP/CENPE/BUB1/ZW10/RIOK2/TPR/SEH1L/DLGAP5/APC/NCAPH/VPS4B/ZNF207/KIFC1/STAG2/PUM2/KIF23/ESCO1/KIF2C/BUB1B	34
GO:0044784	metaphase/anaphase transition of cell cycle	12/862	56/18670	7.4246e-06	0.000605996	0.000546138	ESPL1/CUL3/DUSP1/CENPE/BUB1/ZW10/RIOK2/TPR/DLGAP5/APC/ZNF207/BUB1B	12
GO:0006611	protein export from nucleus	23/862	179/18670	8.78624e-06	0.000703072	0.000633625	CTDSPL2/FYTTD1/CPSF2/CPSF1/NUP107/CSE1L/SRSF7/XPO1/POLR2D/XPO5/RIOK2/TPR/SLU7/SEH1L/WDR33/DDX19A/CPSF3/IWS1/RANBP2/NUP188/NUP155/SMG1/SRSF3	23
GO:0010965	regulation of mitotic sister chromatid separation	12/862	57/18670	9.0133e-06	0.000707371	0.000637499	ESPL1/CUL3/DUSP1/CENPE/BUB1/ZW10/RIOK2/TPR/DLGAP5/APC/ZNF207/BUB1B	12
GO:0046651	lymphocyte proliferation	30/862	272/18670	9.46333e-06	0.000728677	0.000656701	HLA-DPB1/CD4/CD19/CCDC88B/DOCK8/CD86/CD28/SPN/INPP5D/CCL19/PIK3CG/MARCHF7/IL7R/CD74/RASAL3/HLA-DMB/FOXP3/TYROBP/NCKAP1L/CTLA4/TNFRSF1B/SASH3/HLA-DPA1/CD300A/LRRC32/ZAP70/JAK3/MNDA/CD6/BTK	30
GO:0030099	myeloid cell differentiation	40/862	416/18670	9.96065e-06	0.000752767	0.000678412	CD4/SIN3A/FCER1G/IRF8/SP3/INPP5D/CBFB/CCL19/EVI2B/JUNB/RNF41/TMOD3/CNOT4/GABPA/CDC73/IKZF1/ZFP36/CD74/ASH2L/HOXA5/TYROBP/NCKAP1L/SPI1/VPS33A/KMT2E/LILRB3/FLI1/SMAD5/KMT2A/TMEM14C/RBBP5/SETD1A/GPR171/ARID4A/HCLS1/C1QC/JAK3/UBD/TRIM58/LILRB4	40
GO:0032943	mononuclear cell proliferation	30/862	274/18670	1.09341e-05	0.000809193	0.000729264	HLA-DPB1/CD4/CD19/CCDC88B/DOCK8/CD86/CD28/SPN/INPP5D/CCL19/PIK3CG/MARCHF7/IL7R/CD74/RASAL3/HLA-DMB/FOXP3/TYROBP/NCKAP1L/CTLA4/TNFRSF1B/SASH3/HLA-DPA1/CD300A/LRRC32/ZAP70/JAK3/MNDA/CD6/BTK	30
GO:0045619	regulation of lymphocyte differentiation	22/862	169/18670	1.11038e-05	0.000809193	0.000729264	DROSHA/HLA-DOA/ZBTB1/CD86/CD28/INPP5D/CBFB/CCL19/RNF41/IL7R/CD74/FOXP3/SLAMF8/NCKAP1L/CTLA4/CD27/SASH3/ZAP70/JAK3/BTK/LILRB4/CD2	22
GO:0046831	regulation of RNA export from nucleus	6/862	13/18670	1.23553e-05	0.000884595	0.000797218	RBM27/RIOK2/TPR/KHDRBS1/IWS1/DHX9	6
GO:0070663	regulation of leukocyte proliferation	26/862	222/18670	1.27733e-05	0.000898753	0.000809978	HLA-DPB1/CD4/CCDC88B/CD86/CD28/SPN/INPP5D/CCL19/MARCHF7/CD74/RASAL3/HLA-DMB/FOXP3/TYROBP/NCKAP1L/CTLA4/TNFRSF1B/SASH3/HLA-DPA1/CD300A/LRRC32/ZAP70/JAK3/MNDA/CD6/BTK	26
GO:1903312	negative regulation of mRNA metabolic process	14/862	79/18670	1.36493e-05	0.000944114	0.000850858	ZC3H14/SRSF10/HNRNPK/SRSF7/PAIP1/ZFP36/TARDBP/HNRNPC/RNF40/RNF20/THRAP3/DHX9/ANGEL2/RBMX	14
GO:0051306	mitotic sister chromatid separation	12/862	60/18670	1.56999e-05	0.00106785	0.000962375	ESPL1/CUL3/DUSP1/CENPE/BUB1/ZW10/RIOK2/TPR/DLGAP5/APC/ZNF207/BUB1B	12
GO:0022409	positive regulation of cell-cell adhesion	28/862	255/18670	2.01863e-05	0.0013505	0.0012171	HLA-DPB1/CD4/CCDC88B/DOCK8/ZBTB1/CD86/CD28/CBFB/CCL19/IL7R/CD74/RASAL3/HLA-DMB/FOXP3/CD5/PDCD1/NCKAP1L/CTLA4/DENND6A/VAV1/CD27/SASH3/HLA-DPA1/LCK/ZAP70/JAK3/CD6/LILRB4	28
GO:0050852	T cell receptor signaling pathway	24/862	202/18670	2.14448e-05	0.00141155	0.00127213	HLA-DPB1/FBXW11/CD4/CD3D/TRAV8-4/HLA-DQA1/CD28/INPP5D/CD3G/TRBV12-3/WAS/FOXP3/TRBV7-9/PSMD2/CTLA4/HLA-DPA1/LCK/CD300A/TRAV19/ZAP70/HLA-DRB1/BTK/LILRB4/LCP2	24
GO:1905818	regulation of chromosome separation	12/862	62/18670	2.22638e-05	0.00143449	0.0012928	ESPL1/CUL3/DUSP1/CENPE/BUB1/ZW10/RIOK2/TPR/DLGAP5/APC/ZNF207/BUB1B	12
GO:0007088	regulation of mitotic nuclear division	21/862	164/18670	2.24963e-05	0.00143449	0.0012928	NEK2/CD28/ESPL1/PHIP/CUL3/MKI67/DUSP1/KNTC1/NUSAP1/CENPE/BUB1/ZW10/RIOK2/KIF11/TPR/DLGAP5/APC/VPS4B/ZNF207/STAG2/BUB1B	21
GO:2000106	regulation of leukocyte apoptotic process	14/862	83/18670	2.4448e-05	0.00153496	0.00138334	FCER1G/DOCK8/ADAM17/CCL19/IL7R/CD74/CD3G/PDCD1/CD27/HCLS1/JAK3/FNIP1/CCR5/BTK	14
GO:0022407	regulation of cell-cell adhesion	38/862	403/18670	2.55347e-05	0.00157889	0.00142294	HLA-DPB1/CD4/CCDC88B/LAX1/TNFAIP8L2/DOCK8/ZBTB1/CD86/CD28/SPN/CBFB/YTHDF2/AKNA/CCL19/MARCHF7/IL7R/CD74/RASAL3/HLA-DMB/FOXP3/CD5/PDCD1/NCKAP1L/CTLA4/TIGIT/DENND6A/VAV1/CD27/SASH3/HLA-DPA1/LCK/CD300A/LRRC32/ZAP70/FERMT3/JAK3/CD6/LILRB4	38
GO:0048872	homeostasis of number of cells	27/862	246/18670	2.84385e-05	0.00171248	0.00154333	FCER1G/ADAM17/WDR48/SP3/INPP5D/CCNB2/TMOD3/IKZF1/IL7R/ZFP36/CD74/HOXA5/FOXP3/NCKAP1L/SPI1/KMT2E/SMAD5/SASH3/TMEM14C/SIT1/BAP1/GPR174/ARID4A/HCLS1/JAK3/TNFRSF17/TRIM58	27
GO:0042102	positive regulation of T cell proliferation	15/862	95/18670	2.85343e-05	0.00171248	0.00154333	HLA-DPB1/CD4/CCDC88B/CD86/CD28/CCL19/RASAL3/HLA-DMB/FOXP3/NCKAP1L/SASH3/HLA-DPA1/ZAP70/JAK3/CD6	15
GO:0098813	nuclear chromosome segregation	28/862	262/18670	3.308e-05	0.00191264	0.00172372	NEK2/NCAPG/CTCF/ESPL1/CDCA8/CHTF8/CUL3/SMC4/DUSP1/INO80/NUSAP1/CENPE/BUB1/ZW10/RIOK2/TPR/SEH1L/DLGAP5/APC/NCAPH/VPS4B/ZNF207/KIFC1/STAG2/KIF23/ESCO1/KIF2C/BUB1B	28
GO:0008380	RNA splicing	42/862	469/18670	3.31987e-05	0.00191264	0.00172372	RBM5/CPSF2/CPSF1/SRSF10/PUF60/USP4/HNRNPK/METTL16/DHX16/SMU1/SRSF7/EFTUD2/PPP1R8/SON/CDK12/DDX46/POLR2D/TARDBP/HNRNPC/RNU4ATAC/ZNF638/SLU7/CACTIN/WDR33/RBM41/KHDRBS1/DHX8/CPSF3/RRP1B/THRAP3/IWS1/SF3A1/DHX9/PRPF8/SCAF8/HNRNPR/AQR/SCAF11/RBMX/SF3B3/U2SURP/SRSF3	42
GO:0032239	regulation of nucleobase-containing compound transport	6/862	15/18670	3.32755e-05	0.00191264	0.00172372	RBM27/RIOK2/TPR/KHDRBS1/IWS1/DHX9	6
GO:0016570	histone modification	41/862	454/18670	3.39064e-05	0.00192183	0.001732	SMARCAD1/SIN3A/PWP1/MSL2/CTCF/RIF1/SIN3B/CLOCK/USP7/WDR82/ASH1L/ZNHIT1/EPC2/CDC73/YEATS4/ASH2L/SETD5/RNF168/RNF40/RTF1/FOXP3/MIER1/TAF5L/SPI1/KMT2E/RNF20/IWS1/KDM5A/BAZ2A/KMT2A/KDM3B/ARID4B/EHMT2/BAP1/RBBP5/SETD1A/TRIP12/PRDM2/ATG5/WAC/ARID4A	41
GO:0042129	regulation of T cell proliferation	20/862	156/18670	3.43817e-05	0.00192208	0.00173222	HLA-DPB1/CD4/CCDC88B/CD86/CD28/SPN/CCL19/MARCHF7/RASAL3/HLA-DMB/FOXP3/NCKAP1L/CTLA4/TNFRSF1B/SASH3/HLA-DPA1/LRRC32/ZAP70/JAK3/CD6	20
GO:0043487	regulation of RNA stability	22/862	183/18670	3.89361e-05	0.00214727	0.00193517	ZC3H14/XRN1/PUM1/PARN/METTL16/YTHDF2/PAIP1/XPO1/ZFP36/DCP1A/TARDBP/HNRNPC/YTHDF3/PSMD2/RBM23/THRAP3/TNFRSF1B/PUM2/DHX9/ANGEL2/HNRNPR/TNPO1	22
GO:0002697	regulation of immune effector process	41/862	458/18670	4.14115e-05	0.00221992	0.00200064	APPL1/CD19/SIN3A/FCER1G/IGKV3-20/PUM1/C1QB/ZBTB1/CD86/RIF1/CD28/SNX4/STXBP2/CCL19/PPM1B/SH2D1A/IL7R/CD74/C3AR1/AP1G1/WAS/HLA-DMB/FOXP3/SLAMF8/C1QA/VAV1/IGHG1/TNFRSF1B/PUM2/SASH3/SLAMF6/DHX9/CD300A/TP53BP1/HTRA1/ATG5/FGR/C1QC/JAK3/TRIM44/BTK	41
GO:0031124	mRNA 3'-end processing	15/862	98/18670	4.15295e-05	0.00221992	0.00200064	ZC3H14/CPSF2/CPSF1/SRSF7/CDC73/PAPOLG/POLR2D/RNF40/SLU7/WDR33/CPSF3/RNF20/SCAF8/ZC3H3/SRSF3	15
GO:0042098	T cell proliferation	22/862	184/18670	4.2339e-05	0.00221992	0.00200064	HLA-DPB1/CD4/CCDC88B/DOCK8/CD86/CD28/SPN/CCL19/PIK3CG/MARCHF7/RASAL3/HLA-DMB/FOXP3/NCKAP1L/CTLA4/TNFRSF1B/SASH3/HLA-DPA1/LRRC32/ZAP70/JAK3/CD6	22
GO:0016569	covalent chromatin modification	42/862	474/18670	4.24292e-05	0.00221992	0.00200064	SMARCAD1/SIN3A/PWP1/MSL2/CTCF/RIF1/SIN3B/CLOCK/USP7/WDR82/ASH1L/ZNHIT1/EPC2/CDC73/YEATS4/ASH2L/SETD5/RNF168/RNF40/RTF1/FOXP3/MIER1/TAF5L/SPI1/KMT2E/TRIM28/RNF20/IWS1/KDM5A/BAZ2A/KMT2A/KDM3B/ARID4B/EHMT2/BAP1/RBBP5/SETD1A/TRIP12/PRDM2/ATG5/WAC/ARID4A	42
GO:0045058	T cell selection	10/862	47/18670	4.56157e-05	0.00235642	0.00212367	CD4/CD3D/CD28/SPN/CD74/CD3G/FOXP3/SLAMF6/ZAP70/ATG5	10
GO:0002262	myeloid cell homeostasis	19/862	147/18670	4.78529e-05	0.0024411	0.00219998	FCER1G/ADAM17/SP3/INPP5D/TMOD3/IKZF1/ZFP36/HOXA5/FOXP3/NCKAP1L/SPI1/KMT2E/SMAD5/TMEM14C/BAP1/ARID4A/HCLS1/JAK3/TRIM58	19
GO:0019882	antigen processing and presentation	25/862	226/18670	4.88312e-05	0.00246025	0.00221723	HLA-DPB1/HLA-DOA/FCER1G/HLA-DQA1/HLA-DMA/CD8A/NCF1/CCL19/NCF4/CD74/AP1G1/CYBB/CENPE/WAS/HLA-DMB/KIF11/PSMD2/DCTN4/CAPZA1/CTSS/HLA-DPA1/KIF23/ATG5/KIF2C/HLA-DRB1	25
GO:0030889	negative regulation of B cell proliferation	6/862	16/18670	5.11636e-05	0.00254632	0.00229481	INPP5D/TYROBP/CTLA4/CD300A/MNDA/BTK	6
GO:0070661	leukocyte proliferation	30/862	298/18670	5.42792e-05	0.00266884	0.00240522	HLA-DPB1/CD4/CD19/CCDC88B/DOCK8/CD86/CD28/SPN/INPP5D/CCL19/PIK3CG/MARCHF7/IL7R/CD74/RASAL3/HLA-DMB/FOXP3/TYROBP/NCKAP1L/CTLA4/TNFRSF1B/SASH3/HLA-DPA1/CD300A/LRRC32/ZAP70/JAK3/MNDA/CD6/BTK	30
GO:0033047	regulation of mitotic sister chromatid segregation	12/862	68/18670	5.82027e-05	0.00282768	0.00254837	ESPL1/CUL3/DUSP1/CENPE/BUB1/ZW10/RIOK2/TPR/DLGAP5/APC/ZNF207/BUB1B	12
GO:0002478	antigen processing and presentation of exogenous peptide antigen	21/862	175/18670	5.94939e-05	0.00285641	0.00257426	HLA-DPB1/HLA-DOA/FCER1G/HLA-DQA1/HLA-DMA/NCF1/NCF4/CD74/AP1G1/CYBB/CENPE/HLA-DMB/KIF11/PSMD2/DCTN4/CAPZA1/CTSS/HLA-DPA1/KIF23/KIF2C/HLA-DRB1	21
GO:0050684	regulation of mRNA processing	18/862	137/18670	6.04044e-05	0.0028664	0.00258327	ZC3H14/RBM5/SRSF10/HNRNPK/METTL16/SMU1/SRSF7/SON/CDC73/RNF40/KHDRBS1/RNF20/THRAP3/IWS1/DHX9/ZC3H3/RBMX/SRSF3	18
GO:0051304	chromosome separation	14/862	90/18670	6.19449e-05	0.00290571	0.0026187	SMARCAD1/ESPL1/CUL3/DUSP1/CENPE/BUB1/ZW10/RIOK2/TPR/DLGAP5/APC/NCAPH/ZNF207/BUB1B	14
GO:1902105	regulation of leukocyte differentiation	28/862	272/18670	6.44844e-05	0.00299046	0.00269508	CD4/DROSHA/HLA-DOA/ZBTB1/CD86/CD28/INPP5D/CBFB/CCL19/EVI2B/RNF41/IL7R/CD74/FOXP3/TYROBP/SLAMF8/NCKAP1L/CTLA4/CD27/LILRB3/SASH3/ZAP70/HCLS1/C1QC/JAK3/BTK/LILRB4/CD2	28
GO:0002446	neutrophil mediated immunity	43/862	499/18670	6.58984e-05	0.0030217	0.00272323	CD93/DDX3X/FCER1G/ADAM17/ITGAX/TBC1D10C/DOK3/ITGAL/SIGLEC9/PLEKHO2/BIN2/STXBP2/S100A7/DGAT1/HK3/GMFG/CAB39/UBR4/ORMDL3/C3AR1/CD53/CYBB/DNAJC13/TYROBP/NCKAP1L/PSMD2/PTPRB/KMT2E/LILRB3/IST1/SCAMP1/TNFRSF1B/CTSS/CTSG/LAIR1/CD300A/CD33/FGR/RAB14/ARHGAP9/ARMC8/MNDA/PECAM1	43
GO:0002460	adaptive immune response based on somatic recombination of immune receptors built from immunoglobulin superfamily domains	34/862	361/18670	6.86562e-05	0.00308616	0.00278133	CD4/CD19/FCER1G/IGKV3-20/ADAM17/CD8A/C1QB/KLHL6/ZBTB1/RIF1/CD28/SPN/INPP5D/CCL19/IL7R/CD74/RNF168/MYO1G/MSH6/WAS/FOXP3/C1QA/IGHG1/CD27/PRF1/TNFRSF1B/SASH3/SLAMF6/TP53BP1/TRBC2/GZMM/C1QC/JAK3/BTK	34
GO:0034968	histone lysine methylation	16/862	114/18670	6.88167e-05	0.00308616	0.00278133	PWP1/RIF1/WDR82/ASH1L/ASH2L/SETD5/RTF1/KMT2E/IWS1/KMT2A/ARID4B/EHMT2/RBBP5/SETD1A/PRDM2/ARID4A	16
GO:0043488	regulation of mRNA stability	21/862	177/18670	7.02676e-05	0.00310648	0.00279963	ZC3H14/XRN1/PUM1/PARN/METTL16/YTHDF2/PAIP1/XPO1/ZFP36/DCP1A/TARDBP/HNRNPC/YTHDF3/PSMD2/RBM23/THRAP3/PUM2/DHX9/ANGEL2/HNRNPR/TNPO1	21
GO:0033045	regulation of sister chromatid segregation	13/862	80/18670	7.0792e-05	0.00310648	0.00279963	CTCF/ESPL1/CUL3/DUSP1/CENPE/BUB1/ZW10/RIOK2/TPR/DLGAP5/APC/ZNF207/BUB1B	13
GO:0016571	histone methylation	18/862	139/18670	7.31926e-05	0.0031442	0.00283363	PWP1/CTCF/RIF1/WDR82/ASH1L/ASH2L/SETD5/RTF1/KMT2E/RNF20/IWS1/KMT2A/ARID4B/EHMT2/RBBP5/SETD1A/PRDM2/ARID4A	18
GO:0045580	regulation of T cell differentiation	18/862	139/18670	7.31926e-05	0.0031442	0.00283363	DROSHA/HLA-DOA/ZBTB1/CD86/CD28/CBFB/CCL19/IL7R/CD74/FOXP3/NCKAP1L/CTLA4/CD27/SASH3/ZAP70/JAK3/LILRB4/CD2	18
GO:0050779	RNA destabilization	8/862	32/18670	7.81814e-05	0.00330802	0.00298127	PUM1/METTL16/YTHDF2/ZFP36/YTHDF3/RBM23/TNFRSF1B/HNRNPR	8
GO:0001706	endoderm formation	10/862	50/18670	7.9826e-05	0.00330802	0.00298127	COL6A1/COL5A2/COL4A2/CDC73/RTF1/COL5A1/MIXL1/SMAD2/COL12A1/COL8A1	10
GO:0000377	RNA splicing, via transesterification reactions with bulged adenosine as nucleophile	35/862	379/18670	8.02486e-05	0.00330802	0.00298127	RBM5/CPSF2/CPSF1/SRSF10/PUF60/USP4/HNRNPK/METTL16/DHX16/SMU1/SRSF7/EFTUD2/SON/DDX46/POLR2D/HNRNPC/RNU4ATAC/SLU7/CACTIN/WDR33/RBM41/KHDRBS1/DHX8/CPSF3/THRAP3/SF3A1/DHX9/PRPF8/HNRNPR/AQR/SCAF11/RBMX/SF3B3/U2SURP/SRSF3	35
GO:0000398	mRNA splicing, via spliceosome	35/862	379/18670	8.02486e-05	0.00330802	0.00298127	RBM5/CPSF2/CPSF1/SRSF10/PUF60/USP4/HNRNPK/METTL16/DHX16/SMU1/SRSF7/EFTUD2/SON/DDX46/POLR2D/HNRNPC/RNU4ATAC/SLU7/CACTIN/WDR33/RBM41/KHDRBS1/DHX8/CPSF3/THRAP3/SF3A1/DHX9/PRPF8/HNRNPR/AQR/SCAF11/RBMX/SF3B3/U2SURP/SRSF3	35
GO:0018205	peptidyl-lysine modification	36/862	397/18670	9.24905e-05	0.00377454	0.0034017	SIN3A/PWP1/MSL2/VIPAS39/CTCF/RIF1/CLOCK/NUP107/WDR82/ASH1L/EPC2/YEATS4/ASH2L/SETD5/RTF1/FOXP3/TPR/SEH1L/TAF5L/SPI1/KMT2E/TRIM28/IWS1/RANBP2/KMT2A/NUP188/NUP155/SENP5/ARID4B/EHMT2/RBBP5/SETD1A/PRDM2/ATG5/ESCO1/ARID4A	36
GO:0000375	RNA splicing, via transesterification reactions	35/862	382/18670	9.38992e-05	0.00379409	0.00341932	RBM5/CPSF2/CPSF1/SRSF10/PUF60/USP4/HNRNPK/METTL16/DHX16/SMU1/SRSF7/EFTUD2/SON/DDX46/POLR2D/HNRNPC/RNU4ATAC/SLU7/CACTIN/WDR33/RBM41/KHDRBS1/DHX8/CPSF3/THRAP3/SF3A1/DHX9/PRPF8/HNRNPR/AQR/SCAF11/RBMX/SF3B3/U2SURP/SRSF3	35
GO:0045621	positive regulation of lymphocyte differentiation	14/862	94/18670	0.00010069	0.0040286	0.00363067	ZBTB1/CD86/INPP5D/CBFB/CCL19/IL7R/CD74/FOXP3/NCKAP1L/CD27/SASH3/ZAP70/BTK/LILRB4	14
GO:0045637	regulation of myeloid cell differentiation	26/862	251/18670	0.000104886	0.00412631	0.00371873	CD4/SIN3A/INPP5D/CBFB/EVI2B/RNF41/CNOT4/GABPA/CDC73/ZFP36/CD74/ASH2L/HOXA5/TYROBP/NCKAP1L/SPI1/KMT2E/LILRB3/KMT2A/RBBP5/SETD1A/GPR171/HCLS1/C1QC/TRIM58/LILRB4	26
GO:0019884	antigen processing and presentation of exogenous antigen	21/862	182/18670	0.000105155	0.00412631	0.00371873	HLA-DPB1/HLA-DOA/FCER1G/HLA-DQA1/HLA-DMA/NCF1/NCF4/CD74/AP1G1/CYBB/CENPE/HLA-DMB/KIF11/PSMD2/DCTN4/CAPZA1/CTSS/HLA-DPA1/KIF23/KIF2C/HLA-DRB1	21
GO:1902107	positive regulation of leukocyte differentiation	18/862	144/18670	0.000116163	0.00451487	0.00406891	CD4/ZBTB1/CD86/INPP5D/CBFB/CCL19/EVI2B/IL7R/CD74/FOXP3/TYROBP/NCKAP1L/CD27/SASH3/ZAP70/HCLS1/BTK/LILRB4	18
GO:0045785	positive regulation of cell adhesion	36/862	403/18670	0.000124984	0.0048119	0.0043366	HLA-DPB1/CD4/CCDC88B/DOCK8/BAG4/ZBTB1/CD86/CD28/NID1/CBFB/CCL19/ECM2/IL7R/CD74/RASAL3/HLA-DMB/FOXP3/CD5/PDCD1/NCKAP1L/CTLA4/DENND6A/VAV1/CD27/APBB1IP/CCDC80/SASH3/HLA-DPA1/LCK/EMILIN1/ZAP70/COL8A1/JAK3/MMRN2/CD6/LILRB4	36
GO:0042119	neutrophil activation	42/862	498/18670	0.000128571	0.00490372	0.00441935	CD93/DDX3X/FCER1G/ITGAX/TBC1D10C/DOK3/ITGAL/SIGLEC9/PLEKHO2/BIN2/STXBP2/S100A7/DGAT1/HK3/GMFG/CAB39/UBR4/ORMDL3/C3AR1/CD53/CYBB/DNAJC13/TYROBP/NCKAP1L/PSMD2/PTPRB/KMT2E/LILRB3/IST1/SCAMP1/TNFRSF1B/CTSS/CTSG/LAIR1/CD300A/CD33/FGR/RAB14/ARHGAP9/ARMC8/MNDA/PECAM1	42
GO:0019058	viral life cycle	31/862	328/18670	0.000132778	0.00497164	0.00448056	CD4/PDCD6IP/DDX3X/YTHDC2/SELPLG/CD86/CD28/NUP107/LRRC15/MRC1/ITGB7/ILF3/SLC52A2/XPO1/CD74/ZNF639/TPR/SEH1L/PI4KA/VPS4B/TRIM28/IST1/RAB1A/VPS28/RANBP2/NUP188/NUP155/TBC1D20/ATG5/CCR5/CXCR6	31
GO:1902275	regulation of chromatin organization	21/862	185/18670	0.000132788	0.00497164	0.00448056	SIN3A/CTCF/RIF1/ZNHIT1/MKI67/SETD5/RNF40/RTF1/FOXP3/TPR/MIER1/SPI1/KMT2E/TRIM28/RNF20/IWS1/KDM5A/KMT2A/SETD1A/TRIP12/ATG5	21
GO:0061013	regulation of mRNA catabolic process	22/862	199/18670	0.000136939	0.00508044	0.00457861	ZC3H14/XRN1/PUM1/PARN/METTL16/YTHDF2/PAIP1/XPO1/ZFP36/DCP1A/TARDBP/HNRNPC/YTHDF3/PSMD2/RBM23/THRAP3/PUM2/DHX9/ANGEL2/HNRNPR/TNPO1/CNOT1	22
GO:0043312	neutrophil degranulation	41/862	485/18670	0.000146514	0.0053867	0.00485462	CD93/DDX3X/FCER1G/ITGAX/TBC1D10C/DOK3/ITGAL/SIGLEC9/PLEKHO2/BIN2/STXBP2/S100A7/DGAT1/HK3/GMFG/CAB39/UBR4/ORMDL3/C3AR1/CD53/CYBB/DNAJC13/TYROBP/NCKAP1L/PSMD2/PTPRB/LILRB3/IST1/SCAMP1/TNFRSF1B/CTSS/CTSG/LAIR1/CD300A/CD33/FGR/RAB14/ARHGAP9/ARMC8/MNDA/PECAM1	41
GO:0030199	collagen fibril organization	10/862	54/18670	0.000157368	0.00573411	0.00516771	ADAMTS2/VIPAS39/COL5A2/COL1A2/COL5A3/LUM/COL5A1/AEBP1/EMILIN1/COL12A1	10
GO:0051783	regulation of nuclear division	21/862	188/18670	0.000166657	0.00598265	0.0053917	NEK2/CD28/ESPL1/PHIP/CUL3/MKI67/DUSP1/KNTC1/NUSAP1/CENPE/BUB1/ZW10/RIOK2/KIF11/TPR/DLGAP5/APC/VPS4B/ZNF207/STAG2/BUB1B	21
GO:0002283	neutrophil activation involved in immune response	41/862	488/18670	0.000167121	0.00598265	0.0053917	CD93/DDX3X/FCER1G/ITGAX/TBC1D10C/DOK3/ITGAL/SIGLEC9/PLEKHO2/BIN2/STXBP2/S100A7/DGAT1/HK3/GMFG/CAB39/UBR4/ORMDL3/C3AR1/CD53/CYBB/DNAJC13/TYROBP/NCKAP1L/PSMD2/PTPRB/LILRB3/IST1/SCAMP1/TNFRSF1B/CTSS/CTSG/LAIR1/CD300A/CD33/FGR/RAB14/ARHGAP9/ARMC8/MNDA/PECAM1	41
GO:0048002	antigen processing and presentation of peptide antigen	21/862	189/18670	0.000179529	0.00636574	0.00573696	HLA-DPB1/HLA-DOA/FCER1G/HLA-DQA1/HLA-DMA/NCF1/NCF4/CD74/AP1G1/CYBB/CENPE/HLA-DMB/KIF11/PSMD2/DCTN4/CAPZA1/CTSS/HLA-DPA1/KIF23/KIF2C/HLA-DRB1	21
GO:0035987	endodermal cell differentiation	9/862	45/18670	0.000180942	0.00636574	0.00573696	COL6A1/COL5A2/COL4A2/CDC73/RTF1/COL5A1/MIXL1/COL12A1/COL8A1	9
GO:0031123	RNA 3'-end processing	18/862	150/18670	0.000195814	0.00683007	0.00615542	ZC3H14/CPSF2/INTS6/CPSF1/PARN/SRSF7/CDC73/PAPOLG/POLR2D/RNF40/SLU7/WDR33/INTS8/CPSF3/RNF20/SCAF8/ZC3H3/SRSF3	18
GO:0002449	lymphocyte mediated immunity	32/862	352/18670	0.000212706	0.00735638	0.00662975	CD19/FCER1G/IGKV3-20/CD8A/C1QB/ZBTB1/RIF1/CD28/INPP5D/SH2D1A/IL7R/CD74/GZMB/AP1G1/RNF168/MYO1G/MSH6/WAS/FOXP3/C1QA/VAV1/IGHG1/CD27/PRF1/TNFRSF1B/SASH3/SLAMF6/TP53BP1/TRBC2/GZMM/C1QC/BTK	32
GO:0050686	negative regulation of mRNA processing	7/862	28/18670	0.00022036	0.00755706	0.0068106	ZC3H14/SRSF10/HNRNPK/SRSF7/RNF40/RNF20/RBMX	7
GO:0006479	protein methylation	20/862	179/18670	0.000235298	0.00793596	0.00715208	PWP1/CTCF/RIF1/WDR82/ASH1L/ASH2L/GSPT1/SETD5/RTF1/KMT2E/RNF20/IWS1/KMT2A/ARID4B/EHMT2/RBBP5/SETD1A/ICMT/PRDM2/ARID4A	20
GO:0008213	protein alkylation	20/862	179/18670	0.000235298	0.00793596	0.00715208	PWP1/CTCF/RIF1/WDR82/ASH1L/ASH2L/GSPT1/SETD5/RTF1/KMT2E/RNF20/IWS1/KMT2A/ARID4B/EHMT2/RBBP5/SETD1A/ICMT/PRDM2/ARID4A	20
GO:0030218	erythrocyte differentiation	15/862	114/18670	0.000238799	0.00798803	0.007199	SP3/INPP5D/TMOD3/IKZF1/ZFP36/HOXA5/NCKAP1L/SPI1/KMT2E/SMAD5/TMEM14C/ARID4A/HCLS1/JAK3/TRIM58	15
GO:0048285	organelle fission	38/862	449/18670	0.000247368	0.00820739	0.00739669	KLHDC3/NEK2/NCAPG/CD28/ESPL1/PHIP/TPX2/CDCA8/SLC25A46/CHTF8/CUL3/SMC4/MKI67/DUSP1/INO80/KNTC1/NUSAP1/CENPE/BUB1/ZW10/DCN/RIOK2/KIF11/TPR/SEH1L/DLGAP5/APC/RAD54L/NCAPH/VPS4B/ZNF207/KIFC1/STAG2/RAD50/PEX11G/KIF23/KIF2C/BUB1B	38
GO:2000107	negative regulation of leukocyte apoptotic process	9/862	47/18670	0.000256165	0.00832825	0.00750562	FCER1G/DOCK8/CCL19/IL7R/CD74/CD27/HCLS1/JAK3/CCR5	9
GO:0042113	B cell activation	29/862	310/18670	0.000256777	0.00832825	0.00750562	CD79B/CD19/LAX1/ADAM17/ZBTB1/RIF1/CD28/SP3/INPP5D/IL7R/CD74/RNF168/MSH6/FOXP3/TYROBP/SLAMF8/NCKAP1L/CTLA4/IGHG1/CD27/SASH3/CD300A/TP53BP1/TRBC2/ZAP70/JAK3/FNIP1/MNDA/BTK	29
GO:0007032	endosome organization	12/862	79/18670	0.000257133	0.00832825	0.00750562	PDCD6IP/STAM2/PLEKHJ1/STAM/DNAJC13/VPS4B/IST1/PIK3C3/VPS28/EXOC8/AQP11/RAB22A	12
GO:0045061	thymic T cell selection	6/862	21/18670	0.000284289	0.00913531	0.00823296	CD3D/CD28/CD74/CD3G/ZAP70/ATG5	6
GO:0018022	peptidyl-lysine methylation	16/862	129/18670	0.000298721	0.00941843	0.00848811	PWP1/RIF1/WDR82/ASH1L/ASH2L/SETD5/RTF1/KMT2E/IWS1/KMT2A/ARID4B/EHMT2/RBBP5/SETD1A/PRDM2/ARID4A	16
GO:0046822	regulation of nucleocytoplasmic transport	14/862	104/18670	0.000300023	0.00941843	0.00848811	CTDSPL2/RBM27/XPO1/TARDBP/XPO5/RIOK2/PPP1R12A/TPR/KHDRBS1/IPO5/TRIM28/IWS1/DHX9/HCLS1	14
GO:0071887	leukocyte apoptotic process	14/862	104/18670	0.000300023	0.00941843	0.00848811	FCER1G/DOCK8/ADAM17/CCL19/IL7R/CD74/CD3G/PDCD1/CD27/HCLS1/JAK3/FNIP1/CCR5/BTK	14
GO:0000280	nuclear division	35/862	407/18670	0.000318451	0.0099206	0.00894068	KLHDC3/NEK2/NCAPG/CD28/ESPL1/PHIP/TPX2/CDCA8/CHTF8/CUL3/SMC4/MKI67/DUSP1/INO80/KNTC1/NUSAP1/CENPE/BUB1/ZW10/RIOK2/KIF11/TPR/SEH1L/DLGAP5/APC/RAD54L/NCAPH/VPS4B/ZNF207/KIFC1/STAG2/RAD50/KIF23/KIF2C/BUB1B	35
GO:0050671	positive regulation of lymphocyte proliferation	16/862	130/18670	0.000326362	0.01009	0.00909337	HLA-DPB1/CD4/CCDC88B/CD86/CD28/CCL19/CD74/RASAL3/HLA-DMB/FOXP3/NCKAP1L/SASH3/HLA-DPA1/ZAP70/JAK3/CD6	16
GO:0050869	negative regulation of B cell activation	7/862	30/18670	0.000349532	0.0106451	0.0095936	INPP5D/FOXP3/TYROBP/CTLA4/CD300A/MNDA/BTK	7
GO:0061157	mRNA destabilization	7/862	30/18670	0.000349532	0.0106451	0.0095936	PUM1/METTL16/YTHDF2/ZFP36/YTHDF3/RBM23/HNRNPR	7
GO:0032946	positive regulation of mononuclear cell proliferation	16/862	131/18670	0.000356182	0.0107673	0.00970371	HLA-DPB1/CD4/CCDC88B/CD86/CD28/CCL19/CD74/RASAL3/HLA-DMB/FOXP3/NCKAP1L/SASH3/HLA-DPA1/ZAP70/JAK3/CD6	16
GO:1903708	positive regulation of hemopoiesis	20/862	185/18670	0.000364236	0.0109298	0.00985016	CD4/ZBTB1/CD86/INPP5D/CBFB/CCL19/EVI2B/IL7R/CD74/HOXA5/FOXP3/TYROBP/NCKAP1L/CD27/SASH3/ZAP70/HCLS1/TRIM58/BTK/LILRB4	20
GO:0045582	positive regulation of T cell differentiation	12/862	83/18670	0.000410852	0.0122386	0.0110297	ZBTB1/CD86/CBFB/CCL19/IL7R/CD74/FOXP3/NCKAP1L/CD27/SASH3/ZAP70/LILRB4	12
GO:0051250	negative regulation of lymphocyte activation	17/862	146/18670	0.000416869	0.0122391	0.0110302	LAX1/TNFAIP8L2/CD86/SPN/INPP5D/CBFB/MARCHF7/CD74/FOXP3/TYROBP/CTLA4/TIGIT/CD300A/LRRC32/JAK3/MNDA/BTK	17
GO:2001251	negative regulation of chromosome organization	17/862	146/18670	0.000416869	0.0122391	0.0110302	XRN1/SIN3A/ESPL1/DUSP1/HNRNPC/BUB1/ZW10/FOXP3/TPR/APC/SPI1/ZNF207/RAD50/KDM5A/TRIP12/ATG5/BUB1B	17
GO:0002699	positive regulation of immune effector process	22/862	216/18670	0.000438341	0.0127776	0.0115155	FCER1G/PUM1/ZBTB1/CD86/RIF1/CD28/SNX4/STXBP2/CCL19/SH2D1A/CD74/AP1G1/HLA-DMB/FOXP3/VAV1/PUM2/SASH3/SLAMF6/CD300A/TP53BP1/FGR/BTK	22
GO:0002695	negative regulation of leukocyte activation	19/862	175/18670	0.000479346	0.0138738	0.0125034	LAX1/TNFAIP8L2/CD86/SPN/INPP5D/CBFB/MARCHF7/CST7/CD74/FOXP3/TYROBP/CTLA4/TIGIT/CD300LF/CD300A/LRRC32/JAK3/MNDA/BTK	19
GO:0032945	negative regulation of mononuclear cell proliferation	11/862	73/18670	0.000493621	0.0140872	0.0126957	CD86/SPN/INPP5D/MARCHF7/FOXP3/TYROBP/CTLA4/CD300A/LRRC32/MNDA/BTK	11
GO:0050672	negative regulation of lymphocyte proliferation	11/862	73/18670	0.000493621	0.0140872	0.0126957	CD86/SPN/INPP5D/MARCHF7/FOXP3/TYROBP/CTLA4/CD300A/LRRC32/MNDA/BTK	11
GO:0034101	erythrocyte homeostasis	15/862	122/18670	0.000501353	0.0142085	0.012805	SP3/INPP5D/TMOD3/IKZF1/ZFP36/HOXA5/NCKAP1L/SPI1/KMT2E/SMAD5/TMEM14C/ARID4A/HCLS1/JAK3/TRIM58	15
GO:0046824	positive regulation of nucleocytoplasmic transport	10/862	62/18670	0.000506759	0.0142626	0.0128538	CTDSPL2/RBM27/TARDBP/RIOK2/TPR/KHDRBS1/IPO5/TRIM28/DHX9/HCLS1	10
GO:0016236	macroautophagy	27/862	295/18670	0.0005802	0.0162178	0.0146159	VPS13C/LAMTOR4/STAM2/PIM2/RNF41/STAM/ATG4B/PIK3R4/DCN/ATG2B/UBQLN1/MFN1/STX17/VPS4B/VPS33A/PIK3C3/RAB1A/VPS28/VPS13D/NBR1/EXOC8/MCOLN1/WDFY3/ATG5/WAC/MFN2/RAB3GAP2	27
GO:0080182	histone H3-K4 trimethylation	5/862	16/18670	0.00059152	0.0164217	0.0147996	WDR82/RTF1/KMT2E/KMT2A/ARID4A	5
GO:0006968	cellular defense response	9/862	53/18670	0.000650512	0.017817	0.0160571	CD300C/LY96/NCF1/SPN/SH2D1A/TYROBP/PRF1/MNDA/CCR5	9
GO:0070228	regulation of lymphocyte apoptotic process	9/862	53/18670	0.000650512	0.017817	0.0160571	DOCK8/IL7R/CD74/CD3G/PDCD1/CD27/JAK3/FNIP1/BTK	9
GO:0030866	cortical actin cytoskeleton organization	8/862	43/18670	0.000687584	0.0186865	0.0168407	PDCD6IP/PLEK/FMNL1/WAS/NCKAP1L/WIPF1/FMNL3/KIF23	8
GO:0070665	positive regulation of leukocyte proliferation	16/862	139/18670	0.000691414	0.0186865	0.0168407	HLA-DPB1/CD4/CCDC88B/CD86/CD28/CCL19/CD74/RASAL3/HLA-DMB/FOXP3/NCKAP1L/SASH3/HLA-DPA1/ZAP70/JAK3/CD6	16
GO:0007094	mitotic spindle assembly checkpoint	7/862	34/18670	0.000786384	0.020441	0.0184219	DUSP1/BUB1/ZW10/TPR/APC/ZNF207/BUB1B	7
GO:0031577	spindle checkpoint	7/862	34/18670	0.000786384	0.020441	0.0184219	DUSP1/BUB1/ZW10/TPR/APC/ZNF207/BUB1B	7
GO:0043368	positive T cell selection	7/862	34/18670	0.000786384	0.020441	0.0184219	CD3D/SPN/CD74/CD3G/FOXP3/SLAMF6/ZAP70	7
GO:0045066	regulatory T cell differentiation	7/862	34/18670	0.000786384	0.020441	0.0184219	DROSHA/CD28/CBFB/FUT7/FOXP3/CTLA4/LILRB4	7
GO:0071173	spindle assembly checkpoint	7/862	34/18670	0.000786384	0.020441	0.0184219	DUSP1/BUB1/ZW10/TPR/APC/ZNF207/BUB1B	7
GO:0071174	mitotic spindle checkpoint	7/862	34/18670	0.000786384	0.020441	0.0184219	DUSP1/BUB1/ZW10/TPR/APC/ZNF207/BUB1B	7
GO:0007080	mitotic metaphase plate congression	8/862	44/18670	0.000806855	0.0205799	0.0185471	CDCA8/CUL3/CENPE/ZW10/SEH1L/VPS4B/KIFC1/KIF2C	8
GO:0018023	peptidyl-lysine trimethylation	8/862	44/18670	0.000806855	0.0205799	0.0185471	PWP1/WDR82/RTF1/KMT2E/IWS1/KMT2A/ARID4B/ARID4A	8
GO:0033046	negative regulation of sister chromatid segregation	8/862	44/18670	0.000806855	0.0205799	0.0185471	ESPL1/DUSP1/BUB1/ZW10/TPR/APC/ZNF207/BUB1B	8
GO:0006513	protein monoubiquitination	10/862	66/18670	0.000842243	0.021349	0.0192403	WDR48/CUL3/CDC73/UBE2W/RNF168/RNF40/RNF126/RNF20/WAC/UBE2D3	10
GO:0070664	negative regulation of leukocyte proliferation	11/862	78/18670	0.000875485	0.0219194	0.0197542	CD86/SPN/INPP5D/MARCHF7/FOXP3/TYROBP/CTLA4/CD300A/LRRC32/MNDA/BTK	11
GO:1903313	positive regulation of mRNA metabolic process	11/862	78/18670	0.000875485	0.0219194	0.0197542	PUM1/METTL16/YTHDF2/CDC73/ZFP36/YTHDF3/RBM23/THRAP3/HNRNPR/CNOT1/RBMX	11
GO:0050866	negative regulation of cell activation	20/862	199/18670	0.000924937	0.0230163	0.0207428	LAX1/TNFAIP8L2/CD86/SPN/INPP5D/CBFB/MARCHF7/CST7/CD74/FOXP3/TYROBP/CTLA4/TIGIT/CD300LF/EMILIN1/CD300A/LRRC32/JAK3/MNDA/BTK	20
GO:0031056	regulation of histone modification	16/862	143/18670	0.000941863	0.023076	0.0207967	SIN3A/CTCF/RIF1/ZNHIT1/SETD5/RNF40/RTF1/FOXP3/SPI1/KMT2E/RNF20/IWS1/KDM5A/KMT2A/TRIP12/ATG5	16
GO:0051985	negative regulation of chromosome segregation	8/862	45/18670	0.000942188	0.023076	0.0207967	ESPL1/DUSP1/BUB1/ZW10/TPR/APC/ZNF207/BUB1B	8
GO:0071108	protein K48-linked deubiquitination	7/862	35/18670	0.000944302	0.023076	0.0207967	USP7/VCPIP1/BAP1/USP20/USP37/USP19/USP34	7
GO:0048193	Golgi vesicle transport	31/862	368/18670	0.000960149	0.0233236	0.0210198	GCC2/VPS13C/ERGIC3/GGA1/TRIM23/GOLGB1/GOLGA5/CUL3/BLZF1/TMED7/AP1G1/CENPE/ZW10/TRAPPC11/YIPF5/CNIH1/KIF11/STX17/DCTN4/SCAMP1/RAB1A/CAPZA1/BET1L/COG8/ANKFY1/EXOC8/KIF23/TBC1D20/KIF2C/EXOC5/RAB14	31
GO:0051568	histone H3-K4 methylation	9/862	56/18670	0.000982974	0.0235972	0.0212663	WDR82/ASH1L/ASH2L/RTF1/KMT2E/KMT2A/RBBP5/SETD1A/ARID4A	9
GO:0090307	mitotic spindle assembly	9/862	56/18670	0.000982974	0.0235972	0.0212663	NEK2/TPX2/KIF11/TPR/VPS4B/ZNF207/KIFC1/STAG2/KIF23	9
GO:0002703	regulation of leukocyte mediated immunity	20/862	201/18670	0.00104696	0.0249861	0.0225181	FCER1G/ZBTB1/RIF1/CD28/SNX4/STXBP2/SH2D1A/IL7R/AP1G1/WAS/FOXP3/VAV1/TNFRSF1B/SASH3/SLAMF6/CD300A/TP53BP1/FGR/JAK3/BTK	20
GO:0045841	negative regulation of mitotic metaphase/anaphase transition	7/862	36/18670	0.00112615	0.0267199	0.0240806	DUSP1/BUB1/ZW10/TPR/APC/ZNF207/BUB1B	7
GO:0045060	negative thymic T cell selection	4/862	11/18670	0.00114743	0.0270674	0.0243938	CD28/CD74/ZAP70/ATG5	4
GO:0043414	macromolecule methylation	27/862	309/18670	0.00116704	0.0273718	0.0246681	PWP1/CTCF/RIF1/METTL16/NSUN3/WDR82/ASH1L/ASH2L/GSPT1/SETD5/RTF1/FTSJ3/SPI1/KMT2E/TRIM28/RNF20/IWS1/CMTR2/BAZ2A/KMT2A/ARID4B/EHMT2/RBBP5/SETD1A/ICMT/PRDM2/ARID4A	27
GO:2001252	positive regulation of chromosome organization	18/862	174/18670	0.00117398	0.0273773	0.024673	SIN3A/NEK2/PARN/RIF1/ESPL1/CUL3/RNF40/RTF1/FOXP3/TPR/ATR/MIER1/DLGAP5/KMT2E/TRIM28/RNF20/RAD50/KMT2A	18
GO:1902100	negative regulation of metaphase/anaphase transition of cell cycle	7/862	37/18670	0.00133435	0.0309367	0.0278809	DUSP1/BUB1/ZW10/TPR/APC/ZNF207/BUB1B	7
GO:0033077	T cell differentiation in thymus	10/862	70/18670	0.00134178	0.0309367	0.0278809	CD3D/ADAM17/ZBTB1/CD28/IL7R/CD74/CD3G/FOXP3/ZAP70/ATG5	10
GO:0045076	regulation of interleukin-2 biosynthetic process	5/862	19/18670	0.00140305	0.0321676	0.0289902	CD4/CD86/CD28/ZFP36/FOXP3	5
GO:1903555	regulation of tumor necrosis factor superfamily cytokine production	17/862	163/18670	0.00145316	0.0329214	0.0296695	LY96/FCER1G/CD86/SPN/CCL19/ZFP36/CYBB/FOXP3/TYROBP/NLRC3/CACTIN/ACP5/TLR1/SASH3/DHX9/CD33/CD2	17
GO:0030865	cortical cytoskeleton organization	8/862	48/18670	0.00146012	0.0329214	0.0296695	PDCD6IP/PLEK/FMNL1/WAS/NCKAP1L/WIPF1/FMNL3/KIF23	8
GO:0061014	positive regulation of mRNA catabolic process	8/862	48/18670	0.00146012	0.0329214	0.0296695	PUM1/METTL16/YTHDF2/ZFP36/YTHDF3/RBM23/HNRNPR/CNOT1	8
GO:0097064	ncRNA export from nucleus	7/862	38/18670	0.00157145	0.0352368	0.0317562	NUP107/PHAX/TPR/SEH1L/RANBP2/NUP188/NUP155	7
GO:0045576	mast cell activation	9/862	60/18670	0.00162764	0.0361955	0.0326203	FCER1G/SNX4/STXBP2/PIK3CG/CD300LF/CD300A/FGR/BTK/LCP2	9
GO:0006401	RNA catabolic process	32/862	397/18670	0.00164851	0.0361955	0.0326203	DROSHA/ZC3H14/XRN1/PUM1/PARN/METTL16/YTHDF2/PAIP1/PPP1R8/CNOT4/TTC37/XPO1/ZFP36/EDC4/POLR2D/GSPT1/DCP1A/TARDBP/HNRNPC/YTHDF3/PSMD2/RBM23/THRAP3/TNFRSF1B/PUM2/RNASE6/DHX9/ANGEL2/HNRNPR/TNPO1/CNOT1/SMG1	32
GO:0033523	histone H2B ubiquitination	4/862	12/18670	0.00165855	0.0361955	0.0326203	CDC73/RNF40/RNF20/WAC	4
GO:0043383	negative T cell selection	4/862	12/18670	0.00165855	0.0361955	0.0326203	CD28/CD74/ZAP70/ATG5	4
GO:0045579	positive regulation of B cell differentiation	4/862	12/18670	0.00165855	0.0361955	0.0326203	INPP5D/NCKAP1L/CD27/BTK	4
GO:0002532	production of molecular mediator involved in inflammatory response	10/862	72/18670	0.0016696	0.0362427	0.0326628	APPL1/FCER1G/SNX4/NLRC3/SLAMF8/SEH1L/GPSM3/BAP1/CD6/BTK	10
GO:0050900	leukocyte migration	38/862	499/18670	0.00179173	0.0386882	0.0348667	SLC7A7/CXCR3/FCER1G/DOCK8/IGKV3-20/SELP/ADAM17/ITGAX/SELPLG/ITGAL/SPN/INPP5D/COL1A2/S100A7/CCL19/ITGB7/DUSP1/FUT7/PIK3CG/CD74/C3AR1/PLVAP/MYO1G/JAM2/SLAMF8/NCKAP1L/IL16/VAV1/GPSM3/LCK/EMILIN1/CD300A/ZAP70/CD48/PECAM1/CCR5/ESAM/CD2	38
GO:0030888	regulation of B cell proliferation	9/862	61/18670	0.00183267	0.0393162	0.0354327	INPP5D/CD74/TYROBP/NCKAP1L/CTLA4/SASH3/CD300A/MNDA/BTK	9
GO:2000816	negative regulation of mitotic sister chromatid separation	7/862	39/18670	0.00184009	0.0393162	0.0354327	DUSP1/BUB1/ZW10/TPR/APC/ZNF207/BUB1B	7
GO:0043489	RNA stabilization	8/862	50/18670	0.00191554	0.0407152	0.0366935	PARN/PAIP1/ZFP36/TARDBP/HNRNPC/THRAP3/DHX9/ANGEL2	8
GO:0050868	negative regulation of T cell activation	13/862	112/18670	0.00197072	0.0414944	0.0373957	LAX1/TNFAIP8L2/CD86/SPN/CBFB/MARCHF7/CD74/FOXP3/CTLA4/TIGIT/CD300A/LRRC32/JAK3	13
GO:0001776	leukocyte homeostasis	11/862	86/18670	0.00197253	0.0414944	0.0373957	FCER1G/ADAM17/CCNB2/CD74/FOXP3/NCKAP1L/SIT1/BAP1/GPR174/JAK3/TNFRSF17	11
GO:0071706	tumor necrosis factor superfamily cytokine production	17/862	168/18670	0.00201436	0.0421569	0.0379928	LY96/FCER1G/CD86/SPN/CCL19/ZFP36/CYBB/FOXP3/TYROBP/NLRC3/CACTIN/ACP5/TLR1/SASH3/DHX9/CD33/CD2	17
GO:0046635	positive regulation of alpha-beta T cell activation	9/862	62/18670	0.00205782	0.0426624	0.0384483	CD86/CD28/CBFB/CCL19/RASAL3/FOXP3/NCKAP1L/SASH3/ZAP70	9
GO:0043367	CD4-positive, alpha-beta T cell differentiation	10/862	74/18670	0.00205942	0.0426624	0.0384483	CD86/SPN/CBFB/CCL19/FUT7/FOXP3/NCKAP1L/SASH3/SLAMF6/JAK3	10
GO:1905819	negative regulation of chromosome separation	7/862	40/18670	0.00214299	0.0441695	0.0398066	DUSP1/BUB1/ZW10/TPR/APC/ZNF207/BUB1B	7
GO:0036258	multivesicular body assembly	6/862	30/18670	0.00218149	0.0446822	0.0402686	PDCD6IP/STAM2/STAM/VPS4B/IST1/VPS28	6
GO:0060968	regulation of gene silencing	16/862	155/18670	0.0021982	0.0446822	0.0402686	SIN3A/IPO8/PUM1/NUP107/ZFP36/POLR2D/XPO5/TPR/SEH1L/MIER1/TRIM28/PUM2/RANBP2/DHX9/NUP188/NUP155	16
GO:0050864	regulation of B cell activation	18/862	184/18670	0.00220071	0.0446822	0.0402686	CD19/RIF1/CD28/INPP5D/CD74/FOXP3/TYROBP/SLAMF8/NCKAP1L/CTLA4/IGHG1/CD27/SASH3/CD300A/TP53BP1/TRBC2/MNDA/BTK	18
GO:0045059	positive thymic T cell selection	4/862	13/18670	0.00230872	0.0464132	0.0418287	CD3D/CD74/CD3G/ZAP70	4
GO:0070208	protein heterotrimerization	4/862	13/18670	0.00230872	0.0464132	0.0418287	COL6A2/COL6A1/COL1A2/C1QTNF6	4
GO:1903557	positive regulation of tumor necrosis factor superfamily cytokine production	11/862	88/18670	0.00237459	0.0475035	0.0428113	LY96/FCER1G/CD86/SPN/CCL19/CYBB/TYROBP/TLR1/SASH3/DHX9/CD2	11
GO:0000380	alternative mRNA splicing, via spliceosome	10/862	76/18670	0.0025194	0.0499111	0.0449811	RBM5/SRSF10/SMU1/SRSF7/SLU7/KHDRBS1/THRAP3/DHX9/RBMX/SRSF3	10
GO:0007492	endoderm development	10/862	76/18670	0.0025194	0.0499111	0.0449811	COL6A1/COL5A2/COL4A2/CDC73/RTF1/COL5A1/MIXL1/SMAD2/COL12A1/COL8A1	10

## Sheet: CESC_cor_nng_BP
ID	Description	GeneRatio	BgRatio	pvalue	p.adjust	qvalue	geneID	Count
GO:1903311	regulation of mRNA metabolic process	52/840	324/18670	1.05081e-15	4.44071e-12	4.02957e-12	RBM4/FXR1/RBM7/PAPOLA/YWHAB/SRSF9/YTHDF3/CPSF6/PSMB5/PCID2/PSMD10/NUP214/SRSF7/EXOSC9/EXOSC2/RBM5/HNRNPA2B1/PAIP1/CNOT7/ANGEL2/HNRNPR/KHDRBS1/SON/PSMC6/FXR2/SUPT5H/CNOT1/RBM42/DHX9/C9orf78/SRSF10/XPO1/PUM1/SYNCRIP/PSMC3/PSMD8/RBMX/RBM15B/IWS1/HNRNPK/SLTM/AXIN2/SRSF3/PUM2/RPS27A/UBA52/DCP1A/PDE12/SART3/SRSF2/HNRNPC/RNF40	52
GO:0000377	RNA splicing, via transesterification reactions with bulged adenosine as nucleophile	51/840	379/18670	2.3757e-12	3.34657e-09	3.03673e-09	RBM4/POLR2J/RBM7/PAPOLA/SRSF9/DHX16/PRPF8/PRPF40A/SRSF7/POLR2B/SNRPD2/RBM5/HNRNPA2B1/WDR33/HTATSF1/CDC40/SF3B2/HNRNPR/KHDRBS1/AQR/SCAF11/SON/CSTF1/RALY/POLR2I/LSM7/CPSF2/RBM42/DHX9/C9orf78/SRSF10/SYNCRIP/PUF60/DHX8/DHX38/RBMX/TFIP11/RBM15B/SF3B1/SF3B3/POLR2D/PHF5A/USP4/HNRNPK/DBR1/SRSF3/SNRNP200/SART3/SF3A1/SRSF2/HNRNPC	51
GO:0000398	mRNA splicing, via spliceosome	51/840	379/18670	2.3757e-12	3.34657e-09	3.03673e-09	RBM4/POLR2J/RBM7/PAPOLA/SRSF9/DHX16/PRPF8/PRPF40A/SRSF7/POLR2B/SNRPD2/RBM5/HNRNPA2B1/WDR33/HTATSF1/CDC40/SF3B2/HNRNPR/KHDRBS1/AQR/SCAF11/SON/CSTF1/RALY/POLR2I/LSM7/CPSF2/RBM42/DHX9/C9orf78/SRSF10/SYNCRIP/PUF60/DHX8/DHX38/RBMX/TFIP11/RBM15B/SF3B1/SF3B3/POLR2D/PHF5A/USP4/HNRNPK/DBR1/SRSF3/SNRNP200/SART3/SF3A1/SRSF2/HNRNPC	51
GO:0000375	RNA splicing, via transesterification reactions	51/840	382/18670	3.21475e-12	3.39638e-09	3.08193e-09	RBM4/POLR2J/RBM7/PAPOLA/SRSF9/DHX16/PRPF8/PRPF40A/SRSF7/POLR2B/SNRPD2/RBM5/HNRNPA2B1/WDR33/HTATSF1/CDC40/SF3B2/HNRNPR/KHDRBS1/AQR/SCAF11/SON/CSTF1/RALY/POLR2I/LSM7/CPSF2/RBM42/DHX9/C9orf78/SRSF10/SYNCRIP/PUF60/DHX8/DHX38/RBMX/TFIP11/RBM15B/SF3B1/SF3B3/POLR2D/PHF5A/USP4/HNRNPK/DBR1/SRSF3/SNRNP200/SART3/SF3A1/SRSF2/HNRNPC	51
GO:0008380	RNA splicing	57/840	469/18670	8.25351e-12	6.97587e-09	6.33001e-09	RBM4/POLR2J/RBM7/PAPOLA/SRSF9/DHX16/PRPF8/PRPF40A/SRSF7/C2orf49/SCAF8/POLR2B/SNRPD2/RBM5/HNRNPA2B1/WDR33/HTATSF1/CDC40/PPP1R8/ACIN1/SF3B2/HNRNPR/KHDRBS1/AQR/SCAF11/SON/CSTF1/RALY/POLR2I/LSM7/CPSF2/RBM42/DHX9/C9orf78/SRSF10/CDK12/SYNCRIP/PUF60/DHX8/DHX38/RBMX/TFIP11/RBM15B/SF3B1/SF3B3/IWS1/POLR2D/PHF5A/USP4/HNRNPK/DBR1/SRSF3/SNRNP200/SART3/SF3A1/SRSF2/HNRNPC	57
GO:0002429	immune response-activating cell surface receptor signaling pathway	54/840	473/18670	3.15077e-10	2.21919e-07	2.01373e-07	APPL1/RC3H2/MS4A1/HLA-DPB1/HLA-DPA1/CMKLR1/WAS/CD4/LCK/ELMO2/PSMB5/IGLL5/IGHE/PSMD10/IGKV1D-39/NCKAP1L/TRBC2/CD3D/TRAV8-4/ZAP70/LAX1/LAT2/FCER1G/CTLA4/FPR3/PSMC6/IGHV3-13/HLA-DQA1/ICAM3/TAB2/IGHG1/PSMC3/IGHM/PSMD8/NFAM1/IGLC2/CREBBP/SLA2/IGKV1-39/MNDA/IGKV1-5/IGHV5-51/HLA-DRB1/UBE2N/C3AR1/MUC2/IGHV3-48/CD3G/FCGR1A/LILRB4/LCP2/RNF31/CD79A/MUC12	54
GO:0006401	RNA catabolic process	47/840	397/18670	1.3972e-09	7.78101e-07	7.06061e-07	RPL23A/FXR1/RNASE6/YWHAB/SKIV2L/YTHDF3/DROSHA/PSMB5/PCID2/PSMD10/NUP214/EXOSC9/CNOT10/EXOSC2/PAIP1/CNOT7/ANGEL2/PPP1R8/RPLP2/HNRNPR/PSMC6/LSM7/FXR2/PAN3/TTC37/CNOT1/DHX9/XPO1/PUM1/SYNCRIP/RPS9/RPL27A/PSMC3/PSMD8/CSDE1/EDC4/POLR2D/CNOT2/RPL36/AXIN2/PUM2/RPS27A/UBA52/DCP1A/PDE12/HBS1L/HNRNPC	47
GO:0006405	RNA export from nucleus	25/840	135/18670	1.47298e-09	7.78101e-07	7.06061e-07	SRSF9/CPSF6/NUP37/NUP155/PCID2/NUP214/SRSF7/FYTTD1/HNRNPA2B1/WDR33/CDC40/KHDRBS1/CPSF2/DDX19A/NUP85/DHX9/XPO1/NUP88/DHX38/RBM15B/IWS1/POLR2D/SRSF3/SRSF2/RANBP2	25
GO:0006402	mRNA catabolic process	44/840	364/18670	2.47194e-09	1.16071e-06	1.05325e-06	RPL23A/FXR1/YWHAB/SKIV2L/YTHDF3/PSMB5/PCID2/PSMD10/NUP214/EXOSC9/CNOT10/EXOSC2/PAIP1/CNOT7/ANGEL2/RPLP2/HNRNPR/PSMC6/LSM7/FXR2/PAN3/TTC37/CNOT1/DHX9/XPO1/PUM1/SYNCRIP/RPS9/RPL27A/PSMC3/PSMD8/CSDE1/EDC4/POLR2D/CNOT2/RPL36/AXIN2/PUM2/RPS27A/UBA52/DCP1A/PDE12/HBS1L/HNRNPC	44
GO:0050851	antigen receptor-mediated signaling pathway	40/840	316/18670	3.51328e-09	1.48471e-06	1.34725e-06	RC3H2/MS4A1/HLA-DPB1/HLA-DPA1/WAS/CD4/LCK/PSMB5/IGLL5/IGHE/PSMD10/NCKAP1L/TRBC2/CD3D/TRAV8-4/ZAP70/LAX1/LAT2/CTLA4/PSMC6/IGHV3-13/HLA-DQA1/TAB2/IGHG1/PSMC3/IGHM/PSMD8/NFAM1/IGLC2/SLA2/MNDA/IGHV5-51/HLA-DRB1/UBE2N/IGHV3-48/CD3G/LILRB4/LCP2/RNF31/CD79A	40
GO:0016570	histone modification	50/840	454/18670	4.89938e-09	1.88225e-06	1.70798e-06	RSF1/RTF1/WBP2/SMARCAD1/KDM5A/BAZ2A/KMT2A/KAT7/SUZ12/WDR82/ASXL1/KDM3B/BRD1/UBR5/SIN3A/BRMS1L/RBBP5/SETD1A/ATXN7/ZNHIT1/TRIP12/PRDM2/PWP1/MIER1/WAC/ARID4A/TAF5L/KMT2D/MSL2/NAA50/SPI1/EP400/CTCF/BRCC3/CREBBP/PRMT9/IRF4/IWS1/UBE2N/RIF1/POLE3/RUVBL2/KAT6A/SETD5/SART3/MORF4L1/RNF168/KANSL1/BRPF1/RNF40	50
GO:0050684	regulation of mRNA processing	24/840	137/18670	9.85366e-09	3.47013e-06	3.14885e-06	RBM4/RBM7/PAPOLA/SRSF9/CPSF6/SRSF7/RBM5/HNRNPA2B1/KHDRBS1/SON/SUPT5H/RBM42/DHX9/C9orf78/SRSF10/RBMX/RBM15B/IWS1/HNRNPK/SLTM/SRSF3/SART3/SRSF2/RNF40	24
GO:0018205	peptidyl-lysine modification	45/840	397/18670	1.21339e-08	3.94445e-06	3.57925e-06	RSF1/RTF1/WBP2/SAE1/KMT2A/KAT7/SUZ12/WDR82/NUP37/NUP155/SENP5/NUP214/BRD1/SIN3A/RBBP5/SETD1A/SUMO2/PRDM2/PWP1/ARID4A/TAF5L/NUP85/SETD4/KMT2D/NUP88/MSL2/VIPAS39/SENP6/NAA50/SPI1/EP400/CTCF/CREBBP/IRF4/IWS1/RIF1/POLE3/RUVBL2/KAT6A/SETD5/MORF4L1/RANBP2/KANSL1/SENP2/BRPF1	45
GO:0006403	RNA localization	32/840	230/18670	1.35035e-08	4.07613e-06	3.69874e-06	SRSF9/CPSF6/NUP37/NUP155/PCID2/ATXN2/NUP214/SRSF7/FYTTD1/YY1/EXOSC2/HNRNPA2B1/ATR/WDR33/CDC40/KHDRBS1/CPSF2/DDX19A/NUP85/DHX9/XPO1/NUP88/DHX38/RBM15B/IWS1/POLR2D/RUVBL2/SRSF3/TNKS/SRSF2/RANBP2/SENP2	32
GO:0051236	establishment of RNA localization	29/840	196/18670	1.60566e-08	4.51205e-06	4.0943e-06	SRSF9/CPSF6/NUP37/NUP155/PCID2/ATXN2/NUP214/SRSF7/FYTTD1/HNRNPA2B1/ATR/WDR33/CDC40/KHDRBS1/CPSF2/DDX19A/NUP85/DHX9/XPO1/NUP88/DHX38/RBM15B/IWS1/POLR2D/SRSF3/TNKS/SRSF2/RANBP2/SENP2	29
GO:0051028	mRNA transport	25/840	152/18670	1.82856e-08	4.51205e-06	4.0943e-06	SRSF9/NUP37/NUP155/PCID2/NUP214/SRSF7/FYTTD1/HNRNPA2B1/WDR33/CDC40/CPSF2/DDX19A/NUP85/DHX9/XPO1/NUP88/DHX38/RBM15B/IWS1/POLR2D/SRSF3/TNKS/SRSF2/RANBP2/SENP2	25
GO:0016569	covalent chromatin modification	50/840	474/18670	2.02432e-08	4.51205e-06	4.0943e-06	RSF1/RTF1/WBP2/SMARCAD1/KDM5A/BAZ2A/KMT2A/KAT7/SUZ12/WDR82/ASXL1/KDM3B/BRD1/UBR5/SIN3A/BRMS1L/RBBP5/SETD1A/ATXN7/ZNHIT1/TRIP12/PRDM2/PWP1/MIER1/WAC/ARID4A/TAF5L/KMT2D/MSL2/NAA50/SPI1/EP400/CTCF/BRCC3/CREBBP/PRMT9/IRF4/IWS1/UBE2N/RIF1/POLE3/RUVBL2/KAT6A/SETD5/SART3/MORF4L1/RNF168/KANSL1/BRPF1/RNF40	50
GO:0006406	mRNA export from nucleus	21/840	111/18670	2.02861e-08	4.51205e-06	4.0943e-06	SRSF9/NUP37/NUP155/PCID2/NUP214/SRSF7/FYTTD1/HNRNPA2B1/WDR33/CDC40/CPSF2/DDX19A/NUP85/NUP88/DHX38/RBM15B/IWS1/POLR2D/SRSF3/SRSF2/RANBP2	21
GO:0071427	mRNA-containing ribonucleoprotein complex export from nucleus	21/840	111/18670	2.02861e-08	4.51205e-06	4.0943e-06	SRSF9/NUP37/NUP155/PCID2/NUP214/SRSF7/FYTTD1/HNRNPA2B1/WDR33/CDC40/CPSF2/DDX19A/NUP85/NUP88/DHX38/RBM15B/IWS1/POLR2D/SRSF3/SRSF2/RANBP2	21
GO:0061013	regulation of mRNA catabolic process	29/840	199/18670	2.27053e-08	4.79763e-06	4.35344e-06	FXR1/YWHAB/YTHDF3/PSMB5/PCID2/PSMD10/NUP214/EXOSC9/EXOSC2/PAIP1/CNOT7/ANGEL2/HNRNPR/PSMC6/FXR2/CNOT1/DHX9/XPO1/PUM1/SYNCRIP/PSMC3/PSMD8/AXIN2/PUM2/RPS27A/UBA52/DCP1A/PDE12/HNRNPC	29
GO:0043488	regulation of mRNA stability	27/840	177/18670	2.59606e-08	5.22427e-06	4.74058e-06	FXR1/YWHAB/YTHDF3/PSMB5/PCID2/PSMD10/NUP214/EXOSC9/EXOSC2/PAIP1/ANGEL2/HNRNPR/PSMC6/FXR2/DHX9/XPO1/PUM1/SYNCRIP/PSMC3/PSMD8/AXIN2/PUM2/RPS27A/UBA52/DCP1A/PDE12/HNRNPC	27
GO:0019080	viral gene expression	28/840	191/18670	3.4741e-08	6.67342e-06	6.05557e-06	POLR2J/RSF1/RPL23A/NUP37/NUP155/DENR/NUP214/POLR2B/MON1B/RPLP2/EIF3G/POLR2I/SUPT5H/NUP85/DHX9/NUP88/RPS9/RPL27A/PSMC3/POLR2D/ZNF639/RPL36/RPS27A/CCL4/TRIM31/UBA52/RANBP2/TRIM62	28
GO:0050657	nucleic acid transport	28/840	193/18670	4.36672e-08	7.68906e-06	6.97717e-06	SRSF9/CPSF6/NUP37/NUP155/PCID2/ATXN2/NUP214/SRSF7/FYTTD1/HNRNPA2B1/WDR33/CDC40/KHDRBS1/CPSF2/DDX19A/NUP85/DHX9/XPO1/NUP88/DHX38/RBM15B/IWS1/POLR2D/SRSF3/TNKS/SRSF2/RANBP2/SENP2	28
GO:0050658	RNA transport	28/840	193/18670	4.36672e-08	7.68906e-06	6.97717e-06	SRSF9/CPSF6/NUP37/NUP155/PCID2/ATXN2/NUP214/SRSF7/FYTTD1/HNRNPA2B1/WDR33/CDC40/KHDRBS1/CPSF2/DDX19A/NUP85/DHX9/XPO1/NUP88/DHX38/RBM15B/IWS1/POLR2D/SRSF3/TNKS/SRSF2/RANBP2/SENP2	28
GO:0051168	nuclear export	28/840	194/18670	4.88924e-08	8.10775e-06	7.3571e-06	SRSF9/CPSF6/NUP37/NUP155/PCID2/CTDSPL2/NUP214/SRSF7/FYTTD1/HNRNPA2B1/LSG1/WDR33/CDC40/KHDRBS1/CPSF2/DDX19A/NUP85/DHX9/DNAJC27/XPO1/NUP88/DHX38/RBM15B/IWS1/POLR2D/SRSF3/SRSF2/RANBP2	28
GO:0071426	ribonucleoprotein complex export from nucleus	22/840	127/18670	4.98821e-08	8.10775e-06	7.3571e-06	SRSF9/NUP37/NUP155/PCID2/NUP214/SRSF7/FYTTD1/HNRNPA2B1/WDR33/CDC40/CPSF2/DDX19A/NUP85/XPO1/NUP88/DHX38/RBM15B/IWS1/POLR2D/SRSF3/SRSF2/RANBP2	22
GO:0043487	regulation of RNA stability	27/840	183/18670	5.30866e-08	8.30903e-06	7.53974e-06	FXR1/YWHAB/YTHDF3/PSMB5/PCID2/PSMD10/NUP214/EXOSC9/EXOSC2/PAIP1/ANGEL2/HNRNPR/PSMC6/FXR2/DHX9/XPO1/PUM1/SYNCRIP/PSMC3/PSMD8/AXIN2/PUM2/RPS27A/UBA52/DCP1A/PDE12/HNRNPC	27
GO:0071166	ribonucleoprotein complex localization	22/840	128/18670	5.77209e-08	8.71173e-06	7.90516e-06	SRSF9/NUP37/NUP155/PCID2/NUP214/SRSF7/FYTTD1/HNRNPA2B1/WDR33/CDC40/CPSF2/DDX19A/NUP85/XPO1/NUP88/DHX38/RBM15B/IWS1/POLR2D/SRSF3/SRSF2/RANBP2	22
GO:0019083	viral transcription	26/840	177/18670	1.02272e-07	1.49036e-05	1.35237e-05	POLR2J/RSF1/RPL23A/NUP37/NUP155/NUP214/POLR2B/MON1B/RPLP2/POLR2I/SUPT5H/NUP85/DHX9/NUP88/RPS9/RPL27A/PSMC3/POLR2D/ZNF639/RPL36/RPS27A/CCL4/TRIM31/UBA52/RANBP2/TRIM62	26
GO:0006354	DNA-templated transcription, elongation	20/840	112/18670	1.19791e-07	1.68746e-05	1.53122e-05	POLR2J/RTF1/PCID2/TAF1C/CCNK/SCAF8/POLR2B/SUPT16H/HTATSF1/AFF4/EAPP/PBRM1/POLR2I/SUPT5H/CDK12/EAF1/IWS1/POLR2D/GTF2H3/RNF168	20
GO:0006368	transcription elongation from RNA polymerase II promoter	17/840	84/18670	1.6167e-07	2.20393e-05	1.99988e-05	POLR2J/RTF1/PCID2/CCNK/POLR2B/SUPT16H/AFF4/EAPP/PBRM1/POLR2I/SUPT5H/CDK12/EAF1/IWS1/POLR2D/GTF2H3/RNF168	17
GO:0000288	nuclear-transcribed mRNA catabolic process, deadenylation-dependent decay	15/840	77/18670	1.43576e-06	0.00018961	0.000172055	SKIV2L/EXOSC9/CNOT10/EXOSC2/CNOT7/LSM7/PAN3/TTC37/CNOT1/EDC4/POLR2D/CNOT2/DCP1A/PDE12/HBS1L	15
GO:0051249	regulation of lymphocyte activation	46/840	485/18670	1.57613e-06	0.000199121	0.000180685	VSIG4/RC3H2/SASH3/HLA-DPB1/HLA-DPA1/LAG3/CD4/LCK/DROSHA/IGLL5/PCID2/IGHE/TYROBP/ZNF683/TP53BP1/SIT1/SLAMF8/PYCARD/NCKAP1L/IFNG/TRBC2/ZAP70/LAX1/TNFAIP8L2/CTLA4/TIGIT/IGHV3-13/IGHG1/IGHM/CD27/NFAM1/IGLC2/SLA2/MNDA/CD74/IGHV5-51/CD86/IRF4/RIF1/CD6/AP1G1/IGHV3-48/SPN/LILRB4/CD2/RASAL3	46
GO:0048024	regulation of mRNA splicing, via spliceosome	17/840	98/18670	1.60201e-06	0.000199121	0.000180685	RBM4/RBM7/SRSF9/SRSF7/RBM5/HNRNPA2B1/KHDRBS1/SON/RBM42/C9orf78/SRSF10/RBMX/RBM15B/HNRNPK/SRSF3/SART3/SRSF2	17
GO:0006611	protein export from nucleus	24/840	179/18670	1.70098e-06	0.000205381	0.000186366	SRSF9/NUP37/NUP155/PCID2/CTDSPL2/NUP214/SRSF7/FYTTD1/HNRNPA2B1/WDR33/CDC40/CPSF2/DDX19A/NUP85/DNAJC27/XPO1/NUP88/DHX38/RBM15B/IWS1/POLR2D/SRSF3/SRSF2/RANBP2	24
GO:0070646	protein modification by small protein removal	33/840	299/18670	1.94648e-06	0.000222966	0.000202323	OTUD5/SKP2/WDR20/PSMB5/ASXL1/PSMD10/SENP5/YY1/ATXN7/BIRC2/USP10/PSMC6/USP19/SPATA2/SENP6/PSMC3/PSMD8/ITCH/BRCC3/YOD1/WDR48/INO80/RCE1/OTUD4/INO80D/ASXL2/RNF123/USP4/RPS27A/UBA52/SART3/USP34/SENP2	33
GO:0016573	histone acetylation	22/840	156/18670	1.95214e-06	0.000222966	0.000202323	RSF1/WBP2/KMT2A/KAT7/BRD1/SIN3A/TAF5L/MSL2/NAA50/SPI1/EP400/CTCF/CREBBP/IRF4/IWS1/POLE3/RUVBL2/KAT6A/SETD5/MORF4L1/KANSL1/BRPF1	22
GO:1903312	negative regulation of mRNA metabolic process	15/840	79/18670	2.01767e-06	0.000224386	0.000203611	SRSF9/SRSF7/HNRNPA2B1/PAIP1/ANGEL2/SUPT5H/RBM42/DHX9/SRSF10/SYNCRIP/RBMX/HNRNPK/AXIN2/HNRNPC/RNF40	15
GO:0006913	nucleocytoplasmic transport	36/840	343/18670	2.20533e-06	0.000238967	0.000216842	RBM4/SIX2/APPL1/SRSF9/CPSF6/NUP37/NUP155/PCID2/CTDSPL2/NUP214/SRSF7/UBR5/FYTTD1/SNRPD2/HNRNPA2B1/LSG1/IPO9/WDR33/IFNG/CDC40/KHDRBS1/CPSF2/DDX19A/NUP85/DHX9/DNAJC27/XPO1/NUP88/DHX38/RBM15B/IWS1/POLR2D/KPNA4/SRSF3/SRSF2/RANBP2	36
GO:0050686	negative regulation of mRNA processing	9/840	28/18670	2.30859e-06	0.000243902	0.000221321	SRSF9/SRSF7/HNRNPA2B1/SUPT5H/RBM42/SRSF10/RBMX/HNRNPK/RNF40	9
GO:0071824	protein-DNA complex subunit organization	32/840	288/18670	2.40318e-06	0.000247704	0.00022477	RSF1/BAZ2A/TAF1C/CUL4A/SUPT16H/PBRM1/ZNHIT1/CENPI/ARID2/PSMC6/RPA1/NAP1L3/CHAF1B/SENP6/PSMC3/TBPL1/HP1BP3/CTCF/RNF4/INO80/CAND1/POLE3/GTF2H3/SMARCA5/KAT6A/RPS27A/MED6/UBA52/BRF2/SART3/RBBP7/H2BC17	32
GO:0051169	nuclear transport	36/840	346/18670	2.69854e-06	0.000271524	0.000246385	RBM4/SIX2/APPL1/SRSF9/CPSF6/NUP37/NUP155/PCID2/CTDSPL2/NUP214/SRSF7/UBR5/FYTTD1/SNRPD2/HNRNPA2B1/LSG1/IPO9/WDR33/IFNG/CDC40/KHDRBS1/CPSF2/DDX19A/NUP85/DHX9/DNAJC27/XPO1/NUP88/DHX38/RBM15B/IWS1/POLR2D/KPNA4/SRSF3/SRSF2/RANBP2	36
GO:0018393	internal peptidyl-lysine acetylation	22/840	161/18670	3.3234e-06	0.000326621	0.000296381	RSF1/WBP2/KMT2A/KAT7/BRD1/SIN3A/TAF5L/MSL2/NAA50/SPI1/EP400/CTCF/CREBBP/IRF4/IWS1/POLE3/RUVBL2/KAT6A/SETD5/MORF4L1/KANSL1/BRPF1	22
GO:0019882	antigen processing and presentation	27/840	226/18670	3.75671e-06	0.000360815	0.000327409	HLA-DPB1/HLA-DPA1/LAG3/WAS/PSMB5/PSMD10/KIF11/PYCARD/KIF15/FCER1G/PSMC6/HLA-DQA1/RAB7A/DYNC1I2/HLA-DMA/PSMC3/PSMD8/CD8A/NCF1/CD74/HLA-DRB1/AP1G1/FCGR1A/CAPZA1/SEC24C/CYBB/YTHDF1	27
GO:0002478	antigen processing and presentation of exogenous peptide antigen	23/840	175/18670	3.92632e-06	0.000368725	0.000334587	HLA-DPB1/HLA-DPA1/LAG3/PSMB5/PSMD10/KIF11/KIF15/FCER1G/PSMC6/HLA-DQA1/RAB7A/DYNC1I2/HLA-DMA/PSMC3/PSMD8/NCF1/CD74/HLA-DRB1/AP1G1/FCGR1A/CAPZA1/SEC24C/CYBB	23
GO:0042113	B cell activation	33/840	310/18670	4.28075e-06	0.000387317	0.000351458	MS4A1/SASH3/IGLL5/PCID2/IGHE/ITM2A/TYROBP/TP53BP1/SLAMF8/NCKAP1L/TRBC2/ITFG2/ZAP70/LAX1/LAT2/CTLA4/IGHV3-13/ADAM17/IGHG1/IGHM/CD27/NFAM1/IGLC2/SLA2/MNDA/CD74/IGHV5-51/RIF1/SP3/IGHV3-48/CD79A/RNF168/MSH6	33
GO:0015931	nucleobase-containing compound transport	28/840	241/18670	4.3076e-06	0.000387317	0.000351458	SRSF9/CPSF6/NUP37/NUP155/PCID2/ATXN2/NUP214/SRSF7/FYTTD1/HNRNPA2B1/WDR33/CDC40/KHDRBS1/CPSF2/DDX19A/NUP85/DHX9/XPO1/NUP88/DHX38/RBM15B/IWS1/POLR2D/SRSF3/TNKS/SRSF2/RANBP2/SENP2	28
GO:0048002	antigen processing and presentation of peptide antigen	24/840	189/18670	4.477e-06	0.000394163	0.000357669	HLA-DPB1/HLA-DPA1/LAG3/PSMB5/PSMD10/KIF11/PYCARD/KIF15/FCER1G/PSMC6/HLA-DQA1/RAB7A/DYNC1I2/HLA-DMA/PSMC3/PSMD8/NCF1/CD74/HLA-DRB1/AP1G1/FCGR1A/CAPZA1/SEC24C/CYBB	24
GO:0006475	internal protein amino acid acetylation	22/840	166/18670	5.52192e-06	0.000476237	0.000432145	RSF1/WBP2/KMT2A/KAT7/BRD1/SIN3A/TAF5L/MSL2/NAA50/SPI1/EP400/CTCF/CREBBP/IRF4/IWS1/POLE3/RUVBL2/KAT6A/SETD5/MORF4L1/KANSL1/BRPF1	22
GO:0031124	mRNA 3'-end processing	16/840	98/18670	7.28755e-06	0.000604553	0.00054858	PAPOLA/SRSF9/CPSF6/SRSF7/SCAF8/WDR33/CDC40/CSTF1/CPSF2/SUPT5H/DHX38/POLR2D/SRSF3/SRSF2/RPRD1B/RNF40	16
GO:0018394	peptidyl-lysine acetylation	22/840	169/18670	7.40639e-06	0.000604553	0.00054858	RSF1/WBP2/KMT2A/KAT7/BRD1/SIN3A/TAF5L/MSL2/NAA50/SPI1/EP400/CTCF/CREBBP/IRF4/IWS1/POLE3/RUVBL2/KAT6A/SETD5/MORF4L1/KANSL1/BRPF1	22
GO:0045088	regulation of innate immune response	42/840	452/18670	7.43889e-06	0.000604553	0.00054858	VSIG4/APPL1/LSM14A/LAG3/YTHDF3/CD14/PSMB5/PSMD10/CTSK/NLRC3/ANKRD17/SLAMF8/PYCARD/SIN3A/CNOT7/IFNG/BIRC2/XIAP/FCER1G/PSMC6/DHX9/ICAM3/PUM1/UBE2D3/TAB2/PSMC3/PSMD8/ITCH/CREBBP/MNDA/CD300LF/IRF4/OTUD4/UBE2N/MUC2/AP1G1/PIK3R4/PUM2/RPS27A/UBA52/MUC12/UBE2V1	42
GO:0019884	antigen processing and presentation of exogenous antigen	23/840	182/18670	7.6348e-06	0.000608767	0.000552404	HLA-DPB1/HLA-DPA1/LAG3/PSMB5/PSMD10/KIF11/KIF15/FCER1G/PSMC6/HLA-DQA1/RAB7A/DYNC1I2/HLA-DMA/PSMC3/PSMD8/NCF1/CD74/HLA-DRB1/AP1G1/FCGR1A/CAPZA1/SEC24C/CYBB	23
GO:0002218	activation of innate immune response	33/840	319/18670	7.88079e-06	0.000616745	0.000559644	APPL1/LSM14A/CD14/PSMB5/PSMD10/CTSK/ANKRD17/PYCARD/SIN3A/BIRC2/XIAP/FCER1G/PSMC6/ICAM3/PUM1/UBE2D3/TAB2/PSMC3/PSMD8/ITCH/CREBBP/MNDA/CD300LF/IRF4/OTUD4/UBE2N/MUC2/PIK3R4/PUM2/RPS27A/UBA52/MUC12/UBE2V1	33
GO:0043928	exonucleolytic nuclear-transcribed mRNA catabolic process involved in deadenylation-dependent decay	9/840	33/18670	1.05251e-05	0.000808707	0.000733833	SKIV2L/EXOSC9/EXOSC2/CNOT7/LSM7/TTC37/EDC4/DCP1A/HBS1L	9
GO:0002495	antigen processing and presentation of peptide antigen via MHC class II	16/840	101/18670	1.08408e-05	0.000818093	0.00074235	HLA-DPB1/HLA-DPA1/LAG3/KIF11/PYCARD/KIF15/FCER1G/HLA-DQA1/RAB7A/DYNC1I2/HLA-DMA/CD74/HLA-DRB1/AP1G1/CAPZA1/SEC24C	16
GO:0000209	protein polyubiquitination	32/840	310/18670	1.1261e-05	0.000830761	0.000753845	RC3H2/SKP2/PSMB5/PSMD10/AREL1/UBR5/CUL3/ARIH2/TRIP12/BIRC2/RLIM/XIAP/FBXO21/PSMC6/UBE2D3/RNF34/PSMC3/UBE4A/PSMD8/ARIH1/ITCH/RNF4/UBE2N/TRIM44/FBXW5/TNKS/RPS27A/RNF31/UBA52/RNF168/UBE2V1/RNF40	32
GO:0048025	negative regulation of mRNA splicing, via spliceosome	7/840	19/18670	1.14018e-05	0.000830761	0.000753845	SRSF9/SRSF7/HNRNPA2B1/RBM42/SRSF10/RBMX/HNRNPK	7
GO:0002504	antigen processing and presentation of peptide or polysaccharide antigen via MHC class II	16/840	102/18670	1.23292e-05	0.000883107	0.000801345	HLA-DPB1/HLA-DPA1/LAG3/KIF11/PYCARD/KIF15/FCER1G/HLA-DQA1/RAB7A/DYNC1I2/HLA-DMA/CD74/HLA-DRB1/AP1G1/CAPZA1/SEC24C	16
GO:0016579	protein deubiquitination	30/840	283/18670	1.25481e-05	0.000883804	0.000801977	OTUD5/SKP2/WDR20/PSMB5/ASXL1/PSMD10/YY1/ATXN7/BIRC2/USP10/PSMC6/USP19/SPATA2/PSMC3/PSMD8/ITCH/BRCC3/YOD1/WDR48/INO80/RCE1/OTUD4/INO80D/ASXL2/RNF123/USP4/RPS27A/UBA52/SART3/USP34	30
GO:0033044	regulation of chromosome organization	34/840	342/18670	1.35086e-05	0.000935859	0.000849213	RTF1/WBP2/ZW10/KDM5A/KMT2A/KAT7/PCID2/UBR5/SIN3A/CUL3/YLPM1/HNRNPA2B1/ATR/SETD1A/ZNHIT1/TRIP12/MIER1/TRIP13/SENP6/NAT10/SPI1/CTCF/RNF4/IWS1/UBE2N/RIF1/RUVBL2/AXIN2/TNKS/NUMA1/SETD5/SART3/HNRNPC/RNF40	34
GO:0019058	viral life cycle	33/840	328/18670	1.40925e-05	0.000960565	0.000871631	CD4/NUP37/NUP155/NUP214/CCNK/CNOT7/SLC1A5/HTATSF1/PDCD6IP/TBC1D20/ILF3/PKN2/NUP85/RAB7A/XPO1/NUP88/ATG16L1/ITCH/SELPLG/IST1/CD74/CD86/ZNF639/UBP1/CCR5/RAB1A/RPS27A/TRIM31/UBA52/PDE12/RANBP2/TRIM62/CXCR6	33
GO:0006473	protein acetylation	24/840	204/18670	1.66108e-05	0.00111424	0.00101108	RSF1/WBP2/KMT2A/KAT7/BRD1/SIN3A/NAA15/TAF5L/NAA25/MSL2/NAA50/SPI1/EP400/CTCF/CREBBP/IRF4/IWS1/POLE3/RUVBL2/KAT6A/SETD5/MORF4L1/KANSL1/BRPF1	24
GO:0002753	cytoplasmic pattern recognition receptor signaling pathway	12/840	62/18670	1.72306e-05	0.00113776	0.00103242	LSM14A/ANKRD17/BIRC2/XIAP/PUM1/TAB2/ITCH/UBE2N/PUM2/RPS27A/UBA52/UBE2V1	12
GO:0000291	nuclear-transcribed mRNA catabolic process, exonucleolytic	9/840	35/18670	1.77702e-05	0.00115533	0.00104837	SKIV2L/EXOSC9/EXOSC2/CNOT7/LSM7/TTC37/EDC4/DCP1A/HBS1L	9
GO:0000956	nuclear-transcribed mRNA catabolic process	24/840	207/18670	2.12007e-05	0.00135749	0.00123181	RPL23A/SKIV2L/PCID2/EXOSC9/CNOT10/EXOSC2/CNOT7/RPLP2/LSM7/PAN3/TTC37/CNOT1/RPS9/RPL27A/CSDE1/EDC4/POLR2D/CNOT2/RPL36/RPS27A/UBA52/DCP1A/PDE12/HBS1L	24
GO:0071826	ribonucleoprotein complex subunit organization	30/840	291/18670	2.15232e-05	0.00135756	0.00123187	LSM14A/RPL23A/SRSF9/CPSF6/PRPF8/ATXN2/DENR/SNRPD2/RBM5/ATR/CNOT7/EIF3G/SCAF11/PAN3/CNOT1/DHX9/SRSF10/DHX8/RBMX/TFIP11/SF3B1/POLR2D/CNOT2/RUVBL2/USP4/PUM2/SNRNP200/EIF3J/SART3/SF3A1	30
GO:0035872	nucleotide-binding domain, leucine rich repeat containing receptor signaling pathway	9/840	36/18670	2.2754e-05	0.00141375	0.00128286	BIRC2/XIAP/RNF34/TAB2/ITCH/UBE2N/RPS27A/UBA52/UBE2V1	9
GO:0045089	positive regulation of innate immune response	36/840	381/18670	2.3083e-05	0.00141375	0.00128286	APPL1/LSM14A/LAG3/CD14/PSMB5/PSMD10/CTSK/ANKRD17/PYCARD/SIN3A/BIRC2/XIAP/FCER1G/PSMC6/DHX9/ICAM3/PUM1/UBE2D3/TAB2/PSMC3/PSMD8/ITCH/CREBBP/MNDA/CD300LF/IRF4/OTUD4/UBE2N/MUC2/AP1G1/PIK3R4/PUM2/RPS27A/UBA52/MUC12/UBE2V1	36
GO:0046782	regulation of viral transcription	12/840	64/18670	2.41198e-05	0.00145614	0.00132133	POLR2J/RSF1/POLR2B/POLR2I/SUPT5H/DHX9/PSMC3/POLR2D/ZNF639/CCL4/TRIM31/TRIM62	12
GO:0000381	regulation of alternative mRNA splicing, via spliceosome	12/840	65/18670	2.83845e-05	0.00168609	0.00152999	RBM4/RBM7/SRSF9/SRSF7/RBM5/KHDRBS1/SRSF10/RBMX/RBM15B/SRSF3/SART3/SRSF2	12
GO:0050864	regulation of B cell activation	22/840	184/18670	2.87266e-05	0.00168609	0.00152999	SASH3/IGLL5/PCID2/IGHE/TYROBP/TP53BP1/SLAMF8/NCKAP1L/TRBC2/CTLA4/IGHV3-13/IGHG1/IGHM/CD27/NFAM1/IGLC2/SLA2/MNDA/CD74/IGHV5-51/RIF1/IGHV3-48	22
GO:0019886	antigen processing and presentation of exogenous peptide antigen via MHC class II	15/840	98/18670	3.08656e-05	0.00175368	0.00159131	HLA-DPB1/HLA-DPA1/LAG3/KIF11/KIF15/FCER1G/HLA-DQA1/RAB7A/DYNC1I2/HLA-DMA/CD74/HLA-DRB1/AP1G1/CAPZA1/SEC24C	15
GO:0042110	T cell activation	41/840	464/18670	3.10828e-05	0.00175368	0.00159131	VSIG4/RC3H2/SASH3/HLA-DPB1/HLA-DPA1/LAG3/WAS/CD4/LCK/DROSHA/NLRC3/ZNF683/SIT1/PYCARD/NCKAP1L/IFNG/CD3D/ZAP70/LAX1/FCER1G/CD7/TNFAIP8L2/CTLA4/TIGIT/ADAM17/CD27/CD8A/SLA2/CD74/ITGAL/CD86/IRF4/CD6/SP3/CD3G/SPN/AZI2/LILRB4/CD2/CD8B/RASAL3	41
GO:0000380	alternative mRNA splicing, via spliceosome	13/840	76/18670	3.1123e-05	0.00175368	0.00159131	RBM4/RBM7/SRSF9/SRSF7/RBM5/KHDRBS1/DHX9/SRSF10/RBMX/RBM15B/SRSF3/SART3/SRSF2	13
GO:0002758	innate immune response-activating signal transduction	30/840	298/18670	3.38063e-05	0.00187981	0.00170577	APPL1/LSM14A/CD14/PSMB5/PSMD10/CTSK/ANKRD17/BIRC2/XIAP/FCER1G/PSMC6/ICAM3/PUM1/UBE2D3/TAB2/PSMC3/PSMD8/ITCH/CREBBP/CD300LF/IRF4/OTUD4/UBE2N/MUC2/PIK3R4/PUM2/RPS27A/UBA52/MUC12/UBE2V1	30
GO:0043484	regulation of RNA splicing	18/840	135/18670	3.54776e-05	0.00194712	0.00176685	RBM4/RBM7/SRSF9/SRSF7/RBM5/HNRNPA2B1/KHDRBS1/SON/RBM42/C9orf78/SRSF10/CDK12/RBMX/RBM15B/HNRNPK/SRSF3/SART3/SRSF2	18
GO:0043967	histone H4 acetylation	12/840	67/18670	3.89135e-05	0.00210832	0.00191312	KMT2A/KAT7/MSL2/NAA50/SPI1/EP400/IRF4/IWS1/RUVBL2/KAT6A/MORF4L1/KANSL1	12
GO:0050852	T cell receptor signaling pathway	23/840	202/18670	4.16914e-05	0.00223023	0.00202374	RC3H2/HLA-DPB1/HLA-DPA1/WAS/CD4/LCK/PSMB5/PSMD10/CD3D/TRAV8-4/ZAP70/CTLA4/PSMC6/HLA-DQA1/TAB2/PSMC3/PSMD8/HLA-DRB1/UBE2N/CD3G/LILRB4/LCP2/RNF31	23
GO:0031123	RNA 3'-end processing	19/840	150/18670	4.47779e-05	0.00236539	0.00214639	PAPOLA/SRSF9/CPSF6/SRSF7/EXOSC9/SCAF8/EXOSC2/WDR33/CDC40/CSTF1/CPSF2/SUPT5H/DHX38/INTS7/POLR2D/SRSF3/SRSF2/RPRD1B/RNF40	19
GO:0002697	regulation of immune effector process	40/840	458/18670	5.02178e-05	0.00262001	0.00237743	VSIG4/APPL1/RC3H2/SASH3/LAG3/WAS/PPM1B/ZNF683/TP53BP1/ANKRD17/SLAMF8/C1QA/PYCARD/SIN3A/IGKV1D-39/IFNG/BIRC2/FCER1G/DHX9/IGHV3-13/CD84/PUM1/DDX21/C1QC/IGHG1/ITCH/IGLC2/IGKV1-39/C1QB/CD74/IGKV1-5/CD86/IRF4/C3AR1/RIF1/TRIM44/AP1G1/IGHV3-48/PUM2/SNX4	40
GO:0043543	protein acylation	26/840	248/18670	5.63627e-05	0.00283445	0.00257203	RSF1/WBP2/KMT2A/KAT7/PPM1B/BRD1/SIN3A/ZDHHC5/NAA15/TAF5L/NAA25/MSL2/NAA50/SPI1/EP400/CTCF/CREBBP/IRF4/IWS1/POLE3/RUVBL2/KAT6A/SETD5/MORF4L1/KANSL1/BRPF1	26
GO:0065004	protein-DNA complex assembly	26/840	248/18670	5.63627e-05	0.00283445	0.00257203	RSF1/BAZ2A/TAF1C/CUL4A/CENPI/PSMC6/RPA1/NAP1L3/CHAF1B/SENP6/PSMC3/TBPL1/HP1BP3/RNF4/CAND1/POLE3/GTF2H3/SMARCA5/KAT6A/RPS27A/MED6/UBA52/BRF2/SART3/RBBP7/H2BC17	26
GO:0022618	ribonucleoprotein complex assembly	28/840	277/18670	5.68709e-05	0.00283445	0.00257203	LSM14A/RPL23A/SRSF9/CPSF6/PRPF8/ATXN2/DENR/SNRPD2/RBM5/ATR/CNOT7/EIF3G/SCAF11/PAN3/CNOT1/DHX9/SRSF10/RBMX/SF3B1/POLR2D/CNOT2/RUVBL2/USP4/PUM2/SNRNP200/EIF3J/SART3/SF3A1	28
GO:0051052	regulation of DNA metabolic process	38/840	429/18670	5.7011e-05	0.00283445	0.00257203	SMARCAL1/SMARCAD1/PARG/PARM1/WAS/KMT2A/RFC4/GZMA/CHTF8/TP53BP1/ANKRD17/CUL4A/UBR5/YLPM1/HNRNPA2B1/ATR/TRIP12/DHX9/SMC1A/FGFR4/NVL/NAT10/SPI1/TFIP11/BRCC3/NPPC/INO80/OTUD4/UBE2N/RIF1/STAG2/AXIN2/TNKS/RNF168/HNRNPC/MSH6/UBE2V1/SENP2	38
GO:0033119	negative regulation of RNA splicing	7/840	24/18670	6.42872e-05	0.00312273	0.00283362	SRSF9/SRSF7/HNRNPA2B1/RBM42/SRSF10/RBMX/HNRNPK	7
GO:1902914	regulation of protein polyubiquitination	7/840	24/18670	6.42872e-05	0.00312273	0.00283362	SKP2/UBR5/TRIP12/BIRC2/XIAP/TRIM44/RNF40	7
GO:0043966	histone H3 acetylation	11/840	60/18670	6.50578e-05	0.00312426	0.002835	WBP2/KMT2A/KAT7/BRD1/SIN3A/TAF5L/SPI1/IRF4/POLE3/KAT6A/BRPF1	11
GO:0050853	B cell receptor signaling pathway	17/840	129/18670	6.73574e-05	0.00319834	0.00290222	MS4A1/LCK/IGLL5/IGHE/NCKAP1L/TRBC2/LAT2/CTLA4/IGHV3-13/IGHG1/IGHM/NFAM1/IGLC2/MNDA/IGHV5-51/IGHV3-48/CD79A	17
GO:0031056	regulation of histone modification	18/840	143/18670	7.654e-05	0.00359398	0.00326123	RTF1/WBP2/KDM5A/KMT2A/KAT7/UBR5/SIN3A/ZNHIT1/TRIP12/SPI1/CTCF/IWS1/UBE2N/RIF1/RUVBL2/SETD5/SART3/RNF40	18
GO:0048524	positive regulation of viral process	15/840	107/18670	8.74936e-05	0.00406316	0.00368698	POLR2J/RSF1/CD4/POLR2B/CNOT7/TBC1D20/POLR2I/PKN2/SUPT5H/DHX9/RAB7A/CD74/POLR2D/ZNF639/PDE12	15
GO:0006301	postreplication repair	10/840	52/18670	9.13247e-05	0.00419498	0.00380659	PRIMPOL/RFC4/SPRTN/WDR33/USP10/RPA1/UBE2N/RPS27A/UBA52/UBE2V1	10
GO:0002460	adaptive immune response based on somatic recombination of immune receptors built from immunoglobulin superfamily domains	33/840	361/18670	9.49733e-05	0.00431567	0.00391611	RC3H2/SASH3/WAS/CD4/IGLL5/IGHE/TP53BP1/C1QA/IGKV1D-39/TRBC2/GZMM/FCER1G/IGHV3-13/ADAM17/C1QC/IGHG1/IGHM/CD27/IGLC2/CD8A/SLA2/IGKV1-39/C1QB/CD74/IGKV1-5/IGHV5-51/PRF1/IRF4/RIF1/IGHV3-48/SPN/RNF168/MSH6	33
GO:2001020	regulation of response to DNA damage stimulus	23/840	214/18670	0.000101924	0.00458224	0.004158	PARG/RFWD3/WAS/PSMD10/TP53BP1/CUL4A/UBR5/ATR/NEK4/TRIP12/DHX9/TFIP11/BRCC3/CD74/SNAI1/UBE2N/RIF1/HNRNPK/AXIN2/RNF168/NKX3-1/BCLAF1/UBE2V1	23
GO:1903706	regulation of hemopoiesis	40/840	475/18670	0.000110983	0.00493698	0.00447989	RC3H2/SASH3/LAG3/KMT2A/CD4/DROSHA/PSMB5/PCID2/EVI2B/PSMD10/TYROBP/ZNF683/CUL4A/SLAMF8/SIN3A/RBBP5/SETD1A/NCKAP1L/IFNG/ACIN1/ZAP70/GPR171/CTLA4/PSMC6/KMT2D/C1QC/PSMC3/CD27/PSMD8/NFAM1/SPI1/ITCH/CREBBP/LILRB3/CD74/CD86/IRF4/LILRB4/CD2/CCR1	40
GO:0070423	nucleotide-binding oligomerization domain containing signaling pathway	8/840	35/18670	0.000129398	0.00569623	0.00516885	BIRC2/XIAP/TAB2/ITCH/UBE2N/RPS27A/UBA52/UBE2V1	8
GO:0030098	lymphocyte differentiation	32/840	353/18670	0.000140703	0.00613001	0.00556246	RC3H2/MS4A1/SASH3/LAG3/CD4/LCK/DROSHA/PCID2/ITM2A/ZNF683/SLAMF8/NCKAP1L/IFNG/CD3D/ITFG2/ZAP70/FCER1G/CTLA4/ADAM17/CD27/NFAM1/SPI1/CD8A/CD74/CD86/IRF4/SP3/CD3G/SPN/LILRB4/CD79A/CD2	32
GO:0019724	B cell mediated immunity	23/840	221/18670	0.000165356	0.00713053	0.00647036	IGLL5/IGHE/TP53BP1/C1QA/IGKV1D-39/TRBC2/FCER1G/IGHV3-13/C1QC/IGHG1/IGHM/CD27/IGLC2/SLA2/IGKV1-39/C1QB/CD74/IGKV1-5/IGHV5-51/RIF1/IGHV3-48/RNF168/MSH6	23
GO:0043900	regulation of multi-organism process	35/840	405/18670	0.000178678	0.0076272	0.00692104	POLR2J/RSF1/CD4/PPM1B/CCNK/ANKRD17/POLR2B/PYCARD/SIN3A/CNOT7/IFNG/TBC1D20/SPINK1/ILF3/PAEP/BIRC2/POLR2I/PKN2/SUPT5H/DHX9/RAB7A/PUM1/PSMC3/ITCH/NPPC/CD74/PRF1/POLR2D/ZNF639/TRIM44/PUM2/CCL4/TRIM31/PDE12/TRIM62	35
GO:0030217	T cell differentiation	24/840	240/18670	0.000221395	0.00935613	0.0084899	RC3H2/SASH3/LAG3/CD4/LCK/DROSHA/ZNF683/NCKAP1L/IFNG/CD3D/ZAP70/FCER1G/CTLA4/ADAM17/CD27/CD8A/CD74/CD86/IRF4/SP3/CD3G/SPN/LILRB4/CD2	24
GO:0050867	positive regulation of cell activation	34/840	394/18670	0.000225893	0.00945171	0.00857663	SASH3/HLA-DPB1/HLA-DPA1/CD4/LCK/IGLL5/PCID2/IGHE/TYROBP/TP53BP1/PYCARD/NCKAP1L/IFNG/TRBC2/PLEK/ZAP70/FCER1G/CTLA4/IGHV3-13/IGHG1/IGHM/CD27/IGLC2/CD74/IGHV5-51/CD86/RIF1/CD6/AP1G1/IGHV3-48/LILRB4/SNX4/CD2/RASAL3	34
GO:0038093	Fc receptor signaling pathway	24/840	241/18670	0.000235674	0.0097643	0.00886027	APPL1/WAS/ELMO2/PSMB5/IGHE/PSMD10/NFATC3/IGKV1D-39/NCKAP1L/LAT2/FCER1G/PSMC6/IGHV3-13/TAB2/IGHG1/PSMC3/PSMD8/IGLC2/IGKV1-39/IGKV1-5/IGHV3-48/CD3G/FCGR1A/LCP2	24
GO:0033962	cytoplasmic mRNA processing body assembly	6/840	21/18670	0.000247147	0.0100597	0.00912834	LSM14A/ATXN2/CNOT7/PAN3/CNOT1/CNOT2	6
GO:0002696	positive regulation of leukocyte activation	33/840	380/18670	0.000247565	0.0100597	0.00912834	SASH3/HLA-DPB1/HLA-DPA1/CD4/LCK/IGLL5/PCID2/IGHE/TYROBP/TP53BP1/PYCARD/NCKAP1L/IFNG/TRBC2/ZAP70/FCER1G/CTLA4/IGHV3-13/IGHG1/IGHM/CD27/IGLC2/CD74/IGHV5-51/CD86/RIF1/CD6/AP1G1/IGHV3-48/LILRB4/SNX4/CD2/RASAL3	33
GO:1902105	regulation of leukocyte differentiation	26/840	272/18670	0.000253788	0.0102144	0.00926868	RC3H2/SASH3/LAG3/CD4/DROSHA/PCID2/EVI2B/TYROBP/ZNF683/CUL4A/SLAMF8/NCKAP1L/IFNG/ACIN1/ZAP70/CTLA4/C1QC/CD27/NFAM1/LILRB3/CD74/CD86/IRF4/LILRB4/CD2/CCR1	26
GO:1902275	regulation of chromatin organization	20/840	185/18670	0.000261006	0.0103969	0.0094343	RTF1/WBP2/KDM5A/KMT2A/KAT7/UBR5/SIN3A/SETD1A/ZNHIT1/TRIP12/MIER1/SPI1/CTCF/IWS1/UBE2N/RIF1/RUVBL2/SETD5/SART3/RNF40	20
GO:0051251	positive regulation of lymphocyte activation	30/840	334/18670	0.000263244	0.0103969	0.0094343	SASH3/HLA-DPB1/HLA-DPA1/CD4/LCK/IGLL5/PCID2/IGHE/TYROBP/TP53BP1/PYCARD/NCKAP1L/IFNG/TRBC2/ZAP70/CTLA4/IGHV3-13/IGHG1/IGHM/CD27/IGLC2/CD74/IGHV5-51/CD86/RIF1/CD6/AP1G1/IGHV3-48/LILRB4/RASAL3	30
GO:0032392	DNA geometric change	15/840	119/18670	0.000291389	0.0114019	0.0103463	CHD2/SMARCAL1/SMARCAD1/RFC4/RAD54L2/CHTF8/CUL4A/HNRNPA2B1/RPA1/DHX9/INO80/GTF2H3/RUVBL2/RPS27A/UBA52	15
GO:0002449	lymphocyte mediated immunity	31/840	352/18670	0.000295854	0.0114704	0.0104085	SASH3/LAG3/WAS/IGLL5/IGHE/TP53BP1/C1QA/IGKV1D-39/TRBC2/GZMM/FCER1G/IGHV3-13/C1QC/IGHG1/IGHM/CD27/IGLC2/CD8A/SLA2/IGKV1-39/C1QB/CD74/IGKV1-5/IGHV5-51/PRF1/RIF1/SLAMF7/AP1G1/IGHV3-48/RNF168/MSH6	31
GO:0043902	positive regulation of multi-organism process	20/840	188/18670	0.000322968	0.0124079	0.0112591	POLR2J/RSF1/CD4/ANKRD17/POLR2B/CNOT7/IFNG/TBC1D20/POLR2I/PKN2/SUPT5H/DHX9/RAB7A/PUM1/CD74/PRF1/POLR2D/ZNF639/PUM2/PDE12	20
GO:0032784	regulation of DNA-templated transcription, elongation	9/840	50/18670	0.00034438	0.0129942	0.0117911	RTF1/CCNK/SCAF8/SUPT16H/HTATSF1/EAPP/SUPT5H/CDK12/RNF168	9
GO:0070534	protein K63-linked ubiquitination	9/840	50/18670	0.00034438	0.0129942	0.0117911	UBR5/ARIH2/TRIP12/BIRC2/ITCH/RNF4/UBE2N/RNF168/UBE2V1	9
GO:0016064	immunoglobulin mediated immune response	22/840	218/18670	0.000350703	0.0131157	0.0119013	IGLL5/IGHE/TP53BP1/C1QA/IGKV1D-39/TRBC2/FCER1G/IGHV3-13/C1QC/IGHG1/IGHM/CD27/IGLC2/IGKV1-39/C1QB/CD74/IGKV1-5/IGHV5-51/RIF1/IGHV3-48/RNF168/MSH6	22
GO:0032786	positive regulation of DNA-templated transcription, elongation	7/840	31/18670	0.000370925	0.0137503	0.0124772	RTF1/CCNK/SCAF8/SUPT16H/EAPP/SUPT5H/CDK12	7
GO:0006352	DNA-templated transcription, initiation	24/840	249/18670	0.000382422	0.0140532	0.0127521	POLR2J/RSF1/BAZ2A/TAF2/TAF1C/POLR2B/MED23/TAF4/POLR2I/PSMC6/MED13/PSMC3/MED14/TBPL1/CREBBP/CAND1/POLR2D/GTF2H3/SMARCA5/GTF2A1/MED6/MAML1/BRF2/BCLAF1	24
GO:0006283	transcription-coupled nucleotide-excision repair	11/840	73/18670	0.000397064	0.0143808	0.0130493	POLR2J/RFC4/CUL4A/POLR2B/AQR/POLR2I/RPA1/POLR2D/GTF2H3/RPS27A/UBA52	11
GO:0030522	intracellular receptor signaling pathway	26/840	280/18670	0.000398143	0.0143808	0.0130493	LSM14A/WBP2/SKP2/ASXL1/ANKRD17/UBR5/BIRC2/XIAP/LATS1/CNOT1/SCGB2A1/KMT2D/PUM1/RNF34/TAB2/ITCH/RNF4/SLA2/UBE2N/CNOT2/ASXL2/PUM2/RPS27A/UBA52/NKX3-1/UBE2V1	26
GO:0050434	positive regulation of viral transcription	8/840	41/18670	0.000413724	0.0148169	0.0134451	POLR2J/RSF1/POLR2B/POLR2I/SUPT5H/DHX9/POLR2D/ZNF639	8
GO:0072331	signal transduction by p53 class mediator	25/840	267/18670	0.000451263	0.0160255	0.0145418	RBL2/RFC4/TAF2/PSMD10/CSNK2A1/CNOT10/PYCARD/ATR/SUPT16H/CNOT7/TAF4/USP10/RHNO1/RPA1/CNOT1/RNF34/CD74/SNAI1/TOPBP1/CNOT2/HNRNPK/KAT6A/TTC5/RBBP7/BRPF1	25
GO:0071347	cellular response to interleukin-1	19/840	179/18670	0.000463821	0.0162973	0.0147884	IL1A/PSMB5/PSMD10/PYCARD/YY1/USP10/PSMC6/TAB2/PSMC3/PSMD8/RBMX/OTUD4/UBE2N/HAS2/RPS27A/CCL4/UBA52/NKX3-1/UBE2V1	19
GO:0050863	regulation of T cell activation	28/840	314/18670	0.000467269	0.0162973	0.0147884	VSIG4/RC3H2/SASH3/HLA-DPB1/HLA-DPA1/LAG3/CD4/LCK/DROSHA/ZNF683/SIT1/PYCARD/NCKAP1L/IFNG/ZAP70/LAX1/TNFAIP8L2/CTLA4/TIGIT/CD27/CD74/CD86/IRF4/CD6/SPN/LILRB4/CD2/RASAL3	28
GO:0050792	regulation of viral process	21/840	208/18670	0.000470485	0.0162973	0.0147884	POLR2J/RSF1/CD4/CCNK/POLR2B/CNOT7/TBC1D20/ILF3/POLR2I/PKN2/SUPT5H/DHX9/RAB7A/PSMC3/CD74/POLR2D/ZNF639/CCL4/TRIM31/PDE12/TRIM62	21
GO:0090503	RNA phosphodiester bond hydrolysis, exonucleolytic	8/840	42/18670	0.00049117	0.0168755	0.0153131	EXOSC9/EXOSC2/CNOT7/ANGEL2/PAN3/CNOT1/CNOT2/PDE12	8
GO:0035065	regulation of histone acetylation	9/840	53/18670	0.000540028	0.0184045	0.0167005	WBP2/KMT2A/KAT7/SIN3A/SPI1/CTCF/IWS1/RUVBL2/SETD5	9
GO:0060964	regulation of gene silencing by miRNA	14/840	113/18670	0.000547724	0.0185175	0.016803	POLR2J/FXR1/NUP37/NUP155/NUP214/POLR2B/POLR2I/NUP85/DHX9/PUM1/NUP88/POLR2D/PUM2/RANBP2	14
GO:1903557	positive regulation of tumor necrosis factor superfamily cytokine production	12/840	88/18670	0.000562005	0.0188495	0.0171043	SASH3/CD14/ARFGEF2/TYROBP/PYCARD/IFNG/FCER1G/DHX9/CD86/SPN/CD2/CYBB	12
GO:0002221	pattern recognition receptor signaling pathway	20/840	197/18670	0.000592098	0.0197024	0.0178783	APPL1/LSM14A/CD14/CTSK/ANKRD17/BIRC2/XIAP/PUM1/UBE2D3/TAB2/ITCH/CD300LF/IRF4/OTUD4/UBE2N/PIK3R4/PUM2/RPS27A/UBA52/UBE2V1	20
GO:0045619	regulation of lymphocyte differentiation	18/840	169/18670	0.000621468	0.0205182	0.0186185	RC3H2/SASH3/LAG3/DROSHA/PCID2/ZNF683/SLAMF8/NCKAP1L/IFNG/ZAP70/CTLA4/CD27/NFAM1/CD74/CD86/IRF4/LILRB4/CD2	18
GO:0006260	DNA replication	25/840	274/18670	0.000660474	0.0215594	0.0195633	PRIMPOL/SMARCAL1/RFWD3/KAT7/POLG2/RFC4/CHTF8/ANKRD17/SIN3A/ATR/SUPT16H/RHNO1/RPA1/DHX9/WDHD1/SMC1A/CHAF1B/ORC2/INO80/TOPBP1/POLE3/STAG2/RBBP7/MSH6/SENP2	25
GO:0050871	positive regulation of B cell activation	16/840	142/18670	0.00066321	0.0215594	0.0195633	SASH3/IGLL5/PCID2/IGHE/TP53BP1/NCKAP1L/TRBC2/IGHV3-13/IGHG1/IGHM/CD27/IGLC2/CD74/IGHV5-51/RIF1/IGHV3-48	16
GO:0070897	transcription preinitiation complex assembly	8/840	44/18670	0.000681267	0.0216724	0.0196659	BAZ2A/TAF1C/PSMC6/PSMC3/TBPL1/CAND1/MED6/BRF2	8
GO:0010603	regulation of cytoplasmic mRNA processing body assembly	4/840	10/18670	0.000687199	0.0216724	0.0196659	ATXN2/PAN3/CNOT1/CNOT2	4
GO:0032875	regulation of DNA endoreduplication	4/840	10/18670	0.000687199	0.0216724	0.0196659	SMC1A/STAG2/MSH6/SENP2	4
GO:0033182	regulation of histone ubiquitination	4/840	10/18670	0.000687199	0.0216724	0.0196659	UBR5/TRIP12/UBE2N/RNF40	4
GO:0060147	regulation of posttranscriptional gene silencing	14/840	117/18670	0.000778489	0.0241904	0.0219507	POLR2J/FXR1/NUP37/NUP155/NUP214/POLR2B/POLR2I/NUP85/DHX9/PUM1/NUP88/POLR2D/PUM2/RANBP2	14
GO:0060966	regulation of gene silencing by RNA	14/840	117/18670	0.000778489	0.0241904	0.0219507	POLR2J/FXR1/NUP37/NUP155/NUP214/POLR2B/POLR2I/NUP85/DHX9/PUM1/NUP88/POLR2D/PUM2/RANBP2	14
GO:0070936	protein K48-linked ubiquitination	9/840	56/18670	0.000818607	0.0252513	0.0229135	SKP2/UBR5/ARIH2/BIRC2/UBE2D3/RNF34/ITCH/RNF4/TRIM44	9
GO:0071103	DNA conformation change	28/840	327/18670	0.000880995	0.0269789	0.024481	CHD2/RSF1/SMARCAL1/SMARCAD1/RFC4/RAD54L2/CHTF8/CUL4A/HNRNPA2B1/ACIN1/CENPI/RPA1/NAP1L3/DHX9/CHAF1B/HP1BP3/CTCF/INO80/POLE3/GTF2H3/RUVBL2/SMARCA5/KAT6A/RPS27A/UBA52/SART3/RBBP7/H2BC17	28
GO:0075733	intracellular transport of virus	9/840	57/18670	0.000933947	0.0283947	0.0257658	NUP37/NUP155/NUP214/NUP85/XPO1/NUP88/RPS27A/UBA52/RANBP2	9
GO:0042023	DNA endoreduplication	4/840	11/18670	0.00104155	0.0314399	0.028529	SMC1A/STAG2/MSH6/SENP2	4
GO:0090169	regulation of spindle assembly	6/840	27/18670	0.0010703	0.0319719	0.0290118	SMC1A/SENP6/RNF4/STAG2/NUMA1/DRG1	6
GO:0016925	protein sumoylation	11/840	82/18670	0.00108319	0.0319719	0.0290118	SAE1/NUP37/NUP155/SENP5/NUP214/SUMO2/NUP85/NUP88/SENP6/RANBP2/SENP2	11
GO:0031334	positive regulation of protein complex assembly	24/840	268/18670	0.00108705	0.0319719	0.0290118	WAS/RICTOR/CDH5/CUL4A/GMFG/PYCARD/ATR/NCKAP1L/IFNG/PLEK/PSMC6/LMOD1/RPA1/PAN3/CNOT1/PSMC3/BAG4/CAND1/CNOT2/GTF2H3/VIL1/NUMA1/DRG1/BCLAF1	24
GO:0001819	positive regulation of cytokine production	36/840	464/18670	0.00109103	0.0319719	0.0290118	APPL1/LSM14A/SASH3/HLA-DPB1/IL1A/HLA-DPA1/CD4/CD14/ARFGEF2/TMF1/TYROBP/ANKRD17/PYCARD/IFNG/C1QTNF3/PAEP/BIRC2/FCER1G/PANX1/TIGIT/DHX9/ADAM17/PUM1/DDX21/NFAM1/CREBBP/MNDA/CD74/CD86/IRF4/C3AR1/CD6/SPN/PUM2/CD2/CYBB	36
GO:0043903	regulation of symbiosis, encompassing mutualism through parasitism	21/840	222/18670	0.001097	0.0319719	0.0290118	POLR2J/RSF1/CD4/CCNK/POLR2B/CNOT7/TBC1D20/ILF3/POLR2I/PKN2/SUPT5H/DHX9/RAB7A/PSMC3/CD74/POLR2D/ZNF639/CCL4/TRIM31/PDE12/TRIM62	21
GO:1903322	positive regulation of protein modification by small protein conjugation or removal	15/840	135/18670	0.00111465	0.0322637	0.0292766	DCUN1D1/SKP2/BIRC7/PSMD10/SPRTN/CUL3/BIRC2/XIAP/HSPBP1/WDR48/UBE2N/RAB1A/SART3/SENP2/RNF40	15
GO:0051607	defense response to virus	22/840	238/18670	0.00114417	0.0328928	0.0298474	LSM14A/RNASE6/SKP2/PPM1B/ANKRD17/PYCARD/SIN3A/CNOT7/IFNG/ILF3/BIRC2/CXCL9/DHX9/ABCF3/PUM1/DDX21/ITCH/PRF1/TRIM44/PUM2/PDE12/SERINC3	22
GO:0006282	regulation of DNA repair	14/840	122/18670	0.00117772	0.0336287	0.0305152	PARG/WAS/TP53BP1/CUL4A/UBR5/TRIP12/DHX9/TFIP11/BRCC3/UBE2N/RIF1/AXIN2/RNF168/UBE2V1	14
GO:2000756	regulation of peptidyl-lysine acetylation	9/840	59/18670	0.00120418	0.0341534	0.0309913	WBP2/KMT2A/KAT7/SIN3A/SPI1/CTCF/IWS1/RUVBL2/SETD5	9
GO:0090305	nucleic acid phosphodiester bond hydrolysis	26/840	302/18670	0.00122459	0.0345006	0.0313064	RNASE6/DROSHA/CPSF6/RFC4/EXOSC9/CUL4A/EXOSC2/CNOT7/ANGEL2/PPP1R8/POLR2I/TDP1/CPSF2/RPA1/PAN3/FCF1/CNOT1/EDC4/CNOT2/GTF2H3/DBR1/RPS27A/UBA52/DCP1A/PDE12/FOXL2	26
GO:0044764	multi-organism cellular process	8/840	48/18670	0.00123799	0.0346474	0.0314396	LSM14A/CD4/ANKRD17/BIRC2/ROMO1/PUM1/CCR5/PUM2	8
GO:0045076	regulation of interleukin-2 biosynthetic process	5/840	19/18670	0.00125	0.0347533	0.0315357	IL1A/LAG3/CD4/CD86/IRF4	5
GO:0006958	complement activation, classical pathway	15/840	137/18670	0.00129507	0.0353181	0.0320482	IGLL5/IGHE/C1QA/IGKV1D-39/TRBC2/IGHV3-13/C1QC/IGHG1/IGHM/IGLC2/IGKV1-39/C1QB/IGKV1-5/IGHV5-51/IGHV3-48	15
GO:0034605	cellular response to heat	15/840	137/18670	0.00129507	0.0353181	0.0320482	IL1A/NUP37/NUP155/NUP214/ATR/HSF2/RPA1/NUP85/NUP88/BAG4/CREBBP/POLR2D/HSPA6/RBBP7/RANBP2	15
GO:1901796	regulation of signal transduction by p53 class mediator	18/840	180/18670	0.00129539	0.0353181	0.0320482	RFC4/TAF2/PSMD10/CSNK2A1/ATR/SUPT16H/TAF4/RHNO1/RPA1/RNF34/CD74/SNAI1/TOPBP1/HNRNPK/KAT6A/TTC5/RBBP7/BRPF1	18
GO:0001773	myeloid dendritic cell activation	6/840	28/18670	0.00131095	0.0355134	0.0322254	PYCARD/UBD/SPI1/DHRS2/IRF4/CD2	6
GO:0032508	DNA duplex unwinding	13/840	110/18670	0.0013285	0.0357596	0.0324488	CHD2/SMARCAD1/RFC4/RAD54L2/CHTF8/CUL4A/RPA1/DHX9/INO80/GTF2H3/RUVBL2/RPS27A/UBA52	13
GO:0043161	proteasome-mediated ubiquitin-dependent protein catabolic process	33/840	419/18670	0.00135051	0.0361217	0.0327774	SGTA/SKP2/PSMB5/UBXN4/PSMD10/CUL4A/AREL1/CUL3/ARIH2/LTN1/SUMO2/BIRC2/WAC/PSMC6/DNAJB14/USP19/RMND5B/UBE2D3/KCTD2/RNF34/HSPBP1/RNF185/PSMC3/UBE4A/PSMD8/ARIH1/ARMC8/ITCH/RNF4/YOD1/FBXW5/RPS27A/UBA52	33
GO:0046794	transport of virus	9/840	60/18670	0.00136117	0.0361781	0.0328286	NUP37/NUP155/NUP214/NUP85/XPO1/NUP88/RPS27A/UBA52/RANBP2	9
GO:0007159	leukocyte cell-cell adhesion	28/840	337/18670	0.00138891	0.0365744	0.0331881	VSIG4/RC3H2/SASH3/HLA-DPB1/HLA-DPA1/LAG3/CD4/LCK/PYCARD/NCKAP1L/IFNG/ZAP70/LAX1/TNFAIP8L2/CTLA4/FERMT3/TIGIT/CD27/GOLPH3/SELPLG/CD74/ITGAL/CD86/CD6/HAS2/SPN/LILRB4/RASAL3	28
GO:0071897	DNA biosynthetic process	19/840	196/18670	0.00139339	0.0365744	0.0331881	PRIMPOL/PARM1/POLG2/RFC4/CHTF8/SPRTN/HNRNPA2B1/ATR/USP10/RPA1/FGFR4/NVL/NAT10/NPPC/POLE3/TNKS/RPS27A/UBA52/HNRNPC	19
GO:0016571	histone methylation	15/840	139/18670	0.00149941	0.0381078	0.0345796	RTF1/KMT2A/SUZ12/WDR82/RBBP5/SETD1A/PRDM2/PWP1/ARID4A/KMT2D/CTCF/PRMT9/IWS1/RIF1/SETD5	15
GO:0045580	regulation of T cell differentiation	15/840	139/18670	0.00149941	0.0381078	0.0345796	RC3H2/SASH3/LAG3/DROSHA/ZNF683/NCKAP1L/IFNG/ZAP70/CTLA4/CD27/CD74/CD86/IRF4/LILRB4/CD2	15
GO:0090085	regulation of protein deubiquitination	4/840	12/18670	0.00150695	0.0381078	0.0345796	ITCH/WDR48/OTUD4/SART3	4
GO:0097340	inhibition of cysteine-type endopeptidase activity	4/840	12/18670	0.00150695	0.0381078	0.0345796	BIRC7/BIRC2/XIAP/CST7	4
GO:0097341	zymogen inhibition	4/840	12/18670	0.00150695	0.0381078	0.0345796	BIRC7/BIRC2/XIAP/CST7	4
GO:1902916	positive regulation of protein polyubiquitination	4/840	12/18670	0.00150695	0.0381078	0.0345796	SKP2/BIRC2/XIAP/RNF40	4
GO:0044766	multi-organism transport	10/840	73/18670	0.00153297	0.0381078	0.0345796	NUP37/NUP155/NUP214/NUP85/RAB7A/XPO1/NUP88/RPS27A/UBA52/RANBP2	10
GO:0050688	regulation of defense response to virus	10/840	73/18670	0.00153297	0.0381078	0.0345796	PPM1B/ANKRD17/PYCARD/SIN3A/BIRC2/DHX9/PUM1/ITCH/TRIM44/PUM2	10
GO:1902579	multi-organism localization	10/840	73/18670	0.00153297	0.0381078	0.0345796	NUP37/NUP155/NUP214/NUP85/RAB7A/XPO1/NUP88/RPS27A/UBA52/RANBP2	10
GO:0090501	RNA phosphodiester bond hydrolysis	16/840	154/18670	0.00158327	0.0388508	0.0352538	RNASE6/DROSHA/CPSF6/EXOSC9/EXOSC2/CNOT7/ANGEL2/PPP1R8/POLR2I/CPSF2/PAN3/FCF1/CNOT1/CNOT2/DBR1/PDE12	16
GO:0035666	TRIF-dependent toll-like receptor signaling pathway	6/840	29/18670	0.00159082	0.0388508	0.0352538	CD14/BIRC2/UBE2D3/CD300LF/RPS27A/UBA52	6
GO:0039529	RIG-I signaling pathway	5/840	20/18670	0.00160551	0.0388508	0.0352538	LSM14A/ANKRD17/BIRC2/PUM1/PUM2	5
GO:0070987	error-free translesion synthesis	5/840	20/18670	0.00160551	0.0388508	0.0352538	RFC4/SPRTN/RPA1/RPS27A/UBA52	5
GO:0032760	positive regulation of tumor necrosis factor production	11/840	86/18670	0.00160882	0.0388508	0.0352538	SASH3/CD14/ARFGEF2/TYROBP/PYCARD/IFNG/FCER1G/DHX9/SPN/CD2/CYBB	11
GO:0038095	Fc-epsilon receptor signaling pathway	17/840	169/18670	0.00163545	0.0392695	0.0356337	PSMB5/IGHE/PSMD10/NFATC3/IGKV1D-39/LAT2/FCER1G/PSMC6/IGHV3-13/TAB2/PSMC3/PSMD8/IGLC2/IGKV1-39/IGKV1-5/IGHV3-48/LCP2	17
GO:0050866	negative regulation of cell activation	19/840	199/18670	0.00166342	0.0397153	0.0360382	VSIG4/RC3H2/LAG3/EMILIN1/TYROBP/LAX1/TNFAIP8L2/CTLA4/C1QTNF1/TIGIT/CD84/CST7/CYGB/SLA2/MNDA/CD74/CD86/CD300LF/SPN	19
GO:0060968	regulation of gene silencing	16/840	155/18670	0.00169376	0.0402125	0.0364894	POLR2J/FXR1/NUP37/NUP155/NUP214/POLR2B/SIN3A/MIER1/POLR2I/NUP85/DHX9/PUM1/NUP88/POLR2D/PUM2/RANBP2	16
GO:0043620	regulation of DNA-templated transcription in response to stress	14/840	127/18670	0.00173588	0.0409824	0.037188	RBL2/PSMB5/PSMD10/SIN3A/HSF2/VHL/PSMC6/PSMC3/PSMD8/CREBBP/INO80/RPS27A/UBA52/BCLAF1	14
GO:0009615	response to virus	27/840	326/18670	0.00175392	0.0410929	0.0372883	LSM14A/RNASE6/SKP2/PIM2/PPM1B/ANKRD17/PYCARD/SIN3A/CNOT7/PRKRA/IFNG/ODC1/ILF3/BIRC2/CXCL9/DHX9/ABCF3/PUM1/DDX21/ACTA2/ITCH/PRF1/TRIM44/PUM2/CCL4/PDE12/SERINC3	27
GO:0070498	interleukin-1-mediated signaling pathway	12/840	100/18670	0.00176001	0.0410929	0.0372883	IL1A/PSMB5/PSMD10/PSMC6/TAB2/PSMC3/PSMD8/OTUD4/UBE2N/RPS27A/UBA52/UBE2V1	12
GO:1903320	regulation of protein modification by small protein conjugation or removal	21/840	231/18670	0.00180071	0.0418121	0.0379409	DCUN1D1/SKP2/BIRC7/PSMD10/SPRTN/UBR5/CUL3/TRIP12/BIRC2/XIAP/HSPBP1/ITCH/WDR48/OTUD4/UBE2N/TRIM44/USP4/RAB1A/SART3/SENP2/RNF40	21
GO:0051053	negative regulation of DNA metabolic process	16/840	156/18670	0.00181064	0.041813	0.0379418	SMARCAL1/KMT2A/GZMA/TP53BP1/UBR5/ATR/TRIP12/SMC1A/NAT10/TFIP11/NPPC/RIF1/STAG2/TNKS/HNRNPC/MSH6	16
GO:0034968	histone lysine methylation	13/840	114/18670	0.00184268	0.0423215	0.0384031	RTF1/KMT2A/SUZ12/WDR82/RBBP5/SETD1A/PRDM2/PWP1/ARID4A/KMT2D/IWS1/RIF1/SETD5	13
GO:0018022	peptidyl-lysine methylation	14/840	129/18670	0.00201353	0.0459956	0.0417371	RTF1/KMT2A/SUZ12/WDR82/RBBP5/SETD1A/PRDM2/PWP1/ARID4A/SETD4/KMT2D/IWS1/RIF1/SETD5	14
GO:0031503	protein-containing complex localization	24/840	281/18670	0.00205858	0.0467717	0.0424414	SRSF9/NUP37/NUP155/PCID2/NUP214/TYROBP/SRSF7/FYTTD1/HNRNPA2B1/ATR/WDR33/CDC40/CPSF2/DDX19A/NUP85/XPO1/NUP88/DHX38/RBM15B/IWS1/POLR2D/SRSF3/SRSF2/RANBP2	24
GO:0045059	positive thymic T cell selection	4/840	13/18670	0.00209968	0.0469484	0.0426017	CD3D/ZAP70/CD74/CD3G	4
GO:0045086	positive regulation of interleukin-2 biosynthetic process	4/840	13/18670	0.00209968	0.0469484	0.0426017	IL1A/CD4/CD86/IRF4	4
GO:0046831	regulation of RNA export from nucleus	4/840	13/18670	0.00209968	0.0469484	0.0426017	CPSF6/KHDRBS1/DHX9/IWS1	4
GO:0019985	translesion synthesis	7/840	41/18670	0.00214572	0.0477253	0.0433067	PRIMPOL/RFC4/SPRTN/USP10/RPA1/RPS27A/UBA52	7

## Sheet: COAD_cor_nng_BP
ID	Description	GeneRatio	BgRatio	pvalue	p.adjust	qvalue	geneID	Count
GO:0008380	RNA splicing	122/1927	469/18670	1.25637e-22	6.48038e-19	5.97637e-19	RBM7/HNRNPA3/RBMX2/CRNKL1/UPF3B/HNRNPA2B1/MPHOSPH10/NCBP1/SNRNP27/CPSF2/SNRPGP15/SF3B6/DHX35/CPSF1/SRSF10/PUF60/NUP98/TFIP11/CELF1/HNRNPK/DDX17/WDR83/SNRPD3/CTNNBL1/DDX1/SREK1/MFAP1/DHX16/YTHDC1/SMU1/SRSF7/C2orf49/EFTUD2/CDC40/SON/QKI/GTF2F1/CPSF7/CDK12/DDX46/DHX38/PRPF31/KHSRP/CWC22/POLR2D/GPATCH1/PLRG1/ZNF326/TARDBP/HNRNPC/TGS1/FAM98B/PAPOLA/SRSF9/HNRNPM/PRPF4B/PRCC/ALYREF/ZNF638/SLU7/POLR2B/CA…	122
GO:0000375	RNA splicing, via transesterification reactions	106/1927	382/18670	4.10611e-22	1.05897e-18	9.76607e-19	RBM7/HNRNPA3/RBMX2/CRNKL1/UPF3B/HNRNPA2B1/MPHOSPH10/NCBP1/SNRNP27/CPSF2/SNRPGP15/SF3B6/DHX35/CPSF1/SRSF10/PUF60/NUP98/TFIP11/CELF1/HNRNPK/DDX17/WDR83/SNRPD3/CTNNBL1/DDX1/SREK1/MFAP1/DHX16/YTHDC1/SMU1/SRSF7/EFTUD2/CDC40/SON/GTF2F1/CPSF7/DDX46/DHX38/PRPF31/KHSRP/CWC22/POLR2D/GPATCH1/PLRG1/HNRNPC/TGS1/PAPOLA/SRSF9/HNRNPM/PRPF4B/PRCC/ALYREF/SLU7/POLR2B/CACTIN/DDX41/WDR33/RBM41/SF3B2/KHDRBS1/U2AF2/PCB…	106
GO:0000377	RNA splicing, via transesterification reactions with bulged adenosine as nucleophile	104/1927	379/18670	2.5676e-21	3.31092e-18	3.05341e-18	RBM7/HNRNPA3/RBMX2/CRNKL1/UPF3B/HNRNPA2B1/NCBP1/SNRNP27/CPSF2/SNRPGP15/SF3B6/DHX35/CPSF1/SRSF10/PUF60/NUP98/TFIP11/CELF1/HNRNPK/DDX17/WDR83/SNRPD3/CTNNBL1/DDX1/SREK1/MFAP1/DHX16/YTHDC1/SMU1/SRSF7/EFTUD2/CDC40/SON/GTF2F1/CPSF7/DDX46/DHX38/PRPF31/CWC22/POLR2D/GPATCH1/PLRG1/HNRNPC/TGS1/PAPOLA/SRSF9/HNRNPM/PRPF4B/PRCC/ALYREF/SLU7/POLR2B/CACTIN/DDX41/WDR33/RBM41/SF3B2/KHDRBS1/U2AF2/PCBP1/CSTF1/RALY/RN…	104
GO:0000398	mRNA splicing, via spliceosome	104/1927	379/18670	2.5676e-21	3.31092e-18	3.05341e-18	RBM7/HNRNPA3/RBMX2/CRNKL1/UPF3B/HNRNPA2B1/NCBP1/SNRNP27/CPSF2/SNRPGP15/SF3B6/DHX35/CPSF1/SRSF10/PUF60/NUP98/TFIP11/CELF1/HNRNPK/DDX17/WDR83/SNRPD3/CTNNBL1/DDX1/SREK1/MFAP1/DHX16/YTHDC1/SMU1/SRSF7/EFTUD2/CDC40/SON/GTF2F1/CPSF7/DDX46/DHX38/PRPF31/CWC22/POLR2D/GPATCH1/PLRG1/HNRNPC/TGS1/PAPOLA/SRSF9/HNRNPM/PRPF4B/PRCC/ALYREF/SLU7/POLR2B/CACTIN/DDX41/WDR33/RBM41/SF3B2/KHDRBS1/U2AF2/PCBP1/CSTF1/RALY/RN…	104
GO:0006403	RNA localization	76/1927	230/18670	4.45928e-21	4.60019e-18	4.24242e-18	HNRNPA3/CCT8/UPF2/FYTTD1/UPF3B/HNRNPA2B1/CKAP5/NCBP1/CPSF2/NDC1/CPSF1/NUP98/TNKS/NUP107/SENP2/CCT4/YTHDC1/CPSF6/RBM27/NUP214/RBM26/SRSF7/ZC3H11A/ABCE1/YY1/CDC40/QKI/DKC1/XPO1/DHX38/KHSRP/ZFP36/NXT2/G3BP2/POLR2D/NUP160/XPO7/TERF1/DCP2/SRSF9/CCT2/NUP50/TPR/ALYREF/SLU7/ATR/SEH1L/WDR33/KHDRBS1/PNPT1/U2AF2/DDX19A/CPSF3/NOP58/IWS1/SSB/CCT6A/SRSF2/PRPF6/NUP62/NUP54/DHX9/ENY2/AGFG1/NUP37/NUP155/AHCTF1/ZC…	76
GO:0051236	establishment of RNA localization	66/1927	196/18670	5.75771e-19	4.94972e-16	4.56476e-16	HNRNPA3/UPF2/FYTTD1/UPF3B/HNRNPA2B1/CKAP5/NCBP1/CPSF2/NDC1/CPSF1/NUP98/TNKS/NUP107/SENP2/YTHDC1/CPSF6/RBM27/NUP214/RBM26/SRSF7/ZC3H11A/ABCE1/CDC40/QKI/XPO1/DHX38/KHSRP/ZFP36/NXT2/G3BP2/POLR2D/NUP160/XPO7/TERF1/SRSF9/NUP50/TPR/ALYREF/SLU7/ATR/SEH1L/WDR33/KHDRBS1/PNPT1/U2AF2/DDX19A/CPSF3/IWS1/SSB/SRSF2/NUP62/NUP54/DHX9/ENY2/AGFG1/NUP37/NUP155/AHCTF1/ZC3H3/RAE1/UPF1/SMG1/POLDIP3/EIF6/SRSF3/THOC7	66
GO:0016569	covalent chromatin modification	115/1927	474/18670	8.12209e-19	5.98482e-16	5.51936e-16	RSF1/SKP1/SMARCAD1/KAT7/TET2/SETD7/SIN3A/SETD3/AKAP8/PWP1/SUPT7L/KDM2A/BRD4/KMT2D/BRMS1/MSL2/MTA2/CHEK1/MORF4L2/CTCF/MCRS1/RIF1/ATXN7L3/CLOCK/RCOR1/MORF4L1/KANSL1/BRPF1/WDR82/MTF2/DNMT1/JADE3/ASH1L/EPC1/HAT1/ATXN7/EPC2/USP15/ATF7IP/GTF3C4/MYSM1/CDC73/ZNF451/CREBBP/USP3/YEATS4/UBE2N/NSD1/ASH2L/SRCAP/SETD5/PPHLN1/RNF40/RTF1/CTR9/MAP3K7/FOXP3/TRIM37/BRPF3/ASXL1/PCGF5/PPM1F/ELK4/BAZ1A/MIER1/SETDB1/HU…	115
GO:0050657	nucleic acid transport	64/1927	193/18670	4.77026e-18	2.73389e-15	2.52126e-15	HNRNPA3/UPF2/FYTTD1/UPF3B/HNRNPA2B1/CKAP5/NCBP1/CPSF2/NDC1/CPSF1/NUP98/TNKS/NUP107/SENP2/YTHDC1/CPSF6/RBM27/NUP214/RBM26/SRSF7/ZC3H11A/ABCE1/CDC40/QKI/XPO1/DHX38/KHSRP/ZFP36/NXT2/G3BP2/POLR2D/NUP160/XPO7/SRSF9/NUP50/TPR/ALYREF/SLU7/SEH1L/WDR33/KHDRBS1/PNPT1/U2AF2/DDX19A/CPSF3/IWS1/SSB/SRSF2/NUP62/NUP54/DHX9/ENY2/AGFG1/NUP37/NUP155/AHCTF1/ZC3H3/RAE1/UPF1/SMG1/POLDIP3/EIF6/SRSF3/THOC7	64
GO:0050658	RNA transport	64/1927	193/18670	4.77026e-18	2.73389e-15	2.52126e-15	HNRNPA3/UPF2/FYTTD1/UPF3B/HNRNPA2B1/CKAP5/NCBP1/CPSF2/NDC1/CPSF1/NUP98/TNKS/NUP107/SENP2/YTHDC1/CPSF6/RBM27/NUP214/RBM26/SRSF7/ZC3H11A/ABCE1/CDC40/QKI/XPO1/DHX38/KHSRP/ZFP36/NXT2/G3BP2/POLR2D/NUP160/XPO7/SRSF9/NUP50/TPR/ALYREF/SLU7/SEH1L/WDR33/KHDRBS1/PNPT1/U2AF2/DDX19A/CPSF3/IWS1/SSB/SRSF2/NUP62/NUP54/DHX9/ENY2/AGFG1/NUP37/NUP155/AHCTF1/ZC3H3/RAE1/UPF1/SMG1/POLDIP3/EIF6/SRSF3/THOC7	64
GO:0016570	histone modification	110/1927	454/18670	5.30667e-18	2.73718e-15	2.5243e-15	RSF1/SKP1/SMARCAD1/KAT7/TET2/SETD7/SIN3A/SETD3/AKAP8/PWP1/SUPT7L/KDM2A/BRD4/KMT2D/BRMS1/MSL2/MTA2/CHEK1/MORF4L2/CTCF/MCRS1/RIF1/ATXN7L3/CLOCK/RCOR1/MORF4L1/KANSL1/BRPF1/WDR82/MTF2/DNMT1/JADE3/ASH1L/EPC1/HAT1/ATXN7/EPC2/USP15/GTF3C4/MYSM1/CDC73/ZNF451/CREBBP/USP3/YEATS4/UBE2N/NSD1/ASH2L/SRCAP/SETD5/RNF40/RTF1/CTR9/MAP3K7/FOXP3/TRIM37/BRPF3/ASXL1/PCGF5/PPM1F/ELK4/BAZ1A/MIER1/SETDB1/HUWE1/RLF/BAZ1B/…	110
GO:0051028	mRNA transport	55/1927	152/18670	1.25735e-17	5.89582e-15	5.43728e-15	HNRNPA3/UPF2/FYTTD1/UPF3B/HNRNPA2B1/NCBP1/CPSF2/NDC1/CPSF1/NUP98/TNKS/NUP107/SENP2/YTHDC1/NUP214/SRSF7/ZC3H11A/CDC40/QKI/XPO1/DHX38/KHSRP/ZFP36/NXT2/G3BP2/POLR2D/NUP160/XPO7/SRSF9/NUP50/TPR/ALYREF/SLU7/SEH1L/WDR33/U2AF2/DDX19A/CPSF3/IWS1/SRSF2/NUP62/NUP54/DHX9/ENY2/AGFG1/NUP37/NUP155/AHCTF1/ZC3H3/RAE1/UPF1/SMG1/POLDIP3/SRSF3/THOC7	55
GO:0006405	RNA export from nucleus	51/1927	135/18670	2.30283e-17	9.89833e-15	9.1285e-15	UPF2/FYTTD1/UPF3B/HNRNPA2B1/NCBP1/CPSF2/NDC1/CPSF1/NUP98/NUP107/YTHDC1/CPSF6/RBM27/NUP214/RBM26/SRSF7/ZC3H11A/ABCE1/CDC40/XPO1/DHX38/POLR2D/NUP160/SRSF9/NUP50/TPR/ALYREF/SLU7/SEH1L/WDR33/KHDRBS1/U2AF2/DDX19A/CPSF3/IWS1/SSB/SRSF2/NUP62/NUP54/DHX9/ENY2/AGFG1/NUP37/NUP155/RAE1/UPF1/SMG1/POLDIP3/EIF6/SRSF3/THOC7	51
GO:0015931	nucleobase-containing compound transport	70/1927	241/18670	3.73637e-16	1.48248e-13	1.36718e-13	HNRNPA3/UPF2/FYTTD1/UPF3B/HNRNPA2B1/CKAP5/NCBP1/CPSF2/NDC1/CPSF1/SLC35B1/NUP98/TNKS/NUP107/SENP2/YTHDC1/CPSF6/RBM27/NUP214/RBM26/SRSF7/ZC3H11A/ABCE1/CDC40/QKI/GJA1/XPO1/DHX38/KHSRP/ZFP36/NXT2/G3BP2/POLR2D/NUP160/XPO7/SRSF9/NUP50/TPR/ALYREF/SLU7/SEH1L/WDR33/KHDRBS1/PNPT1/U2AF2/DDX19A/CPSF3/IWS1/SSB/SRSF2/NUP62/NUP54/DHX9/ENY2/AGFG1/SLC25A36/NUP37/NUP155/SLC25A32/AHCTF1/ZC3H3/SLC33A1/RAE1/UPF1/SMG1…	70
GO:0071166	ribonucleoprotein complex localization	47/1927	128/18670	1.4942e-15	5.50507e-13	5.07692e-13	UPF2/FYTTD1/UPF3B/HNRNPA2B1/NCBP1/CPSF2/NDC1/CPSF1/NUP98/NUP107/YTHDC1/NUP214/SRSF7/ZC3H11A/ABCE1/CDC40/XPO1/DHX38/PRPF31/POLR2D/NUP160/SRSF9/NUP50/TPR/ALYREF/SLU7/SEH1L/WDR33/U2AF2/DDX19A/CPSF3/IWS1/SSB/SRSF2/NUP62/NUP54/ENY2/AGFG1/NUP37/NUP155/RAE1/UPF1/SMG1/POLDIP3/EIF6/SRSF3/THOC7	47
GO:0051168	nuclear export	60/1927	194/18670	2.05447e-15	7.06465e-13	6.5152e-13	CTDSPL2/UPF2/FYTTD1/UPF3B/HNRNPA2B1/NCBP1/CPSF2/NDC1/CPSF1/NUP98/RANBP3/NUP107/CSE1L/YTHDC1/CPSF6/RBM27/NUP214/RBM26/SRSF7/ZC3H11A/ABCE1/PPM1A/CDC40/XPO1/DHX38/POLR2D/NUP160/XPO7/SRSF9/NUP50/TPR/ALYREF/SLU7/SEH1L/WDR33/KHDRBS1/U2AF2/DDX19A/NEMF/CPSF3/IWS1/SSB/SRSF2/NUP62/NUP54/DHX9/ENY2/AGFG1/XPO4/NUP37/NUP155/RAE1/STYX/UPF1/SMG1/POLDIP3/EIF6/SRSF3/THOC7/AKAP13	60
GO:0071426	ribonucleoprotein complex export from nucleus	46/1927	127/18670	5.43589e-15	1.7524e-12	1.6161e-12	UPF2/FYTTD1/UPF3B/HNRNPA2B1/NCBP1/CPSF2/NDC1/CPSF1/NUP98/NUP107/YTHDC1/NUP214/SRSF7/ZC3H11A/ABCE1/CDC40/XPO1/DHX38/POLR2D/NUP160/SRSF9/NUP50/TPR/ALYREF/SLU7/SEH1L/WDR33/U2AF2/DDX19A/CPSF3/IWS1/SSB/SRSF2/NUP62/NUP54/ENY2/AGFG1/NUP37/NUP155/RAE1/UPF1/SMG1/POLDIP3/EIF6/SRSF3/THOC7	46
[truncated: 307 more rows]

## Sheet: DLBC_cor_nng_BP
ID	Description	GeneRatio	BgRatio	pvalue	p.adjust	qvalue	geneID	Count
[truncated: 532 more rows]

## Sheet: ESCA_cor_nng_BP
ID	Description	GeneRatio	BgRatio	pvalue	p.adjust	qvalue	geneID	Count
[truncated: 147 more rows]

## Sheet: GBM_cor_nng_BP
ID	Description	GeneRatio	BgRatio	pvalue	p.adjust	qvalue	geneID	Count
[truncated: 543 more rows]

## Sheet: KICH_cor_nng_BP
ID	Description	GeneRatio	BgRatio	pvalue	p.adjust	qvalue	geneID	Count
[truncated: 688 more rows]

## Sheet: KIRC_cor_nng_BP
ID	Description	GeneRatio	BgRatio	pvalue	p.adjust	qvalue	geneID	Count
[truncated: 615 more rows]

[truncated: 16 more sheets: KIRP_cor_nng_BP, LGG_cor_nng_BP, LIHC_cor_nng_BP, LUAD_cor_nng_BP, LUSC_cor_nng_BP, OV_cor_nng_BP, PAAD_cor_nng_BP, PRAD_cor_nng_BP, READ_cor_nng_BP, SKCM_cor_nng_BP, STAD_cor_nng_BP, TGCT_cor_nng_BP, THCA_cor_nng_BP, THYM_cor_nng_BP, UCEC_cor_nng_BP, UCS_cor_nng_BP]
