# Supplementary material for: Neural functions in cancer: Data analyses and database construction
Source: Front Genet. 2023 Feb 13;14:1062052. doi: 10.3389/fgene.2023.1062052 (PMC9968960; doi:10.3389/fgene.2023.1062052)
Supplement: Supplementary file 2 [file DataSheet2.ZIP › SUP0906 datasheet2/Supplementary Table_S27.xlsx]

## Sheet: Sheet1
	TCGA-Tumor	GTEx-Normal
ACC	77	128
BLCA	404	9
BRCA	1085	179
CESC	306	10
COAD	275	308
DLBC	47	337
ESCA	182	273
GBM	163	207
KICH	66	28
KIRC	523	28
KIRP	286	28
LGG	518	207
LIHC	369	110
LUAD	483	288
LUSC	486	288
OV	426	88
PAAD	179	167
PRAD	492	100
READ	92	308
SKCM	461	557
STAD	408	175
TGCT	137	165
THCA	512	278
THYM	118	337
UCEC	174	78
UCS	57	78
